# Supplementary material for: Redox-active inverse crowns for small molecule activation
Source: Nat Chem. 2025 Feb 17;17(5):703–9. doi: 10.1038/s41557-024-01724-5 (PMC12055576; doi:10.1038/s41557-024-01724-5)
Supplement: Supplementary file 2 — The XYZ coordinates for the optimized geometries of all calculated compounds. [file 41557_2024_1724_MOESM2_ESM.xyz]

3  
N2O   
N 0.000000 0.000000 1.197537
N 0.000000 0.000000 0.068476
O 0.000000 0.000000 -1.107762
   
2  
O2
O 0.000000 0.000000 0.597522
O 0.000000 0.000000 -0.597522

8
S8
S -1.954910 -0.251399 0.933707 
S 1.955349 -0.234523 -0.934153 
S -1.957176 0.233486 -0.933651 
S -0.251192 1.954883 -0.933049 
S 0.233897 1.956955 0.933880 
S 1.956545 0.250883 0.932713 
S -0.233937 -1.956660 0.933842 
S 0.251424 -1.953625 -0.933290
    
  
84  
(NaN’’)3
Na -0.949705 -1.635583 0.388049
Si -3.286156 -0.255368 -1.600812
Si -3.372014 0.015122 1.387174
N -2.495902 0.019014 -0.096218
C -3.117362 -2.068137 -2.140567
H -2.064112 -2.380933 -2.238100
H -3.598402 -2.262416 -3.112759
H -3.597566 -2.725089 -1.395913
C -2.502256 0.826049 -2.957948
H -2.644848 1.900677 -2.744337
H -2.992401 0.637413 -3.926424
H -1.428558 0.639440 -3.117622
C -5.127729 0.172626 -1.675196
H -5.726790 -0.393442 -0.946205
H -5.527073 -0.049506 -2.678380
H -5.288017 1.245021 -1.481407
C -4.435341 -1.545464 1.602414
H -5.211307 -1.633176 0.826713
H -4.939267 -1.556360 2.582754
H -3.814502 -2.456849 1.544407
C -2.170843 -0.034742 2.856052
H -1.555055 -0.949589 2.893265
H -2.740714 -0.015618 3.799094
H -1.488343 0.826110 2.868029
C -4.482249 1.521234 1.646843
H -3.902889 2.455399 1.571343
H -4.958357 1.500100 2.640715
H -5.280476 1.560388 0.890638
Na 2.187785 0.072435 0.337967
Si 1.588516 -2.416875 -1.513877
Si 1.944461 -2.907828 1.465013
N 1.271731 -2.055457 0.135266
C 0.849430 -4.049687 -2.114865
H 1.325151 -4.909704 -1.619728
H 0.977811 -4.171776 -3.202820
H -0.231028 -4.099051 -1.899919
C 3.438287 -2.435782 -1.931199
H 3.933051 -1.487330 -1.661531
H 3.611124 -2.598866 -3.007400
H 3.955462 -3.239915 -1.383599
C 0.787842 -1.049020 -2.555701
H -0.306563 -1.070366 -2.440349
H 1.001377 -1.158921 -3.630372
H 1.133046 -0.046883 -2.256034
C 3.528575 -2.042830 2.074894
H 4.257044 -1.937046 1.252561
H 4.024967 -2.610494 2.878304
H 3.320579 -1.041608 2.491902
C 0.731274 -2.896827 2.921173
H 0.491029 -1.869438 3.239397
H 1.148833 -3.417222 3.798079
H -0.213294 -3.409859 2.667183
C 2.394080 -4.713229 1.133379
H 1.502645 -5.290372 0.840367
H 2.819796 -5.184451 2.034184
H 3.135131 -4.808379 0.324117
Na -0.883464 1.571944 -0.662123
Si 2.045204 2.863368 -1.338639
Si 1.014664 2.742724 1.599355
N 1.268586 2.155100 0.012527
C 3.518463 1.787341 -1.879951
H 4.259484 1.706609 -1.064826
H 4.043342 2.218050 -2.747742
H 3.214278 0.769087 -2.174746
C 2.714408 4.615378 -1.116419
H 1.915112 5.315252 -0.824703
H 3.147631 4.977386 -2.063271
H 3.499664 4.661493 -0.347023
C 0.854147 2.948728 -2.818343
H 0.482858 1.957839 -3.126275
H 1.344619 3.387692 -3.702062
H -0.016772 3.588097 -2.588791
C -0.762673 3.381064 1.812753
H -0.926049 4.244789 1.145601
H -0.960045 3.719194 2.842616
H -1.531817 2.625857 1.582424
C 1.282945 1.306437 2.821512
H 0.760796 0.383209 2.521681
H 0.925349 1.552185 3.833742
H 2.359663 1.079658 2.919252
C 2.148776 4.124680 2.207840
H 3.209612 3.852178 2.087889
H 1.968938 4.313177 3.279191
H 1.980157 5.068127 1.668033
   


232
[(BDI*)MgNa]2 (I)
Mg 2.832345 0.013376 -0.010365
Mg -2.832285 -0.013360 -0.009991
Na -0.197787 1.532796 -0.204244
Na 0.197810 -1.533250 -0.204134
N 3.945456 1.846643 -0.001690
N 4.667782 -1.075708 -0.049670
N -3.945442 -1.846610 -0.002022
N -4.667776 1.075637 -0.049774
C 5.266258 1.958573 -0.028262
C 6.117463 0.833144 -0.044068
C 5.889321 -0.562595 -0.040854
C 6.046928 3.312597 -0.001545
C 5.191963 4.585113 -0.010294
C 6.974953 3.396360 -1.227585
C 6.896390 3.345808 1.284512
C 7.218646 -1.391416 -0.053064
C 8.045413 -1.052406 1.201338
C 8.035538 -0.996171 -1.301008
C 7.061769 -2.916022 -0.089492
C 2.962263 2.842952 -0.106855
C 2.186173 3.178003 1.038153
C 1.088786 4.040316 0.879069
C 0.733840 4.543500 -0.372502
C 1.481934 4.180733 -1.493575
C 2.587886 3.329693 -1.388754
C 2.536852 2.619716 2.406293
C 3.382044 3.602653 3.239174
C 2.697455 4.903588 3.631889
C 1.296464 2.097420 3.146824
C 1.575538 1.543421 4.535740
C 3.353001 2.888849 -2.621926
C 3.538039 4.014636 -3.647011
C 4.456930 3.644903 -4.803333
C 2.739285 1.609338 -3.221457
C 1.354157 1.763314 -3.822904
C 4.264098 -2.414721 0.115980
C 4.251417 -2.994541 1.410095
C 3.731994 -4.282226 1.567555
C 3.200062 -4.984753 0.490028
C 3.155976 -4.383117 -0.763942
C 3.663344 -3.096104 -0.975577
C 4.732177 -2.200822 2.608838
C 3.577899 -1.374853 3.206097
C 2.413477 -2.173343 3.764669
C 5.467869 -3.056595 3.647487
C 6.105879 -2.250396 4.771006
C 3.572856 -2.433785 -2.338485
C 4.918461 -2.445314 -3.079731
C 5.412256 -3.825167 -3.488280
C 2.414523 -2.964527 -3.187326
C 2.179974 -2.177775 -4.467361
C -5.266236 -1.958582 -0.029070
C -6.117464 -0.833184 -0.045072
C -5.889326 0.562559 -0.041527
C -6.046891 -3.312630 -0.002751
C -5.191935 -4.585156 -0.011353
C -6.974508 -3.396293 -1.229105
C -6.896772 -3.345960 1.283028
C -7.218640 1.391385 -0.053974
C -8.045663 1.052230 1.200223
C -8.035285 0.996286 -1.302126
C -7.061757 2.915993 -0.090191
C -2.962248 -2.842935 -0.107028
C -2.186506 -3.178195 1.038147
C -1.089192 -4.040643 0.879272
C -0.733996 -4.543780 -0.372245
C -1.481715 -4.180765 -1.493496
C -2.587550 -3.329547 -1.388895
C -2.537471 -2.619989 2.406246
C -3.382974 -3.602888 3.238847
C -2.698623 -4.903917 3.631666
C -1.297204 -2.097882 3.147107
C -1.576529 -1.543870 4.535963
C -3.352157 -2.888301 -2.622235
C -3.537047 -4.013787 -3.647668
C -4.455445 -3.643548 -4.804218
C -2.737927 -1.608775 -3.221213
C -1.352813 -1.763005 -3.822637
C -4.264158 2.414654 0.116087
C -4.251824 2.994375 1.410246
C -3.732498 4.282074 1.567933
C -3.200333 4.984702 0.490589
C -3.155908 4.383161 -0.763414
C -3.663160 3.096139 -0.975271
C -4.732867 2.200558 2.608812
C -3.578668 1.374719 3.206410
C -2.414469 2.173356 3.765235
C -5.468975 3.056208 3.647262
C -6.107195 2.249892 4.770578
C -3.572276 2.433923 -2.338203
C -4.917688 2.445435 -3.079797
C -5.411397 3.825284 -3.488472
C -2.413766 2.964823 -3.186705
C -2.178873 2.178238 -4.466782
H 7.168791 1.093978 -0.047682
H 4.627484 4.708228 -0.941098
H 5.864649 5.451723 0.085474
H 4.476534 4.629316 0.818149
H 7.721894 2.592045 -1.250762
H 7.514998 4.356358 -1.219916
H 6.398291 3.344184 -2.163002
H 6.262548 3.246925 2.178025
H 7.434801 4.304407 1.353609
H 7.639546 2.538200 1.315916
H 8.306743 0.012804 1.258214
H 8.983112 -1.630309 1.193457
H 7.501303 -1.313664 2.119835
H 7.479615 -1.203236 -2.226627
H 8.968307 -1.581058 -1.330552
H 8.307186 0.067413 -1.309079
H 6.618079 -3.318550 0.827138
H 8.062522 -3.362545 -0.198591
H 6.451275 -3.262569 -0.930171
H 0.484290 4.308644 1.747359
H -0.131888 5.200781 -0.472585
H 1.193409 4.566868 -2.472738
H 3.189686 1.748931 2.226973
H 3.724626 3.076225 4.144967
H 4.297471 3.830776 2.673501
H 3.357308 5.516545 4.265145
H 1.770552 4.725418 4.199954
H 2.435281 5.505883 2.748859
H 0.530050 2.883746 3.225817
H 0.851025 1.301721 2.520765
H 1.858518 2.332842 5.248632
H 2.390737 0.805335 4.516555
H 0.683483 1.043798 4.941991
H 4.359059 2.598899 -2.286528
H 2.563536 4.335278 -4.050447
H 3.943599 4.895836 -3.121442
H 5.435635 3.291996 -4.439678
H 4.637986 4.510216 -5.458989
H 4.031169 2.844413 -5.427410
H 3.434337 1.195670 -3.969922
H 2.681313 0.846657 -2.421432
H 1.338973 2.471159 -4.666194
H 0.628738 2.120952 -3.077024
H 0.978436 0.799109 -4.194584
H 3.736925 -4.744551 2.556037
H 2.806863 -5.994442 0.631069
H 2.714156 -4.927841 -1.599260
H 5.456982 -1.460675 2.242192
H 3.987248 -0.703206 3.978214
H 3.185673 -0.707197 2.415415
H 2.721636 -2.849116 4.578119
H 1.943547 -2.782087 2.977759
H 1.640784 -1.502190 4.165920
H 4.787148 -3.804288 4.086239
H 6.245666 -3.637685 3.123416
H 6.768643 -1.463692 4.375248
H 6.710386 -2.894651 5.427566
H 5.352037 -1.756352 5.402681
H 3.345696 -1.367955 -2.143523
H 4.845295 -1.794367 -3.966306
H 5.657341 -1.962150 -2.427422
H 6.422011 -3.771743 -3.923791
H 4.755701 -4.291521 -4.239526
H 5.456548 -4.506301 -2.623561
H 2.572738 -4.025846 -3.440283
H 1.499212 -2.941239 -2.570067
H 3.032410 -2.252948 -5.159330
H 2.021743 -1.111210 -4.248940
H 1.291347 -2.544497 -5.001477
H -7.168789 -1.094034 -0.049078
H -4.627232 -4.708233 -0.942027
H -5.864663 -5.451758 0.084203
H -4.476712 -4.629423 0.817264
H -7.721426 -2.591961 -1.252493
H -7.514588 -4.356273 -1.221674
H -6.397526 -3.344081 -2.164323
H -6.263224 -3.247072 2.176750
H -7.435143 -4.304596 1.351911
H -7.639984 -2.538396 1.314223
H -8.307011 -0.012985 1.256907
H -8.983356 1.630142 1.192230
H -7.501732 1.313364 2.118860
H -7.479180 1.203449 -2.227614
H -8.968039 1.581191 -1.331787
H -8.306948 -0.067292 -1.310372
H -6.618364 3.318426 0.826625
H -8.062478 3.362524 -0.199565
H -6.450993 3.262633 -0.930636
H -0.484969 -4.309134 1.747698
H 0.131652 -5.201194 -0.472161
H -1.192988 -4.566865 -2.472614
H -3.190174 -1.749125 2.226829
H -3.725745 -3.076472 4.144576
H -4.298281 -3.830887 2.672921
H -3.358677 -5.516808 4.264775
H -1.771811 -4.725878 4.199922
H -2.436346 -5.506214 2.748669
H -0.530925 -2.884321 3.226266
H -0.851504 -1.302241 2.521159
H -1.859885 -2.333248 5.248752
H -2.391547 -0.805588 4.516587
H -0.684463 -1.044474 4.942477
H -4.358269 -2.598208 -2.287124
H -2.562456 -4.334505 -4.050834
H -3.942976 -4.895047 -3.122484
H -5.434225 -3.290590 -4.440817
H -4.636401 -4.508625 -5.460214
H -4.029318 -2.842930 -5.427881
H -3.432768 -1.194528 -3.969554
H -2.679690 -0.846452 -2.420856
H -1.337959 -2.469931 -4.666706
H -0.627721 -2.121952 -3.077066
H -0.976406 -0.798630 -4.193172
H -3.737698 4.744325 2.556450
H -2.807205 5.994395 0.631802
H -2.713912 4.927968 -1.598584
H -5.457474 1.460339 2.241916
H -3.988152 0.703064 3.978450
H -3.186183 0.707061 2.415853
H -2.722942 2.849238 4.578473
H -1.944321 2.782002 2.978382
H -1.641863 1.502318 4.166852
H -4.788481 3.803981 4.086231
H -6.246697 3.637210 3.122983
H -6.769652 1.463036 4.374607
H -6.712069 2.894027 5.426919
H -5.353463 1.756024 5.402524
H -3.345106 1.368095 -2.143258
H -4.844279 1.794495 -3.966358
H -5.656729 1.962256 -2.427688
H -6.421089 3.771863 -3.924127
H -4.754723 4.291600 -4.239634
H -5.455808 4.506447 -2.623779
H -2.571986 4.026162 -3.439580
H -1.498591 2.941537 -2.569243
H -3.031157 2.253439 -5.158936
H -2.020616 1.111657 -4.248464
H -1.290151 2.545088 -5.000651

172  
(BDI*)MgNa3N’’2 (1)
Si -4.868265 -2.728478 -0.752747
Si -4.127294 -1.860786 2.055350
Mg 1.053912 -0.047103 -0.078398
Na -1.659459 -1.694868 -0.038904
Na -1.329868 1.974336 0.180792
Na -4.415907 0.353017 -0.245035
N 2.401786 -1.659119 -0.418328
N 2.727700 1.233772 0.299712
N -3.922125 -1.818425 0.351814
N -3.488686 2.429252 -0.543826
C 3.726035 -1.612369 -0.355447
C 4.421464 -0.424193 -0.047054
H 5.497446 -0.547548 -0.033879
C 4.004517 0.887394 0.275042
C 4.676110 -2.815431 -0.659386
C 3.989198 -4.147527 -0.979722
H 4.764356 -4.875246 -1.265917
H 3.282341 -4.073992 -1.812677
H 3.448208 -4.561689 -0.121741
C 5.528885 -2.437028 -1.887632
H 6.196341 -3.272783 -2.150688
H 6.150737 -1.550146 -1.707913
H 4.893904 -2.223925 -2.760082
C 5.607337 -3.070001 0.539766
H 5.032423 -3.317642 1.443564
H 6.245236 -2.207421 0.773865
H 6.267552 -3.923569 0.319880
C 5.187729 1.829429 0.657396
C 4.813894 3.288196 0.939667
H 4.074689 3.393828 1.739683
H 4.420687 3.801877 0.057425
H 5.722942 3.823314 1.255247
C 6.237614 1.848275 -0.469210
H 7.044640 2.550972 -0.209526
H 5.795941 2.181213 -1.420480
H 6.697869 0.866617 -0.642339
C 5.824329 1.260786 1.941335
H 6.646791 1.913472 2.274646
H 6.229202 0.250963 1.791129
H 5.084460 1.204088 2.753488
C 1.558625 -2.781859 -0.467005
C 1.324481 -3.536728 0.714530
C 0.347115 -4.537092 0.693286
H 0.166487 -5.128650 1.592275
C -0.405357 -4.795298 -0.452721
H -1.160893 -5.584011 -0.449946
C -0.192441 -4.029669 -1.597144
H -0.788705 -4.223034 -2.490052
C 0.763465 -3.004062 -1.623041
C 2.081891 -3.213751 1.987748
H 3.009626 -2.704733 1.692586
C 1.310193 -2.187093 2.839433
H 1.981197 -1.807840 3.627302
H 1.082188 -1.310342 2.202879
C 0.013443 -2.686165 3.450567
H 0.171053 -3.546620 4.119103
H -0.699928 -3.001007 2.676134
H -0.476825 -1.898000 4.037862
C 2.500127 -4.463948 2.771818
H 1.613990 -5.026788 3.107379
H 3.033000 -5.138945 2.080840
C 3.383518 -4.165668 3.975653
H 3.748142 -5.094657 4.439596
H 2.843875 -3.602396 4.752101
H 4.264436 -3.568271 3.689533
C 0.932392 -2.141918 -2.858850
H 1.317571 -1.170865 -2.504318
C 2.008266 -2.696086 -3.810844
H 2.097965 -2.014113 -4.671594
H 2.978116 -2.641043 -3.295252
C 1.774550 -4.114650 -4.309438
H 1.747230 -4.837302 -3.479373
H 2.577723 -4.424975 -4.995226
H 0.823523 -4.206775 -4.857000
C -0.399751 -1.854843 -3.563690
H -1.156579 -1.634049 -2.793178
H -0.765028 -2.752401 -4.088837
C -0.347953 -0.680082 -4.527540
H -0.107783 0.251513 -3.992777
H -1.319351 -0.535998 -5.022362
H 0.404496 -0.821698 -5.318413
C 2.136035 2.504688 0.415761
C 1.422980 2.840948 1.597764
C 0.634526 4.002636 1.593970
H 0.088463 4.279830 2.496711
C 0.516219 4.799421 0.457634
H -0.118290 5.688507 0.472791
C 1.218341 4.456310 -0.697569
H 1.121933 5.081910 -1.586214
C 2.036909 3.326571 -0.740728
C 2.795589 2.939283 -1.995609
H 3.742950 2.493043 -1.658447
C 2.071951 1.845172 -2.805038
H 1.375365 1.284594 -2.152783
H 1.418060 2.327177 -3.550919
C 3.037542 0.877207 -3.469874
H 3.573643 0.285612 -2.711254
H 3.790505 1.410641 -4.072062
H 2.516976 0.180069 -4.139869
C 3.156504 4.115179 -2.909082
H 3.618516 3.698123 -3.819580
H 2.230882 4.604146 -3.258747
C 4.097977 5.145184 -2.301706
H 5.064772 4.691340 -2.033849
H 3.678896 5.593005 -1.387660
H 4.302350 5.963169 -3.009423
C -3.890344 -3.085576 -2.331871
H -3.529416 -2.157828 -2.802752
H -4.506243 -3.617149 -3.075202
H -3.015680 -3.717896 -2.111450
C -5.493664 -4.391581 -0.104192
H -4.648150 -5.031153 0.195747
H -6.067018 -4.927307 -0.878317
H -6.148251 -4.269283 0.773140
C -6.407014 -1.734603 -1.287801
H -6.993377 -1.418752 -0.408638
H -7.073811 -2.327921 -1.934295
H -6.146635 -0.831326 -1.869159
C -5.906195 -1.521624 2.620866
H -6.279315 -0.554936 2.243853
H -5.984041 -1.499605 3.720350
H -6.590780 -2.302788 2.253136
C -3.609446 -3.502289 2.845672
H -4.372367 -4.274371 2.661906
H -3.475465 -3.410903 3.935792
H -2.664330 -3.869533 2.415928
C -3.056427 -0.482628 2.807554
H -1.996645 -0.574753 2.516158
H -3.101009 -0.488762 3.908324
H -3.394570 0.513775 2.475573
C 1.516434 1.979993 2.846648
H 1.926247 1.007453 2.525325
C 0.132651 1.698043 3.453048
H -0.416892 2.636566 3.627063
H -0.445098 1.143471 2.691295
C 0.150791 0.891493 4.742432
H 0.769574 -0.012697 4.641581
H -0.866522 0.571520 5.012422
C 2.523507 2.534047 3.874453
H 2.628332 1.788755 4.679513
H 3.514007 2.584429 3.399574
C -3.419329 0.820107 -2.993645
H -2.683544 0.152626 -2.513077
H -3.188072 0.831830 -4.069937
H -4.420419 0.365436 -2.896310
C -1.602571 3.221301 -2.727756
H -1.431490 4.220239 -2.294997
H -0.793558 2.560685 -2.372081
H -4.494172 3.525642 -4.222769
H -5.623568 3.311417 -2.860919
C -3.101447 3.697859 2.101086
H -2.752080 2.747639 2.538722
H -2.216987 4.281695 1.798686
H -5.193632 5.722655 0.880801
Si -4.253937 3.418241 0.617769
H 0.548069 1.471286 5.589317
C 2.188756 3.890832 4.476338
H 2.926210 4.168038 5.245291
H 1.197361 3.895643 4.956552
H 2.193096 4.684612 3.714349
H -1.492836 3.300940 -3.821677
C -5.794099 2.539886 1.315334
H -6.507264 2.289233 0.510418
H -6.334091 3.169591 2.040605
H -5.534508 1.609931 1.851181
H -3.603554 4.256709 2.907180
C -4.805740 5.129246 0.036647
H -3.961914 5.682826 -0.406466
H -5.599646 5.062837 -0.722702
Si -3.313480 2.563295 -2.239301
C -4.600871 3.622416 -3.129745
H -4.496140 4.687832 -2.874547
   
173  
(BDI*)MgNa3N’’2O (2)
Si -3.491285 -2.942814 2.056197
Si -4.640038 -2.722205 -0.727930
Mg 1.095433 -0.000030 -0.000056
Na -1.289915 -2.117765 0.105350
Na -3.093770 0.000069 -0.001642
O -0.741298 0.000271 -0.000447
N 2.467326 -1.431666 -0.496604
N 2.467397 1.431539 0.496671
N -3.530833 -2.263975 0.489393
C 3.777387 -1.214885 -0.467952
C 4.330871 -0.000128 0.000001
H 5.414160 -0.000114 -0.000095
C 3.777448 1.214672 0.467891
C 4.837067 -2.216015 -1.013002
C 4.287417 -3.572699 -1.463729
H 3.846633 -4.150599 -0.644470
H 5.120747 -4.163335 -1.873977
H 3.533724 -3.475998 -2.253285
C 5.474013 -1.559584 -2.254607
H 4.715079 -1.378941 -3.030791
H 6.237969 -2.229354 -2.679661
H 5.951785 -0.598675 -2.020551
C 5.923200 -2.484546 0.043790
H 6.501498 -1.587205 0.301360
H 6.632447 -3.234042 -0.339391
H 5.487293 -2.879987 0.973336
C 4.837253 2.215810 1.012767
C 4.287820 3.572689 1.463196
H 3.847127 4.150474 0.643806
H 5.121273 4.163271 1.873275
H 3.534112 3.476336 2.252781
C 5.923500 2.483971 -0.043980
H 6.501589 1.586478 -0.301470
H 6.632909 3.233321 0.339175
H 5.487729 2.879457 -0.973573
C 5.473976 1.559533 2.254589
H 4.714895 1.379091 3.030684
H 6.237927 2.229294 2.679659
H 5.951695 0.598539 2.020772
C 1.752091 -2.643855 -0.644371
C 1.617360 -3.500842 0.481738
C 0.714336 -4.567865 0.408747
H 0.583435 -5.220873 1.273244
C -0.017508 -4.820696 -0.753109
H -0.720193 -5.655400 -0.790952
C 0.159724 -4.002745 -1.868774
H -0.390892 -4.223908 -2.784276
C 1.024762 -2.898576 -1.834386
C 2.446999 -3.235156 1.721798
H 3.418452 -2.858841 1.365909
C 1.850636 -2.118395 2.600050
H 1.133721 -2.560728 3.309873
H 1.233955 -1.437516 1.989969
C 2.918634 -1.321299 3.330290
H 3.575788 -1.978033 3.921268
H 2.478236 -0.592010 4.023123
H 3.549788 -0.777189 2.611730
C 2.737432 -4.482055 2.562839
H 1.788040 -4.911303 2.926286
H 3.268465 -4.156247 3.472291
C 1.191039 -1.999703 -3.041008
H 2.097617 -1.403964 -2.853338
C 1.442982 -2.809127 -4.322250
H 2.229337 -3.553791 -4.112668
H 0.547022 -3.395404 -4.583245
C 1.855739 -1.961457 -5.516771
H 2.056438 -2.589888 -6.397675
H 2.773123 -1.389925 -5.302549
H 1.074083 -1.240275 -5.800173
C 0.036752 -0.982205 -3.169765
H -0.095742 -0.460586 -2.203440
H 0.332505 -0.209936 -3.897011
C -1.321109 -1.540493 -3.563486
H -1.299634 -2.078302 -4.523806
H -2.049503 -0.723032 -3.665334
H -1.723921 -2.231645 -2.808241
C 1.752329 2.643810 0.644450
C 1.025059 2.898556 1.834508
C 0.160168 4.002825 1.868997
H -0.390386 4.223993 2.784528
C -0.017034 4.820841 0.753366
H -0.719593 5.655646 0.791280
C 0.714675 4.567951 -0.408561
H 0.583779 5.220990 -1.273036
C 1.617581 3.500824 -0.481644
C 1.191219 1.999531 3.041018
H 2.097695 1.403664 2.853278
C 0.036736 0.982239 3.169637
H -0.095894 0.460831 2.203212
H 0.332383 0.209741 3.896684
C -1.320989 1.540726 3.563535
H -2.049538 0.723404 3.665406
H -1.723770 2.231993 2.808391
H -1.299282 2.078467 4.523889
C 1.443315 2.808794 4.322341
H 2.229782 3.553335 4.112769
H 0.547464 3.395200 4.583423
C 1.856047 1.960969 5.516760
H 2.773800 1.389980 5.302702
H 1.074653 1.239296 5.799644
H 2.056070 2.589220 6.397946
C 2.447072 3.235066 -1.721789
H 3.418544 2.858672 -1.366024
C 2.737545 4.481930 -2.562888
H 3.268390 4.156039 -3.472422
H 1.788160 4.911282 -2.926221
C 3.564877 5.547600 -1.858178
H 4.548860 5.153322 -1.559938
H 3.067881 5.915785 -0.947739
H 3.740861 6.413683 -2.513917
C 1.850517 2.118377 -2.600033
H 1.133835 2.560877 -3.309983
H 1.233557 1.437709 -1.989995
C 2.918372 1.321018 -3.330193
H 2.477806 0.591753 -4.022945
H 3.549469 0.776865 -2.611641
H 3.575611 1.977600 -3.921266
C -4.023706 -4.209366 -1.735931
H -3.034549 -3.998517 -2.175086
H -4.706836 -4.478268 -2.558322
H -3.912914 -5.088938 -1.081398
C -4.860380 -1.277054 -1.940814
H -5.321775 -0.403622 -1.449798
H -5.512783 -1.552442 -2.784564
H -3.902180 -0.949725 -2.375593
C -6.377763 -3.147214 -0.105505
H -6.364511 -4.001864 0.589536
H -7.052393 -3.403703 -0.938855
H -6.812672 -2.288176 0.430603
Si -4.639617 2.722200 0.728324
Si -3.491434 2.943181 -2.056334
Na -1.289879 2.118364 -0.104872
N -3.530743 2.264465 -0.489467
C 3.564540 -5.547824 1.858007
H 3.067018 -5.916533 0.948066
H 3.741192 -6.413572 2.514012
H 4.548219 -5.153438 1.558912
C -1.797080 -2.538667 2.840731
H -0.992939 -3.156738 2.403879
H -1.794917 -2.753029 3.921131
H -1.522681 -1.478921 2.712057
C -3.583782 -4.839819 2.073074
H -4.542449 -5.202950 1.669642
H -3.472772 -5.248720 3.091201
C -4.811311 -2.299766 3.245417
H -4.726057 -1.210120 3.375476
H -4.730036 -2.774520 4.237204
H -5.818519 -2.506776 2.851125
C -4.022778 4.208641 1.737105
H -3.033376 3.997643 2.175597
H -4.705525 4.476811 2.560061
H -3.912482 5.088751 1.083201
C -4.859900 1.276286 1.940262
H -5.322465 0.403645 1.448960
H -5.510932 1.551361 2.785172
H -3.901352 0.947766 2.373382
C -6.377352 3.148404 0.106724
H -6.363941 4.003114 -0.588234
H -6.813313 2.289741 -0.429119
C -4.812367 2.300693 -3.244848
H -4.727168 1.211086 -3.375331
H -4.731824 2.775709 -4.236576
H -5.819279 2.507536 -2.849738
H -2.780979 -5.262636 1.446107
H -7.051182 3.405313 0.940556
C -3.582859 4.840219 -2.072893
H -4.541904 5.203616 -1.670603
H -3.470259 5.249505 -3.090691
H -2.780715 5.262338 -1.444626
C -1.797734 2.538045 -2.841551
H -0.993529 3.157667 -2.407045
H -1.796897 2.749598 -3.922513
H -1.522592 1.478780 -2.710534
   
234  
[(BDI*)MgOˉNa+]2 (3)
Mg -3.134961 0.067251 0.045168
Na 0.070144 -0.907107 0.378732
N -3.730474 -1.851337 -0.462588
N -5.025723 0.839761 -0.143458
C -4.955745 -2.168732 -0.858762
C -5.995388 -1.212719 -0.919820
H -6.931223 -1.621462 -1.281079
C -6.070498 0.162689 -0.607841
C -5.417464 -3.603076 -1.262520
C -4.336281 -4.689864 -1.266998
H -3.559408 -4.511944 -2.018643
H -4.818625 -5.650010 -1.508034
H -3.838511 -4.803217 -0.298167
C -6.018509 -3.575762 -2.680069
H -6.902336 -2.929104 -2.758654
H -6.322811 -4.593000 -2.972325
H -5.278045 -3.223670 -3.413597
C -6.493548 -4.041853 -0.249284
H -6.088441 -4.042130 0.773900
H -6.832502 -5.063996 -0.481250
H -7.371374 -3.382132 -0.258414
C -7.468129 0.786011 -0.924723
C -8.566676 0.042881 -0.143393
H -8.614353 -1.026726 -0.387925
H -9.548610 0.483470 -0.377067
H -8.410218 0.133358 0.941295
C -7.711813 0.613298 -2.438872
H -6.926452 1.117735 -3.021564
H -8.679351 1.062143 -2.713785
H -7.727221 -0.440418 -2.746543
C -7.638948 2.279994 -0.621714
H -7.607647 2.504234 0.449920
H -8.624787 2.593079 -0.999678
H -6.882923 2.904255 -1.110909
C -2.557921 -2.638941 -0.506099
C -2.024018 -3.165653 0.695666
C -0.768256 -3.796002 0.649968
H -0.334278 -4.196830 1.567537
C -0.040492 -3.884021 -0.535799
H 0.951632 -4.339269 -0.539936
C -0.569354 -3.339348 -1.706572
H 0.019844 -3.379758 -2.623161
C -1.820069 -2.715505 -1.717835
C -2.761339 -3.004274 2.012834
H -3.604208 -2.321566 1.817050
C -3.409165 -4.307849 2.518568
H -4.039441 -4.053977 3.386828
H -4.109727 -4.664755 1.747524
C -2.464983 -5.440948 2.894962
H -3.024226 -6.281847 3.333472
H -1.715578 -5.123912 3.637756
H -1.923866 -5.828176 2.019266
C -1.860807 -2.312433 3.051494
H -0.903671 -2.850615 3.137431
H -1.610506 -1.312972 2.652429
C -2.466735 -2.163196 4.438634
H -2.567828 -3.131743 4.951416
H -3.466691 -1.707479 4.394500
H -1.835303 -1.521094 5.071087
C -2.372014 -2.093205 -2.984776
H -3.459841 -2.006029 -2.850016
C -2.158931 -2.979660 -4.218665
H -1.083335 -3.115691 -4.415397
H -2.544901 -3.986988 -3.987685
C -2.834862 -2.450893 -5.476089
H -3.908877 -2.268316 -5.307340
H -2.745527 -3.167581 -6.306741
H -2.389852 -1.502003 -5.812248
C -1.869005 -0.647366 -3.176312
H -2.506560 -0.160264 -3.932920
H -2.044008 -0.097760 -2.232996
C -0.400146 -0.501123 -3.549131
H -0.136158 -1.121141 -4.419094
H 0.284498 -0.744667 -2.715058
H -0.179690 0.538011 -3.842856
C -5.018826 2.130266 0.430683
C -5.526371 2.312739 1.740431
C -5.456229 3.583246 2.315640
H -5.866530 3.745164 3.313868
C -4.855048 4.645409 1.643753
H -4.809975 5.633637 2.107281
C -4.280103 4.431128 0.395696
H -3.769618 5.255490 -0.104697
C -4.338365 3.179062 -0.227677
C -6.048292 1.122979 2.518821
H -6.428148 0.389425 1.793771
C -4.878779 0.420114 3.238404
H -5.239346 -0.540785 3.640485
H -4.119292 0.149672 2.483390
C -4.207049 1.229540 4.335857
H -4.915422 1.505865 5.132487
H -3.769483 2.155683 3.935593
H -3.396568 0.654131 4.804997
C -7.220409 1.459636 3.446635
H -6.907086 2.169572 4.229263
H -7.981888 1.992961 2.852611
C -7.850260 0.239422 4.105078
H -8.147008 -0.512078 3.355241
H -8.750847 0.515265 4.674540
H -7.158978 -0.252659 4.806315
C -3.676252 2.949891 -1.571742
H -3.522569 1.862302 -1.671776
C -4.580035 3.327853 -2.758554
H -4.082811 3.007395 -3.689286
H -5.494510 2.718168 -2.693715
C -4.957238 4.798136 -2.858295
H -5.583270 4.983978 -3.744602
H -4.068766 5.443979 -2.943138
H -5.524275 5.129264 -1.974963
C -2.277078 3.573338 -1.615212
H -2.327103 4.668372 -1.505578
H -1.747762 3.196382 -0.724256
C -1.494008 3.238080 -2.876219
H -1.903092 3.732680 -3.769883
H -1.511462 2.156307 -3.082633
H -0.444914 3.561505 -2.788160
Mg 3.209570 0.076566 -0.286513
Na 0.099226 1.371427 -1.125820
N 3.912626 1.878176 0.408799
N 4.896381 -0.965005 0.196648
C 5.175136 2.063204 0.779997
C 6.107732 0.999822 0.840632
H 7.101478 1.321996 1.126923
C 6.026369 -0.386824 0.584367
C 5.795426 3.435634 1.199367
C 4.843674 4.637679 1.208293
H 4.506808 4.921859 0.205722
H 5.383256 5.497618 1.634787
H 3.953184 4.468883 1.822374
C 6.952045 3.782617 0.243447
H 7.760070 3.039038 0.269110
H 7.382610 4.756976 0.523193
H 6.598171 3.859370 -0.794314
C 6.348084 3.300921 2.633678
H 5.545391 3.058086 3.345232
H 6.797065 4.256801 2.945875
H 7.117264 2.522758 2.721851
C 7.397627 -1.122187 0.684212
C 8.076659 -0.840400 2.035667
H 8.297600 0.223586 2.193269
H 9.031012 -1.387006 2.089592
H 7.448737 -1.180560 2.872742
C 8.269758 -0.561717 -0.458968
H 7.792721 -0.741712 -1.434276
H 9.251833 -1.060780 -0.462342
H 8.434797 0.519957 -0.362641
C 7.360610 -2.645172 0.511915
H 6.838917 -3.152727 1.331716
H 8.398386 -3.013330 0.497794
H 6.885346 -2.956076 -0.425485
C 2.948239 2.859957 0.089549
C 1.813200 3.041584 0.923146
C 0.864168 4.002305 0.546775
H -0.007147 4.167406 1.179730
C 0.996570 4.736406 -0.629996
H 0.251627 5.491487 -0.889846
C 2.057532 4.468651 -1.492149
H 2.130252 5.008268 -2.438091
C 3.026505 3.514110 -1.167714
C 1.603670 2.180521 2.160169
H 1.897377 1.156705 1.856799
C 2.553584 2.564747 3.306754
H 2.505362 1.782791 4.082040
H 3.583631 2.531390 2.926031
C 2.267184 3.923243 3.929348
H 3.041435 4.196821 4.662811
H 1.297793 3.936676 4.450501
H 2.235853 4.716771 3.165511
C 0.131457 2.107427 2.587861
H -0.236493 3.114094 2.846753
H -0.480619 1.747350 1.731895
C -0.127303 1.193605 3.776087
H 0.314384 1.562842 4.715596
H 0.277807 0.184781 3.604169
H -1.208844 1.082691 3.938427
C 4.089388 3.112193 -2.169991
H 4.926199 2.676279 -1.606223
C 4.667426 4.291255 -2.959570
H 3.887531 4.764119 -3.578418
H 4.981989 5.066038 -2.239917
C 5.844958 3.908840 -3.845896
H 6.637622 3.410761 -3.263939
H 6.289261 4.795397 -4.323513
H 5.546430 3.218176 -4.649338
C 3.555501 1.971280 -3.066487
H 4.407713 1.493651 -3.577259
H 3.097841 1.190276 -2.429845
C 2.503210 2.372162 -4.088701
H 2.885082 3.096705 -4.824662
H 1.625607 2.825158 -3.603156
H 2.150122 1.489917 -4.641827
C 4.560830 -2.335094 0.187759
C 4.351945 -3.006716 1.417789
C 3.917528 -4.333209 1.393318
H 3.765343 -4.868195 2.331992
C 3.642399 -4.979299 0.189444
H 3.299743 -6.016745 0.188615
C 3.772090 -4.283312 -1.007531
H 3.507323 -4.776208 -1.944050
C 4.226129 -2.958908 -1.036305
C 4.475809 -2.245383 2.722814
H 5.335285 -1.563000 2.642368
C 3.233170 -1.346312 2.908049
H 3.249142 -0.907491 3.917738
H 3.325582 -0.481890 2.230528
C 1.908069 -2.052244 2.666984
H 1.781623 -2.928566 3.321490
H 1.833955 -2.415095 1.630578
H 1.063770 -1.379648 2.872043
C 4.742326 -3.140431 3.938183
H 3.839725 -3.723489 4.189240
H 5.510922 -3.882284 3.663601
C 5.206800 -2.374147 5.169659
H 6.130537 -1.810336 4.962223
H 5.414661 -3.056371 6.007908
H 4.453230 -1.650816 5.516960
C 4.349472 -2.215956 -2.351238
H 4.492669 -1.149239 -2.104823
C 5.626320 -2.595710 -3.126877
H 5.732326 -1.892081 -3.969170
H 6.493684 -2.403680 -2.474401
C 5.698835 -4.022829 -3.649670
H 6.608535 -4.171696 -4.251944
H 4.836671 -4.266760 -4.290426
H 5.723582 -4.755610 -2.829440
C 3.046762 -2.298594 -3.161190
H 2.767146 -3.351690 -3.331878
H 2.264409 -1.845022 -2.524309
C 3.101243 -1.570872 -4.495403
H 3.795942 -2.040504 -5.209704
H 3.419484 -0.526307 -4.360029
H 2.108684 -1.549184 -4.968897
O 1.567183 -0.219714 -0.982430
O -1.428061 0.650165 0.241792
   
234  
Complex 4
Mg -2.867533 0.023090 -0.638536
Na 0.139014 -0.891418 1.212811
H -1.730778 1.253945 -3.021701
O -1.449915 0.522534 0.612680
H -1.562322 1.305085 1.161565
N -3.396031 -1.999367 -0.553339
N -4.754338 0.658342 -0.055423
C -4.647554 -2.369023 -0.760424
C -5.724235 -1.450463 -0.686950
H -6.676904 -1.896564 -0.939526
C -5.824828 -0.093708 -0.307566
C -5.095081 -3.818103 -1.117738
C -3.965819 -4.844215 -1.253458
H -3.245992 -4.577661 -2.035995
H -4.411127 -5.813143 -1.527984
H -3.408204 -4.990703 -0.321835
C -5.825521 -3.784406 -2.474110
H -6.739271 -3.176156 -2.451355
H -6.109746 -4.806868 -2.768831
H -5.170363 -3.375873 -3.258253
C -6.049302 -4.326948 -0.022308
H -5.542676 -4.355348 0.954393
H -6.380811 -5.350548 -0.258877
H -6.940968 -3.694877 0.083528
C -7.287287 0.458738 -0.378265
C -8.321544 -0.545319 0.166778
H -8.405272 -1.456722 -0.439684
H -9.315486 -0.072537 0.167872
H -8.093244 -0.847367 1.199152
C -7.562301 0.683437 -1.877314
H -6.836765 1.389529 -2.300392
H -8.570616 1.103764 -2.021784
H -7.490705 -0.254387 -2.446461
C -7.547128 1.784369 0.348456
H -7.335598 1.725844 1.421515
H -8.611952 2.038542 0.230479
H -6.964016 2.615913 -0.056309
C -2.203570 -2.744909 -0.562575
C -1.403262 -2.746411 -1.731353
C -0.114290 -3.289310 -1.663845
H 0.509434 -3.286936 -2.559572
C 0.380970 -3.851957 -0.491697
H 1.391237 -4.264943 -0.466861
C -0.435243 -3.898616 0.641313
H -0.065257 -4.388471 1.544472
C -1.724441 -3.346499 0.632557
C -1.937894 -2.246527 -3.059093
H -3.033135 -2.170203 -2.961759
C -1.419312 -0.838221 -3.405619
H -0.338834 -0.828797 -3.168949
H -1.458416 -0.721571 -4.506333
C -2.162956 0.291719 -2.688591
H -3.182983 0.333831 -3.125392
C -1.649410 -3.251404 -4.188929
H -0.597190 -3.151494 -4.508055
H -1.748369 -4.278685 -3.799558
C -2.566569 -3.081542 -5.392052
H -2.309738 -3.787423 -6.196953
H -2.506997 -2.065058 -5.810656
H -3.617732 -3.260651 -5.114832
C -2.613770 -3.377368 1.859863
H -3.640816 -3.220608 1.499874
C -2.325426 -2.180954 2.786174
H -2.306844 -1.275119 2.158871
H -3.180378 -2.041968 3.465035
C -1.050994 -2.278856 3.613015
H -0.171365 -2.548653 3.007648
H -1.123472 -3.050883 4.393316
H -0.826085 -1.327787 4.117312
C -2.592956 -4.729093 2.581797
H -2.774312 -5.521863 1.836742
H -1.588945 -4.933578 2.989335
C -3.622183 -4.834626 3.698780
H -3.633432 -5.843968 4.137379
H -4.637122 -4.621793 3.325776
H -3.418887 -4.124664 4.515296
C -4.715762 1.913749 0.588116
C -4.673399 1.951561 2.008332
C -4.666271 3.193884 2.648332
H -4.674413 3.232480 3.739377
C -4.621636 4.383079 1.925165
H -4.622627 5.344975 2.443083
C -4.535424 4.330047 0.538728
H -4.455601 5.260466 -0.029165
C -4.565110 3.111824 -0.151082
C -4.584215 0.663904 2.808040
H -4.041944 -0.042528 2.159160
C -5.945905 0.005404 3.083054
H -6.419466 -0.216404 2.117853
H -5.759820 -0.978694 3.547944
C -6.899335 0.809964 3.954973
H -6.521647 0.926144 4.982403
H -7.882255 0.318557 4.021643
H -7.060395 1.821165 3.549112
C -3.777346 0.808422 4.105060
H -4.305227 1.464960 4.816459
H -3.758263 -0.181210 4.591831
C -2.352715 1.302361 3.915217
H -1.820009 0.678671 3.184675
H -1.783637 1.280202 4.856741
H -2.331802 2.333931 3.535166
C -4.439724 3.135825 -1.665670
H -4.534588 2.098511 -2.026704
C -5.573130 3.965677 -2.306530
H -6.479511 3.835590 -1.693964
H -5.325598 5.039378 -2.232422
C -5.921698 3.616834 -3.749951
H -5.114276 3.852239 -4.454275
H -6.816601 4.169161 -4.076800
H -6.141088 2.543437 -3.858719
C -3.024861 3.634732 -2.016710
H -2.865863 4.605166 -1.516525
H -2.311695 2.942490 -1.540858
C -2.676379 3.782343 -3.490456
H -1.603073 3.997147 -3.609617
H -3.221773 4.613463 -3.960876
H -2.892257 2.864586 -4.056596
Mg 2.867551 -0.023096 0.638604
Na -0.138979 0.891296 -1.212787
H 1.730798 -1.253922 3.021755
O 1.449958 -0.522603 -0.612606
H 1.562459 -1.305115 -1.161531
N 3.396040 1.999368 0.553333
N 4.754348 -0.658349 0.055473
C 4.647562 2.369039 0.760387
C 5.724250 1.450489 0.686896
H 6.676929 1.896613 0.939402
C 5.824835 0.093722 0.307558
C 5.095096 3.818157 1.117531
C 3.965839 4.844294 1.253102
H 3.246059 4.577907 2.035738
H 4.411160 5.813283 1.527391
H 3.408168 4.990573 0.321478
C 5.825529 3.784624 2.473913
H 6.739276 3.176368 2.451238
H 6.109756 4.807122 2.768509
H 5.170364 3.376191 3.258102
C 6.049326 4.326847 0.022039
H 5.542700 4.355130 -0.954665
H 6.380853 5.350471 0.258480
H 6.940982 3.694746 -0.083715
C 7.287288 -0.458738 0.378215
C 8.321566 0.545324 -0.166782
H 8.405342 1.456675 0.439752
H 9.315490 0.072506 -0.167940
H 8.093250 0.847464 -1.199124
C 7.562308 -0.683531 1.877251
H 6.836746 -1.389616 2.300295
H 8.570608 -1.103904 2.021690
H 7.490754 0.254266 2.446448
C 7.547079 -1.784334 -0.348584
H 7.335540 -1.725737 -1.421637
H 8.611895 -2.038555 -0.230632
H 6.963937 -2.615877 0.056139
C 2.203572 2.744901 0.562561
C 1.403230 2.746381 1.731318
C 0.114239 3.289232 1.663771
H -0.509509 3.286835 2.559482
C -0.381010 3.851854 0.491608
H -1.391289 4.264805 0.466739
C 0.435242 3.898555 -0.641373
H 0.065269 4.388405 -1.544540
C 1.724463 3.346492 -0.632575
C 1.937836 2.246550 3.059090
H 3.033082 2.170242 2.961798
C 1.419271 0.838245 3.405645
H 0.338801 0.828795 3.168948
H 1.458354 0.721619 4.506362
C 2.162955 -0.291684 2.688647
H 3.182968 -0.333772 3.125485
C 1.649284 3.251455 4.188883
H 0.597025 3.151604 4.507894
H 1.748339 4.278730 3.799519
C 2.566297 3.081541 5.392109
H 2.309415 3.787434 6.196982
H 2.506621 2.065059 5.810702
H 3.617502 3.260592 5.115008
C 2.613842 3.377420 -1.859843
H 3.640880 3.220707 -1.499810
C 2.325601 2.181002 -2.786177
H 2.307188 1.275149 -2.158896
H 3.180532 2.042154 -3.465094
C 1.051108 2.278739 -3.612941
H 0.171447 2.548271 -3.007501
H 1.123388 3.050874 -4.393155
H 0.826376 1.327679 -4.117333
C 2.592997 4.729160 -2.581752
H 2.774219 5.521923 -1.836657
H 1.589012 4.933582 -2.989386
C 3.622338 4.834801 -3.698620
H 3.633579 5.844165 -4.137171
H 4.637249 4.622007 -3.325518
H 3.419168 4.124867 -4.515191
C 4.715757 -1.913756 -0.588057
C 4.673373 -1.951593 -2.008270
C 4.666248 -3.193930 -2.648247
H 4.674398 -3.232545 -3.739291
C 4.621616 -4.383112 -1.925058
H 4.622604 -5.345018 -2.442959
C 4.535410 -4.330054 -0.538620
H 4.455580 -5.260463 0.029288
C 4.565111 -3.111819 0.151165
C 4.584172 -0.663948 -2.807997
H 4.041909 0.042486 -2.159112
C 5.945854 -0.005441 -3.083042
H 6.419464 0.216310 -2.117852
H 5.759752 0.978684 -3.547869
C 6.899233 -0.809959 -3.955057
H 6.521469 -0.926116 -4.982461
H 7.882138 -0.318532 -4.021789
H 7.060341 -1.821168 -3.549238
C 3.777277 -0.808479 -4.105003
H 4.305202 -1.464940 -4.816443
H 3.758101 0.181171 -4.591734
C 2.352695 -1.302561 -3.915161
H 1.819959 -0.679005 -3.184526
H 1.783583 -1.280343 -4.856662
H 2.331883 -2.334178 -3.535232
C 4.439747 -3.135785 1.665757
H 4.534637 -2.098464 2.026769
C 5.573145 -3.965643 2.306622
H 6.479517 -3.835601 1.694035
H 5.325579 -5.039339 2.232552
C 5.921749 -3.616766 3.750025
H 5.114306 -3.852057 4.454362
H 6.816599 -4.169166 4.076895
H 6.141245 -2.543386 3.858736
C 3.024880 -3.634648 2.016838
H 2.865843 -4.605084 1.516670
H 2.311721 -2.942394 1.540991
C 2.676437 -3.782236 3.490594
H 1.603132 -3.997026 3.609786
H 3.221832 -4.613357 3.961006
H 2.892345 -2.864475 4.056718

174  
(BDI*)MgNa3N’’2(O2) (5)
Si 4.309633 -3.064652 1.200013
Si 3.959285 -2.491493 -1.746624
Si 3.968441 2.591855 1.739536
Si 4.282547 2.889518 -1.233006
Mg -1.226921 -0.033971 0.002755
Na 1.255830 -2.149760 -0.041055
Na 3.166221 -0.058235 0.393463
Na 1.348051 1.904569 -0.598598
O 0.658637 -0.021783 0.590837
O 0.482322 -0.167778 -0.927503
N -2.641975 -1.503127 0.127039
N -2.592937 1.484273 -0.117654
N 3.521995 -2.279044 -0.101543
N 3.498875 2.219630 0.135499
C -3.947848 -1.275046 0.207666
C -4.482682 0.028985 0.129380
H -5.562919 0.053544 0.201249
C -3.906242 1.308614 -0.029641
C -5.035753 -2.382835 0.339018
C -4.522059 -3.815891 0.522253
H -5.391782 -4.490193 0.545162
H -3.977481 -3.953050 1.463511
H -3.870561 -4.148319 -0.292347
C -5.878084 -2.354942 -0.952048
H -6.388104 -1.392756 -1.094004
H -6.644404 -3.145116 -0.916309
H -5.248843 -2.531378 -1.836581
C -5.941591 -2.083325 1.548610
H -5.356686 -2.035944 2.479395
H -6.684463 -2.888177 1.659690
H -6.490800 -1.137933 1.450484
C -4.953362 2.460151 -0.028706
C -4.399693 3.868147 -0.266286
H -3.661440 4.169344 0.483056
H -5.236816 4.580834 -0.211176
H -3.938970 3.979687 -1.251668
C -6.005081 2.204862 -1.124576
H -5.533271 2.136828 -2.116501
H -6.722023 3.039988 -1.149604
H -6.577123 1.281727 -0.963131
C -5.632859 2.463605 1.355208
H -6.167488 1.526719 1.561568
H -6.358799 3.289804 1.412545
H -4.891019 2.607983 2.154695
C -1.924851 -2.706972 0.301339
C -1.388695 -3.376903 -0.829309
C -0.511436 -4.452740 -0.608291
H -0.078155 -4.976310 -1.461543
C -0.155620 -4.848435 0.680325
H 0.545908 -5.672549 0.826146
C -0.692578 -4.179002 1.780976
H -0.408939 -4.494064 2.785894
C -1.580686 -3.111014 1.618382
C -1.736140 -2.943623 -2.242231
H -2.242067 -1.968507 -2.156227
C -0.468254 -2.718678 -3.083820
H 0.107782 -1.911608 -2.601414
H 0.176624 -3.610461 -3.049662
C -0.718757 -2.359943 -4.540827
H 0.221932 -2.071092 -5.032633
H -1.417758 -1.515514 -4.637000
H -1.138506 -3.203531 -5.109370
C -2.759761 -3.881498 -2.914588
H -3.666517 -3.911419 -2.291996
H -3.073038 -3.408202 -3.859304
C -2.300354 -5.306025 -3.190422
H -1.373406 -5.333910 -3.784437
H -3.067674 -5.856396 -3.756076
H -2.118166 -5.864369 -2.260258
C -2.184189 -2.397074 2.814066
H -3.177684 -2.042049 2.501774
C -2.414629 -3.338094 4.004970
H -2.888411 -4.260154 3.627938
H -1.451372 -3.654682 4.437026
C -3.282034 -2.739710 5.103888
H -2.800440 -1.878186 5.590534
H -3.489698 -3.481705 5.889407
H -4.251103 -2.396535 4.706730
C -1.396512 -1.132122 3.201719
H -1.462611 -0.400228 2.379240
H -1.921107 -0.644259 4.037939
C 0.060239 -1.360854 3.553022
H 0.556830 -0.420268 3.821967
H 0.611924 -1.778154 2.702749
H 0.178636 -2.052685 4.400538
C -1.851633 2.658517 -0.385870
C -1.613497 3.035832 -1.735790
C -0.694416 4.060287 -1.987886
H -0.496992 4.360965 -3.018074
C -0.014921 4.700423 -0.949958
H 0.715075 5.482431 -1.169095
C -0.263250 4.327285 0.369229
H 0.286814 4.819530 1.171187
C -1.184399 3.314148 0.681438
C -2.326520 2.321018 -2.871240
H -3.307323 2.005724 -2.482233
C -1.598126 1.024257 -3.275073
H -1.507651 0.371775 -2.394094
H -2.250250 0.477130 -3.976134
C -0.220127 1.215317 -3.885490
H 0.410326 1.863702 -3.262654
H -0.268958 1.671308 -4.885657
H 0.306872 0.257340 -3.980399
C -2.589615 3.198863 -4.101193
H -1.634662 3.531576 -4.539315
H -3.046109 2.552979 -4.870574
C -3.487716 4.403337 -3.860251
H -3.062006 5.086700 -3.109568
H -4.482934 4.096426 -3.503356
H -3.632815 4.979231 -4.786865
C -1.441954 2.928329 2.126963
H -2.091793 2.038400 2.105914
C -0.136324 2.513917 2.824294
H 0.623185 3.300183 2.702771
H 0.263936 1.641628 2.281243
C -0.273482 2.190093 4.303569
H -0.513805 3.081608 4.901998
H 0.668585 1.781092 4.696952
H -1.064584 1.446523 4.486155
C -2.240045 3.994453 2.907195
H -3.194678 4.170671 2.388479
H -2.517746 3.548157 3.875841
C -1.554308 5.331896 3.150132
H -0.561618 5.211100 3.611312
H -2.156975 5.954588 3.828929
H -1.423000 5.901246 2.218611
C 3.194192 -3.021537 2.734565
H 2.939146 -1.989656 3.024953
H 3.686224 -3.493187 3.600706
H 2.250757 -3.564629 2.556111
C 4.706765 -4.891608 0.887082
H 3.785830 -5.449637 0.650428
H 5.173449 -5.361820 1.768239
H 5.396825 -5.014854 0.037278
C 5.927007 -2.202964 1.687947
H 6.647042 -2.232627 0.855128
H 6.401737 -2.669607 2.566715
H 5.752526 -1.140543 1.929091
C 3.237684 -4.092265 -2.472499
H 3.668977 -4.973445 -1.972268
H 3.428704 -4.183765 -3.554402
H 2.146791 -4.130505 -2.320968
C 5.822852 -2.525986 -2.076166
H 6.298340 -1.602094 -1.709572
H 6.038151 -2.613210 -3.153831
H 6.307314 -3.374639 -1.567552
C 3.250255 -1.054301 -2.760382
H 2.195421 -0.856215 -2.510173
H 3.322763 -1.238326 -3.844232
H 3.813880 -0.131581 -2.550429
C 3.294689 1.241417 2.907356
H 2.249409 0.979268 2.681529
H 3.335044 1.569918 3.957721
H 3.901005 0.319747 2.855662
C 5.842558 2.590905 2.023562
H 6.277552 1.622315 1.727690
H 6.089997 2.763336 3.084147
H 6.344276 3.373509 1.432538
C 3.336479 4.268300 2.358522
H 3.547322 4.421435 3.429574
H 2.251367 4.366706 2.205574
H 3.821145 5.082184 1.797138
C 3.098607 2.808766 -2.723404
H 2.742128 1.785676 -2.924359
H 3.598969 3.153738 -3.642225
H 2.224493 3.467587 -2.577019
C 5.861711 1.963690 -1.712512
H 6.611909 2.058834 -0.911653
H 6.307865 2.348521 -2.644110
H 5.665777 0.888400 -1.850332
C 4.731430 4.724053 -1.063754
H 3.833167 5.320349 -0.834309
H 5.172630 5.116524 -1.994819
H 5.458738 4.893573 -0.254000
   
204  
(BDI*)MgNa4N’’3(N2O2) (6)
Si 1.836965 4.420656 2.103753
Si 3.253934 4.814691 -0.576066
Si 5.674892 0.258491 1.468566
Si 5.621747 0.073442 -1.522357
Si 3.481360 -4.645406 0.554971
Si 2.066776 -4.285245 -2.124339
Mg -1.779517 -0.014682 0.064095
Na 0.426217 3.265308 -0.474219
Na 3.147933 1.731068 0.399392
Na 3.231414 -1.545718 -0.374519
Na 0.544542 -3.236295 0.390128
O -0.235025 1.240175 0.064944
O -0.185958 -1.208722 -0.047883
N -3.234620 1.176166 -0.820892
N -3.120995 -1.284775 1.004693
N 0.965084 0.666233 0.013642
N 0.989526 -0.586380 -0.048810
N 2.331572 3.912480 0.546782
N 4.808306 0.144411 -0.010583
N 2.525264 -3.765280 -0.559397
C -4.533684 0.894974 -0.723625
C -5.030708 -0.112940 0.128722
H -6.111920 -0.151302 0.146146
C -4.439880 -1.091038 0.952667
C -5.654798 1.560088 -1.584082
C -6.141408 0.467191 -2.559039
H -5.323819 0.150099 -3.224178
H -6.953393 0.862485 -3.189365
H -6.513196 -0.422884 -2.033470
C -6.828227 2.019340 -0.697855
H -7.377684 1.186786 -0.238805
H -7.549557 2.583667 -1.307816
H -6.482255 2.680178 0.110142
C -5.249519 2.762860 -2.443796
H -4.930278 3.626468 -1.850699
H -6.128739 3.069638 -3.030858
H -4.450301 2.524707 -3.153368
C -5.488101 -1.858930 1.823622
C -4.944906 -2.931198 2.775831
H -4.516734 -3.796726 2.258243
H -5.784128 -3.293946 3.389070
H -4.188146 -2.534345 3.461856
C -6.168023 -0.801251 2.720708
H -5.429266 -0.317293 3.377499
H -6.920093 -1.287659 3.361242
H -6.669182 -0.013406 2.143467
C -6.545856 -2.537219 0.935033
H -7.091890 -1.827749 0.298825
H -7.285850 -3.046917 1.571000
H -6.091044 -3.295793 0.282223
C -2.697417 2.377307 -1.345213
C -2.007350 2.370055 -2.579357
C -1.394313 3.553748 -3.016255
H -0.877137 3.566885 -3.976933
C -1.451551 4.722599 -2.255643
H -0.974120 5.637689 -2.614264
C -2.129850 4.716682 -1.032888
H -2.172327 5.633887 -0.443233
C -2.756341 3.557799 -0.555455
C -1.985587 1.122474 -3.438105
H -2.827013 0.498783 -3.096203
C -2.236899 1.437820 -4.921245
H -3.064289 2.164197 -4.986470
H -1.361536 1.947435 -5.356263
C -2.575782 0.214923 -5.761703
H -2.785441 0.498046 -6.804237
H -3.466924 -0.301832 -5.371275
H -1.751973 -0.514592 -5.782188
C -0.714935 0.280743 -3.212690
H -0.691685 -0.075039 -2.172307
H -0.788739 -0.635700 -3.816961
C 0.607347 0.966743 -3.506553
H 0.680461 1.308475 -4.550271
H 1.440889 0.274364 -3.330011
H 0.771085 1.843094 -2.863829
C -2.511778 -2.480327 1.455602
C -1.762031 -2.487744 2.654782
C -1.103088 -3.666696 3.030970
H -0.533215 -3.689660 3.961291
C -1.187793 -4.822067 2.252197
H -0.682003 -5.737634 2.567864
C -1.927859 -4.802646 1.066032
H -1.994961 -5.711468 0.468182
C -2.585272 -3.640827 0.636676
C -1.738760 -1.263070 3.545712
H -2.641598 -0.685983 3.290804
C -0.544995 -0.337898 3.242879
H -0.638011 0.062262 2.222587
H -0.611670 0.548116 3.891754
C 0.832372 -0.959961 3.383155
H 1.610231 -0.221235 3.149436
H 0.972072 -1.807179 2.698212
H 1.025452 -1.328658 4.401899
C -1.843512 -1.620747 5.036495
H -2.596353 -2.418270 5.152730
H -0.894929 -2.054923 5.393106
C -2.222898 -0.440763 5.920383
H -3.188629 -0.008875 5.612176
H -1.472831 0.363794 5.881956
H -2.316598 -0.748082 6.972888
C -3.241599 -2.578822 -3.018425
H -2.572635 -2.164887 -3.785365
H -3.973530 -1.800696 -2.750871
H -3.796328 -3.410270 -3.478717
C 1.149397 2.929517 3.053467
H 0.443314 2.362895 2.426884
H 0.619923 3.237478 3.969579
H 1.955315 2.241639 3.352493
C 0.408972 5.678908 2.015545
H 0.736002 6.609881 1.526507
H 0.021849 5.936640 3.015268
H -0.437949 5.283098 1.429128
C 3.203125 5.206064 3.147735
H 4.054428 4.514598 3.253823
H 2.849531 5.468826 4.158170
H 3.580504 6.126091 2.672749
C 2.763834 6.639352 -0.718505
H 1.693346 6.739815 -0.963384
H 3.342134 7.155844 -1.502158
H 2.938340 7.170591 0.231054
C 5.106097 4.740754 -0.214442
H 5.319083 5.240305 0.744122
H 5.714488 5.222328 -0.996624
H 5.445306 3.697351 -0.124433
C 2.949172 4.054320 -2.298542
H 3.106813 2.962321 -2.306946
H 3.618175 4.479964 -3.063388
H 1.915906 4.244510 -2.642186
C 7.174640 1.415383 1.422914
H 7.936588 1.067072 0.707861
H 7.653030 1.478746 2.414183
H 6.879380 2.433963 1.125734
C 6.289531 -1.398503 2.143651
H 5.465061 -2.112660 2.290600
H 6.798923 -1.268710 3.112826
H 7.005566 -1.860002 1.446174
C 4.518293 0.981424 2.798336
H 4.289118 2.047294 2.625609
H 4.980916 0.924291 3.796076
H 3.568140 0.424530 2.854624
C 4.415262 -0.617833 -2.823864
H 4.220825 -1.695687 -2.688772
H 4.823243 -0.505337 -3.840528
H 3.450684 -0.083868 -2.802454
C 6.212482 1.743890 -2.184604
H 5.380879 2.455626 -2.297014
H 6.693163 1.628745 -3.170209
H 6.947069 2.198595 -1.502522
C 7.118478 -1.088096 -1.554220
H 7.906643 -0.756446 -0.859873
H 7.561730 -1.136363 -2.562544
H 6.828549 -2.110400 -1.264293
C 5.330132 -4.500829 0.196558
H 5.563584 -4.968006 -0.773378
H 5.951573 -4.981908 0.968848
H 5.634592 -3.444783 0.135540
C 3.061639 -6.489728 0.672813
H 1.993515 -6.636062 0.904380
H 3.651840 -6.988789 1.458898
H 3.269250 -7.005205 -0.278772
C 3.157486 -3.924242 2.288318
H 3.293584 -2.830086 2.317301
H 3.835411 -4.351985 3.044196
H 2.127319 -4.139690 2.624494
C 1.247960 -2.843501 -3.046824
H 0.501109 -2.340403 -2.412992
H 0.740032 -3.185897 -3.962909
H 1.990883 -2.087401 -3.342811
C 3.485198 -4.938243 -3.188735
H 4.281816 -4.182499 -3.280190
H 3.149245 -5.204789 -4.204166
H 3.932077 -5.837275 -2.734315
C 0.745743 -5.656267 -2.050942
H 1.158603 -6.580266 -1.617569
H 0.340536 -5.897892 -3.047305
H -0.106450 -5.356417 -1.417093
C -3.460721 3.534158 0.788209
H -4.336652 2.875446 0.678755
C -2.561785 2.894966 1.867987
H -1.852228 2.196214 1.401521
H -1.924060 3.678918 2.308227
C -3.346184 2.172654 2.951018
H -4.079887 2.834117 3.437094
H -2.681140 1.786838 3.736070
H -3.899460 1.323004 2.521808
C -3.978040 4.896265 1.260270
H -4.389978 4.761354 2.273787
H -3.127755 5.587436 1.391042
C -5.040364 5.527906 0.371971
H -4.669816 5.706875 -0.648915
H -5.373137 6.495421 0.777240
H -5.927450 4.881480 0.289600
C -3.347668 -3.594623 -0.674737
H -4.152628 -2.860994 -0.535429
C -4.049274 -4.912559 -1.066971
H -4.427894 -5.388649 -0.146851
H -4.950158 -4.650691 -1.646452
C -3.252856 -5.926507 -1.883148
H -2.974079 -5.528195 -2.869877
H -3.854416 -6.831599 -2.057063
H -2.318789 -6.243923 -1.398778
C -2.461431 -3.019884 -1.791332
H -1.897524 -2.162526 -1.394389
H -1.687926 -3.754703 -2.066762

173
(BDI*)MgNa3N’’2S (7)
S  0.801755 0.000097 -0.002432 
Mg -1.438238 -0.000350 -0.000967 
Na 1.563488 -2.471260 0.364348 
Na 3.532291 0.001134 -0.001878 
N -2.791395 1.508565 -0.048695 
N -2.790126 -1.510454 0.048080 
N  3.787477 -2.314143 -0.191221 
C -4.103876 1.299372 -0.067665 
C -4.655885 -0.001674 0.000358 
H -5.739091 -0.002126 0.000647 
C -4.102763 -1.302261 0.067944 
C -5.179636 2.425156 -0.157247 
C -4.643501 3.861610 -0.169579 
H -4.013718 4.090107 0.697825 
H -5.502884 4.549011 -0.145299 
H -4.064830 4.090899 -1.070825 
C -5.995516 2.231663 -1.449344 
H -5.353273 2.305800 -2.338836 
H -6.762690 3.018112 -1.524329 
H -6.503651 1.258541 -1.482888 
C -6.123909 2.310242 1.056802 
H -6.667438 1.356882 1.084723 
H -6.870741 3.118210 1.018638 
H -5.570876 2.406743 2.002512 
C -5.177634 -2.428923 0.157809 
C -6.122344 -2.314595 -1.055976 
H -6.868613 -3.123073 -1.017601 
H -5.569549 -2.410706 -2.001859 
H -6.666530 -1.361601 -1.083694 
C -5.993383 -2.236262 1.450100 
H -6.759999 -3.023258 1.525038 
H -6.502198 -1.263505 1.483949 
H -5.350959 -2.310159 2.339479 
C -4.640335 -3.864947 0.169722 
H -4.061232 -4.093968 1.070758 
H -4.010614 -4.092712 -0.697921 
H -5.499153 -4.553052 0.145507 
C -2.054685 2.699254 -0.229619 
C -1.374648 3.261572 0.880203 
C -0.576897 4.396236 0.667365 
H -0.074632 4.866864 1.513548 
C -0.397978 4.929247 -0.609340 
H  0.221010 5.818456 -0.750871 
C -0.996814 4.306177 -1.705085 
H -0.824849 4.704662 -2.706110 
C -1.813283 3.182328 -1.541523 
C -1.487065 2.632645 2.257474 
H -1.646753 1.551847 2.097114 
C -2.733997 3.116665 3.016480 
H -3.616530 2.867716 2.409317 
H -2.835679 2.520819 3.938060 
C -2.744053 4.599554 3.355114 
H -2.671411 5.221102 2.448746 
H -1.903816 4.875020 4.011418 
H -3.672641 4.878831 3.875964 
C -0.184482 2.760520 3.055016 
H  0.621803 2.328858 2.440046 
H  0.076762 3.819304 3.206790 
C -0.195209 2.068349 4.408210 
H  0.808137 2.091137 4.858071 
H -0.491676 1.013931 4.315755 
H -0.886300 2.549685 5.117413 
C -2.370503 2.436214 -2.735234 
H -3.263555 1.895365 -2.391759 
C -1.375188 1.346784 -3.186256 
H -1.087930 0.737829 -2.310471 
H -1.895020 0.654995 -3.867908 
C -0.091103 1.845304 -3.826458 
H -0.273357 2.350461 -4.787431 
H  0.601357 1.011915 -4.011969 
H  0.435373 2.558112 -3.175649 
C -2.825124 3.353698 -3.875291 
H -3.502310 4.116013 -3.453914 
H -1.969183 3.912496 -4.287196 
C -3.527925 2.615101 -5.006200 
H -3.923002 3.318727 -5.754302 
H -4.374937 2.018365 -4.630208 
H -2.848864 1.926453 -5.531563 
C -2.052469 -2.700480 0.229343 
C -1.371715 -3.262363 -0.880261 
C -0.573187 -4.396404 -0.667156 
H -0.070349 -4.866701 -1.513171 
C -0.394136 -4.929142 0.609654 
H  0.225498 -5.817866 0.751403 
C -0.993570 -4.306336 1.705225 
H -0.821427 -4.704523 2.706337 
C -1.810854 -3.183109 1.541355 
C -1.484035 -2.633261 -2.257443 
H -1.642179 -1.552228 -2.096847 
C -0.182105 -2.762488 -3.055719 
H  0.625316 -2.333189 -2.440593 
H  0.077114 -3.821598 -3.209142 
C -0.192268 -2.068122 -4.407803 
H -0.486213 -1.013131 -4.313229 
H -0.885045 -2.546670 -5.117340 
H  0.810717 -2.092429 -4.858445 
C -2.731995 -3.115729 -3.015756 
H -3.613808 -2.866014 -2.407882 
H -2.833764 -2.519603 -3.937143 
C -2.743645 -4.598571 -3.354594 
H -1.904267 -4.874666 -4.011751 
H -3.672984 -4.877048 -3.874573 
H -2.670549 -5.220273 -2.448354 
C -2.368671 -2.436997 2.734797 
H -3.262469 -1.897433 2.391282 
C -1.374583 -1.346048 3.184851 
H -1.088201 -0.737425 2.308564 
H -1.895178 -0.654324 3.865980 
C -0.089867 -1.842536 3.825331 
H  0.602024 -1.008327 4.009257 
H  0.436841 -2.556036 3.175468 
H -0.271349 -2.346361 4.787148 
C -2.821774 -3.354250 3.875607 
H -3.497984 -4.117819 3.454951 
H -1.964954 -3.911522 4.287735 
C -3.525343 -2.615783 5.006125 
H -4.373247 -2.020486 4.629882 
H -2.847117 -1.925821 5.530841 
H -3.919295 -3.319393 5.754830 
C  5.956005 -2.511335 -2.300634 
H  6.438488 -1.587281 -1.942547 
H  6.113777 -2.574053 -3.390041 
H  6.481378 -3.360964 -1.836027 
C  3.441128 -3.095983 2.606186 
H  2.627923 -3.825553 2.433322 
H  2.987631 -2.113301 2.819293 
H  3.954597 -3.419736 3.525638 
Si 4.112030 2.511765 1.858089 
Si 4.114321 -2.511101 -1.857655 
Si 4.630806 -3.012532 1.117189 
N  3.785794 2.316292 0.191405 
C  5.226431 4.790452 -0.828911 
H  4.379660 5.444515 -0.563003 
H  5.711245 5.209258 -1.726192 
H  5.953323 4.837953 -0.002537 
C  3.371057 4.114722 2.553646 
H  3.852194 4.986188 2.080970 
H  3.502997 4.202357 3.644679 
H  2.292102 4.174937 2.340076 
C  5.953528 2.512715 2.301717 
H  6.436838 1.589525 1.942535 
H  6.478401 3.363408 1.838512 
H  2.315458 0.834217 2.458366 
C  3.338815 -1.057932 -2.812488 
H  3.938052 -0.138850 -2.692261 
H  2.317039 -0.835176 -2.461439 
H  3.297878 -1.260747 -3.894653 
C  6.129414 -1.985019 1.653136 
H  6.855241 -1.923816 0.826080 
H  6.645222 -2.413452 2.527990 
H  5.839312 -0.953118 1.911565 
C  5.228754 -4.787449 0.830035 
H  4.382070 -5.442119 0.565355 
H  5.714655 -5.205504 1.727076 
H  5.954852 -4.835071 0.002982 
Si 4.629184 3.015419 -1.116526 
Na 1.561356 2.473172 -0.363005 
C  3.374501 -4.114977 -2.552234 
H  3.855616 -4.985886 -2.078561 
H  3.507172 -4.203333 -3.643119 
H  2.295420 -4.175390 -2.339366 
H  6.110838 2.573994 3.391277 
C  3.336552 1.057430 2.811177 
H  3.293771 1.259397 3.893411 
H  3.936564 0.138872 2.690995 
C  6.128289 1.988445 -1.652258 
H  6.853885 1.927012 -0.825026 
H  6.644283 2.417254 -2.526824 
H  5.838456 0.956588 -1.911234 
C  3.439778 3.098454 -2.605749 
H  2.626481 3.827956 -2.432990 
H  2.986326 2.115678 -2.818606 
H  3.953233 3.422035 -3.525286 

174
(BDI*)MgNa3N’’2(S2) (8)
S -0.776130 0.007980 1.101711 
S -0.776613 -0.010298 -1.102300 
Mg 1.380833 0.000226 -0.000577 
Na -1.514913 -2.470149 -0.201570 
Na -3.549064 -0.000726 -0.006057 
N  2.736879 1.518500 -0.037606 
N  2.738076 -1.517004 0.037097 
N -3.751352 -2.295994 0.206622 
C  4.050260 1.304062 -0.021782 
C  4.598585 0.001505 -0.000285 
H  5.681342 0.001918 -0.000295 
C  4.051278 -1.301517 0.021337 
C  5.139846 2.423566 -0.047960 
C  4.620874 3.864529 -0.114811 
H  3.962267 4.042826 -0.971277 
H  5.486570 4.536360 -0.218382 
H  4.080773 4.163656 0.789346 
C  6.015933 2.314817 1.214521 
H  5.421940 2.460382 2.127381 
H  6.790573 3.096958 1.192452 
H  6.521297 1.343122 1.294508 
C  6.034783 2.209539 -1.286991 
H  6.568763 1.250729 -1.262845 
H  6.788721 3.010267 -1.336311 
H  5.449350 2.240528 -2.216862 
C  5.141789 -2.420133 0.047491 
C  6.037101 -2.204960 1.286077 
H  6.791737 -3.005035 1.335344 
H  5.452080 -2.236084 2.216201 
H  6.570243 -1.245700 1.261371 
C  6.017229 -2.311080 -1.215430 
H  6.792385 -3.092721 -1.193603 
H  6.521897 -1.339064 -1.295871 
H  5.422862 -2.457214 -2.127966 
C  4.624007 -3.861504 0.115001 
H  4.083717 -4.161343 -0.788808 
H  3.965948 -4.040089 0.971839 
H  5.490302 -4.532594 0.218359 
C  2.019235 2.729215 0.092171 
C  1.319455 3.237671 -1.034288 
C  0.518787 4.378353 -0.863115 
H -0.000777 4.802847 -1.723376 
C  0.361782 4.973358 0.388798 
H -0.268672 5.858760 0.500163 
C  1.009968 4.427093 1.497036 
H  0.871767 4.889392 2.475284 
C  1.839597 3.306661 1.377514 
C  1.420174 2.562166 -2.390558 
H  1.529437 1.482259 -2.194099 
C  2.691453 2.970982 -3.153283 
H  3.556955 2.687497 -2.538865 
H  2.765778 2.353070 -4.062765 
C  2.780765 4.444290 -3.521202 
H  2.709288 5.089093 -2.630924 
H  1.975917 4.744893 -4.209444 
H  3.737010 4.668670 -4.017930 
C  0.141561 2.718605 -3.221106 
H -0.718726 2.496646 -2.570832 
H  0.015594 3.762167 -3.551936 
C  0.075246 1.794590 -4.425539 
H -0.892607 1.891158 -4.938545 
H  0.180763 0.745025 -4.113599 
H  0.864893 2.006838 -5.162597 
C  2.521679 2.711268 2.595027 
H  3.396790 2.155273 2.231650 
C  1.631277 1.658956 3.283078 
H  1.348362 0.902550 2.533853 
H  2.237439 1.121032 4.029784 
C  0.363890 2.194201 3.926236 
H  0.578348 2.906982 4.737704 
H -0.235148 1.378525 4.356020 
H -0.277285 2.702517 3.192881 
C  3.050997 3.780242 3.560828 
H  3.660009 4.496406 2.983484 
H  2.218677 4.370046 3.977270 
C  3.878385 3.216896 4.708203 
H  4.324485 4.025301 5.306890 
H  4.701558 2.583575 4.339470 
H  3.271547 2.602071 5.389769 
C  2.021415 -2.728358 -0.092306 
C  1.322360 -3.237334 1.034374 
C  0.522505 -4.378626 0.863432 
H  0.003463 -4.803448 1.723858 
C  0.365595 -4.973790 -0.388429 
H -0.264239 -5.859661 -0.499608 
C  1.013094 -4.427079 -1.496835 
H  0.874968 -4.889489 -2.475041 
C  1.841930 -3.306043 -1.377559 
C  1.422955 -2.561748 2.390621 
H  1.531440 -1.481767 2.194120 
C  0.144712 -2.719121 3.221592 
H -0.715869 -2.496923 2.571791 
H  0.019177 -3.762946 3.551763 
C  0.078631 -1.795947 4.426694 
H  0.184084 -0.746163 4.115487 
H  0.868447 -2.008712 5.163423 
H -0.889111 -1.892880 4.939850 
C  2.694728 -2.969817 3.152913 
H  3.559825 -2.686342 2.537908 
H  2.769340 -2.351501 4.062094 
C  2.784807 -4.442944 3.521395 
H  1.980709 -4.743508 4.210531 
H  3.741596 -4.666789 4.017306 
H  2.712722 -5.088156 2.631457 
C  2.523415 -2.710334 -2.595247 
H  3.398284 -2.153841 -2.232048 
C  1.632356 -1.658596 -3.283301 
H  1.349110 -0.902226 -2.534160 
H  2.238125 -1.120426 -4.030146 
C  0.365230 -2.194714 -3.926232 
H -0.234121 -1.379521 -4.356499 
H -0.275734 -2.702890 -3.192596 
H  0.580055 -2.907803 -4.737336 
C  3.053234 -3.779103 -3.561020 
H  3.662751 -4.494808 -2.983638 
H  2.221232 -4.369471 -3.977298 
C  3.880121 -3.215393 -4.708571 
H  4.702871 -2.581398 -4.340050 
H  3.272784 -2.601151 -5.390221 
H  4.326766 -4.023594 -5.307133 
C -6.112943 -2.776878 2.045787 
H -6.595497 -1.829580 1.754362 
H -6.374807 -2.977457 3.097732 
H -6.555143 -3.577334 1.431961 
C -3.247056 -2.806875 -2.635417 
H -2.432120 -3.542961 -2.506361 
H -2.792316 -1.805894 -2.716427 
H -3.717077 -3.035581 -3.605179 
Si -4.237543 2.662019 -1.810170 
Si -4.236291 -2.660587 1.810665 
Si -4.499460 -2.911014 -1.205252 
N -3.752160 2.295685 -0.206796 
C -5.015474 4.728656 1.113461 
H -4.143759 5.361444 0.878128 
H -5.438843 5.077657 2.069773 
H -5.770403 4.900199 0.330311 
C -3.485638 4.296932 -2.416828 
H -3.825717 5.133296 -1.785289 
H -3.760071 4.523307 -3.460256 
H -2.384959 4.263856 -2.362848 
C -6.114237 2.778509 -2.044844 
H -6.596378 1.830527 -1.754901 
H -6.556666 3.577706 -1.429568 
H -2.565858 1.127561 -2.898436 
C -3.642878 -1.311880 3.004602 
H -4.157092 -0.352725 2.827723 
H -2.563197 -1.128030 2.899005 
H -3.846104 -1.594834 4.050204 
C -6.029743 -1.914096 -1.710746 
H -6.805979 -1.999699 -0.933681 
H -6.461151 -2.263138 -2.663076 
H -5.801094 -0.841526 -1.826286 
C -5.011635 -4.732975 -1.109859 
H -4.139135 -5.364437 -0.873867 
H -5.434976 -5.083775 -2.065505 
H -5.766048 -4.904201 -0.326128 
Si -4.501012 2.907216 1.206178 
Na -1.516140 2.467597 0.204612 
C -3.484782 -4.295588 2.417862 
H -3.824568 -5.132008 1.786307 
H -3.759601 -4.521760 3.461224 
H -2.384004 -4.262659 2.364506 
H -6.376362 2.980725 -3.096400 
C -3.645148 1.313386 -3.004932 
H -3.846696 1.597534 -4.050515 
H -4.161280 0.354830 -2.829861 
C -6.029967 1.907538 1.710026 
H -6.806541 1.994028 0.933394 
H -6.461446 2.254117 2.663220 
H -5.800077 0.834993 1.823137 
C -3.248131 2.802900 2.635893 
H -2.434676 3.540797 2.507839 
H -2.791719 1.802583 2.715410 
H -3.718464 3.029288 3.606075 

172  
(BDI*)MgNa3N’’2 (A)
Si 4.254791 3.419201 0.616740
Si 3.312193 2.563472 -2.239853
Si 4.127510 -1.860413 2.054731
Si 4.867551 -2.728284 -0.753682
Mg -1.053167 -0.046932 -0.081995
Na 1.330492 1.975315 0.180168
Na 1.659791 -1.694749 -0.040284
Na 4.417004 0.353836 -0.244403
N -2.727280 1.233451 0.299427
N -2.401336 -1.659471 -0.418063
N 3.489998 2.429749 -0.544623
N 3.922224 -1.817909 0.351271
C -4.004002 0.886667 0.276151
C -4.420970 -0.425120 -0.045104
H -5.496909 -0.548689 -0.030906
C -3.725541 -1.613178 -0.353725
C -5.187244 1.828491 0.659132
C -4.813695 3.287416 0.940993
H -4.074006 3.393433 1.740507
H -5.722726 3.822258 1.257095
H -4.421253 3.801125 0.058435
C -6.237713 1.846892 -0.466954
H -5.796640 2.179823 -1.418502
H -7.044810 2.549391 -0.206959
H -6.697766 0.865071 -0.639708
C -5.823135 1.259894 1.943440
H -6.228002 0.250025 1.793562
H -6.645493 1.912535 2.277094
H -5.082871 1.203336 2.755239
C -4.675511 -2.816686 -0.656217
C -3.988498 -4.148723 -0.976558
H -4.763697 -4.876789 -1.261756
H -3.446639 -4.562342 -0.118856
H -3.282389 -4.075372 -1.810159
C -5.529466 -2.439058 -1.883893
H -6.151399 -1.552272 -1.704000
H -6.196914 -3.275118 -2.146002
H -4.895322 -2.226154 -2.757000
C -5.605661 -3.071013 0.543825
H -6.265810 -3.924864 0.324846
H -6.243635 -2.208535 0.778094
H -5.029928 -3.318105 1.447247
C -2.136131 2.504609 0.415034
C -2.038524 3.326732 -0.741427
C -1.221163 4.457348 -0.698602
H -1.126025 5.083204 -1.587207
C -0.518675 4.801019 0.456203
H 0.114844 5.690814 0.471135
C -0.635324 4.003865 1.592457
H -0.089017 4.281537 2.494904
C -1.422566 2.841359 1.596589
C -1.558018 -2.782094 -0.466493
C -0.763595 -3.004955 -1.622882
C 0.192434 -4.030458 -1.596981
H 0.788082 -4.224337 -2.490191
C 0.406170 -4.795342 -0.452225
H 1.161745 -5.584014 -0.449458
C -0.345557 -4.536452 0.694134
H -0.164295 -5.127440 1.593369
C -1.322982 -3.536161 0.715400
C -0.933424 -2.143588 -2.859107
H -1.317906 -1.172118 -2.504894
C 0.398063 -1.857439 -3.565508
H 0.761941 -2.755165 -4.091347
H 1.156084 -1.637484 -2.795955
C 0.345817 -0.682411 -4.529010
H 1.316684 -0.538764 -5.025019
H 0.106854 0.249177 -3.993673
H -0.407723 -0.823380 -5.318966
C -2.010493 -2.697926 -3.809638
H -2.979784 -2.642104 -3.293080
H -2.100754 -2.016507 -4.670774
C -1.777858 -4.116942 -4.307447
H -0.827500 -4.209805 -4.856043
H -2.581936 -4.427499 -4.992066
H -1.749811 -4.838985 -3.476877
C -2.079440 -3.212307 1.988952
H -3.007290 -2.703285 1.694185
C -1.306875 -2.185252 2.839395
H -1.078736 -1.309209 2.201920
H -1.977377 -1.804964 3.627202
C -0.010177 -2.684498 3.450526
H 0.702755 -3.000605 2.676207
H -0.168095 -3.544133 4.120041
H 0.480778 -1.896036 4.036844
C -2.497337 -4.461927 2.774101
H -1.611080 -5.024846 3.109209
H -3.031033 -5.137176 2.084001
C -3.379577 -4.162658 3.978540
H -2.839090 -3.599029 4.754141
H -3.744031 -5.091252 4.443405
H -4.260584 -3.565201 3.692829
C 3.101223 3.701369 2.098740
H 2.216924 4.284649 1.794806
H 3.602722 4.261460 2.904340
H 2.751657 2.751734 2.537508
C 4.809194 5.128920 0.034303
H 5.602865 5.060561 -0.725125
H 5.198283 5.722245 0.877982
H 3.966295 5.683702 -0.409039
C 5.793356 2.540192 1.317103
H 5.532447 1.610900 1.853459
H 6.332614 3.170270 2.042629
H 6.507661 2.288471 0.513548
C 1.600473 3.221618 -2.725404
H 0.791947 2.559905 -2.370618
H 1.489749 3.303565 -3.819059
H 1.429297 4.219562 -2.290411
C 4.598121 3.622585 -3.132321
H 4.494474 4.687816 -2.875901
H 4.489317 3.526823 -4.225209
H 5.621159 3.310835 -2.865666
C 3.416240 0.820022 -2.993620
H 4.416941 0.364464 -2.896482
H 3.184283 0.831135 -4.069767
H 2.680068 0.153677 -2.512049
C 3.056967 -0.482072 2.807054
H 3.394731 0.514278 2.474492
H 3.102040 -0.487819 3.907785
H 1.997078 -0.574489 2.516113
C 5.906613 -1.521469 2.619844
H 6.590962 -2.302533 2.251445
H 5.984942 -1.500049 3.719314
H 6.279718 -0.554624 2.243206
C 3.609609 -3.502028 2.844915
H 2.666529 -3.871023 2.412160
H 3.471735 -3.410045 3.934487
H 4.374308 -4.273092 2.664317
C 6.406721 -1.735445 -1.289295
H 6.146807 -0.831337 -1.869543
H 7.072179 -2.328989 -1.936980
H 6.994310 -1.421083 -0.410431
C 5.492022 -4.391767 -0.105154
H 6.146417 -4.269596 0.772345
H 6.065294 -4.928035 -0.878943
H 4.646074 -5.030755 0.194814
C 3.888982 -3.085033 -2.332488
H 3.013953 -3.716745 -2.111785
H 4.504534 -3.617408 -3.075555
H 3.528681 -2.157297 -2.803845
C -2.797701 2.938872 -1.995838
H -3.744497 2.491917 -1.658052
C -3.160112 4.114425 -2.909138
H -2.235101 4.604207 -3.259287
H -3.622211 3.696923 -3.819390
C -4.102208 5.143618 -2.301341
H -3.683054 5.591904 -1.387558
H -5.068448 4.688923 -2.032935
H -4.307693 5.961354 -3.009022
C -2.073808 1.845239 -2.805716
H -1.420940 2.327631 -3.552246
H -1.376083 1.285423 -2.153990
C -3.039106 0.876250 -3.469486
H -2.518493 0.179371 -4.139717
H -3.793038 1.408859 -4.071189
H -3.574086 0.284406 -2.710266
C -1.514501 1.980136 2.845414
H -1.923195 1.007141 2.524083
C -2.521864 2.532869 3.873627
H -3.512611 2.581955 3.399145
H -2.625425 1.787465 4.678752
C -2.188618 3.890109 4.475317
H -2.193974 4.683784 3.713216
H -1.197157 3.896135 4.955387
H -2.926284 4.166565 5.244337
C -0.130161 1.699842 3.451330
H 0.418415 2.638997 3.624931
H 0.447885 1.145671 2.689523
C -0.146841 0.893597 4.740935
H 0.870924 0.574743 5.010512
H -0.764733 -0.011251 4.640626
H -0.544314 1.473221 5.587839
   
175  
(BDI*)MgNa3N’’2 + N2O (B)   
Si 4.634720 3.169420 -0.102543
Si 3.297932 1.840788 -2.512316
Si 3.769036 -2.445136 2.044997
Si 4.635720 -3.058536 -0.826093
Mg -1.123755 -0.057242 -0.039058
Na 1.493117 1.830090 0.181226
Na 1.520858 -1.832443 -0.154692
Na 4.435013 0.003548 -0.041941
N -2.679964 1.421883 0.041345
N -2.628011 -1.547171 -0.401201
N 3.631803 1.987792 -0.834424
N 3.782845 -2.155217 0.355880
C -3.977846 1.219354 -0.115838
C -4.513170 -0.068120 -0.343435
H -5.592938 -0.072729 -0.426720
C -3.940141 -1.355230 -0.439492
C -5.072747 2.328388 -0.023860
C -4.561579 3.755438 0.202146
H -3.964153 3.859968 1.113177
H -5.431852 4.423012 0.298073
H -3.957884 4.125594 -0.631111
C -5.892652 2.348056 -1.327730
H -5.252544 2.556329 -2.198138
H -6.655273 3.140842 -1.274141
H -6.409564 1.398151 -1.517299
C -6.003291 1.983463 1.156035
H -6.537688 1.036317 1.004600
H -6.755062 2.778224 1.284246
H -5.436462 1.897069 2.094456
C -5.014419 -2.482453 -0.606605
C -4.473121 -3.911304 -0.729022
H -5.320801 -4.585967 -0.925408
H -3.984083 -4.256695 0.187794
H -3.758915 -4.032195 -1.549687
C -5.844750 -2.197082 -1.875102
H -6.384111 -1.242564 -1.818463
H -6.590921 -2.995108 -2.013693
H -5.213741 -2.166799 -2.774405
C -5.962524 -2.465374 0.607848
H -6.715916 -3.261423 0.499446
H -6.494202 -1.510492 0.713257
H -5.416544 -2.649132 1.543840
C -1.951487 2.613004 0.203481
C -1.547747 3.345196 -0.946984
C -0.600787 4.361594 -0.799293
H -0.280843 4.929803 -1.673659
C -0.057613 4.672189 0.447785
H 0.680237 5.470498 0.542091
C -0.467816 3.959044 1.571800
H -0.039983 4.212111 2.542959
C -1.404665 2.918533 1.479097
C -1.895638 -2.746815 -0.337021
C -1.104465 -3.135122 -1.454293
C -0.233401 -4.224864 -1.313443
H 0.365165 -4.545288 -2.166356
C -0.103554 -4.901658 -0.102597
H 0.588654 -5.741686 -0.013080
C -0.857652 -4.492119 0.994848
H -0.744782 -5.018055 1.944070
C -1.750801 -3.420101 0.905590
C -1.202200 -2.381371 -2.770113
H -1.339537 -1.318044 -2.502744
C 0.075837 -2.470774 -3.609972
H 0.271247 -3.513947 -3.905569
H 0.927587 -2.176576 -2.976831
C 0.078120 -1.599356 -4.856200
H 1.042421 -1.675621 -5.380681
H -0.076285 -0.540125 -4.602692
H -0.705758 -1.893415 -5.570608
C -2.458099 -2.784483 -3.559484
H -3.329122 -2.573102 -2.926990
H -2.565078 -2.117188 -4.428884
C -2.489208 -4.234622 -4.018125
H -1.687802 -4.454554 -4.740551
H -3.445856 -4.471903 -4.508241
H -2.366646 -4.928492 -3.171446
C -2.526429 -2.955054 2.122245
H -3.411165 -2.419812 1.751669
C -1.736269 -1.911289 2.930305
H -1.454758 -1.084004 2.251669
H -2.417257 -1.461138 3.669848
C -0.477851 -2.413410 3.613394
H 0.248825 -2.795606 2.883370
H -0.687197 -3.223118 4.329700
H 0.016139 -1.602555 4.166721
C -3.043881 -4.116188 2.981760
H -2.202856 -4.695161 3.396207
H -3.586502 -4.815647 2.323575
C -3.953676 -3.680774 4.122567
H -3.413023 -3.091022 4.878376
H -4.387311 -4.551710 4.637010
H -4.788648 -3.060866 3.757743
C 3.668887 4.648555 0.582611
H 3.149300 5.156977 -0.246034
H 4.337830 5.382165 1.061773
H 2.912032 4.351413 1.323436
C 5.986141 3.916381 -1.197046
H 6.638104 3.140274 -1.627086
H 6.617267 4.602499 -0.608124
H 5.556186 4.494084 -2.030826
C 5.564384 2.346404 1.348115
H 4.882551 1.795926 2.016909
H 6.093685 3.086235 1.969628
H 6.336714 1.645024 0.981743
C 2.133624 3.196364 -3.142690
H 1.194277 3.194616 -2.567785
H 1.877794 3.067576 -4.207145
H 2.593744 4.190622 -3.020076
C 4.810945 1.827931 -3.652228
H 5.284179 2.817988 -3.724107
H 4.517022 1.521776 -4.669915
H 5.576406 1.118526 -3.297854
C 2.417371 0.189600 -2.813305
H 3.018881 -0.663658 -2.457792
H 2.232794 0.030175 -3.885875
H 1.444068 0.154318 -2.292426
C 2.900381 -0.971590 2.873682
H 3.531058 -0.075359 2.745443
H 2.765927 -1.129695 3.955197
H 1.912562 -0.747779 2.434138
C 5.478133 -2.515012 2.858832
H 6.045600 -3.403293 2.543362
H 5.392578 -2.543955 3.957746
H 6.074330 -1.625394 2.593459
C 2.847745 -4.030923 2.515967
H 1.858077 -4.074483 2.033906
H 2.700366 -4.124078 3.604092
H 3.413257 -4.912375 2.173323
C 5.796202 -1.903855 -1.804119
H 5.256257 -1.097253 -2.328779
H 6.352536 -2.456122 -2.578303
H 6.551813 -1.444862 -1.140989
C 5.727041 -4.460990 -0.176672
H 6.559177 -4.076089 0.432615
H 6.160582 -5.031432 -1.014396
H 5.151383 -5.165061 0.445001
C 3.457682 -3.839456 -2.086529
H 2.789619 -4.556703 -1.582642
H 4.003853 -4.383374 -2.874058
H 2.829731 -3.085827 -2.587474
C -2.158904 3.010045 -2.294498
H -3.208578 2.752316 -2.089280
C -2.172885 4.174387 -3.290719
H -1.135791 4.488903 -3.499187
H -2.548476 3.782884 -4.250988
C -3.017901 5.371804 -2.879931
H -2.688983 5.795071 -1.918581
H -4.077297 5.091398 -2.771691
H -2.963990 6.173434 -3.632399
C -1.544562 1.760798 -2.958899
H -0.747857 2.075455 -3.653067
H -1.021402 1.137387 -2.209209
C -2.598643 0.930922 -3.675542
H -2.152728 0.125178 -4.272633
H -3.196592 1.552807 -4.361390
H -3.289609 0.473637 -2.949681
C -1.848169 2.159926 2.720092
H -2.308598 1.222181 2.366724
C -2.956028 2.902777 3.493274
H -3.815999 3.037549 2.823057
H -3.317360 2.236902 4.293629
C -2.569116 4.250263 4.084563
H -2.305093 4.975660 3.300315
H -1.708393 4.170505 4.767615
H -3.404443 4.676546 4.661063
C -0.663663 1.766974 3.614220
H -0.070490 2.663218 3.855336
H -0.010108 1.110386 3.011931
C -1.037864 1.073389 4.915995
H -0.142451 0.681002 5.420548
H -1.719032 0.228027 4.741453
H -1.533434 1.757959 5.620644
O 2.465122 2.387995 2.753814
N 2.498563 2.109398 3.898828
N 2.535875 1.849315 4.993496
   
175  
(BDI*)MgNa3N’’2(N2O) (C)   
Si 4.399960 3.479278 0.662318
Si 3.961288 2.421695 -2.154286
Si 4.390008 -2.088603 2.107080
Si 4.766085 -3.122756 -0.730656
Mg -1.325833 -0.006913 -0.066002
Na 1.398178 2.747329 -0.346754
Na 1.762052 -2.793443 0.451553
Na 3.525746 0.100799 -0.041947
N -2.759993 1.354570 0.493847
N -2.675787 -1.448837 -0.608729
N 3.681441 2.413722 -0.467129
N 3.983653 -2.160959 0.447872
C -4.063697 1.104673 0.450150
C -4.583230 -0.094399 -0.090829
H -5.666363 -0.119345 -0.108579
C -3.991638 -1.276726 -0.589748
C -5.161885 2.040873 1.039715
C -4.650594 3.358346 1.630951
H -3.888340 3.205077 2.403270
H -5.498343 3.879947 2.100986
H -4.230215 4.028704 0.874872
C -6.210564 2.384293 -0.033987
H -5.750543 2.863627 -0.909846
H -6.948542 3.086519 0.383583
H -6.759058 1.500965 -0.387850
C -5.855829 1.271462 2.183422
H -6.333146 0.346377 1.834077
H -6.631755 1.905889 2.639890
H -5.137341 0.998114 2.970051
C -5.019234 -2.293882 -1.171347
C -4.427483 -3.610375 -1.685706
H -5.231127 -4.183526 -2.173005
H -4.017210 -4.232888 -0.882955
H -3.634384 -3.458645 -2.425996
C -5.701099 -1.603154 -2.370755
H -6.228985 -0.685833 -2.077752
H -6.431775 -2.287637 -2.829558
H -4.963022 -1.330856 -3.139703
C -6.085017 -2.653443 -0.121521
H -6.788807 -3.385087 -0.547588
H -6.671203 -1.784739 0.206961
H -5.629039 -3.108654 0.769037
C -2.068236 2.556964 0.740917
C -2.038612 3.574119 -0.251791
C -1.207768 4.681604 -0.058051
H -1.182368 5.470990 -0.811836
C -0.412045 4.801160 1.084697
H 0.210321 5.686775 1.234830
C -0.406065 3.770952 2.024647
H 0.235997 3.851454 2.902557
C -1.194756 2.624667 1.854606
C -1.919080 -2.625932 -0.765739
C -1.008954 -2.705404 -1.848185
C -0.139113 -3.800852 -1.920777
H 0.545970 -3.881527 -2.765815
C -0.140829 -4.791985 -0.939493
H 0.526479 -5.653729 -1.025739
C -1.007379 -4.675895 0.150837
H -0.997904 -5.447159 0.923217
C -1.888144 -3.595921 0.270998
C -0.979660 -1.629932 -2.914992
H -1.368852 -0.704167 -2.457623
C 0.438184 -1.307379 -3.402680
H 0.823475 -2.120626 -4.039301
H 1.103741 -1.268022 -2.526311
C 0.526738 0.018041 -4.143000
H 1.548594 0.205057 -4.500149
H 0.255826 0.843864 -3.469247
H -0.137436 0.052115 -5.020226
C -1.962998 -1.942744 -4.060360
H -2.984497 -1.904416 -3.652647
H -1.911227 -1.123583 -4.794786
C -1.745792 -3.272196 -4.767206
H -0.735883 -3.346795 -5.199739
H -2.464328 -3.396429 -5.591668
H -1.875160 -4.123629 -4.081613
C -2.735868 -3.414326 1.514124
H -3.567150 -2.747835 1.247568
C -1.940589 -2.655408 2.598365
H -1.493994 -1.763624 2.131384
H -2.648138 -2.277703 3.354481
C -0.843565 -3.456068 3.280680
H -0.101126 -3.824768 2.556949
H -1.240064 -4.332876 3.815479
H -0.304887 -2.841102 4.014433
C -3.367111 -4.718198 2.015749
H -2.586999 -5.441215 2.304331
H -3.904782 -5.186910 1.174229
C -4.321873 -4.523862 3.185908
H -3.799489 -4.172136 4.088483
H -4.827738 -5.465915 3.446144
H -5.101535 -3.781648 2.949474
C 3.468505 3.392954 2.314080
H 2.424635 3.729636 2.201898
H 3.938089 4.049132 3.064966
H 3.449362 2.372600 2.724462
C 4.281365 5.304954 0.141707
H 4.819205 5.499094 -0.799507
H 4.694939 5.979406 0.909719
H 3.227035 5.591047 -0.018522
C 6.218013 3.096142 1.019323
H 6.336055 2.053880 1.358820
H 6.636246 3.754986 1.797844
H 6.825822 3.217644 0.109001
C 2.569410 3.353882 -3.067064
H 1.595084 2.849916 -2.938984
H 2.747800 3.409747 -4.153112
H 2.483452 4.388758 -2.693080
C 5.605623 3.151746 -2.737228
H 5.715847 4.207961 -2.446930
H 5.696062 3.092753 -3.834320
H 6.449108 2.594499 -2.299229
C 3.906874 0.641035 -2.810682
H 4.735530 0.033569 -2.409620
H 3.993216 0.605508 -3.907885
H 2.954532 0.153770 -2.547069
C 4.081785 -0.329376 2.750628
H 4.781048 0.395354 2.301329
H 4.213488 -0.260354 3.841869
H 3.052588 -0.003239 2.529713
C 6.175887 -2.518123 2.556461
H 6.438838 -3.545897 2.261642
H 6.343817 -2.425659 3.642017
H 6.874630 -1.834893 2.047763
C 3.254150 -3.220838 3.136170
H 2.203549 -2.884981 3.091408
H 3.530170 -3.231466 4.203109
H 3.304266 -4.260965 2.770972
C 6.481679 -2.490695 -1.217526
H 6.429593 -1.443556 -1.558286
H 6.927628 -3.088186 -2.029446
H 7.166679 -2.523880 -0.355902
C 4.948248 -4.941382 -0.205949
H 5.570818 -5.044133 0.696936
H 5.404143 -5.556131 -0.999645
H 3.960957 -5.377801 0.026212
C 3.712659 -3.171073 -2.309546
H 2.730918 -3.638823 -2.125182
H 4.206495 -3.763267 -3.097029
H 3.530761 -2.163057 -2.711310
C -2.830672 3.389497 -1.529201
H -3.765127 2.879151 -1.255363
C -3.218429 4.688231 -2.241078
H -2.304214 5.227043 -2.545238
H -3.713040 4.413463 -3.187567
C -4.132039 5.613899 -1.450218
H -3.671999 5.929969 -0.501421
H -5.085191 5.121204 -1.204897
H -4.368454 6.523372 -2.023219
C -2.084047 2.441959 -2.493727
H -1.421944 3.045312 -3.138972
H -1.399110 1.791103 -1.928820
C -3.022331 1.588720 -3.332743
H -2.469254 0.989964 -4.069367
H -3.749204 2.203807 -3.886452
H -3.591585 0.897654 -2.690999
C -1.083339 1.462325 2.821867
H -1.262595 0.537541 2.244331
C -2.202411 1.479230 3.878051
H -3.162286 1.394076 3.347519
H -2.122373 0.565541 4.489043
C -2.219601 2.705586 4.777721
H -2.327999 3.632933 4.193675
H -1.294829 2.794634 5.368415
H -3.058741 2.659310 5.488395
C 0.322713 1.315834 3.415358
H 0.512843 2.107737 4.157980
H 1.058861 1.479530 2.612417
C 0.577074 -0.048812 4.034484
H 1.576106 -0.097075 4.489739
H 0.527117 -0.827456 3.259270
H -0.155293 -0.293925 4.818960
O 0.343936 0.870217 -0.669007
N 1.108491 -0.119859 -0.000794
N 0.442803 -0.932040 0.624732
   
175  
TS-(BDI*)MgNa3N’’2(N2O) (D*)   
Si 4.563892 2.990722 0.756236
Si 3.715133 2.677488 -2.210256
Si 4.216823 -2.083525 2.123293
Si 4.810521 -2.815904 -0.731018
Mg -1.231085 0.018163 -0.060678
Na 1.317712 2.674086 -0.117720
Na 1.739559 -2.875258 0.527803
Na 3.129003 0.162540 -0.207064
N -2.693557 1.373055 0.473779
N -2.579285 -1.410402 -0.670382
N 3.555123 2.494804 -0.525258
N 3.865338 -1.997276 0.443580
C -3.994969 1.148949 0.333483
C -4.496471 -0.036312 -0.253789
H -5.574655 -0.037955 -0.354220
C -3.892265 -1.216685 -0.734138
C -5.122448 2.104196 0.834183
C -4.646215 3.420121 1.458312
H -3.946822 3.267275 2.287418
H -5.523839 3.949887 1.859319
H -4.165105 4.083987 0.733318
C -6.079516 2.458614 -0.319854
H -5.546456 2.922935 -1.161698
H -6.832759 3.177898 0.036806
H -6.617942 1.583922 -0.708697
C -5.919551 1.348135 1.918244
H -6.377977 0.428163 1.532104
H -6.722818 1.994618 2.305066
H -5.275175 1.067831 2.763892
C -4.888705 -2.187600 -1.438946
C -4.310042 -3.539428 -1.870831
H -5.077359 -4.072811 -2.452510
H -4.041764 -4.175687 -1.020245
H -3.423725 -3.442857 -2.506827
C -5.366086 -1.463636 -2.715439
H -5.871650 -0.515933 -2.485593
H -6.070322 -2.104982 -3.268449
H -4.519730 -1.237181 -3.380017
C -6.105579 -2.484687 -0.544967
H -6.764329 -3.206593 -1.051510
H -6.707235 -1.592416 -0.326755
H -5.799280 -2.927492 0.413703
C -2.014507 2.570618 0.781212
C -1.900213 3.585402 -0.208252
C -1.089847 4.694666 0.055181
H -0.999616 5.483852 -0.693500
C -0.389733 4.810291 1.258913
H 0.225468 5.691510 1.455949
C -0.462860 3.781423 2.197990
H 0.116693 3.859242 3.118320
C -1.244928 2.639731 1.970301
C -1.838085 -2.599143 -0.791369
C -0.854992 -2.681584 -1.812187
C 0.008251 -3.787058 -1.826911
H 0.749290 -3.874637 -2.622892
C -0.072434 -4.782153 -0.851263
H 0.595028 -5.647476 -0.890815
C -1.026927 -4.672752 0.164935
H -1.084106 -5.453454 0.925200
C -1.915754 -3.594562 0.221709
C -0.774772 -1.625136 -2.898570
H -1.274002 -0.722232 -2.509289
C 0.665714 -1.217833 -3.230184
H 1.250983 -2.086002 -3.568500
H 1.124518 -0.866743 -2.291286
C 0.765728 -0.112178 -4.269260
H 1.806038 0.218778 -4.388500
H 0.178127 0.767866 -3.968629
H 0.409223 -0.434964 -5.259292
C -1.604401 -2.026183 -4.134719
H -2.649178 -2.162242 -3.818577
H -1.620577 -1.170456 -4.827896
C -1.131632 -3.268640 -4.873746
H -0.087870 -3.171883 -5.211311
H -1.749469 -3.448967 -5.766665
H -1.196011 -4.167487 -4.241789
C -2.931823 -3.479122 1.343925
H -3.766752 -2.877977 0.959052
C -2.380506 -2.678053 2.539697
H -2.020663 -1.708486 2.167270
H -3.220161 -2.444395 3.214185
C -1.270743 -3.363591 3.318333
H -0.399699 -3.566333 2.678012
H -1.598253 -4.321002 3.752708
H -0.921752 -2.730344 4.145715
C -3.525335 -4.835828 1.747110
H -2.743938 -5.490590 2.165540
H -3.877131 -5.345402 0.833973
C -4.669676 -4.735868 2.746318
H -4.332762 -4.353451 3.721534
H -5.127558 -5.721057 2.921690
H -5.462467 -4.061150 2.385028
C 3.494218 3.098692 2.326290
H 2.797371 3.951244 2.242813
H 4.092317 3.254377 3.238466
H 2.896289 2.187376 2.481301
C 5.358422 4.701659 0.581282
H 6.102386 4.728265 -0.229126
H 5.868557 4.990524 1.515436
H 4.595483 5.466500 0.361499
C 5.988673 1.768868 1.047425
H 5.644953 0.722476 1.082003
H 6.545799 1.970086 1.977090
H 6.699386 1.841101 0.207180
C 2.016381 3.145380 -2.936087
H 1.267492 2.379311 -2.675910
H 2.029567 3.219972 -4.035066
H 1.674373 4.121140 -2.546960
C 4.955597 3.966355 -2.821857
H 4.724232 4.966645 -2.423894
H 4.945776 4.025228 -3.922801
H 5.980295 3.709471 -2.508628
C 4.197295 1.033431 -3.032152
H 5.155071 0.663874 -2.631391
H 4.303304 1.119961 -4.125749
H 3.436006 0.257790 -2.848727
C 3.660256 -0.536874 3.053033
H 4.267608 0.338787 2.784007
H 3.756978 -0.683396 4.140990
H 2.607859 -0.304889 2.836856
C 6.030570 -2.355820 2.584288
H 6.443133 -3.283215 2.158869
H 6.147421 -2.404530 3.679313
H 6.643140 -1.516433 2.218872
C 3.214090 -3.508850 2.923714
H 2.132953 -3.279204 2.976360
H 3.525865 -3.686001 3.965770
H 3.350760 -4.458300 2.377735
C 6.492730 -2.013418 -1.045885
H 6.364207 -0.948031 -1.295992
H 7.030632 -2.496665 -1.877815
H 7.130737 -2.065636 -0.150597
C 5.096570 -4.650561 -0.314593
H 5.632176 -4.781614 0.638565
H 5.679783 -5.159585 -1.099689
H 4.132094 -5.180864 -0.224480
C 3.892367 -2.850349 -2.390514
H 2.927887 -3.376472 -2.300061
H 4.484358 -3.381306 -3.153537
H 3.689425 -1.839886 -2.774981
C -2.599112 3.407396 -1.540600
H -3.566507 2.930730 -1.328391
C -2.896829 4.709186 -2.289938
H -1.948450 5.224306 -2.521530
H -3.317988 4.437431 -3.272166
C -3.853127 5.660151 -1.584023
H -3.469788 5.972019 -0.600497
H -4.834820 5.190264 -1.419624
H -4.018692 6.570961 -2.179260
C -1.825667 2.428521 -2.452309
H -1.123196 3.006652 -3.075597
H -1.173033 1.773093 -1.849867
C -2.749796 1.586327 -3.318300
H -2.187817 0.968355 -4.032222
H -3.440046 2.215456 -3.902180
H -3.360277 0.916445 -2.693301
C -1.246443 1.487393 2.957908
H -1.355782 0.558663 2.370498
C -2.483197 1.514706 3.872469
H -3.373132 1.464401 3.229576
H -2.500530 0.587520 4.467505
C -2.576924 2.723671 4.790437
H -2.563128 3.665585 4.219450
H -1.741379 2.760605 5.506325
H -3.509012 2.702433 5.375411
C 0.076248 1.358494 3.720106
H 0.214378 2.215313 4.399332
H 0.900465 1.423123 2.991970
C 0.214112 0.064234 4.505307
H 1.193771 0.013110 5.001340
H 0.137668 -0.804047 3.834490
H -0.557259 -0.035215 5.284457
O 0.549241 0.652085 -0.382857
N 1.050486 -0.433654 0.819559
N 0.175418 -1.088142 1.237280
   
173  
(BDI*)MgNa3N’’2O (E)   
Si -3.492436 -2.942645 2.055942
Si -4.640363 -2.720801 -0.728401
Mg 1.095474 0.000013 -0.000208
Na -1.289930 -2.117568 0.106454
Na -3.093280 0.000679 0.000265
O -0.741239 0.000566 0.000407
N 2.466818 -1.432148 -0.496733
N 2.467939 1.431084 0.496279
N -3.531314 -2.263235 0.489367
C 3.776971 -1.215778 -0.468189
C 4.330910 -0.001150 -0.000471
H 5.414201 -0.001497 -0.000678
C 3.777923 1.213887 0.467357
C 4.836277 -2.217292 -1.013264
C 4.286233 -3.573960 -1.463589
H 3.845450 -4.151553 -0.644115
H 5.119372 -4.164871 -1.873817
H 3.532434 -3.477297 -2.253043
C 5.473008 -1.561240 -2.255193
H 4.713870 -1.380585 -3.031173
H 6.236683 -2.231251 -2.680351
H 5.951055 -0.600391 -2.021474
C 5.922629 -2.485873 0.043271
H 6.501141 -1.588614 0.300617
H 6.631638 -3.235539 -0.339997
H 5.486876 -2.881142 0.972963
C 4.838030 2.214780 1.011961
C 4.288967 3.571776 1.462472
H 3.848239 4.149632 0.643154
H 5.122601 4.162196 1.872399
H 3.535382 3.475566 2.252191
C 5.924064 2.482684 -0.045061
H 6.501892 1.585057 -0.302654
H 6.633708 3.231919 0.337875
H 5.488121 2.878208 -0.974555
C 5.474942 1.558430 2.253645
H 4.716003 1.378133 3.029907
H 6.239092 2.228082 2.678517
H 5.952445 0.597355 2.019747
C 1.751324 -2.644210 -0.644253
C 1.616537 -3.501063 0.481957
C 0.713216 -4.567870 0.409203
H 0.582247 -5.220738 1.273795
C -0.018860 -4.820618 -0.752527
H -0.721774 -5.655133 -0.790195
C 0.158414 -4.002808 -1.868284
H -0.392417 -4.223888 -2.783667
C 1.023731 -2.898858 -1.834126
C 2.446278 -3.235426 1.721947
H 3.417801 -2.859303 1.366048
C 1.850124 -2.118487 2.600140
H 1.133076 -2.560647 3.309940
H 1.233669 -1.437440 1.990020
C 2.918277 -1.321708 3.330502
H 3.575066 -1.978616 3.921697
H 2.478006 -0.592183 4.023154
H 3.549783 -0.777925 2.612016
C 2.736470 -4.482301 2.563123
H 3.267370 -4.156478 3.472638
H 1.786989 -4.911435 2.926456
C 1.190024 -2.000138 -3.040835
H 2.096919 -1.404778 -2.853522
C 1.441151 -2.809844 -4.322065
H 2.227188 -3.554866 -4.112614
H 0.544811 -3.395693 -4.582711
C 1.854029 -1.962549 -5.516809
H 2.053637 -2.591151 -6.397836
H 2.772066 -1.391894 -5.303090
H 1.072896 -1.240635 -5.799771
C 0.036090 -0.982200 -3.169306
H -0.095799 -0.460354 -2.203023
H 0.331853 -0.210175 -3.896812
C -1.322143 -1.540035 -3.562324
H -1.301297 -2.077853 -4.522648
H -2.050312 -0.722343 -3.663846
H -1.724828 -2.231003 -2.806865
C 1.753177 2.643551 0.644159
C 1.026132 2.898514 1.834302
C 0.161560 4.003036 1.868884
H -0.388779 4.224383 2.784498
C -0.015528 4.821110 0.753293
H -0.717826 5.656132 0.791301
C 0.715961 4.567996 -0.408740
H 0.585135 5.221060 -1.273204
C 1.618531 3.500595 -0.481923
C 1.192212 1.999546 3.040862
H 2.098558 1.403499 2.853104
C 0.037551 0.982473 3.169680
H -0.095352 0.461093 2.203279
H 0.333174 0.209955 3.896715
C -1.319975 1.541251 3.563844
H -2.048689 0.724091 3.665792
H -1.722724 2.232642 2.808800
H -1.298005 2.078926 4.524226
C 1.444518 2.808911 4.322081
H 2.231028 3.553361 4.112372
H 0.548740 3.395408 4.583190
C 1.857284 1.961176 5.516554
H 2.774910 1.390006 5.302450
H 1.075811 1.239681 5.799649
H 2.057547 2.589514 6.397619
C 2.447667 3.234494 -1.722212
H 3.419051 2.857695 -1.366645
C 2.738460 4.481218 -2.563411
H 3.269095 4.155108 -3.472980
H 1.789179 4.910866 -2.926651
C 3.566234 5.546655 -1.858869
H 4.550103 5.152073 -1.560680
H 3.069450 5.915103 -0.948426
H 3.742457 6.412610 -2.514710
C 1.850438 2.118008 -2.600295
H 1.133849 2.560782 -3.310176
H 1.233219 1.437687 -1.990129
C 2.917802 1.320024 -3.330493
H 2.476850 0.590988 -4.023225
H 3.548602 0.775547 -2.611918
H 3.575400 1.976227 -3.921571
C -4.023847 -4.207517 -1.736969
H -3.034655 -3.996724 -2.176011
H -4.706972 -4.476217 -2.559427
H -3.913208 -5.087205 -1.082570
C -4.860759 -1.274823 -1.940222
H -5.323523 -0.402370 -1.448775
H -5.511756 -1.549960 -2.785130
H -3.902344 -0.946009 -2.373385
C -6.378055 -3.146892 -0.106555
H -6.364401 -4.001493 0.588532
H -7.052098 -3.403999 -0.940179
H -6.813912 -2.288186 0.429305
Si -4.638379 2.723063 0.728875
Si -3.491342 2.943636 -2.056130
Na -1.289169 2.119076 -0.105151
N -3.530378 2.264539 -0.489440
C 3.563602 -5.548193 1.858524
H 3.066507 -5.916464 0.948179
H 3.739497 -6.414189 2.514399
H 4.547622 -5.154126 1.560157
C -1.798891 -2.537563 2.841537
H -0.994401 -3.155960 2.405794
H -1.797412 -2.750890 3.922132
H -1.524515 -1.477907 2.712053
C -3.583445 -4.839752 2.071674
H -4.541781 -5.203203 1.667728
H -3.472349 -5.249420 3.089461
H -2.780262 -5.261447 1.444450
C -4.813680 -2.301202 3.244650
H -4.729929 -1.211411 3.374499
H -4.731960 -2.775654 4.236541
H -5.820494 -2.509712 2.850163
C -4.020316 4.209552 1.736866
H -3.030872 3.998322 2.175142
H -4.702664 4.478527 2.559886
H -3.909825 5.089231 1.082423
C -4.858685 1.277463 1.941212
H -5.321939 0.405027 1.450176
H -5.509256 1.552983 2.786319
H -3.900166 0.948488 2.374047
C -6.376230 3.149960 0.108111
H -6.362678 4.004862 -0.586596
H -7.049816 3.406828 0.942178
H -6.812546 2.291592 -0.427925
C -3.582092 4.840763 -2.072270
H -4.540554 5.204582 -1.668979
H -3.470293 5.250114 -3.090115
H -2.779127 5.262439 -1.444744
C -4.812833 2.302122 -3.244525
H -4.727753 1.212654 -3.376172
H -4.732837 2.778220 -4.235772
H -5.819503 2.508623 -2.848621
C -1.797821 2.538338 -2.841553
H -0.993405 3.156808 -2.405752
H -1.796209 2.751479 -3.922187
H -1.523458 1.478726 -2.711772

175
Complex B’ (alternative to B)
Si 4.665995 3.159603 -0.040628 
Si 3.360601 1.874679 -2.489182 
Si 3.733548 -2.554467 2.098419 
Si 4.643910 -3.023390 -0.781975 
Mg -1.119117 -0.059503 -0.035461 
Na 1.485075 1.870482 0.118163 
Na 1.512265 -1.854449 -0.109372 
Na 4.359435 0.012612 0.084651 
N -2.668034 1.427650 0.045440 
N -2.625400 -1.531521 -0.455605 
N 3.666412 1.998377 -0.805142 
N 3.774371 -2.171796 0.427312 
C -3.963166 1.237362 -0.147694 
C -4.501671 -0.041401 -0.412165 
H -5.579252 -0.036758 -0.519870 
C -3.935211 -1.330862 -0.516999 
C -5.051991 2.352773 -0.062765 
C -4.536918 3.771977 0.200495 
H -3.963141 3.857093 1.128439 
H -5.404730 4.444314 0.284550 
H -3.909032 4.151519 -0.610384 
C -5.838105 2.401565 -1.386535 
H -5.174265 2.621524 -2.236101 
H -6.596962 3.198268 -1.337940 
H -6.355691 1.458743 -1.606980 
C -6.013723 1.994099 1.087549 
H -6.552078 1.054636 0.905357 
H -6.761873 2.792750 1.212692 
H -5.470402 1.885283 2.037465 
C -5.013547 -2.448192 -0.721110 
C -4.479339 -3.878654 -0.855802 
H -5.327618 -4.544367 -1.078343 
H -4.009977 -4.241745 0.064466 
H -3.750838 -3.991808 -1.664929 
C -5.820908 -2.138629 -1.998753 
H -6.353909 -1.180829 -1.937557 
H -6.570952 -2.928708 -2.159922 
H -5.175720 -2.101343 -2.887592 
C -5.982643 -2.442794 0.476963 
H -6.738065 -3.233224 0.344388 
H -6.511105 -1.486566 0.586238 
H -5.454269 -2.642217 1.419826 
C -1.938026 2.609798 0.257623 
C -1.489568 3.361128 -0.864202 
C -0.537965 4.365207 -0.664209 
H -0.183839 4.948439 -1.515417 
C -0.037789 4.647828 0.607829 
H 0.702061 5.438478 0.743077 
C -0.495561 3.918261 1.702587 
H -0.104029 4.151218 2.693985 
C -1.436587 2.888102 1.558029 
C -1.900728 -2.736540 -0.400882 
C -1.091551 -3.108271 -1.510975 
C -0.228612 -4.205009 -1.374143 
H 0.384600 -4.512908 -2.221160 
C -0.124679 -4.904833 -0.173969 
H 0.561880 -5.749728 -0.087331 
C -0.896483 -4.511689 0.917101 
H -0.803323 -5.055518 1.858305 
C -1.781998 -3.433142 0.831546 
C -1.163039 -2.330278 -2.814552 
H -1.290383 -1.270002 -2.530205 
C 0.123986 -2.421017 -3.640147 
H 0.319149 -3.463755 -3.937255 
H 0.968791 -2.131526 -2.995681 
C 0.143721 -1.547050 -4.884484 
H 1.115848 -1.621688 -5.394479 
H -0.015048 -0.488287 -4.631918 
H -0.629216 -1.840460 -5.610973 
C -2.413806 -2.703780 -3.625970 
H -3.289406 -2.499247 -2.997836 
H -2.505814 -2.015732 -4.480775 
C -2.451847 -4.142827 -4.117743 
H -1.646564 -4.352069 -4.839024 
H -3.406462 -4.362287 -4.619983 
H -2.340255 -4.856491 -3.286089 
C -2.578681 -2.986886 2.041611 
H -3.457841 -2.447750 1.663578 
C -1.805513 -1.953749 2.878791 
H -1.518823 -1.112836 2.219481 
H -2.499535 -1.519531 3.615455 
C -0.555034 -2.460968 3.572351 
H 0.184930 -2.827991 2.847687 
H -0.771224 -3.283261 4.272063 
H -0.073637 -1.656840 4.146148 
C -3.108584 -4.161170 2.875251 
H -2.273574 -4.742877 3.297926 
H -3.636022 -4.853340 2.197309 
C -4.041545 -3.744442 4.004299 
H -3.517694 -3.163256 4.778329 
H -4.481528 -4.623881 4.498468 
H -4.871856 -3.122707 3.632063 
C 3.707703 4.645084 0.645227 
H 3.204212 5.167319 -0.184972 
H 4.377540 5.366980 1.140491 
H 2.934386 4.350256 1.370111 
C 6.046949 3.903336 -1.099499 
H 6.697184 3.123346 -1.525056 
H 6.674858 4.576304 -0.492299 
H 5.639278 4.494005 -1.935442 
C 5.567285 2.317053 1.419247 
H 4.884508 1.763577 2.085498 
H 6.097714 3.049650 2.048348 
H 6.337311 1.613164 1.053147 
C 2.232418 3.264768 -3.116416 
H 1.287942 3.284596 -2.549635 
H 1.980737 3.152713 -4.183763 
H 2.716949 4.245854 -2.981866 
C 4.887344 1.850393 -3.608912 
H 5.380435 2.832283 -3.656265 
H 4.601903 1.568152 -4.635877 
H 5.632808 1.119917 -3.255442 
C 2.448478 0.247144 -2.820975 
H 3.037275 -0.621333 -2.481955 
H 2.261592 0.111427 -3.896404 
H 1.474638 0.212004 -2.301179 
C 2.891459 -1.111835 3.004887 
H 3.583782 -0.252598 3.014041 
H 2.666124 -1.357910 4.054339 
H 1.953688 -0.789343 2.519223 
C 5.425116 -2.723624 2.932951 
H 5.959592 -3.626553 2.602678 
H 5.317038 -2.779360 4.028907 
H 6.062699 -1.853323 2.703053 
C 2.764225 -4.141321 2.460376 
H 1.770267 -4.122068 1.985776 
H 2.620749 -4.309520 3.540031 
H 3.300595 -5.011763 2.049117 
C 5.785261 -1.821032 -1.722074 
H 5.234761 -1.004219 -2.218328 
H 6.348217 -2.339662 -2.514517 
H 6.533918 -1.373351 -1.043853 
C 5.758849 -4.427774 -0.178444 
H 6.585866 -4.048389 0.441077 
H 6.199369 -4.962433 -1.035942 
H 5.197496 -5.162305 0.420774 
C 3.477112 -3.787636 -2.063784 
H 2.821195 -4.528871 -1.578744 
H 4.030239 -4.300906 -2.866869 
H 2.836070 -3.031395 -2.543717 
C -2.065192 3.064761 -2.236810 
H -3.123563 2.817092 -2.066449 
C -2.036296 4.252807 -3.204540 
H -0.990059 4.559437 -3.375598 
H -2.388039 3.888759 -4.184421 
C -2.879468 5.450182 -2.789884 
H -2.575451 5.845981 -1.808834 
H -3.944849 5.180221 -2.720886 
H -2.793306 6.269125 -3.520358 
C -1.450717 1.823251 -2.915005 
H -0.631909 2.142054 -3.580881 
H -0.956111 1.174356 -2.167286 
C -2.496708 1.024796 -3.677613 
H -2.046126 0.226570 -4.281274 
H -3.067935 1.670503 -4.364218 
H -3.212534 0.560641 -2.980774 
C -1.933013 2.115326 2.770429 
H -2.407284 1.197617 2.384721 
C -3.042088 2.869959 3.531085 
H -3.880597 3.043498 2.842745 
H -3.441314 2.194328 4.304822 
C -2.639014 4.192316 4.166865 
H -2.343090 4.933070 3.408865 
H -1.795629 4.075510 4.865973 
H -3.477756 4.621017 4.736591 
C -0.782698 1.673069 3.686616 
H -0.169044 2.545992 3.960528 
H -0.134470 1.007054 3.090123 
C -1.203850 0.970532 4.969032 
H -0.326264 0.556546 5.487548 
H -1.896077 0.140042 4.767870 
H -1.702921 1.655334 5.670948 
O 2.481862 1.982585 4.780710 
N 2.383651 2.082928 3.617134 
N 2.282863 2.171755 2.497319 

175
Transition state for B’ to C’ conversion
Si 4.239291 3.439059 1.141823
Si 3.508705 2.582921 -1.705302
Si 3.639023 -3.302470 1.265493
Si 5.309217 -2.032190 -0.826583
Mg -1.076420 -0.035298 0.098863
Na 1.286703 2.184046 0.522584
Na 1.807685 -1.310253 -0.306410
Na 4.207346 0.305348 0.875024
 N -2.650566 1.409344 -0.085771
 N -2.387140 -1.578455 -0.560600
 N 3.559406 2.370011 -0.006805
 N 3.984974 -1.934266 0.275430
 C -3.872129 1.152777 -0.542570
 C -4.275814 -0.142615 -0.925636
 H -5.304174 -0.178807 -1.260443
 C -3.659049 -1.413051 -0.908654
 C -5.034236 2.197833 -0.668214
 C -4.693938 3.630373 -0.244426
 H -4.317504 3.690509 0.781835
 H -5.613510 4.233604 -0.295007
 H -3.956441 4.104046 -0.897612
 C -5.530495 2.249288 -2.126453
 H -4.724539 2.516716 -2.823960
 H -6.319789 3.011600 -2.219448
 H -5.951086 1.291361 -2.460220
 C -6.211448 1.739239 0.219242
 H -6.609750 0.761719 -0.081565
 H -7.030422 2.471894 0.147217
 H -5.918734 1.666700 1.275853
 C -4.645412 -2.551427 -1.348467
 C -4.083675 -3.978006 -1.377899
 H -4.852934 -4.639278 -1.806068
 H -3.839359 -4.358245 -0.381331
 H -3.186152 -4.075187 -1.994799
 C -5.155203 -2.242343 -2.772537
 H -5.688015 -1.284554 -2.833709
 H -5.852503 -3.033197 -3.090014
 H -4.332167 -2.210066 -3.500183
 C -5.854519 -2.570561 -0.393380
 H -6.536568 -3.386512 -0.679489
 H -6.425867 -1.633259 -0.415488
 H -5.540318 -2.746541 0.643740
 C -2.045591 2.652271 0.173355
 C -1.585905 3.455885 -0.908066
 C -0.857922 4.615055 -0.626685
 H -0.517944 5.247145 -1.447337
 C -0.552799 4.980098 0.682714
 H 0.010222 5.894367 0.881615
 C -0.964570 4.166194 1.735768
 H -0.703328 4.452382 2.754638
 C -1.698533 2.992002 1.512224
 C -1.725766 -2.799510 -0.302070
 C -0.710076 -3.252856 -1.187892
 C -0.023291 -4.429824 -0.865148
 H 0.739061 -4.809427 -1.545537
 C -0.296318 -5.136947 0.301484
 H 0.254441 -6.052152 0.527145
 C -1.251437 -4.652223 1.188452
 H -1.446741 -5.197291 2.113253
 C -1.963389 -3.478974 0.921517
 C -0.402989 -2.503189 -2.476893
 H -0.447764 -1.422967 -2.229180
 C 0.997202 -2.786412 -3.036344
 H 1.081134 -3.846716 -3.321992
 H 1.762446 -2.664098 -2.249448
 C 1.372175 -1.923066 -4.231264
 H 2.406677 -2.120862 -4.546185
 H 1.298462 -0.852878 -3.988830
 H 0.722150 -2.118630 -5.096758
 C -1.490178 -2.731973 -3.540132
 H -2.450568 -2.451898 -3.092477
 H -1.341078 -2.021891 -4.367597
 C -1.558537 -4.149651 -4.088502
 H -0.675703 -4.398836 -4.697239
 H -2.443956 -4.280051 -4.729260
 H -1.619691 -4.894874 -3.279655
 C -2.955751 -2.931098 1.930309
 H -3.611462 -2.231777 1.393574
 C -2.247686 -2.078439 3.002823
 H -1.592558 -1.350794 2.488759
 H -3.008874 -1.473414 3.522861
 C -1.420160 -2.849432 4.018512
 H -0.580904 -3.372754 3.538772
 H -2.023952 -3.595594 4.558106
 H -0.992496 -2.169705 4.768573
 C -3.864789 -4.013009 2.528969
 H -3.268283 -4.757428 3.080310
 H -4.332607 -4.570378 1.700623
 C -4.947857 -3.463415 3.447761
 H -4.524596 -3.013774 4.358770
 H -5.639809 -4.258275 3.765310
 H -5.544042 -2.684059 2.945561
 C 2.890040 4.194029 2.250651
 H 2.180392 4.787603 1.651071
 H 3.313866 4.863497 3.016675
 H 2.319060 3.416453 2.786498
 C 5.249768 4.882792 0.458700
 H 6.137745 4.523375 -0.083992
 H 5.593723 5.540365 1.273794
 H 4.654623 5.494416 -0.238107
 C 5.400690 2.488966 2.320214
 H 4.869763 1.731086 2.922990
 H 5.877154 3.172017 3.041465
 H 6.216971 1.995752 1.763638
 C 2.320974 3.972414 -2.219704
 H 1.307518 3.803455 -1.825310
 H 2.238324 4.062386 -3.315441
 H 2.665645 4.942213 -1.825202
 C 5.145878 2.982891 -2.566989
 H 5.466136 4.009405 -2.332401
 H 5.028420 2.912612 -3.661164
 H 5.957521 2.302724 -2.269699
 C 2.813855 0.996763 -2.483618
 H 3.446475 0.124431 -2.257378
 H 2.743405 1.076291 -3.579669
 H 1.798424 0.793315 -2.100206
 C 1.961291 -3.138660 2.141873
 H 2.028026 -2.446700 2.993331
 H 1.696863 -4.123130 2.559472
 H 1.097186 -2.834568 1.527345
 C 4.867556 -3.552828 2.685231
 H 5.871627 -3.809878 2.317190
 H 4.539241 -4.358108 3.363079
 H 4.955985 -2.627461 3.279234
 C 3.537832 -4.923880 0.285245
 H 2.791394 -4.832481 -0.518418
 H 3.236173 -5.764481 0.931270
 H 4.497692 -5.188446 -0.183057
 C 6.162572 -0.337118 -0.980019
 H 5.488027 0.490154 -1.244319
 H 6.931359 -0.374583 -1.767798
 H 6.689364 -0.067305 -0.047016
 C 6.736425 -3.178349 -0.329888
 H 7.186100 -2.855868 0.622496
 H 7.523458 -3.136895 -1.101034
 H 6.435709 -4.230746 -0.220311
 C 4.776375 -2.551461 -2.566731
 H 4.273721 -3.531276 -2.533436
 H 5.635724 -2.631560 -3.252104
 H 4.070748 -1.826627 -3.000073
 C -1.862273 3.027494 -2.336563
 H -2.866613 2.582934 -2.341001
 C -1.863108 4.167079 -3.361130
 H -0.864009 4.635369 -3.383860
 H -1.984361 3.712034 -4.358266
 C -2.937276 5.228205 -3.168318
 H -2.853088 5.725764 -2.190135
 H -3.945993 4.792378 -3.229396
 H -2.866479 6.007046 -3.942925
 C -0.899369 1.913884 -2.793602
 H -0.009576 2.373803 -3.252719
 H -0.508009 1.365029 -1.915282
 C -1.547513 0.921385 -3.743985
 H -0.812912 0.202578 -4.132642
 H -2.003968 1.425376 -4.610809
 H -2.340239 0.354059 -3.230686
 C -2.114939 2.097889 2.669539
 H -1.924595 1.057242 2.340573
 C -3.623811 2.177624 2.947194
 H -4.144248 1.946828 2.010437
 H -3.901907 1.367068 3.639850
 C -4.099277 3.515395 3.494072
 H -3.772048 4.350409 2.854089
 H -3.712115 3.708577 4.506519
 H -5.197963 3.550767 3.551632
 C -1.278537 2.312900 3.933968
 H -1.395609 3.346079 4.299328
 H -0.212754 2.219550 3.663699
 C -1.613088 1.352634 5.066968
 H -0.883668 1.440360 5.886283
 H -1.604707 0.308142 4.723606
 H -2.607135 1.555793 5.492930
 O 2.372892 0.680806 2.498831
 N 1.550010 0.124497 3.150729
 N 0.675271 -0.398080 3.627506
 
175
Complex C’ (alternative to C)
Si -4.916959 -2.236999 1.499659
Si -4.472167 -2.079520 -1.451806
Si -2.703290 3.637743 0.973322
Si -5.065762 2.628766 -0.644109
Mg 1.345037 0.005820 0.044423
Na -1.941593 -2.072839 0.409803
Na -2.425682 0.944725 -1.302963
Na -3.489735 0.484129 1.310368
 N 2.392146 -1.755092 -0.081978
 N 2.872505 1.240632 -0.413342
 N -4.163348 -1.519589 0.134288
 N -3.504207 2.443960 0.037205
 C 3.678155 -1.772079 -0.425899
 C 4.394213 -0.591824 -0.731267
 H 5.422570 -0.787915 -1.007428
 C 4.083087 0.787559 -0.728550
 C 4.568534 -3.053855 -0.501115
 C 3.860835 -4.371492 -0.169711
 H 3.394028 -4.361396 0.820545
 H 4.610966 -5.177017 -0.173578
 H 3.091453 -4.637524 -0.900468
 C 5.170477 -3.190180 -1.913113
 H 4.390134 -3.237247 -2.685739
 H 5.757440 -4.119710 -1.973251
 H 5.839587 -2.357683 -2.168489
 C 5.726417 -2.900471 0.507809
 H 6.361701 -2.031902 0.290681
 H 6.361332 -3.799509 0.476006
 H 5.351611 -2.790006 1.535106
 C 5.285189 1.683793 -1.163570
 C 5.032795 3.196024 -1.209571
 H 5.927309 3.676554 -1.635053
 H 4.862312 3.630351 -0.218865
 H 4.180227 3.467162 -1.840898
 C 5.688205 1.260433 -2.592057
 H 6.007417 0.211725 -2.651096
 H 6.522977 1.887612 -2.941440
 H 4.850548 1.392752 -3.293060
 C 6.472184 1.456388 -0.209545
 H 7.317833 2.091459 -0.516036
 H 6.821140 0.415084 -0.204564
 H 6.207216 1.727748 0.822221
 C 1.482078 -2.827752 0.057569
 C 0.925579 -3.427564 -1.106301
 C -0.083161 -4.384502 -0.956628
 H -0.518922 -4.848873 -1.842739
 C -0.532991 -4.770413 0.307969
 H -1.300249 -5.541353 0.409061
 C -0.008289 -4.149538 1.441556
 H -0.382206 -4.434495 2.425818
 C 0.966881 -3.144167 1.342206
 C 2.497663 2.577408 -0.125995
 C 1.626821 3.259894 -1.002897
 C 1.237176 4.563737 -0.675559
 H 0.572939 5.111819 -1.344268
 C 1.665792 5.167990 0.500167
 H 1.354481 6.187942 0.735160
 C 2.449963 4.449730 1.400332
 H 2.741494 4.913274 2.344169
 C 2.854820 3.142293 1.122867
 C 1.115835 2.591753 -2.263137
 H 1.171495 1.503668 -2.090858
 C -0.361694 2.910280 -2.525785
 H -0.483165 3.947065 -2.876469
 H -0.898264 2.878446 -1.563091
 C -1.014621 1.969214 -3.530945
 H -2.092369 2.173108 -3.634712
 H -0.877247 0.911721 -3.246897
 H -0.583270 2.072418 -4.536993
 C 2.022346 2.857488 -3.478842
 H 3.002304 2.400774 -3.273358
 H 1.622490 2.306601 -4.345591
 C 2.208707 4.320867 -3.850506
 H 1.251522 4.809943 -4.090169
 H 2.855975 4.418785 -4.735248
 H 2.672874 4.890992 -3.031621
 C 3.588179 2.303141 2.149122
 H 4.142234 1.524592 1.605960
 C 2.567852 1.547426 3.029926
 H 1.830420 1.052812 2.371811
 H 3.085127 0.727733 3.554848
 C 1.806385 2.406132 4.026319
 H 1.262860 3.215736 3.519587
 H 2.475720 2.856015 4.775777
 H 1.062380 1.804905 4.567758
 C 4.627464 3.087849 2.955655
 H 4.140587 3.874150 3.554598
 H 5.282239 3.620848 2.245408
 C 5.471818 2.211848 3.871217
 H 4.867983 1.748431 4.666340
 H 6.265665 2.796051 4.360875
 H 5.955803 1.395875 3.309752
 C -3.938631 -3.748965 2.124527
 H -3.804552 -4.498783 1.328677
 H -4.447950 -4.243345 2.967812
 H -2.939149 -3.455191 2.491423
 C -6.712150 -2.770555 1.254620
 H -7.326826 -1.908224 0.951367
 H -7.136558 -3.183370 2.184167
 H -6.805081 -3.540440 0.472567
 C -4.913402 -1.049313 2.991638
 H -3.894145 -0.808511 3.342177
 H -5.417009 -1.537559 3.840669
 H -5.468525 -0.114883 2.800381
 C -4.293021 -3.968019 -1.611488
 H -3.279935 -4.296264 -1.321273
 H -4.468478 -4.307974 -2.645488
 H -5.006953 -4.497460 -0.960664
 C -6.150820 -1.614375 -2.178160
 H -6.962957 -2.123699 -1.637532
 H -6.220861 -1.898140 -3.241136
 H -6.329720 -0.532013 -2.098296
 C -3.157849 -1.417217 -2.680276
 H -3.381122 -0.402844 -3.051652
 H -3.148862 -2.055992 -3.577491
 H -2.131991 -1.431566 -2.275167
 C -1.019678 3.031234 1.583645
 H -1.106483 2.154939 2.243094
 H -0.531769 3.838147 2.151681
 H -0.341793 2.765011 0.760035
 C -3.664119 4.067906 2.557015
 H -4.671347 4.451802 2.330236
 H -3.142457 4.826241 3.164273
 H -3.788769 3.169920 3.187048
 C -2.389490 5.268339 0.053814
 H -1.944489 5.077324 -0.935234
 H -1.699455 5.916935 0.618030
 H -3.325089 5.825769 -0.104416
 C -6.321552 1.498151 0.217753
 H -5.985566 0.448229 0.182393
 H -7.319732 1.545800 -0.246938
 H -6.433034 1.793040 1.275316
 C -5.798434 4.375122 -0.642818
 H -5.853331 4.798540 0.372030
 H -6.821362 4.357234 -1.053734
 H -5.198723 5.060570 -1.261769
 C -5.035285 2.119460 -2.479578
 H -4.344850 2.771394 -3.041281
 H -6.030313 2.215283 -2.943370
 H -4.728743 1.072156 -2.631072
 C 1.420920 -3.006797 -2.475588
 H 2.501195 -2.833431 -2.371891
 C 1.239744 -4.058680 -3.574401
 H 0.164117 -4.268882 -3.706357
 H 1.556756 -3.599685 -4.525761
 C 2.007747 -5.356848 -3.369922
 H 1.717643 -5.862981 -2.436630
 H 3.092312 -5.175719 -3.322086
 H 1.826386 -6.058959 -4.197834
 C 0.813537 -1.660180 -2.922904
 H -0.097065 -1.862476 -3.511924
 H 0.457273 -1.091938 -2.049113
 C 1.794736 -0.819395 -3.725845
 H 1.318535 0.081921 -4.134580
 H 2.209259 -1.383968 -4.575956
 H 2.640914 -0.500436 -3.096452
 C 1.425027 -2.391435 2.578490
 H 1.556054 -1.341480 2.266387
 C 2.808142 -2.853606 3.066214
 H 3.523047 -2.690652 2.248093
 H 3.135195 -2.182635 3.877222
 C 2.878154 -4.299226 3.535695
 H 2.520044 -4.994874 2.760042
 H 2.266669 -4.469297 4.434795
 H 3.912105 -4.583031 3.784816
 C 0.371317 -2.373401 3.693734
 H 0.339627 -3.349759 4.205888
 H -0.616854 -2.214575 3.237800
 C 0.588027 -1.257825 4.703215
 H -0.155607 -1.308883 5.512746
 H 0.468477 -0.284230 4.207153
 H 1.585491 -1.291546 5.168889
 O -1.405140 -0.346460 1.896306
 N -0.447890 -0.109598 1.065913
 N -0.672873 -0.058739 -0.179224 
 
