# Supplementary material for: Redox-active inverse crowns for small molecule activation
Source: Nat Chem. 2025 Feb 17;17(5):703–9. doi: 10.1038/s41557-024-01724-5 (PMC12055576; doi:10.1038/s41557-024-01724-5)
Supplement: Supplementary file 3 — Crystallographic data for complex 1 (CCDC 2365518). [file 41557_2024_1724_MOESM3_ESM.cif]

data_hasj220913a
_audit_creation_date               2024-06-25
_audit_creation_method
;
Olex2 1.5
(compiled 2024.02.16 svn.r378c4104 for OlexSys, GUI svn.r6928)
;
_shelx_SHELXL_version_number       '2019/3'
_audit_contact_author_address      ?
_audit_contact_author_email        ?
_audit_contact_author_name         ''
_audit_contact_author_phone        ?
_publ_contact_author_id_orcid      ?
_publ_section_references
;
Dolomanov, O.V., Bourhis, L.J., Gildea, R.J, Howard, J.A.K. & Puschmann, H.
 (2009), J. Appl. Cryst. 42, 339-341.

Sheldrick, G.M. (2015). Acta Cryst. A71, 3-8.

Sheldrick, G.M. (2015). Acta Cryst. C71, 3-8.
;
_chemical_name_common              ?
_chemical_name_systematic          ?
_chemical_formula_moiety           'C55 H105 Mg N4 Na3 Si4'
_chemical_formula_sum              'C55 H105 Mg N4 Na3 Si4'
_chemical_formula_weight           1028.06
_chemical_melting_point            ?
_chemical_oxdiff_formula           C55H105MgN4Na3Si4
loop_
  _atom_type_symbol
  _atom_type_description
  _atom_type_scat_dispersion_real
  _atom_type_scat_dispersion_imag
  _atom_type_scat_source
 'C' 'C' 0.0181 0.0091 'International Tables Vol C Tables 4.2.6.8 and 6.1.1.4'
 'H' 'H' 0.0000 0.0000 'International Tables Vol C Tables 4.2.6.8 and 6.1.1.4'
 'Mg' 'Mg' 0.1719 0.1771 'International Tables Vol C Tables 4.2.6.8 and 6.1.1.4'
 'N' 'N' 0.0311 0.0180 'International Tables Vol C Tables 4.2.6.8 and 6.1.1.4'
 'Na' 'Na' 0.1353 0.1239 'International Tables Vol C Tables 4.2.6.8 and 6.1.1.4'
 'Si' 'Si' 0.2541 0.3302 'International Tables Vol C Tables 4.2.6.8 and 6.1.1.4'

_shelx_space_group_comment
;
The symmetry employed for this shelxl refinement is uniquely defined
by the following loop, which should always be used as a source of
symmetry information in preference to the above space-group names.
They are only intended as comments.
;
_space_group_crystal_system        'monoclinic'
_space_group_IT_number             14
_space_group_name_H-M_alt          'P 1 21/n 1'
_space_group_name_Hall             '-P 2yn'
loop_
  _space_group_symop_operation_xyz
 'x, y, z'
 '-x+1/2, y+1/2, -z+1/2'
 '-x, -y, -z'
 'x-1/2, -y-1/2, z-1/2'

_cell_length_a                     19.4688(3)
_cell_length_b                     22.1144(3)
_cell_length_c                     45.7469(5)
_cell_angle_alpha                  90
_cell_angle_beta                   98.7055(12)
_cell_angle_gamma                  90
_cell_volume                       19469.0(4)
_cell_formula_units_Z              12
_cell_measurement_reflns_used      34278
_cell_measurement_temperature      100.01(10)
_cell_measurement_theta_max        72.6070
_cell_measurement_theta_min        3.0020
_shelx_estimated_absorpt_T_max     0.915
_shelx_estimated_absorpt_T_min     0.573
_exptl_absorpt_coefficient_mu      1.394
_exptl_absorpt_correction_T_max    1.000
_exptl_absorpt_correction_T_min    0.262
_exptl_absorpt_correction_type     gaussian
_exptl_absorpt_process_details
;
CrysAlisPro 1.171.41.113a (Rigaku Oxford Diffraction, 2021)
Numerical absorption correction based on gaussian integration over
a multifaceted crystal model
Empirical absorption correction using spherical harmonics,
implemented in SCALE3 ABSPACK scaling algorithm.
;
_exptl_absorpt_special_details     ?
_exptl_crystal_colour              'clear brown'
_exptl_crystal_colour_lustre       clear
_exptl_crystal_colour_modifier     .
_exptl_crystal_colour_primary      brown
_exptl_crystal_density_diffrn      1.052
_exptl_crystal_density_meas        ?
_exptl_crystal_density_method      ?
_exptl_crystal_description         plate
_exptl_crystal_F_000               6768
loop_
  _exptl_crystal_face_index_h
  _exptl_crystal_face_index_k
  _exptl_crystal_face_index_l
  _exptl_crystal_face_perp_dist
 1 -14 -4 0.1429
 2 -1 1 0.2036
 -11 4 -8 0.1633
 -1 14 3 0.1509
 6 12 8 0.1784
 -8 1 25 0.0367
 8 -1 -25 0.0210
 1 11 19 0.1588
 9 -6 15 0.2090
 -2 -10 -20 0.1926
 1 -2 0 0.1798
 -5 -11 16 0.1144
 -5 5 27 0.0920
 -1 -1 30 0.1379
 -4 9 -20 0.1822

_exptl_crystal_size_max            0.45
_exptl_crystal_size_mid            0.308
_exptl_crystal_size_min            0.065
loop_
  _exptl_oxdiff_crystal_face_indexfrac_h
  _exptl_oxdiff_crystal_face_indexfrac_k
  _exptl_oxdiff_crystal_face_indexfrac_l
  _exptl_oxdiff_crystal_face_x
  _exptl_oxdiff_crystal_face_y
  _exptl_oxdiff_crystal_face_z
 0.5999 -14.2535 -3.5246 0.5415 -0.1904 -0.8188
 2.0001 -1.0010 0.9988 -0.0950 0.0243 -0.1539
 -11.0867 3.9248 -7.6286 0.5987 -0.2126 0.7722
 -1.4885 14.2185 2.8151 -0.4793 0.1683 0.8614
 5.7910 11.7958 7.8673 -0.8787 0.3101 0.3629
 -8.2898 1.1562 24.9737 0.4091 0.8583 0.3098
 8.0980 -0.6816 -25.3681 -0.4141 -0.8687 -0.2719
 1.4149 10.6271 18.9501 -0.5843 0.6841 0.4367
 8.5993 -5.6253 15.1189 -0.3943 0.4598 -0.7957
 -2.3555 -9.6789 -20.1295 0.6125 -0.7168 -0.3333
 0.9993 -2.0022 -0.0010 0.0142 -0.0121 -0.1596
 -5.2430 -11.0141 16.2268 0.7256 0.4986 -0.4743
 -4.6733 4.6660 27.2090 0.0237 0.9431 0.3316
 -1.2773 -1.1795 29.5534 0.0254 0.9853 -0.1690
 -4.0289 8.8197 -19.7637 -0.0166 -0.6087 0.7932

_exptl_transmission_factor_max     ?
_exptl_transmission_factor_min     ?
_diffrn_reflns_av_R_equivalents    0.0713
_diffrn_reflns_av_unetI/netI       0.0575
_diffrn_reflns_Laue_measured_fraction_full  0.995
_diffrn_reflns_Laue_measured_fraction_max  0.995
_diffrn_reflns_limit_h_max         23
_diffrn_reflns_limit_h_min         -23
_diffrn_reflns_limit_k_max         26
_diffrn_reflns_limit_k_min         -19
_diffrn_reflns_limit_l_max         39
_diffrn_reflns_limit_l_min         -54
_diffrn_reflns_number              106171
_diffrn_reflns_point_group_measured_fraction_full  0.995
_diffrn_reflns_point_group_measured_fraction_max  0.995
_diffrn_reflns_theta_full          67.079
_diffrn_reflns_theta_max           67.079
_diffrn_reflns_theta_min           2.628
_diffrn_ambient_environment        N~2~
_diffrn_ambient_temperature        100.01(10)
_diffrn_detector                   'CCD plate'
_diffrn_detector_area_resol_mean   5.2903
_diffrn_detector_type              AtlasS2
_diffrn_measured_fraction_theta_full  0.995
_diffrn_measured_fraction_theta_max  0.995
_diffrn_measurement_details
;
List of Runs (angles in degrees, time in seconds):

  # Type    Start    End  Width  t~exp~   \w     \q     \k     \f   Frames
--------------------------------------------------------------------------
  1  \w   -112.00 -17.00   1.00   16.00    --  -41.15 -38.00  90.00   95
  2  \w    -87.00  -6.00   1.00   16.00    --  -41.15 125.00  30.00   81
  3  \w    -47.00 -15.00   1.00   16.00    --  -41.15 125.00 -60.00   32
  4  \w     79.00 172.00   1.00   64.00    --  104.35  45.00  60.00   93
  5  \w     31.00 111.00   1.00   64.00    --  104.35-125.00-120.00   80
  6  \w    115.00 178.00   1.00   64.00    --  104.35  77.00   0.00   63
  7  \w     38.00 133.00   1.00   64.00    --  104.35 -30.00-120.00   95
  8  \w     36.00 106.00   1.00   64.00    --  104.35 -94.00 -90.00   70
  9  \w   -114.00 -80.00   1.00   16.00    --  -41.40 -57.00-150.00   34
 10  \w   -114.00 -13.00   1.00   16.00    --  -41.40 -57.00 -30.00  101
 11  \w   -114.00 -37.00   1.00   16.00    --  -41.40 -57.00-120.00   77
 12  \w    -31.00  70.00   1.00   16.00    --   41.40 -57.00-180.00  101
 13  \w   -114.00 -19.00   1.00   16.00    --  -41.40 -57.00  60.00   95
;
_diffrn_measurement_device         'four-circle diffractometer'
_diffrn_measurement_device_type    'SuperNova, Dual, Cu at home/near, AtlasS2'
_diffrn_measurement_method         '\w scans'
_diffrn_orient_matrix_type        
 'CrysAlisPro convention (1999,Acta A55,543-557)'
_diffrn_orient_matrix_UB_11        -0.0656665000
_diffrn_orient_matrix_UB_12        -0.0398746000
_diffrn_orient_matrix_UB_13        -0.0035685000
_diffrn_orient_matrix_UB_21        -0.0020684000
_diffrn_orient_matrix_UB_22        0.0049975000
_diffrn_orient_matrix_UB_23        0.0334494000
_diffrn_orient_matrix_UB_31        -0.0457861000
_diffrn_orient_matrix_UB_32        0.0568634000
_diffrn_orient_matrix_UB_33        -0.0054271000
_diffrn_radiation_monochromator    mirror
_diffrn_radiation_probe            x-ray
_diffrn_radiation_type             'Cu K\a'
_diffrn_radiation_wavelength       1.54184
_diffrn_source                     'micro-focus sealed X-ray tube'
_diffrn_source_type                'SuperNova (Cu) X-ray Source'
_reflns_Friedel_coverage           0.000
_reflns_Friedel_fraction_full      .
_reflns_Friedel_fraction_max       .
_reflns_number_gt                  25418
_reflns_number_total               34611
_reflns_special_details
;
 Reflections were merged by SHELXL according to the crystal
 class for the calculation of statistics and refinement.
 
 _reflns_Friedel_fraction is defined as the number of unique
 Friedel pairs measured divided by the number that would be
 possible theoretically, ignoring centric projections and
 systematic absences.
;
_reflns_threshold_expression       'I > 2\s(I)'
_computing_cell_refinement         'CrysAlisPro 1.171.41.113a (Rigaku OD, 2021)'
_computing_data_collection         'CrysAlisPro 1.171.41.113a (Rigaku OD, 2021)'
_computing_data_reduction          'CrysAlisPro 1.171.41.113a (Rigaku OD, 2021)'
_computing_molecular_graphics      'Olex2 1.5 (Dolomanov et al., 2009)'
_computing_publication_material    'Olex2 1.5 (Dolomanov et al., 2009)'
_computing_structure_refinement    'SHELXL 2019/3 (Sheldrick, 2015)'
_computing_structure_solution      'SHELXT 2018/2 (Sheldrick, 2018)'
_refine_diff_density_max           0.603
_refine_diff_density_min           -0.393
_refine_diff_density_rms           0.075
_refine_ls_extinction_coef         .
_refine_ls_extinction_method       none
_refine_ls_goodness_of_fit_ref     1.022
_refine_ls_hydrogen_treatment      constr
_refine_ls_matrix_type             full
_refine_ls_number_parameters       2241
_refine_ls_number_reflns           34611
_refine_ls_number_restraints       2305
_refine_ls_R_factor_all            0.0960
_refine_ls_R_factor_gt             0.0736
_refine_ls_restrained_S_all        0.999
_refine_ls_shift/su_max            0.002
_refine_ls_shift/su_mean           0.000
_refine_ls_structure_factor_coef   Fsqd
_refine_ls_weighting_details      
 'w=1/[\s^2^(Fo^2^)+(0.1125P)^2^+15.5454P] where P=(Fo^2^+2Fc^2^)/3'
_refine_ls_weighting_scheme        calc
_refine_ls_wR_factor_gt            0.1907
_refine_ls_wR_factor_ref           0.2166
_refine_special_details            ?
_olex2_refinement_description
;
1. Fixed Uiso
 At 1.2 times of:
  All C(H) groups, All C(H,H) groups
 At 1.5 times of:
  All C(H,H,H) groups
2. Restrained distances
 C26A-C23A \\sim C26-C23 \\sim C24-C23 \\sim C24A-C23A \\sim C21A-C18A \\sim
C21-C18 \\sim C19A-C18A ~
 C19-C18 \\sim C90-C89 \\sim C167-C166 \\sim C92-C89 \\sim C169-C166
 with sigma of 0.02
 C18-C13 \\sim C18A-C13 \\sim C23A-C17 \\sim C23-C17 \\sim C89-C84 \\sim
C84-C166
 with sigma of 0.02
 Si8A-C176 \\sim Si8-C110 \\sim Si8-C109 \\sim Si8A-C175 \\sim Si8-C108 \\sim
Si8A-C174 \\sim Si7B-
 C178 \\sim Si7-C107 \\sim Si7A-C171 \\sim Si7B-C177 \\sim Si7-C105 \\sim
Si7-C106 \\sim Si7A-C173 ~
 Si7B-C179 \\sim Si7A-C172 \\sim Si12-C163 \\sim Si14-C180 \\sim Si12-C164
\\sim Si14-C181 \\sim Si14-
 C182 \\sim Si12-C165 \\sim Si13-C184 \\sim Si11-C160 \\sim Si13-C185 \\sim
Si11-C162 \\sim Si11-C161 ~
 Si13-C183
 with sigma of 0.02
 C27A-C26A \\sim C27-C26 \\sim C25-C24 \\sim C25A-C24A \\sim C22A-C21A \\sim
C22-C21 \\sim C20A-C19A ~
 C20-C19 \\sim C93-C92 \\sim C170-C169 \\sim C168-C167 \\sim C91-C90
 with sigma of 0.02
 Si8-N8 \\sim Si8A-N8 \\sim Si7-N8 \\sim Si7B-N8 \\sim Si7A-N8 \\sim Si12-N12
\\sim Si14-N12A \\sim Si13-
 N12A \\sim Si11-N12
 with sigma of 0.02
 C173-C171 \\sim C171-C172 \\sim C173-C172
 with sigma of 0.02
3. Uiso/Uaniso restraints and constraints
C89 \\sim C90 \\sim C91 \\sim C92 \\sim C93 \\sim C166 \\sim C167 \\sim C168
\\sim C169 \\sim C170: within 4A with sigma of 0.02 and sigma for terminal
atoms of 0.04 within 4A
Si7 \\sim Si7A \\sim C171 \\sim C172 \\sim C173 \\sim C177 \\sim C178 \\sim
C179: within 4A with sigma of 0.02 and sigma for terminal atoms of 0.04 within
4A
C18 \\sim C19 \\sim C20 \\sim C21 \\sim C22 \\sim C18A \\sim C19A \\sim C20A
\\sim C21A \\sim C22A: within 4A with sigma of 0.02 and sigma for terminal
atoms of 0.04 within 4A
C23 \\sim C24 \\sim C25 \\sim C26 \\sim C27 \\sim C23A \\sim C24A \\sim C25A
\\sim C26A \\sim C27A: within 3A with sigma of 0.03 and sigma for terminal
atoms of 0.06 within 3A
Si11 \\sim Si12 \\sim N12 \\sim C160 \\sim C161 \\sim C162 \\sim C163 \\sim
C164 \\sim C165 \\sim Si13 \\sim Si14 \\sim N12A \\sim C180 \\sim C181 \\sim
C182 \\sim C183 \\sim C184 \\sim C185: within 3A with sigma of 0.02 and sigma
for terminal atoms of 0.04 within 3A
Si8 \\sim C108 \\sim C109 \\sim C110 \\sim Si8A \\sim C174 \\sim C175 \\sim
C176: within 4A with sigma of 0.02 and sigma for terminal atoms of 0.04 within
4A
Si7 \\sim C105 \\sim C106 \\sim C107 \\sim Si7A \\sim C171 \\sim C172 \\sim
C173 \\sim Si7B \\sim C177 \\sim C178 \\sim C179: within 4A with sigma of 0.02
and sigma for terminal atoms of 0.04 within 4A
4. Rigid body (RIGU) restrains
 N8, Si7, Si7A, C171, C172, C173, C177, C178, C179
 with sigma for 1-2 distances of 0.004 and sigma for 1-3 distances of 0.004
 N8, Si7B, C177, C178, C179
 with sigma for 1-2 distances of 0.002 and sigma for 1-3 distances of 0.002
5. Others
 1*[Sof(Si7A)+Sof(C171)+Sof(H17M)+Sof(H17N)+Sof(H17O)+Sof(C172)+Sof(H17P)+
 Sof(H17Q)+Sof(H17R)+Sof(C173)+Sof(H17A)+Sof(H17B)+Sof(H17C)]+1*[Sof(Si7)+
 Sof(C105)+Sof(H10V)+Sof(H10W)+Sof(H10X)+Sof(C106)+Sof(H10Z)+Sof(H1AH)+
 Sof(H1AI)+Sof(C107)+Sof(H10Y)+Sof(H1AF)+Sof(H1AG)]+1*[Sof(Si7B)+Sof(C177)+
 Sof(H203)+Sof(H204)+Sof(H205)+Sof(C178)+Sof(H200)+Sof(H201)+Sof(H202)+
 Sof(C179)+Sof(H206)+Sof(H207)+Sof(H208)]=1 with esd of 0.00001
 Sof(C166)=Sof(H166)=Sof(C167)=Sof(H16A)=Sof(H16B)=Sof(C168)=Sof(H16C)=
 Sof(H16D)=Sof(H16E)=Sof(C169)=Sof(H16F)=Sof(H16G)=Sof(C170)=Sof(H17S)=
 Sof(H17T)=Sof(H17U)=1-FVAR(1)
 Sof(C89)=Sof(H89)=Sof(C90)=Sof(H90A)=Sof(H90B)=Sof(C91)=Sof(H91A)=Sof(H91B)=
 Sof(H91C)=Sof(C92)=Sof(H92A)=Sof(H92B)=Sof(C93)=Sof(H93A)=Sof(H93B)=Sof(H93C)=
 FVAR(1)
 Sof(C18A)=Sof(H18A)=Sof(C19A)=Sof(H19C)=Sof(H19D)=Sof(C20A)=Sof(H20D)=
 Sof(H20E)=Sof(H20F)=Sof(C21A)=Sof(H21C)=Sof(H21D)=Sof(C22A)=Sof(H22D)=
 Sof(H22E)=Sof(H22F)=1-FVAR(2)
 Sof(C18)=Sof(H18)=Sof(C19)=Sof(H19A)=Sof(H19B)=Sof(C20)=Sof(H20A)=Sof(H20B)=
 Sof(H20C)=Sof(C21)=Sof(H21A)=Sof(H21B)=Sof(C22)=Sof(H22A)=Sof(H22B)=Sof(H22C)=
 FVAR(2)
 Sof(C23A)=Sof(H23A)=Sof(C24A)=Sof(H24C)=Sof(H24D)=Sof(C25A)=Sof(H25D)=
 Sof(H25E)=Sof(H25F)=Sof(C26A)=Sof(H26C)=Sof(H26D)=Sof(C27A)=Sof(H27D)=
 Sof(H27E)=Sof(H27F)=1-FVAR(3)
 Sof(C23)=Sof(H23)=Sof(C24)=Sof(H24A)=Sof(H24B)=Sof(C25)=Sof(H25A)=Sof(H25B)=
 Sof(H25C)=Sof(C26)=Sof(H26A)=Sof(H26B)=Sof(C27)=Sof(H27A)=Sof(H27B)=Sof(H27C)=
 FVAR(3)
 Sof(Si13)=Sof(Si14)=Sof(N12A)=Sof(C180)=Sof(H18Q)=Sof(H18R)=Sof(H18S)=
 Sof(C181)=Sof(H18N)=Sof(H18O)=Sof(H18P)=Sof(C182)=Sof(H18K)=Sof(H18L)=
 Sof(H18M)=Sof(C183)=Sof(H18B)=Sof(H18C)=Sof(H18D)=Sof(C184)=Sof(H18H)=
 Sof(H18I)=Sof(H18J)=Sof(C185)=Sof(H18E)=Sof(H18F)=Sof(H18G)=1-FVAR(4)
 Sof(Si11)=Sof(Si12)=Sof(N12)=Sof(C160)=Sof(H16W)=Sof(H16X)=Sof(H16Y)=
 Sof(C161)=Sof(H16N)=Sof(H16O)=Sof(H16P)=Sof(C162)=Sof(H16Q)=Sof(H16R)=
 Sof(H16S)=Sof(C163)=Sof(H16H)=Sof(H16I)=Sof(H16J)=Sof(C164)=Sof(H16K)=
 Sof(H16L)=Sof(H16M)=Sof(C165)=Sof(H16T)=Sof(H16U)=Sof(H16V)=FVAR(4)
 Sof(Si8A)=Sof(C174)=Sof(H17J)=Sof(H17K)=Sof(H17L)=Sof(C175)=Sof(H17D)=
 Sof(H17E)=Sof(H17F)=Sof(C176)=Sof(H17G)=Sof(H17H)=Sof(H17I)=1-FVAR(5)
 Sof(Si8)=Sof(C108)=Sof(H10P)=Sof(H10Q)=Sof(H10R)=Sof(C109)=Sof(H10S)=
 Sof(H10T)=Sof(H10U)=Sof(C110)=Sof(H11A)=Sof(H11B)=Sof(H11C)=FVAR(5)
 Sof(Si7B)=Sof(C177)=Sof(H203)=Sof(H204)=Sof(H205)=Sof(C178)=Sof(H200)=
 Sof(H201)=Sof(H202)=Sof(C179)=Sof(H206)=Sof(H207)=Sof(H208)=FVAR(6)
 Sof(Si7A)=Sof(C171)=Sof(H17M)=Sof(H17N)=Sof(H17O)=Sof(C172)=Sof(H17P)=
 Sof(H17Q)=Sof(H17R)=Sof(C173)=Sof(H17A)=Sof(H17B)=Sof(H17C)=FVAR(7)
 Sof(Si7)=Sof(C105)=Sof(H10V)=Sof(H10W)=Sof(H10X)=Sof(C106)=Sof(H10Z)=
 Sof(H1AH)=Sof(H1AI)=Sof(C107)=Sof(H10Y)=Sof(H1AF)=Sof(H1AG)=FVAR(8)
6.a Ternary CH refined with riding coordinates:
 C34(H34), C39(H39), C18(H18), C23(H23), C18A(H18A), C23A(H23A), C73(H73),
 C78(H78), C94(H94), C89(H89), C166(H166), C128(H128), C133(H133), C144(H144),
 C149(H149)
6.b Secondary CH2 refined with riding coordinates:
 C35(H35A,H35B), C37(H37A,H37B), C40(H40A,H40B), C42(H42A,H42B), C19(H19A,
 H19B), C21(H21A,H21B), C24(H24A,H24B), C26(H26A,H26B), C19A(H19C,H19D),
 C21A(H21C,H21D), C24A(H24C,H24D), C26A(H26C,H26D), C74(H74A,H74B), C76(H76A,
 H76B), C79(H79A,H79B), C81(H81A,H81B), C95(H95A,H95B), C97(H97A,H97B),
 C90(H90A,H90B), C92(H92A,H92B), C167(H16A,H16B), C169(H16F,H16G), C129(H12A,
 H12B), C131(H13C,H13D), C134(H13A,H13B), C136(H13K,H13L), C145(H14A,H14B),
 C147(H14C,H14D), C150(H15A,H15B), C152(H15C,H15D)
6.c Aromatic/amide H refined with riding coordinates:
 C2(H2), C14(H14), C15(H15), C16(H16), C30(H30), C31(H31), C32(H32), C57(H57),
 C69(H69), C70(H70), C71(H71), C85(H85), C86(H86), C87(H87), C112(H112),
 C124(H124), C125(H125), C126(H126), C140(H140), C141(H141), C142(H142)
6.d Idealised Me refined as rotating group:
 C5(H5A,H5B,H5C), C6(H6A,H6B,H6C), C7(H7A,H7B,H7C), C9(H9A,H9B,H9C), C10(H,H10,
 H1AA), C11(H11D,H11E,H11F), C36(H36A,H36B,H36C), C38(H38A,H38B,H38C), C41(H41A,
 H41B,H41C), C43(H43A,H43B,H43C), C44(H44A,H44B,H44C), C45(H45A,H45B,H45C),
 C46(H46A,H46B,H46C), C47(H47A,H47B,H47C), C48(H48A,H48B,H48C), C49(H49A,H49B,
 H49C), C50(H50A,H50B,H50C), C51(H51A,H51B,H51C), C52(H52A,H52B,H52C), C53(H53A,
 H53B,H53C), C54(H54A,H54B,H54C), C55(H55A,H55B,H55C), C20(H20A,H20B,H20C),
 C22(H22A,H22B,H22C), C25(H25A,H25B,H25C), C27(H27A,H27B,H27C), C20A(H20D,H20E,
 H20F), C22A(H22D,H22E,H22F), C25A(H25D,H25E,H25F), C27A(H27D,H27E,H27F),
 C60(H60A,H60B,H60C), C61(H61A,H61B,H61C), C62(H62A,H62B,H62C), C64(H64A,H64B,
 H64C), C65(H65A,H65B,H65C), C66(H66A,H66B,H66C), C75(H75A,H75B,H75C), C77(H77A,
 H77B,H77C), C80(H80A,H80B,H80C), C82(H82A,H82B,H82C), C96(H96A,H96B,H96C),
 C98(H98A,H98B,H98C), C99(H99A,H99B,H99C), C100(H10G,H10H,H10I), C101(H10A,H10B,
 H10C), C102(H10M,H10N,H10O), C103(H10J,H10K,H10L), C104(H10D,H10E,H10F),
 C91(H91A,H91B,H91C), C93(H93A,H93B,H93C), C105(H10V,H10W,H10X), C106(H10Z,H1AH,
 H1AI), C107(H10Y,H1AF,H1AG), C108(H10P,H10Q,H10R), C109(H10S,H10T,H10U),
 C110(H11A,H11B,H11C), C168(H16C,H16D,H16E), C170(H17S,H17T,H17U), C171(H17M,
 H17N,H17O), C172(H17P,H17Q,H17R), C173(H17A,H17B,H17C), C174(H17J,H17K,H17L),
 C175(H17D,H17E,H17F), C176(H17G,H17H,H17I), C177(H203,H204,H205), C178(H200,
 H201,H202), C179(H206,H207,H208), C115(H11J,H11K,H11L), C116(H11M,H11N,H11O),
 C117(H11P,H11Q,H11R), C119(H11G,H11H,H11I), C120(H12F,H12G,H12H), C121(H12C,
 H12D,H12E), C130(H13E,H13F,H13G), C132(H13H,H13I,H13J), C135(H13P,H13Q,H13R),
 C137(H13M,H13N,H13O), C146(H14E,H14F,H14G), C148(H14H,H14I,H14J), C151(H15H,
 H15I,H15J), C153(H15K,H15L,H15M), C154(H15T,H15U,H15V), C155(H15N,H15O,H15P),
 C156(H15Z,H1AB,H1AC), C157(H15W,H15X,H15Y), C158(H15E,H15F,H15G), C159(H15Q,
 H15R,H15S), C160(H16W,H16X,H16Y), C161(H16N,H16O,H16P), C162(H16Q,H16R,H16S),
 C163(H16H,H16I,H16J), C164(H16K,H16L,H16M), C165(H16T,H16U,H16V), C180(H18Q,
 H18R,H18S), C181(H18N,H18O,H18P), C182(H18K,H18L,H18M), C183(H18B,H18C,H18D),
 C184(H18H,H18I,H18J), C185(H18E,H18F,H18G)
;
_atom_sites_solution_hydrogens     geom
_atom_sites_solution_primary       dual
_atom_sites_solution_secondary     ?
loop_
  _atom_site_label
  _atom_site_type_symbol
  _atom_site_fract_x
  _atom_site_fract_y
  _atom_site_fract_z
  _atom_site_U_iso_or_equiv
  _atom_site_adp_type
  _atom_site_occupancy
  _atom_site_site_symmetry_order
  _atom_site_calc_flag
  _atom_site_refinement_flags_posn
  _atom_site_refinement_flags_adp
  _atom_site_refinement_flags_occupancy
  _atom_site_disorder_assembly
  _atom_site_disorder_group
 Si1 Si 0.87631(4) 0.86356(4) 0.55590(2) 0.0352(2) Uani 1 1 d . . . . .
 Si2 Si 0.73062(4) 0.81828(5) 0.55825(2) 0.0383(2) Uani 1 1 d . . . . .
 Si3 Si 1.00090(4) 0.65505(4) 0.60702(2) 0.0362(2) Uani 1 1 d . . . . .
 Si4 Si 0.87348(5) 0.59288(4) 0.57671(2) 0.0371(2) Uani 1 1 d . . . . .
 Mg1 Mg 0.82009(5) 0.76851(5) 0.67865(2) 0.0318(2) Uani 1 1 d . . . . .
 Na1 Na 0.81086(8) 0.86497(8) 0.62171(3) 0.0541(4) Uani 1 1 d . . . . .
 Na2 Na 0.86192(7) 0.63956(6) 0.64458(3) 0.0429(3) Uani 1 1 d . . . . .
 Na3 Na 0.86196(7) 0.74230(7) 0.59751(4) 0.0547(4) Uani 1 1 d . . . . .
 N1 N 0.82268(12) 0.84276(11) 0.70873(5) 0.0296(5) Uani 1 1 d . . . . .
 N2 N 0.78643(12) 0.71259(11) 0.71143(5) 0.0295(5) Uani 1 1 d . . . . .
 N3 N 0.81407(14) 0.83215(13) 0.57311(6) 0.0393(6) Uani 1 1 d . . . . .
 N4 N 0.91364(13) 0.64325(12) 0.60136(6) 0.0351(6) Uani 1 1 d . . . . .
 C1 C 0.80790(16) 0.84158(14) 0.73613(7) 0.0331(7) Uani 1 1 d . . . . .
 C2 C 0.78607(16) 0.78842(14) 0.74884(7) 0.0351(7) Uani 1 1 d . . . . .
 H2 H 0.776542 0.793847 0.768436 0.042 Uiso 1 1 calc R U . . .
 C3 C 0.77549(16) 0.72889(14) 0.73842(6) 0.0327(7) Uani 1 1 d . . . . .
 C4 C 0.81553(18) 0.89632(15) 0.75845(7) 0.0397(7) Uani 1 1 d . . . . .
 C5 C 0.83591(19) 0.95720(15) 0.74614(8) 0.0440(8) Uani 1 1 d . . . . .
 H5A H 0.879233 0.952497 0.737902 0.066 Uiso 1 1 calc R U . . .
 H5B H 0.842579 0.987201 0.762085 0.066 Uiso 1 1 calc R U . . .
 H5C H 0.798939 0.970786 0.730572 0.066 Uiso 1 1 calc R U . . .
 C6 C 0.7476(2) 0.90717(17) 0.77125(8) 0.0484(9) Uani 1 1 d . . . . .
 H6A H 0.709811 0.915871 0.755096 0.073 Uiso 1 1 calc R U . . .
 H6B H 0.753779 0.941583 0.784894 0.073 Uiso 1 1 calc R U . . .
 H6C H 0.736188 0.870961 0.781881 0.073 Uiso 1 1 calc R U . . .
 C7 C 0.8732(2) 0.87977(17) 0.78448(7) 0.0486(9) Uani 1 1 d . . . . .
 H7A H 0.858071 0.845118 0.795253 0.073 Uiso 1 1 calc R U . . .
 H7B H 0.881927 0.914405 0.797893 0.073 Uiso 1 1 calc R U . . .
 H7C H 0.915918 0.869341 0.776743 0.073 Uiso 1 1 calc R U . . .
 C8 C 0.74626(18) 0.68622(15) 0.76122(7) 0.0387(7) Uani 1 1 d . . . . .
 C9 C 0.73449(18) 0.61978(15) 0.75260(7) 0.0400(7) Uani 1 1 d . . . . .
 H9A H 0.711420 0.599230 0.767426 0.060 Uiso 1 1 calc R U . . .
 H9B H 0.779318 0.600349 0.751609 0.060 Uiso 1 1 calc R U . . .
 H9C H 0.705181 0.617182 0.733237 0.060 Uiso 1 1 calc R U . . .
 C10 C 0.67536(19) 0.71211(17) 0.76627(8) 0.0487(9) Uani 1 1 d . . . . .
 H H 0.681793 0.753126 0.774329 0.073 Uiso 1 1 calc R U . . .
 H10 H 0.655421 0.686331 0.780253 0.073 Uiso 1 1 calc R U . . .
 H1AA H 0.643856 0.713318 0.747415 0.073 Uiso 1 1 calc R U . . .
 C11 C 0.7961(2) 0.68643(16) 0.79105(7) 0.0443(8) Uani 1 1 d . . . . .
 H11D H 0.776641 0.661266 0.805406 0.066 Uiso 1 1 calc R U . . .
 H11E H 0.801911 0.727930 0.798532 0.066 Uiso 1 1 calc R U . . .
 H11F H 0.841421 0.670213 0.788074 0.066 Uiso 1 1 calc R U . . .
 C12 C 0.83079(16) 0.89401(14) 0.69098(6) 0.0322(6) Uani 1 1 d . . . . .
 C13 C 0.77028(18) 0.92506(17) 0.67726(8) 0.0459(8) Uani 1 1 d D . . . .
 C14 C 0.7782(2) 0.9681(2) 0.65585(10) 0.0701(13) Uani 1 1 d . . . . .
 H14 H 0.738295 0.989135 0.646459 0.084 Uiso 1 1 calc R U . . .
 C15 C 0.8420(2) 0.9812(2) 0.64781(9) 0.0636(12) Uani 1 1 d . . . . .
 H15 H 0.845833 1.010837 0.633098 0.076 Uiso 1 1 calc R U . . .
 C16 C 0.90027(18) 0.95101(15) 0.66128(7) 0.0418(8) Uani 1 1 d . . . . .
 H16 H 0.944184 0.960612 0.655840 0.050 Uiso 1 1 calc R U . . .
 C17 C 0.89649(16) 0.90695(14) 0.68259(7) 0.0341(7) Uani 1 1 d D . . . .
 C28 C 0.79072(15) 0.65257(14) 0.70081(6) 0.0301(6) Uani 1 1 d . . . . .
 C29 C 0.73847(15) 0.63086(14) 0.67806(6) 0.0302(6) Uani 1 1 d . . . . .
 C30 C 0.74800(16) 0.57414(14) 0.66592(7) 0.0349(7) Uani 1 1 d . . . . .
 H30 H 0.713309 0.558851 0.650896 0.042 Uiso 1 1 calc R U . . .
 C31 C 0.80680(17) 0.53932(15) 0.67516(7) 0.0390(7) Uani 1 1 d . . . . .
 H31 H 0.811738 0.500475 0.666860 0.047 Uiso 1 1 calc R U . . .
 C32 C 0.85821(16) 0.56220(15) 0.69672(7) 0.0365(7) Uani 1 1 d . . . . .
 H32 H 0.898711 0.538739 0.702849 0.044 Uiso 1 1 calc R U . . .
 C33 C 0.85193(15) 0.61838(15) 0.70951(6) 0.0330(7) Uani 1 1 d . . . . .
 C34 C 0.67283(15) 0.66733(15) 0.66719(7) 0.0349(7) Uani 1 1 d . . . . .
 H34 H 0.683116 0.710023 0.673608 0.042 Uiso 1 1 calc R U . . .
 C35 C 0.65705(16) 0.66845(16) 0.63353(7) 0.0385(7) Uani 1 1 d . . . . .
 H35A H 0.648475 0.626532 0.626280 0.046 Uiso 1 1 calc R U . . .
 H35B H 0.698456 0.683700 0.625682 0.046 Uiso 1 1 calc R U . . .
 C36 C 0.59449(17) 0.70750(17) 0.62122(8) 0.0451(8) Uani 1 1 d . . . . .
 H36A H 0.592033 0.711346 0.599743 0.068 Uiso 1 1 calc R U . . .
 H36B H 0.599503 0.747696 0.630309 0.068 Uiso 1 1 calc R U . . .
 H36C H 0.551833 0.688485 0.625713 0.068 Uiso 1 1 calc R U . . .
 C37 C 0.61033(18) 0.64739(18) 0.68159(8) 0.0483(9) Uani 1 1 d . . . . .
 H37A H 0.622603 0.652115 0.703270 0.058 Uiso 1 1 calc R U . . .
 H37B H 0.571235 0.675217 0.674966 0.058 Uiso 1 1 calc R U . . .
 C38 C 0.5852(2) 0.5830(2) 0.67520(11) 0.0667(12) Uani 1 1 d . . . . .
 H38A H 0.572544 0.577442 0.653809 0.100 Uiso 1 1 calc R U . . .
 H38B H 0.544457 0.575339 0.684911 0.100 Uiso 1 1 calc R U . . .
 H38C H 0.622286 0.554579 0.682777 0.100 Uiso 1 1 calc R U . . .
 C39 C 0.91063(16) 0.64290(16) 0.73256(7) 0.0376(7) Uani 1 1 d . . . . .
 H39 H 0.889539 0.674622 0.744005 0.045 Uiso 1 1 calc R U . . .
 C40 C 0.96766(17) 0.67460(17) 0.71799(8) 0.0475(9) Uani 1 1 d . . . . .
 H40A H 0.944987 0.703657 0.703108 0.057 Uiso 1 1 calc R U . . .
 H40B H 0.997593 0.698131 0.733348 0.057 Uiso 1 1 calc R U . . .
 C41 C 1.01363(19) 0.6328(2) 0.70300(9) 0.0573(10) Uani 1 1 d . . . . .
 H41A H 0.985098 0.610908 0.686923 0.086 Uiso 1 1 calc R U . . .
 H41B H 1.036666 0.603823 0.717474 0.086 Uiso 1 1 calc R U . . .
 H41C H 1.048771 0.656744 0.694944 0.086 Uiso 1 1 calc R U . . .
 C42 C 0.93980(18) 0.59461(18) 0.75468(8) 0.0491(9) Uani 1 1 d . . . . .
 H42A H 0.962973 0.563134 0.744265 0.059 Uiso 1 1 calc R U . . .
 H42B H 0.900943 0.575172 0.762802 0.059 Uiso 1 1 calc R U . . .
 C43 C 0.9916(2) 0.6195(2) 0.78015(9) 0.0694(13) Uani 1 1 d . . . . .
 H43A H 1.032139 0.635793 0.772439 0.104 Uiso 1 1 calc R U . . .
 H43B H 1.006438 0.587035 0.794264 0.104 Uiso 1 1 calc R U . . .
 H43C H 0.969577 0.651800 0.790118 0.104 Uiso 1 1 calc R U . . .
 C44 C 0.95785(19) 0.8740(2) 0.58341(8) 0.0526(10) Uani 1 1 d . . . . .
 H44A H 0.948143 0.900854 0.599348 0.079 Uiso 1 1 calc R U . . .
 H44B H 0.994117 0.892019 0.573474 0.079 Uiso 1 1 calc R U . . .
 H44C H 0.973685 0.834714 0.591716 0.079 Uiso 1 1 calc R U . . .
 C45 C 0.8547(2) 0.94033(17) 0.53947(8) 0.0510(9) Uani 1 1 d . . . . .
 H45A H 0.814687 0.937109 0.523733 0.076 Uiso 1 1 calc R U . . .
 H45B H 0.894732 0.956121 0.531221 0.076 Uiso 1 1 calc R U . . .
 H45C H 0.843438 0.967797 0.554867 0.076 Uiso 1 1 calc R U . . .
 C46 C 0.90068(18) 0.81486(17) 0.52530(7) 0.0444(8) Uani 1 1 d . . . . .
 H46A H 0.922335 0.777455 0.533685 0.067 Uiso 1 1 calc R U . . .
 H46B H 0.933532 0.836775 0.514931 0.067 Uiso 1 1 calc R U . . .
 H46C H 0.858863 0.805021 0.511341 0.067 Uiso 1 1 calc R U . . .
 C47 C 0.67172(17) 0.83501(17) 0.58622(8) 0.0441(8) Uani 1 1 d . . . . .
 H47A H 0.686793 0.811628 0.604252 0.066 Uiso 1 1 calc R U . . .
 H47B H 0.623933 0.823847 0.578076 0.066 Uiso 1 1 calc R U . . .
 H47C H 0.673726 0.878266 0.590925 0.066 Uiso 1 1 calc R U . . .
 C48 C 0.69591(19) 0.8614(2) 0.52378(8) 0.0643(12) Uani 1 1 d . . . . .
 H48A H 0.696575 0.904774 0.528155 0.096 Uiso 1 1 calc R U . . .
 H48B H 0.648097 0.848556 0.516707 0.096 Uiso 1 1 calc R U . . .
 H48C H 0.724949 0.853290 0.508491 0.096 Uiso 1 1 calc R U . . .
 C49 C 0.7132(2) 0.73622(19) 0.54866(9) 0.0597(11) Uani 1 1 d . . . . .
 H49A H 0.739507 0.724339 0.532930 0.090 Uiso 1 1 calc R U . . .
 H49B H 0.663445 0.730453 0.541859 0.090 Uiso 1 1 calc R U . . .
 H49C H 0.727623 0.711218 0.566202 0.090 Uiso 1 1 calc R U . . .
 C50 C 1.02310(18) 0.71949(17) 0.63349(8) 0.0441(8) Uani 1 1 d . . . . .
 H50A H 1.008734 0.757692 0.623551 0.066 Uiso 1 1 calc R U . . .
 H50B H 1.073356 0.720127 0.640164 0.066 Uiso 1 1 calc R U . . .
 H50C H 0.998785 0.714272 0.650582 0.066 Uiso 1 1 calc R U . . .
 C51 C 1.03818(18) 0.67646(17) 0.57270(8) 0.0463(8) Uani 1 1 d . . . . .
 H51A H 1.025783 0.645590 0.557445 0.069 Uiso 1 1 calc R U . . .
 H51B H 1.088882 0.679294 0.577438 0.069 Uiso 1 1 calc R U . . .
 H51C H 1.019246 0.715625 0.565391 0.069 Uiso 1 1 calc R U . . .
 C52 C 1.05370(19) 0.58924(17) 0.62357(9) 0.0516(9) Uani 1 1 d . . . . .
 H52A H 1.033040 0.572997 0.640179 0.077 Uiso 1 1 calc R U . . .
 H52B H 1.101323 0.602568 0.630638 0.077 Uiso 1 1 calc R U . . .
 H52C H 1.054339 0.557729 0.608551 0.077 Uiso 1 1 calc R U . . .
 C53 C 0.8602(2) 0.62056(19) 0.53740(8) 0.0506(9) Uani 1 1 d . . . . .
 H53A H 0.837859 0.660387 0.536396 0.076 Uiso 1 1 calc R U . . .
 H53B H 0.830453 0.592025 0.524874 0.076 Uiso 1 1 calc R U . . .
 H53C H 0.905211 0.623683 0.530431 0.076 Uiso 1 1 calc R U . . .
 C54 C 0.91909(19) 0.51799(16) 0.57594(8) 0.0483(9) Uani 1 1 d . . . . .
 H54A H 0.963081 0.523705 0.568340 0.073 Uiso 1 1 calc R U . . .
 H54B H 0.889562 0.489904 0.563073 0.073 Uiso 1 1 calc R U . . .
 H54C H 0.928388 0.501368 0.596008 0.073 Uiso 1 1 calc R U . . .
 C55 C 0.78474(18) 0.57444(17) 0.58602(8) 0.0458(8) Uani 1 1 d . . . . .
 H55A H 0.789691 0.553772 0.605169 0.069 Uiso 1 1 calc R U . . .
 H55B H 0.760092 0.548065 0.570688 0.069 Uiso 1 1 calc R U . . .
 H55C H 0.758322 0.611907 0.587029 0.069 Uiso 1 1 calc R U . . .
 C18 C 0.6974(4) 0.9098(4) 0.68414(18) 0.0367(19) Uani 0.653(8) 1 d D U P A 1
 H18 H 0.703196 0.902090 0.705919 0.044 Uiso 0.653(8) 1 calc R U P A 1
 C19 C 0.6463(3) 0.9630(3) 0.67834(12) 0.0463(15) Uani 0.653(8) 1 d D U P A 1
 H19A H 0.639542 0.972462 0.656949 0.056 Uiso 0.653(8) 1 calc R U P A 1
 H19B H 0.600827 0.950122 0.683390 0.056 Uiso 0.653(8) 1 calc R U P A 1
 C20 C 0.6682(3) 1.0183(3) 0.69492(14) 0.0569(18) Uani 0.653(8) 1 d D U P A 1
 H20A H 0.712318 1.032472 0.689543 0.085 Uiso 0.653(8) 1 calc R U P A 1
 H20B H 0.674174 1.009783 0.716172 0.085 Uiso 0.653(8) 1 calc R U P A 1
 H20C H 0.632674 1.049647 0.690098 0.085 Uiso 0.653(8) 1 calc R U P A 1
 C21 C 0.6643(6) 0.8516(4) 0.6692(3) 0.043(2) Uani 0.653(8) 1 d D U P A 1
 H21A H 0.639260 0.861633 0.649347 0.051 Uiso 0.653(8) 1 calc R U P A 1
 H21B H 0.701307 0.822170 0.666825 0.051 Uiso 0.653(8) 1 calc R U P A 1
 C22 C 0.6141(6) 0.8235(5) 0.6877(3) 0.053(3) Uani 0.653(8) 1 d D U P A 1
 H22A H 0.591547 0.788424 0.677237 0.079 Uiso 0.653(8) 1 calc R U P A 1
 H22B H 0.578790 0.853382 0.690870 0.079 Uiso 0.653(8) 1 calc R U P A 1
 H22C H 0.639587 0.810695 0.706779 0.079 Uiso 0.653(8) 1 calc R U P A 1
 C23 C 0.9613(3) 0.8700(3) 0.69415(14) 0.0389(17) Uani 0.695(6) 1 d D U P B 1
 H23 H 0.944803 0.827226 0.694311 0.047 Uiso 0.695(6) 1 calc R U P B 1
 C24 C 0.9885(3) 0.8849(3) 0.72660(11) 0.0545(16) Uani 0.695(6) 1 d D U P B 1
 H24A H 0.949469 0.882076 0.738141 0.065 Uiso 0.695(6) 1 calc R U P B 1
 H24B H 1.023429 0.854153 0.734467 0.065 Uiso 0.695(6) 1 calc R U P B 1
 C25 C 1.0209(4) 0.9469(4) 0.73105(19) 0.078(3) Uani 0.695(6) 1 d D U P B 1
 H25A H 0.988271 0.977335 0.721580 0.117 Uiso 0.695(6) 1 calc R U P B 1
 H25B H 1.063694 0.948151 0.722192 0.117 Uiso 0.695(6) 1 calc R U P B 1
 H25C H 1.031845 0.955540 0.752257 0.117 Uiso 0.695(6) 1 calc R U P B 1
 C26 C 1.0185(3) 0.8693(3) 0.67523(13) 0.0453(14) Uani 0.695(6) 1 d D U P B 1
 H26A H 1.034660 0.911250 0.672920 0.054 Uiso 0.695(6) 1 calc R U P B 1
 H26B H 0.999471 0.853896 0.655326 0.054 Uiso 0.695(6) 1 calc R U P B 1
 C27 C 1.0808(3) 0.8300(3) 0.68829(13) 0.0510(15) Uani 0.695(6) 1 d D U P B 1
 H27A H 1.113333 0.826827 0.673992 0.076 Uiso 0.695(6) 1 calc R U P B 1
 H27B H 1.064402 0.789590 0.692659 0.076 Uiso 0.695(6) 1 calc R U P B 1
 H27C H 1.104275 0.848618 0.706549 0.076 Uiso 0.695(6) 1 calc R U P B 1
 C18A C 0.7038(7) 0.9180(8) 0.6918(4) 0.043(3) Uani 0.347(8) 1 d D U P A 2
 H18A H 0.718267 0.897713 0.711268 0.051 Uiso 0.347(8) 1 calc R U P A 2
 C19A C 0.6604(6) 0.9740(6) 0.6979(3) 0.056(3) Uani 0.347(8) 1 d D U P A 2
 H19C H 0.636262 0.963911 0.714832 0.067 Uiso 0.347(8) 1 calc R U P A 2
 H19D H 0.693486 1.007016 0.704544 0.067 Uiso 0.347(8) 1 calc R U P A 2
 C20A C 0.6075(7) 0.9989(6) 0.6741(3) 0.075(4) Uani 0.347(8) 1 d D U P A 2
 H20D H 0.626860 1.000568 0.655563 0.112 Uiso 0.347(8) 1 calc R U P A 2
 H20E H 0.594446 1.039743 0.679536 0.112 Uiso 0.347(8) 1 calc R U P A 2
 H20F H 0.566318 0.972850 0.671552 0.112 Uiso 0.347(8) 1 calc R U P A 2
 C21A C 0.6615(10) 0.8710(7) 0.6715(5) 0.037(3) Uani 0.347(8) 1 d D U P A 2
 H21C H 0.642084 0.891143 0.652709 0.044 Uiso 0.347(8) 1 calc R U P A 2
 H21D H 0.693657 0.839040 0.666674 0.044 Uiso 0.347(8) 1 calc R U P A 2
 C22A C 0.6022(11) 0.8411(10) 0.6843(6) 0.053(5) Uani 0.347(8) 1 d D U P A 2
 H22D H 0.583926 0.807220 0.671693 0.080 Uiso 0.347(8) 1 calc R U P A 2
 H22E H 0.565193 0.870729 0.685290 0.080 Uiso 0.347(8) 1 calc R U P A 2
 H22F H 0.619422 0.826177 0.704259 0.080 Uiso 0.347(8) 1 calc R U P A 2
 C23A C 0.9619(6) 0.8872(6) 0.7033(3) 0.029(3) Uani 0.305(6) 1 d D U P B 2
 H23A H 0.947228 0.868114 0.721184 0.035 Uiso 0.305(6) 1 calc R U P B 2
 C24A C 1.0067(5) 0.9437(5) 0.7134(2) 0.031(2) Uani 0.305(6) 1 d D U P B 2
 H24C H 1.029122 0.958318 0.696647 0.037 Uiso 0.305(6) 1 calc R U P B 2
 H24D H 0.976047 0.976356 0.718697 0.037 Uiso 0.305(6) 1 calc R U P B 2
 C25A C 1.0630(8) 0.9308(6) 0.7399(3) 0.048(3) Uani 0.305(6) 1 d D U P B 2
 H25D H 1.091592 0.896677 0.735221 0.071 Uiso 0.305(6) 1 calc R U P B 2
 H25E H 1.040960 0.920711 0.757160 0.071 Uiso 0.305(6) 1 calc R U P B 2
 H25F H 1.092317 0.966634 0.744215 0.071 Uiso 0.305(6) 1 calc R U P B 2
 C26A C 1.0021(6) 0.8404(6) 0.6882(3) 0.045(3) Uani 0.305(6) 1 d D U P B 2
 H26C H 1.028478 0.815136 0.703890 0.054 Uiso 0.305(6) 1 calc R U P B 2
 H26D H 0.967636 0.813611 0.676437 0.054 Uiso 0.305(6) 1 calc R U P B 2
 C27A C 1.0517(9) 0.8606(8) 0.6684(4) 0.072(5) Uani 0.305(6) 1 d D U P B 2
 H27D H 1.025748 0.876605 0.649968 0.108 Uiso 0.305(6) 1 calc R U P B 2
 H27E H 1.080130 0.826259 0.663867 0.108 Uiso 0.305(6) 1 calc R U P B 2
 H27F H 1.081896 0.892318 0.678245 0.108 Uiso 0.305(6) 1 calc R U P B 2
 Si5 Si 0.13562(5) 0.40699(5) 0.75053(2) 0.0442(2) Uani 1 1 d . . . . .
 Si6 Si 0.00808(5) 0.36361(6) 0.71201(2) 0.0520(3) Uani 1 1 d . . . . .
 Mg2 Mg 0.19234(5) 0.23070(5) 0.64881(2) 0.0307(2) Uani 1 1 d . . . . .
 Na4 Na 0.14367(7) 0.35660(6) 0.67985(3) 0.0428(3) Uani 1 1 d . . . . .
 Na5 Na 0.17841(8) 0.13633(7) 0.70519(3) 0.0489(3) Uani 1 1 d . . . . .
 Na6 Na 0.13445(8) 0.26043(7) 0.73080(4) 0.0561(4) Uani 1 1 d . . . . .
 N5 N 0.23328(12) 0.28466(11) 0.61698(5) 0.0291(5) Uani 1 1 d . . . . .
 N6 N 0.20314(13) 0.15340(11) 0.62174(5) 0.0305(5) Uani 1 1 d . . . . .
 N7 N 0.09474(13) 0.36176(12) 0.72375(6) 0.0365(6) Uani 1 1 d . . . . .
 N8 N 0.16613(14) 0.16461(13) 0.75329(6) 0.0421(7) Uani 1 1 d D . . . .
 C56 C 0.25280(15) 0.26684(14) 0.59166(6) 0.0321(6) Uani 1 1 d . . . . .
 C57 C 0.24812(16) 0.20575(13) 0.58285(6) 0.0321(6) Uani 1 1 d . . . . .
 H57 H 0.263316 0.198757 0.564367 0.039 Uiso 1 1 calc R U . . .
 C58 C 0.22553(16) 0.15263(13) 0.59577(6) 0.0318(7) Uani 1 1 d . . . . .
 C59 C 0.28659(16) 0.30772(14) 0.56986(7) 0.0358(7) Uani 1 1 d . . . . .
 C60 C 0.28822(18) 0.37568(14) 0.57583(8) 0.0406(8) Uani 1 1 d . . . . .
 H60A H 0.314243 0.395970 0.561922 0.061 Uiso 1 1 calc R U . . .
 H60B H 0.310857 0.383329 0.596119 0.061 Uiso 1 1 calc R U . . .
 H60C H 0.240608 0.391363 0.573281 0.061 Uiso 1 1 calc R U . . .
 C61 C 0.36300(17) 0.28666(16) 0.57170(8) 0.0450(8) Uani 1 1 d . . . . .
 H61A H 0.385844 0.310013 0.557702 0.068 Uiso 1 1 calc R U . . .
 H61B H 0.364062 0.243594 0.566736 0.068 Uiso 1 1 calc R U . . .
 H61C H 0.387445 0.293055 0.591807 0.068 Uiso 1 1 calc R U . . .
 C62 C 0.2506(2) 0.29939(17) 0.53772(7) 0.0459(8) Uani 1 1 d . . . . .
 H62A H 0.201085 0.308949 0.536410 0.069 Uiso 1 1 calc R U . . .
 H62B H 0.255973 0.257407 0.531589 0.069 Uiso 1 1 calc R U . . .
 H62C H 0.271888 0.326528 0.524710 0.069 Uiso 1 1 calc R U . . .
 C63 C 0.22686(18) 0.09614(14) 0.57507(7) 0.0377(7) Uani 1 1 d . . . . .
 C64 C 0.2056(2) 0.03566(15) 0.58741(7) 0.0449(8) Uani 1 1 d . . . . .
 H64A H 0.158013 0.038676 0.591844 0.067 Uiso 1 1 calc R U . . .
 H64B H 0.237275 0.025888 0.605538 0.067 Uiso 1 1 calc R U . . .
 H64C H 0.207867 0.003741 0.572723 0.067 Uiso 1 1 calc R U . . .
 C65 C 0.29998(19) 0.08717(16) 0.56664(8) 0.0451(8) Uani 1 1 d . . . . .
 H65A H 0.300706 0.050048 0.554993 0.068 Uiso 1 1 calc R U . . .
 H65B H 0.334140 0.083990 0.584656 0.068 Uiso 1 1 calc R U . . .
 H65C H 0.311545 0.121780 0.554921 0.068 Uiso 1 1 calc R U . . .
 C66 C 0.1758(2) 0.10834(16) 0.54645(7) 0.0463(9) Uani 1 1 d . . . . .
 H66A H 0.174901 0.073339 0.533261 0.069 Uiso 1 1 calc R U . . .
 H66B H 0.190859 0.144205 0.536564 0.069 Uiso 1 1 calc R U . . .
 H66C H 0.129116 0.115204 0.551365 0.069 Uiso 1 1 calc R U . . .
 C67 C 0.22091(15) 0.34537(13) 0.62510(6) 0.0290(6) Uani 1 1 d . . . . .
 C68 C 0.15903(15) 0.37453(14) 0.61217(7) 0.0313(6) Uani 1 1 d . . . . .
 C69 C 0.14265(16) 0.42994(14) 0.62328(7) 0.0360(7) Uani 1 1 d . . . . .
 H69 H 0.101372 0.449910 0.614584 0.043 Uiso 1 1 calc R U . . .
 C70 C 0.18519(17) 0.45747(15) 0.64699(7) 0.0386(7) Uani 1 1 d . . . . .
 H70 H 0.173059 0.495642 0.654252 0.046 Uiso 1 1 calc R U . . .
 C71 C 0.24530(16) 0.42811(15) 0.65971(7) 0.0373(7) Uani 1 1 d . . . . .
 H71 H 0.274026 0.446620 0.675882 0.045 Uiso 1 1 calc R U . . .
 C72 C 0.26482(15) 0.37232(14) 0.64949(7) 0.0322(7) Uani 1 1 d . . . . .
 C73 C 0.11172(16) 0.34501(14) 0.58652(7) 0.0344(7) Uani 1 1 d . . . . .
 H73 H 0.141489 0.316142 0.577206 0.041 Uiso 1 1 calc R U . . .
 C74 C 0.05440(17) 0.30662(16) 0.59735(8) 0.0451(8) Uani 1 1 d . . . . .
 H74A H 0.032450 0.281045 0.580764 0.054 Uiso 1 1 calc R U . . .
 H74B H 0.076380 0.279293 0.613198 0.054 Uiso 1 1 calc R U . . .
 C75 C -0.00207(19) 0.3426(2) 0.60904(9) 0.0569(10) Uani 1 1 d . . . . .
 H75A H -0.029588 0.364573 0.592717 0.085 Uiso 1 1 calc R U . . .
 H75B H 0.019268 0.371397 0.623979 0.085 Uiso 1 1 calc R U . . .
 H75C H -0.032332 0.314921 0.617963 0.085 Uiso 1 1 calc R U . . .
 C76 C 0.08280(17) 0.39012(16) 0.56226(7) 0.0411(8) Uani 1 1 d . . . . .
 H76A H 0.048097 0.416361 0.569735 0.049 Uiso 1 1 calc R U . . .
 H76B H 0.121096 0.416233 0.557700 0.049 Uiso 1 1 calc R U . . .
 C77 C 0.04891(19) 0.35915(19) 0.53398(8) 0.0511(9) Uani 1 1 d . . . . .
 H77A H 0.033814 0.389759 0.518878 0.077 Uiso 1 1 calc R U . . .
 H77B H 0.008601 0.335794 0.538008 0.077 Uiso 1 1 calc R U . . .
 H77C H 0.082517 0.331961 0.526849 0.077 Uiso 1 1 calc R U . . .
 C78 C 0.33041(16) 0.34067(15) 0.66429(7) 0.0376(7) Uani 1 1 d . . . . .
 H78 H 0.325220 0.297212 0.658328 0.045 Uiso 1 1 calc R U . . .
 C79 C 0.39685(18) 0.36346(18) 0.65301(8) 0.0479(9) Uani 1 1 d . . . . .
 H79A H 0.436334 0.338004 0.661959 0.058 Uiso 1 1 calc R U . . .
 H79B H 0.391007 0.357191 0.631351 0.058 Uiso 1 1 calc R U . . .
 C80 C 0.4160(2) 0.42910(19) 0.65934(11) 0.0633(11) Uani 1 1 d . . . . .
 H80A H 0.378286 0.455153 0.649900 0.095 Uiso 1 1 calc R U . . .
 H80B H 0.458781 0.438612 0.651455 0.095 Uiso 1 1 calc R U . . .
 H80C H 0.423162 0.435978 0.680745 0.095 Uiso 1 1 calc R U . . .
 C81 C 0.33764(18) 0.34152(17) 0.69804(8) 0.0466(8) Uani 1 1 d . . . . .
 H81A H 0.292971 0.328701 0.703925 0.056 Uiso 1 1 calc R U . . .
 H81B H 0.346703 0.383570 0.704995 0.056 Uiso 1 1 calc R U . . .
 C82 C 0.3955(2) 0.30081(19) 0.71357(9) 0.0575(10) Uani 1 1 d . . . . .
 H82A H 0.389867 0.259887 0.705337 0.086 Uiso 1 1 calc R U . . .
 H82B H 0.392948 0.299486 0.734787 0.086 Uiso 1 1 calc R U . . .
 H82C H 0.440735 0.317000 0.710517 0.086 Uiso 1 1 calc R U . . .
 C83 C 0.19194(16) 0.10324(13) 0.63973(6) 0.0319(6) Uani 1 1 d . . . . .
 C84 C 0.12366(17) 0.08751(15) 0.64420(7) 0.0408(8) Uani 1 1 d D . . . .
 C85 C 0.11545(18) 0.04366(15) 0.66533(8) 0.0431(8) Uani 1 1 d . . . . .
 H85 H 0.069944 0.031965 0.668125 0.052 Uiso 1 1 calc R U . . .
 C86 C 0.17242(19) 0.01675(16) 0.68236(7) 0.0435(8) Uani 1 1 d . . . . .
 H86 H 0.165754 -0.012788 0.696747 0.052 Uiso 1 1 calc R U . . .
 C87 C 0.23891(17) 0.03315(15) 0.67829(7) 0.0393(7) Uani 1 1 d . . . . .
 H87 H 0.277575 0.015114 0.690301 0.047 Uiso 1 1 calc R U . . .
 C88 C 0.25052(16) 0.07536(14) 0.65705(6) 0.0320(6) Uani 1 1 d . . . . .
 C94 C 0.32401(16) 0.09145(14) 0.65177(7) 0.0340(7) Uani 1 1 d . . . . .
 H94 H 0.321593 0.097506 0.629975 0.041 Uiso 1 1 calc R U . . .
 C95 C 0.34993(16) 0.15138(15) 0.66652(7) 0.0384(7) Uani 1 1 d . . . . .
 H95A H 0.310046 0.179185 0.666429 0.046 Uiso 1 1 calc R U . . .
 H95B H 0.369985 0.143579 0.687383 0.046 Uiso 1 1 calc R U . . .
 C96 C 0.40475(18) 0.18172(17) 0.65081(8) 0.0476(8) Uani 1 1 d . . . . .
 H96A H 0.384239 0.191943 0.630510 0.071 Uiso 1 1 calc R U . . .
 H96B H 0.443857 0.153984 0.650414 0.071 Uiso 1 1 calc R U . . .
 H96C H 0.421288 0.218688 0.661421 0.071 Uiso 1 1 calc R U . . .
 C97 C 0.37764(17) 0.04127(15) 0.66054(7) 0.0397(7) Uani 1 1 d . . . . .
 H97A H 0.424083 0.056498 0.657849 0.048 Uiso 1 1 calc R U . . .
 H97B H 0.379006 0.032209 0.681818 0.048 Uiso 1 1 calc R U . . .
 C98 C 0.3637(2) -0.01654(16) 0.64329(8) 0.0481(9) Uani 1 1 d . . . . .
 H98A H 0.363316 -0.008382 0.622214 0.072 Uiso 1 1 calc R U . . .
 H98B H 0.318474 -0.032848 0.646308 0.072 Uiso 1 1 calc R U . . .
 H98C H 0.400168 -0.046033 0.650125 0.072 Uiso 1 1 calc R U . . .
 C99 C 0.2312(2) 0.4118(3) 0.74865(12) 0.0920(19) Uani 1 1 d . . . . .
 H99A H 0.251836 0.371359 0.751138 0.138 Uiso 1 1 calc R U . . .
 H99B H 0.253623 0.438379 0.764428 0.138 Uiso 1 1 calc R U . . .
 H99C H 0.238146 0.428240 0.729411 0.138 Uiso 1 1 calc R U . . .
 C100 C 0.1054(3) 0.4877(2) 0.74830(10) 0.0833(16) Uani 1 1 d . . . . .
 H10G H 0.115283 0.505769 0.729817 0.125 Uiso 1 1 calc R U . . .
 H10H H 0.129931 0.510424 0.765123 0.125 Uiso 1 1 calc R U . . .
 H10I H 0.055310 0.489124 0.748813 0.125 Uiso 1 1 calc R U . . .
 C101 C 0.1277(3) 0.3815(2) 0.78889(9) 0.0709(13) Uani 1 1 d . . . . .
 H10A H 0.079932 0.387692 0.792565 0.106 Uiso 1 1 calc R U . . .
 H10B H 0.159640 0.404895 0.803204 0.106 Uiso 1 1 calc R U . . .
 H10C H 0.139467 0.338428 0.790977 0.106 Uiso 1 1 calc R U . . .
 C102 C -0.0469(2) 0.3728(3) 0.74168(12) 0.103(2) Uani 1 1 d . . . . .
 H10M H -0.033882 0.342321 0.757054 0.155 Uiso 1 1 calc R U . . .
 H10N H -0.095871 0.367781 0.733255 0.155 Uiso 1 1 calc R U . . .
 H10O H -0.039729 0.413310 0.750347 0.155 Uiso 1 1 calc R U . . .
 C103 C -0.0169(3) 0.4267(2) 0.68473(11) 0.0900(18) Uani 1 1 d . . . . .
 H10J H -0.001309 0.465434 0.693823 0.135 Uiso 1 1 calc R U . . .
 H10K H -0.067512 0.427364 0.679095 0.135 Uiso 1 1 calc R U . . .
 H10L H 0.005115 0.420111 0.667099 0.135 Uiso 1 1 calc R U . . .
 C104 C -0.0210(2) 0.2911(2) 0.69248(11) 0.0704(13) Uani 1 1 d . . . . .
 H10D H 0.009389 0.281821 0.677841 0.106 Uiso 1 1 calc R U . . .
 H10E H -0.068946 0.295497 0.682497 0.106 Uiso 1 1 calc R U . . .
 H10F H -0.018594 0.258132 0.706927 0.106 Uiso 1 1 calc R U . . .
 Si7 Si 0.2467(3) 0.1634(3) 0.77254(16) 0.0385(11) Uani 0.579(3) 1 d D U P C 1
 Si8 Si 0.0904(3) 0.1406(3) 0.76391(17) 0.0493(12) Uani 0.68(2) 1 d D U P C 1
 C89 C 0.0587(5) 0.1239(5) 0.6299(2) 0.047(2) Uani 0.554(8) 1 d D U P D 1
 H89 H 0.074892 0.166131 0.626926 0.056 Uiso 0.554(8) 1 calc R U P D 1
 C90 C -0.0030(6) 0.1290(5) 0.6483(2) 0.058(2) Uani 0.554(8) 1 d D U P D 1
 H90A H -0.022707 0.088105 0.650096 0.069 Uiso 0.554(8) 1 calc R U P D 1
 H90B H 0.015723 0.143047 0.668448 0.069 Uiso 0.554(8) 1 calc R U P D 1
 C91 C -0.0590(9) 0.1695(9) 0.6358(4) 0.082(5) Uani 0.554(8) 1 d D U P D 1
 H91A H -0.083067 0.152599 0.617276 0.123 Uiso 0.554(8) 1 calc R U P D 1
 H91B H -0.039600 0.209137 0.632011 0.123 Uiso 0.554(8) 1 calc R U P D 1
 H91C H -0.092002 0.174138 0.649885 0.123 Uiso 0.554(8) 1 calc R U P D 1
 C92 C 0.0341(4) 0.0977(3) 0.59880(16) 0.0534(19) Uani 0.554(8) 1 d D U P D 1
 H92A H -0.002413 0.124493 0.588386 0.064 Uiso 0.554(8) 1 calc R U P D 1
 H92B H 0.073654 0.098145 0.587510 0.064 Uiso 0.554(8) 1 calc R U P D 1
 C93 C 0.0058(6) 0.0342(4) 0.5987(2) 0.066(3) Uani 0.554(8) 1 d D U P D 1
 H93A H -0.008390 0.020837 0.578243 0.099 Uiso 0.554(8) 1 calc R U P D 1
 H93B H -0.034482 0.033423 0.609217 0.099 Uiso 0.554(8) 1 calc R U P D 1
 H93C H 0.041804 0.007025 0.608557 0.099 Uiso 0.554(8) 1 calc R U P D 1
 C105 C 0.2630(5) 0.2326(5) 0.7959(2) 0.080(3) Uani 0.579(3) 1 d D U P C 1
 H10V H 0.262890 0.268226 0.783200 0.120 Uiso 0.579(3) 1 calc R U P C 1
 H10W H 0.308279 0.229120 0.808525 0.120 Uiso 0.579(3) 1 calc R U P C 1
 H10X H 0.226477 0.236709 0.808368 0.120 Uiso 0.579(3) 1 calc R U P C 1
 C106 C 0.3108(7) 0.1651(5) 0.7454(3) 0.047(2) Uani 0.579(3) 1 d D U P C 1
 H10Z H 0.308631 0.126722 0.734566 0.070 Uiso 0.579(3) 1 calc R U P C 1
 H1AH H 0.357811 0.170981 0.756117 0.070 Uiso 0.579(3) 1 calc R U P C 1
 H1AI H 0.299137 0.198419 0.731395 0.070 Uiso 0.579(3) 1 calc R U P C 1
 C107 C 0.2714(5) 0.0980(4) 0.79776(19) 0.068(2) Uani 0.579(3) 1 d D U P C 1
 H10Y H 0.244981 0.099627 0.814349 0.102 Uiso 0.579(3) 1 calc R U P C 1
 H1AF H 0.321249 0.099956 0.805321 0.102 Uiso 0.579(3) 1 calc R U P C 1
 H1AG H 0.261076 0.060151 0.786859 0.102 Uiso 0.579(3) 1 calc R U P C 1
 C108 C 0.0472(5) 0.2028(4) 0.7824(3) 0.077(3) Uani 0.68(2) 1 d D U P C 1
 H10P H 0.076777 0.214350 0.800818 0.115 Uiso 0.68(2) 1 calc R U P C 1
 H10Q H 0.002204 0.188619 0.786801 0.115 Uiso 0.68(2) 1 calc R U P C 1
 H10R H 0.040122 0.237885 0.769190 0.115 Uiso 0.68(2) 1 calc R U P C 1
 C109 C 0.0249(5) 0.1175(6) 0.7313(3) 0.064(3) Uani 0.68(2) 1 d D U P C 1
 H10S H 0.014864 0.151885 0.717877 0.096 Uiso 0.68(2) 1 calc R U P C 1
 H10T H -0.018017 0.104431 0.738258 0.096 Uiso 0.68(2) 1 calc R U P C 1
 H10U H 0.043599 0.084020 0.720906 0.096 Uiso 0.68(2) 1 calc R U P C 1
 C110 C 0.0965(8) 0.0730(6) 0.7888(4) 0.076(3) Uani 0.68(2) 1 d D U P C 1
 H11A H 0.126709 0.042603 0.781793 0.115 Uiso 0.68(2) 1 calc R U P C 1
 H11B H 0.050019 0.055894 0.788757 0.115 Uiso 0.68(2) 1 calc R U P C 1
 H11C H 0.115848 0.085226 0.808992 0.115 Uiso 0.68(2) 1 calc R U P C 1
 Si7A Si 0.2486(7) 0.1775(7) 0.7718(4) 0.052(3) Uani 0.261(3) 1 d D U P C 2
 Si8A Si 0.1020(7) 0.1394(6) 0.7708(3) 0.044(2) Uani 0.32(2) 1 d D U P C 2
 C166 C 0.0607(6) 0.1079(5) 0.6221(3) 0.040(3) Uani 0.446(8) 1 d D U P D 2
 H166 H 0.076266 0.135194 0.606999 0.048 Uiso 0.446(8) 1 calc R U P D 2
 C167 C 0.0153(6) 0.1439(6) 0.6412(3) 0.065(3) Uani 0.446(8) 1 d D U P D 2
 H16A H 0.004423 0.116821 0.657156 0.078 Uiso 0.446(8) 1 calc R U P D 2
 H16B H 0.043737 0.177529 0.650837 0.078 Uiso 0.446(8) 1 calc R U P D 2
 C168 C -0.0516(9) 0.1699(11) 0.6261(4) 0.065(4) Uani 0.446(8) 1 d D U P D 2
 H16C H -0.043107 0.192717 0.608624 0.097 Uiso 0.446(8) 1 calc R U P D 2
 H16D H -0.071007 0.196995 0.639716 0.097 Uiso 0.446(8) 1 calc R U P D 2
 H16E H -0.084558 0.137143 0.620024 0.097 Uiso 0.446(8) 1 calc R U P D 2
 C169 C 0.0200(6) 0.0536(5) 0.6066(2) 0.054(3) Uani 0.446(8) 1 d D U P D 2
 H16F H 0.052624 0.019484 0.605749 0.065 Uiso 0.446(8) 1 calc R U P D 2
 H16G H -0.015365 0.040431 0.618675 0.065 Uiso 0.446(8) 1 calc R U P D 2
 C170 C -0.0160(5) 0.0669(5) 0.5755(2) 0.067(3) Uani 0.446(8) 1 d D U P D 2
 H17S H 0.019005 0.073227 0.562479 0.100 Uiso 0.446(8) 1 calc R U P D 2
 H17T H -0.044446 0.103359 0.575687 0.100 Uiso 0.446(8) 1 calc R U P D 2
 H17U H -0.045674 0.032630 0.568228 0.100 Uiso 0.446(8) 1 calc R U P D 2
 C171 C 0.2783(12) 0.1389(10) 0.8078(4) 0.084(5) Uani 0.261(3) 1 d D U P C 2
 H17M H 0.251760 0.154180 0.822772 0.126 Uiso 0.261(3) 1 calc R U P C 2
 H17N H 0.327876 0.147043 0.814016 0.126 Uiso 0.261(3) 1 calc R U P C 2
 H17O H 0.271018 0.095236 0.805405 0.126 Uiso 0.261(3) 1 calc R U P C 2
 C172 C 0.2753(11) 0.2585(7) 0.7801(5) 0.078(4) Uani 0.261(3) 1 d D U P C 2
 H17P H 0.273338 0.281005 0.761585 0.117 Uiso 0.261(3) 1 calc R U P C 2
 H17Q H 0.322847 0.259517 0.790891 0.117 Uiso 0.261(3) 1 calc R U P C 2
 H17R H 0.243656 0.277028 0.792294 0.117 Uiso 0.261(3) 1 calc R U P C 2
 C173 C 0.315(2) 0.1527(13) 0.7484(8) 0.068(5) Uani 0.261(3) 1 d D U P C 2
 H17A H 0.308134 0.109841 0.743396 0.102 Uiso 0.261(3) 1 calc R U P C 2
 H17B H 0.361800 0.158628 0.759418 0.102 Uiso 0.261(3) 1 calc R U P C 2
 H17C H 0.309823 0.176760 0.730208 0.102 Uiso 0.261(3) 1 calc R U P C 2
 C174 C 0.0754(11) 0.1921(8) 0.7992(5) 0.068(5) Uani 0.32(2) 1 d D U P C 2
 H17J H 0.114526 0.198187 0.815111 0.102 Uiso 0.32(2) 1 calc R U P C 2
 H17K H 0.036170 0.174564 0.807446 0.102 Uiso 0.32(2) 1 calc R U P C 2
 H17L H 0.061436 0.231014 0.789939 0.102 Uiso 0.32(2) 1 calc R U P C 2
 C175 C 0.0236(11) 0.1300(15) 0.7419(5) 0.077(6) Uani 0.32(2) 1 d D U P C 2
 H17D H 0.009213 0.169532 0.733394 0.116 Uiso 0.32(2) 1 calc R U P C 2
 H17E H -0.014394 0.112266 0.750815 0.116 Uiso 0.32(2) 1 calc R U P C 2
 H17F H 0.035010 0.103220 0.726200 0.116 Uiso 0.32(2) 1 calc R U P C 2
 C176 C 0.1188(15) 0.0652(12) 0.7902(9) 0.067(6) Uani 0.32(2) 1 d D U P C 2
 H17G H 0.114871 0.032495 0.775569 0.100 Uiso 0.32(2) 1 calc R U P C 2
 H17H H 0.084687 0.058911 0.803616 0.100 Uiso 0.32(2) 1 calc R U P C 2
 H17I H 0.165718 0.065166 0.801578 0.100 Uiso 0.32(2) 1 calc R U P C 2
 Si7B Si 0.2484(7) 0.1649(12) 0.7723(4) 0.066(5) Uani 0.160(3) 1 d D U P C 3
 C177 C 0.2547(15) 0.1970(15) 0.8104(5) 0.063(4) Uani 0.160(3) 1 d D U P C 3
 H203 H 0.228771 0.171303 0.822394 0.095 Uiso 0.160(3) 1 calc R U P C 3
 H204 H 0.234947 0.237904 0.809357 0.095 Uiso 0.160(3) 1 calc R U P C 3
 H205 H 0.303528 0.198764 0.819557 0.095 Uiso 0.160(3) 1 calc R U P C 3
 C178 C 0.2796(17) 0.0855(12) 0.7798(8) 0.075(5) Uani 0.160(3) 1 d D U P C 3
 H200 H 0.290993 0.067479 0.761581 0.112 Uiso 0.160(3) 1 calc R U P C 3
 H201 H 0.242983 0.061663 0.786913 0.112 Uiso 0.160(3) 1 calc R U P C 3
 H202 H 0.321081 0.085753 0.794912 0.112 Uiso 0.160(3) 1 calc R U P C 3
 C179 C 0.3111(13) 0.2092(15) 0.7533(6) 0.069(5) Uani 0.160(3) 1 d D U P C 3
 H206 H 0.356167 0.211455 0.766117 0.103 Uiso 0.160(3) 1 calc R U P C 3
 H207 H 0.293055 0.250153 0.749054 0.103 Uiso 0.160(3) 1 calc R U P C 3
 H208 H 0.316930 0.189130 0.734695 0.103 Uiso 0.160(3) 1 calc R U P C 3
 Si9 Si 0.39067(4) 0.63755(4) 0.39235(2) 0.0360(2) Uani 1 1 d . . . . .
 Si10 Si 0.24243(4) 0.67243(4) 0.38961(2) 0.03330(19) Uani 1 1 d . . . . .
 Mg3 Mg 0.31172(5) 0.73078(4) 0.51672(2) 0.0287(2) Uani 1 1 d . . . . .
 Na7 Na 0.32845(7) 0.64336(7) 0.45830(3) 0.0459(3) Uani 1 1 d . . . . .
 Na8 Na 0.32990(7) 0.85342(6) 0.47904(3) 0.0428(3) Uani 1 1 d . . . . .
 Na9 Na 0.35252(8) 0.76557(7) 0.42631(5) 0.0716(5) Uani 1 1 d . . . . .
 N9 N 0.31543(12) 0.65439(11) 0.54487(5) 0.0287(5) Uani 1 1 d . . . . .
 N10 N 0.28607(12) 0.78525(10) 0.55202(5) 0.0257(5) Uani 1 1 d . . . . .
 N11 N 0.32506(13) 0.66823(12) 0.40795(5) 0.0321(5) Uani 1 1 d . . . . .
 C111 C 0.30618(15) 0.65363(13) 0.57300(6) 0.0297(6) Uani 1 1 d . . . . .
 C112 C 0.28994(16) 0.70636(14) 0.58779(6) 0.0318(6) Uani 1 1 d . . . . .
 H112 H 0.283935 0.699330 0.607728 0.038 Uiso 1 1 calc R U . . .
 C113 C 0.28075(14) 0.76724(13) 0.57924(6) 0.0277(6) Uani 1 1 d . . . . .
 C114 C 0.31270(19) 0.59661(14) 0.59356(7) 0.0377(7) Uani 1 1 d . . . . .
 C115 C 0.3238(2) 0.53583(15) 0.57889(7) 0.0471(9) Uani 1 1 d . . . . .
 H11J H 0.365782 0.537929 0.569478 0.071 Uiso 1 1 calc R U . . .
 H11K H 0.283613 0.526817 0.563909 0.071 Uiso 1 1 calc R U . . .
 H11L H 0.329278 0.503860 0.593898 0.071 Uiso 1 1 calc R U . . .
 C116 C 0.3764(2) 0.60675(16) 0.61796(7) 0.0492(9) Uani 1 1 d . . . . .
 H11M H 0.382583 0.571380 0.630999 0.074 Uiso 1 1 calc R U . . .
 H11N H 0.368562 0.642701 0.629548 0.074 Uiso 1 1 calc R U . . .
 H11O H 0.418160 0.612582 0.608733 0.074 Uiso 1 1 calc R U . . .
 C117 C 0.2470(2) 0.58892(16) 0.60797(8) 0.0511(9) Uani 1 1 d . . . . .
 H11P H 0.206274 0.586599 0.592558 0.077 Uiso 1 1 calc R U . . .
 H11Q H 0.242251 0.623580 0.620859 0.077 Uiso 1 1 calc R U . . .
 H11R H 0.250653 0.551669 0.619709 0.077 Uiso 1 1 calc R U . . .
 C118 C 0.25832(16) 0.80803(14) 0.60412(6) 0.0321(6) Uani 1 1 d . . . . .
 C119 C 0.25242(16) 0.87569(13) 0.59797(7) 0.0335(7) Uani 1 1 d . . . . .
 H11G H 0.221502 0.882597 0.579290 0.050 Uiso 1 1 calc R U . . .
 H11H H 0.298531 0.892188 0.596591 0.050 Uiso 1 1 calc R U . . .
 H11I H 0.233417 0.895791 0.614086 0.050 Uiso 1 1 calc R U . . .
 C120 C 0.31043(19) 0.80119(16) 0.63320(7) 0.0420(8) Uani 1 1 d . . . . .
 H12F H 0.357169 0.812174 0.629567 0.063 Uiso 1 1 calc R U . . .
 H12G H 0.310444 0.759177 0.640013 0.063 Uiso 1 1 calc R U . . .
 H12H H 0.296548 0.827912 0.648368 0.063 Uiso 1 1 calc R U . . .
 C121 C 0.18589(18) 0.78613(15) 0.60963(8) 0.0420(8) Uani 1 1 d . . . . .
 H12C H 0.170839 0.810135 0.625516 0.063 Uiso 1 1 calc R U . . .
 H12D H 0.188527 0.743393 0.615364 0.063 Uiso 1 1 calc R U . . .
 H12E H 0.152424 0.790974 0.591497 0.063 Uiso 1 1 calc R U . . .
 C122 C 0.32499(15) 0.60421(13) 0.52631(6) 0.0282(6) Uani 1 1 d . . . . .
 C123 C 0.26513(16) 0.57640(14) 0.51010(6) 0.0309(6) Uani 1 1 d . . . . .
 C124 C 0.27385(16) 0.53603(14) 0.48751(7) 0.0355(7) Uani 1 1 d . . . . .
 H124 H 0.234204 0.517406 0.476465 0.043 Uiso 1 1 calc R U . . .
 C125 C 0.33962(17) 0.52255(15) 0.48088(7) 0.0387(7) Uani 1 1 d . . . . .
 H125 H 0.344769 0.496066 0.465002 0.046 Uiso 1 1 calc R U . . .
 C126 C 0.39780(17) 0.54833(14) 0.49776(7) 0.0362(7) Uani 1 1 d . . . . .
 H126 H 0.442676 0.537926 0.493619 0.043 Uiso 1 1 calc R U . . .
 C127 C 0.39211(16) 0.58891(13) 0.52055(6) 0.0303(6) Uani 1 1 d . . . . .
 C128 C 0.19316(15) 0.58821(14) 0.51822(6) 0.0314(6) Uani 1 1 d . . . . .
 H128 H 0.200415 0.598957 0.539699 0.038 Uiso 1 1 calc R U . . .
 C129 C 0.15640(16) 0.64271(14) 0.50173(7) 0.0335(7) Uani 1 1 d . . . . .
 H12A H 0.112843 0.650668 0.509776 0.040 Uiso 1 1 calc R U . . .
 H12B H 0.186505 0.678719 0.505892 0.040 Uiso 1 1 calc R U . . .
 C130 C 0.13890(17) 0.63522(16) 0.46847(7) 0.0418(8) Uani 1 1 d . . . . .
 H13E H 0.121871 0.673714 0.459549 0.063 Uiso 1 1 calc R U . . .
 H13F H 0.102881 0.604226 0.463945 0.063 Uiso 1 1 calc R U . . .
 H13G H 0.180643 0.622868 0.460443 0.063 Uiso 1 1 calc R U . . .
 C131 C 0.14741(17) 0.53094(14) 0.51505(7) 0.0370(7) Uani 1 1 d . . . . .
 H13C H 0.134023 0.521695 0.493771 0.044 Uiso 1 1 calc R U . . .
 H13D H 0.175003 0.496432 0.524265 0.044 Uiso 1 1 calc R U . . .
 C132 C 0.08195(17) 0.53721(16) 0.52920(8) 0.0430(8) Uani 1 1 d . . . . .
 H13H H 0.053472 0.570336 0.519689 0.064 Uiso 1 1 calc R U . . .
 H13I H 0.094760 0.545928 0.550328 0.064 Uiso 1 1 calc R U . . .
 H13J H 0.055437 0.499411 0.526713 0.064 Uiso 1 1 calc R U . . .
 C133 C 0.45707(16) 0.61173(15) 0.54039(7) 0.0358(7) Uani 1 1 d . . . . .
 H133 H 0.440934 0.629168 0.558342 0.043 Uiso 1 1 calc R U . . .
 C134 C 0.49618(17) 0.66239(15) 0.52710(7) 0.0407(8) Uani 1 1 d . . . . .
 H13A H 0.461676 0.692665 0.518290 0.049 Uiso 1 1 calc R U . . .
 H13B H 0.526798 0.682598 0.543464 0.049 Uiso 1 1 calc R U . . .
 C135 C 0.5400(2) 0.6447(2) 0.50387(9) 0.0555(10) Uani 1 1 d . . . . .
 H13P H 0.511013 0.623529 0.487678 0.083 Uiso 1 1 calc R U . . .
 H13Q H 0.577712 0.618039 0.512697 0.083 Uiso 1 1 calc R U . . .
 H13R H 0.559700 0.681137 0.496176 0.083 Uiso 1 1 calc R U . . .
 C136 C 0.50506(18) 0.55787(16) 0.55130(8) 0.0439(8) Uani 1 1 d . . . . .
 H13K H 0.476804 0.525738 0.558748 0.053 Uiso 1 1 calc R U . . .
 H13L H 0.524919 0.541103 0.534339 0.053 Uiso 1 1 calc R U . . .
 C137 C 0.56435(19) 0.57482(18) 0.57569(8) 0.0527(10) Uani 1 1 d . . . . .
 H13M H 0.593040 0.606222 0.568434 0.079 Uiso 1 1 calc R U . . .
 H13N H 0.592931 0.539037 0.581425 0.079 Uiso 1 1 calc R U . . .
 H13O H 0.545179 0.590095 0.592876 0.079 Uiso 1 1 calc R U . . .
 C138 C 0.28759(14) 0.84598(13) 0.54154(6) 0.0260(6) Uani 1 1 d . . . . .
 C139 C 0.22935(14) 0.86934(13) 0.52192(6) 0.0284(6) Uani 1 1 d . . . . .
 C140 C 0.23743(15) 0.92404(13) 0.50797(6) 0.0309(6) Uani 1 1 d . . . . .
 H140 H 0.198986 0.940330 0.495124 0.037 Uiso 1 1 calc R U . . .
 C141 C 0.29933(16) 0.95567(14) 0.51209(6) 0.0322(6) Uani 1 1 d . . . . .
 H141 H 0.303687 0.992470 0.501813 0.039 Uiso 1 1 calc R U . . .
 C142 C 0.35553(15) 0.93265(14) 0.53164(7) 0.0314(6) Uani 1 1 d . . . . .
 H142 H 0.398025 0.954506 0.534719 0.038 Uiso 1 1 calc R U . . .
 C143 C 0.35058(14) 0.87869(13) 0.54661(6) 0.0274(6) Uani 1 1 d . . . . .
 C144 C 0.15977(15) 0.83616(15) 0.51675(7) 0.0348(7) Uani 1 1 d . . . . .
 H144 H 0.168048 0.795218 0.525892 0.042 Uiso 1 1 calc R U . . .
 C145 C 0.10334(16) 0.86665(16) 0.53202(7) 0.0396(7) Uani 1 1 d . . . . .
 H14A H 0.063370 0.838626 0.530865 0.048 Uiso 1 1 calc R U . . .
 H14B H 0.122206 0.871851 0.553210 0.048 Uiso 1 1 calc R U . . .
 C146 C 0.07628(18) 0.92777(17) 0.51988(8) 0.0471(8) Uani 1 1 d . . . . .
 H14E H 0.059373 0.924120 0.498666 0.071 Uiso 1 1 calc R U . . .
 H14F H 0.113915 0.957590 0.523049 0.071 Uiso 1 1 calc R U . . .
 H14G H 0.038166 0.940899 0.530139 0.071 Uiso 1 1 calc R U . . .
 C147 C 0.13517(16) 0.82604(16) 0.48369(7) 0.0392(7) Uani 1 1 d . . . . .
 H14C H 0.130468 0.865848 0.473687 0.047 Uiso 1 1 calc R U . . .
 H14D H 0.171300 0.802971 0.475391 0.047 Uiso 1 1 calc R U . . .
 C148 C 0.06635(18) 0.79236(17) 0.47665(9) 0.0511(9) Uani 1 1 d . . . . .
 H14H H 0.058187 0.781548 0.455637 0.077 Uiso 1 1 calc R U . . .
 H14I H 0.028532 0.818353 0.481142 0.077 Uiso 1 1 calc R U . . .
 H14J H 0.068072 0.755523 0.488649 0.077 Uiso 1 1 calc R U . . .
 C149 C 0.41125(14) 0.85645(14) 0.56949(6) 0.0292(6) Uani 1 1 d . . . . .
 H149 H 0.389971 0.834475 0.585001 0.035 Uiso 1 1 calc R U . . .
 C150 C 0.45818(15) 0.81059(14) 0.55683(7) 0.0348(7) Uani 1 1 d . . . . .
 H15A H 0.492515 0.795054 0.573295 0.042 Uiso 1 1 calc R U . . .
 H15B H 0.429137 0.775980 0.548698 0.042 Uiso 1 1 calc R U . . .
 C151 C 0.49705(17) 0.83395(18) 0.53300(8) 0.0469(9) Uani 1 1 d . . . . .
 H15H H 0.463766 0.846780 0.515877 0.070 Uiso 1 1 calc R U . . .
 H15I H 0.526681 0.801804 0.527041 0.070 Uiso 1 1 calc R U . . .
 H15J H 0.525935 0.868452 0.540619 0.070 Uiso 1 1 calc R U . . .
 C152 C 0.45304(16) 0.90907(15) 0.58531(7) 0.0369(7) Uani 1 1 d . . . . .
 H15C H 0.481909 0.927476 0.571622 0.044 Uiso 1 1 calc R U . . .
 H15D H 0.420323 0.940361 0.590284 0.044 Uiso 1 1 calc R U . . .
 C153 C 0.49986(17) 0.88996(18) 0.61342(7) 0.0458(8) Uani 1 1 d . . . . .
 H15K H 0.533708 0.860201 0.608578 0.069 Uiso 1 1 calc R U . . .
 H15L H 0.471646 0.871936 0.627162 0.069 Uiso 1 1 calc R U . . .
 H15M H 0.524437 0.925401 0.622649 0.069 Uiso 1 1 calc R U . . .
 C154 C 0.46363(19) 0.61460(19) 0.42195(8) 0.0532(9) Uani 1 1 d . . . . .
 H15T H 0.479855 0.649948 0.433965 0.080 Uiso 1 1 calc R U . . .
 H15U H 0.502000 0.598227 0.412767 0.080 Uiso 1 1 calc R U . . .
 H15V H 0.447126 0.583657 0.434556 0.080 Uiso 1 1 calc R U . . .
 C155 C 0.36663(19) 0.56770(17) 0.36959(8) 0.0475(9) Uani 1 1 d . . . . .
 H15N H 0.348311 0.537048 0.381827 0.071 Uiso 1 1 calc R U . . .
 H15O H 0.407919 0.551820 0.362344 0.071 Uiso 1 1 calc R U . . .
 H15P H 0.331126 0.577872 0.352755 0.071 Uiso 1 1 calc R U . . .
 C156 C 0.4292(2) 0.69306(19) 0.36800(9) 0.0563(10) Uani 1 1 d . . . . .
 H15Z H 0.392319 0.708981 0.352998 0.084 Uiso 1 1 calc R U . . .
 H1AB H 0.464180 0.672589 0.358269 0.084 Uiso 1 1 calc R U . . .
 H1AC H 0.450938 0.726452 0.380104 0.084 Uiso 1 1 calc R U . . .
 C157 C 0.19317(19) 0.59945(17) 0.39029(8) 0.0488(9) Uani 1 1 d . . . . .
 H15W H 0.217445 0.567415 0.381144 0.073 Uiso 1 1 calc R U . . .
 H15X H 0.146271 0.604418 0.379272 0.073 Uiso 1 1 calc R U . . .
 H15Y H 0.190101 0.588491 0.410809 0.073 Uiso 1 1 calc R U . . .
 C158 C 0.19459(17) 0.73237(16) 0.40721(8) 0.0448(8) Uani 1 1 d . . . . .
 H15E H 0.207101 0.730175 0.428753 0.067 Uiso 1 1 calc R U . . .
 H15F H 0.144438 0.726120 0.401803 0.067 Uiso 1 1 calc R U . . .
 H15G H 0.207155 0.772229 0.400288 0.067 Uiso 1 1 calc R U . . .
 C159 C 0.23473(19) 0.69403(19) 0.34936(7) 0.0514(9) Uani 1 1 d . . . . .
 H15Q H 0.258639 0.732549 0.347564 0.077 Uiso 1 1 calc R U . . .
 H15R H 0.185557 0.698234 0.341005 0.077 Uiso 1 1 calc R U . . .
 H15S H 0.255989 0.662547 0.338594 0.077 Uiso 1 1 calc R U . . .
 Si11 Si 0.45426(15) 0.88317(16) 0.43673(7) 0.0393(6) Uani 0.762(10) 1 d D U P E
 1
 Si12 Si 0.30609(18) 0.91114(12) 0.41236(6) 0.0338(5) Uani 0.762(10) 1 d D U P E
 1
 N12 N 0.3674(3) 0.8705(4) 0.4336(2) 0.0303(10) Uani 0.762(10) 1 d D U P E 1
 C160 C 0.4856(3) 0.9069(4) 0.40143(13) 0.0659(19) Uani 0.762(10) 1 d D U P E
 1
 H16W H 0.470799 0.876939 0.385958 0.099 Uiso 0.762(10) 1 calc R U P E 1
 H16X H 0.536380 0.909636 0.404771 0.099 Uiso 0.762(10) 1 calc R U P E 1
 H16Y H 0.465759 0.946407 0.395202 0.099 Uiso 0.762(10) 1 calc R U P E 1
 C161 C 0.5021(4) 0.8118(3) 0.44925(17) 0.0548(18) Uani 0.762(10) 1 d D U P E
 1
 H16N H 0.480849 0.793263 0.465180 0.082 Uiso 0.762(10) 1 calc R U P E 1
 H16O H 0.550828 0.821290 0.456513 0.082 Uiso 0.762(10) 1 calc R U P E 1
 H16P H 0.499456 0.783570 0.432607 0.082 Uiso 0.762(10) 1 calc R U P E 1
 C162 C 0.4869(4) 0.9428(4) 0.46481(19) 0.0521(18) Uani 0.762(10) 1 d D U P E
 1
 H16Q H 0.465780 0.981776 0.458550 0.078 Uiso 0.762(10) 1 calc R U P E 1
 H16R H 0.537573 0.945887 0.466437 0.078 Uiso 0.762(10) 1 calc R U P E 1
 H16S H 0.474429 0.931625 0.484063 0.078 Uiso 0.762(10) 1 calc R U P E 1
 C163 C 0.2202(3) 0.9037(3) 0.42581(15) 0.0403(13) Uani 0.762(10) 1 d D U P E
 1
 H16H H 0.209254 0.860837 0.427806 0.060 Uiso 0.762(10) 1 calc R U P E 1
 H16I H 0.183983 0.922839 0.411604 0.060 Uiso 0.762(10) 1 calc R U P E 1
 H16J H 0.222605 0.923690 0.445069 0.060 Uiso 0.762(10) 1 calc R U P E 1
 C164 C 0.2914(4) 0.8854(5) 0.37267(16) 0.050(2) Uani 0.762(10) 1 d D U P E 1
 H16K H 0.333546 0.892636 0.363848 0.075 Uiso 0.762(10) 1 calc R U P E 1
 H16L H 0.252600 0.907989 0.361660 0.075 Uiso 0.762(10) 1 calc R U P E 1
 H16M H 0.280576 0.842079 0.371835 0.075 Uiso 0.762(10) 1 calc R U P E 1
 C165 C 0.3238(4) 0.9949(2) 0.41378(13) 0.0537(15) Uani 0.762(10) 1 d D U P E
 1
 H16T H 0.337493 1.007457 0.434382 0.081 Uiso 0.762(10) 1 calc R U P E 1
 H16U H 0.281663 1.016751 0.405252 0.081 Uiso 0.762(10) 1 calc R U P E 1
 H16V H 0.361342 1.004132 0.402444 0.081 Uiso 0.762(10) 1 calc R U P E 1
 Si13 Si 0.4709(6) 0.8635(6) 0.4414(2) 0.047(2) Uani 0.238(10) 1 d D U P E 2
 Si14 Si 0.3334(7) 0.9106(5) 0.4132(2) 0.0470(19) Uani 0.238(10) 1 d D U P E
 2
 N12A N 0.3826(9) 0.8629(13) 0.4362(7) 0.038(4) Uani 0.238(10) 1 d D U P E 2
 C180 C 0.2458(11) 0.9195(11) 0.4249(6) 0.057(5) Uani 0.238(10) 1 d D U P E 2
 H18Q H 0.228582 0.879795 0.429988 0.086 Uiso 0.238(10) 1 calc R U P E 2
 H18R H 0.213404 0.937028 0.408576 0.086 Uiso 0.238(10) 1 calc R U P E 2
 H18S H 0.249497 0.946199 0.442103 0.086 Uiso 0.238(10) 1 calc R U P E 2
 C181 C 0.3158(14) 0.8790(16) 0.3744(4) 0.048(6) Uani 0.238(10) 1 d D U P E 2
 H18N H 0.358788 0.879404 0.365736 0.072 Uiso 0.238(10) 1 calc R U P E 2
 H18O H 0.280600 0.903797 0.362390 0.072 Uiso 0.238(10) 1 calc R U P E 2
 H18P H 0.298859 0.837354 0.375104 0.072 Uiso 0.238(10) 1 calc R U P E 2
 C182 C 0.3664(14) 0.9902(7) 0.4110(5) 0.064(5) Uani 0.238(10) 1 d D U P E 2
 H18K H 0.370175 1.009242 0.430568 0.096 Uiso 0.238(10) 1 calc R U P E 2
 H18L H 0.333978 1.013410 0.396807 0.096 Uiso 0.238(10) 1 calc R U P E 2
 H18M H 0.412193 0.989518 0.404632 0.096 Uiso 0.238(10) 1 calc R U P E 2
 C183 C 0.5032(13) 0.7903(10) 0.4592(6) 0.051(5) Uani 0.238(10) 1 d D U P E 2
 H18B H 0.553660 0.792547 0.465187 0.077 Uiso 0.238(10) 1 calc R U P E 2
 H18C H 0.492046 0.757133 0.445129 0.077 Uiso 0.238(10) 1 calc R U P E 2
 H18D H 0.480789 0.783089 0.476714 0.077 Uiso 0.238(10) 1 calc R U P E 2
 C184 C 0.5068(11) 0.8686(12) 0.4058(3) 0.060(5) Uani 0.238(10) 1 d D U P E 2
 H18H H 0.555574 0.855913 0.409027 0.090 Uiso 0.238(10) 1 calc R U P E 2
 H18I H 0.503538 0.910483 0.398695 0.090 Uiso 0.238(10) 1 calc R U P E 2
 H18J H 0.480073 0.842215 0.391081 0.090 Uiso 0.238(10) 1 calc R U P E 2
 C185 C 0.5115(13) 0.9292(11) 0.4639(7) 0.061(6) Uani 0.238(10) 1 d D U P E 2
 H18E H 0.491737 0.932141 0.482326 0.092 Uiso 0.238(10) 1 calc R U P E 2
 H18F H 0.502082 0.966647 0.452553 0.092 Uiso 0.238(10) 1 calc R U P E 2
 H18G H 0.561820 0.923010 0.468536 0.092 Uiso 0.238(10) 1 calc R U P E 2

loop_
  _atom_site_aniso_label
  _atom_site_aniso_U_11
  _atom_site_aniso_U_22
  _atom_site_aniso_U_33
  _atom_site_aniso_U_23
  _atom_site_aniso_U_13
  _atom_site_aniso_U_12
 Si1 0.0313(4) 0.0411(5) 0.0327(4) 0.0045(4) 0.0032(3) 0.0014(4)
 Si2 0.0295(4) 0.0518(6) 0.0333(4) 0.0047(4) 0.0031(3) 0.0032(4)
 Si3 0.0295(4) 0.0362(5) 0.0431(5) -0.0038(4) 0.0065(3) 0.0004(4)
 Si4 0.0345(5) 0.0401(5) 0.0373(5) -0.0061(4) 0.0075(3) -0.0038(4)
 Mg1 0.0296(5) 0.0338(6) 0.0312(5) -0.0012(4) 0.0024(4) -0.0021(4)
 Na1 0.0533(9) 0.0747(11) 0.0340(7) 0.0028(7) 0.0053(6) -0.0067(8)
 Na2 0.0401(7) 0.0487(8) 0.0415(7) -0.0050(6) 0.0113(5) -0.0023(6)
 Na3 0.0430(8) 0.0472(9) 0.0732(10) 0.0151(7) 0.0061(7) 0.0058(7)
 N1 0.0283(13) 0.0267(13) 0.0335(13) -0.0010(10) 0.0033(10) -0.0004(10)
 N2 0.0257(12) 0.0310(14) 0.0312(12) -0.0024(10) 0.0028(9) -0.0009(10)
 N3 0.0323(14) 0.0493(17) 0.0355(14) 0.0066(12) 0.0021(11) 0.0050(12)
 N4 0.0285(13) 0.0354(15) 0.0418(14) -0.0039(11) 0.0071(11) -0.0003(11)
 C1 0.0326(16) 0.0331(17) 0.0335(16) -0.0023(13) 0.0049(12) 0.0012(13)
 C2 0.0395(17) 0.0344(17) 0.0323(15) -0.0029(13) 0.0082(12) -0.0013(14)
 C3 0.0332(16) 0.0306(16) 0.0336(15) 0.0007(12) 0.0023(12) -0.0023(13)
 C4 0.050(2) 0.0333(18) 0.0360(17) -0.0052(13) 0.0070(14) -0.0024(15)
 C5 0.055(2) 0.0318(18) 0.0456(19) -0.0049(14) 0.0098(15) -0.0006(16)
 C6 0.059(2) 0.040(2) 0.050(2) -0.0105(16) 0.0206(17) -0.0003(17)
 C7 0.063(2) 0.045(2) 0.0359(18) -0.0032(15) 0.0007(16) -0.0096(18)
 C8 0.0453(19) 0.0390(19) 0.0331(16) -0.0008(13) 0.0102(13) -0.0027(15)
 C9 0.0455(19) 0.0364(18) 0.0393(17) 0.0036(14) 0.0101(14) -0.0059(15)
 C10 0.053(2) 0.043(2) 0.054(2) -0.0031(16) 0.0220(17) -0.0036(17)
 C11 0.061(2) 0.042(2) 0.0302(16) -0.0012(14) 0.0085(15) -0.0057(17)
 C12 0.0359(16) 0.0280(16) 0.0318(15) -0.0015(12) 0.0019(12) 0.0020(13)
 C13 0.0390(19) 0.046(2) 0.053(2) 0.0109(16) 0.0081(15) 0.0143(16)
 C14 0.051(2) 0.081(3) 0.079(3) 0.046(3) 0.015(2) 0.028(2)
 C15 0.061(3) 0.064(3) 0.067(3) 0.037(2) 0.012(2) 0.012(2)
 C16 0.0432(19) 0.0383(19) 0.0437(18) 0.0056(15) 0.0064(14) -0.0013(15)
 C17 0.0346(16) 0.0306(16) 0.0359(16) 0.0005(13) 0.0016(12) -0.0019(13)
 C28 0.0273(15) 0.0310(16) 0.0323(15) -0.0015(12) 0.0058(11) -0.0026(12)
 C29 0.0260(14) 0.0337(16) 0.0304(15) -0.0032(12) 0.0027(11) -0.0008(12)
 C30 0.0327(16) 0.0350(17) 0.0364(16) -0.0048(13) 0.0035(12) -0.0042(13)
 C31 0.0406(18) 0.0344(18) 0.0428(18) -0.0030(14) 0.0088(14) 0.0015(14)
 C32 0.0282(15) 0.0384(18) 0.0430(17) 0.0044(14) 0.0054(13) 0.0071(13)
 C33 0.0277(15) 0.0369(17) 0.0336(15) 0.0006(13) 0.0024(12) 0.0008(13)
 C34 0.0259(15) 0.0382(18) 0.0393(17) -0.0034(13) 0.0008(12) -0.0004(13)
 C35 0.0263(15) 0.0435(19) 0.0435(18) -0.0017(14) -0.0025(13) -0.0009(14)
 C36 0.0367(18) 0.049(2) 0.0460(19) -0.0020(16) -0.0066(14) 0.0004(16)
 C37 0.0309(17) 0.065(3) 0.050(2) 0.0037(17) 0.0086(14) 0.0044(17)
 C38 0.038(2) 0.074(3) 0.091(3) 0.011(2) 0.018(2) -0.008(2)
 C39 0.0283(16) 0.0438(19) 0.0385(17) -0.0013(14) -0.0016(13) 0.0009(14)
 C40 0.0336(18) 0.054(2) 0.050(2) 0.0092(17) -0.0093(14) -0.0039(16)
 C41 0.0332(19) 0.083(3) 0.055(2) 0.013(2) 0.0043(16) -0.0038(19)
 C42 0.0335(18) 0.065(3) 0.0456(19) 0.0143(17) -0.0040(14) 0.0015(17)
 C43 0.047(2) 0.105(4) 0.049(2) 0.015(2) -0.0155(18) -0.005(2)
 C44 0.0390(19) 0.076(3) 0.0413(19) 0.0054(18) 0.0005(15) -0.0108(19)
 C45 0.056(2) 0.047(2) 0.052(2) 0.0061(17) 0.0122(17) 0.0030(18)
 C46 0.0380(18) 0.049(2) 0.0452(19) 0.0022(16) 0.0036(14) 0.0034(16)
 C47 0.0355(18) 0.050(2) 0.0469(19) 0.0048(16) 0.0079(14) 0.0025(16)
 C48 0.0347(19) 0.109(4) 0.048(2) 0.028(2) 0.0029(16) 0.002(2)
 C49 0.041(2) 0.068(3) 0.068(3) -0.016(2) 0.0008(18) -0.0008(19)
 C50 0.0357(18) 0.048(2) 0.0482(19) -0.0071(16) 0.0059(14) -0.0073(16)
 C51 0.0412(19) 0.050(2) 0.050(2) -0.0053(16) 0.0136(15) -0.0057(16)
 C52 0.0375(19) 0.054(2) 0.063(2) 0.0030(18) 0.0045(16) 0.0025(17)
 C53 0.053(2) 0.058(2) 0.0415(19) -0.0044(17) 0.0095(16) -0.0039(19)
 C54 0.047(2) 0.043(2) 0.057(2) -0.0099(17) 0.0145(16) -0.0057(17)
 C55 0.0384(18) 0.052(2) 0.0473(19) -0.0137(16) 0.0081(14) -0.0108(16)
 C18 0.031(3) 0.046(4) 0.031(4) -0.004(3) -0.001(2) 0.013(3)
 C19 0.044(3) 0.059(4) 0.035(3) -0.002(3) 0.002(2) 0.023(3)
 C20 0.065(4) 0.049(4) 0.057(4) -0.005(3) 0.009(3) 0.012(3)
 C21 0.035(3) 0.053(5) 0.039(3) -0.010(4) 0.003(2) 0.013(4)
 C22 0.059(5) 0.051(6) 0.050(5) -0.004(4) 0.011(4) 0.012(4)
 C23 0.032(3) 0.047(4) 0.037(4) 0.003(3) 0.001(3) -0.002(3)
 C24 0.043(3) 0.081(4) 0.039(3) 0.004(3) 0.002(2) 0.007(3)
 C25 0.062(5) 0.102(6) 0.073(6) -0.042(5) 0.021(5) -0.036(5)
 C26 0.035(3) 0.054(4) 0.045(3) -0.004(3) 0.001(2) 0.008(3)
 C27 0.030(3) 0.061(4) 0.057(3) -0.011(3) -0.009(2) 0.012(2)
 C18A 0.036(5) 0.045(6) 0.048(7) -0.008(5) 0.010(5) 0.003(5)
 C19A 0.044(5) 0.052(6) 0.068(6) -0.017(5) 0.000(5) 0.011(5)
 C20A 0.059(7) 0.062(7) 0.094(8) -0.021(6) -0.018(6) 0.026(6)
 C21A 0.027(5) 0.047(7) 0.036(5) -0.010(6) 0.005(4) 0.023(6)
 C22A 0.039(7) 0.059(11) 0.060(8) 0.004(8) 0.005(6) -0.001(7)
 C23A 0.024(5) 0.042(7) 0.021(7) 0.001(5) 0.001(5) -0.007(5)
 C24A 0.026(5) 0.032(5) 0.034(5) 0.004(5) -0.001(4) 0.005(4)
 C25A 0.058(8) 0.038(6) 0.038(6) 0.000(5) -0.024(6) -0.013(6)
 C26A 0.028(6) 0.047(7) 0.061(7) -0.006(6) 0.012(5) -0.006(5)
 C27A 0.054(10) 0.059(10) 0.107(13) -0.028(9) 0.025(9) -0.007(8)
 Si5 0.0478(5) 0.0456(6) 0.0391(5) -0.0067(4) 0.0062(4) 0.0033(4)
 Si6 0.0325(5) 0.0678(7) 0.0552(6) -0.0091(5) 0.0047(4) 0.0133(5)
 Mg2 0.0291(5) 0.0285(5) 0.0336(5) -0.0006(4) 0.0018(4) -0.0009(4)
 Na4 0.0403(7) 0.0449(8) 0.0456(7) -0.0028(6) 0.0148(6) -0.0026(6)
 Na5 0.0551(9) 0.0532(9) 0.0401(7) -0.0018(6) 0.0122(6) -0.0010(7)
 Na6 0.0491(8) 0.0407(8) 0.0759(10) 0.0113(7) 0.0010(7) 0.0058(7)
 N5 0.0255(12) 0.0262(13) 0.0347(13) -0.0016(10) 0.0015(10) 0.0006(10)
 N6 0.0299(13) 0.0254(13) 0.0338(13) 0.0006(10) -0.0029(10) -0.0021(10)
 N7 0.0318(14) 0.0372(15) 0.0413(15) -0.0024(11) 0.0077(11) 0.0043(12)
 N8 0.0416(15) 0.0491(17) 0.0364(14) 0.0087(12) 0.0083(11) 0.0053(13)
 C56 0.0265(15) 0.0336(17) 0.0353(16) 0.0006(13) 0.0018(12) -0.0017(13)
 C57 0.0344(16) 0.0283(16) 0.0326(15) -0.0018(12) 0.0019(12) -0.0003(13)
 C58 0.0321(16) 0.0254(15) 0.0348(16) 0.0006(12) -0.0046(12) 0.0030(12)
 C59 0.0363(17) 0.0317(17) 0.0405(17) 0.0017(13) 0.0097(13) -0.0033(14)
 C60 0.0450(19) 0.0295(17) 0.051(2) 0.0040(14) 0.0193(15) -0.0018(14)
 C61 0.0353(18) 0.041(2) 0.062(2) -0.0038(16) 0.0172(15) -0.0021(15)
 C62 0.056(2) 0.043(2) 0.0400(18) 0.0038(15) 0.0101(15) -0.0069(17)
 C63 0.0491(19) 0.0265(16) 0.0352(16) -0.0012(13) -0.0014(14) -0.0001(14)
 C64 0.067(2) 0.0298(17) 0.0341(17) -0.0017(13) -0.0048(15) -0.0036(16)
 C65 0.057(2) 0.0338(18) 0.0443(19) -0.0065(14) 0.0068(16) 0.0073(16)
 C66 0.061(2) 0.0389(19) 0.0342(17) -0.0008(14) -0.0088(15) -0.0068(17)
 C67 0.0292(15) 0.0262(15) 0.0327(15) -0.0018(12) 0.0077(11) -0.0045(12)
 C68 0.0280(15) 0.0290(16) 0.0383(16) 0.0017(12) 0.0088(12) 0.0000(12)
 C69 0.0335(16) 0.0301(17) 0.0461(18) 0.0045(13) 0.0114(13) 0.0028(13)
 C70 0.0421(18) 0.0290(17) 0.0488(19) -0.0056(14) 0.0197(14) 0.0007(14)
 C71 0.0346(17) 0.0351(18) 0.0436(18) -0.0076(14) 0.0108(13) -0.0078(14)
 C72 0.0271(15) 0.0307(16) 0.0393(16) -0.0032(13) 0.0071(12) -0.0065(13)
 C73 0.0279(15) 0.0328(17) 0.0409(17) 0.0037(13) -0.0001(12) 0.0012(13)
 C74 0.0354(18) 0.046(2) 0.049(2) 0.0095(16) -0.0076(14) -0.0087(15)
 C75 0.0327(19) 0.075(3) 0.063(2) 0.007(2) 0.0074(16) -0.0096(19)
 C76 0.0347(17) 0.043(2) 0.0447(18) 0.0101(15) 0.0021(14) 0.0018(15)
 C77 0.042(2) 0.067(3) 0.0414(19) 0.0067(17) -0.0040(15) 0.0068(18)
 C78 0.0282(16) 0.0378(18) 0.0456(18) -0.0079(14) 0.0013(13) -0.0046(14)
 C79 0.0309(17) 0.057(2) 0.056(2) -0.0065(17) 0.0060(15) -0.0034(16)
 C80 0.040(2) 0.056(3) 0.095(3) 0.001(2) 0.015(2) -0.0099(19)
 C81 0.0359(18) 0.052(2) 0.049(2) -0.0052(16) -0.0025(14) -0.0071(16)
 C82 0.054(2) 0.061(3) 0.052(2) -0.0041(19) -0.0103(17) -0.005(2)
 C83 0.0347(16) 0.0267(16) 0.0324(15) -0.0005(12) -0.0015(12) -0.0022(13)
 C84 0.0343(17) 0.0349(18) 0.0490(19) 0.0072(14) -0.0071(14) -0.0070(14)
 C85 0.0359(18) 0.0369(19) 0.055(2) 0.0103(15) 0.0001(14) -0.0061(15)
 C86 0.050(2) 0.0372(19) 0.0431(18) 0.0087(15) 0.0076(15) 0.0006(16)
 C87 0.0387(18) 0.0422(19) 0.0355(16) 0.0037(14) 0.0012(13) 0.0073(15)
 C88 0.0356(16) 0.0299(16) 0.0294(15) -0.0028(12) 0.0010(12) 0.0031(13)
 C94 0.0341(16) 0.0338(17) 0.0329(15) -0.0006(13) 0.0013(12) 0.0040(13)
 C95 0.0308(16) 0.0390(19) 0.0428(18) -0.0033(14) -0.0022(13) 0.0027(14)
 C96 0.0359(18) 0.046(2) 0.060(2) -0.0021(17) 0.0058(15) -0.0017(16)
 C97 0.0348(17) 0.0436(19) 0.0405(17) -0.0006(14) 0.0053(13) 0.0103(15)
 C98 0.055(2) 0.042(2) 0.0463(19) -0.0034(16) 0.0053(16) 0.0105(17)
 C99 0.058(3) 0.134(5) 0.084(3) -0.061(3) 0.010(2) -0.026(3)
 C100 0.131(5) 0.052(3) 0.062(3) -0.007(2) 0.001(3) 0.008(3)
 C101 0.096(4) 0.073(3) 0.042(2) -0.002(2) 0.007(2) 0.008(3)
 C102 0.044(3) 0.173(6) 0.098(4) -0.040(4) 0.029(3) 0.007(3)
 C103 0.093(4) 0.083(4) 0.081(3) -0.023(3) -0.030(3) 0.054(3)
 C104 0.036(2) 0.082(3) 0.089(3) -0.013(3) -0.005(2) -0.008(2)
 Si7 0.0390(16) 0.048(2) 0.0293(18) 0.0023(17) 0.0061(13) 0.0172(17)
 Si8 0.050(2) 0.0553(15) 0.046(3) 0.0057(16) 0.0198(19) -0.0041(15)
 C89 0.040(4) 0.040(5) 0.056(5) -0.002(4) -0.007(4) -0.010(4)
 C90 0.065(6) 0.038(4) 0.064(5) 0.003(3) -0.010(4) 0.002(4)
 C91 0.060(6) 0.075(7) 0.103(10) -0.020(8) -0.009(6) 0.001(6)
 C92 0.040(3) 0.051(4) 0.065(4) 0.010(3) -0.009(3) -0.001(3)
 C93 0.060(6) 0.057(6) 0.074(6) -0.008(4) -0.015(4) -0.010(5)
 C105 0.066(5) 0.094(6) 0.072(5) -0.030(5) -0.016(4) 0.015(5)
 C106 0.033(4) 0.067(6) 0.041(4) 0.013(4) 0.005(3) 0.008(4)
 C107 0.057(4) 0.094(6) 0.053(4) 0.037(4) 0.012(4) 0.023(5)
 C108 0.058(5) 0.088(5) 0.092(7) -0.012(5) 0.038(5) -0.006(4)
 C109 0.050(4) 0.064(5) 0.079(7) 0.003(4) 0.012(4) -0.012(3)
 C110 0.081(8) 0.088(7) 0.061(5) 0.012(5) 0.012(6) -0.015(6)
 Si7A 0.058(4) 0.064(6) 0.034(3) 0.012(4) 0.012(3) 0.035(4)
 Si8A 0.051(4) 0.042(3) 0.040(4) 0.005(3) 0.011(3) 0.003(2)
 C166 0.025(4) 0.036(6) 0.053(6) 0.009(4) -0.018(4) -0.007(4)
 C167 0.037(5) 0.049(6) 0.100(7) -0.014(5) -0.020(5) 0.002(5)
 C168 0.040(6) 0.066(7) 0.079(9) 0.017(7) -0.022(6) 0.013(5)
 C169 0.037(5) 0.043(6) 0.076(6) -0.001(5) -0.014(4) -0.010(4)
 C170 0.068(6) 0.060(6) 0.066(6) -0.005(5) -0.012(5) -0.014(5)
 C171 0.076(9) 0.103(10) 0.070(8) 0.016(8) 0.001(7) 0.001(9)
 C172 0.065(9) 0.087(9) 0.079(9) -0.011(7) 0.004(8) 0.006(7)
 C173 0.055(9) 0.084(11) 0.062(9) 0.012(9) 0.001(8) 0.020(9)
 C174 0.056(9) 0.080(9) 0.079(10) -0.013(8) 0.045(7) -0.022(7)
 C175 0.067(9) 0.095(13) 0.067(11) 0.009(10) 0.002(9) -0.017(9)
 C176 0.065(12) 0.067(9) 0.067(9) 0.031(8) 0.008(10) 0.003(9)
 Si7B 0.055(5) 0.071(9) 0.065(8) 0.001(7) -0.018(5) 0.013(7)
 C177 0.056(10) 0.077(10) 0.054(7) 0.003(8) -0.003(6) 0.004(9)
 C178 0.067(10) 0.080(9) 0.072(10) 0.004(8) -0.009(9) 0.023(7)
 C179 0.047(7) 0.095(10) 0.062(9) 0.006(9) 0.002(8) 0.000(9)
 Si9 0.0306(4) 0.0383(5) 0.0386(5) -0.0039(4) 0.0036(3) 0.0017(4)
 Si10 0.0272(4) 0.0390(5) 0.0329(4) -0.0008(3) 0.0020(3) -0.0031(4)
 Mg3 0.0306(5) 0.0252(5) 0.0301(5) 0.0002(4) 0.0037(4) 0.0015(4)
 Na7 0.0464(8) 0.0576(9) 0.0330(7) -0.0003(6) 0.0036(5) 0.0060(6)
 Na8 0.0470(8) 0.0424(8) 0.0415(7) 0.0085(6) 0.0146(6) 0.0078(6)
 Na9 0.0468(9) 0.0345(8) 0.1254(15) -0.0235(9) -0.0134(9) 0.0019(7)
 N9 0.0298(13) 0.0237(13) 0.0323(13) -0.0009(10) 0.0032(10) 0.0009(10)
 N10 0.0241(12) 0.0229(12) 0.0300(12) -0.0004(9) 0.0036(9) -0.0006(10)
 N11 0.0267(13) 0.0349(14) 0.0336(13) -0.0050(11) 0.0006(10) -0.0017(11)
 C111 0.0336(16) 0.0244(15) 0.0308(15) 0.0009(12) 0.0037(12) -0.0012(12)
 C112 0.0395(17) 0.0278(16) 0.0286(14) -0.0003(12) 0.0067(12) -0.0019(13)
 C113 0.0241(14) 0.0274(15) 0.0317(15) -0.0037(12) 0.0048(11) -0.0029(12)
 C114 0.057(2) 0.0249(16) 0.0303(15) 0.0022(12) 0.0030(14) -0.0014(14)
 C115 0.077(3) 0.0253(17) 0.0372(18) 0.0033(13) 0.0024(16) 0.0038(17)
 C116 0.071(3) 0.0354(19) 0.0372(18) 0.0048(14) -0.0049(16) 0.0034(18)
 C117 0.077(3) 0.0340(19) 0.045(2) 0.0052(15) 0.0201(18) -0.0080(18)
 C118 0.0351(16) 0.0281(16) 0.0339(15) -0.0047(12) 0.0084(12) -0.0047(13)
 C119 0.0374(17) 0.0278(16) 0.0372(16) -0.0056(12) 0.0120(13) -0.0021(13)
 C120 0.053(2) 0.0412(19) 0.0316(16) -0.0054(14) 0.0067(14) -0.0018(16)
 C121 0.0439(19) 0.0360(18) 0.051(2) -0.0078(15) 0.0216(15) -0.0081(15)
 C122 0.0341(16) 0.0237(15) 0.0256(14) 0.0002(11) 0.0004(11) 0.0032(12)
 C123 0.0337(16) 0.0281(16) 0.0304(15) 0.0005(12) 0.0034(12) -0.0007(13)
 C124 0.0340(16) 0.0346(17) 0.0361(16) -0.0053(13) -0.0007(12) -0.0011(14)
 C125 0.0392(18) 0.0362(18) 0.0396(17) -0.0103(14) 0.0020(13) 0.0047(14)
 C126 0.0342(16) 0.0329(17) 0.0397(17) -0.0071(13) 0.0003(13) 0.0052(13)
 C127 0.0339(16) 0.0260(15) 0.0286(14) -0.0018(12) -0.0032(11) 0.0034(12)
 C128 0.0321(16) 0.0296(16) 0.0319(15) -0.0020(12) 0.0029(12) -0.0037(13)
 C129 0.0295(15) 0.0286(16) 0.0432(17) -0.0002(13) 0.0078(13) 0.0011(13)
 C130 0.0363(18) 0.047(2) 0.0414(18) 0.0040(15) 0.0031(14) 0.0075(15)
 C131 0.0390(17) 0.0311(17) 0.0404(17) -0.0015(13) 0.0050(13) -0.0028(14)
 C132 0.0388(18) 0.042(2) 0.0485(19) 0.0040(15) 0.0067(14) -0.0057(15)
 C133 0.0328(16) 0.0346(17) 0.0371(16) -0.0078(13) -0.0041(12) 0.0035(14)
 C134 0.0340(17) 0.0374(19) 0.0472(19) -0.0034(15) -0.0051(14) 0.0039(14)
 C135 0.046(2) 0.065(3) 0.054(2) -0.0074(19) 0.0014(17) -0.0059(19)
 C136 0.0395(18) 0.0392(19) 0.0477(19) -0.0060(15) -0.0104(14) 0.0065(15)
 C137 0.047(2) 0.051(2) 0.052(2) -0.0073(17) -0.0163(16) 0.0108(18)
 C138 0.0261(14) 0.0229(14) 0.0290(14) -0.0009(11) 0.0048(11) 0.0005(11)
 C139 0.0236(14) 0.0280(15) 0.0335(15) -0.0013(12) 0.0043(11) 0.0027(12)
 C140 0.0289(15) 0.0294(16) 0.0339(15) 0.0000(12) 0.0026(12) 0.0048(12)
 C141 0.0350(16) 0.0278(16) 0.0344(15) 0.0029(12) 0.0071(12) 0.0003(13)
 C142 0.0261(14) 0.0288(16) 0.0401(16) -0.0013(13) 0.0076(12) -0.0037(12)
 C143 0.0249(14) 0.0263(15) 0.0309(14) -0.0018(11) 0.0034(11) 0.0009(12)
 C144 0.0248(15) 0.0320(17) 0.0460(18) 0.0026(13) 0.0003(12) -0.0011(13)
 C145 0.0256(15) 0.045(2) 0.0475(19) -0.0005(15) 0.0035(13) -0.0023(14)
 C146 0.0328(17) 0.047(2) 0.063(2) -0.0063(17) 0.0121(15) 0.0067(16)
 C147 0.0253(15) 0.0400(19) 0.0501(19) -0.0099(15) -0.0019(13) 0.0036(14)
 C148 0.0352(18) 0.046(2) 0.067(2) -0.0079(18) -0.0107(16) -0.0013(16)
 C149 0.0218(14) 0.0330(16) 0.0320(15) -0.0013(12) 0.0012(11) 0.0005(12)
 C150 0.0276(15) 0.0347(17) 0.0400(17) -0.0041(13) -0.0020(12) 0.0042(13)
 C151 0.0327(17) 0.057(2) 0.051(2) 0.0022(17) 0.0054(14) 0.0123(16)
 C152 0.0274(15) 0.0398(18) 0.0416(17) -0.0084(14) -0.0011(12) -0.0039(14)
 C153 0.0320(17) 0.059(2) 0.0438(19) -0.0139(16) -0.0034(14) 0.0049(16)
 C154 0.040(2) 0.058(2) 0.057(2) -0.0074(18) -0.0060(16) 0.0071(18)
 C155 0.047(2) 0.049(2) 0.0454(19) -0.0106(16) 0.0040(15) 0.0078(17)
 C156 0.046(2) 0.063(3) 0.065(2) 0.004(2) 0.0234(18) -0.0011(19)
 C157 0.043(2) 0.052(2) 0.052(2) -0.0120(17) 0.0088(16) -0.0160(17)
 C158 0.0310(17) 0.045(2) 0.057(2) -0.0016(16) 0.0043(14) -0.0008(15)
 C159 0.042(2) 0.068(3) 0.0418(19) 0.0035(17) -0.0007(15) 0.0034(18)
 Si11 0.0343(11) 0.0421(14) 0.0439(11) -0.0053(9) 0.0139(8) -0.0064(9)
 Si12 0.0394(13) 0.0290(7) 0.0333(7) 0.0049(5) 0.0067(9) 0.0028(10)
 N12 0.033(2) 0.023(2) 0.037(3) 0.0015(17) 0.012(2) 0.003(2)
 C160 0.050(4) 0.092(5) 0.061(3) -0.001(3) 0.026(3) -0.017(3)
 C161 0.035(3) 0.059(5) 0.068(5) -0.019(3) 0.001(3) 0.012(3)
 C162 0.045(4) 0.052(4) 0.060(3) -0.004(3) 0.010(3) -0.019(3)
 C163 0.038(3) 0.040(3) 0.042(3) 0.003(2) 0.004(2) 0.009(2)
 C164 0.050(5) 0.058(4) 0.042(3) 0.009(3) 0.009(3) 0.007(4)
 C165 0.065(4) 0.037(3) 0.059(3) 0.011(2) 0.009(3) 0.005(3)
 Si13 0.046(4) 0.053(5) 0.043(3) 0.006(3) 0.011(3) -0.017(3)
 Si14 0.056(5) 0.040(3) 0.044(3) 0.004(2) 0.003(4) -0.006(4)
 N12A 0.041(7) 0.036(7) 0.035(6) 0.003(5) 0.003(6) 0.001(6)
 C180 0.068(11) 0.054(10) 0.048(8) 0.002(8) 0.002(9) 0.006(9)
 C181 0.058(13) 0.048(10) 0.033(8) -0.009(7) -0.008(9) 0.002(11)
 C182 0.077(12) 0.045(9) 0.063(10) 0.012(8) -0.009(10) -0.002(10)
 C183 0.028(8) 0.055(12) 0.070(13) 0.005(9) 0.006(9) 0.017(9)
 C184 0.058(10) 0.074(11) 0.049(8) 0.011(8) 0.012(7) -0.005(9)
 C185 0.053(12) 0.060(12) 0.071(11) 0.004(9) 0.013(11) -0.017(10)

_geom_special_details
;
 All esds (except the esd in the dihedral angle between two l.s. planes)
 are estimated using the full covariance matrix.  The cell esds are taken
 into account individually in the estimation of esds in distances, angles
 and torsion angles; correlations between esds in cell parameters are only
 used when they are defined by crystal symmetry.  An approximate (isotropic)
 treatment of cell esds is used for estimating esds involving l.s. planes.
;
loop_
  _geom_bond_atom_site_label_1
  _geom_bond_atom_site_label_2
  _geom_bond_distance
  _geom_bond_site_symmetry_2
  _geom_bond_publ_flag
 Si1 N3 1.691(3) . ?
 Si1 C44 1.885(4) . ?
 Si1 C45 1.878(4) . ?
 Si1 C46 1.883(4) . ?
 Si2 N3 1.692(3) . ?
 Si2 C47 1.880(3) . ?
 Si2 C48 1.879(4) . ?
 Si2 C49 1.886(4) . ?
 Si3 N4 1.699(3) . ?
 Si3 C50 1.878(3) . ?
 Si3 C51 1.887(3) . ?
 Si3 C52 1.874(4) . ?
 Si4 N4 1.690(3) . ?
 Si4 C53 1.880(4) . ?
 Si4 C54 1.882(4) . ?
 Si4 C55 1.885(3) . ?
 Mg1 Na1 3.3507(17) . ?
 Mg1 Na2 3.4071(16) . ?
 Mg1 N1 2.138(3) . ?
 Mg1 N2 2.123(3) . ?
 Na1 N3 2.348(3) . ?
 Na1 C13 3.075(4) . ?
 Na1 C14 2.889(5) . ?
 Na1 C15 2.861(5) . ?
 Na1 C16 2.996(4) . ?
 Na2 N4 2.352(3) . ?
 Na2 C28 3.115(3) . ?
 Na2 C29 3.045(3) . ?
 Na2 C30 2.936(3) . ?
 Na2 C31 2.912(4) . ?
 Na2 C32 2.945(3) . ?
 Na2 C33 3.042(3) . ?
 Na3 N3 2.397(3) . ?
 Na3 N4 2.406(3) . ?
 N1 C1 1.328(4) . ?
 N1 C12 1.417(4) . ?
 N2 C3 1.334(4) . ?
 N2 C28 1.420(4) . ?
 C1 C2 1.406(4) . ?
 C1 C4 1.576(4) . ?
 C2 H2 0.9500 . ?
 C2 C3 1.405(4) . ?
 C3 C8 1.576(4) . ?
 C4 C5 1.534(5) . ?
 C4 C6 1.544(5) . ?
 C4 C7 1.551(5) . ?
 C5 H5A 0.9800 . ?
 C5 H5B 0.9800 . ?
 C5 H5C 0.9800 . ?
 C6 H6A 0.9800 . ?
 C6 H6B 0.9800 . ?
 C6 H6C 0.9800 . ?
 C7 H7A 0.9800 . ?
 C7 H7B 0.9800 . ?
 C7 H7C 0.9800 . ?
 C8 C9 1.530(5) . ?
 C8 C10 1.544(5) . ?
 C8 C11 1.551(5) . ?
 C9 H9A 0.9800 . ?
 C9 H9B 0.9800 . ?
 C9 H9C 0.9800 . ?
 C10 H 0.9800 . ?
 C10 H10 0.9800 . ?
 C10 H1AA 0.9800 . ?
 C11 H11D 0.9800 . ?
 C11 H11E 0.9800 . ?
 C11 H11F 0.9800 . ?
 C12 C13 1.425(4) . ?
 C12 C17 1.419(4) . ?
 C13 C14 1.391(5) . ?
 C13 C18 1.536(8) . ?
 C13 C18A 1.550(12) . ?
 C14 H14 0.9500 . ?
 C14 C15 1.380(6) . ?
 C15 H15 0.9500 . ?
 C15 C16 1.379(5) . ?
 C16 H16 0.9500 . ?
 C16 C17 1.388(4) . ?
 C17 C23 1.528(7) . ?
 C17 C23A 1.530(11) . ?
 C28 C29 1.424(4) . ?
 C28 C33 1.417(4) . ?
 C29 C30 1.396(4) . ?
 C29 C34 1.529(4) . ?
 C30 H30 0.9500 . ?
 C30 C31 1.391(5) . ?
 C31 H31 0.9500 . ?
 C31 C32 1.390(5) . ?
 C32 H32 0.9500 . ?
 C32 C33 1.387(4) . ?
 C33 C39 1.532(4) . ?
 C34 H34 1.0000 . ?
 C34 C35 1.524(4) . ?
 C34 C37 1.533(4) . ?
 C35 H35A 0.9900 . ?
 C35 H35B 0.9900 . ?
 C35 C36 1.529(4) . ?
 C36 H36A 0.9800 . ?
 C36 H36B 0.9800 . ?
 C36 H36C 0.9800 . ?
 C37 H37A 0.9900 . ?
 C37 H37B 0.9900 . ?
 C37 C38 1.521(6) . ?
 C38 H38A 0.9800 . ?
 C38 H38B 0.9800 . ?
 C38 H38C 0.9800 . ?
 C39 H39 1.0000 . ?
 C39 C40 1.547(5) . ?
 C39 C42 1.521(5) . ?
 C40 H40A 0.9900 . ?
 C40 H40B 0.9900 . ?
 C40 C41 1.520(5) . ?
 C41 H41A 0.9800 . ?
 C41 H41B 0.9800 . ?
 C41 H41C 0.9800 . ?
 C42 H42A 0.9900 . ?
 C42 H42B 0.9900 . ?
 C42 C43 1.524(5) . ?
 C43 H43A 0.9800 . ?
 C43 H43B 0.9800 . ?
 C43 H43C 0.9800 . ?
 C44 H44A 0.9800 . ?
 C44 H44B 0.9800 . ?
 C44 H44C 0.9800 . ?
 C45 H45A 0.9800 . ?
 C45 H45B 0.9800 . ?
 C45 H45C 0.9800 . ?
 C46 H46A 0.9800 . ?
 C46 H46B 0.9800 . ?
 C46 H46C 0.9800 . ?
 C47 H47A 0.9800 . ?
 C47 H47B 0.9800 . ?
 C47 H47C 0.9800 . ?
 C48 H48A 0.9800 . ?
 C48 H48B 0.9800 . ?
 C48 H48C 0.9800 . ?
 C49 H49A 0.9800 . ?
 C49 H49B 0.9800 . ?
 C49 H49C 0.9800 . ?
 C50 H50A 0.9800 . ?
 C50 H50B 0.9800 . ?
 C50 H50C 0.9800 . ?
 C51 H51A 0.9800 . ?
 C51 H51B 0.9800 . ?
 C51 H51C 0.9800 . ?
 C52 H52A 0.9800 . ?
 C52 H52B 0.9800 . ?
 C52 H52C 0.9800 . ?
 C53 H53A 0.9800 . ?
 C53 H53B 0.9800 . ?
 C53 H53C 0.9800 . ?
 C54 H54A 0.9800 . ?
 C54 H54B 0.9800 . ?
 C54 H54C 0.9800 . ?
 C55 H55A 0.9800 . ?
 C55 H55B 0.9800 . ?
 C55 H55C 0.9800 . ?
 C18 H18 1.0000 . ?
 C18 C19 1.538(8) . ?
 C18 C21 1.550(9) . ?
 C19 H19A 0.9900 . ?
 C19 H19B 0.9900 . ?
 C19 C20 1.469(8) . ?
 C20 H20A 0.9800 . ?
 C20 H20B 0.9800 . ?
 C20 H20C 0.9800 . ?
 C21 H21A 0.9900 . ?
 C21 H21B 0.9900 . ?
 C21 C22 1.516(9) . ?
 C22 H22A 0.9800 . ?
 C22 H22B 0.9800 . ?
 C22 H22C 0.9800 . ?
 C23 H23 1.0000 . ?
 C23 C24 1.534(7) . ?
 C23 C26 1.510(8) . ?
 C24 H24A 0.9900 . ?
 C24 H24B 0.9900 . ?
 C24 C25 1.512(8) . ?
 C25 H25A 0.9800 . ?
 C25 H25B 0.9800 . ?
 C25 H25C 0.9800 . ?
 C26 H26A 0.9900 . ?
 C26 H26B 0.9900 . ?
 C26 C27 1.538(6) . ?
 C27 H27A 0.9800 . ?
 C27 H27B 0.9800 . ?
 C27 H27C 0.9800 . ?
 C18A H18A 1.0000 . ?
 C18A C19A 1.548(13) . ?
 C18A C21A 1.546(13) . ?
 C19A H19C 0.9900 . ?
 C19A H19D 0.9900 . ?
 C19A C20A 1.487(12) . ?
 C20A H20D 0.9800 . ?
 C20A H20E 0.9800 . ?
 C20A H20F 0.9800 . ?
 C21A H21C 0.9900 . ?
 C21A H21D 0.9900 . ?
 C21A C22A 1.523(13) . ?
 C22A H22D 0.9800 . ?
 C22A H22E 0.9800 . ?
 C22A H22F 0.9800 . ?
 C23A H23A 1.0000 . ?
 C23A C24A 1.554(12) . ?
 C23A C26A 1.526(11) . ?
 C24A H24C 0.9900 . ?
 C24A H24D 0.9900 . ?
 C24A C25A 1.534(10) . ?
 C25A H25D 0.9800 . ?
 C25A H25E 0.9800 . ?
 C25A H25F 0.9800 . ?
 C26A H26C 0.9900 . ?
 C26A H26D 0.9900 . ?
 C26A C27A 1.489(12) . ?
 C27A H27D 0.9800 . ?
 C27A H27E 0.9800 . ?
 C27A H27F 0.9800 . ?
 Si5 N7 1.685(3) . ?
 Si5 C99 1.880(5) . ?
 Si5 C100 1.878(5) . ?
 Si5 C101 1.872(4) . ?
 Si6 N7 1.692(3) . ?
 Si6 C102 1.862(5) . ?
 Si6 C103 1.886(5) . ?
 Si6 C104 1.881(5) . ?
 Mg2 Na4 3.3278(16) . ?
 Mg2 Na5 3.3606(17) . ?
 Mg2 N5 2.129(3) . ?
 Mg2 N6 2.140(3) . ?
 Na4 N7 2.352(3) . ?
 Na4 C67 3.121(3) . ?
 Na4 C69 3.052(3) . ?
 Na4 C70 2.874(4) . ?
 Na4 C71 2.796(3) . ?
 Na4 C72 2.933(3) . ?
 Na5 N8 2.334(3) . ?
 Na5 C84 3.031(4) . ?
 Na5 C85 2.890(4) . ?
 Na5 C86 2.839(4) . ?
 Na5 C87 2.924(4) . ?
 Na5 C88 3.094(3) . ?
 Na6 N7 2.376(3) . ?
 Na6 N8 2.395(3) . ?
 N5 C56 1.332(4) . ?
 N5 C67 1.423(4) . ?
 N6 C58 1.326(4) . ?
 N6 C83 1.418(4) . ?
 N8 Si7 1.678(6) . ?
 N8 Si8 1.705(6) . ?
 N8 Si7A 1.723(12) . ?
 N8 Si8A 1.679(11) . ?
 N8 Si7B 1.703(13) . ?
 C56 C57 1.409(4) . ?
 C56 C59 1.563(4) . ?
 C57 H57 0.9500 . ?
 C57 C58 1.415(4) . ?
 C58 C63 1.570(4) . ?
 C59 C60 1.527(4) . ?
 C59 C61 1.549(4) . ?
 C59 C62 1.541(5) . ?
 C60 H60A 0.9800 . ?
 C60 H60B 0.9800 . ?
 C60 H60C 0.9800 . ?
 C61 H61A 0.9800 . ?
 C61 H61B 0.9800 . ?
 C61 H61C 0.9800 . ?
 C62 H62A 0.9800 . ?
 C62 H62B 0.9800 . ?
 C62 H62C 0.9800 . ?
 C63 C64 1.533(4) . ?
 C63 C65 1.543(5) . ?
 C63 C66 1.543(4) . ?
 C64 H64A 0.9800 . ?
 C64 H64B 0.9800 . ?
 C64 H64C 0.9800 . ?
 C65 H65A 0.9800 . ?
 C65 H65B 0.9800 . ?
 C65 H65C 0.9800 . ?
 C66 H66A 0.9800 . ?
 C66 H66B 0.9800 . ?
 C66 H66C 0.9800 . ?
 C67 C68 1.415(4) . ?
 C67 C72 1.429(4) . ?
 C68 C69 1.382(4) . ?
 C68 C73 1.525(4) . ?
 C69 H69 0.9500 . ?
 C69 C70 1.400(5) . ?
 C70 H70 0.9500 . ?
 C70 C71 1.387(5) . ?
 C71 H71 0.9500 . ?
 C71 C72 1.392(4) . ?
 C72 C78 1.522(4) . ?
 C73 H73 1.0000 . ?
 C73 C74 1.542(4) . ?
 C73 C76 1.534(4) . ?
 C74 H74A 0.9900 . ?
 C74 H74B 0.9900 . ?
 C74 C75 1.518(5) . ?
 C75 H75A 0.9800 . ?
 C75 H75B 0.9800 . ?
 C75 H75C 0.9800 . ?
 C76 H76A 0.9900 . ?
 C76 H76B 0.9900 . ?
 C76 C77 1.523(5) . ?
 C77 H77A 0.9800 . ?
 C77 H77B 0.9800 . ?
 C77 H77C 0.9800 . ?
 C78 H78 1.0000 . ?
 C78 C79 1.548(5) . ?
 C78 C81 1.529(5) . ?
 C79 H79A 0.9900 . ?
 C79 H79B 0.9900 . ?
 C79 C80 1.515(5) . ?
 C80 H80A 0.9800 . ?
 C80 H80B 0.9800 . ?
 C80 H80C 0.9800 . ?
 C81 H81A 0.9900 . ?
 C81 H81B 0.9900 . ?
 C81 C82 1.530(5) . ?
 C82 H82A 0.9800 . ?
 C82 H82B 0.9800 . ?
 C82 H82C 0.9800 . ?
 C83 C84 1.418(4) . ?
 C83 C88 1.427(4) . ?
 C84 C85 1.395(5) . ?
 C84 C89 1.558(9) . ?
 C84 C166 1.533(9) . ?
 C85 H85 0.9500 . ?
 C85 C86 1.389(5) . ?
 C86 H86 0.9500 . ?
 C86 C87 1.384(5) . ?
 C87 H87 0.9500 . ?
 C87 C88 1.390(4) . ?
 C88 C94 1.529(4) . ?
 C94 H94 1.0000 . ?
 C94 C95 1.537(4) . ?
 C94 C97 1.535(4) . ?
 C95 H95A 0.9900 . ?
 C95 H95B 0.9900 . ?
 C95 C96 1.529(5) . ?
 C96 H96A 0.9800 . ?
 C96 H96B 0.9800 . ?
 C96 H96C 0.9800 . ?
 C97 H97A 0.9900 . ?
 C97 H97B 0.9900 . ?
 C97 C98 1.505(5) . ?
 C98 H98A 0.9800 . ?
 C98 H98B 0.9800 . ?
 C98 H98C 0.9800 . ?
 C99 H99A 0.9800 . ?
 C99 H99B 0.9800 . ?
 C99 H99C 0.9800 . ?
 C100 H10G 0.9800 . ?
 C100 H10H 0.9800 . ?
 C100 H10I 0.9800 . ?
 C101 H10A 0.9800 . ?
 C101 H10B 0.9800 . ?
 C101 H10C 0.9800 . ?
 C102 H10M 0.9800 . ?
 C102 H10N 0.9800 . ?
 C102 H10O 0.9800 . ?
 C103 H10J 0.9800 . ?
 C103 H10K 0.9800 . ?
 C103 H10L 0.9800 . ?
 C104 H10D 0.9800 . ?
 C104 H10E 0.9800 . ?
 C104 H10F 0.9800 . ?
 Si7 C105 1.866(9) . ?
 Si7 C106 1.890(8) . ?
 Si7 C107 1.868(8) . ?
 Si8 C108 1.879(8) . ?
 Si8 C109 1.880(8) . ?
 Si8 C110 1.872(9) . ?
 C89 H89 1.0000 . ?
 C89 C90 1.573(11) . ?
 C89 C92 1.542(9) . ?
 C90 H90A 0.9900 . ?
 C90 H90B 0.9900 . ?
 C90 C91 1.459(11) . ?
 C91 H91A 0.9800 . ?
 C91 H91B 0.9800 . ?
 C91 H91C 0.9800 . ?
 C92 H92A 0.9900 . ?
 C92 H92B 0.9900 . ?
 C92 C93 1.510(9) . ?
 C93 H93A 0.9800 . ?
 C93 H93B 0.9800 . ?
 C93 H93C 0.9800 . ?
 C105 H10V 0.9800 . ?
 C105 H10W 0.9800 . ?
 C105 H10X 0.9800 . ?
 C106 H10Z 0.9800 . ?
 C106 H1AH 0.9800 . ?
 C106 H1AI 0.9800 . ?
 C107 H10Y 0.9800 . ?
 C107 H1AF 0.9800 . ?
 C107 H1AG 0.9800 . ?
 C108 H10P 0.9800 . ?
 C108 H10Q 0.9800 . ?
 C108 H10R 0.9800 . ?
 C109 H10S 0.9800 . ?
 C109 H10T 0.9800 . ?
 C109 H10U 0.9800 . ?
 C110 H11A 0.9800 . ?
 C110 H11B 0.9800 . ?
 C110 H11C 0.9800 . ?
 Si7A C171 1.866(13) . ?
 Si7A C172 1.887(13) . ?
 Si7A C173 1.882(14) . ?
 Si8A C174 1.875(12) . ?
 Si8A C175 1.876(13) . ?
 Si8A C176 1.871(13) . ?
 C166 H166 1.0000 . ?
 C166 C167 1.554(12) . ?
 C166 C169 1.551(11) . ?
 C167 H16A 0.9900 . ?
 C167 H16B 0.9900 . ?
 C167 C168 1.494(11) . ?
 C168 H16C 0.9800 . ?
 C168 H16D 0.9800 . ?
 C168 H16E 0.9800 . ?
 C169 H16F 0.9900 . ?
 C169 H16G 0.9900 . ?
 C169 C170 1.515(11) . ?
 C170 H17S 0.9800 . ?
 C170 H17T 0.9800 . ?
 C170 H17U 0.9800 . ?
 C171 H17M 0.9800 . ?
 C171 H17N 0.9800 . ?
 C171 H17O 0.9800 . ?
 C172 H17P 0.9800 . ?
 C172 H17Q 0.9800 . ?
 C172 H17R 0.9800 . ?
 C173 H17A 0.9800 . ?
 C173 H17B 0.9800 . ?
 C173 H17C 0.9800 . ?
 C174 H17J 0.9800 . ?
 C174 H17K 0.9800 . ?
 C174 H17L 0.9800 . ?
 C175 H17D 0.9800 . ?
 C175 H17E 0.9800 . ?
 C175 H17F 0.9800 . ?
 C176 H17G 0.9800 . ?
 C176 H17H 0.9800 . ?
 C176 H17I 0.9800 . ?
 Si7B C177 1.871(14) . ?
 Si7B C178 1.873(14) . ?
 Si7B C179 1.879(14) . ?
 C177 H203 0.9800 . ?
 C177 H204 0.9800 . ?
 C177 H205 0.9800 . ?
 C178 H200 0.9800 . ?
 C178 H201 0.9800 . ?
 C178 H202 0.9800 . ?
 C179 H206 0.9800 . ?
 C179 H207 0.9800 . ?
 C179 H208 0.9800 . ?
 Si9 N11 1.696(3) . ?
 Si9 C154 1.878(4) . ?
 Si9 C155 1.882(4) . ?
 Si9 C156 1.887(4) . ?
 Si10 N11 1.700(2) . ?
 Si10 C157 1.880(4) . ?
 Si10 C158 1.871(4) . ?
 Si10 C159 1.886(4) . ?
 Mg3 Na7 3.3540(16) . ?
 Mg3 Na8 3.2613(16) . ?
 Mg3 N9 2.119(3) . ?
 Mg3 N10 2.133(2) . ?
 Na7 N11 2.359(3) . ?
 Na7 C124 2.997(4) . ?
 Na7 C125 2.861(4) . ?
 Na7 C126 2.960(3) . ?
 Na8 C138 3.097(3) . ?
 Na8 C139 2.994(3) . ?
 Na8 C140 2.855(3) . ?
 Na8 C141 2.833(3) . ?
 Na8 C142 2.957(3) . ?
 Na8 C143 3.107(3) . ?
 Na8 N12 2.336(9) . ?
 Na8 N12A 2.35(3) . ?
 Na9 N11 2.343(3) . ?
 Na9 N12 2.357(9) . ?
 Na9 N12A 2.26(3) . ?
 N9 C111 1.326(4) . ?
 N9 C122 1.426(4) . ?
 N10 C113 1.327(4) . ?
 N10 C138 1.428(4) . ?
 C111 C112 1.408(4) . ?
 C111 C114 1.567(4) . ?
 C112 H112 0.9500 . ?
 C112 C113 1.406(4) . ?
 C113 C118 1.565(4) . ?
 C114 C115 1.532(4) . ?
 C114 C116 1.554(5) . ?
 C114 C117 1.534(5) . ?
 C115 H11J 0.9800 . ?
 C115 H11K 0.9800 . ?
 C115 H11L 0.9800 . ?
 C116 H11M 0.9800 . ?
 C116 H11N 0.9800 . ?
 C116 H11O 0.9800 . ?
 C117 H11P 0.9800 . ?
 C117 H11Q 0.9800 . ?
 C117 H11R 0.9800 . ?
 C118 C119 1.523(4) . ?
 C118 C120 1.554(4) . ?
 C118 C121 1.547(4) . ?
 C119 H11G 0.9800 . ?
 C119 H11H 0.9800 . ?
 C119 H11I 0.9800 . ?
 C120 H12F 0.9800 . ?
 C120 H12G 0.9800 . ?
 C120 H12H 0.9800 . ?
 C121 H12C 0.9800 . ?
 C121 H12D 0.9800 . ?
 C121 H12E 0.9800 . ?
 C122 C123 1.423(4) . ?
 C122 C127 1.413(4) . ?
 C123 C124 1.395(4) . ?
 C123 C128 1.525(4) . ?
 C124 H124 0.9500 . ?
 C124 C125 1.392(4) . ?
 C125 H125 0.9500 . ?
 C125 C126 1.393(4) . ?
 C126 H126 0.9500 . ?
 C126 C127 1.392(4) . ?
 C127 C133 1.527(4) . ?
 C128 H128 1.0000 . ?
 C128 C129 1.540(4) . ?
 C128 C131 1.542(4) . ?
 C129 H12A 0.9900 . ?
 C129 H12B 0.9900 . ?
 C129 C130 1.517(4) . ?
 C130 H13E 0.9800 . ?
 C130 H13F 0.9800 . ?
 C130 H13G 0.9800 . ?
 C131 H13C 0.9900 . ?
 C131 H13D 0.9900 . ?
 C131 C132 1.521(4) . ?
 C132 H13H 0.9800 . ?
 C132 H13I 0.9800 . ?
 C132 H13J 0.9800 . ?
 C133 H133 1.0000 . ?
 C133 C134 1.531(5) . ?
 C133 C136 1.549(4) . ?
 C134 H13A 0.9900 . ?
 C134 H13B 0.9900 . ?
 C134 C135 1.512(5) . ?
 C135 H13P 0.9800 . ?
 C135 H13Q 0.9800 . ?
 C135 H13R 0.9800 . ?
 C136 H13K 0.9900 . ?
 C136 H13L 0.9900 . ?
 C136 C137 1.526(4) . ?
 C137 H13M 0.9800 . ?
 C137 H13N 0.9800 . ?
 C137 H13O 0.9800 . ?
 C138 C139 1.432(4) . ?
 C138 C143 1.412(4) . ?
 C139 C140 1.388(4) . ?
 C139 C144 1.527(4) . ?
 C140 H140 0.9500 . ?
 C140 C141 1.381(4) . ?
 C141 H141 0.9500 . ?
 C141 C142 1.400(4) . ?
 C142 H142 0.9500 . ?
 C142 C143 1.386(4) . ?
 C143 C149 1.536(4) . ?
 C144 H144 1.0000 . ?
 C144 C145 1.543(4) . ?
 C144 C147 1.532(4) . ?
 C145 H14A 0.9900 . ?
 C145 H14B 0.9900 . ?
 C145 C146 1.525(5) . ?
 C146 H14E 0.9800 . ?
 C146 H14F 0.9800 . ?
 C146 H14G 0.9800 . ?
 C147 H14C 0.9900 . ?
 C147 H14D 0.9900 . ?
 C147 C148 1.524(4) . ?
 C148 H14H 0.9800 . ?
 C148 H14I 0.9800 . ?
 C148 H14J 0.9800 . ?
 C149 H149 1.0000 . ?
 C149 C150 1.536(4) . ?
 C149 C152 1.537(4) . ?
 C150 H15A 0.9900 . ?
 C150 H15B 0.9900 . ?
 C150 C151 1.509(5) . ?
 C151 H15H 0.9800 . ?
 C151 H15I 0.9800 . ?
 C151 H15J 0.9800 . ?
 C152 H15C 0.9900 . ?
 C152 H15D 0.9900 . ?
 C152 C153 1.519(4) . ?
 C153 H15K 0.9800 . ?
 C153 H15L 0.9800 . ?
 C153 H15M 0.9800 . ?
 C154 H15T 0.9800 . ?
 C154 H15U 0.9800 . ?
 C154 H15V 0.9800 . ?
 C155 H15N 0.9800 . ?
 C155 H15O 0.9800 . ?
 C155 H15P 0.9800 . ?
 C156 H15Z 0.9800 . ?
 C156 H1AB 0.9800 . ?
 C156 H1AC 0.9800 . ?
 C157 H15W 0.9800 . ?
 C157 H15X 0.9800 . ?
 C157 H15Y 0.9800 . ?
 C158 H15E 0.9800 . ?
 C158 H15F 0.9800 . ?
 C158 H15G 0.9800 . ?
 C159 H15Q 0.9800 . ?
 C159 H15R 0.9800 . ?
 C159 H15S 0.9800 . ?
 Si11 N12 1.698(5) . ?
 Si11 C160 1.885(5) . ?
 Si11 C161 1.877(6) . ?
 Si11 C162 1.883(6) . ?
 Si12 N12 1.681(5) . ?
 Si12 C163 1.873(6) . ?
 Si12 C164 1.883(6) . ?
 Si12 C165 1.884(5) . ?
 C160 H16W 0.9800 . ?
 C160 H16X 0.9800 . ?
 C160 H16Y 0.9800 . ?
 C161 H16N 0.9800 . ?
 C161 H16O 0.9800 . ?
 C161 H16P 0.9800 . ?
 C162 H16Q 0.9800 . ?
 C162 H16R 0.9800 . ?
 C162 H16S 0.9800 . ?
 C163 H16H 0.9800 . ?
 C163 H16I 0.9800 . ?
 C163 H16J 0.9800 . ?
 C164 H16K 0.9800 . ?
 C164 H16L 0.9800 . ?
 C164 H16M 0.9800 . ?
 C165 H16T 0.9800 . ?
 C165 H16U 0.9800 . ?
 C165 H16V 0.9800 . ?
 Si13 N12A 1.699(13) . ?
 Si13 C183 1.876(12) . ?
 Si13 C184 1.871(12) . ?
 Si13 C185 1.884(14) . ?
 Si14 N12A 1.684(13) . ?
 Si14 C180 1.874(13) . ?
 Si14 C181 1.887(13) . ?
 Si14 C182 1.882(12) . ?
 C180 H18Q 0.9800 . ?
 C180 H18R 0.9800 . ?
 C180 H18S 0.9800 . ?
 C181 H18N 0.9800 . ?
 C181 H18O 0.9800 . ?
 C181 H18P 0.9800 . ?
 C182 H18K 0.9800 . ?
 C182 H18L 0.9800 . ?
 C182 H18M 0.9800 . ?
 C183 H18B 0.9800 . ?
 C183 H18C 0.9800 . ?
 C183 H18D 0.9800 . ?
 C184 H18H 0.9800 . ?
 C184 H18I 0.9800 . ?
 C184 H18J 0.9800 . ?
 C185 H18E 0.9800 . ?
 C185 H18F 0.9800 . ?
 C185 H18G 0.9800 . ?

loop_
  _geom_angle_atom_site_label_1
  _geom_angle_atom_site_label_2
  _geom_angle_atom_site_label_3
  _geom_angle
  _geom_angle_site_symmetry_1
  _geom_angle_site_symmetry_3
  _geom_angle_publ_flag
 N3 Si1 C44 109.28(15) . . ?
 N3 Si1 C45 115.14(16) . . ?
 N3 Si1 C46 112.97(16) . . ?
 C45 Si1 C44 105.72(19) . . ?
 C45 Si1 C46 106.58(16) . . ?
 C46 Si1 C44 106.57(17) . . ?
 N3 Si2 C47 109.78(15) . . ?
 N3 Si2 C48 116.55(16) . . ?
 N3 Si2 C49 113.32(16) . . ?
 C47 Si2 C49 103.95(18) . . ?
 C48 Si2 C47 107.02(17) . . ?
 C48 Si2 C49 105.3(2) . . ?
 N4 Si3 C50 110.00(14) . . ?
 N4 Si3 C51 114.41(15) . . ?
 N4 Si3 C52 114.64(16) . . ?
 C50 Si3 C51 105.44(16) . . ?
 C52 Si3 C50 105.68(17) . . ?
 C52 Si3 C51 105.93(17) . . ?
 N4 Si4 C53 113.99(16) . . ?
 N4 Si4 C54 114.86(15) . . ?
 N4 Si4 C55 109.81(14) . . ?
 C53 Si4 C54 105.41(17) . . ?
 C53 Si4 C55 106.73(17) . . ?
 C54 Si4 C55 105.37(17) . . ?
 Na1 Mg1 Na2 99.53(4) . . ?
 N1 Mg1 Na1 90.27(8) . . ?
 N1 Mg1 Na2 162.40(8) . . ?
 N2 Mg1 Na1 159.11(8) . . ?
 N2 Mg1 Na2 87.49(8) . . ?
 N2 Mg1 N1 88.42(10) . . ?
 N3 Na1 Mg1 122.22(9) . . ?
 N3 Na1 C13 164.34(11) . . ?
 N3 Na1 C14 142.69(12) . . ?
 N3 Na1 C15 129.69(12) . . ?
 N3 Na1 C16 132.24(11) . . ?
 C13 Na1 Mg1 67.84(7) . . ?
 C14 Na1 Mg1 94.16(9) . . ?
 C14 Na1 C13 26.73(10) . . ?
 C14 Na1 C16 47.73(11) . . ?
 C15 Na1 Mg1 105.34(9) . . ?
 C15 Na1 C13 48.05(11) . . ?
 C15 Na1 C14 27.77(12) . . ?
 C15 Na1 C16 27.10(10) . . ?
 C16 Na1 Mg1 88.66(7) . . ?
 C16 Na1 C13 54.87(10) . . ?
 N4 Na2 Mg1 121.19(8) . . ?
 N4 Na2 C28 172.62(11) . . ?
 N4 Na2 C29 153.62(10) . . ?
 N4 Na2 C30 137.53(10) . . ?
 N4 Na2 C31 131.77(11) . . ?
 N4 Na2 C32 140.09(11) . . ?
 N4 Na2 C33 157.64(10) . . ?
 C28 Na2 Mg1 51.52(6) . . ?
 C29 Na2 Mg1 63.98(6) . . ?
 C29 Na2 C28 26.70(8) . . ?
 C30 Na2 Mg1 90.88(7) . . ?
 C30 Na2 C28 46.99(8) . . ?
 C30 Na2 C29 26.90(8) . . ?
 C30 Na2 C32 48.10(9) . . ?
 C30 Na2 C33 55.69(9) . . ?
 C31 Na2 Mg1 106.64(8) . . ?
 C31 Na2 C28 55.32(9) . . ?
 C31 Na2 C29 48.23(9) . . ?
 C31 Na2 C30 27.52(9) . . ?
 C31 Na2 C32 27.45(9) . . ?
 C31 Na2 C33 48.00(9) . . ?
 C32 Na2 Mg1 94.52(7) . . ?
 C32 Na2 C28 46.86(8) . . ?
 C32 Na2 C29 55.81(9) . . ?
 C32 Na2 C33 26.72(9) . . ?
 C33 Na2 Mg1 68.11(7) . . ?
 C33 Na2 C28 26.57(8) . . ?
 C33 Na2 C29 47.72(8) . . ?
 N3 Na3 N4 156.57(12) . . ?
 C1 N1 Mg1 127.2(2) . . ?
 C1 N1 C12 128.0(3) . . ?
 C12 N1 Mg1 103.83(18) . . ?
 C3 N2 Mg1 127.3(2) . . ?
 C3 N2 C28 126.5(3) . . ?
 C28 N2 Mg1 105.21(17) . . ?
 Si1 N3 Si2 126.85(16) . . ?
 Si1 N3 Na1 115.93(15) . . ?
 Si1 N3 Na3 107.56(13) . . ?
 Si2 N3 Na1 105.96(13) . . ?
 Si2 N3 Na3 108.61(15) . . ?
 Na1 N3 Na3 83.09(10) . . ?
 Si3 N4 Na2 114.99(14) . . ?
 Si3 N4 Na3 105.59(13) . . ?
 Si4 N4 Si3 123.62(16) . . ?
 Si4 N4 Na2 108.93(13) . . ?
 Si4 N4 Na3 113.89(14) . . ?
 Na2 N4 Na3 82.28(9) . . ?
 N1 C1 C2 122.0(3) . . ?
 N1 C1 C4 125.7(3) . . ?
 C2 C1 C4 112.3(3) . . ?
 C1 C2 H2 113.5 . . ?
 C3 C2 C1 132.9(3) . . ?
 C3 C2 H2 113.5 . . ?
 N2 C3 C2 122.1(3) . . ?
 N2 C3 C8 125.1(3) . . ?
 C2 C3 C8 112.7(3) . . ?
 C5 C4 C1 116.1(3) . . ?
 C5 C4 C6 106.7(3) . . ?
 C5 C4 C7 106.9(3) . . ?
 C6 C4 C1 111.3(3) . . ?
 C6 C4 C7 107.9(3) . . ?
 C7 C4 C1 107.6(3) . . ?
 C4 C5 H5A 109.5 . . ?
 C4 C5 H5B 109.5 . . ?
 C4 C5 H5C 109.5 . . ?
 H5A C5 H5B 109.5 . . ?
 H5A C5 H5C 109.5 . . ?
 H5B C5 H5C 109.5 . . ?
 C4 C6 H6A 109.5 . . ?
 C4 C6 H6B 109.5 . . ?
 C4 C6 H6C 109.5 . . ?
 H6A C6 H6B 109.5 . . ?
 H6A C6 H6C 109.5 . . ?
 H6B C6 H6C 109.5 . . ?
 C4 C7 H7A 109.5 . . ?
 C4 C7 H7B 109.5 . . ?
 C4 C7 H7C 109.5 . . ?
 H7A C7 H7B 109.5 . . ?
 H7A C7 H7C 109.5 . . ?
 H7B C7 H7C 109.5 . . ?
 C9 C8 C3 117.4(3) . . ?
 C9 C8 C10 107.0(3) . . ?
 C9 C8 C11 106.2(3) . . ?
 C10 C8 C3 107.3(3) . . ?
 C10 C8 C11 108.8(3) . . ?
 C11 C8 C3 109.9(3) . . ?
 C8 C9 H9A 109.5 . . ?
 C8 C9 H9B 109.5 . . ?
 C8 C9 H9C 109.5 . . ?
 H9A C9 H9B 109.5 . . ?
 H9A C9 H9C 109.5 . . ?
 H9B C9 H9C 109.5 . . ?
 C8 C10 H 109.5 . . ?
 C8 C10 H10 109.5 . . ?
 C8 C10 H1AA 109.5 . . ?
 H C10 H10 109.5 . . ?
 H C10 H1AA 109.5 . . ?
 H10 C10 H1AA 109.5 . . ?
 C8 C11 H11D 109.5 . . ?
 C8 C11 H11E 109.5 . . ?
 C8 C11 H11F 109.5 . . ?
 H11D C11 H11E 109.5 . . ?
 H11D C11 H11F 109.5 . . ?
 H11E C11 H11F 109.5 . . ?
 N1 C12 C13 118.8(3) . . ?
 N1 C12 C17 120.0(3) . . ?
 C17 C12 C13 120.2(3) . . ?
 C12 C13 Na1 81.78(19) . . ?
 C12 C13 C18 122.1(4) . . ?
 C12 C13 C18A 116.8(8) . . ?
 C14 C13 Na1 69.2(3) . . ?
 C14 C13 C12 117.9(3) . . ?
 C14 C13 C18 119.9(4) . . ?
 C14 C13 C18A 124.0(7) . . ?
 C18 C13 Na1 115.8(4) . . ?
 C18A C13 Na1 130.3(7) . . ?
 Na1 C14 H14 112.0 . . ?
 C13 C14 Na1 84.1(3) . . ?
 C13 C14 H14 118.9 . . ?
 C15 C14 Na1 75.0(3) . . ?
 C15 C14 C13 122.1(4) . . ?
 C15 C14 H14 118.9 . . ?
 Na1 C15 H15 111.0 . . ?
 C14 C15 Na1 77.3(3) . . ?
 C14 C15 H15 120.3 . . ?
 C16 C15 Na1 81.9(3) . . ?
 C16 C15 C14 119.5(3) . . ?
 C16 C15 H15 120.3 . . ?
 Na1 C16 H16 116.6 . . ?
 C15 C16 Na1 71.0(3) . . ?
 C15 C16 H16 119.1 . . ?
 C15 C16 C17 121.8(3) . . ?
 C17 C16 Na1 83.7(2) . . ?
 C17 C16 H16 119.1 . . ?
 C12 C17 C23 121.9(4) . . ?
 C12 C17 C23A 118.3(6) . . ?
 C16 C17 C12 118.5(3) . . ?
 C16 C17 C23 119.3(4) . . ?
 C16 C17 C23A 120.5(6) . . ?
 N2 C28 Na2 115.18(18) . . ?
 N2 C28 C29 119.5(3) . . ?
 C29 C28 Na2 73.94(16) . . ?
 C33 C28 Na2 73.87(17) . . ?
 C33 C28 N2 119.5(3) . . ?
 C33 C28 C29 120.2(3) . . ?
 C28 C29 Na2 79.36(17) . . ?
 C28 C29 C34 122.0(3) . . ?
 C30 C29 Na2 72.18(17) . . ?
 C30 C29 C28 118.1(3) . . ?
 C30 C29 C34 120.0(3) . . ?
 C34 C29 Na2 119.17(19) . . ?
 Na2 C30 H30 115.1 . . ?
 C29 C30 Na2 80.92(18) . . ?
 C29 C30 H30 119.0 . . ?
 C31 C30 Na2 75.26(19) . . ?
 C31 C30 C29 122.0(3) . . ?
 C31 C30 H30 119.0 . . ?
 Na2 C31 H31 115.4 . . ?
 C30 C31 Na2 77.21(19) . . ?
 C30 C31 H31 120.5 . . ?
 C32 C31 Na2 77.6(2) . . ?
 C32 C31 C30 119.0(3) . . ?
 C32 C31 H31 120.5 . . ?
 Na2 C32 H32 115.8 . . ?
 C31 C32 Na2 74.94(19) . . ?
 C31 C32 H32 119.1 . . ?
 C33 C32 Na2 80.55(19) . . ?
 C33 C32 C31 121.7(3) . . ?
 C33 C32 H32 119.1 . . ?
 C28 C33 Na2 79.56(17) . . ?
 C28 C33 C39 120.8(3) . . ?
 C32 C33 Na2 72.73(18) . . ?
 C32 C33 C28 118.9(3) . . ?
 C32 C33 C39 120.2(3) . . ?
 C39 C33 Na2 117.8(2) . . ?
 C29 C34 H34 106.4 . . ?
 C29 C34 C37 112.8(3) . . ?
 C35 C34 C29 111.6(2) . . ?
 C35 C34 H34 106.4 . . ?
 C35 C34 C37 112.8(3) . . ?
 C37 C34 H34 106.4 . . ?
 C34 C35 H35A 108.7 . . ?
 C34 C35 H35B 108.7 . . ?
 C34 C35 C36 114.1(3) . . ?
 H35A C35 H35B 107.6 . . ?
 C36 C35 H35A 108.7 . . ?
 C36 C35 H35B 108.7 . . ?
 C35 C36 H36A 109.5 . . ?
 C35 C36 H36B 109.5 . . ?
 C35 C36 H36C 109.5 . . ?
 H36A C36 H36B 109.5 . . ?
 H36A C36 H36C 109.5 . . ?
 H36B C36 H36C 109.5 . . ?
 C34 C37 H37A 108.3 . . ?
 C34 C37 H37B 108.3 . . ?
 H37A C37 H37B 107.4 . . ?
 C38 C37 C34 116.1(3) . . ?
 C38 C37 H37A 108.3 . . ?
 C38 C37 H37B 108.3 . . ?
 C37 C38 H38A 109.5 . . ?
 C37 C38 H38B 109.5 . . ?
 C37 C38 H38C 109.5 . . ?
 H38A C38 H38B 109.5 . . ?
 H38A C38 H38C 109.5 . . ?
 H38B C38 H38C 109.5 . . ?
 C33 C39 H39 106.6 . . ?
 C33 C39 C40 111.9(3) . . ?
 C40 C39 H39 106.6 . . ?
 C42 C39 C33 112.0(3) . . ?
 C42 C39 H39 106.6 . . ?
 C42 C39 C40 112.6(3) . . ?
 C39 C40 H40A 108.4 . . ?
 C39 C40 H40B 108.4 . . ?
 H40A C40 H40B 107.5 . . ?
 C41 C40 C39 115.4(3) . . ?
 C41 C40 H40A 108.4 . . ?
 C41 C40 H40B 108.4 . . ?
 C40 C41 H41A 109.5 . . ?
 C40 C41 H41B 109.5 . . ?
 C40 C41 H41C 109.5 . . ?
 H41A C41 H41B 109.5 . . ?
 H41A C41 H41C 109.5 . . ?
 H41B C41 H41C 109.5 . . ?
 C39 C42 H42A 109.0 . . ?
 C39 C42 H42B 109.0 . . ?
 C39 C42 C43 113.1(3) . . ?
 H42A C42 H42B 107.8 . . ?
 C43 C42 H42A 109.0 . . ?
 C43 C42 H42B 109.0 . . ?
 C42 C43 H43A 109.5 . . ?
 C42 C43 H43B 109.5 . . ?
 C42 C43 H43C 109.5 . . ?
 H43A C43 H43B 109.5 . . ?
 H43A C43 H43C 109.5 . . ?
 H43B C43 H43C 109.5 . . ?
 Si1 C44 H44A 109.5 . . ?
 Si1 C44 H44B 109.5 . . ?
 Si1 C44 H44C 109.5 . . ?
 H44A C44 H44B 109.5 . . ?
 H44A C44 H44C 109.5 . . ?
 H44B C44 H44C 109.5 . . ?
 Si1 C45 H45A 109.5 . . ?
 Si1 C45 H45B 109.5 . . ?
 Si1 C45 H45C 109.5 . . ?
 H45A C45 H45B 109.5 . . ?
 H45A C45 H45C 109.5 . . ?
 H45B C45 H45C 109.5 . . ?
 Si1 C46 H46A 109.5 . . ?
 Si1 C46 H46B 109.5 . . ?
 Si1 C46 H46C 109.5 . . ?
 H46A C46 H46B 109.5 . . ?
 H46A C46 H46C 109.5 . . ?
 H46B C46 H46C 109.5 . . ?
 Si2 C47 H47A 109.5 . . ?
 Si2 C47 H47B 109.5 . . ?
 Si2 C47 H47C 109.5 . . ?
 H47A C47 H47B 109.5 . . ?
 H47A C47 H47C 109.5 . . ?
 H47B C47 H47C 109.5 . . ?
 Si2 C48 H48A 109.5 . . ?
 Si2 C48 H48B 109.5 . . ?
 Si2 C48 H48C 109.5 . . ?
 H48A C48 H48B 109.5 . . ?
 H48A C48 H48C 109.5 . . ?
 H48B C48 H48C 109.5 . . ?
 Si2 C49 H49A 109.5 . . ?
 Si2 C49 H49B 109.5 . . ?
 Si2 C49 H49C 109.5 . . ?
 H49A C49 H49B 109.5 . . ?
 H49A C49 H49C 109.5 . . ?
 H49B C49 H49C 109.5 . . ?
 Si3 C50 H50A 109.5 . . ?
 Si3 C50 H50B 109.5 . . ?
 Si3 C50 H50C 109.5 . . ?
 H50A C50 H50B 109.5 . . ?
 H50A C50 H50C 109.5 . . ?
 H50B C50 H50C 109.5 . . ?
 Si3 C51 H51A 109.5 . . ?
 Si3 C51 H51B 109.5 . . ?
 Si3 C51 H51C 109.5 . . ?
 H51A C51 H51B 109.5 . . ?
 H51A C51 H51C 109.5 . . ?
 H51B C51 H51C 109.5 . . ?
 Si3 C52 H52A 109.5 . . ?
 Si3 C52 H52B 109.5 . . ?
 Si3 C52 H52C 109.5 . . ?
 H52A C52 H52B 109.5 . . ?
 H52A C52 H52C 109.5 . . ?
 H52B C52 H52C 109.5 . . ?
 Si4 C53 H53A 109.5 . . ?
 Si4 C53 H53B 109.5 . . ?
 Si4 C53 H53C 109.5 . . ?
 H53A C53 H53B 109.5 . . ?
 H53A C53 H53C 109.5 . . ?
 H53B C53 H53C 109.5 . . ?
 Si4 C54 H54A 109.5 . . ?
 Si4 C54 H54B 109.5 . . ?
 Si4 C54 H54C 109.5 . . ?
 H54A C54 H54B 109.5 . . ?
 H54A C54 H54C 109.5 . . ?
 H54B C54 H54C 109.5 . . ?
 Si4 C55 H55A 109.5 . . ?
 Si4 C55 H55B 109.5 . . ?
 Si4 C55 H55C 109.5 . . ?
 H55A C55 H55B 109.5 . . ?
 H55A C55 H55C 109.5 . . ?
 H55B C55 H55C 109.5 . . ?
 C13 C18 H18 105.9 . . ?
 C13 C18 C19 112.9(6) . . ?
 C13 C18 C21 115.4(6) . . ?
 C19 C18 H18 105.9 . . ?
 C19 C18 C21 110.1(6) . . ?
 C21 C18 H18 105.9 . . ?
 C18 C19 H19A 108.6 . . ?
 C18 C19 H19B 108.6 . . ?
 H19A C19 H19B 107.6 . . ?
 C20 C19 C18 114.8(6) . . ?
 C20 C19 H19A 108.6 . . ?
 C20 C19 H19B 108.6 . . ?
 C19 C20 H20A 109.5 . . ?
 C19 C20 H20B 109.5 . . ?
 C19 C20 H20C 109.5 . . ?
 H20A C20 H20B 109.5 . . ?
 H20A C20 H20C 109.5 . . ?
 H20B C20 H20C 109.5 . . ?
 C18 C21 H21A 109.5 . . ?
 C18 C21 H21B 109.5 . . ?
 H21A C21 H21B 108.1 . . ?
 C22 C21 C18 110.8(9) . . ?
 C22 C21 H21A 109.5 . . ?
 C22 C21 H21B 109.5 . . ?
 C21 C22 H22A 109.5 . . ?
 C21 C22 H22B 109.5 . . ?
 C21 C22 H22C 109.5 . . ?
 H22A C22 H22B 109.5 . . ?
 H22A C22 H22C 109.5 . . ?
 H22B C22 H22C 109.5 . . ?
 C17 C23 H23 105.0 . . ?
 C17 C23 C24 111.5(5) . . ?
 C24 C23 H23 105.0 . . ?
 C26 C23 C17 116.6(5) . . ?
 C26 C23 H23 105.0 . . ?
 C26 C23 C24 112.4(5) . . ?
 C23 C24 H24A 108.8 . . ?
 C23 C24 H24B 108.8 . . ?
 H24A C24 H24B 107.7 . . ?
 C25 C24 C23 113.6(6) . . ?
 C25 C24 H24A 108.8 . . ?
 C25 C24 H24B 108.8 . . ?
 C24 C25 H25A 109.5 . . ?
 C24 C25 H25B 109.5 . . ?
 C24 C25 H25C 109.5 . . ?
 H25A C25 H25B 109.5 . . ?
 H25A C25 H25C 109.5 . . ?
 H25B C25 H25C 109.5 . . ?
 C23 C26 H26A 109.0 . . ?
 C23 C26 H26B 109.0 . . ?
 C23 C26 C27 112.9(5) . . ?
 H26A C26 H26B 107.8 . . ?
 C27 C26 H26A 109.0 . . ?
 C27 C26 H26B 109.0 . . ?
 C26 C27 H27A 109.5 . . ?
 C26 C27 H27B 109.5 . . ?
 C26 C27 H27C 109.5 . . ?
 H27A C27 H27B 109.5 . . ?
 H27A C27 H27C 109.5 . . ?
 H27B C27 H27C 109.5 . . ?
 C13 C18A H18A 106.6 . . ?
 C19A C18A C13 120.8(12) . . ?
 C19A C18A H18A 106.6 . . ?
 C21A C18A C13 102.3(11) . . ?
 C21A C18A H18A 106.6 . . ?
 C21A C18A C19A 113.1(12) . . ?
 C18A C19A H19C 107.3 . . ?
 C18A C19A H19D 107.3 . . ?
 H19C C19A H19D 106.9 . . ?
 C20A C19A C18A 120.0(12) . . ?
 C20A C19A H19C 107.3 . . ?
 C20A C19A H19D 107.3 . . ?
 C19A C20A H20D 109.5 . . ?
 C19A C20A H20E 109.5 . . ?
 C19A C20A H20F 109.5 . . ?
 H20D C20A H20E 109.5 . . ?
 H20D C20A H20F 109.5 . . ?
 H20E C20A H20F 109.5 . . ?
 C18A C21A H21C 108.5 . . ?
 C18A C21A H21D 108.5 . . ?
 H21C C21A H21D 107.5 . . ?
 C22A C21A C18A 115.2(17) . . ?
 C22A C21A H21C 108.5 . . ?
 C22A C21A H21D 108.5 . . ?
 C21A C22A H22D 109.5 . . ?
 C21A C22A H22E 109.5 . . ?
 C21A C22A H22F 109.5 . . ?
 H22D C22A H22E 109.5 . . ?
 H22D C22A H22F 109.5 . . ?
 H22E C22A H22F 109.5 . . ?
 C17 C23A H23A 108.3 . . ?
 C17 C23A C24A 109.3(8) . . ?
 C24A C23A H23A 108.3 . . ?
 C26A C23A C17 110.4(9) . . ?
 C26A C23A H23A 108.3 . . ?
 C26A C23A C24A 112.1(11) . . ?
 C23A C24A H24C 109.1 . . ?
 C23A C24A H24D 109.1 . . ?
 H24C C24A H24D 107.8 . . ?
 C25A C24A C23A 112.7(9) . . ?
 C25A C24A H24C 109.1 . . ?
 C25A C24A H24D 109.1 . . ?
 C24A C25A H25D 109.5 . . ?
 C24A C25A H25E 109.5 . . ?
 C24A C25A H25F 109.5 . . ?
 H25D C25A H25E 109.5 . . ?
 H25D C25A H25F 109.5 . . ?
 H25E C25A H25F 109.5 . . ?
 C23A C26A H26C 107.4 . . ?
 C23A C26A H26D 107.4 . . ?
 H26C C26A H26D 106.9 . . ?
 C27A C26A C23A 119.8(13) . . ?
 C27A C26A H26C 107.4 . . ?
 C27A C26A H26D 107.4 . . ?
 C26A C27A H27D 109.5 . . ?
 C26A C27A H27E 109.5 . . ?
 C26A C27A H27F 109.5 . . ?
 H27D C27A H27E 109.5 . . ?
 H27D C27A H27F 109.5 . . ?
 H27E C27A H27F 109.5 . . ?
 N7 Si5 C99 111.26(17) . . ?
 N7 Si5 C100 114.55(19) . . ?
 N7 Si5 C101 113.94(19) . . ?
 C100 Si5 C99 104.3(3) . . ?
 C101 Si5 C99 106.4(3) . . ?
 C101 Si5 C100 105.6(2) . . ?
 N7 Si6 C102 115.3(2) . . ?
 N7 Si6 C103 111.9(2) . . ?
 N7 Si6 C104 110.13(17) . . ?
 C102 Si6 C103 106.4(3) . . ?
 C102 Si6 C104 106.0(3) . . ?
 C104 Si6 C103 106.7(2) . . ?
 Na4 Mg2 Na5 97.51(4) . . ?
 N5 Mg2 Na4 89.04(7) . . ?
 N5 Mg2 Na5 162.80(8) . . ?
 N5 Mg2 N6 88.42(10) . . ?
 N6 Mg2 Na4 167.07(8) . . ?
 N6 Mg2 Na5 88.53(8) . . ?
 N7 Na4 Mg2 125.69(9) . . ?
 N7 Na4 C67 174.78(10) . . ?
 N7 Na4 C69 138.31(10) . . ?
 N7 Na4 C70 126.25(11) . . ?
 N7 Na4 C71 130.71(11) . . ?
 N7 Na4 C72 148.99(10) . . ?
 C67 Na4 Mg2 52.26(6) . . ?
 C69 Na4 Mg2 92.77(7) . . ?
 C69 Na4 C67 45.86(8) . . ?
 C70 Na4 Mg2 107.78(7) . . ?
 C70 Na4 C67 55.52(9) . . ?
 C70 Na4 C69 27.13(9) . . ?
 C70 Na4 C72 49.48(9) . . ?
 C71 Na4 Mg2 94.08(8) . . ?
 C71 Na4 C67 47.88(8) . . ?
 C71 Na4 C69 48.24(9) . . ?
 C71 Na4 C70 28.28(10) . . ?
 C71 Na4 C72 28.00(9) . . ?
 C72 Na4 Mg2 66.16(7) . . ?
 C72 Na4 C67 27.08(8) . . ?
 C72 Na4 C69 55.80(9) . . ?
 N8 Na5 Mg2 126.08(9) . . ?
 N8 Na5 C84 153.03(11) . . ?
 N8 Na5 C85 133.68(11) . . ?
 N8 Na5 C86 126.29(11) . . ?
 N8 Na5 C87 135.32(11) . . ?
 N8 Na5 C88 155.48(11) . . ?
 C84 Na5 Mg2 64.70(7) . . ?
 C84 Na5 C88 47.46(9) . . ?
 C85 Na5 Mg2 91.82(8) . . ?
 C85 Na5 C84 27.13(9) . . ?
 C85 Na5 C87 48.72(10) . . ?
 C85 Na5 C88 55.71(9) . . ?
 C86 Na5 Mg2 107.44(8) . . ?
 C86 Na5 C84 48.73(9) . . ?
 C86 Na5 C85 28.05(10) . . ?
 C86 Na5 C87 27.74(10) . . ?
 C86 Na5 C88 47.94(9) . . ?
 C87 Na5 Mg2 94.42(7) . . ?
 C87 Na5 C84 56.11(9) . . ?
 C87 Na5 C88 26.52(9) . . ?
 C88 Na5 Mg2 68.06(6) . . ?
 N7 Na6 N8 161.77(12) . . ?
 C56 N5 Mg2 127.9(2) . . ?
 C56 N5 C67 126.0(3) . . ?
 C67 N5 Mg2 104.75(17) . . ?
 C58 N6 Mg2 127.1(2) . . ?
 C58 N6 C83 127.6(3) . . ?
 C83 N6 Mg2 104.59(18) . . ?
 Si5 N7 Si6 123.71(16) . . ?
 Si5 N7 Na4 116.22(14) . . ?
 Si5 N7 Na6 110.67(14) . . ?
 Si6 N7 Na4 104.10(13) . . ?
 Si6 N7 Na6 110.74(14) . . ?
 Na4 N7 Na6 84.52(10) . . ?
 Na5 N8 Na6 83.60(10) . . ?
 Si7 N8 Na5 105.7(3) . . ?
 Si7 N8 Na6 113.5(3) . . ?
 Si7 N8 Si8 128.7(4) . . ?
 Si8 N8 Na5 113.7(3) . . ?
 Si8 N8 Na6 102.7(3) . . ?
 Si7A N8 Na5 106.7(7) . . ?
 Si7A N8 Na6 103.0(5) . . ?
 Si8A N8 Na5 123.5(5) . . ?
 Si8A N8 Na6 109.7(5) . . ?
 Si8A N8 Si7A 121.7(8) . . ?
 Si7B N8 Na5 105.1(7) . . ?
 Si7B N8 Na6 112.2(9) . . ?
 N5 C56 C57 121.2(3) . . ?
 N5 C56 C59 125.9(3) . . ?
 C57 C56 C59 112.8(3) . . ?
 C56 C57 H57 113.3 . . ?
 C56 C57 C58 133.4(3) . . ?
 C58 C57 H57 113.3 . . ?
 N6 C58 C57 121.9(3) . . ?
 N6 C58 C63 126.0(3) . . ?
 C57 C58 C63 112.0(3) . . ?
 C60 C59 C56 117.0(3) . . ?
 C60 C59 C61 107.0(3) . . ?
 C60 C59 C62 106.4(3) . . ?
 C61 C59 C56 106.6(3) . . ?
 C62 C59 C56 111.4(3) . . ?
 C62 C59 C61 108.0(3) . . ?
 C59 C60 H60A 109.5 . . ?
 C59 C60 H60B 109.5 . . ?
 C59 C60 H60C 109.5 . . ?
 H60A C60 H60B 109.5 . . ?
 H60A C60 H60C 109.5 . . ?
 H60B C60 H60C 109.5 . . ?
 C59 C61 H61A 109.5 . . ?
 C59 C61 H61B 109.5 . . ?
 C59 C61 H61C 109.5 . . ?
 H61A C61 H61B 109.5 . . ?
 H61A C61 H61C 109.5 . . ?
 H61B C61 H61C 109.5 . . ?
 C59 C62 H62A 109.5 . . ?
 C59 C62 H62B 109.5 . . ?
 C59 C62 H62C 109.5 . . ?
 H62A C62 H62B 109.5 . . ?
 H62A C62 H62C 109.5 . . ?
 H62B C62 H62C 109.5 . . ?
 C64 C63 C58 116.2(3) . . ?
 C64 C63 C65 106.9(3) . . ?
 C64 C63 C66 106.8(3) . . ?
 C65 C63 C58 110.7(3) . . ?
 C65 C63 C66 108.1(3) . . ?
 C66 C63 C58 107.8(3) . . ?
 C63 C64 H64A 109.5 . . ?
 C63 C64 H64B 109.5 . . ?
 C63 C64 H64C 109.5 . . ?
 H64A C64 H64B 109.5 . . ?
 H64A C64 H64C 109.5 . . ?
 H64B C64 H64C 109.5 . . ?
 C63 C65 H65A 109.5 . . ?
 C63 C65 H65B 109.5 . . ?
 C63 C65 H65C 109.5 . . ?
 H65A C65 H65B 109.5 . . ?
 H65A C65 H65C 109.5 . . ?
 H65B C65 H65C 109.5 . . ?
 C63 C66 H66A 109.5 . . ?
 C63 C66 H66B 109.5 . . ?
 C63 C66 H66C 109.5 . . ?
 H66A C66 H66B 109.5 . . ?
 H66A C66 H66C 109.5 . . ?
 H66B C66 H66C 109.5 . . ?
 N5 C67 Na4 113.93(18) . . ?
 N5 C67 C72 119.5(3) . . ?
 C68 C67 Na4 79.38(17) . . ?
 C68 C67 N5 119.2(3) . . ?
 C68 C67 C72 120.5(3) . . ?
 C72 C67 Na4 69.14(16) . . ?
 C67 C68 C73 120.2(3) . . ?
 C69 C68 C67 118.7(3) . . ?
 C69 C68 C73 121.1(3) . . ?
 Na4 C69 H69 119.9 . . ?
 C68 C69 Na4 82.44(19) . . ?
 C68 C69 H69 119.1 . . ?
 C68 C69 C70 121.9(3) . . ?
 C70 C69 Na4 69.33(18) . . ?
 C70 C69 H69 119.1 . . ?
 Na4 C70 H70 113.7 . . ?
 C69 C70 Na4 83.55(19) . . ?
 C69 C70 H70 120.5 . . ?
 C71 C70 Na4 72.75(19) . . ?
 C71 C70 C69 118.9(3) . . ?
 C71 C70 H70 120.5 . . ?
 Na4 C71 H71 110.5 . . ?
 C70 C71 Na4 78.97(19) . . ?
 C70 C71 H71 119.0 . . ?
 C70 C71 C72 122.0(3) . . ?
 C72 C71 Na4 81.50(18) . . ?
 C72 C71 H71 119.0 . . ?
 C67 C72 Na4 83.78(17) . . ?
 C67 C72 C78 121.2(3) . . ?
 C71 C72 Na4 70.50(17) . . ?
 C71 C72 C67 118.1(3) . . ?
 C71 C72 C78 120.8(3) . . ?
 C78 C72 Na4 114.6(2) . . ?
 C68 C73 H73 106.2 . . ?
 C68 C73 C74 111.8(3) . . ?
 C68 C73 C76 113.0(3) . . ?
 C74 C73 H73 106.2 . . ?
 C76 C73 H73 106.2 . . ?
 C76 C73 C74 112.7(3) . . ?
 C73 C74 H74A 108.5 . . ?
 C73 C74 H74B 108.5 . . ?
 H74A C74 H74B 107.5 . . ?
 C75 C74 C73 115.0(3) . . ?
 C75 C74 H74A 108.5 . . ?
 C75 C74 H74B 108.5 . . ?
 C74 C75 H75A 109.5 . . ?
 C74 C75 H75B 109.5 . . ?
 C74 C75 H75C 109.5 . . ?
 H75A C75 H75B 109.5 . . ?
 H75A C75 H75C 109.5 . . ?
 H75B C75 H75C 109.5 . . ?
 C73 C76 H76A 109.0 . . ?
 C73 C76 H76B 109.0 . . ?
 H76A C76 H76B 107.8 . . ?
 C77 C76 C73 112.7(3) . . ?
 C77 C76 H76A 109.0 . . ?
 C77 C76 H76B 109.0 . . ?
 C76 C77 H77A 109.5 . . ?
 C76 C77 H77B 109.5 . . ?
 C76 C77 H77C 109.5 . . ?
 H77A C77 H77B 109.5 . . ?
 H77A C77 H77C 109.5 . . ?
 H77B C77 H77C 109.5 . . ?
 C72 C78 H78 106.1 . . ?
 C72 C78 C79 112.9(3) . . ?
 C72 C78 C81 112.7(3) . . ?
 C79 C78 H78 106.1 . . ?
 C81 C78 H78 106.1 . . ?
 C81 C78 C79 112.3(3) . . ?
 C78 C79 H79A 108.2 . . ?
 C78 C79 H79B 108.2 . . ?
 H79A C79 H79B 107.4 . . ?
 C80 C79 C78 116.2(3) . . ?
 C80 C79 H79A 108.2 . . ?
 C80 C79 H79B 108.2 . . ?
 C79 C80 H80A 109.5 . . ?
 C79 C80 H80B 109.5 . . ?
 C79 C80 H80C 109.5 . . ?
 H80A C80 H80B 109.5 . . ?
 H80A C80 H80C 109.5 . . ?
 H80B C80 H80C 109.5 . . ?
 C78 C81 H81A 108.7 . . ?
 C78 C81 H81B 108.7 . . ?
 C78 C81 C82 114.2(3) . . ?
 H81A C81 H81B 107.6 . . ?
 C82 C81 H81A 108.7 . . ?
 C82 C81 H81B 108.7 . . ?
 C81 C82 H82A 109.5 . . ?
 C81 C82 H82B 109.5 . . ?
 C81 C82 H82C 109.5 . . ?
 H82A C82 H82B 109.5 . . ?
 H82A C82 H82C 109.5 . . ?
 H82B C82 H82C 109.5 . . ?
 N6 C83 C84 120.4(3) . . ?
 N6 C83 C88 118.7(3) . . ?
 C84 C83 C88 120.1(3) . . ?
 C83 C84 Na5 80.71(18) . . ?
 C83 C84 C89 122.1(5) . . ?
 C83 C84 C166 120.4(6) . . ?
 C85 C84 Na5 70.8(2) . . ?
 C85 C84 C83 118.6(3) . . ?
 C85 C84 C89 118.7(5) . . ?
 C85 C84 C166 119.7(6) . . ?
 C89 C84 Na5 110.7(4) . . ?
 C166 C84 Na5 129.5(5) . . ?
 Na5 C85 H85 115.0 . . ?
 C84 C85 Na5 82.1(2) . . ?
 C84 C85 H85 119.3 . . ?
 C86 C85 Na5 73.9(2) . . ?
 C86 C85 C84 121.4(3) . . ?
 C86 C85 H85 119.3 . . ?
 Na5 C86 H86 112.8 . . ?
 C85 C86 Na5 78.0(2) . . ?
 C85 C86 H86 120.1 . . ?
 C87 C86 Na5 79.5(2) . . ?
 C87 C86 C85 119.7(3) . . ?
 C87 C86 H86 120.1 . . ?
 Na5 C87 H87 114.7 . . ?
 C86 C87 Na5 72.7(2) . . ?
 C86 C87 H87 119.2 . . ?
 C86 C87 C88 121.6(3) . . ?
 C88 C87 Na5 83.60(19) . . ?
 C88 C87 H87 119.2 . . ?
 C83 C88 Na5 78.24(17) . . ?
 C83 C88 C94 120.0(3) . . ?
 C87 C88 Na5 69.88(18) . . ?
 C87 C88 C83 118.5(3) . . ?
 C87 C88 C94 121.5(3) . . ?
 C94 C88 Na5 123.19(19) . . ?
 C88 C94 H94 106.6 . . ?
 C88 C94 C95 112.6(3) . . ?
 C88 C94 C97 114.0(3) . . ?
 C95 C94 H94 106.6 . . ?
 C97 C94 H94 106.6 . . ?
 C97 C94 C95 110.1(3) . . ?
 C94 C95 H95A 109.2 . . ?
 C94 C95 H95B 109.2 . . ?
 H95A C95 H95B 107.9 . . ?
 C96 C95 C94 112.2(3) . . ?
 C96 C95 H95A 109.2 . . ?
 C96 C95 H95B 109.2 . . ?
 C95 C96 H96A 109.5 . . ?
 C95 C96 H96B 109.5 . . ?
 C95 C96 H96C 109.5 . . ?
 H96A C96 H96B 109.5 . . ?
 H96A C96 H96C 109.5 . . ?
 H96B C96 H96C 109.5 . . ?
 C94 C97 H97A 108.6 . . ?
 C94 C97 H97B 108.6 . . ?
 H97A C97 H97B 107.6 . . ?
 C98 C97 C94 114.5(3) . . ?
 C98 C97 H97A 108.6 . . ?
 C98 C97 H97B 108.6 . . ?
 C97 C98 H98A 109.5 . . ?
 C97 C98 H98B 109.5 . . ?
 C97 C98 H98C 109.5 . . ?
 H98A C98 H98B 109.5 . . ?
 H98A C98 H98C 109.5 . . ?
 H98B C98 H98C 109.5 . . ?
 Si5 C99 H99A 109.5 . . ?
 Si5 C99 H99B 109.5 . . ?
 Si5 C99 H99C 109.5 . . ?
 H99A C99 H99B 109.5 . . ?
 H99A C99 H99C 109.5 . . ?
 H99B C99 H99C 109.5 . . ?
 Si5 C100 H10G 109.5 . . ?
 Si5 C100 H10H 109.5 . . ?
 Si5 C100 H10I 109.5 . . ?
 H10G C100 H10H 109.5 . . ?
 H10G C100 H10I 109.5 . . ?
 H10H C100 H10I 109.5 . . ?
 Si5 C101 H10A 109.5 . . ?
 Si5 C101 H10B 109.5 . . ?
 Si5 C101 H10C 109.5 . . ?
 H10A C101 H10B 109.5 . . ?
 H10A C101 H10C 109.5 . . ?
 H10B C101 H10C 109.5 . . ?
 Si6 C102 H10M 109.5 . . ?
 Si6 C102 H10N 109.5 . . ?
 Si6 C102 H10O 109.5 . . ?
 H10M C102 H10N 109.5 . . ?
 H10M C102 H10O 109.5 . . ?
 H10N C102 H10O 109.5 . . ?
 Si6 C103 H10J 109.5 . . ?
 Si6 C103 H10K 109.5 . . ?
 Si6 C103 H10L 109.5 . . ?
 H10J C103 H10K 109.5 . . ?
 H10J C103 H10L 109.5 . . ?
 H10K C103 H10L 109.5 . . ?
 Si6 C104 H10D 109.5 . . ?
 Si6 C104 H10E 109.5 . . ?
 Si6 C104 H10F 109.5 . . ?
 H10D C104 H10E 109.5 . . ?
 H10D C104 H10F 109.5 . . ?
 H10E C104 H10F 109.5 . . ?
 N8 Si7 C105 110.7(5) . . ?
 N8 Si7 C106 108.2(7) . . ?
 N8 Si7 C107 118.0(5) . . ?
 C105 Si7 C106 106.8(7) . . ?
 C105 Si7 C107 105.9(6) . . ?
 C107 Si7 C106 106.6(5) . . ?
 N8 Si8 C108 111.4(5) . . ?
 N8 Si8 C109 111.8(5) . . ?
 N8 Si8 C110 116.4(5) . . ?
 C108 Si8 C109 105.0(5) . . ?
 C110 Si8 C108 107.5(7) . . ?
 C110 Si8 C109 103.8(7) . . ?
 C84 C89 H89 106.7 . . ?
 C84 C89 C90 116.6(8) . . ?
 C90 C89 H89 106.7 . . ?
 C92 C89 C84 108.2(6) . . ?
 C92 C89 H89 106.7 . . ?
 C92 C89 C90 111.3(9) . . ?
 C89 C90 H90A 108.5 . . ?
 C89 C90 H90B 108.5 . . ?
 H90A C90 H90B 107.5 . . ?
 C91 C90 C89 114.9(10) . . ?
 C91 C90 H90A 108.5 . . ?
 C91 C90 H90B 108.5 . . ?
 C90 C91 H91A 109.5 . . ?
 C90 C91 H91B 109.5 . . ?
 C90 C91 H91C 109.5 . . ?
 H91A C91 H91B 109.5 . . ?
 H91A C91 H91C 109.5 . . ?
 H91B C91 H91C 109.5 . . ?
 C89 C92 H92A 108.6 . . ?
 C89 C92 H92B 108.6 . . ?
 H92A C92 H92B 107.6 . . ?
 C93 C92 C89 114.5(8) . . ?
 C93 C92 H92A 108.6 . . ?
 C93 C92 H92B 108.6 . . ?
 C92 C93 H93A 109.5 . . ?
 C92 C93 H93B 109.5 . . ?
 C92 C93 H93C 109.5 . . ?
 H93A C93 H93B 109.5 . . ?
 H93A C93 H93C 109.5 . . ?
 H93B C93 H93C 109.5 . . ?
 Si7 C105 H10V 109.5 . . ?
 Si7 C105 H10W 109.5 . . ?
 Si7 C105 H10X 109.5 . . ?
 H10V C105 H10W 109.5 . . ?
 H10V C105 H10X 109.5 . . ?
 H10W C105 H10X 109.5 . . ?
 Si7 C106 H10Z 109.5 . . ?
 Si7 C106 H1AH 109.5 . . ?
 Si7 C106 H1AI 109.5 . . ?
 H10Z C106 H1AH 109.5 . . ?
 H10Z C106 H1AI 109.5 . . ?
 H1AH C106 H1AI 109.5 . . ?
 Si7 C107 H10Y 109.5 . . ?
 Si7 C107 H1AF 109.5 . . ?
 Si7 C107 H1AG 109.5 . . ?
 H10Y C107 H1AF 109.5 . . ?
 H10Y C107 H1AG 109.5 . . ?
 H1AF C107 H1AG 109.5 . . ?
 Si8 C108 H10P 109.5 . . ?
 Si8 C108 H10Q 109.5 . . ?
 Si8 C108 H10R 109.5 . . ?
 H10P C108 H10Q 109.5 . . ?
 H10P C108 H10R 109.5 . . ?
 H10Q C108 H10R 109.5 . . ?
 Si8 C109 H10S 109.5 . . ?
 Si8 C109 H10T 109.5 . . ?
 Si8 C109 H10U 109.5 . . ?
 H10S C109 H10T 109.5 . . ?
 H10S C109 H10U 109.5 . . ?
 H10T C109 H10U 109.5 . . ?
 Si8 C110 H11A 109.5 . . ?
 Si8 C110 H11B 109.5 . . ?
 Si8 C110 H11C 109.5 . . ?
 H11A C110 H11B 109.5 . . ?
 H11A C110 H11C 109.5 . . ?
 H11B C110 H11C 109.5 . . ?
 N8 Si7A C171 120.0(12) . . ?
 N8 Si7A C172 117.7(11) . . ?
 N8 Si7A C173 110.0(19) . . ?
 C171 Si7A C172 102.5(10) . . ?
 C171 Si7A C173 102.7(11) . . ?
 C173 Si7A C172 101.5(11) . . ?
 N8 Si8A C174 115.4(9) . . ?
 N8 Si8A C175 106.4(11) . . ?
 N8 Si8A C176 115.4(12) . . ?
 C174 Si8A C175 106.1(11) . . ?
 C176 Si8A C174 105.3(15) . . ?
 C176 Si8A C175 107.6(16) . . ?
 C84 C166 H166 109.7 . . ?
 C84 C166 C167 104.3(8) . . ?
 C84 C166 C169 112.2(8) . . ?
 C167 C166 H166 109.7 . . ?
 C169 C166 H166 109.7 . . ?
 C169 C166 C167 111.1(11) . . ?
 C166 C167 H16A 107.8 . . ?
 C166 C167 H16B 107.8 . . ?
 H16A C167 H16B 107.2 . . ?
 C168 C167 C166 117.9(13) . . ?
 C168 C167 H16A 107.8 . . ?
 C168 C167 H16B 107.8 . . ?
 C167 C168 H16C 109.5 . . ?
 C167 C168 H16D 109.5 . . ?
 C167 C168 H16E 109.5 . . ?
 H16C C168 H16D 109.5 . . ?
 H16C C168 H16E 109.5 . . ?
 H16D C168 H16E 109.5 . . ?
 C166 C169 H16F 108.7 . . ?
 C166 C169 H16G 108.7 . . ?
 H16F C169 H16G 107.6 . . ?
 C170 C169 C166 114.3(9) . . ?
 C170 C169 H16F 108.7 . . ?
 C170 C169 H16G 108.7 . . ?
 C169 C170 H17S 109.5 . . ?
 C169 C170 H17T 109.5 . . ?
 C169 C170 H17U 109.5 . . ?
 H17S C170 H17T 109.5 . . ?
 H17S C170 H17U 109.5 . . ?
 H17T C170 H17U 109.5 . . ?
 Si7A C171 H17M 109.5 . . ?
 Si7A C171 H17N 109.5 . . ?
 Si7A C171 H17O 109.5 . . ?
 H17M C171 H17N 109.5 . . ?
 H17M C171 H17O 109.5 . . ?
 H17N C171 H17O 109.5 . . ?
 Si7A C172 H17P 109.5 . . ?
 Si7A C172 H17Q 109.5 . . ?
 Si7A C172 H17R 109.5 . . ?
 H17P C172 H17Q 109.5 . . ?
 H17P C172 H17R 109.5 . . ?
 H17Q C172 H17R 109.5 . . ?
 Si7A C173 H17A 109.5 . . ?
 Si7A C173 H17B 109.5 . . ?
 Si7A C173 H17C 109.5 . . ?
 H17A C173 H17B 109.5 . . ?
 H17A C173 H17C 109.5 . . ?
 H17B C173 H17C 109.5 . . ?
 Si8A C174 H17J 109.5 . . ?
 Si8A C174 H17K 109.5 . . ?
 Si8A C174 H17L 109.5 . . ?
 H17J C174 H17K 109.5 . . ?
 H17J C174 H17L 109.5 . . ?
 H17K C174 H17L 109.5 . . ?
 Si8A C175 H17D 109.5 . . ?
 Si8A C175 H17E 109.5 . . ?
 Si8A C175 H17F 109.5 . . ?
 H17D C175 H17E 109.5 . . ?
 H17D C175 H17F 109.5 . . ?
 H17E C175 H17F 109.5 . . ?
 Si8A C176 H17G 109.5 . . ?
 Si8A C176 H17H 109.5 . . ?
 Si8A C176 H17I 109.5 . . ?
 H17G C176 H17H 109.5 . . ?
 H17G C176 H17I 109.5 . . ?
 H17H C176 H17I 109.5 . . ?
 N8 Si7B C177 113.6(13) . . ?
 N8 Si7B C178 110.1(15) . . ?
 N8 Si7B C179 113.1(14) . . ?
 C177 Si7B C178 102.2(17) . . ?
 C177 Si7B C179 106.2(17) . . ?
 C178 Si7B C179 111.0(18) . . ?
 Si7B C177 H203 109.5 . . ?
 Si7B C177 H204 109.5 . . ?
 Si7B C177 H205 109.5 . . ?
 H203 C177 H204 109.5 . . ?
 H203 C177 H205 109.5 . . ?
 H204 C177 H205 109.5 . . ?
 Si7B C178 H200 109.5 . . ?
 Si7B C178 H201 109.5 . . ?
 Si7B C178 H202 109.5 . . ?
 H200 C178 H201 109.5 . . ?
 H200 C178 H202 109.5 . . ?
 H201 C178 H202 109.5 . . ?
 Si7B C179 H206 109.5 . . ?
 Si7B C179 H207 109.5 . . ?
 Si7B C179 H208 109.5 . . ?
 H206 C179 H207 109.5 . . ?
 H206 C179 H208 109.5 . . ?
 H207 C179 H208 109.5 . . ?
 N11 Si9 C154 109.91(15) . . ?
 N11 Si9 C155 114.90(15) . . ?
 N11 Si9 C156 112.30(16) . . ?
 C154 Si9 C155 105.95(17) . . ?
 C154 Si9 C156 106.06(19) . . ?
 C155 Si9 C156 107.16(18) . . ?
 N11 Si10 C157 113.08(16) . . ?
 N11 Si10 C158 108.78(14) . . ?
 N11 Si10 C159 115.14(15) . . ?
 C157 Si10 C159 105.55(17) . . ?
 C158 Si10 C157 108.22(16) . . ?
 C158 Si10 C159 105.62(17) . . ?
 Na8 Mg3 Na7 91.54(4) . . ?
 N9 Mg3 Na7 91.50(7) . . ?
 N9 Mg3 Na8 171.04(8) . . ?
 N9 Mg3 N10 88.88(10) . . ?
 N10 Mg3 Na7 172.13(8) . . ?
 N10 Mg3 Na8 89.26(7) . . ?
 N11 Na7 Mg3 130.68(8) . . ?
 N11 Na7 C124 131.35(10) . . ?
 N11 Na7 C125 124.03(10) . . ?
 N11 Na7 C126 134.73(10) . . ?
 C124 Na7 Mg3 91.00(7) . . ?
 C125 Na7 Mg3 105.18(7) . . ?
 C125 Na7 C124 27.38(9) . . ?
 C125 Na7 C126 27.62(9) . . ?
 C126 Na7 Mg3 90.78(7) . . ?
 C126 Na7 C124 47.58(9) . . ?
 C138 Na8 Mg3 53.32(6) . . ?
 C138 Na8 C143 26.32(7) . . ?
 C139 Na8 Mg3 67.52(6) . . ?
 C139 Na8 C138 27.12(7) . . ?
 C139 Na8 C143 47.64(8) . . ?
 C140 Na8 Mg3 94.78(7) . . ?
 C140 Na8 C138 47.68(8) . . ?
 C140 Na8 C139 27.31(8) . . ?
 C140 Na8 C142 48.65(8) . . ?
 C140 Na8 C143 55.69(8) . . ?
 C141 Na8 Mg3 109.48(7) . . ?
 C141 Na8 C138 56.16(8) . . ?
 C141 Na8 C139 49.13(8) . . ?
 C141 Na8 C140 28.11(9) . . ?
 C141 Na8 C142 27.88(8) . . ?
 C141 Na8 C143 48.05(8) . . ?
 C142 Na8 Mg3 94.66(7) . . ?
 C142 Na8 C138 46.85(8) . . ?
 C142 Na8 C139 56.21(8) . . ?
 C142 Na8 C143 26.28(8) . . ?
 C143 Na8 Mg3 68.40(6) . . ?
 N12 Na8 Mg3 132.7(2) . . ?
 N12 Na8 C138 173.0(2) . . ?
 N12 Na8 C139 152.54(16) . . ?
 N12 Na8 C140 128.89(18) . . ?
 N12 Na8 C141 117.7(2) . . ?
 N12 Na8 C142 126.2(2) . . ?
 N12 Na8 C143 147.7(2) . . ?
 N12A Na8 Mg3 127.6(7) . . ?
 N12A Na8 C138 169.4(6) . . ?
 N12A Na8 C139 160.9(4) . . ?
 N12A Na8 C140 136.2(6) . . ?
 N12A Na8 C141 121.7(8) . . ?
 N12A Na8 C142 125.7(8) . . ?
 N12A Na8 C143 143.6(7) . . ?
 N11 Na9 N12 166.5(2) . . ?
 N12A Na9 N11 170.3(8) . . ?
 C111 N9 Mg3 127.1(2) . . ?
 C111 N9 C122 128.1(2) . . ?
 C122 N9 Mg3 104.72(17) . . ?
 C113 N10 Mg3 126.99(19) . . ?
 C113 N10 C138 127.3(2) . . ?
 C138 N10 Mg3 104.95(17) . . ?
 Si9 N11 Si10 122.06(15) . . ?
 Si9 N11 Na7 113.95(13) . . ?
 Si9 N11 Na9 111.90(13) . . ?
 Si10 N11 Na7 112.26(13) . . ?
 Si10 N11 Na9 105.91(13) . . ?
 Na9 N11 Na7 83.86(10) . . ?
 N9 C111 C112 121.9(3) . . ?
 N9 C111 C114 125.6(3) . . ?
 C112 C111 C114 112.5(2) . . ?
 C111 C112 H112 113.3 . . ?
 C113 C112 C111 133.5(3) . . ?
 C113 C112 H112 113.3 . . ?
 N10 C113 C112 121.6(3) . . ?
 N10 C113 C118 125.4(3) . . ?
 C112 C113 C118 112.8(2) . . ?
 C115 C114 C111 116.6(3) . . ?
 C115 C114 C116 106.9(3) . . ?
 C115 C114 C117 105.9(3) . . ?
 C116 C114 C111 107.4(3) . . ?
 C117 C114 C111 110.5(3) . . ?
 C117 C114 C116 109.5(3) . . ?
 C114 C115 H11J 109.5 . . ?
 C114 C115 H11K 109.5 . . ?
 C114 C115 H11L 109.5 . . ?
 H11J C115 H11K 109.5 . . ?
 H11J C115 H11L 109.5 . . ?
 H11K C115 H11L 109.5 . . ?
 C114 C116 H11M 109.5 . . ?
 C114 C116 H11N 109.5 . . ?
 C114 C116 H11O 109.5 . . ?
 H11M C116 H11N 109.5 . . ?
 H11M C116 H11O 109.5 . . ?
 H11N C116 H11O 109.5 . . ?
 C114 C117 H11P 109.5 . . ?
 C114 C117 H11Q 109.5 . . ?
 C114 C117 H11R 109.5 . . ?
 H11P C117 H11Q 109.5 . . ?
 H11P C117 H11R 109.5 . . ?
 H11Q C117 H11R 109.5 . . ?
 C119 C118 C113 117.0(2) . . ?
 C119 C118 C120 106.0(3) . . ?
 C119 C118 C121 107.0(3) . . ?
 C120 C118 C113 110.4(3) . . ?
 C121 C118 C113 107.4(2) . . ?
 C121 C118 C120 108.8(3) . . ?
 C118 C119 H11G 109.5 . . ?
 C118 C119 H11H 109.5 . . ?
 C118 C119 H11I 109.5 . . ?
 H11G C119 H11H 109.5 . . ?
 H11G C119 H11I 109.5 . . ?
 H11H C119 H11I 109.5 . . ?
 C118 C120 H12F 109.5 . . ?
 C118 C120 H12G 109.5 . . ?
 C118 C120 H12H 109.5 . . ?
 H12F C120 H12G 109.5 . . ?
 H12F C120 H12H 109.5 . . ?
 H12G C120 H12H 109.5 . . ?
 C118 C121 H12C 109.5 . . ?
 C118 C121 H12D 109.5 . . ?
 C118 C121 H12E 109.5 . . ?
 H12C C121 H12D 109.5 . . ?
 H12C C121 H12E 109.5 . . ?
 H12D C121 H12E 109.5 . . ?
 C123 C122 N9 118.4(3) . . ?
 C127 C122 N9 120.3(3) . . ?
 C127 C122 C123 120.5(3) . . ?
 C122 C123 C128 120.6(3) . . ?
 C124 C123 C122 118.7(3) . . ?
 C124 C123 C128 120.6(3) . . ?
 Na7 C124 H124 114.9 . . ?
 C123 C124 Na7 85.10(19) . . ?
 C123 C124 H124 119.4 . . ?
 C125 C124 Na7 70.86(19) . . ?
 C125 C124 C123 121.2(3) . . ?
 C125 C124 H124 119.4 . . ?
 Na7 C125 H125 108.1 . . ?
 C124 C125 Na7 81.8(2) . . ?
 C124 C125 H125 120.4 . . ?
 C124 C125 C126 119.3(3) . . ?
 C126 C125 Na7 80.2(2) . . ?
 C126 C125 H125 120.4 . . ?
 Na7 C126 H126 113.5 . . ?
 C125 C126 Na7 72.22(19) . . ?
 C125 C126 H126 119.0 . . ?
 C127 C126 Na7 85.32(18) . . ?
 C127 C126 C125 121.9(3) . . ?
 C127 C126 H126 119.0 . . ?
 C122 C127 C133 121.1(3) . . ?
 C126 C127 C122 118.3(3) . . ?
 C126 C127 C133 120.4(3) . . ?
 C123 C128 H128 106.3 . . ?
 C123 C128 C129 113.0(2) . . ?
 C123 C128 C131 112.0(3) . . ?
 C129 C128 H128 106.3 . . ?
 C129 C128 C131 112.2(3) . . ?
 C131 C128 H128 106.3 . . ?
 C128 C129 H12A 108.5 . . ?
 C128 C129 H12B 108.5 . . ?
 H12A C129 H12B 107.5 . . ?
 C130 C129 C128 115.0(3) . . ?
 C130 C129 H12A 108.5 . . ?
 C130 C129 H12B 108.5 . . ?
 C129 C130 H13E 109.5 . . ?
 C129 C130 H13F 109.5 . . ?
 C129 C130 H13G 109.5 . . ?
 H13E C130 H13F 109.5 . . ?
 H13E C130 H13G 109.5 . . ?
 H13F C130 H13G 109.5 . . ?
 C128 C131 H13C 108.9 . . ?
 C128 C131 H13D 108.9 . . ?
 H13C C131 H13D 107.7 . . ?
 C132 C131 C128 113.2(3) . . ?
 C132 C131 H13C 108.9 . . ?
 C132 C131 H13D 108.9 . . ?
 C131 C132 H13H 109.5 . . ?
 C131 C132 H13I 109.5 . . ?
 C131 C132 H13J 109.5 . . ?
 H13H C132 H13I 109.5 . . ?
 H13H C132 H13J 109.5 . . ?
 H13I C132 H13J 109.5 . . ?
 C127 C133 H133 106.3 . . ?
 C127 C133 C134 115.0(3) . . ?
 C127 C133 C136 110.0(3) . . ?
 C134 C133 H133 106.3 . . ?
 C134 C133 C136 112.2(3) . . ?
 C136 C133 H133 106.3 . . ?
 C133 C134 H13A 108.0 . . ?
 C133 C134 H13B 108.0 . . ?
 H13A C134 H13B 107.2 . . ?
 C135 C134 C133 117.2(3) . . ?
 C135 C134 H13A 108.0 . . ?
 C135 C134 H13B 108.0 . . ?
 C134 C135 H13P 109.5 . . ?
 C134 C135 H13Q 109.5 . . ?
 C134 C135 H13R 109.5 . . ?
 H13P C135 H13Q 109.5 . . ?
 H13P C135 H13R 109.5 . . ?
 H13Q C135 H13R 109.5 . . ?
 C133 C136 H13K 108.9 . . ?
 C133 C136 H13L 108.9 . . ?
 H13K C136 H13L 107.7 . . ?
 C137 C136 C133 113.5(3) . . ?
 C137 C136 H13K 108.9 . . ?
 C137 C136 H13L 108.9 . . ?
 C136 C137 H13M 109.5 . . ?
 C136 C137 H13N 109.5 . . ?
 C136 C137 H13O 109.5 . . ?
 H13M C137 H13N 109.5 . . ?
 H13M C137 H13O 109.5 . . ?
 H13N C137 H13O 109.5 . . ?
 N10 C138 Na8 112.44(17) . . ?
 N10 C138 C139 119.7(2) . . ?
 C139 C138 Na8 72.43(16) . . ?
 C143 C138 Na8 77.21(16) . . ?
 C143 C138 N10 119.2(2) . . ?
 C143 C138 C139 120.2(3) . . ?
 C138 C139 Na8 80.45(16) . . ?
 C138 C139 C144 121.6(3) . . ?
 C140 C139 Na8 70.76(16) . . ?
 C140 C139 C138 117.9(3) . . ?
 C140 C139 C144 120.5(3) . . ?
 C144 C139 Na8 119.65(19) . . ?
 Na8 C140 H140 114.4 . . ?
 C139 C140 Na8 81.93(17) . . ?
 C139 C140 H140 118.8 . . ?
 C141 C140 Na8 75.05(18) . . ?
 C141 C140 C139 122.4(3) . . ?
 C141 C140 H140 118.8 . . ?
 Na8 C141 H141 112.2 . . ?
 C140 C141 Na8 76.85(18) . . ?
 C140 C141 H141 120.5 . . ?
 C140 C141 C142 119.0(3) . . ?
 C142 C141 Na8 81.01(18) . . ?
 C142 C141 H141 120.5 . . ?
 Na8 C142 H142 117.3 . . ?
 C141 C142 Na8 71.11(17) . . ?
 C141 C142 H142 119.3 . . ?
 C143 C142 Na8 82.88(18) . . ?
 C143 C142 C141 121.5(3) . . ?
 C143 C142 H142 119.3 . . ?
 C138 C143 Na8 76.47(16) . . ?
 C138 C143 C149 120.5(3) . . ?
 C142 C143 Na8 70.83(17) . . ?
 C142 C143 C138 118.9(3) . . ?
 C142 C143 C149 120.6(3) . . ?
 C149 C143 Na8 126.24(18) . . ?
 C139 C144 H144 106.7 . . ?
 C139 C144 C145 113.3(3) . . ?
 C139 C144 C147 111.1(3) . . ?
 C145 C144 H144 106.7 . . ?
 C147 C144 H144 106.7 . . ?
 C147 C144 C145 111.9(3) . . ?
 C144 C145 H14A 108.1 . . ?
 C144 C145 H14B 108.1 . . ?
 H14A C145 H14B 107.3 . . ?
 C146 C145 C144 116.9(3) . . ?
 C146 C145 H14A 108.1 . . ?
 C146 C145 H14B 108.1 . . ?
 C145 C146 H14E 109.5 . . ?
 C145 C146 H14F 109.5 . . ?
 C145 C146 H14G 109.5 . . ?
 H14E C146 H14F 109.5 . . ?
 H14E C146 H14G 109.5 . . ?
 H14F C146 H14G 109.5 . . ?
 C144 C147 H14C 108.7 . . ?
 C144 C147 H14D 108.7 . . ?
 H14C C147 H14D 107.6 . . ?
 C148 C147 C144 114.4(3) . . ?
 C148 C147 H14C 108.7 . . ?
 C148 C147 H14D 108.7 . . ?
 C147 C148 H14H 109.5 . . ?
 C147 C148 H14I 109.5 . . ?
 C147 C148 H14J 109.5 . . ?
 H14H C148 H14I 109.5 . . ?
 H14H C148 H14J 109.5 . . ?
 H14I C148 H14J 109.5 . . ?
 C143 C149 H149 106.3 . . ?
 C143 C149 C150 113.2(2) . . ?
 C143 C149 C152 112.1(2) . . ?
 C150 C149 H149 106.3 . . ?
 C150 C149 C152 112.0(2) . . ?
 C152 C149 H149 106.3 . . ?
 C149 C150 H15A 108.3 . . ?
 C149 C150 H15B 108.3 . . ?
 H15A C150 H15B 107.4 . . ?
 C151 C150 C149 116.0(3) . . ?
 C151 C150 H15A 108.3 . . ?
 C151 C150 H15B 108.3 . . ?
 C150 C151 H15H 109.5 . . ?
 C150 C151 H15I 109.5 . . ?
 C150 C151 H15J 109.5 . . ?
 H15H C151 H15I 109.5 . . ?
 H15H C151 H15J 109.5 . . ?
 H15I C151 H15J 109.5 . . ?
 C149 C152 H15C 108.9 . . ?
 C149 C152 H15D 108.9 . . ?
 H15C C152 H15D 107.7 . . ?
 C153 C152 C149 113.3(3) . . ?
 C153 C152 H15C 108.9 . . ?
 C153 C152 H15D 108.9 . . ?
 C152 C153 H15K 109.5 . . ?
 C152 C153 H15L 109.5 . . ?
 C152 C153 H15M 109.5 . . ?
 H15K C153 H15L 109.5 . . ?
 H15K C153 H15M 109.5 . . ?
 H15L C153 H15M 109.5 . . ?
 Si9 C154 H15T 109.5 . . ?
 Si9 C154 H15U 109.5 . . ?
 Si9 C154 H15V 109.5 . . ?
 H15T C154 H15U 109.5 . . ?
 H15T C154 H15V 109.5 . . ?
 H15U C154 H15V 109.5 . . ?
 Si9 C155 H15N 109.5 . . ?
 Si9 C155 H15O 109.5 . . ?
 Si9 C155 H15P 109.5 . . ?
 H15N C155 H15O 109.5 . . ?
 H15N C155 H15P 109.5 . . ?
 H15O C155 H15P 109.5 . . ?
 Si9 C156 H15Z 109.5 . . ?
 Si9 C156 H1AB 109.5 . . ?
 Si9 C156 H1AC 109.5 . . ?
 H15Z C156 H1AB 109.5 . . ?
 H15Z C156 H1AC 109.5 . . ?
 H1AB C156 H1AC 109.5 . . ?
 Si10 C157 H15W 109.5 . . ?
 Si10 C157 H15X 109.5 . . ?
 Si10 C157 H15Y 109.5 . . ?
 H15W C157 H15X 109.5 . . ?
 H15W C157 H15Y 109.5 . . ?
 H15X C157 H15Y 109.5 . . ?
 Si10 C158 H15E 109.5 . . ?
 Si10 C158 H15F 109.5 . . ?
 Si10 C158 H15G 109.5 . . ?
 H15E C158 H15F 109.5 . . ?
 H15E C158 H15G 109.5 . . ?
 H15F C158 H15G 109.5 . . ?
 Si10 C159 H15Q 109.5 . . ?
 Si10 C159 H15R 109.5 . . ?
 Si10 C159 H15S 109.5 . . ?
 H15Q C159 H15R 109.5 . . ?
 H15Q C159 H15S 109.5 . . ?
 H15R C159 H15S 109.5 . . ?
 N12 Si11 C160 114.9(4) . . ?
 N12 Si11 C161 109.2(3) . . ?
 N12 Si11 C162 113.7(4) . . ?
 C161 Si11 C160 106.6(4) . . ?
 C161 Si11 C162 106.2(4) . . ?
 C162 Si11 C160 105.7(4) . . ?
 N12 Si12 C163 110.7(3) . . ?
 N12 Si12 C164 112.7(5) . . ?
 N12 Si12 C165 113.3(4) . . ?
 C163 Si12 C164 106.1(3) . . ?
 C163 Si12 C165 104.0(3) . . ?
 C164 Si12 C165 109.3(4) . . ?
 Na8 N12 Na9 85.3(2) . . ?
 Si11 N12 Na8 113.2(4) . . ?
 Si11 N12 Na9 105.9(3) . . ?
 Si12 N12 Na8 108.1(3) . . ?
 Si12 N12 Na9 112.5(4) . . ?
 Si12 N12 Si11 124.9(4) . . ?
 Si11 C160 H16W 109.5 . . ?
 Si11 C160 H16X 109.5 . . ?
 Si11 C160 H16Y 109.5 . . ?
 H16W C160 H16X 109.5 . . ?
 H16W C160 H16Y 109.5 . . ?
 H16X C160 H16Y 109.5 . . ?
 Si11 C161 H16N 109.5 . . ?
 Si11 C161 H16O 109.5 . . ?
 Si11 C161 H16P 109.5 . . ?
 H16N C161 H16O 109.5 . . ?
 H16N C161 H16P 109.5 . . ?
 H16O C161 H16P 109.5 . . ?
 Si11 C162 H16Q 109.5 . . ?
 Si11 C162 H16R 109.5 . . ?
 Si11 C162 H16S 109.5 . . ?
 H16Q C162 H16R 109.5 . . ?
 H16Q C162 H16S 109.5 . . ?
 H16R C162 H16S 109.5 . . ?
 Si12 C163 H16H 109.5 . . ?
 Si12 C163 H16I 109.5 . . ?
 Si12 C163 H16J 109.5 . . ?
 H16H C163 H16I 109.5 . . ?
 H16H C163 H16J 109.5 . . ?
 H16I C163 H16J 109.5 . . ?
 Si12 C164 H16K 109.5 . . ?
 Si12 C164 H16L 109.5 . . ?
 Si12 C164 H16M 109.5 . . ?
 H16K C164 H16L 109.5 . . ?
 H16K C164 H16M 109.5 . . ?
 H16L C164 H16M 109.5 . . ?
 Si12 C165 H16T 109.5 . . ?
 Si12 C165 H16U 109.5 . . ?
 Si12 C165 H16V 109.5 . . ?
 H16T C165 H16U 109.5 . . ?
 H16T C165 H16V 109.5 . . ?
 H16U C165 H16V 109.5 . . ?
 N12A Si13 C183 108.7(11) . . ?
 N12A Si13 C184 112.4(13) . . ?
 N12A Si13 C185 114.4(15) . . ?
 C183 Si13 C185 110.1(14) . . ?
 C184 Si13 C183 106.6(11) . . ?
 C184 Si13 C185 104.3(13) . . ?
 N12A Si14 C180 110.0(12) . . ?
 N12A Si14 C181 111.2(17) . . ?
 N12A Si14 C182 116.9(12) . . ?
 C180 Si14 C181 105.2(12) . . ?
 C180 Si14 C182 104.4(12) . . ?
 C182 Si14 C181 108.2(14) . . ?
 Na9 N12A Na8 87.1(8) . . ?
 Si13 N12A Na8 116.3(14) . . ?
 Si13 N12A Na9 105.1(13) . . ?
 Si14 N12A Na8 107.4(12) . . ?
 Si14 N12A Na9 111.4(15) . . ?
 Si14 N12A Si13 123.4(13) . . ?
 Si14 C180 H18Q 109.5 . . ?
 Si14 C180 H18R 109.5 . . ?
 Si14 C180 H18S 109.5 . . ?
 H18Q C180 H18R 109.5 . . ?
 H18Q C180 H18S 109.5 . . ?
 H18R C180 H18S 109.5 . . ?
 Si14 C181 H18N 109.5 . . ?
 Si14 C181 H18O 109.5 . . ?
 Si14 C181 H18P 109.5 . . ?
 H18N C181 H18O 109.5 . . ?
 H18N C181 H18P 109.5 . . ?
 H18O C181 H18P 109.5 . . ?
 Si14 C182 H18K 109.5 . . ?
 Si14 C182 H18L 109.5 . . ?
 Si14 C182 H18M 109.5 . . ?
 H18K C182 H18L 109.5 . . ?
 H18K C182 H18M 109.5 . . ?
 H18L C182 H18M 109.5 . . ?
 Si13 C183 H18B 109.5 . . ?
 Si13 C183 H18C 109.5 . . ?
 Si13 C183 H18D 109.5 . . ?
 H18B C183 H18C 109.5 . . ?
 H18B C183 H18D 109.5 . . ?
 H18C C183 H18D 109.5 . . ?
 Si13 C184 H18H 109.5 . . ?
 Si13 C184 H18I 109.5 . . ?
 Si13 C184 H18J 109.5 . . ?
 H18H C184 H18I 109.5 . . ?
 H18H C184 H18J 109.5 . . ?
 H18I C184 H18J 109.5 . . ?
 Si13 C185 H18E 109.5 . . ?
 Si13 C185 H18F 109.5 . . ?
 Si13 C185 H18G 109.5 . . ?
 H18E C185 H18F 109.5 . . ?
 H18E C185 H18G 109.5 . . ?
 H18F C185 H18G 109.5 . . ?

loop_
  _geom_torsion_atom_site_label_1
  _geom_torsion_atom_site_label_2
  _geom_torsion_atom_site_label_3
  _geom_torsion_atom_site_label_4
  _geom_torsion
  _geom_torsion_site_symmetry_1
  _geom_torsion_site_symmetry_2
  _geom_torsion_site_symmetry_3
  _geom_torsion_site_symmetry_4
  _geom_torsion_publ_flag
 Mg1 N1 C1 C2 -1.6(4) . . . . ?
 Mg1 N1 C1 C4 175.4(2) . . . . ?
 Mg1 N1 C12 C13 92.3(3) . . . . ?
 Mg1 N1 C12 C17 -75.9(3) . . . . ?
 Mg1 N2 C3 C2 -0.4(4) . . . . ?
 Mg1 N2 C3 C8 176.2(2) . . . . ?
 Mg1 N2 C28 Na2 7.9(2) . . . . ?
 Mg1 N2 C28 C29 -77.2(3) . . . . ?
 Mg1 N2 C28 C33 93.0(3) . . . . ?
 Na1 C13 C14 C15 -68.1(5) . . . . ?
 Na1 C13 C18 C19 -108.2(5) . . . . ?
 Na1 C13 C18 C21 19.6(8) . . . . ?
 Na1 C13 C18A C19A -125.4(10) . . . . ?
 Na1 C13 C18A C21A 1.2(17) . . . . ?
 Na1 C14 C15 C16 -72.9(4) . . . . ?
 Na1 C15 C16 C17 -69.5(3) . . . . ?
 Na1 C16 C17 C12 -64.4(3) . . . . ?
 Na1 C16 C17 C23 110.0(4) . . . . ?
 Na1 C16 C17 C23A 134.5(6) . . . . ?
 Na2 C28 C29 C30 63.1(2) . . . . ?
 Na2 C28 C29 C34 -117.9(3) . . . . ?
 Na2 C28 C33 C32 -63.5(3) . . . . ?
 Na2 C28 C33 C39 116.2(3) . . . . ?
 Na2 C29 C30 C31 66.2(3) . . . . ?
 Na2 C29 C34 C35 38.6(3) . . . . ?
 Na2 C29 C34 C37 166.7(2) . . . . ?
 Na2 C30 C31 C32 67.8(3) . . . . ?
 Na2 C31 C32 C33 68.5(3) . . . . ?
 Na2 C32 C33 C28 67.1(3) . . . . ?
 Na2 C32 C33 C39 -112.6(3) . . . . ?
 Na2 C33 C39 C40 -0.9(4) . . . . ?
 Na2 C33 C39 C42 -128.5(2) . . . . ?
 N1 C1 C2 C3 0.9(6) . . . . ?
 N1 C1 C4 C5 5.5(5) . . . . ?
 N1 C1 C4 C6 127.8(3) . . . . ?
 N1 C1 C4 C7 -114.2(3) . . . . ?
 N1 C12 C13 Na1 -107.6(2) . . . . ?
 N1 C12 C13 C14 -168.7(4) . . . . ?
 N1 C12 C13 C18 7.8(6) . . . . ?
 N1 C12 C13 C18A 23.7(8) . . . . ?
 N1 C12 C17 C16 169.3(3) . . . . ?
 N1 C12 C17 C23 -5.0(5) . . . . ?
 N1 C12 C17 C23A -29.3(6) . . . . ?
 N2 C3 C8 C9 4.7(5) . . . . ?
 N2 C3 C8 C10 -115.7(3) . . . . ?
 N2 C3 C8 C11 126.1(3) . . . . ?
 N2 C28 C29 Na2 110.2(2) . . . . ?
 N2 C28 C29 C30 173.3(3) . . . . ?
 N2 C28 C29 C34 -7.6(4) . . . . ?
 N2 C28 C33 Na2 -110.2(2) . . . . ?
 N2 C28 C33 C32 -173.7(3) . . . . ?
 N2 C28 C33 C39 6.0(4) . . . . ?
 C1 N1 C12 C13 -77.1(4) . . . . ?
 C1 N1 C12 C17 114.6(3) . . . . ?
 C1 C2 C3 N2 0.2(6) . . . . ?
 C1 C2 C3 C8 -176.8(3) . . . . ?
 C2 C1 C4 C5 -177.3(3) . . . . ?
 C2 C1 C4 C6 -55.0(4) . . . . ?
 C2 C1 C4 C7 63.0(4) . . . . ?
 C2 C3 C8 C9 -178.4(3) . . . . ?
 C2 C3 C8 C10 61.2(3) . . . . ?
 C2 C3 C8 C11 -57.0(4) . . . . ?
 C3 N2 C28 Na2 -161.5(2) . . . . ?
 C3 N2 C28 C29 113.4(3) . . . . ?
 C3 N2 C28 C33 -76.4(4) . . . . ?
 C4 C1 C2 C3 -176.5(3) . . . . ?
 C12 N1 C1 C2 165.5(3) . . . . ?
 C12 N1 C1 C4 -17.6(5) . . . . ?
 C12 C13 C14 Na1 68.0(3) . . . . ?
 C12 C13 C14 C15 -0.1(7) . . . . ?
 C12 C13 C18 C19 155.2(5) . . . . ?
 C12 C13 C18 C21 -77.0(8) . . . . ?
 C12 C13 C18A C19A 131.9(12) . . . . ?
 C12 C13 C18A C21A -101.5(12) . . . . ?
 C12 C17 C23 C24 -73.8(6) . . . . ?
 C12 C17 C23 C26 155.2(5) . . . . ?
 C12 C17 C23A C24A -119.9(9) . . . . ?
 C12 C17 C23A C26A 116.3(10) . . . . ?
 C13 C12 C17 C16 1.2(5) . . . . ?
 C13 C12 C17 C23 -173.1(4) . . . . ?
 C13 C12 C17 C23A 162.7(6) . . . . ?
 C13 C14 C15 Na1 72.9(5) . . . . ?
 C13 C14 C15 C16 0.0(8) . . . . ?
 C13 C18 C19 C20 -57.8(8) . . . . ?
 C13 C18 C21 C22 151.8(7) . . . . ?
 C13 C18A C19A C20A 84.2(18) . . . . ?
 C13 C18A C21A C22A 163.9(14) . . . . ?
 C14 C13 C18 C19 -28.5(8) . . . . ?
 C14 C13 C18 C21 99.3(8) . . . . ?
 C14 C13 C18A C19A -34.9(17) . . . . ?
 C14 C13 C18A C21A 91.7(13) . . . . ?
 C14 C15 C16 Na1 70.4(4) . . . . ?
 C14 C15 C16 C17 0.8(7) . . . . ?
 C15 C16 C17 C12 -1.4(5) . . . . ?
 C15 C16 C17 C23 173.1(4) . . . . ?
 C15 C16 C17 C23A -162.4(6) . . . . ?
 C16 C17 C23 C24 111.9(5) . . . . ?
 C16 C17 C23 C26 -19.0(7) . . . . ?
 C16 C17 C23A C24A 41.2(11) . . . . ?
 C16 C17 C23A C26A -82.6(10) . . . . ?
 C17 C12 C13 Na1 60.6(3) . . . . ?
 C17 C12 C13 C14 -0.4(5) . . . . ?
 C17 C12 C13 C18 176.0(4) . . . . ?
 C17 C12 C13 C18A -168.1(7) . . . . ?
 C17 C23 C24 C25 -70.9(7) . . . . ?
 C17 C23 C26 C27 -178.8(5) . . . . ?
 C17 C23A C24A C25A 165.5(10) . . . . ?
 C17 C23A C26A C27A 84.3(15) . . . . ?
 C28 N2 C3 C2 166.7(3) . . . . ?
 C28 N2 C3 C8 -16.7(5) . . . . ?
 C28 C29 C30 Na2 -67.0(3) . . . . ?
 C28 C29 C30 C31 -0.8(5) . . . . ?
 C28 C29 C34 C35 134.3(3) . . . . ?
 C28 C29 C34 C37 -97.6(4) . . . . ?
 C28 C33 C39 C40 -95.3(4) . . . . ?
 C28 C33 C39 C42 137.1(3) . . . . ?
 C29 C28 C33 Na2 59.9(3) . . . . ?
 C29 C28 C33 C32 -3.6(4) . . . . ?
 C29 C28 C33 C39 176.1(3) . . . . ?
 C29 C30 C31 Na2 -69.1(3) . . . . ?
 C29 C30 C31 C32 -1.3(5) . . . . ?
 C29 C34 C35 C36 -176.4(3) . . . . ?
 C29 C34 C37 C38 -63.2(4) . . . . ?
 C30 C29 C34 C35 -46.7(4) . . . . ?
 C30 C29 C34 C37 81.4(4) . . . . ?
 C30 C31 C32 Na2 -67.6(3) . . . . ?
 C30 C31 C32 C33 0.9(5) . . . . ?
 C31 C32 C33 Na2 -65.6(3) . . . . ?
 C31 C32 C33 C28 1.5(5) . . . . ?
 C31 C32 C33 C39 -178.2(3) . . . . ?
 C32 C33 C39 C40 84.4(4) . . . . ?
 C32 C33 C39 C42 -43.2(4) . . . . ?
 C33 C28 C29 Na2 -59.9(3) . . . . ?
 C33 C28 C29 C30 3.2(4) . . . . ?
 C33 C28 C29 C34 -177.7(3) . . . . ?
 C33 C39 C40 C41 -72.2(4) . . . . ?
 C33 C39 C42 C43 -172.5(3) . . . . ?
 C34 C29 C30 Na2 113.9(3) . . . . ?
 C34 C29 C30 C31 -179.9(3) . . . . ?
 C35 C34 C37 C38 64.3(4) . . . . ?
 C37 C34 C35 C36 55.5(4) . . . . ?
 C40 C39 C42 C43 60.3(4) . . . . ?
 C42 C39 C40 C41 55.0(4) . . . . ?
 C44 Si1 N3 Si2 175.7(2) . . . . ?
 C44 Si1 N3 Na1 37.4(2) . . . . ?
 C44 Si1 N3 Na3 -53.3(2) . . . . ?
 C45 Si1 N3 Si2 56.9(3) . . . . ?
 C45 Si1 N3 Na1 -81.34(19) . . . . ?
 C45 Si1 N3 Na3 -172.11(15) . . . . ?
 C46 Si1 N3 Si2 -65.8(3) . . . . ?
 C46 Si1 N3 Na1 155.89(15) . . . . ?
 C46 Si1 N3 Na3 65.12(17) . . . . ?
 C47 Si2 N3 Si1 -141.2(2) . . . . ?
 C47 Si2 N3 Na1 0.28(19) . . . . ?
 C47 Si2 N3 Na3 88.22(17) . . . . ?
 C48 Si2 N3 Si1 -19.4(3) . . . . ?
 C48 Si2 N3 Na1 122.1(2) . . . . ?
 C48 Si2 N3 Na3 -149.94(19) . . . . ?
 C49 Si2 N3 Si1 103.1(2) . . . . ?
 C49 Si2 N3 Na1 -115.44(18) . . . . ?
 C49 Si2 N3 Na3 -27.5(2) . . . . ?
 C50 Si3 N4 Si4 174.70(19) . . . . ?
 C50 Si3 N4 Na2 -47.60(19) . . . . ?
 C50 Si3 N4 Na3 41.03(18) . . . . ?
 C51 Si3 N4 Si4 56.3(2) . . . . ?
 C51 Si3 N4 Na2 -166.04(15) . . . . ?
 C51 Si3 N4 Na3 -77.41(17) . . . . ?
 C52 Si3 N4 Si4 -66.4(2) . . . . ?
 C52 Si3 N4 Na2 71.3(2) . . . . ?
 C52 Si3 N4 Na3 159.93(15) . . . . ?
 C53 Si4 N4 Si3 -79.4(2) . . . . ?
 C53 Si4 N4 Na2 140.70(16) . . . . ?
 C53 Si4 N4 Na3 50.9(2) . . . . ?
 C54 Si4 N4 Si3 42.3(2) . . . . ?
 C54 Si4 N4 Na2 -97.51(17) . . . . ?
 C54 Si4 N4 Na3 172.69(15) . . . . ?
 C55 Si4 N4 Si3 160.9(2) . . . . ?
 C55 Si4 N4 Na2 21.01(19) . . . . ?
 C55 Si4 N4 Na3 -68.79(19) . . . . ?
 C18 C13 C14 Na1 -108.5(5) . . . . ?
 C18 C13 C14 C15 -176.7(5) . . . . ?
 C19 C18 C21 C22 -79.0(9) . . . . ?
 C21 C18 C19 C20 171.7(7) . . . . ?
 C24 C23 C26 C27 50.6(8) . . . . ?
 C26 C23 C24 C25 62.2(8) . . . . ?
 C18A C13 C14 Na1 -125.3(8) . . . . ?
 C18A C13 C14 C15 166.6(9) . . . . ?
 C19A C18A C21A C22A -65(2) . . . . ?
 C21A C18A C19A C20A -37(2) . . . . ?
 C24A C23A C26A C27A -37.9(17) . . . . ?
 C26A C23A C24A C25A -71.7(15) . . . . ?
 Mg2 N5 C56 C57 -0.2(4) . . . . ?
 Mg2 N5 C56 C59 -176.3(2) . . . . ?
 Mg2 N5 C67 Na4 -1.3(2) . . . . ?
 Mg2 N5 C67 C68 -92.3(3) . . . . ?
 Mg2 N5 C67 C72 77.4(3) . . . . ?
 Mg2 N6 C58 C57 2.2(4) . . . . ?
 Mg2 N6 C58 C63 -174.3(2) . . . . ?
 Mg2 N6 C83 C84 76.8(3) . . . . ?
 Mg2 N6 C83 C88 -92.9(3) . . . . ?
 Na4 C67 C68 C69 59.1(3) . . . . ?
 Na4 C67 C68 C73 -120.9(3) . . . . ?
 Na4 C67 C72 C71 -64.0(2) . . . . ?
 Na4 C67 C72 C78 115.0(3) . . . . ?
 Na4 C69 C70 C71 66.2(3) . . . . ?
 Na4 C70 C71 C72 72.6(3) . . . . ?
 Na4 C71 C72 C67 71.4(3) . . . . ?
 Na4 C71 C72 C78 -107.6(3) . . . . ?
 Na4 C72 C78 C79 -164.4(2) . . . . ?
 Na4 C72 C78 C81 -35.9(3) . . . . ?
 Na5 N8 Si7 C105 134.5(5) . . . . ?
 Na5 N8 Si7 C106 17.9(6) . . . . ?
 Na5 N8 Si7 C107 -103.2(6) . . . . ?
 Na5 N8 Si8 C108 -133.8(4) . . . . ?
 Na5 N8 Si8 C109 -16.6(6) . . . . ?
 Na5 N8 Si8 C110 102.4(8) . . . . ?
 Na5 N8 Si7A C171 -127.3(11) . . . . ?
 Na5 N8 Si7A C172 106.9(11) . . . . ?
 Na5 N8 Si7A C173 -8.6(10) . . . . ?
 Na5 N8 Si8A C174 -151.3(9) . . . . ?
 Na5 N8 Si8A C175 -33.9(15) . . . . ?
 Na5 N8 Si8A C176 85.4(16) . . . . ?
 Na5 N8 Si7B C177 171.6(15) . . . . ?
 Na5 N8 Si7B C178 -74.4(16) . . . . ?
 Na5 N8 Si7B C179 50.5(18) . . . . ?
 Na5 C84 C85 C86 -65.7(3) . . . . ?
 Na5 C84 C89 C90 -54.5(10) . . . . ?
 Na5 C84 C89 C92 179.1(6) . . . . ?
 Na5 C84 C166 C167 -19.1(12) . . . . ?
 Na5 C84 C166 C169 -139.4(8) . . . . ?
 Na5 C85 C86 C87 -70.4(3) . . . . ?
 Na5 C86 C87 C88 -70.8(3) . . . . ?
 Na5 C87 C88 C83 -63.5(3) . . . . ?
 Na5 C87 C88 C94 117.3(3) . . . . ?
 Na5 C88 C94 C95 -15.6(3) . . . . ?
 Na5 C88 C94 C97 110.7(3) . . . . ?
 Na6 N8 Si7 C105 44.8(6) . . . . ?
 Na6 N8 Si7 C106 -71.9(6) . . . . ?
 Na6 N8 Si7 C107 167.0(5) . . . . ?
 Na6 N8 Si8 C108 -45.3(4) . . . . ?
 Na6 N8 Si8 C109 71.9(6) . . . . ?
 Na6 N8 Si8 C110 -169.1(7) . . . . ?
 Na6 N8 Si7A C171 145.6(10) . . . . ?
 Na6 N8 Si7A C172 19.8(12) . . . . ?
 Na6 N8 Si7A C173 -95.7(10) . . . . ?
 Na6 N8 Si8A C174 -55.9(10) . . . . ?
 Na6 N8 Si8A C175 61.6(13) . . . . ?
 Na6 N8 Si8A C176 -179.2(15) . . . . ?
 Na6 N8 Si7B C177 82.5(17) . . . . ?
 Na6 N8 Si7B C178 -163.5(14) . . . . ?
 Na6 N8 Si7B C179 -38.7(18) . . . . ?
 N5 C56 C57 C58 -0.4(5) . . . . ?
 N5 C56 C59 C60 -9.1(5) . . . . ?
 N5 C56 C59 C61 110.6(3) . . . . ?
 N5 C56 C59 C62 -131.8(3) . . . . ?
 N5 C67 C68 C69 170.7(3) . . . . ?
 N5 C67 C68 C73 -9.3(4) . . . . ?
 N5 C67 C72 Na4 -106.5(2) . . . . ?
 N5 C67 C72 C71 -170.4(3) . . . . ?
 N5 C67 C72 C78 8.6(4) . . . . ?
 N6 C58 C63 C64 -5.1(5) . . . . ?
 N6 C58 C63 C65 -127.3(3) . . . . ?
 N6 C58 C63 C66 114.6(3) . . . . ?
 N6 C83 C84 Na5 -108.8(3) . . . . ?
 N6 C83 C84 C85 -170.8(3) . . . . ?
 N6 C83 C84 C89 -0.1(6) . . . . ?
 N6 C83 C84 C166 21.9(6) . . . . ?
 N6 C83 C88 Na5 110.2(2) . . . . ?
 N6 C83 C88 C87 169.3(3) . . . . ?
 N6 C83 C88 C94 -11.5(4) . . . . ?
 C56 N5 C67 Na4 166.4(2) . . . . ?
 C56 N5 C67 C68 75.4(4) . . . . ?
 C56 N5 C67 C72 -115.0(3) . . . . ?
 C56 C57 C58 N6 -0.7(5) . . . . ?
 C56 C57 C58 C63 176.2(3) . . . . ?
 C57 C56 C59 C60 174.6(3) . . . . ?
 C57 C56 C59 C61 -65.7(3) . . . . ?
 C57 C56 C59 C62 51.9(4) . . . . ?
 C57 C58 C63 C64 178.1(3) . . . . ?
 C57 C58 C63 C65 55.9(3) . . . . ?
 C57 C58 C63 C66 -62.2(3) . . . . ?
 C58 N6 C83 C84 -112.3(4) . . . . ?
 C58 N6 C83 C88 78.0(4) . . . . ?
 C59 C56 C57 C58 176.1(3) . . . . ?
 C67 N5 C56 C57 -165.1(3) . . . . ?
 C67 N5 C56 C59 18.9(5) . . . . ?
 C67 C68 C69 Na4 -60.4(3) . . . . ?
 C67 C68 C69 C70 -0.5(5) . . . . ?
 C67 C68 C73 C74 92.9(3) . . . . ?
 C67 C68 C73 C76 -138.7(3) . . . . ?
 C67 C72 C78 C79 97.7(3) . . . . ?
 C67 C72 C78 C81 -133.8(3) . . . . ?
 C68 C67 C72 Na4 63.1(3) . . . . ?
 C68 C67 C72 C71 -0.9(4) . . . . ?
 C68 C67 C72 C78 178.1(3) . . . . ?
 C68 C69 C70 Na4 -66.4(3) . . . . ?
 C68 C69 C70 C71 -0.2(5) . . . . ?
 C68 C73 C74 C75 71.5(4) . . . . ?
 C68 C73 C76 C77 167.5(3) . . . . ?
 C69 C68 C73 C74 -87.1(4) . . . . ?
 C69 C68 C73 C76 41.3(4) . . . . ?
 C69 C70 C71 Na4 -72.2(3) . . . . ?
 C69 C70 C71 C72 0.4(5) . . . . ?
 C70 C71 C72 Na4 -71.3(3) . . . . ?
 C70 C71 C72 C67 0.2(5) . . . . ?
 C70 C71 C72 C78 -178.8(3) . . . . ?
 C71 C72 C78 C79 -83.4(4) . . . . ?
 C71 C72 C78 C81 45.1(4) . . . . ?
 C72 C67 C68 C69 1.1(4) . . . . ?
 C72 C67 C68 C73 -178.9(3) . . . . ?
 C72 C78 C79 C80 64.0(4) . . . . ?
 C72 C78 C81 C82 169.6(3) . . . . ?
 C73 C68 C69 Na4 119.6(3) . . . . ?
 C73 C68 C69 C70 179.4(3) . . . . ?
 C74 C73 C76 C77 -64.6(4) . . . . ?
 C76 C73 C74 C75 -57.0(4) . . . . ?
 C79 C78 C81 C82 -61.5(4) . . . . ?
 C81 C78 C79 C80 -64.8(4) . . . . ?
 C83 N6 C58 C57 -166.7(3) . . . . ?
 C83 N6 C58 C63 16.8(5) . . . . ?
 C83 C84 C85 Na5 67.4(3) . . . . ?
 C83 C84 C85 C86 1.7(5) . . . . ?
 C83 C84 C89 C90 -146.4(8) . . . . ?
 C83 C84 C89 C92 87.2(8) . . . . ?
 C83 C84 C166 C167 -123.1(9) . . . . ?
 C83 C84 C166 C169 116.6(10) . . . . ?
 C83 C88 C94 C95 80.0(3) . . . . ?
 C83 C88 C94 C97 -153.7(3) . . . . ?
 C84 C83 C88 Na5 -59.5(3) . . . . ?
 C84 C83 C88 C87 -0.4(4) . . . . ?
 C84 C83 C88 C94 178.8(3) . . . . ?
 C84 C85 C86 Na5 69.9(3) . . . . ?
 C84 C85 C86 C87 -0.5(6) . . . . ?
 C84 C89 C90 C91 172.7(11) . . . . ?
 C84 C89 C92 C93 67.0(10) . . . . ?
 C84 C166 C167 C168 -179.5(14) . . . . ?
 C84 C166 C169 C170 -149.8(10) . . . . ?
 C85 C84 C89 C90 24.3(11) . . . . ?
 C85 C84 C89 C92 -102.1(8) . . . . ?
 C85 C84 C166 C167 69.8(10) . . . . ?
 C85 C84 C166 C169 -50.5(12) . . . . ?
 C85 C86 C87 Na5 69.6(3) . . . . ?
 C85 C86 C87 C88 -1.2(5) . . . . ?
 C86 C87 C88 Na5 65.2(3) . . . . ?
 C86 C87 C88 C83 1.7(5) . . . . ?
 C86 C87 C88 C94 -177.5(3) . . . . ?
 C87 C88 C94 C95 -100.9(3) . . . . ?
 C87 C88 C94 C97 25.4(4) . . . . ?
 C88 C83 C84 Na5 60.8(3) . . . . ?
 C88 C83 C84 C85 -1.3(5) . . . . ?
 C88 C83 C84 C89 169.5(5) . . . . ?
 C88 C83 C84 C166 -168.5(5) . . . . ?
 C88 C94 C95 C96 -153.9(3) . . . . ?
 C88 C94 C97 C98 62.6(4) . . . . ?
 C95 C94 C97 C98 -169.8(3) . . . . ?
 C97 C94 C95 C96 77.7(3) . . . . ?
 C99 Si5 N7 Si6 -160.3(3) . . . . ?
 C99 Si5 N7 Na4 -29.4(3) . . . . ?
 C99 Si5 N7 Na6 64.7(3) . . . . ?
 C100 Si5 N7 Si6 -42.3(3) . . . . ?
 C100 Si5 N7 Na4 88.6(2) . . . . ?
 C100 Si5 N7 Na6 -177.3(2) . . . . ?
 C101 Si5 N7 Si6 79.4(3) . . . . ?
 C101 Si5 N7 Na4 -149.7(2) . . . . ?
 C101 Si5 N7 Na6 -55.6(2) . . . . ?
 C102 Si6 N7 Si5 -40.6(3) . . . . ?
 C102 Si6 N7 Na4 -176.2(3) . . . . ?
 C102 Si6 N7 Na6 94.4(3) . . . . ?
 C103 Si6 N7 Si5 81.1(2) . . . . ?
 C103 Si6 N7 Na4 -54.5(2) . . . . ?
 C103 Si6 N7 Na6 -143.92(18) . . . . ?
 C104 Si6 N7 Si5 -160.3(2) . . . . ?
 C104 Si6 N7 Na4 64.0(2) . . . . ?
 C104 Si6 N7 Na6 -25.4(2) . . . . ?
 Si7 N8 Si8 C108 89.5(6) . . . . ?
 Si7 N8 Si8 C109 -153.3(6) . . . . ?
 Si7 N8 Si8 C110 -34.3(9) . . . . ?
 Si8 N8 Si7 C105 -86.2(7) . . . . ?
 Si8 N8 Si7 C106 157.2(6) . . . . ?
 Si8 N8 Si7 C107 36.1(8) . . . . ?
 C89 C84 C85 Na5 -103.6(5) . . . . ?
 C89 C84 C85 C86 -169.3(5) . . . . ?
 C90 C89 C92 C93 -62.4(10) . . . . ?
 C92 C89 C90 C91 -62.4(15) . . . . ?
 Si7A N8 Si8A C174 64.3(13) . . . . ?
 Si7A N8 Si8A C175 -178.3(13) . . . . ?
 Si7A N8 Si8A C176 -59.0(18) . . . . ?
 Si8A N8 Si7A C171 22.3(15) . . . . ?
 Si8A N8 Si7A C172 -103.6(12) . . . . ?
 Si8A N8 Si7A C173 141.0(11) . . . . ?
 C166 C84 C85 Na5 -125.3(6) . . . . ?
 C166 C84 C85 C86 169.1(6) . . . . ?
 C167 C166 C169 C170 93.9(13) . . . . ?
 C169 C166 C167 C168 -58.5(18) . . . . ?
 Mg3 N9 C111 C112 2.0(4) . . . . ?
 Mg3 N9 C111 C114 -177.0(2) . . . . ?
 Mg3 N9 C122 C123 -87.1(3) . . . . ?
 Mg3 N9 C122 C127 82.9(3) . . . . ?
 Mg3 N10 C113 C112 -2.1(4) . . . . ?
 Mg3 N10 C113 C118 -176.9(2) . . . . ?
 Mg3 N10 C138 Na8 -1.84(19) . . . . ?
 Mg3 N10 C138 C139 80.1(3) . . . . ?
 Mg3 N10 C138 C143 -89.4(3) . . . . ?
 Na7 C124 C125 C126 73.8(3) . . . . ?
 Na7 C125 C126 C127 72.5(3) . . . . ?
 Na7 C126 C127 C122 65.3(3) . . . . ?
 Na7 C126 C127 C133 -120.0(3) . . . . ?
 Na8 C138 C139 C140 -62.1(2) . . . . ?
 Na8 C138 C139 C144 119.0(3) . . . . ?
 Na8 C138 C143 C142 58.8(2) . . . . ?
 Na8 C138 C143 C149 -124.3(2) . . . . ?
 Na8 C139 C140 C141 -66.5(3) . . . . ?
 Na8 C139 C144 C145 -156.7(2) . . . . ?
 Na8 C139 C144 C147 -29.7(3) . . . . ?
 Na8 C140 C141 C142 -71.8(3) . . . . ?
 Na8 C141 C142 C143 -68.7(3) . . . . ?
 Na8 C142 C143 C138 -61.6(2) . . . . ?
 Na8 C142 C143 C149 121.4(2) . . . . ?
 Na8 C143 C149 C150 -8.9(3) . . . . ?
 Na8 C143 C149 C152 119.0(2) . . . . ?
 N9 C111 C112 C113 -1.0(5) . . . . ?
 N9 C111 C114 C115 -6.2(5) . . . . ?
 N9 C111 C114 C116 113.6(3) . . . . ?
 N9 C111 C114 C117 -127.1(3) . . . . ?
 N9 C122 C123 C124 166.9(3) . . . . ?
 N9 C122 C123 C128 -15.9(4) . . . . ?
 N9 C122 C127 C126 -166.8(3) . . . . ?
 N9 C122 C127 C133 18.5(4) . . . . ?
 N10 C113 C118 C119 -9.4(4) . . . . ?
 N10 C113 C118 C120 -130.6(3) . . . . ?
 N10 C113 C118 C121 110.8(3) . . . . ?
 N10 C138 C139 Na8 -106.3(2) . . . . ?
 N10 C138 C139 C140 -168.4(2) . . . . ?
 N10 C138 C139 C144 12.7(4) . . . . ?
 N10 C138 C143 Na8 108.8(2) . . . . ?
 N10 C138 C143 C142 167.5(3) . . . . ?
 N10 C138 C143 C149 -15.6(4) . . . . ?
 C111 N9 C122 C123 88.8(4) . . . . ?
 C111 N9 C122 C127 -101.2(4) . . . . ?
 C111 C112 C113 N10 1.1(5) . . . . ?
 C111 C112 C113 C118 176.5(3) . . . . ?
 C112 C111 C114 C115 174.7(3) . . . . ?
 C112 C111 C114 C116 -65.5(4) . . . . ?
 C112 C111 C114 C117 53.8(4) . . . . ?
 C112 C113 C118 C119 175.4(3) . . . . ?
 C112 C113 C118 C120 54.2(3) . . . . ?
 C112 C113 C118 C121 -64.4(3) . . . . ?
 C113 N10 C138 Na8 168.7(2) . . . . ?
 C113 N10 C138 C139 -109.4(3) . . . . ?
 C113 N10 C138 C143 81.1(4) . . . . ?
 C114 C111 C112 C113 178.1(3) . . . . ?
 C122 N9 C111 C112 -173.1(3) . . . . ?
 C122 N9 C111 C114 7.9(5) . . . . ?
 C122 C123 C124 Na7 -63.7(3) . . . . ?
 C122 C123 C124 C125 0.4(5) . . . . ?
 C122 C123 C128 C129 90.1(3) . . . . ?
 C122 C123 C128 C131 -142.0(3) . . . . ?
 C122 C127 C133 C134 -105.7(3) . . . . ?
 C122 C127 C133 C136 126.3(3) . . . . ?
 C123 C122 C127 C126 3.0(4) . . . . ?
 C123 C122 C127 C133 -171.7(3) . . . . ?
 C123 C124 C125 Na7 -71.6(3) . . . . ?
 C123 C124 C125 C126 2.2(5) . . . . ?
 C123 C128 C129 C130 65.0(3) . . . . ?
 C123 C128 C131 C132 167.4(3) . . . . ?
 C124 C123 C128 C129 -92.8(3) . . . . ?
 C124 C123 C128 C131 35.1(4) . . . . ?
 C124 C125 C126 Na7 -74.7(3) . . . . ?
 C124 C125 C126 C127 -2.2(5) . . . . ?
 C125 C126 C127 C122 -0.4(5) . . . . ?
 C125 C126 C127 C133 174.4(3) . . . . ?
 C126 C127 C133 C134 79.7(4) . . . . ?
 C126 C127 C133 C136 -48.2(4) . . . . ?
 C127 C122 C123 C124 -3.0(4) . . . . ?
 C127 C122 C123 C128 174.1(3) . . . . ?
 C127 C133 C134 C135 -76.2(4) . . . . ?
 C127 C133 C136 C137 -169.3(3) . . . . ?
 C128 C123 C124 Na7 119.1(3) . . . . ?
 C128 C123 C124 C125 -176.7(3) . . . . ?
 C129 C128 C131 C132 -64.3(3) . . . . ?
 C131 C128 C129 C130 -62.9(3) . . . . ?
 C134 C133 C136 C137 61.3(4) . . . . ?
 C136 C133 C134 C135 50.6(4) . . . . ?
 C138 N10 C113 C112 -170.6(3) . . . . ?
 C138 N10 C113 C118 14.6(4) . . . . ?
 C138 C139 C140 Na8 67.4(2) . . . . ?
 C138 C139 C140 C141 0.9(4) . . . . ?
 C138 C139 C144 C145 106.1(3) . . . . ?
 C138 C139 C144 C147 -126.9(3) . . . . ?
 C138 C143 C149 C150 86.5(3) . . . . ?
 C138 C143 C149 C152 -145.6(3) . . . . ?
 C139 C138 C143 Na8 -60.6(2) . . . . ?
 C139 C138 C143 C142 -1.9(4) . . . . ?
 C139 C138 C143 C149 175.1(3) . . . . ?
 C139 C140 C141 Na8 70.0(3) . . . . ?
 C139 C140 C141 C142 -1.8(4) . . . . ?
 C139 C144 C145 C146 68.6(4) . . . . ?
 C139 C144 C147 C148 179.2(3) . . . . ?
 C140 C139 C144 C145 -72.7(4) . . . . ?
 C140 C139 C144 C147 54.3(4) . . . . ?
 C140 C141 C142 Na8 69.5(3) . . . . ?
 C140 C141 C142 C143 0.8(4) . . . . ?
 C141 C142 C143 Na8 62.7(3) . . . . ?
 C141 C142 C143 C138 1.0(4) . . . . ?
 C141 C142 C143 C149 -175.9(3) . . . . ?
 C142 C143 C149 C150 -96.7(3) . . . . ?
 C142 C143 C149 C152 31.3(4) . . . . ?
 C143 C138 C139 Na8 63.0(2) . . . . ?
 C143 C138 C139 C140 0.9(4) . . . . ?
 C143 C138 C139 C144 -177.9(3) . . . . ?
 C143 C149 C150 C151 64.4(3) . . . . ?
 C143 C149 C152 C153 164.1(3) . . . . ?
 C144 C139 C140 Na8 -113.7(3) . . . . ?
 C144 C139 C140 C141 179.8(3) . . . . ?
 C145 C144 C147 C148 -53.0(4) . . . . ?
 C147 C144 C145 C146 -58.0(4) . . . . ?
 C150 C149 C152 C153 -67.4(3) . . . . ?
 C152 C149 C150 C151 -63.5(3) . . . . ?
 C154 Si9 N11 Si10 -159.34(19) . . . . ?
 C154 Si9 N11 Na7 -19.2(2) . . . . ?
 C154 Si9 N11 Na9 73.77(19) . . . . ?
 C155 Si9 N11 Si10 -40.0(2) . . . . ?
 C155 Si9 N11 Na7 100.13(17) . . . . ?
 C155 Si9 N11 Na9 -166.87(15) . . . . ?
 C156 Si9 N11 Si10 82.8(2) . . . . ?
 C156 Si9 N11 Na7 -137.05(17) . . . . ?
 C156 Si9 N11 Na9 -44.0(2) . . . . ?
 C157 Si10 N11 Si9 80.7(2) . . . . ?
 C157 Si10 N11 Na7 -59.99(18) . . . . ?
 C157 Si10 N11 Na9 -149.80(15) . . . . ?
 C158 Si10 N11 Si9 -159.04(18) . . . . ?
 C158 Si10 N11 Na7 60.26(18) . . . . ?
 C158 Si10 N11 Na9 -29.54(18) . . . . ?
 C159 Si10 N11 Si9 -40.8(3) . . . . ?
 C159 Si10 N11 Na7 178.54(16) . . . . ?
 C159 Si10 N11 Na9 88.74(19) . . . . ?
 C160 Si11 N12 Na8 -172.7(3) . . . . ?
 C160 Si11 N12 Na9 95.7(4) . . . . ?
 C160 Si11 N12 Si12 -37.4(9) . . . . ?
 C161 Si11 N12 Na8 67.7(5) . . . . ?
 C161 Si11 N12 Na9 -24.0(5) . . . . ?
 C161 Si11 N12 Si12 -157.1(6) . . . . ?
 C162 Si11 N12 Na8 -50.7(5) . . . . ?
 C162 Si11 N12 Na9 -142.4(4) . . . . ?
 C162 Si11 N12 Si12 84.5(8) . . . . ?
 C163 Si12 N12 Na8 -20.7(5) . . . . ?
 C163 Si12 N12 Na9 71.7(5) . . . . ?
 C163 Si12 N12 Si11 -157.8(6) . . . . ?
 C164 Si12 N12 Na8 -139.5(5) . . . . ?
 C164 Si12 N12 Na9 -47.1(5) . . . . ?
 C164 Si12 N12 Si11 83.4(8) . . . . ?
 C165 Si12 N12 Na8 95.7(4) . . . . ?
 C165 Si12 N12 Na9 -171.9(3) . . . . ?
 C165 Si12 N12 Si11 -41.4(8) . . . . ?
 C180 Si14 N12A Na8 -16.2(19) . . . . ?
 C180 Si14 N12A Na9 77.6(18) . . . . ?
 C180 Si14 N12A Si13 -156(2) . . . . ?
 C181 Si14 N12A Na8 -132.4(15) . . . . ?
 C181 Si14 N12A Na9 -38.6(18) . . . . ?
 C181 Si14 N12A Si13 88(3) . . . . ?
 C182 Si14 N12A Na8 102.7(13) . . . . ?
 C182 Si14 N12A Na9 -163.5(11) . . . . ?
 C182 Si14 N12A Si13 -37(3) . . . . ?
 C183 Si13 N12A Na8 60(2) . . . . ?
 C183 Si13 N12A Na9 -34.0(18) . . . . ?
 C183 Si13 N12A Si14 -163(2) . . . . ?
 C184 Si13 N12A Na8 178.1(12) . . . . ?
 C184 Si13 N12A Na9 83.8(12) . . . . ?
 C184 Si13 N12A Si14 -45(3) . . . . ?
 C185 Si13 N12A Na8 -63.1(19) . . . . ?
 C185 Si13 N12A Na9 -157.5(15) . . . . ?
 C185 Si13 N12A Si14 73(3) . . . . ?

_shelx_res_file
;
TITL hasj220913a_a.res in P2(1)/n
    hasj220913a.res
    created by SHELXL-2019/3 at 15:30:36 on 24-Jun-2024
REM Old TITL hasj220913a in P2(1)/n
REM SHELXT solution in P2(1)/n: R1 0.196, Rweak 0.035, Alpha 0.051
REM <I/s> 0.827 for 1048 systematic absences, Orientation as input
REM Formula found by SHELXT: C165 N12 Na12 Si12
CELL 1.54184 19.468795 22.114357 45.74693 90 98.7055 90
ZERR 12 0.000257 0.000295 0.000518 0 0.0012 0
LATT 1
SYMM 0.5-X,0.5+Y,0.5-Z
SFAC C H Mg N Na Si
UNIT 660 1260 12 48 36 48
SIMU 0.02 0.04 4 C89 > C93 C166 > C170
SIMU 0.02 0.04 4 Si7 Si7A C171 C172 C173 C177 > C179
SIMU 0.02 0.04 4 C18 > C22 C18A > C22A
SIMU 0.03 0.06 3 C23 > C27 C23A > C27A
SIMU 0.02 0.04 3 Si11 > C185
RIGU N8 Si7 Si7A C171 C172 C173 C177 > C179
SIMU 0.02 0.04 4 Si8 C108 C109 C110 Si8A C174 > C176
SIMU 0.02 0.04 4 Si7 C105 C106 C107 Si7A C171 C172 C173 Si7B > C179
RIGU 0.002 0.002 N8 Si7B > C179
SADI C26A C23A C26 C23 C24 C23 C24A C23A C21A C18A C21 C18 C19A C18A C19 =
 C18 C90 C89 C167 C166 C92 C89 C169 C166
SADI C18 C13 C18A C13 C23A C17 C23 C17 C89 C84 C84 C166
SADI Si8A C176 Si8 C110 Si8 C109 Si8A C175 Si8 C108 Si8A C174 Si7B C178 Si7 =
 C107 SI7A C171 SI7B C177 SI7 C105 SI7 C106 SI7A C173 SI7B C179 SI7A C172 =
 SI12 C163 SI14 C180 SI12 C164 SI14 C181 SI14 C182 SI12 C165 SI13 C184 SI11 =
 C160 SI13 C185 SI11 C162 SI11 C161 SI13 C183
SADI C27A C26A C27 C26 C25 C24 C25A C24A C22A C21A C22 C21 C20A C19A C20 =
 C19 C93 C92 C170 C169 C168 C167 C91 C90
SADI Si8 N8 Si8A N8 Si7 N8 Si7B N8 Si7A N8 Si12 N12 Si14 N12A Si13 N12A =
 SI11 N12
SADI C173 C171 C171 C172 C173 C172
SUMP 1 0.00001 1 8 1 9 1 7

L.S. 50 0 0
PLAN  103
SIZE 0.065 0.308 0.45
TEMP -173.1(2)
CONF
FREE Si6 Na4
FREE Si6 Na6
FREE Mg2 C67
FREE Mg2 C83
FREE Na5 C173
FREE Na5 C179
FREE Na5 C106
FREE Si5 Na4
FREE Si5 Na6
FREE Na6 Na4
FREE Na6 Na5
FREE Na6 C108
FREE Si7 Na5
FREE Si7 Na6
FREE Si8 Na6
FREE Si8 Na5
FREE Si8A Na5
FREE Si8A Na6
FREE Si7B Na5
FREE Si7B Na6
FREE Si7A Na5
FREE Si7A Na6
FREE Na3 Na1
FREE Na3 Na2
FREE Si3 Na3
FREE Si3 Na2
FREE Si4 Na3
FREE Si4 Na2
FREE Mg1 C28
FREE Mg1 C12
FREE Si2 Na3
FREE Si2 Na1
FREE Si1 Na3
FREE Si1 Na1
FREE Na1 C47
FREE Na8 C180
FREE Na9 Na7
FREE Na9 Na8
FREE Na9 C161
FREE Na9 C183
FREE Na9 C158
FREE Si10 Na7
FREE Si10 Na9
FREE Si9 Na7
FREE Si9 Na9
FREE Mg3 C122
FREE Mg3 C138
FREE Si11 Na9
FREE Si11 Na8
FREE Si13 Na8
FREE Si13 Na9
FREE Si12 Na9
FREE Si12 Na8
FREE Si14 Na9
FREE Si14 Na8
BOND
list 4
MORE -1
BOND $H
fmap 2 53
acta
REM <olex2.extras>
REM <HklSrc "%.\\hasj220913a.hkl">
REM </olex2.extras>

WGHT    0.112500   15.545400
FVAR       0.06574   0.55352   0.65293   0.69549   0.76227   0.67874   0.15975
FVAR       0.26085   0.57940
SI1   6    0.876309    0.863558    0.555904    11.00000    0.03131    0.04111 =
         0.03269    0.00454    0.00320    0.00140
SI2   6    0.730618    0.818284    0.558248    11.00000    0.02949    0.05176 =
         0.03329    0.00465    0.00314    0.00318
SI3   6    1.000896    0.655049    0.607024    11.00000    0.02947    0.03625 =
         0.04312   -0.00384    0.00648    0.00036
SI4   6    0.873478    0.592876    0.576709    11.00000    0.03454    0.04011 =
         0.03733   -0.00613    0.00747   -0.00376
MG1   3    0.820086    0.768511    0.678650    11.00000    0.02963    0.03379 =
         0.03123   -0.00117    0.00237   -0.00215
NA1   5    0.810865    0.864973    0.621707    11.00000    0.05328    0.07473 =
         0.03400    0.00284    0.00533   -0.00666
NA2   5    0.861921    0.639563    0.644579    11.00000    0.04006    0.04874 =
         0.04154   -0.00497    0.01127   -0.00229
NA3   5    0.861963    0.742300    0.597511    11.00000    0.04303    0.04719 =
         0.07317    0.01505    0.00610    0.00577
N1    4    0.822676    0.842758    0.708734    11.00000    0.02829    0.02668 =
         0.03350   -0.00098    0.00326   -0.00045
N2    4    0.786429    0.712587    0.711430    11.00000    0.02569    0.03097 =
         0.03125   -0.00243    0.00278   -0.00094
N3    4    0.814075    0.832146    0.573111    11.00000    0.03235    0.04926 =
         0.03549    0.00659    0.00209    0.00496
N4    4    0.913642    0.643250    0.601364    11.00000    0.02853    0.03540 =
         0.04183   -0.00389    0.00705   -0.00026
C1    1    0.807901    0.841575    0.736125    11.00000    0.03263    0.03314 =
         0.03347   -0.00229    0.00488    0.00123
C2    1    0.786065    0.788419    0.748842    11.00000    0.03949    0.03439 =
         0.03233   -0.00291    0.00819   -0.00128
AFIX  43
H2    2    0.776542    0.793847    0.768436    11.00000   -1.20000
AFIX   0
C3    1    0.775488    0.728888    0.738417    11.00000    0.03316    0.03055 =
         0.03361    0.00072    0.00233   -0.00231
C4    1    0.815533    0.896322    0.758447    11.00000    0.04981    0.03331 =
         0.03600   -0.00518    0.00704   -0.00243
C5    1    0.835912    0.957201    0.746140    11.00000    0.05531    0.03176 =
         0.04561   -0.00486    0.00980   -0.00060
AFIX 137
H5A   2    0.879233    0.952497    0.737902    11.00000   -1.50000
H5B   2    0.842579    0.987201    0.762085    11.00000   -1.50000
H5C   2    0.798939    0.970786    0.730572    11.00000   -1.50000
AFIX   0
C6    1    0.747630    0.907175    0.771248    11.00000    0.05897    0.04003 =
         0.04997   -0.01054    0.02057   -0.00033
AFIX 137
H6A   2    0.709811    0.915871    0.755096    11.00000   -1.50000
H6B   2    0.753779    0.941583    0.784894    11.00000   -1.50000
H6C   2    0.736188    0.870961    0.781881    11.00000   -1.50000
AFIX   0
C7    1    0.873170    0.879772    0.784481    11.00000    0.06294    0.04501 =
         0.03588   -0.00323    0.00069   -0.00963
AFIX 137
H7A   2    0.858071    0.845118    0.795253    11.00000   -1.50000
H7B   2    0.881927    0.914405    0.797893    11.00000   -1.50000
H7C   2    0.915918    0.869341    0.776743    11.00000   -1.50000
AFIX   0
C8    1    0.746257    0.686223    0.761223    11.00000    0.04526    0.03900 =
         0.03308   -0.00084    0.01024   -0.00265
C9    1    0.734487    0.619776    0.752599    11.00000    0.04545    0.03636 =
         0.03935    0.00361    0.01011   -0.00588
AFIX 137
H9A   2    0.711420    0.599230    0.767426    11.00000   -1.50000
H9B   2    0.779318    0.600349    0.751609    11.00000   -1.50000
H9C   2    0.705181    0.617182    0.733237    11.00000   -1.50000
AFIX   0
C10   1    0.675361    0.712113    0.766265    11.00000    0.05339    0.04262 =
         0.05430   -0.00309    0.02204   -0.00357
AFIX 137
H     2    0.681793    0.753126    0.774329    11.00000   -1.50000
H10   2    0.655421    0.686331    0.780253    11.00000   -1.50000
H1AA  2    0.643856    0.713318    0.747415    11.00000   -1.50000
AFIX   0
C11   1    0.796147    0.686427    0.791053    11.00000    0.06129    0.04203 =
         0.03017   -0.00115    0.00854   -0.00567
AFIX 137
H11D  2    0.776641    0.661266    0.805406    11.00000   -1.50000
H11E  2    0.801911    0.727930    0.798532    11.00000   -1.50000
H11F  2    0.841421    0.670213    0.788074    11.00000   -1.50000
AFIX   0
C12   1    0.830792    0.894008    0.690981    11.00000    0.03589    0.02800 =
         0.03183   -0.00148    0.00193    0.00205
C13   1    0.770284    0.925065    0.677257    11.00000    0.03895    0.04604 =
         0.05310    0.01090    0.00810    0.01433
C14   1    0.778161    0.968096    0.655849    11.00000    0.05147    0.08102 =
         0.07924    0.04602    0.01458    0.02831
AFIX  43
H14   2    0.738295    0.989135    0.646459    11.00000   -1.20000
AFIX   0
C15   1    0.842029    0.981216    0.647808    11.00000    0.06116    0.06381 =
         0.06670    0.03699    0.01221    0.01220
AFIX  43
H15   2    0.845833    1.010837    0.633098    11.00000   -1.20000
AFIX   0
C16   1    0.900269    0.951010    0.661283    11.00000    0.04321    0.03832 =
         0.04369    0.00558    0.00640   -0.00133
AFIX  43
H16   2    0.944184    0.960612    0.655840    11.00000   -1.20000
AFIX   0
C17   1    0.896489    0.906950    0.682587    11.00000    0.03457    0.03059 =
         0.03590    0.00051    0.00159   -0.00193
C28   1    0.790717    0.652573    0.700808    11.00000    0.02733    0.03096 =
         0.03234   -0.00147    0.00584   -0.00264
C29   1    0.738466    0.630864    0.678061    11.00000    0.02599    0.03373 =
         0.03036   -0.00319    0.00272   -0.00085
C30   1    0.748003    0.574144    0.665920    11.00000    0.03274    0.03498 =
         0.03645   -0.00478    0.00346   -0.00421
AFIX  43
H30   2    0.713309    0.558851    0.650896    11.00000   -1.20000
AFIX   0
C31   1    0.806804    0.539321    0.675163    11.00000    0.04056    0.03438 =
         0.04282   -0.00300    0.00878    0.00151
AFIX  43
H31   2    0.811738    0.500475    0.666860    11.00000   -1.20000
AFIX   0
C32   1    0.858214    0.562199    0.696719    11.00000    0.02817    0.03840 =
         0.04296    0.00443    0.00539    0.00705
AFIX  43
H32   2    0.898711    0.538739    0.702849    11.00000   -1.20000
AFIX   0
C33   1    0.851929    0.618381    0.709511    11.00000    0.02772    0.03695 =
         0.03364    0.00062    0.00237    0.00078
C34   1    0.672829    0.667327    0.667190    11.00000    0.02587    0.03824 =
         0.03927   -0.00340    0.00076   -0.00041
AFIX  13
H34   2    0.683116    0.710023    0.673608    11.00000   -1.20000
AFIX   0
C35   1    0.657045    0.668446    0.633525    11.00000    0.02626    0.04350 =
         0.04347   -0.00166   -0.00247   -0.00094
AFIX  23
H35A  2    0.648475    0.626532    0.626280    11.00000   -1.20000
H35B  2    0.698456    0.683700    0.625682    11.00000   -1.20000
AFIX   0
C36   1    0.594486    0.707500    0.621217    11.00000    0.03667    0.04858 =
         0.04600   -0.00202   -0.00659    0.00043
AFIX 137
H36A  2    0.592033    0.711346    0.599743    11.00000   -1.50000
H36B  2    0.599503    0.747696    0.630309    11.00000   -1.50000
H36C  2    0.551833    0.688485    0.625713    11.00000   -1.50000
AFIX   0
C37   1    0.610335    0.647390    0.681588    11.00000    0.03088    0.06542 =
         0.04953    0.00367    0.00863    0.00440
AFIX  23
H37A  2    0.622603    0.652115    0.703270    11.00000   -1.20000
H37B  2    0.571235    0.675217    0.674966    11.00000   -1.20000
AFIX   0
C38   1    0.585169    0.582962    0.675204    11.00000    0.03762    0.07406 =
         0.09081    0.01148    0.01760   -0.00816
AFIX 137
H38A  2    0.572544    0.577442    0.653809    11.00000   -1.50000
H38B  2    0.544457    0.575339    0.684911    11.00000   -1.50000
H38C  2    0.622286    0.554579    0.682777    11.00000   -1.50000
AFIX   0
C39   1    0.910630    0.642895    0.732562    11.00000    0.02833    0.04378 =
         0.03849   -0.00132   -0.00165    0.00087
AFIX  13
H39   2    0.889539    0.674622    0.744005    11.00000   -1.20000
AFIX   0
C40   1    0.967659    0.674603    0.717989    11.00000    0.03360    0.05427 =
         0.04987    0.00920   -0.00927   -0.00393
AFIX  23
H40A  2    0.944987    0.703657    0.703108    11.00000   -1.20000
H40B  2    0.997593    0.698131    0.733348    11.00000   -1.20000
AFIX   0
C41   1    1.013634    0.632806    0.703001    11.00000    0.03318    0.08262 =
         0.05541    0.01323    0.00432   -0.00380
AFIX 137
H41A  2    0.985098    0.610908    0.686923    11.00000   -1.50000
H41B  2    1.036666    0.603823    0.717474    11.00000   -1.50000
H41C  2    1.048771    0.656744    0.694944    11.00000   -1.50000
AFIX   0
C42   1    0.939797    0.594608    0.754679    11.00000    0.03346    0.06503 =
         0.04561    0.01426   -0.00400    0.00149
AFIX  23
H42A  2    0.962973    0.563134    0.744265    11.00000   -1.20000
H42B  2    0.900943    0.575172    0.762802    11.00000   -1.20000
AFIX   0
C43   1    0.991613    0.619534    0.780148    11.00000    0.04735    0.10509 =
         0.04863    0.01503   -0.01546   -0.00468
AFIX 137
H43A  2    1.032139    0.635793    0.772439    11.00000   -1.50000
H43B  2    1.006438    0.587035    0.794264    11.00000   -1.50000
H43C  2    0.969577    0.651800    0.790118    11.00000   -1.50000
AFIX   0
C44   1    0.957850    0.874045    0.583412    11.00000    0.03898    0.07589 =
         0.04125    0.00536    0.00052   -0.01077
AFIX 137
H44A  2    0.948143    0.900854    0.599348    11.00000   -1.50000
H44B  2    0.994117    0.892019    0.573474    11.00000   -1.50000
H44C  2    0.973685    0.834714    0.591716    11.00000   -1.50000
AFIX   0
C45   1    0.854709    0.940326    0.539466    11.00000    0.05567    0.04687 =
         0.05162    0.00614    0.01222    0.00299
AFIX 137
H45A  2    0.814687    0.937109    0.523733    11.00000   -1.50000
H45B  2    0.894732    0.956121    0.531221    11.00000   -1.50000
H45C  2    0.843438    0.967797    0.554867    11.00000   -1.50000
AFIX   0
C46   1    0.900682    0.814863    0.525295    11.00000    0.03795    0.04914 =
         0.04524    0.00219    0.00365    0.00336
AFIX 137
H46A  2    0.922335    0.777455    0.533685    11.00000   -1.50000
H46B  2    0.933532    0.836775    0.514931    11.00000   -1.50000
H46C  2    0.858863    0.805021    0.511341    11.00000   -1.50000
AFIX   0
C47   1    0.671719    0.835008    0.586223    11.00000    0.03548    0.05038 =
         0.04691    0.00478    0.00785    0.00249
AFIX 137
H47A  2    0.686793    0.811628    0.604252    11.00000   -1.50000
H47B  2    0.623933    0.823847    0.578076    11.00000   -1.50000
H47C  2    0.673726    0.878266    0.590925    11.00000   -1.50000
AFIX   0
C48   1    0.695910    0.861379    0.523778    11.00000    0.03470    0.10928 =
         0.04784    0.02840    0.00291    0.00214
AFIX 137
H48A  2    0.696575    0.904774    0.528155    11.00000   -1.50000
H48B  2    0.648097    0.848556    0.516707    11.00000   -1.50000
H48C  2    0.724949    0.853290    0.508491    11.00000   -1.50000
AFIX   0
C49   1    0.713208    0.736220    0.548658    11.00000    0.04077    0.06845 =
         0.06755   -0.01591    0.00079   -0.00080
AFIX 137
H49A  2    0.739507    0.724339    0.532930    11.00000   -1.50000
H49B  2    0.663445    0.730453    0.541859    11.00000   -1.50000
H49C  2    0.727623    0.711218    0.566202    11.00000   -1.50000
AFIX   0
C50   1    1.023096    0.719486    0.633494    11.00000    0.03571    0.04833 =
         0.04816   -0.00710    0.00594   -0.00726
AFIX 137
H50A  2    1.008734    0.757692    0.623551    11.00000   -1.50000
H50B  2    1.073356    0.720127    0.640164    11.00000   -1.50000
H50C  2    0.998785    0.714272    0.650582    11.00000   -1.50000
AFIX   0
C51   1    1.038183    0.676463    0.572699    11.00000    0.04116    0.04954 =
         0.05025   -0.00534    0.01356   -0.00575
AFIX 137
H51A  2    1.025783    0.645590    0.557445    11.00000   -1.50000
H51B  2    1.088882    0.679294    0.577438    11.00000   -1.50000
H51C  2    1.019246    0.715625    0.565391    11.00000   -1.50000
AFIX   0
C52   1    1.053697    0.589236    0.623572    11.00000    0.03749    0.05363 =
         0.06265    0.00301    0.00445    0.00245
AFIX 137
H52A  2    1.033040    0.572997    0.640179    11.00000   -1.50000
H52B  2    1.101323    0.602568    0.630638    11.00000   -1.50000
H52C  2    1.054339    0.557729    0.608551    11.00000   -1.50000
AFIX   0
C53   1    0.860156    0.620556    0.537397    11.00000    0.05314    0.05794 =
         0.04150   -0.00442    0.00946   -0.00389
AFIX 137
H53A  2    0.837859    0.660387    0.536396    11.00000   -1.50000
H53B  2    0.830453    0.592025    0.524874    11.00000   -1.50000
H53C  2    0.905211    0.623683    0.530431    11.00000   -1.50000
AFIX   0
C54   1    0.919093    0.517990    0.575940    11.00000    0.04663    0.04336 =
         0.05711   -0.00990    0.01454   -0.00575
AFIX 137
H54A  2    0.963081    0.523705    0.568340    11.00000   -1.50000
H54B  2    0.889562    0.489904    0.563073    11.00000   -1.50000
H54C  2    0.928388    0.501368    0.596008    11.00000   -1.50000
AFIX   0
C55   1    0.784743    0.574442    0.586016    11.00000    0.03842    0.05216 =
         0.04732   -0.01371    0.00806   -0.01078
AFIX 137
H55A  2    0.789691    0.553772    0.605169    11.00000   -1.50000
H55B  2    0.760092    0.548065    0.570688    11.00000   -1.50000
H55C  2    0.758322    0.611907    0.587029    11.00000   -1.50000
AFIX   0
PART 1
C18   1    0.697439    0.909771    0.684143    31.00000    0.03137    0.04616 =
         0.03076   -0.00393   -0.00132    0.01267
AFIX  13
H18   2    0.703196    0.902090    0.705919    31.00000   -1.20000
AFIX   0
C19   1    0.646309    0.962973    0.678341    31.00000    0.04446    0.05872 =
         0.03463   -0.00174    0.00199    0.02274
AFIX  23
H19A  2    0.639542    0.972462    0.656949    31.00000   -1.20000
H19B  2    0.600827    0.950122    0.683390    31.00000   -1.20000
AFIX   0
C20   1    0.668189    1.018323    0.694918    31.00000    0.06458    0.04859 =
         0.05731   -0.00516    0.00863    0.01223
AFIX 137
H20A  2    0.712318    1.032472    0.689543    31.00000   -1.50000
H20B  2    0.674174    1.009783    0.716172    31.00000   -1.50000
H20C  2    0.632674    1.049647    0.690098    31.00000   -1.50000
AFIX   0
C21   1    0.664292    0.851633    0.669236    31.00000    0.03471    0.05264 =
         0.03939   -0.01020    0.00309    0.01318
AFIX  23
H21A  2    0.639260    0.861633    0.649347    31.00000   -1.20000
H21B  2    0.701307    0.822170    0.666825    31.00000   -1.20000
AFIX   0
C22   1    0.614117    0.823550    0.687660    31.00000    0.05909    0.05053 =
         0.04977   -0.00376    0.01067    0.01226
AFIX 137
H22A  2    0.591547    0.788424    0.677237    31.00000   -1.50000
H22B  2    0.578790    0.853382    0.690870    31.00000   -1.50000
H22C  2    0.639587    0.810695    0.706779    31.00000   -1.50000
AFIX   0
C23   1    0.961280    0.870037    0.694154    41.00000    0.03176    0.04691 =
         0.03676    0.00256    0.00082   -0.00168
AFIX  13
H23   2    0.944803    0.827226    0.694311    41.00000   -1.20000
AFIX   0
C24   1    0.988451    0.884853    0.726595    41.00000    0.04266    0.08068 =
         0.03895    0.00401    0.00236    0.00748
AFIX  23
H24A  2    0.949469    0.882076    0.738141    41.00000   -1.20000
H24B  2    1.023429    0.854153    0.734467    41.00000   -1.20000
AFIX   0
C25   1    1.020922    0.946932    0.731048    41.00000    0.06200    0.10220 =
         0.07276   -0.04210    0.02082   -0.03559
AFIX 137
H25A  2    0.988271    0.977335    0.721580    41.00000   -1.50000
H25B  2    1.063694    0.948151    0.722192    41.00000   -1.50000
H25C  2    1.031845    0.955540    0.752257    41.00000   -1.50000
AFIX   0
C26   1    1.018468    0.869326    0.675226    41.00000    0.03475    0.05425 =
         0.04511   -0.00407    0.00068    0.00813
AFIX  23
H26A  2    1.034660    0.911250    0.672920    41.00000   -1.20000
H26B  2    0.999471    0.853896    0.655326    41.00000   -1.20000
AFIX   0
C27   1    1.080768    0.830028    0.688291    41.00000    0.02970    0.06112 =
         0.05717   -0.01055   -0.00914    0.01220
AFIX 137
H27A  2    1.113333    0.826827    0.673992    41.00000   -1.50000
H27B  2    1.064402    0.789590    0.692659    41.00000   -1.50000
H27C  2    1.104275    0.848618    0.706549    41.00000   -1.50000
AFIX   0
PART 2
C18A  1    0.703777    0.918037    0.691783   -31.00000    0.03635    0.04486 =
         0.04770   -0.00806    0.00971    0.00337
AFIX  13
H18A  2    0.718267    0.897713    0.711268   -31.00000   -1.20000
AFIX   0
C19A  1    0.660411    0.974015    0.697914   -31.00000    0.04437    0.05237 =
         0.06829   -0.01657   -0.00020    0.01104
AFIX  23
H19C  2    0.636262    0.963911    0.714832   -31.00000   -1.20000
H19D  2    0.693486    1.007016    0.704544   -31.00000   -1.20000
AFIX   0
C20A  1    0.607500    0.998916    0.674114   -31.00000    0.05895    0.06150 =
         0.09431   -0.02115   -0.01804    0.02622
AFIX 137
H20D  2    0.626860    1.000568    0.655563   -31.00000   -1.50000
H20E  2    0.594446    1.039743    0.679536   -31.00000   -1.50000
H20F  2    0.566318    0.972850    0.671552   -31.00000   -1.50000
AFIX   0
C21A  1    0.661534    0.870994    0.671469   -31.00000    0.02689    0.04674 =
         0.03626   -0.01012    0.00494    0.02301
AFIX  23
H21C  2    0.642084    0.891143    0.652709   -31.00000   -1.20000
H21D  2    0.693657    0.839040    0.666674   -31.00000   -1.20000
AFIX   0
C22A  1    0.602230    0.841115    0.684324   -31.00000    0.03887    0.05937 =
         0.06038    0.00448    0.00489   -0.00144
AFIX 137
H22D  2    0.583926    0.807220    0.671693   -31.00000   -1.50000
H22E  2    0.565193    0.870729    0.685290   -31.00000   -1.50000
H22F  2    0.619422    0.826177    0.704259   -31.00000   -1.50000
AFIX   0
C23A  1    0.961857    0.887208    0.703291   -41.00000    0.02444    0.04178 =
         0.02107    0.00142    0.00079   -0.00660
AFIX  13
H23A  2    0.947228    0.868114    0.721184   -41.00000   -1.20000
AFIX   0
C24A  1    1.006707    0.943743    0.713363   -41.00000    0.02559    0.03213 =
         0.03358    0.00418   -0.00134    0.00476
AFIX  23
H24C  2    1.029122    0.958318    0.696647   -41.00000   -1.20000
H24D  2    0.976047    0.976356    0.718697   -41.00000   -1.20000
AFIX   0
C25A  1    1.062971    0.930771    0.739883   -41.00000    0.05766    0.03765 =
         0.03781   -0.00038   -0.02420   -0.01305
AFIX 137
H25D  2    1.091592    0.896677    0.735221   -41.00000   -1.50000
H25E  2    1.040960    0.920711    0.757160   -41.00000   -1.50000
H25F  2    1.092317    0.966634    0.744215   -41.00000   -1.50000
AFIX   0
C26A  1    1.002120    0.840374    0.688172   -41.00000    0.02826    0.04654 =
         0.06086   -0.00645    0.01244   -0.00605
AFIX  23
H26C  2    1.028478    0.815136    0.703890   -41.00000   -1.20000
H26D  2    0.967636    0.813611    0.676437   -41.00000   -1.20000
AFIX   0
C27A  1    1.051714    0.860620    0.668370   -41.00000    0.05378    0.05938 =
         0.10713   -0.02810    0.02498   -0.00679
AFIX 137
H27D  2    1.025748    0.876605    0.649968   -41.00000   -1.50000
H27E  2    1.080130    0.826259    0.663867   -41.00000   -1.50000
H27F  2    1.081896    0.892318    0.678245   -41.00000   -1.50000
AFIX   0

PART 0
SI5   6    0.135616    0.406991    0.750527    11.00000    0.04778    0.04557 =
         0.03911   -0.00670    0.00623    0.00328
SI6   6    0.008079    0.363605    0.712014    11.00000    0.03248    0.06780 =
         0.05523   -0.00908    0.00474    0.01329
MG2   3    0.192345    0.230701    0.648806    11.00000    0.02909    0.02851 =
         0.03363   -0.00058    0.00184   -0.00086
NA4   5    0.143668    0.356595    0.679855    11.00000    0.04032    0.04493 =
         0.04558   -0.00280    0.01480   -0.00260
NA5   5    0.178409    0.136334    0.705191    11.00000    0.05507    0.05320 =
         0.04010   -0.00178    0.01223   -0.00095
NA6   5    0.134451    0.260433    0.730796    11.00000    0.04907    0.04071 =
         0.07587    0.01131    0.00100    0.00581
N5    4    0.233280    0.284665    0.616976    11.00000    0.02552    0.02618 =
         0.03469   -0.00158    0.00152    0.00060
N6    4    0.203137    0.153395    0.621742    11.00000    0.02986    0.02541 =
         0.03378    0.00059   -0.00285   -0.00208
N7    4    0.094739    0.361763    0.723750    11.00000    0.03182    0.03715 =
         0.04131   -0.00241    0.00768    0.00434
N8    4    0.166135    0.164605    0.753286    11.00000    0.04162    0.04907 =
         0.03643    0.00874    0.00826    0.00532
C56   1    0.252804    0.266843    0.591661    11.00000    0.02648    0.03358 =
         0.03533    0.00056    0.00179   -0.00170
C57   1    0.248118    0.205746    0.582855    11.00000    0.03441    0.02833 =
         0.03258   -0.00179    0.00185   -0.00029
AFIX  43
H57   2    0.263316    0.198757    0.564367    11.00000   -1.20000
AFIX   0
C58   1    0.225527    0.152629    0.595771    11.00000    0.03211    0.02541 =
         0.03485    0.00059   -0.00459    0.00298
C59   1    0.286592    0.307716    0.569864    11.00000    0.03633    0.03173 =
         0.04055    0.00170    0.00975   -0.00333
C60   1    0.288221    0.375682    0.575831    11.00000    0.04496    0.02953 =
         0.05105    0.00395    0.01931   -0.00185
AFIX 137
H60A  2    0.314243    0.395970    0.561922    11.00000   -1.50000
H60B  2    0.310857    0.383329    0.596119    11.00000   -1.50000
H60C  2    0.240608    0.391363    0.573281    11.00000   -1.50000
AFIX   0
C61   1    0.363002    0.286661    0.571696    11.00000    0.03531    0.04118 =
         0.06160   -0.00383    0.01721   -0.00212
AFIX 137
H61A  2    0.385844    0.310013    0.557702    11.00000   -1.50000
H61B  2    0.364062    0.243594    0.566736    11.00000   -1.50000
H61C  2    0.387445    0.293055    0.591807    11.00000   -1.50000
AFIX   0
C62   1    0.250609    0.299392    0.537717    11.00000    0.05575    0.04282 =
         0.03999    0.00375    0.01012   -0.00693
AFIX 137
H62A  2    0.201085    0.308949    0.536410    11.00000   -1.50000
H62B  2    0.255973    0.257407    0.531589    11.00000   -1.50000
H62C  2    0.271888    0.326528    0.524710    11.00000   -1.50000
AFIX   0
C63   1    0.226863    0.096143    0.575072    11.00000    0.04912    0.02648 =
         0.03520   -0.00125   -0.00139   -0.00006
C64   1    0.205586    0.035658    0.587407    11.00000    0.06680    0.02977 =
         0.03415   -0.00170   -0.00483   -0.00362
AFIX 137
H64A  2    0.158013    0.038676    0.591844    11.00000   -1.50000
H64B  2    0.237275    0.025888    0.605538    11.00000   -1.50000
H64C  2    0.207867    0.003741    0.572723    11.00000   -1.50000
AFIX   0
C65   1    0.299984    0.087172    0.566642    11.00000    0.05686    0.03384 =
         0.04430   -0.00647    0.00679    0.00734
AFIX 137
H65A  2    0.300706    0.050048    0.554993    11.00000   -1.50000
H65B  2    0.334140    0.083990    0.584656    11.00000   -1.50000
H65C  2    0.311545    0.121780    0.554921    11.00000   -1.50000
AFIX   0
C66   1    0.175773    0.108335    0.546454    11.00000    0.06086    0.03886 =
         0.03422   -0.00081   -0.00881   -0.00685
AFIX 137
H66A  2    0.174901    0.073339    0.533261    11.00000   -1.50000
H66B  2    0.190859    0.144205    0.536564    11.00000   -1.50000
H66C  2    0.129116    0.115204    0.551365    11.00000   -1.50000
AFIX   0
C67   1    0.220914    0.345369    0.625096    11.00000    0.02919    0.02615 =
         0.03265   -0.00179    0.00773   -0.00455
C68   1    0.159030    0.374531    0.612175    11.00000    0.02796    0.02898 =
         0.03826    0.00173    0.00879    0.00002
C69   1    0.142652    0.429936    0.623281    11.00000    0.03346    0.03006 =
         0.04608    0.00451    0.01141    0.00280
AFIX  43
H69   2    0.101372    0.449910    0.614584    11.00000   -1.20000
AFIX   0
C70   1    0.185186    0.457466    0.646993    11.00000    0.04206    0.02901 =
         0.04875   -0.00558    0.01973    0.00068
AFIX  43
H70   2    0.173059    0.495642    0.654252    11.00000   -1.20000
AFIX   0
C71   1    0.245298    0.428106    0.659710    11.00000    0.03463    0.03513 =
         0.04359   -0.00761    0.01077   -0.00776
AFIX  43
H71   2    0.274026    0.446620    0.675882    11.00000   -1.20000
AFIX   0
C72   1    0.264816    0.372318    0.649494    11.00000    0.02708    0.03074 =
         0.03933   -0.00321    0.00710   -0.00652
C73   1    0.111715    0.345013    0.586521    11.00000    0.02786    0.03283 =
         0.04093    0.00372   -0.00015    0.00116
AFIX  13
H73   2    0.141489    0.316142    0.577206    11.00000   -1.20000
AFIX   0
C74   1    0.054395    0.306622    0.597351    11.00000    0.03545    0.04624 =
         0.04933    0.00954   -0.00758   -0.00870
AFIX  23
H74A  2    0.032450    0.281045    0.580764    11.00000   -1.20000
H74B  2    0.076380    0.279293    0.613198    11.00000   -1.20000
AFIX   0
C75   1   -0.002066    0.342562    0.609038    11.00000    0.03270    0.07459 =
         0.06338    0.00698    0.00742   -0.00955
AFIX 137
H75A  2   -0.029588    0.364573    0.592717    11.00000   -1.50000
H75B  2    0.019268    0.371397    0.623979    11.00000   -1.50000
H75C  2   -0.032332    0.314921    0.617963    11.00000   -1.50000
AFIX   0
C76   1    0.082804    0.390116    0.562264    11.00000    0.03474    0.04259 =
         0.04469    0.01010    0.00210    0.00184
AFIX  23
H76A  2    0.048097    0.416361    0.569735    11.00000   -1.20000
H76B  2    0.121096    0.416233    0.557700    11.00000   -1.20000
AFIX   0
C77   1    0.048912    0.359146    0.533977    11.00000    0.04187    0.06692 =
         0.04141    0.00673   -0.00397    0.00683
AFIX 137
H77A  2    0.033814    0.389759    0.518878    11.00000   -1.50000
H77B  2    0.008601    0.335794    0.538008    11.00000   -1.50000
H77C  2    0.082517    0.331961    0.526849    11.00000   -1.50000
AFIX   0
C78   1    0.330414    0.340673    0.664290    11.00000    0.02817    0.03784 =
         0.04560   -0.00790    0.00132   -0.00456
AFIX  13
H78   2    0.325220    0.297212    0.658328    11.00000   -1.20000
AFIX   0
C79   1    0.396848    0.363460    0.653013    11.00000    0.03086    0.05695 =
         0.05585   -0.00654    0.00603   -0.00340
AFIX  23
H79A  2    0.436334    0.338004    0.661959    11.00000   -1.20000
H79B  2    0.391007    0.357191    0.631351    11.00000   -1.20000
AFIX   0
C80   1    0.415957    0.429099    0.659337    11.00000    0.04022    0.05630 =
         0.09476    0.00055    0.01490   -0.00995
AFIX 137
H80A  2    0.378286    0.455153    0.649900    11.00000   -1.50000
H80B  2    0.458781    0.438612    0.651455    11.00000   -1.50000
H80C  2    0.423162    0.435978    0.680745    11.00000   -1.50000
AFIX   0
C81   1    0.337644    0.341519    0.698041    11.00000    0.03592    0.05245 =
         0.04875   -0.00524   -0.00247   -0.00714
AFIX  23
H81A  2    0.292971    0.328701    0.703925    11.00000   -1.20000
H81B  2    0.346703    0.383570    0.704995    11.00000   -1.20000
AFIX   0
C82   1    0.395498    0.300815    0.713566    11.00000    0.05375    0.06122 =
         0.05191   -0.00411   -0.01029   -0.00475
AFIX 137
H82A  2    0.389867    0.259887    0.705337    11.00000   -1.50000
H82B  2    0.392948    0.299486    0.734787    11.00000   -1.50000
H82C  2    0.440735    0.317000    0.710517    11.00000   -1.50000
AFIX   0
C83   1    0.191939    0.103243    0.639734    11.00000    0.03465    0.02671 =
         0.03242   -0.00047   -0.00149   -0.00223
C84   1    0.123662    0.087513    0.644200    11.00000    0.03432    0.03487 =
         0.04903    0.00715   -0.00707   -0.00704
C85   1    0.115451    0.043663    0.665329    11.00000    0.03587    0.03686 =
         0.05460    0.01032    0.00007   -0.00609
AFIX  43
H85   2    0.069944    0.031965    0.668125    11.00000   -1.20000
AFIX   0
C86   1    0.172416    0.016752    0.682361    11.00000    0.05046    0.03719 =
         0.04307    0.00866    0.00756    0.00061
AFIX  43
H86   2    0.165754   -0.012788    0.696747    11.00000   -1.20000
AFIX   0
C87   1    0.238908    0.033149    0.678289    11.00000    0.03872    0.04225 =
         0.03554    0.00369    0.00121    0.00730
AFIX  43
H87   2    0.277575    0.015114    0.690301    11.00000   -1.20000
AFIX   0
C88   1    0.250522    0.075364    0.657053    11.00000    0.03563    0.02990 =
         0.02937   -0.00281    0.00105    0.00307
C94   1    0.324005    0.091451    0.651770    11.00000    0.03415    0.03376 =
         0.03290   -0.00060    0.00135    0.00402
AFIX  13
H94   2    0.321593    0.097506    0.629975    11.00000   -1.20000
AFIX   0
C95   1    0.349934    0.151382    0.666522    11.00000    0.03084    0.03902 =
         0.04283   -0.00330   -0.00215    0.00275
AFIX  23
H95A  2    0.310046    0.179185    0.666429    11.00000   -1.20000
H95B  2    0.369985    0.143579    0.687383    11.00000   -1.20000
AFIX   0
C96   1    0.404751    0.181724    0.650806    11.00000    0.03590    0.04611 =
         0.06039   -0.00209    0.00577   -0.00174
AFIX 137
H96A  2    0.384239    0.191943    0.630510    11.00000   -1.50000
H96B  2    0.443857    0.153984    0.650414    11.00000   -1.50000
H96C  2    0.421288    0.218688    0.661421    11.00000   -1.50000
AFIX   0
C97   1    0.377636    0.041267    0.660544    11.00000    0.03479    0.04360 =
         0.04049   -0.00055    0.00533    0.01031
AFIX  23
H97A  2    0.424083    0.056498    0.657849    11.00000   -1.20000
H97B  2    0.379006    0.032209    0.681818    11.00000   -1.20000
AFIX   0
C98   1    0.363681   -0.016543    0.643293    11.00000    0.05519    0.04214 =
         0.04627   -0.00336    0.00531    0.01046
AFIX 137
H98A  2    0.363316   -0.008382    0.622214    11.00000   -1.50000
H98B  2    0.318474   -0.032848    0.646308    11.00000   -1.50000
H98C  2    0.400168   -0.046033    0.650125    11.00000   -1.50000
AFIX   0
C99   1    0.231249    0.411820    0.748652    11.00000    0.05800    0.13360 =
         0.08429   -0.06085    0.01016   -0.02572
AFIX 137
H99A  2    0.251836    0.371359    0.751138    11.00000   -1.50000
H99B  2    0.253623    0.438379    0.764428    11.00000   -1.50000
H99C  2    0.238146    0.428240    0.729411    11.00000   -1.50000
AFIX   0
C100  1    0.105427    0.487726    0.748304    11.00000    0.13115    0.05219 =
         0.06221   -0.00739    0.00081    0.00797
AFIX 137
H10G  2    0.115283    0.505769    0.729817    11.00000   -1.50000
H10H  2    0.129931    0.510424    0.765123    11.00000   -1.50000
H10I  2    0.055310    0.489124    0.748813    11.00000   -1.50000
AFIX   0
C101  1    0.127724    0.381461    0.788887    11.00000    0.09636    0.07276 =
         0.04241   -0.00239    0.00652    0.00821
AFIX 137
H10A  2    0.079932    0.387692    0.792565    11.00000   -1.50000
H10B  2    0.159640    0.404895    0.803204    11.00000   -1.50000
H10C  2    0.139467    0.338428    0.790977    11.00000   -1.50000
AFIX   0
C102  1   -0.046856    0.372849    0.741681    11.00000    0.04367    0.17328 =
         0.09831   -0.03997    0.02888    0.00658
AFIX 137
H10M  2   -0.033882    0.342321    0.757054    11.00000   -1.50000
H10N  2   -0.095871    0.367781    0.733255    11.00000   -1.50000
H10O  2   -0.039729    0.413310    0.750347    11.00000   -1.50000
AFIX   0
C103  1   -0.016908    0.426708    0.684731    11.00000    0.09283    0.08251 =
         0.08125   -0.02269   -0.02980    0.05373
AFIX 137
H10J  2   -0.001309    0.465434    0.693823    11.00000   -1.50000
H10K  2   -0.067512    0.427364    0.679095    11.00000   -1.50000
H10L  2    0.005115    0.420111    0.667099    11.00000   -1.50000
AFIX   0
C104  1   -0.021000    0.291078    0.692481    11.00000    0.03642    0.08175 =
         0.08878   -0.01330   -0.00461   -0.00765
AFIX 137
H10D  2    0.009389    0.281821    0.677841    11.00000   -1.50000
H10E  2   -0.068946    0.295497    0.682497    11.00000   -1.50000
H10F  2   -0.018594    0.258132    0.706927    11.00000   -1.50000
AFIX   0
PART 1
SI7   6    0.246657    0.163436    0.772541    91.00000    0.03901    0.04757 =
         0.02931    0.00226    0.00613    0.01723
SI8   6    0.090407    0.140582    0.763906    61.00000    0.05014    0.05535 =
         0.04622    0.00568    0.01976   -0.00407
C89   1    0.058738    0.123945    0.629856    21.00000    0.03965    0.04016 =
         0.05632   -0.00189   -0.00660   -0.00980
AFIX  13
H89   2    0.074892    0.166131    0.626926    21.00000   -1.20000
AFIX   0
C90   1   -0.003012    0.128963    0.648271    21.00000    0.06496    0.03777 =
         0.06380    0.00299   -0.01039    0.00248
AFIX  23
H90A  2   -0.022707    0.088105    0.650096    21.00000   -1.20000
H90B  2    0.015723    0.143047    0.668448    21.00000   -1.20000
AFIX   0
C91   1   -0.059020    0.169542    0.635840    21.00000    0.06034    0.07509 =
         0.10316   -0.02034   -0.00854    0.00059
AFIX 137
H91A  2   -0.083067    0.152599    0.617276    21.00000   -1.50000
H91B  2   -0.039600    0.209137    0.632011    21.00000   -1.50000
H91C  2   -0.092002    0.174138    0.649885    21.00000   -1.50000
AFIX   0
C92   1    0.034108    0.097739    0.598803    21.00000    0.03967    0.05062 =
         0.06455    0.00957   -0.00948   -0.00053
AFIX  23
H92A  2   -0.002413    0.124493    0.588386    21.00000   -1.20000
H92B  2    0.073654    0.098145    0.587510    21.00000   -1.20000
AFIX   0
C93   1    0.005775    0.034181    0.598695    21.00000    0.06021    0.05691 =
         0.07355   -0.00765   -0.01502   -0.01041
AFIX 137
H93A  2   -0.008390    0.020837    0.578243    21.00000   -1.50000
H93B  2   -0.034482    0.033423    0.609217    21.00000   -1.50000
H93C  2    0.041804    0.007025    0.608557    21.00000   -1.50000
AFIX   0
C105  1    0.263018    0.232580    0.795935    91.00000    0.06646    0.09372 =
         0.07241   -0.03030   -0.01596    0.01471
AFIX 137
H10V  2    0.262890    0.268226    0.783200    91.00000   -1.50000
H10W  2    0.308279    0.229120    0.808525    91.00000   -1.50000
H10X  2    0.226477    0.236709    0.808368    91.00000   -1.50000
AFIX   0
C106  1    0.310778    0.165088    0.745386    91.00000    0.03257    0.06706 =
         0.04054    0.01279    0.00531    0.00788
AFIX 137
H10Z  2    0.308631    0.126722    0.734566    91.00000   -1.50000
H1AH  2    0.357811    0.170981    0.756117    91.00000   -1.50000
H1AI  2    0.299137    0.198419    0.731395    91.00000   -1.50000
AFIX   0
C107  1    0.271435    0.098019    0.797765    91.00000    0.05727    0.09359 =
         0.05344    0.03683    0.01151    0.02270
AFIX 137
H10Y  2    0.244981    0.099627    0.814349    91.00000   -1.50000
H1AF  2    0.321249    0.099956    0.805321    91.00000   -1.50000
H1AG  2    0.261076    0.060151    0.786859    91.00000   -1.50000
AFIX   0
C108  1    0.047211    0.202801    0.782390    61.00000    0.05828    0.08828 =
         0.09180   -0.01176    0.03769   -0.00594
AFIX 137
H10P  2    0.076777    0.214350    0.800818    61.00000   -1.50000
H10Q  2    0.002204    0.188619    0.786801    61.00000   -1.50000
H10R  2    0.040122    0.237885    0.769190    61.00000   -1.50000
AFIX   0
C109  1    0.024871    0.117463    0.731340    61.00000    0.05045    0.06395 =
         0.07893    0.00329    0.01197   -0.01195
AFIX 137
H10S  2    0.014864    0.151885    0.717877    61.00000   -1.50000
H10T  2   -0.018017    0.104431    0.738258    61.00000   -1.50000
H10U  2    0.043599    0.084020    0.720906    61.00000   -1.50000
AFIX   0
C110  1    0.096468    0.073028    0.788832    61.00000    0.08091    0.08788 =
         0.06082    0.01171    0.01223   -0.01499
AFIX 137
H11A  2    0.126709    0.042603    0.781793    61.00000   -1.50000
H11B  2    0.050019    0.055894    0.788757    61.00000   -1.50000
H11C  2    0.115848    0.085226    0.808992    61.00000   -1.50000
AFIX   0
PART 2
SI7A  6    0.248617    0.177536    0.771821    81.00000    0.05832    0.06410 =
         0.03385    0.01244    0.01168    0.03452
SI8A  6    0.102006    0.139394    0.770848   -61.00000    0.05061    0.04178 =
         0.04049    0.00493    0.01056    0.00311
C166  1    0.060697    0.107865    0.622133   -21.00000    0.02463    0.03586 =
         0.05292    0.00865   -0.01794   -0.00696
AFIX  13
H166  2    0.076266    0.135194    0.606999   -21.00000   -1.20000
AFIX   0
C167  1    0.015252    0.143895    0.641232   -21.00000    0.03697    0.04863 =
         0.10009   -0.01377   -0.01997    0.00212
AFIX  23
H16A  2    0.004423    0.116821    0.657156   -21.00000   -1.20000
H16B  2    0.043737    0.177529    0.650837   -21.00000   -1.20000
AFIX   0
C168  1   -0.051606    0.169927    0.626097   -21.00000    0.04018    0.06599 =
         0.07914    0.01656   -0.02182    0.01264
AFIX 137
H16C  2   -0.043107    0.192717    0.608624   -21.00000   -1.50000
H16D  2   -0.071007    0.196995    0.639716   -21.00000   -1.50000
H16E  2   -0.084558    0.137143    0.620024   -21.00000   -1.50000
AFIX   0
C169  1    0.019987    0.053557    0.606568   -21.00000    0.03695    0.04254 =
         0.07618   -0.00111   -0.01378   -0.01034
AFIX  23
H16F  2    0.052624    0.019484    0.605749   -21.00000   -1.20000
H16G  2   -0.015365    0.040431    0.618675   -21.00000   -1.20000
AFIX   0
C170  1   -0.015956    0.066869    0.575497   -21.00000    0.06751    0.06038 =
         0.06582   -0.00471   -0.01213   -0.01367
AFIX 137
H17S  2    0.019005    0.073227    0.562479   -21.00000   -1.50000
H17T  2   -0.044446    0.103359    0.575687   -21.00000   -1.50000
H17U  2   -0.045674    0.032630    0.568228   -21.00000   -1.50000
AFIX   0
C171  1    0.278346    0.138915    0.807770    81.00000    0.07631    0.10269 =
         0.07004    0.01563    0.00137    0.00100
AFIX 137
H17M  2    0.251760    0.154180    0.822772    81.00000   -1.50000
H17N  2    0.327876    0.147043    0.814016    81.00000   -1.50000
H17O  2    0.271018    0.095236    0.805405    81.00000   -1.50000
AFIX   0
C172  1    0.275324    0.258502    0.780149    81.00000    0.06502    0.08679 =
         0.07916   -0.01150    0.00372    0.00603
AFIX 137
H17P  2    0.273338    0.281005    0.761585    81.00000   -1.50000
H17Q  2    0.322847    0.259517    0.790891    81.00000   -1.50000
H17R  2    0.243656    0.277028    0.792294    81.00000   -1.50000
AFIX   0
C173  1    0.315053    0.152718    0.748406    81.00000    0.05496    0.08423 =
         0.06202    0.01171    0.00075    0.01971
AFIX 137
H17A  2    0.308134    0.109841    0.743396    81.00000   -1.50000
H17B  2    0.361800    0.158628    0.759418    81.00000   -1.50000
H17C  2    0.309823    0.176760    0.730208    81.00000   -1.50000
AFIX   0
C174  1    0.075354    0.192076    0.799222   -61.00000    0.05598    0.07978 =
         0.07926   -0.01303    0.04532   -0.02196
AFIX 137
H17J  2    0.114526    0.198187    0.815111   -61.00000   -1.50000
H17K  2    0.036170    0.174564    0.807446   -61.00000   -1.50000
H17L  2    0.061436    0.231014    0.789939   -61.00000   -1.50000
AFIX   0
C175  1    0.023595    0.129979    0.741852   -61.00000    0.06695    0.09504 =
         0.06683    0.00853    0.00195   -0.01732
AFIX 137
H17D  2    0.009213    0.169532    0.733394   -61.00000   -1.50000
H17E  2   -0.014394    0.112266    0.750815   -61.00000   -1.50000
H17F  2    0.035010    0.103220    0.726200   -61.00000   -1.50000
AFIX   0
C176  1    0.118822    0.065155    0.790207   -61.00000    0.06531    0.06714 =
         0.06733    0.03066    0.00809    0.00312
AFIX 137
H17G  2    0.114871    0.032495    0.775569   -61.00000   -1.50000
H17H  2    0.084687    0.058911    0.803616   -61.00000   -1.50000
H17I  2    0.165718    0.065166    0.801578   -61.00000   -1.50000
AFIX   0
PART 3
SI7B  6    0.248421    0.164902    0.772298    71.00000    0.05474    0.07069 =
         0.06464    0.00112   -0.01774    0.01317
C177  1    0.254660    0.197045    0.810443    71.00000    0.05617    0.07687 =
         0.05363    0.00345   -0.00264    0.00430
AFIX 137
H203  2    0.228771    0.171303    0.822394    71.00000   -1.50000
H204  2    0.234947    0.237904    0.809357    71.00000   -1.50000
H205  2    0.303528    0.198764    0.819557    71.00000   -1.50000
AFIX   0
C178  1    0.279584    0.085483    0.779823    71.00000    0.06654    0.08033 =
         0.07155    0.00438   -0.00928    0.02287
AFIX 137
H200  2    0.290993    0.067479    0.761581    71.00000   -1.50000
H201  2    0.242983    0.061663    0.786913    71.00000   -1.50000
H202  2    0.321081    0.085753    0.794912    71.00000   -1.50000
AFIX   0
C179  1    0.311147    0.209211    0.753264    71.00000    0.04677    0.09514 =
         0.06219    0.00646    0.00164    0.00034
AFIX 137
H206  2    0.356167    0.211455    0.766117    71.00000   -1.50000
H207  2    0.293055    0.250153    0.749054    71.00000   -1.50000
H208  2    0.316930    0.189130    0.734695    71.00000   -1.50000
AFIX   0

PART 0
SI9   6    0.390668    0.637545    0.392352    11.00000    0.03058    0.03829 =
         0.03858   -0.00389    0.00359    0.00169
SI10  6    0.242435    0.672427    0.389614    11.00000    0.02717    0.03902 =
         0.03292   -0.00083    0.00202   -0.00308
MG3   3    0.311717    0.730779    0.516719    11.00000    0.03062    0.02524 =
         0.03010    0.00022    0.00373    0.00151
NA7   5    0.328445    0.643358    0.458299    11.00000    0.04640    0.05763 =
         0.03296   -0.00033    0.00358    0.00604
NA8   5    0.329900    0.853422    0.479044    11.00000    0.04698    0.04238 =
         0.04147    0.00850    0.01464    0.00777
NA9   5    0.352516    0.765568    0.426309    11.00000    0.04676    0.03451 =
         0.12543   -0.02349   -0.01345    0.00186
N9    4    0.315432    0.654388    0.544870    11.00000    0.02976    0.02373 =
         0.03226   -0.00092    0.00319    0.00088
N10   4    0.286071    0.785247    0.552016    11.00000    0.02405    0.02292 =
         0.03002   -0.00043    0.00365   -0.00059
N11   4    0.325061    0.668231    0.407950    11.00000    0.02674    0.03486 =
         0.03357   -0.00500    0.00056   -0.00170
C111  1    0.306177    0.653625    0.573002    11.00000    0.03357    0.02442 =
         0.03080    0.00088    0.00370   -0.00116
C112  1    0.289940    0.706365    0.587785    11.00000    0.03948    0.02776 =
         0.02864   -0.00035    0.00669   -0.00190
AFIX  43
H112  2    0.283935    0.699330    0.607728    11.00000   -1.20000
AFIX   0
C113  1    0.280747    0.767238    0.579241    11.00000    0.02407    0.02743 =
         0.03169   -0.00367    0.00485   -0.00292
C114  1    0.312703    0.596606    0.593556    11.00000    0.05669    0.02491 =
         0.03027    0.00221    0.00302   -0.00142
C115  1    0.323849    0.535826    0.578889    11.00000    0.07688    0.02529 =
         0.03720    0.00327    0.00239    0.00384
AFIX 137
H11J  2    0.365782    0.537929    0.569478    11.00000   -1.50000
H11K  2    0.283613    0.526817    0.563909    11.00000   -1.50000
H11L  2    0.329278    0.503860    0.593898    11.00000   -1.50000
AFIX   0
C116  1    0.376382    0.606754    0.617963    11.00000    0.07081    0.03539 =
         0.03723    0.00484   -0.00489    0.00343
AFIX 137
H11M  2    0.382583    0.571380    0.630999    11.00000   -1.50000
H11N  2    0.368562    0.642701    0.629548    11.00000   -1.50000
H11O  2    0.418160    0.612582    0.608733    11.00000   -1.50000
AFIX   0
C117  1    0.247042    0.588919    0.607972    11.00000    0.07746    0.03405 =
         0.04526    0.00521    0.02014   -0.00798
AFIX 137
H11P  2    0.206274    0.586599    0.592558    11.00000   -1.50000
H11Q  2    0.242251    0.623580    0.620859    11.00000   -1.50000
H11R  2    0.250653    0.551669    0.619709    11.00000   -1.50000
AFIX   0
C118  1    0.258323    0.808030    0.604118    11.00000    0.03512    0.02813 =
         0.03394   -0.00473    0.00844   -0.00467
C119  1    0.252416    0.875685    0.597973    11.00000    0.03740    0.02780 =
         0.03717   -0.00561    0.01203   -0.00211
AFIX 137
H11G  2    0.221502    0.882597    0.579290    11.00000   -1.50000
H11H  2    0.298531    0.892188    0.596591    11.00000   -1.50000
H11I  2    0.233417    0.895791    0.614086    11.00000   -1.50000
AFIX   0
C120  1    0.310430    0.801192    0.633201    11.00000    0.05327    0.04119 =
         0.03162   -0.00544    0.00666   -0.00180
AFIX 137
H12F  2    0.357169    0.812174    0.629567    11.00000   -1.50000
H12G  2    0.310444    0.759177    0.640013    11.00000   -1.50000
H12H  2    0.296548    0.827912    0.648368    11.00000   -1.50000
AFIX   0
C121  1    0.185888    0.786125    0.609629    11.00000    0.04392    0.03604 =
         0.05058   -0.00779    0.02164   -0.00808
AFIX 137
H12C  2    0.170839    0.810135    0.625516    11.00000   -1.50000
H12D  2    0.188527    0.743393    0.615364    11.00000   -1.50000
H12E  2    0.152424    0.790974    0.591497    11.00000   -1.50000
AFIX   0
C122  1    0.324994    0.604208    0.526312    11.00000    0.03414    0.02367 =
         0.02558    0.00023    0.00036    0.00316
C123  1    0.265129    0.576399    0.510104    11.00000    0.03368    0.02812 =
         0.03035    0.00054    0.00342   -0.00071
C124  1    0.273845    0.536026    0.487511    11.00000    0.03403    0.03461 =
         0.03613   -0.00531   -0.00065   -0.00105
AFIX  43
H124  2    0.234204    0.517406    0.476465    11.00000   -1.20000
AFIX   0
C125  1    0.339624    0.522553    0.480876    11.00000    0.03915    0.03615 =
         0.03962   -0.01028    0.00198    0.00466
AFIX  43
H125  2    0.344769    0.496066    0.465002    11.00000   -1.20000
AFIX   0
C126  1    0.397798    0.548334    0.497765    11.00000    0.03424    0.03292 =
         0.03971   -0.00712    0.00035    0.00525
AFIX  43
H126  2    0.442676    0.537926    0.493619    11.00000   -1.20000
AFIX   0
C127  1    0.392109    0.588914    0.520547    11.00000    0.03389    0.02599 =
         0.02863   -0.00178   -0.00317    0.00342
C128  1    0.193157    0.588206    0.518220    11.00000    0.03208    0.02955 =
         0.03187   -0.00195    0.00293   -0.00369
AFIX  13
H128  2    0.200415    0.598957    0.539699    11.00000   -1.20000
AFIX   0
C129  1    0.156396    0.642714    0.501726    11.00000    0.02955    0.02858 =
         0.04316   -0.00018    0.00779    0.00110
AFIX  23
H12A  2    0.112843    0.650668    0.509776    11.00000   -1.20000
H12B  2    0.186505    0.678719    0.505892    11.00000   -1.20000
AFIX   0
C130  1    0.138899    0.635217    0.468474    11.00000    0.03630    0.04671 =
         0.04138    0.00398    0.00308    0.00746
AFIX 137
H13E  2    0.121871    0.673714    0.459549    11.00000   -1.50000
H13F  2    0.102881    0.604226    0.463945    11.00000   -1.50000
H13G  2    0.180643    0.622868    0.460443    11.00000   -1.50000
AFIX   0
C131  1    0.147414    0.530938    0.515045    11.00000    0.03904    0.03113 =
         0.04040   -0.00147    0.00496   -0.00277
AFIX  23
H13C  2    0.134023    0.521695    0.493771    11.00000   -1.20000
H13D  2    0.175003    0.496432    0.524265    11.00000   -1.20000
AFIX   0
C132  1    0.081951    0.537211    0.529202    11.00000    0.03879    0.04172 =
         0.04849    0.00399    0.00666   -0.00567
AFIX 137
H13H  2    0.053472    0.570336    0.519689    11.00000   -1.50000
H13I  2    0.094760    0.545928    0.550328    11.00000   -1.50000
H13J  2    0.055437    0.499411    0.526713    11.00000   -1.50000
AFIX   0
C133  1    0.457070    0.611733    0.540389    11.00000    0.03276    0.03457 =
         0.03713   -0.00779   -0.00415    0.00346
AFIX  13
H133  2    0.440934    0.629168    0.558342    11.00000   -1.20000
AFIX   0
C134  1    0.496181    0.662390    0.527104    11.00000    0.03395    0.03743 =
         0.04722   -0.00340   -0.00506    0.00392
AFIX  23
H13A  2    0.461676    0.692665    0.518290    11.00000   -1.20000
H13B  2    0.526798    0.682598    0.543464    11.00000   -1.20000
AFIX   0
C135  1    0.540004    0.644720    0.503872    11.00000    0.04598    0.06504 =
         0.05367   -0.00744    0.00141   -0.00595
AFIX 137
H13P  2    0.511013    0.623529    0.487678    11.00000   -1.50000
H13Q  2    0.577712    0.618039    0.512697    11.00000   -1.50000
H13R  2    0.559700    0.681137    0.496176    11.00000   -1.50000
AFIX   0
C136  1    0.505062    0.557866    0.551305    11.00000    0.03945    0.03921 =
         0.04773   -0.00599   -0.01035    0.00652
AFIX  23
H13K  2    0.476804    0.525738    0.558748    11.00000   -1.20000
H13L  2    0.524919    0.541103    0.534339    11.00000   -1.20000
AFIX   0
C137  1    0.564355    0.574821    0.575691    11.00000    0.04719    0.05134 =
         0.05216   -0.00730   -0.01629    0.01077
AFIX 137
H13M  2    0.593040    0.606222    0.568434    11.00000   -1.50000
H13N  2    0.592931    0.539037    0.581425    11.00000   -1.50000
H13O  2    0.545179    0.590095    0.592876    11.00000   -1.50000
AFIX   0
C138  1    0.287594    0.845984    0.541541    11.00000    0.02615    0.02294 =
         0.02904   -0.00086    0.00481    0.00048
C139  1    0.229351    0.869339    0.521920    11.00000    0.02356    0.02797 =
         0.03352   -0.00133    0.00426    0.00267
C140  1    0.237433    0.924037    0.507974    11.00000    0.02886    0.02941 =
         0.03391   -0.00003    0.00264    0.00483
AFIX  43
H140  2    0.198986    0.940330    0.495124    11.00000   -1.20000
AFIX   0
C141  1    0.299327    0.955672    0.512088    11.00000    0.03500    0.02782 =
         0.03439    0.00293    0.00710    0.00027
AFIX  43
H141  2    0.303687    0.992470    0.501813    11.00000   -1.20000
AFIX   0
C142  1    0.355532    0.932654    0.531640    11.00000    0.02613    0.02882 =
         0.04013   -0.00131    0.00757   -0.00369
AFIX  43
H142  2    0.398025    0.954506    0.534719    11.00000   -1.20000
AFIX   0
C143  1    0.350582    0.878693    0.546608    11.00000    0.02486    0.02627 =
         0.03093   -0.00179    0.00340    0.00087
C144  1    0.159766    0.836155    0.516752    11.00000    0.02485    0.03204 =
         0.04601    0.00264    0.00026   -0.00107
AFIX  13
H144  2    0.168048    0.795218    0.525892    11.00000   -1.20000
AFIX   0
C145  1    0.103345    0.866649    0.532019    11.00000    0.02561    0.04513 =
         0.04746   -0.00047    0.00351   -0.00234
AFIX  23
H14A  2    0.063370    0.838626    0.530865    11.00000   -1.20000
H14B  2    0.122206    0.871851    0.553210    11.00000   -1.20000
AFIX   0
C146  1    0.076283    0.927773    0.519885    11.00000    0.03284    0.04666 =
         0.06323   -0.00635    0.01212    0.00671
AFIX 137
H14E  2    0.059373    0.924120    0.498666    11.00000   -1.50000
H14F  2    0.113915    0.957590    0.523049    11.00000   -1.50000
H14G  2    0.038166    0.940899    0.530139    11.00000   -1.50000
AFIX   0
C147  1    0.135175    0.826044    0.483693    11.00000    0.02533    0.04000 =
         0.05006   -0.00993   -0.00188    0.00356
AFIX  23
H14C  2    0.130468    0.865848    0.473687    11.00000   -1.20000
H14D  2    0.171300    0.802971    0.475391    11.00000   -1.20000
AFIX   0
C148  1    0.066347    0.792360    0.476651    11.00000    0.03520    0.04581 =
         0.06665   -0.00789   -0.01074   -0.00126
AFIX 137
H14H  2    0.058187    0.781548    0.455637    11.00000   -1.50000
H14I  2    0.028532    0.818353    0.481142    11.00000   -1.50000
H14J  2    0.068072    0.755523    0.488649    11.00000   -1.50000
AFIX   0
C149  1    0.411253    0.856450    0.569495    11.00000    0.02179    0.03298 =
         0.03195   -0.00126    0.00121    0.00054
AFIX  13
H149  2    0.389971    0.834475    0.585001    11.00000   -1.20000
AFIX   0
C150  1    0.458176    0.810591    0.556827    11.00000    0.02762    0.03466 =
         0.04002   -0.00409   -0.00195    0.00423
AFIX  23
H15A  2    0.492515    0.795054    0.573295    11.00000   -1.20000
H15B  2    0.429137    0.775980    0.548698    11.00000   -1.20000
AFIX   0
C151  1    0.497046    0.833954    0.533003    11.00000    0.03273    0.05672 =
         0.05085    0.00217    0.00536    0.01225
AFIX 137
H15H  2    0.463766    0.846780    0.515877    11.00000   -1.50000
H15I  2    0.526681    0.801804    0.527041    11.00000   -1.50000
H15J  2    0.525935    0.868452    0.540619    11.00000   -1.50000
AFIX   0
C152  1    0.453039    0.909075    0.585309    11.00000    0.02735    0.03984 =
         0.04155   -0.00838   -0.00110   -0.00390
AFIX  23
H15C  2    0.481909    0.927476    0.571622    11.00000   -1.20000
H15D  2    0.420323    0.940361    0.590284    11.00000   -1.20000
AFIX   0
C153  1    0.499863    0.889956    0.613420    11.00000    0.03199    0.05878 =
         0.04379   -0.01387   -0.00342    0.00493
AFIX 137
H15K  2    0.533708    0.860201    0.608578    11.00000   -1.50000
H15L  2    0.471646    0.871936    0.627162    11.00000   -1.50000
H15M  2    0.524437    0.925401    0.622649    11.00000   -1.50000
AFIX   0
C154  1    0.463634    0.614602    0.421948    11.00000    0.03967    0.05844 =
         0.05737   -0.00735   -0.00603    0.00707
AFIX 137
H15T  2    0.479855    0.649948    0.433965    11.00000   -1.50000
H15U  2    0.502000    0.598227    0.412767    11.00000   -1.50000
H15V  2    0.447126    0.583657    0.434556    11.00000   -1.50000
AFIX   0
C155  1    0.366626    0.567704    0.369593    11.00000    0.04746    0.04876 =
         0.04539   -0.01058    0.00399    0.00783
AFIX 137
H15N  2    0.348311    0.537048    0.381827    11.00000   -1.50000
H15O  2    0.407919    0.551820    0.362344    11.00000   -1.50000
H15P  2    0.331126    0.577872    0.352755    11.00000   -1.50000
AFIX   0
C156  1    0.429151    0.693064    0.368005    11.00000    0.04589    0.06262 =
         0.06509    0.00355    0.02338   -0.00113
AFIX 137
H15Z  2    0.392319    0.708981    0.352998    11.00000   -1.50000
H1AB  2    0.464180    0.672589    0.358269    11.00000   -1.50000
H1AC  2    0.450938    0.726452    0.380104    11.00000   -1.50000
AFIX   0
C157  1    0.193167    0.599455    0.390291    11.00000    0.04338    0.05198 =
         0.05160   -0.01201    0.00884   -0.01605
AFIX 137
H15W  2    0.217445    0.567415    0.381144    11.00000   -1.50000
H15X  2    0.146271    0.604418    0.379272    11.00000   -1.50000
H15Y  2    0.190101    0.588491    0.410809    11.00000   -1.50000
AFIX   0
C158  1    0.194586    0.732374    0.407209    11.00000    0.03101    0.04521 =
         0.05740   -0.00163    0.00430   -0.00082
AFIX 137
H15E  2    0.207101    0.730175    0.428753    11.00000   -1.50000
H15F  2    0.144438    0.726120    0.401803    11.00000   -1.50000
H15G  2    0.207155    0.772229    0.400288    11.00000   -1.50000
AFIX   0
C159  1    0.234729    0.694035    0.349359    11.00000    0.04178    0.06849 =
         0.04178    0.00350   -0.00068    0.00339
AFIX 137
H15Q  2    0.258639    0.732549    0.347564    11.00000   -1.50000
H15R  2    0.185557    0.698234    0.341005    11.00000   -1.50000
H15S  2    0.255989    0.662547    0.338594    11.00000   -1.50000
AFIX   0
PART 1
SI11  6    0.454262    0.883169    0.436727    51.00000    0.03431    0.04207 =
         0.04390   -0.00531    0.01393   -0.00642
SI12  6    0.306086    0.911142    0.412356    51.00000    0.03942    0.02895 =
         0.03328    0.00493    0.00666    0.00285
N12   4    0.367424    0.870543    0.433609    51.00000    0.03321    0.02309 =
         0.03656    0.00153    0.01205    0.00279
C160  1    0.485555    0.906884    0.401429    51.00000    0.04959    0.09233 =
         0.06121   -0.00105    0.02591   -0.01731
AFIX 137
H16W  2    0.470799    0.876939    0.385958    51.00000   -1.50000
H16X  2    0.536380    0.909636    0.404771    51.00000   -1.50000
H16Y  2    0.465759    0.946407    0.395202    51.00000   -1.50000
AFIX   0
C161  1    0.502060    0.811795    0.449253    51.00000    0.03474    0.05914 =
         0.06842   -0.01886    0.00094    0.01226
AFIX 137
H16N  2    0.480849    0.793263    0.465180    51.00000   -1.50000
H16O  2    0.550828    0.821290    0.456513    51.00000   -1.50000
H16P  2    0.499456    0.783570    0.432607    51.00000   -1.50000
AFIX   0
C162  1    0.486926    0.942756    0.464810    51.00000    0.04463    0.05248 =
         0.05991   -0.00386    0.00991   -0.01945
AFIX 137
H16Q  2    0.465780    0.981776    0.458550    51.00000   -1.50000
H16R  2    0.537573    0.945887    0.466437    51.00000   -1.50000
H16S  2    0.474429    0.931625    0.484063    51.00000   -1.50000
AFIX   0
C163  1    0.220247    0.903745    0.425813    51.00000    0.03809    0.03991 =
         0.04225    0.00275    0.00444    0.00918
AFIX 137
H16H  2    0.209254    0.860837    0.427806    51.00000   -1.50000
H16I  2    0.183983    0.922839    0.411604    51.00000   -1.50000
H16J  2    0.222605    0.923690    0.445069    51.00000   -1.50000
AFIX   0
C164  1    0.291447    0.885372    0.372666    51.00000    0.05043    0.05790 =
         0.04207    0.00927    0.00897    0.00661
AFIX 137
H16K  2    0.333546    0.892636    0.363848    51.00000   -1.50000
H16L  2    0.252600    0.907989    0.361660    51.00000   -1.50000
H16M  2    0.280576    0.842079    0.371835    51.00000   -1.50000
AFIX   0
C165  1    0.323767    0.994919    0.413779    51.00000    0.06522    0.03711 =
         0.05880    0.01134    0.00914    0.00481
AFIX 137
H16T  2    0.337493    1.007457    0.434382    51.00000   -1.50000
H16U  2    0.281663    1.016751    0.405252    51.00000   -1.50000
H16V  2    0.361342    1.004132    0.402444    51.00000   -1.50000
AFIX   0
PART 2
SI13  6    0.470890    0.863470    0.441438   -51.00000    0.04617    0.05325 =
         0.04332    0.00571    0.01085   -0.01715
SI14  6    0.333405    0.910583    0.413168   -51.00000    0.05562    0.03989 =
         0.04399    0.00428    0.00304   -0.00626
N12A  4    0.382599    0.862937    0.436240   -51.00000    0.04122    0.03631 =
         0.03451    0.00263    0.00312    0.00120
C180  1    0.245772    0.919460    0.424852   -51.00000    0.06781    0.05375 =
         0.04836    0.00241    0.00203    0.00630
AFIX 137
H18Q  2    0.228582    0.879795    0.429988   -51.00000   -1.50000
H18R  2    0.213404    0.937028    0.408576   -51.00000   -1.50000
H18S  2    0.249497    0.946199    0.442103   -51.00000   -1.50000
AFIX   0
C181  1    0.315797    0.878989    0.374447   -51.00000    0.05844    0.04823 =
         0.03285   -0.00886   -0.00758    0.00222
AFIX 137
H18N  2    0.358788    0.879404    0.365736   -51.00000   -1.50000
H18O  2    0.280600    0.903797    0.362390   -51.00000   -1.50000
H18P  2    0.298859    0.837354    0.375104   -51.00000   -1.50000
AFIX   0
C182  1    0.366391    0.990234    0.411039   -51.00000    0.07727    0.04484 =
         0.06297    0.01222   -0.00871   -0.00174
AFIX 137
H18K  2    0.370175    1.009242    0.430568   -51.00000   -1.50000
H18L  2    0.333978    1.013410    0.396807   -51.00000   -1.50000
H18M  2    0.412193    0.989518    0.404632   -51.00000   -1.50000
AFIX   0
C183  1    0.503206    0.790324    0.459243   -51.00000    0.02812    0.05480 =
         0.07026    0.00472    0.00615    0.01698
AFIX 137
H18B  2    0.553660    0.792547    0.465187   -51.00000   -1.50000
H18C  2    0.492046    0.757133    0.445129   -51.00000   -1.50000
H18D  2    0.480789    0.783089    0.476714   -51.00000   -1.50000
AFIX   0
C184  1    0.506794    0.868635    0.405819   -51.00000    0.05794    0.07386 =
         0.04914    0.01067    0.01161   -0.00516
AFIX 137
H18H  2    0.555574    0.855913    0.409027   -51.00000   -1.50000
H18I  2    0.503538    0.910483    0.398695   -51.00000   -1.50000
H18J  2    0.480073    0.842215    0.391081   -51.00000   -1.50000
AFIX   0
C185  1    0.511504    0.929201    0.463908   -51.00000    0.05327    0.05969 =
         0.07136    0.00434    0.01316   -0.01707
AFIX 137
H18E  2    0.491737    0.932141    0.482326   -51.00000   -1.50000
H18F  2    0.502082    0.966647    0.452553   -51.00000   -1.50000
H18G  2    0.561820    0.923010    0.468536   -51.00000   -1.50000
AFIX   0
HKLF 4


REM  hasj220913a_a.res in P2(1)/n
REM wR2 = 0.2166, GooF = S = 1.022, Restrained GooF = 0.999 for all data
REM R1 = 0.0736 for 25418 Fo > 4sig(Fo) and 0.0960 for all 34611 data
REM 2241 parameters refined using 2305 restraints

END

WGHT      0.1125     15.5494

REM Highest difference peak  0.603,  deepest hole -0.393,  1-sigma level  0.075
Q1    1   0.8445  0.7635  0.6597  11.00000  0.05    0.60
Q2    1   0.8997  0.8593  0.5414  11.00000  0.05    0.60
Q3    1   0.8712  0.7344  0.5805  11.00000  0.05    0.59
Q4    1   0.4772  0.8822  0.4209  11.00000  0.05    0.54
Q5    1   0.7127  0.8201  0.5752  11.00000  0.05    0.53
Q6    1   0.9997  0.6583  0.5808  11.00000  0.05    0.52
Q7    1   0.5894  0.9761  0.7002  11.00000  0.05    0.51
Q8    1   0.1216  0.3585  0.7021  11.00000  0.05    0.50
Q9    1   0.8914  0.6390  0.6156  11.00000  0.05    0.49
Q10   1   0.2803  0.1657  0.7602  11.00000  0.05    0.49
Q11   1   0.3512  0.8601  0.4599  11.00000  0.05    0.47
Q12   1   0.3402  0.7275  0.4996  11.00000  0.05    0.47
Q13   1   0.3648  0.6455  0.4038  11.00000  0.05    0.46
Q14   1   0.2174  0.6814  0.4008  11.00000  0.05    0.46
Q15   1   0.7457  0.8202  0.5455  11.00000  0.05    0.46
Q16   1   0.8949  0.5978  0.5595  11.00000  0.05    0.44
Q17   1   0.2419  0.2792  0.6038  11.00000  0.05    0.43
Q18   1   0.9549  0.6196  0.5999  11.00000  0.05    0.43
Q19   1   0.8405  0.6403  0.6588  11.00000  0.05    0.43
Q20   1   0.1939  0.1584  0.6159  11.00000  0.05    0.43
Q21   1   0.8069  0.7731  0.6989  11.00000  0.05    0.42
Q22   1   0.1941  0.2400  0.6816  11.00000  0.05    0.42
Q23   1   0.8654  0.6000  0.5968  11.00000  0.05    0.41
Q24   1   0.3004  0.7811  0.5422  11.00000  0.05    0.41
Q25   1   0.3587  0.7731  0.3985  11.00000  0.05    0.40
Q26   1   0.3033  0.7427  0.4792  11.00000  0.05    0.40
Q27   1   0.1141  0.3963  0.7622  11.00000  0.05    0.40
Q28   1   0.8357  0.8272  0.6172  11.00000  0.05    0.39
Q29   1   0.7863  0.7183  0.7258  11.00000  0.05    0.39
Q30   1   0.0141  0.1519  0.6188  11.00000  0.05    0.39
Q31   1   0.7852  0.8616  0.6422  11.00000  0.05    0.39
Q32   1   0.4167  0.6602  0.3811  11.00000  0.05    0.39
Q33   1   0.9729  0.6381  0.6200  11.00000  0.05    0.38
Q34   1   0.0830  0.4176  0.7786  11.00000  0.05    0.38
Q35   1   0.1553  0.1382  0.7196  11.00000  0.05    0.38
Q36   1   0.8217  0.8431  0.7209  11.00000  0.05    0.37
Q37   1   0.3027  0.7349  0.5338  11.00000  0.05    0.37
Q38   1   0.8155  0.7475  0.6377  11.00000  0.05    0.37
Q39   1   0.8636  0.8630  0.5758  11.00000  0.05    0.37
Q40   1   0.9168  0.6402  0.5851  11.00000  0.05    0.36
Q41   1   0.3131  0.6411  0.4755  11.00000  0.05    0.35
Q42   1   0.1386  0.2638  0.7579  11.00000  0.05    0.34
Q43   1   0.0837  0.3609  0.7370  11.00000  0.05    0.34
Q44   1   0.6507  0.6614  0.6760  11.00000  0.05    0.33
Q45   1   0.2017  0.6365  0.3796  11.00000  0.05    0.33
Q46   1   0.8269  0.8597  0.5988  11.00000  0.05    0.32
Q47   1   0.2649  0.2952  0.5731  11.00000  0.05    0.32
Q48   1   0.3492  0.6404  0.4456  11.00000  0.05    0.32
Q49   1   0.8220  0.5845  0.5811  11.00000  0.05    0.32
Q50   1   0.1215  0.3999  0.7154  11.00000  0.05    0.32
Q51   1   0.7539  0.5965  0.5981  11.00000  0.05    0.32
Q52   1   0.2193  0.3432  0.6309  11.00000  0.05    0.32
Q53   1   0.0630  0.1402  0.7818  11.00000  0.05    0.31
Q54   1   0.1657  0.0987  0.6416  11.00000  0.05    0.31
Q55   1   0.3147  0.6600  0.4162  11.00000  0.05    0.31
Q56   1   1.0379  0.6998  0.6190  11.00000  0.05    0.31
Q57   1   0.4583  0.8810  0.4543  11.00000  0.05    0.31
Q58   1   0.1282  0.1552  0.7581  11.00000  0.05    0.29
Q59   1   0.3053  0.3792  0.5652  11.00000  0.05    0.29
Q60   1   0.1316  0.8546  0.5206  11.00000  0.05    0.29
Q61   1   0.1637  0.4671  0.7406  11.00000  0.05    0.29
Q62   1   0.3370  0.8941  0.4551  11.00000  0.05    0.29
Q63   1   0.2235  0.7956  0.6026  11.00000  0.05    0.29
Q64   1   0.1679  0.8383  0.4994  11.00000  0.05    0.29
Q65   1   0.1676  0.3580  0.6654  11.00000  0.05    0.29
Q66   1   0.2928  0.8436  0.5350  11.00000  0.05    0.28
Q67   1   0.1945  0.2219  0.6281  11.00000  0.05    0.28
Q68   1   0.8737  0.9202  0.6951  11.00000  0.05    0.27
Q69   1   0.1292  0.2565  0.6960  11.00000  0.05    0.27
Q70   1   0.7942  0.7618  0.7398  11.00000  0.05    0.27
Q71   1   0.3342  0.8979  0.4007  11.00000  0.05    0.27
Q72   1   0.3184  0.6792  0.4998  11.00000  0.05    0.27
Q73   1   0.3423  0.8230  0.4410  11.00000  0.05    0.27
Q74   1   0.3437  0.8829  0.5586  11.00000  0.05    0.27
Q75   1   0.3593  0.3566  0.6617  11.00000  0.05    0.27
Q76   1   0.3248  0.9562  0.5095  11.00000  0.05    0.27
Q77   1   0.7323  0.9219  0.6805  11.00000  0.05    0.27
Q78   1   0.7958  0.8053  0.7399  11.00000  0.05    0.27
Q79   1   0.7666  0.7872  0.7535  11.00000  0.05    0.27
Q80   1   0.2278  0.6776  0.3568  11.00000  0.05    0.27
Q81   1  -0.0165  0.2981  0.7217  11.00000  0.05    0.27
Q82   1   0.8459  0.6172  0.7191  11.00000  0.05    0.27
Q83   1   0.2365  0.5789  0.5183  11.00000  0.05    0.26
Q84   1   0.8597  0.8941  0.6859  11.00000  0.05    0.26
Q85   1   0.0046  0.3613  0.7376  11.00000  0.05    0.26
Q86   1   0.1331  0.4375  0.6351  11.00000  0.05    0.26
Q87   1   0.3198  0.9129  0.4397  11.00000  0.05    0.26
Q88   1   0.4364  0.8357  0.5611  11.00000  0.05    0.26
Q89   1   0.7246  0.6959  0.7639  11.00000  0.05    0.26
Q90   1   0.7823  0.9011  0.7595  11.00000  0.05    0.26
Q91   1   0.0601  0.1806  0.7614  11.00000  0.05    0.25
Q92   1   0.2534  0.8191  0.5971  11.00000  0.05    0.25
Q93   1   0.0846  0.3425  0.5984  11.00000  0.05    0.25
Q94   1   0.0549  0.3961  0.7199  11.00000  0.05    0.25
Q95   1   0.2559  0.9227  0.4988  11.00000  0.05    0.25
Q96   1   0.3385  0.3409  0.6902  11.00000  0.05    0.25
Q97   1   0.0583  0.3012  0.6164  11.00000  0.05    0.25
Q98   1   0.1652  0.4648  0.6585  11.00000  0.05    0.25
Q99   1   0.2660  0.8836  0.5822  11.00000  0.05    0.25
Q100  1   0.4607  0.6189  0.4379  11.00000  0.05    0.24
Q101  1   0.6723  0.9859  0.6788  11.00000  0.05    0.24
Q102  1   0.3085  0.9611  0.5192  11.00000  0.05    0.24
Q103  1   0.0825  0.7940  0.4622  11.00000  0.05    0.24
;
_shelx_res_checksum                59721
_shelx_hkl_file
;
   0   0  -3    0.05    0.05
   0   0  -3    0.08    0.05
   0   0   3    0.03    0.03
   0   0  -3    0.08    0.06
   0   0  -4   11.73    0.61
   0   0  -4   10.62    0.65
   0   0  -4    9.98    0.49
   0   0   4   10.04    0.57
   0   0  -5   -0.04    0.06
   0   0  -5    0.05    0.06
   0   0  -5    0.14    0.07
   0   0  -5    0.00    0.04
   0   0   5    0.00    0.04
   0   0  -6 1127.30    7.33
   0   0  -6 1142.51    6.16
   0   0  -7    0.00    0.13
   0   0  -7   -0.11    0.11
   0   0  -7    0.00    0.06
   0   0  -7    0.00    0.07
   0   0   7    0.00    0.08
   0   0  -8    3.91    0.54
   0   0  -8    3.76    0.46
   0   0  -8    3.32    0.54
   0   0  -8    2.45    0.28
   0   0   8    4.62    0.56
   0   0  -9    0.00    0.09
   0   0  -9    0.00    0.12
   0   0  -9    0.15    0.22
   0   0   9   -0.03    0.11
   0   0  -9    0.00    0.08
   0   0 -10    2.74    0.54
   0   0 -10    2.74    0.43
   0   0 -10    2.96    0.62
   0   0 -10    1.64    0.28
   0   0  10    2.90    0.52
   0   0 -11    0.00    0.11
   0   0 -11    0.00    0.14
   0   0 -11   -0.28    0.22
   0   0  11    0.08    0.12
   0   0 -11   -0.16    0.13
   0   0 -12  194.17    3.66
   0   0 -12  197.57    4.78
   0   0  12  191.24    4.29
   0   0 -13   -0.10    0.09
   0   0 -13    0.21    0.21
   0   0 -13    0.09    0.13
   0   0  13   -0.13    0.13
   0   0 -13    0.01    0.14
   0   0  14  112.43    3.55
   0   0 -14   88.42    3.12
   0   0 -14   84.59    3.43
   0   0 -14  103.23    2.92
   0   0 -15   -0.15    0.17
   0   0  15    0.19    0.20
   0   0 -15    0.06    0.21
   0   0 -15    0.06    0.13
   0   0 -16   39.99    2.26
   0   0 -16   41.02    2.01
   0   0  16   36.57    2.19
   0   0 -17    0.10    0.17
   0   0 -17    0.10    0.16
   0   0  17   -0.21    0.24
   0   0  17    0.08    0.16
   0   0 -17   -0.01    0.20
   0   0 -18  208.91    5.41
   0   0  18  210.07    5.76
   0   0  18  196.83    5.26
   0   0 -18  215.30    6.21
   0   0 -19    0.00    0.23
   0   0  19    0.16    0.23
   0   0 -19   -0.21    0.21
   0   0  19   -0.40    0.28
   0   0 -20   37.99    2.53
   0   0 -20   32.73    2.15
   0   0  20   31.07    2.41
   0   0 -21    0.35    0.30
   0   0 -21    0.00    0.20
   0   0  21    0.00    0.21
   0   0 -22  136.82    4.64
   0   0  22  136.99    5.08
   0   0 -23    0.11    0.29
   0   0 -23   -0.14    0.21
   0   0  23   -0.33    0.36
   0   0 -24    7.16    1.50
   0   0 -24    4.49    0.97
   0   0  24    6.08    1.22
   0   0 -25    0.00    0.27
   0   0 -25   -0.23    0.29
   0   0  25    0.03    0.28
   0   0 -26    5.90    1.38
   0   0 -26    7.22    1.24
   0   0  26    7.62    1.39
   0   0 -27    0.14    0.28
   0   0 -27   -0.27    0.31
   0   0  27   -0.23    0.36
   0   0 -28   27.35    2.88
   0   0 -28   22.29    2.14
   0   0  28   23.30    2.61
   0   0 -29    0.35    0.39
   0   0 -29    0.13    0.29
   0   0  29   -0.44    0.44
   0   0  30  118.75    5.98
   0   0 -30  115.73    6.23
   0   0 -31    0.02    0.16
   0   0  31    0.07    0.33
   0   0 -31    0.07    0.37
   0   0 -32   19.69    1.73
   0   0  32   17.28    2.29
   0   0 -33    0.31    0.47
   0   0  33   -0.22    0.28
   0   0 -33    0.32    0.31
   0   0  34   15.33    2.33
   0   0 -34   14.04    1.65
   0   0 -34   14.93    2.51
   0   0 -35    0.21    0.39
   0   0  35   -0.32    0.53
   0   0 -35   -0.19    0.27
   0   0  36   26.28    3.20
   0   0 -36   27.29    2.29
   0   0 -36   29.51    3.67
   0   0  37    0.61    0.61
   0   0 -37    0.37    0.37
   0   0 -37    0.82    0.73
   0   0  38    1.71    0.92
   0   0 -38    2.12    0.71
   0   0 -38    1.46    0.98
   0   0 -39    0.00    0.29
   0   0 -39    0.52    0.64
   0   0 -40    4.57    1.04
   0   0 -41   -0.14    0.27
   0   0 -42   28.55    2.58
   0   0 -43    0.32    0.34
   0   0 -44    2.47    0.93
   0   0 -45   -0.05    0.22
   0   0 -46    0.79    0.44
   0   0 -47    0.00    0.24
   0   0 -48   22.24    1.96
   0   0 -49    0.00    0.23
   0   0 -50    3.41    0.75
   0   0 -51    0.08    0.22
   0   0 -52    5.30    0.90
   0   0 -53   -0.24    0.20
   0   0 -54    4.14    0.63
   0   1  -2    0.08    0.05
   0   1   2    0.04    0.03
   0  -1  -2    0.13    0.09
   0   1   3    6.12    0.44
   0  -1   3    5.31    0.29
   0  -1  -3    5.35    0.49
   0   1  -3    6.33    0.43
   0   1  -3    6.93    0.48
   0   1  -4    1.25    0.22
   0   1   4    1.11    0.23
   0  -1   4    1.21    0.17
   0   1  -4    1.63    0.26
   0  -1  -4    1.11    0.24
   0   1  -5    3.45    0.42
   0   1  -5    4.65    0.42
   0   1   5    4.10    0.45
   0  -1   5    4.86    0.39
   0  -1  -5    4.49    0.51
   0   1  -5    5.73    0.53
   0   1   6  850.56    6.86
   0   1  -6  833.16    5.62
   0   1  -7    0.16    0.11
   0  -1  -7    0.42    0.16
   0   1  -7    0.27    0.20
   0  -1   7    0.23    0.14
   0   1   7    0.43    0.22
   0  -1  -7    0.22    0.15
   0   1  -7    0.20    0.12
   0   1  -8   23.39    1.48
   0  -1  -8   28.06    1.29
   0   1  -8   25.19    1.12
   0  -1   8   25.88    1.21
   0   1   8   28.31    1.43
   0  -1  -8   22.78    1.33
   0   1  -8   25.11    1.23
   0   1  -9  629.60    7.34
   0   1   9  620.58    6.98
   0  -1   9  541.80    5.80
   0  -1  -9  617.56    6.16
   0   1  -9  598.92    5.75
   0   1  -9  575.53    6.09
   0  -1  -9  567.53    6.51
   0  -1 -10    2.73    0.47
   0   1 -10    2.57    0.42
   0   1 -10    3.62    0.62
   0  -1  10    3.00    0.50
   0   1  10    2.65    0.55
   0  -1 -10    2.98    0.56
   0   1 -10    2.74    0.48
   0   1 -11    0.28    0.25
   0   1  11    0.86    0.31
   0  -1  11    0.40    0.22
   0  -1 -11    0.23    0.19
   0   1 -11    0.72    0.27
   0  -1 -11    0.24    0.25
   0   1 -11    0.66    0.25
   0  -1 -12  313.29    5.55
   0   1 -12  340.82    5.43
   0   1 -12  351.43    5.21
   0  -1 -12  362.06    5.47
   0   1  12  370.27    6.19
   0  -1  12  326.30    5.35
   0   1 -12  380.79    6.73
   0  -1 -13    5.28    0.80
   0   1 -13    4.07    0.68
   0  -1 -13    4.59    0.65
   0   1 -13    4.91    0.67
   0   1  13    5.32    0.80
   0  -1  13    4.01    0.66
   0   1 -13    4.72    0.82
   0   1 -14   45.72    2.17
   0  -1 -14   50.40    2.45
   0  -1 -14   43.69    2.00
   0   1 -14   46.92    2.06
   0   1  14   51.14    2.49
   0  -1  14   52.09    2.35
   0   1 -15    2.46    0.70
   0  -1 -15    1.05    0.24
   0   1 -15    1.71    0.43
   0  -1 -15    1.99    0.49
   0   1  15    1.59    0.49
   0  -1  15    2.17    0.51
   0  -1 -15    1.84    0.54
   0   1 -15    1.73    0.51
   0   1 -16   13.82    1.61
   0   1 -16   14.27    1.22
   0  -1 -16   13.73    1.25
   0   1  16   13.63    1.42
   0  -1  16   12.84    1.27
   0   1 -16   14.53    1.39
   0  -1 -16   16.68    1.56
   0   1 -17   14.35    1.68
   0  -1 -17   12.14    1.19
   0   1 -17   13.02    1.22
   0   1  17   11.67    1.32
   0  -1  17   12.65    1.43
   0  -1 -17   11.53    1.44
   0   1 -17    9.69    1.19
   0  -1  17    9.30    1.10
   0   1  17   10.16    1.29
   0  -1 -18  164.24    4.37
   0   1 -18  160.90    4.39
   0   1  18  120.15    4.26
   0  -1  18  158.44    4.63
   0   1  18  137.56    4.57
   0  -1  18  145.15    4.88
   0  -1 -18  157.24    5.00
   0   1 -18  167.87    5.39
   0   1 -18  184.33    6.09
   0   1 -19    7.76    1.03
   0  -1 -19    7.41    1.02
   0   1  19    7.70    1.16
   0  -1  19    5.92    1.07
   0   1  19    6.56    1.05
   0  -1 -19    9.87    1.29
   0   1 -19    8.89    1.40
   0   1 -19    8.35    1.42
   0   1  20    8.20    1.20
   0  -1  20    6.80    1.19
   0  -1 -20    8.42    1.11
   0   1 -20    8.01    1.09
   0  -1 -20    6.00    1.15
   0   1 -20    8.20    1.41
   0   1 -20    8.59    1.45
   0  -1  21   35.46    2.66
   0   1  21   38.84    2.59
   0  -1 -21   40.71    2.44
   0   1 -21   41.53    2.53
   0   1 -21   36.45    2.69
   0  -1 -21   42.51    2.80
   0   1 -21   46.44    3.34
   0   1  22    3.64    0.87
   0  -1  22    3.56    0.91
   0  -1 -22    4.86    0.90
   0   1 -22    4.18    0.90
   0   1 -22    3.25    0.93
   0  -1 -22    5.20    1.05
   0   1 -22    4.03    1.09
   0   1 -23    0.26    0.36
   0  -1 -23    0.00    0.19
   0   1  23    0.00    0.21
   0  -1  23    0.12    0.27
   0   1 -23   -0.12    0.18
   0  -1 -23    0.00    0.18
   0   1 -24   89.37    4.44
   0  -1 -24  103.38    4.71
   0  -1  24  105.72    4.88
   0   1  24  102.74    4.66
   0   1 -24   96.97    4.17
   0  -1 -24   97.09    4.12
   0   1 -25   16.79    2.10
   0  -1 -25   17.26    2.00
   0  -1  25   16.45    2.06
   0   1  25   18.57    2.07
   0  -1 -25   16.69    1.78
   0   1 -25   16.55    1.78
   0   1 -26    4.72    1.18
   0  -1 -26    4.51    1.11
   0  -1  26    4.13    1.13
   0   1  26    4.38    1.07
   0   1 -26    4.58    1.01
   0  -1 -26    4.89    1.03
   0  -1 -27   75.91    4.48
   0   1 -27   83.08    4.82
   0   1  27   80.64    4.50
   0  -1  27   78.64    4.61
   0  -1 -27   85.45    4.19
   0   1 -27   84.54    4.30
   0   1 -28    8.57    1.69
   0  -1 -28   10.58    2.00
   0   1  28    9.42    1.62
   0  -1  28    8.32    1.58
   0  -1 -28    8.79    1.40
   0   1 -28    8.00    1.39
   0   1 -29   28.59    3.03
   0  -1 -29   32.06    3.12
   0   1  29   29.75    2.93
   0  -1  29   30.22    3.02
   0  -1 -29   29.60    2.66
   0  -1 -30    0.60    0.50
   0   1 -30    0.21    0.31
   0   1  30    0.64    0.53
   0  -1  30    0.30    0.37
   0  -1 -30    0.08    0.21
   0   1  31   10.91    1.85
   0  -1  31    9.78    1.82
   0   1 -31   11.46    2.09
   0  -1 -31   12.13    2.04
   0   1 -31   10.52    1.25
   0  -1 -31   10.44    1.22
   0  -1 -32    0.89    0.62
   0   1 -32    0.18    0.35
   0   1 -32    0.46    0.30
   0  -1 -32    0.40    0.30
   0   1  32    0.28    0.33
   0  -1  32    0.23    0.50
   0  -1 -33   75.34    3.52
   0   1 -33   70.30    3.41
   0   1 -33   83.57    5.79
   0  -1 -33   71.79    5.24
   0  -1  33   67.33    4.67
   0   1  33   74.59    4.80
   0   1 -34   39.47    2.68
   0  -1 -34   40.86    2.68
   0   1  34   42.64    3.96
   0  -1  34   35.48    3.55
   0  -1 -34   43.50    4.16
   0   1 -34   41.00    4.21
   0   1 -35    0.97    0.53
   0  -1 -35    1.41    0.56
   0  -1  35    1.29    0.75
   0   1  35    1.91    0.98
   0   1 -35    2.10    1.07
   0  -1 -35    1.01    0.79
   0  -1 -36    6.80    1.22
   0   1 -36    5.92    1.22
   0  -1  36    6.31    1.68
   0   1  36    7.38    1.70
   0   1 -36    5.46    1.64
   0  -1 -36    6.18    1.71
   0  -1 -37    0.13    0.21
   0   1 -37    0.58    0.42
   0  -1  37    0.95    0.74
   0  -1 -37    0.43    0.55
   0   1 -37   -0.04    0.31
   0  -1 -38    2.21    0.68
   0   1 -38    4.73    0.96
   0  -1  38    1.37    0.83
   0  -1 -38    2.26    1.11
   0   1 -38    1.28    0.82
   0   1 -39   10.08    1.53
   0  -1 -39    9.64    1.43
   0  -1  39   10.27    2.10
   0  -1 -39   12.33    2.46
   0  -1 -40   16.50    1.85
   0   1 -40   16.78    1.97
   0  -1 -41    0.26    0.36
   0   1 -41    0.10    0.23
   0   1 -42   12.64    1.72
   0  -1 -42   12.10    1.60
   0   1 -43   -0.31    0.32
   0  -1 -43    0.27    0.33
   0   1 -44    9.08    1.44
   0  -1 -44   10.38    1.49
   0   1 -45    0.00    0.26
   0  -1 -45    0.00    0.23
   0   1 -46    2.15    0.71
   0  -1 -46    1.81    0.62
   0   1 -47    2.11    0.63
   0  -1 -47    0.81    0.42
   0  -1 -48   17.87    1.77
   0   1 -48   16.99    1.83
   0  -1 -49    3.12    0.72
   0   1 -49    2.78    0.77
   0   1 -50    3.62    0.76
   0  -1 -50    3.36    0.71
   0   1 -51    0.00    0.13
   0  -1 -51    0.09    0.21
   0  -1 -52    3.44    0.66
   0   1 -52    2.13    0.63
   0   1 -53    1.68    0.48
   0  -1 -53    2.07    0.48
   0   2   0  662.18    3.48
   0  -2   0  668.35    3.30
   0   2   1    0.18    0.09
   0   2  -1    0.19    0.09
   0   2   1    0.22    0.08
   0  -2   1    0.19    0.07
   0   2  -1    0.16    0.09
   0   2   2    0.25    0.10
   0   2   2    0.15    0.10
   0   2  -2    0.34    0.14
   0  -2  -3    0.07    0.08
   0   2  -3    0.39    0.16
   0  -2  -3    0.30    0.10
   0   2   3    0.36    0.13
   0   2   3    0.19    0.11
   0   2   4    2.16    0.35
   0  -2  -4    3.09    0.45
   0   2  -4    2.71    0.40
   0  -2   5   -0.04    0.04
   0  -2  -5    0.08    0.11
   0   2  -5    0.15    0.13
   0   2   5    0.00    0.08
   0   2   6  544.98    5.90
   0  -2  -6  618.81    6.93
   0   2  -6  620.22    6.07
   0   2  -6  625.58    6.35
   0   2   7   97.42    2.65
   0  -2   7   95.41    1.91
   0  -2  -7   93.16    2.86
   0   2  -7   96.34    2.44
   0   2   8    4.03    0.59
   0  -2   8    4.19    0.45
   0   2  -8    3.72    0.60
   0   2  -8    3.97    0.55
   0  -2  -8    5.43    0.73
   0   2  -8    4.76    0.63
   0   2  -9    1.08    0.41
   0   2  -9    1.13    0.34
   0  -2  -9    0.87    0.36
   0   2   9    0.77    0.31
   0  -2   9    0.99    0.27
   0   2  -9    1.11    0.32
   0   2  10   15.97    1.24
   0  -2  10   14.75    1.00
   0   2 -10   17.43    1.29
   0  -2 -10   18.09    1.38
   0   2 -10   17.64    1.51
   0   2 -10   14.72    1.11
   0  -2  11   74.27    2.29
   0   2  11   64.38    2.61
   0  -2 -11   53.19    2.36
   0   2 -11   71.32    2.70
   0   2 -11   56.16    2.63
   0  -2 -11   67.04    2.39
   0   2 -11   63.92    2.30
   0  -2  12  465.94    6.04
   0   2  12  424.65    6.86
   0   2 -12  430.20    6.73
   0  -2 -12  447.96    6.86
   0   2 -12  430.51    7.36
   0   2 -12  401.83    5.92
   0  -2 -12  421.98    6.18
   0   2 -13   44.78    2.51
   0   2  13   42.04    2.27
   0   2 -13   45.87    2.33
   0  -2 -13   46.72    2.30
   0  -2  13   39.29    1.84
   0  -2 -13   41.90    2.00
   0   2 -13   38.08    1.96
   0  -2  14    0.67    0.30
   0   2  14    0.89    0.37
   0  -2 -14    1.48    0.47
   0   2 -14    0.95    0.40
   0   2 -14    0.65    0.39
   0  -2 -14    0.78    0.35
   0   2 -14    1.12    0.37
   0   2  15  355.97    6.86
   0  -2  15  414.13    6.45
   0  -2 -15  425.43    6.71
   0   2 -15  373.58    6.37
   0   2 -15  338.35    6.62
   0  -2 -15  423.55    7.31
   0   2 -15  426.65    8.45
   0   2 -16    2.99    0.63
   0  -2 -16    2.86    0.60
   0  -2  16    2.41    0.54
   0   2  16    1.73    0.55
   0   2  16    2.42    0.56
   0  -2  16    2.76    0.70
   0   2 -16    2.11    0.66
   0  -2 -16    2.35    0.68
   0   2 -16    2.21    0.67
   0  -2 -17   66.09    2.89
   0   2 -17   66.89    2.97
   0  -2  17   65.17    2.79
   0   2  17   60.95    3.02
   0   2  17   69.25    3.07
   0  -2  17   64.00    3.27
   0  -2 -17   64.51    3.16
   0   2 -17   71.63    3.29
   0   2 -17   56.06    3.28
   0  -2 -18   26.85    1.86
   0   2 -18   32.57    2.11
   0   2  18   27.65    2.12
   0   2  18   24.45    1.89
   0  -2  18   30.24    2.34
   0  -2 -18   34.42    2.37
   0   2 -18   31.08    2.28
   0   2 -18   35.52    2.76
   0  -2 -19    0.86    0.41
   0   2 -19    1.29    0.50
   0   2  19    1.46    0.55
   0   2  19    1.26    0.52
   0  -2  19    1.15    0.64
   0   2 -19    1.83    0.57
   0  -2 -19    1.70    0.62
   0   2 -19    1.61    0.70
   0   2  20    0.01    0.22
   0  -2  20    0.07    0.33
   0   2 -20    0.02    0.19
   0  -2 -20    0.24    0.25
   0   2 -20    0.14    0.35
   0  -2 -20    0.42    0.34
   0   2 -20    0.52    0.55
   0   2  21    8.00    1.22
   0  -2  21    5.84    1.15
   0  -2 -21    8.04    1.15
   0   2 -21    8.06    1.21
   0  -2 -21    7.47    1.26
   0   2 -21    4.31    1.11
   0   2 -21    9.92    1.62
   0   2  22    3.05    0.81
   0  -2  22    3.79    0.98
   0  -2 -22    3.95    0.81
   0   2 -22    4.02    0.89
   0   2 -22    3.27    0.93
   0  -2 -22    2.77    0.88
   0   2 -22    4.54    1.22
   0   2  23    3.41    0.85
   0  -2  23    3.41    0.94
   0   2 -23    5.02    1.01
   0  -2 -23    4.71    0.91
   0  -2 -23    4.86    1.07
   0   2 -23    4.71    1.08
   0   2 -23    3.44    1.03
   0  -2  24   43.61    3.30
   0   2  24   48.84    3.18
   0  -2 -24   48.66    2.94
   0   2 -24   48.64    3.09
   0   2 -24   40.60    3.07
   0  -2 -24   45.08    3.25
   0   2 -24   54.55    4.07
   0  -2  25    1.25    0.65
   0   2  25    1.31    0.58
   0  -2 -25    1.28    0.53
   0   2 -25    1.22    0.55
   0   2 -25    1.01    0.57
   0  -2 -25    1.58    0.69
   0   2 -25    0.63    0.58
   0   2 -26    8.04    1.34
   0  -2 -26    7.96    1.31
   0  -2  26    6.09    1.35
   0   2  26    7.86    1.37
   0   2 -26    7.20    1.41
   0  -2 -26    7.91    1.44
   0  -2 -27    5.76    1.14
   0   2 -27    4.32    1.00
   0  -2  27    4.51    1.15
   0   2  27    5.11    1.12
   0  -2 -27    5.29    1.24
   0   2 -27    6.16    1.35
   0  -2 -28    1.33    0.60
   0  -2  28    0.00    0.31
   0   2  28    1.21    0.60
   0   2 -28    1.20    0.69
   0  -2 -28    0.54    0.46
   0  -2 -29   48.43    3.38
   0   2  29   46.53    3.48
   0  -2  29   47.14    3.80
   0  -2 -29   45.25    3.64
   0   2 -29   51.03    4.09
   0  -2 -30    2.66    0.83
   0  -2  30    2.70    1.04
   0   2  30    3.99    1.06
   0   2 -30    3.23    1.14
   0  -2 -30    3.81    1.13
   0   2  31   62.24    4.02
   0  -2  31   59.81    4.50
   0  -2 -31   63.13    4.07
   0  -2 -31   72.15    5.25
   0   2 -31   74.10    5.21
   0   2 -31   61.89    3.02
   0  -2 -31   65.39    3.03
   0  -2 -32   14.26    2.25
   0   2 -32   12.97    2.33
   0  -2 -32   12.13    1.34
   0   2 -32   11.79    1.37
   0  -2  32   13.56    2.15
   0   2  32   11.02    1.77
   0  -2 -33   15.27    2.37
   0   2 -33   15.10    2.52
   0   2 -33   13.73    1.53
   0  -2 -33   14.68    1.58
   0  -2  33   14.03    2.18
   0   2  33   16.12    2.32
   0   2  34    8.53    1.75
   0  -2 -34    9.14    1.31
   0   2 -34    8.04    1.29
   0  -2  34    6.62    1.58
   0   2 -34    8.36    1.94
   0  -2 -34    8.18    1.78
   0   2 -35    0.68    0.63
   0  -2 -35    0.86    0.60
   0   2 -35    1.04    0.50
   0  -2 -35    1.79    0.67
   0  -2  35    1.05    0.62
   0  -2 -36    9.91    2.10
   0  -2  36   11.27    2.25
   0  -2 -36   11.44    1.48
   0   2 -36   11.42    1.52
   0  -2 -37   11.66    2.24
   0  -2 -37   10.64    1.45
   0   2 -37   10.90    1.56
   0  -2  37    6.88    1.82
   0  -2 -38    2.53    1.12
   0  -2 -38    3.22    0.89
   0   2 -38    2.17    0.81
   0  -2  38    2.44    0.95
   0   2 -39   47.92    3.25
   0  -2 -39   53.66    3.22
   0  -2  39   43.36    4.51
   0  -2 -40    0.35    0.30
   0   2 -40    0.67    0.44
   0  -2 -41    1.32    0.72
   0   2 -41    1.91    0.75
   0  -2 -42    0.21    0.30
   0   2 -42    0.00    0.32
   0   2 -43    0.51    0.43
   0  -2 -43    0.70    0.51
   0  -2 -44    0.11    0.26
   0   2 -44    0.00    0.25
   0  -2 -45    1.85    0.65
   0   2 -45    2.13    0.72
   0  -2 -46    1.86    0.71
   0   2 -46    1.96    0.78
   0  -2 -47    0.27    0.28
   0   2 -47    0.46    0.43
   0   2 -48    0.00    0.32
   0  -2 -48    0.60    0.33
   0   2 -49    0.51    0.47
   0  -2 -49    0.76    0.39
   0  -2 -50    1.00    0.41
   0   2 -50    1.62    0.55
   0   2 -51    6.84    0.99
   0  -2 -51    7.28    0.98
   0  -2 -52    4.11    0.70
   0   2 -52    2.44    0.67
   0   2 -53    0.70    0.33
   0  -2 -53    0.10    0.13
   0   3   0    0.03    0.12
   0   3   0    0.14    0.12
   0  -3   0    0.02    0.05
   0   3   1   12.67    0.68
   0   3   1   13.84    0.87
   0  -3   1   11.21    0.61
   0  -3  -1   15.15    0.54
   0   3  -1   12.71    0.93
   0   3   1    9.01    0.74
   0   3  -1   10.02    0.83
   0  -3   2    4.79    0.45
   0   3  -2    4.15    0.57
   0   3   2    3.88    0.52
   0   3   2    4.76    0.47
   0   3  -2    5.09    0.56
   0  -3  -3 1010.94    5.75
   0   3   3 1005.63    7.26
   0   3   4    0.28    0.15
   0  -3  -4    0.19    0.10
   0   3   4    0.07    0.11
   0  -3  -4    0.52    0.27
   0   3   5    1.38    0.32
   0   3   5    0.69    0.25
   0   3  -5    1.11    0.32
   0  -3  -5    1.32    0.40
   0   3  -6  397.59    5.46
   0  -3  -6  414.72    6.19
   0   3  -7    7.89    0.84
   0  -3   7    8.43    0.48
   0   3   7    6.89    0.77
   0  -3  -7    7.50    0.91
   0   3   8    7.99    0.88
   0  -3   8    8.26    0.56
   0   3  -8    9.86    0.95
   0  -3  -8    8.35    0.99
   0   3  -9  379.33    5.79
   0  -3  -9  395.01    6.45
   0  -3   9  378.90    4.00
   0   3   9  383.83    6.17
   0   3 -10    3.95    0.66
   0  -3 -10    4.98    0.81
   0   3 -10    4.17    0.68
   0  -3  10    4.40    0.48
   0   3  10    4.50    0.72
   0   3  11    9.16    1.05
   0   3 -11   11.07    1.07
   0   3 -11    8.86    1.09
   0  -3  11   10.96    0.81
   0   3 -11    8.89    1.06
   0  -3 -11   12.44    1.24
   0   3  12  251.23    5.49
   0   3 -12  294.79    6.35
   0  -3 -12  212.08    5.13
   0   3 -12  260.62    5.55
   0  -3  12  251.59    4.01
   0   3 -12  244.31    5.10
   0   3 -13    0.28    0.32
   0   3 -13    0.74    0.32
   0  -3 -13    0.52    0.33
   0   3 -13    0.92    0.37
   0   3  13    0.37    0.31
   0  -3  13    0.44    0.18
   0   3 -14   24.65    2.07
   0   3 -14   28.58    1.83
   0  -3 -14   30.74    1.85
   0  -3  14   29.08    2.05
   0  -3 -14   29.13    2.00
   0   3 -14   29.23    2.05
   0  -3  14   34.29    1.67
   0   3  14   28.97    1.98
   0   3 -15  328.44    7.48
   0  -3 -15  354.52    6.51
   0   3 -15  314.77    6.14
   0   3  15  318.23    5.76
   0  -3  15  306.18    6.78
   0  -3 -15  335.55    6.65
   0   3  15  335.30    6.88
   0   3 -16   16.13    1.80
   0   3 -16   16.10    1.49
   0  -3 -16   17.55    1.51
   0  -3  16   15.82    1.67
   0   3  16   17.48    1.43
   0  -3 -16   15.09    1.54
   0   3 -16   15.11    1.62
   0   3  16   15.63    1.57
   0   3 -17    2.64    0.83
   0   3 -17    2.71    0.68
   0  -3 -17    3.72    0.73
   0   3  17    4.08    0.70
   0  -3  17    3.23    0.83
   0   3 -17    2.14    0.72
   0  -3 -17    2.67    0.77
   0   3  17    2.24    0.72
   0   3 -18    7.44    1.35
   0  -3 -18   10.34    1.21
   0   3 -18    8.80    1.17
   0   3  18    8.62    1.10
   0  -3  18    9.47    1.36
   0  -3 -18   10.58    1.34
   0   3 -18    9.68    1.40
   0   3  18    8.08    1.34
   0   3 -19   38.79    3.06
   0  -3 -19   44.00    2.62
   0   3 -19   36.86    2.43
   0  -3  19   40.22    2.75
   0   3  19   37.93    2.35
   0   3 -19   39.19    2.73
   0   3  19   35.60    2.67
   0   3 -20   20.73    1.93
   0  -3 -20   24.46    1.99
   0   3 -20   27.37    2.68
   0  -3 -20   27.07    2.26
   0   3 -20   18.32    2.02
   0   3  20   20.88    1.77
   0  -3  20   23.67    2.13
   0   3 -21   51.99    2.98
   0  -3 -21   57.48    3.03
   0  -3 -21   49.80    3.19
   0   3 -21   49.55    3.28
   0  -3  21   48.32    3.14
   0   3  21   55.10    2.97
   0  -3 -22    3.90    0.84
   0   3 -22    3.32    0.85
   0   3 -22    3.12    1.11
   0  -3 -22    3.60    1.00
   0   3 -22    2.99    0.95
   0   3  22    3.33    0.80
   0  -3  22    3.26    0.95
   0   3 -23   18.63    1.91
   0  -3 -23   19.28    1.86
   0   3 -23   17.76    2.43
   0  -3 -23   22.11    2.27
   0   3 -23   15.71    2.00
   0   3  23   15.74    1.72
   0  -3  23   17.68    2.08
   0   3 -24   42.38    2.92
   0  -3 -24   45.12    2.81
   0   3 -24   51.12    4.05
   0  -3 -24   42.78    3.30
   0   3 -24   43.98    3.26
   0  -3  24   45.55    3.37
   0   3  24   42.71    2.86
   0  -3 -25   33.07    2.49
   0   3 -25   31.86    2.66
   0   3 -25   31.98    3.42
   0   3 -25   29.21    2.80
   0  -3 -25   34.64    2.84
   0  -3  25   28.60    2.73
   0   3  25   32.93    2.66
   0  -3 -26   -0.23    0.29
   0   3 -26   -0.09    0.21
   0   3 -26    0.37    0.57
   0  -3 -26   -0.30    0.31
   0   3 -26    0.40    0.40
   0   3  26   -0.79    0.45
   0  -3  26   -0.86    0.52
   0  -3 -27  317.17    8.07
   0   3  27  315.30    8.38
   0  -3  27  309.22    9.44
   0   3 -27  298.68    9.33
   0  -3 -27  328.91    8.99
   0  -3 -28   31.54    2.90
   0   3 -28   25.72    2.86
   0  -3  28   24.58    2.87
   0   3  28   29.21    2.65
   0  -3 -28   26.42    2.43
   0   3 -29   43.04    3.82
   0  -3 -29   52.86    3.50
   0  -3  29   50.76    4.04
   0   3  29   47.32    3.21
   0  -3  30    2.04    0.89
   0   3 -30    1.42    0.77
   0  -3 -30    2.49    0.91
   0   3  30    1.91    0.66
   0  -3 -30    1.82    0.72
   0   3 -30    2.39    0.60
   0  -3  31    0.31    0.47
   0  -3 -31    0.11    0.32
   0   3 -31    0.20    0.33
   0   3  31    0.42    0.39
   0  -3 -31    0.25    0.32
   0  -3 -31    0.00    0.12
   0   3 -31    0.40    0.28
   0  -3 -32    0.48    0.54
   0  -3  32    0.44    0.49
   0  -3 -32    0.31    0.29
   0   3 -32    0.00    0.15
   0  -3 -33   41.37    4.17
   0  -3 -33   35.77    2.42
   0  -3  33   32.22    3.29
   0   3 -33   33.28    2.39
   0  -3 -34   19.03    2.70
   0   3 -34   16.96    1.80
   0  -3 -34   16.92    1.70
   0  -3  34   11.64    2.10
   0  -3 -35    1.24    0.77
   0  -3  35    1.63    0.89
   0   3 -35    0.93    0.47
   0  -3 -35    1.27    0.48
   0  -3 -36   14.59    2.42
   0  -3 -36   12.55    1.52
   0   3 -36   13.08    1.63
   0  -3  36   15.30    2.63
   0  -3 -37    1.21    0.82
   0  -3  37    0.12    0.34
   0  -3 -37    0.90    0.45
   0   3 -37    1.02    0.54
   0  -3  38    6.87    1.72
   0  -3 -38    6.75    1.18
   0   3 -38    8.40    1.39
   0  -3 -38    9.28    2.04
   0   3 -39    0.92    0.53
   0  -3 -39    1.42    0.57
   0  -3 -40    0.56    0.39
   0   3 -40    0.53    0.41
   0   3 -41   18.65    2.07
   0  -3 -41   19.04    1.99
   0   3 -42    7.81    1.35
   0  -3 -42    7.55    1.26
   0  -3 -43    0.89    0.56
   0   3 -43    1.12    0.56
   0  -3 -44   31.44    2.42
   0   3 -44   35.60    2.69
   0  -3 -45   18.67    1.87
   0   3 -45   18.77    2.00
   0  -3 -46    1.42    0.50
   0   3 -46    2.13    0.73
   0  -3 -47    0.25    0.31
   0   3 -47    0.18    0.34
   0   3 -48    0.44    0.31
   0  -3 -48    0.20    0.26
   0  -3 -49    6.11    0.94
   0   3 -49    5.43    1.00
   0   3 -50    2.20    0.64
   0  -3 -50    1.81    0.51
   0  -3 -51    5.79    0.88
   0   3 -51    5.11    0.87
   0  -3 -52    0.48    0.26
   0   3 -52    0.00    0.17
   0   3 -53    2.86    0.56
   0  -3 -53    3.10    0.54
   0  -4   0 9564.14   16.63
   0   4   0 9999.00   26.31
   0   4  -1    7.67    0.87
   0  -4   1    7.84    0.57
   0   4   1    9.84    0.86
   0   4   1    6.61    0.81
   0   4  -1    7.62    0.86
   0  -4  -1    8.94    0.49
   0   4   2    2.80    0.49
   0   4  -2    4.38    0.64
   0  -4  -2    2.41    0.22
   0   4   2    2.68    0.45
   0   4  -2    2.84    0.65
   0  -4   2    2.70    0.39
   0   4   2    2.70    0.39
   0  -4   3 2207.79   10.75
   0   4  -3 2112.55   13.66
   0   4   3 1971.90   10.84
   0  -4  -4   24.87    1.67
   0  -4  -4   24.70    1.05
   0   4   4   23.76    1.32
   0  -4   4   24.58    1.24
   0   4   4   23.87    1.56
   0   4   5   19.88    1.25
   0  -4  -5   21.52    1.53
   0  -4  -5   20.41    1.01
   0  -4   5   21.30    1.27
   0   4   5   24.43    1.47
   0   4   6  380.99    5.77
   0   4   6  403.13    5.79
   0  -4  -7   57.18    2.54
   0  -4   7   55.88    2.26
   0   4  -7   50.13    2.31
   0   4   7   56.61    2.30
   0   4  -8   -0.18    0.22
   0   4   8   -0.06    0.14
   0  -4  -8    0.00    0.16
   0  -4   8    0.17    0.22
   0  -4  -9  806.63    9.68
   0   4  -9  831.33    9.31
   0  -4   9  799.16    9.09
   0  -4  10    2.39    0.54
   0   4 -10    1.84    0.53
   0   4  10    2.23    0.56
   0  -4 -10    1.30    0.46
   0  -4  11    2.38    0.61
   0   4 -11    2.33    0.69
   0   4 -11    2.79    0.64
   0   4  11    2.05    0.55
   0  -4 -11    1.71    0.52
   0  -4  12  256.07    5.86
   0   4  12  284.03    4.39
   0   4 -12  302.18    6.09
   0   4 -12  251.16    6.12
   0   4  12  284.06    5.98
   0  -4 -12  262.16    6.02
   0   4  13    0.19    0.15
   0  -4  13    0.26    0.29
   0   4 -13   -0.21    0.25
   0   4 -13    0.42    0.26
   0   4  13    0.01    0.15
   0  -4 -13   -0.16    0.21
   0   4 -14   44.64    2.46
   0   4  14   42.70    1.93
   0  -4  14   40.94    2.52
   0   4 -14   47.53    2.95
   0   4  14   47.45    2.66
   0  -4 -14   40.57    2.48
   0  -4  15    2.45    0.66
   0   4  15    2.92    0.55
   0   4 -15    3.10    0.70
   0   4 -15    1.87    0.72
   0   4  15    2.62    0.68
   0  -4 -15    2.07    0.69
   0   4 -16    7.22    1.07
   0  -4 -16    6.35    0.98
   0   4  16    8.15    0.91
   0  -4  16    7.83    1.15
   0   4 -16    6.38    1.24
   0   4  16    7.13    1.08
   0  -4 -16    9.53    1.23
   0  -4 -17   31.56    2.20
   0   4 -17   28.43    2.10
   0   4  17   29.48    1.76
   0  -4  17   26.81    2.19
   0   4 -17   25.76    2.41
   0   4  17   25.55    2.13
   0  -4 -17   31.50    2.24
   0  -4 -18   12.69    1.38
   0   4 -18   10.98    1.36
   0  -4  18   10.67    1.43
   0   4  18   12.35    1.22
   0   4 -18   10.19    1.63
   0   4  18   10.28    1.44
   0  -4 -18    8.33    1.31
   0   4 -18    7.49    1.28
   0  -4  19   -0.73    0.48
   0   4  19    0.00    0.18
   0   4 -19    0.12    0.27
   0   4 -19   -0.04    0.29
   0   4 -19    0.00    0.22
   0  -4 -19    0.67    0.40
   0  -4 -19    0.00    0.28
   0   4  20    2.09    0.55
   0  -4  20    0.84    0.62
   0   4 -20    1.27    0.70
   0   4 -20    1.64    0.62
   0  -4 -20    1.74    0.68
   0   4 -20    0.93    0.52
   0  -4 -20    1.00    0.50
   0   4  21    9.71    1.21
   0  -4  21   10.48    1.56
   0   4 -21    9.30    1.70
   0   4 -21    9.51    1.46
   0  -4 -21   11.48    1.58
   0  -4 -21   10.81    1.40
   0   4 -21    8.42    1.30
   0   4  22   76.86    3.51
   0  -4  22   72.31    4.03
   0   4 -22   85.53    5.10
   0  -4 -22   74.63    3.95
   0   4 -22   70.57    4.02
   0  -4 -22   79.40    3.75
   0   4 -22   64.46    3.53
   0   4  23   13.76    1.56
   0  -4  23   11.35    1.75
   0   4 -23   12.48    2.12
   0  -4 -23    9.62    1.59
   0  -4 -23   11.54    1.47
   0   4 -23   10.21    1.48
   0   4  24   12.87    1.53
   0  -4  24   12.70    1.86
   0   4 -24   10.59    2.01
   0  -4 -24   16.07    2.00
   0   4 -24   11.07    1.55
   0  -4 -24   13.83    1.69
   0  -4  25    1.63    0.78
   0   4  25    1.12    0.53
   0   4 -25    1.30    0.81
   0   4 -25    0.80    0.48
   0  -4 -25    0.96    0.72
   0  -4 -25    1.33    0.63
   0  -4  26    0.48    0.47
   0   4  26    0.46    0.34
   0   4 -26    0.35    0.47
   0  -4 -26    0.72    0.62
   0  -4 -26    0.65    0.46
   0  -4  27    1.56    0.77
   0   4  27    1.10    0.50
   0   4 -27    1.07    0.89
   0  -4 -27    1.68    0.77
   0  -4 -27    1.35    0.59
   0   4  28   27.55    2.34
   0  -4  28   32.35    3.20
   0   4 -28   25.21    3.26
   0  -4 -28   29.68    2.90
   0  -4 -28   32.95    2.70
   0  -4  29   -0.25    0.38
   0   4 -29    0.00    0.45
   0  -4 -29   -0.45    0.39
   0  -4 -29   -0.42    0.38
   0  -4 -30    3.40    0.95
   0  -4  30    2.76    1.03
   0   4 -30    2.27    0.58
   0  -4 -30    3.54    1.08
   0  -4 -31    0.25    0.32
   0  -4  31    0.00    0.28
   0   4 -31    0.00    0.14
   0  -4 -31    0.32    0.29
   0  -4 -31    0.17    0.37
   0  -4 -32    0.16    0.20
   0   4 -32   -0.09    0.19
   0  -4 -32    0.15    0.34
   0   4 -32   -0.16    0.20
   0  -4 -32    0.38    0.32
   0  -4  32    0.10    0.33
   0   4 -33    6.51    0.92
   0   4 -33    6.86    1.11
   0  -4 -33    6.60    1.04
   0  -4 -33    5.13    1.39
   0  -4  33    5.84    1.45
   0  -4 -34    2.97    1.17
   0   4 -34    2.69    0.75
   0  -4 -34    3.29    0.76
   0  -4  34    2.78    1.05
   0  -4 -35    0.96    0.74
   0   4 -35    0.33    0.32
   0  -4 -35    0.24    0.27
   0  -4  35    1.32    0.85
   0  -4 -36    5.32    1.50
   0  -4 -36    4.31    0.92
   0   4 -36    6.11    1.14
   0  -4  36    4.22    1.47
   0  -4 -37    2.16    1.01
   0  -4 -37    1.73    0.60
   0   4 -37    1.84    0.69
   0  -4  37    0.75    0.52
   0  -4 -38    1.04    0.78
   0   4 -38    3.24    0.88
   0  -4 -38    2.42    0.70
   0  -4  38    2.92    1.20
   0  -4 -39   16.17    1.76
   0   4 -39   16.40    2.00
   0   4 -40    0.49    0.40
   0  -4 -40    0.51    0.39
   0  -4 -41   -0.19    0.25
   0   4 -41    0.41    0.34
   0  -4 -42    1.04    0.49
   0   4 -42    1.20    0.58
   0  -4 -43    0.38    0.37
   0   4 -43    0.11    0.25
   0  -4 -44    2.41    0.70
   0   4 -44    1.87    0.70
   0  -4 -45    1.19    0.53
   0   4 -45    1.92    0.67
   0   4 -46   -0.24    0.25
   0  -4 -46    0.42    0.34
   0   4 -46    0.00    0.26
   0   4 -47    3.27    0.75
   0  -4 -47    4.31    0.86
   0   4 -47    3.51    0.90
   0  -4 -48   24.60    1.84
   0   4 -48   20.73    1.93
   0  -4 -49    8.75    1.09
   0   4 -49    7.10    1.16
   0   4 -50    0.00    0.20
   0  -4 -50    0.65    0.36
   0   4 -51    1.50    0.50
   0  -4 -51    2.06    0.51
   0  -4 -52   -0.19    0.17
   0  -4 -52   -0.10    0.13
   0   4 -53   -0.04    0.15
   0  -4 -53   -0.18    0.15
   0   5   0    0.27    0.21
   0   5   0   -0.17    0.18
   0  -5   0    0.00    0.07
   0  -5   1    1.09    0.23
   0   5   1    0.97    0.35
   0   5  -1    0.87    0.37
   0   5  -1    0.55    0.36
   0   5   1    0.65    0.30
   0  -5  -1    1.20    0.22
   0   5   2    0.96    0.34
   0  -5   2    1.22    0.27
   0   5  -2    0.94    0.41
   0   5   2    0.42    0.33
   0   5  -2    0.63    0.38
   0  -5  -2    1.16    0.19
   0   5   3    3.88    0.71
   0   5  -3    3.85    0.76
   0   5   3    5.67    0.69
   0   5  -3    5.56    0.83
   0  -5   3    6.23    0.65
   0   5   3    5.05    0.62
   0   5   4    0.18    0.20
   0   5   4    0.19    0.17
   0  -5  -4    0.27    0.16
   0  -5   4    0.04    0.14
   0   5  -4    0.08    0.23
   0  -5  -5   60.73    2.88
   0  -5  -5   57.88    1.81
   0   5   5   49.96    2.08
   0  -5   5   52.81    1.99
   0   5  -5   57.52    2.71
   0   5   5   51.44    2.50
   0  -5  -6    0.59    0.34
   0  -5  -6    0.59    0.21
   0   5   6    0.48    0.24
   0  -5   6    0.34    0.20
   0   5   6    0.76    0.37
   0  -5  -7   28.65    2.05
   0   5   7   27.20    1.68
   0  -5   7   24.29    1.51
   0   5   7   22.27    1.64
   0  -5  -8    1.40    0.51
   0   5   8    1.03    0.41
   0   5   8    1.71    0.46
   0  -5   8    1.65    0.42
   0   5   8    1.77    0.17
   0  -5  -9   51.60    2.69
   0   5  -9   51.21    2.77
   0   5   9   56.40    2.66
   0   5   9   51.15    2.42
   0  -5   9   50.09    2.39
   0   5   9   52.90    1.18
   0  -5 -10   39.53    2.40
   0   5  10   48.67    2.58
   0   5  10   41.20    2.24
   0   5 -10   42.96    2.49
   0   5 -10   47.54    2.76
   0   5  10   43.41    1.25
   0  -5  10   40.54    2.24
   0   5  11   -0.14    0.22
   0   5 -11   -0.02    0.17
   0   5 -11    0.40    0.27
   0   5  11    0.00    0.14
   0  -5 -11    0.00    0.19
   0  -5  11    0.19    0.23
   0   5  11    0.15    0.10
   0   5  12  117.53    4.08
   0  -5 -12   99.97    3.88
   0  -5  12  109.84    3.95
   0   5  12  110.63    2.43
   0   5 -12  104.75    4.20
   0   5 -12  120.11    4.20
   0   5  12  109.14    3.81
   0  -5 -13    3.83    0.85
   0  -5  13    3.37    0.76
   0   5  13    4.17    0.51
   0   5 -13    3.75    0.89
   0   5 -13    3.70    0.82
   0   5  13    3.13    0.72
   0  -5 -14    5.98    1.06
   0  -5  14    6.83    1.08
   0   5  14    7.08    0.73
   0   5 -14    6.44    1.03
   0   5 -14    5.73    1.17
   0   5  14    6.60    1.04
   0  -5 -15    8.05    1.26
   0  -5  15    7.54    1.19
   0   5  15    9.44    0.88
   0   5 -15    8.26    1.39
   0   5 -15    7.55    1.14
   0   5  15    7.92    1.19
   0  -5 -16   15.22    1.67
   0  -5  16   13.61    1.58
   0   5  16   15.34    1.20
   0   5 -16   13.65    1.57
   0   5 -16   12.04    1.77
   0   5  16   13.56    1.61
   0   5 -17    2.80    0.74
   0   5 -17    2.43    0.88
   0  -5 -17    2.79    0.74
   0  -5 -17    3.45    0.87
   0   5  17    2.71    0.55
   0  -5  17    1.53    0.61
   0   5 -18   17.01    1.83
   0   5 -18   12.63    1.82
   0  -5 -18   15.77    1.64
   0  -5 -18   17.17    1.80
   0  -5  18   16.41    1.84
   0   5  18   16.99    1.39
   0   5 -19    1.23    0.56
   0   5 -19    1.04    0.66
   0  -5 -19    1.75    0.56
   0  -5 -19    1.41    0.60
   0  -5  19    1.39    0.62
   0   5 -20   60.75    3.52
   0   5 -20   54.02    3.86
   0  -5 -20   58.87    3.14
   0  -5 -20   58.63    3.31
   0   5  20   66.69    2.99
   0  -5  20   56.94    3.53
   0   5 -21    0.30    0.37
   0   5 -21   -0.06    0.31
   0  -5 -21    0.09    0.25
   0  -5 -21    0.00    0.27
   0  -5  21   -0.67    0.46
   0   5  21    0.22    0.22
   0   5 -22   30.87    3.12
   0   5 -22   30.54    2.62
   0  -5 -22   30.23    2.32
   0  -5 -22   26.35    2.41
   0   5  22   33.62    2.21
   0  -5  22   26.38    2.63
   0   5 -23    5.08    1.42
   0   5 -23    5.05    1.11
   0  -5 -23    5.21    1.07
   0  -5 -23    4.01    1.09
   0  -5  23    5.13    1.22
   0   5  23    5.86    0.97
   0   5 -24   12.42    2.20
   0   5 -24   12.49    1.71
   0  -5 -24   13.57    1.70
   0  -5 -24   15.30    1.97
   0  -5  24   12.08    1.82
   0   5  24   13.29    1.40
   0   5 -25   -0.08    0.30
   0  -5 -25   -0.07    0.20
   0  -5 -25   -0.34    0.35
   0  -5  25   -0.28    0.38
   0   5 -26    0.40    0.48
   0  -5 -26    0.61    0.42
   0  -5 -26    0.22    0.39
   0  -5  26    0.00    0.30
   0   5 -27    7.20    1.82
   0  -5 -27    6.31    1.21
   0  -5 -27    4.90    1.28
   0  -5  27    6.75    1.45
   0   5 -28    2.53    1.24
   0  -5 -28    2.88    0.84
   0  -5 -28    3.53    1.04
   0  -5  28    2.14    0.87
   0   5 -29    2.27    1.12
   0  -5 -29    3.11    0.90
   0  -5 -29    2.60    0.96
   0  -5  29    3.26    1.11
   0  -5 -30   35.30    2.94
   0  -5  30   35.03    3.48
   0  -5 -30   34.21    3.22
   0  -5 -30   35.17    2.21
   0   5 -30   29.70    2.05
   0   5 -30   36.73    4.24
   0   5 -30   35.28    2.18
   0  -5 -31   26.88    2.62
   0  -5  31   24.61    2.82
   0  -5 -31   32.96    3.16
   0  -5 -31   28.72    2.01
   0   5 -31   24.53    1.94
   0   5 -31   23.66    1.86
   0   5 -31   26.45    3.72
   0  -5  32   10.60    1.93
   0  -5 -32    9.08    1.80
   0  -5 -32   12.07    1.35
   0   5 -32   11.08    1.36
   0   5 -32   11.23    1.27
   0  -5 -32   11.75    1.76
   0  -5  33   -0.44    0.45
   0  -5 -33   -0.07    0.28
   0   5 -33    0.16    0.24
   0   5 -33    0.23    0.26
   0  -5 -33   -0.03    0.21
   0  -5  34    2.66    1.10
   0  -5 -34    4.83    1.29
   0   5 -34    2.72    0.65
   0   5 -34    3.30    0.80
   0  -5 -34    3.27    0.74
   0  -5 -35    0.93    0.72
   0   5 -35    0.33    0.28
   0  -5  35    1.03    0.67
   0  -5 -35    0.31    0.26
   0   5 -35    0.95    0.50
   0  -5  36   29.68    3.63
   0   5 -36   25.27    1.91
   0   5  36   24.75    3.56
   0   5 -36   29.96    2.44
   0  -5 -36   26.50    2.15
   0  -5  37    8.43    2.03
   0   5  37    7.90    2.09
   0  -5 -37    9.59    2.05
   0   5 -37    9.16    1.12
   0  -5 -37    8.23    1.23
   0   5 -37    7.57    1.29
   0  -5 -38    0.89    0.46
   0   5 -38    0.58    0.38
   0   5  38    1.28    1.05
   0  -5 -39   26.85    2.19
   0   5 -39   28.03    2.47
   0   5 -40    2.59    0.76
   0  -5 -40    2.02    0.65
   0   5 -41    0.24    0.31
   0  -5 -41    0.31    0.32
   0  -5 -42    0.99    0.49
   0   5 -42    0.57    0.40
   0  -5 -43    5.61    1.05
   0   5 -43    5.29    1.09
   0   5 -44   23.37    2.18
   0  -5 -44   24.38    2.02
   0  -5 -45    6.37    1.03
   0   5 -45    5.83    1.15
   0   5 -46    0.65    0.35
   0   5 -46    0.82    0.53
   0  -5 -46    0.91    0.44
   0   5 -47   -0.18    0.24
   0   5 -47    0.22    0.31
   0  -5 -47    0.07    0.18
   0   5 -48    0.34    0.31
   0  -5 -48    0.78    0.36
   0   5 -48    0.82    0.44
   0  -5 -49    1.35    0.43
   0   5 -49    0.97    0.43
   0   5 -50    1.49    0.49
   0  -5 -50    1.59    0.42
   0   5 -51    4.15    0.72
   0  -5 -51    4.61    0.68
   0  -5 -52   -0.17    0.17
   0   5 -52   -0.18    0.19
   0  -5 -53   -0.01    0.10
   0   5 -53   -0.20    0.16
   0  -6   0  100.11    2.24
   0   6   0  107.55    3.50
   0  -6  -1    0.28    0.12
   0  -6   1    0.28    0.14
   0   6   1    0.15    0.18
   0   6  -1    0.07    0.15
   0   6   1    0.18    0.21
   0   6  -1    0.27    0.24
   0  -6  -2    0.90    0.17
   0   6   2    1.05    0.36
   0  -6   2    1.02    0.26
   0   6  -2    0.70    0.38
   0   6  -2    0.43    0.30
   0   6   2    0.47    0.41
   0  -6   3    2.18    0.40
   0   6   3    2.67    0.54
   0   6  -3    2.25    0.63
   0   6  -3    1.34    0.48
   0   6   3    1.21    0.47
   0  -6   4   15.82    1.10
   0   6  -4   19.17    1.71
   0   6   4   16.72    1.31
   0  -6  -5   43.20    2.63
   0   6   5   42.92    2.02
   0  -6   5   37.65    1.78
   0  -6  -5   44.78    1.74
   0   6   6   49.48    2.73
   0  -6  -6   46.05    2.67
   0  -6   6   44.53    2.08
   0  -6  -6   43.75    1.70
   0   6  -7   30.25    2.20
   0   6   7   22.51    1.91
   0  -6  -7   28.34    2.11
   0  -6   7   25.18    1.60
   0   6   7   26.98    1.76
   0  -6  -7   28.13    1.38
   0   6   8    0.21    0.26
   0  -6  -8    0.23    0.22
   0   6  -8    0.73    0.41
   0  -6   8    0.15    0.16
   0   6   8    0.44    0.27
   0   6  -9  205.30    5.93
   0   6   9  204.28    5.60
   0  -6   9  197.96    4.74
   0   6   9  201.98    5.07
   0  -6 -10    1.87    0.63
   0   6 -10    3.58    0.91
   0   6  10    2.22    0.67
   0  -6  10    3.04    0.63
   0   6  10    2.51    0.62
   0   6 -11   20.61    2.05
   0   6  11   21.35    1.84
   0  -6 -11   20.00    1.90
   0  -6  11   19.74    1.64
   0   6  11   17.21    0.62
   0   6  11   21.39    1.78
   0   6  12  225.11    6.14
   0  -6 -12  237.87    6.30
   0   6  12  277.97    6.43
   0   6  12  266.34    2.94
   0  -6  12  274.47    6.19
   0   6 -13   12.38    1.69
   0   6  13   13.16    1.45
   0   6  13   14.25    1.59
   0  -6 -13   16.91    1.76
   0  -6  13   15.76    1.56
   0   6  13   14.77    0.77
   0   6  14   20.60    2.13
   0  -6 -14   16.68    1.81
   0   6 -14   14.99    1.90
   0   6  14   16.18    0.90
   0  -6  14   15.65    1.67
   0   6  15   15.30    1.79
   0  -6 -15   16.68    1.84
   0   6 -15   18.37    1.94
   0   6 -15   18.57    2.12
   0   6  15   17.74    1.09
   0  -6  15   14.80    1.65
   0   6  16    0.67    0.48
   0  -6 -16    1.39    0.59
   0   6 -16    1.30    0.58
   0   6 -16    1.65    0.77
   0   6  16    1.41    0.37
   0  -6  16    1.36    0.61
   0   6  17   53.10    3.42
   0  -6 -17   44.72    2.91
   0   6 -17   50.62    3.24
   0   6 -17   52.01    3.83
   0  -6  17   40.43    2.84
   0   6  17   50.34    2.06
   0   6  18   94.39    4.55
   0  -6 -18  100.96    4.37
   0   6 -18   96.89    4.48
   0   6  18   98.41    2.86
   0  -6  18  103.25    4.63
   0   6 -19    1.46    0.61
   0   6 -19    0.36    0.45
   0  -6 -19    0.87    0.51
   0  -6 -19    0.64    0.42
   0   6  19    0.97    0.52
   0  -6  19    0.89    0.57
   0  -6 -20    2.45    0.76
   0  -6 -20    3.44    0.93
   0   6 -20    2.53    0.80
   0   6 -20    3.19    1.07
   0  -6  20    2.44    0.84
   0  -6 -21   29.62    2.40
   0  -6 -21   30.98    2.62
   0   6 -21   28.89    2.58
   0   6 -21   33.94    3.36
   0  -6  21   29.61    2.67
   0  -6 -22    3.32    0.85
   0  -6 -22    3.86    1.01
   0   6 -22    3.84    1.23
   0   6 -22    3.05    0.87
   0  -6  22    3.47    1.02
   0  -6 -23   37.97    2.71
   0  -6 -23   40.08    3.03
   0   6 -23   35.37    3.69
   0   6 -23   36.69    3.00
   0  -6  23   37.65    3.17
   0  -6 -24   26.01    2.35
   0  -6 -24   20.24    2.27
   0   6 -24   21.72    2.89
   0  -6  24   21.61    2.55
   0  -6 -25    4.49    1.06
   0  -6 -25    4.88    1.29
   0   6 -25    4.43    1.53
   0  -6  25    5.34    1.35
   0  -6 -26    1.00    0.54
   0  -6 -26    1.17    0.65
   0   6 -26    1.09    0.85
   0  -6  26    0.74    0.56
   0  -6 -27    8.59    1.43
   0  -6 -27    9.14    1.65
   0   6 -27    8.08    2.02
   0  -6  27    6.83    1.54
   0  -6 -28    0.92    0.52
   0  -6 -28    1.14    0.70
   0   6 -28    0.67    0.70
   0  -6  28    0.59    0.63
   0   6 -29   11.94    1.31
   0   6 -29   14.12    1.42
   0   6 -29   13.68    2.74
   0  -6 -29   14.47    2.22
   0  -6 -29   13.75    1.84
   0  -6  29   13.27    2.14
   0   6  29   10.97    1.92
   0   6  30   26.46    3.21
   0   6 -30   28.74    2.10
   0   6 -30   31.87    2.18
   0   6 -30   44.82    4.94
   0  -6  30   35.80    3.35
   0  -6 -30   35.13    2.16
   0  -6 -30   33.43    2.92
   0  -6 -30   39.18    3.43
   0  -6 -31   14.44    2.18
   0  -6  31   12.57    2.06
   0   6 -31   14.70    1.49
   0   6 -31   11.73    1.40
   0  -6 -31   12.49    1.31
   0  -6 -31   11.70    1.75
   0   6  31   12.56    2.29
   0   6 -31   11.95    2.61
   0   6 -32    6.60    1.94
   0   6 -32    5.67    0.97
   0  -6 -32    5.40    1.42
   0  -6 -32    6.07    1.31
   0   6 -32    6.64    1.09
   0  -6 -32    7.15    1.03
   0  -6  32    6.11    1.54
   0   6  32    5.62    1.66
   0  -6 -33    3.86    0.77
   0   6 -33    3.58    0.87
   0   6 -33    5.31    0.93
   0   6  33    3.35    1.25
   0  -6 -33    3.61    1.06
   0  -6 -33    4.27    1.24
   0  -6  33    3.84    1.28
   0   6 -34    3.06    0.84
   0   6 -34    2.79    0.68
   0   6  34    2.57    1.16
   0  -6 -34    4.47    1.29
   0  -6  34    2.97    1.21
   0  -6 -34    3.89    0.79
   0  -6 -35   10.22    1.90
   0  -6  35   12.03    2.39
   0  -6 -35   12.03    1.39
   0   6 -35   12.27    1.53
   0   6 -35   10.24    1.29
   0   6  35    9.96    2.26
   0   6  36    7.42    2.06
   0   6 -36    7.83    1.27
   0  -6 -36    7.18    1.13
   0  -6 -36   10.51    2.00
   0  -6  36    6.83    1.66
   0   6 -36    7.46    1.12
   0   6 -37    1.61    0.53
   0  -6 -37    2.22    0.66
   0  -6  37    2.32    1.08
   0   6 -37    1.30    0.55
   0  -6 -38    7.92    1.17
   0   6 -38    7.49    1.26
   0   6 -38    6.28    0.99
   0  -6 -39    6.18    1.04
   0   6 -39    5.80    1.12
   0   6 -39    4.35    0.84
   0   6 -40    1.95    0.60
   0   6 -40    2.20    0.71
   0  -6 -40    2.27    0.64
   0  -6 -41    1.16    0.48
   0   6 -41    0.72    0.46
   0  -6 -42    0.07    0.17
   0   6 -42    0.38    0.34
   0   6 -43    1.76    0.64
   0  -6 -43    1.81    0.62
   0   6 -44    0.57    0.45
   0  -6 -44    0.47    0.32
   0  -6 -45    8.11    1.09
   0   6 -45    8.33    1.27
   0   6 -46    1.51    0.57
   0   6 -46    2.09    0.70
   0  -6 -46    2.35    0.59
   0   6 -47    0.56    0.35
   0   6 -47    0.44    0.35
   0  -6 -47    0.01    0.14
   0   6 -48    3.48    0.73
   0  -6 -48    4.00    0.73
   0   6 -48    4.34    0.84
   0   6 -49    0.07    0.17
   0  -6 -49   -0.06    0.15
   0   6 -49    0.15    0.20
   0   6 -50    0.42    0.23
   0  -6 -50    0.27    0.19
   0   6 -50    0.08    0.18
   0  -6 -51    1.27    0.35
   0   6 -51    1.07    0.37
   0  -6 -52    0.04    0.11
   0   6 -52    0.34    0.22
   0   7   0    0.18    0.21
   0   7   0    0.00    0.18
   0  -7   0    0.21    0.13
   0   7  -1    2.12    0.61
   0   7   1    2.12    0.57
   0  -7   1    2.21    0.39
   0   7  -1    1.75    0.54
   0   7   1    1.71    0.56
   0  -7  -1    1.71    0.29
   0  -7   2   11.13    0.87
   0   7  -2   12.26    1.39
   0   7   2   12.14    1.24
   0   7  -2    7.90    1.15
   0   7   2   13.06    1.51
   0  -7  -2   12.20    0.68
   0   7   3   15.92    1.64
   0   7  -3   18.19    1.67
   0   7  -3   21.82    1.86
   0   7   3   21.14    1.61
   0   7   4   58.73    3.02
   0  -7   4   55.89    2.16
   0   7   4   56.72    2.56
   0   7   5    3.89    0.71
   0   7  -5    3.71    0.89
   0  -7   5    3.33    0.58
   0  -7  -5    3.86    0.57
   0  -7  -5    3.24    0.78
   0   7   5    3.47    0.74
   0  -7  -6   96.12    4.06
   0   7  -6  101.26    4.29
   0  -7  -6  100.01    2.78
   0   7   6   98.14    3.90
   0  -7   6   87.08    2.95
   0   7   6  100.02    3.40
   0   7   7   -0.08    0.14
   0  -7   7    0.26    0.23
   0   7  -7    0.26    0.25
   0  -7  -7    0.00    0.08
   0   7   7    0.01    0.24
   0  -7  -7    0.00    0.18
   0   7  -8   44.43    3.08
   0   7   8   37.30    2.72
   0  -7  -8   41.34    2.80
   0  -7   8   33.35    1.97
   0   7   9    2.15    0.73
   0  -7  -9    1.54    0.62
   0   7  -9    1.54    0.62
   0  -7   9    1.93    0.54
   0   7 -10    4.01    0.99
   0  -7  10    3.93    0.78
   0   7  10    3.41    0.94
   0  -7 -10    3.43    0.86
   0   7  11    0.51    0.40
   0  -7 -11    0.93    0.51
   0   7 -11    0.28    0.42
   0  -7  11    1.79    0.58
   0   7 -12  786.65   13.10
   0  -7 -12  783.52   11.75
   0   7 -13    9.48    1.66
   0  -7  13   11.71    1.45
   0  -7 -13   10.58    1.50
   0   7  13    6.86    1.23
   0  -7  14    4.39    0.92
   0  -7 -14    3.09    0.87
   0   7  14    2.48    0.84
   0   7 -14    4.38    1.18
   0  -7  15  208.05    6.22
   0  -7 -15  225.78    6.60
   0   7  15  212.37    6.63
   0   7 -15  214.63    7.37
   0  -7  16    5.56    1.15
   0  -7 -16    6.20    1.19
   0   7  16    5.05    1.16
   0   7 -16    3.95    1.30
   0  -7  17    0.00    0.28
   0  -7 -17    0.46    0.38
   0   7  17   -0.60    0.54
   0   7 -17    0.00    0.33
   0  -7  18   12.36    1.70
   0  -7 -18   12.32    1.69
   0   7  18   11.84    1.83
   0   7 -18   13.59    2.20
   0  -7  19    4.00    1.00
   0   7 -19    4.90    1.42
   0  -7 -19    3.27    0.88
   0   7  19    2.65    0.95
   0  -7  20    0.00    0.25
   0   7 -20    0.49    0.56
   0  -7 -20   -0.30    0.34
   0  -7 -20    0.00    0.29
   0   7  20    0.12    0.32
   0  -7  21  109.19    5.32
   0   7 -21  112.76    6.28
   0  -7 -21   96.99    4.35
   0  -7 -21  101.18    4.77
   0   7  21   98.18    5.45
   0  -7  22    9.00    1.60
   0   7 -22    9.90    1.98
   0  -7 -22    8.97    1.48
   0  -7 -22    7.81    1.48
   0   7  22   10.48    1.79
   0  -7  23   -0.26    0.27
   0   7 -23    0.07    0.36
   0  -7 -23    0.19    0.27
   0  -7 -23    0.18    0.38
   0   7  23    0.00    0.25
   0  -7  24    9.35    1.74
   0   7 -24    8.57    2.03
   0  -7 -24   10.53    1.55
   0  -7 -24    9.65    1.62
   0   7  24    9.25    1.77
   0  -7  25    0.00    0.26
   0   7 -25    0.64    0.66
   0  -7 -25   -0.17    0.25
   0  -7 -25    0.00    0.20
   0   7  25    0.41    0.47
   0  -7  26   30.27    3.10
   0   7 -26   32.02    3.94
   0  -7 -26   29.82    2.64
   0  -7 -26   35.28    3.10
   0   7  26   24.84    2.98
   0  -7  27  260.23    9.06
   0  -7 -27  247.91    7.50
   0   7 -27  285.37   11.90
   0  -7 -27  313.04    9.33
   0   7  27  215.41    8.90
   0   7 -28    1.92    0.52
   0   7  28    1.38    0.83
   0   7 -28    1.20    1.03
   0   7 -28    1.40    0.46
   0  -7  28    2.72    0.98
   0  -7 -28    2.57    0.92
   0  -7 -28    1.69    0.71
   0   7 -29   53.87    2.82
   0  -7 -29   56.07    4.25
   0  -7  29   47.94    3.87
   0   7 -29   61.12    3.02
   0   7  29   49.47    4.61
   0  -7 -29   52.34    3.65
   0   7 -29   51.97    5.25
   0  -7 -30    2.24    0.89
   0  -7 -30    1.97    0.51
   0   7 -30    1.57    0.53
   0   7  30    1.14    0.82
   0  -7 -30    1.36    0.66
   0   7 -30    2.46    1.30
   0  -7  30    1.28    0.72
   0   7 -30    1.78    0.56
   0  -7 -31   16.01    1.48
   0   7 -31   13.30    1.49
   0  -7  31   11.48    2.08
   0   7 -31   15.96    1.63
   0   7  31   14.80    2.57
   0   7 -31   15.87    3.14
   0  -7 -31   14.24    1.92
   0  -7 -31   18.35    2.42
   0  -7 -32    7.17    1.60
   0   7 -32    8.61    2.29
   0   7 -32    6.85    1.09
   0   7  32    5.02    1.56
   0  -7 -32    7.58    1.46
   0  -7 -32    8.14    1.09
   0   7 -32    7.47    1.13
   0  -7  32    5.39    1.51
   0  -7 -33    3.91    0.76
   0   7 -33    3.13    0.76
   0   7 -33    3.71    0.84
   0   7 -33    2.24    1.23
   0   7  33    1.81    1.02
   0  -7 -33    3.00    0.99
   0  -7  33    3.67    1.33
   0  -7 -33    3.95    1.19
   0   7  34   -0.34    0.49
   0  -7  34    0.53    0.58
   0   7 -34   -0.08    0.18
   0  -7 -34    0.20    0.30
   0   7 -34    0.15    0.24
   0  -7 -34    0.04    0.18
   0  -7  35    2.60    1.06
   0   7 -35    3.56    0.80
   0  -7 -35    3.76    0.79
   0   7 -35    3.52    0.84
   0  -7 -35    2.81    1.05
   0  -7  36    6.16    1.58
   0  -7 -36    6.96    1.07
   0   7 -36    5.48    1.09
   0  -7 -36    4.99    1.40
   0   7 -36    4.55    0.93
   0   7 -37    5.81    0.99
   0  -7 -37    7.15    1.08
   0   7 -37    7.14    1.17
   0   7 -38    4.64    0.86
   0   7 -38    5.34    1.06
   0  -7 -38    4.67    0.92
   0   7 -39   11.58    1.36
   0  -7 -39   13.51    1.51
   0   7 -39   12.97    1.64
   0   7 -40    1.16    0.49
   0  -7 -40    2.27    0.62
   0   7 -40    1.74    0.74
   0   7 -41   22.11    1.87
   0  -7 -41   23.44    1.94
   0   7 -41   23.13    2.16
   0   7 -42    3.05    0.69
   0   7 -42    3.89    0.93
   0  -7 -42    3.42    0.74
   0   7 -43    9.91    1.44
   0  -7 -43   10.97    1.28
   0  -7 -44    1.16    0.41
   0   7 -44    0.88    0.42
   0   7 -45    8.20    1.19
   0  -7 -45   10.81    1.20
   0  -7 -46    0.25    0.22
   0   7 -46    0.27    0.29
   0   7 -46    0.03    0.25
   0  -7 -47    1.24    0.42
   0   7 -47    0.95    0.42
   0   7 -47    0.79    0.39
   0   7 -48    0.83    0.39
   0  -7 -48    0.65    0.29
   0   7 -48    1.28    0.46
   0  -7 -49    1.29    0.39
   0   7 -49    0.57    0.34
   0   7 -49    0.66    0.33
   0   7 -50    2.74    0.58
   0   7 -50    2.13    0.50
   0   7 -51    4.20    0.66
   0   7 -51    2.68    0.47
   0   7 -52    1.45    0.37
   0   8   0  194.29    5.76
   0  -8   0  187.81    3.43
   0   8  -1    2.48    0.69
   0   8   1    1.26    0.59
   0  -8  -1    1.42    0.29
   0  -8   1    1.43    0.33
   0   8  -1    1.98    0.63
   0   8   1    1.76    0.56
   0   8  -2   17.52    1.70
   0   8   2   15.59    1.68
   0  -8  -2   13.97    0.76
   0   8  -2   19.26    1.84
   0   8   2   14.99    1.54
   0  -8   2   14.74    1.10
   0   8   3  403.35    7.51
   0   8  -3  405.99    8.08
   0  -8   4    3.40    0.54
   0   8  -4    3.53    0.92
   0   8   4    3.74    0.76
   0   8   4    3.93    0.90
   0  -8  -5    4.31    0.63
   0  -8   5    2.76    0.52
   0   8   5    4.10    0.82
   0   8  -5    5.36    1.09
   0  -8  -5    4.48    0.97
   0   8   5    3.82    0.88
   0   8   6  145.77    4.48
   0  -8   6  117.07    3.43
   0  -8  -6  151.74    3.71
   0   8  -6  164.53    5.74
   0  -8  -6  146.52    5.22
   0   8   6  115.26    4.54
   0   8   7   40.46    2.42
   0  -8   7   33.98    1.97
   0  -8  -7   37.58    1.84
   0   8  -7   45.64    3.14
   0  -8  -7   48.79    3.21
   0   8   7   28.22    2.33
   0   8   8    4.92    1.03
   0  -8  -8    5.32    1.15
   0  -8  -8    4.50    0.68
   0   8   8    5.70    0.92
   0  -8   8    5.15    0.81
   0   8  -8    5.57    1.25
   0   8  -9   34.69    2.86
   0  -8  -9   20.58    2.19
   0   8   9   27.05    2.42
   0   8   9   28.92    2.06
   0  -8   9   22.47    1.75
   0   8  10    5.23    1.18
   0  -8 -10    4.11    1.01
   0   8 -10    4.29    1.19
   0  -8  10    3.29    0.78
   0   8 -11    9.07    1.64
   0  -8 -11   10.50    1.56
   0   8  11    8.06    1.61
   0  -8  11    9.59    1.26
   0   8 -12   40.24    3.30
   0  -8 -12   40.41    2.96
   0   8  12   43.22    3.34
   0  -8  12   41.86    2.62
   0   8 -13   29.70    2.89
   0   8  13   29.67    2.82
   0  -8 -13   24.61    2.36
   0  -8  13   28.79    2.24
   0   8  14   -0.06    0.28
   0  -8  14    0.03    0.26
   0   8 -14    0.28    0.49
   0  -8 -14    0.36    0.41
   0   8  15  323.01    9.03
   0  -8  15  302.50    7.64
   0   8 -15  325.41    9.66
   0  -8 -15  317.80    8.23
   0   8  16    0.19    0.37
   0  -8  16    0.13    0.38
   0   8 -16    0.00    0.55
   0  -8 -16    0.00    0.25
   0   8  17    0.37    0.46
   0  -8  17    0.47    0.43
   0   8 -17    0.46    0.66
   0  -8 -17    1.01    0.55
   0   8  18    0.85    0.57
   0  -8  18    0.15    0.28
   0   8 -18    0.37    0.48
   0  -8 -18    0.86    0.52
   0   8  19    5.25    1.25
   0  -8  19    4.70    1.14
   0   8 -19    4.13    1.39
   0  -8 -19    5.61    1.20
   0   8  20    0.59    0.52
   0  -8 -20    0.91    0.54
   0  -8  20    0.86    0.63
   0   8 -20    0.00    0.42
   0   8  21    3.90    1.06
   0   8 -21    2.95    1.15
   0  -8 -21    4.27    1.05
   0  -8  21    4.18    1.12
   0  -8 -21    2.97    0.89
   0   8  22    2.60    0.95
   0   8 -22    2.27    1.08
   0  -8 -22    3.75    1.00
   0  -8  22    4.30    1.17
   0  -8 -22    3.51    0.93
   0   8  23    8.12    1.63
   0   8 -23    8.43    2.07
   0  -8 -23   10.18    1.61
   0  -8  23    9.71    1.71
   0  -8 -23   10.76    1.60
   0   8  24   20.62    2.60
   0   8 -24   27.08    3.63
   0  -8 -24   25.92    2.64
   0  -8  24   24.09    2.79
   0  -8 -24   25.75    2.42
   0   8  25    1.59    0.80
   0   8 -25    0.72    0.86
   0  -8 -25    0.60    0.53
   0  -8  25    0.78    0.60
   0  -8 -25    0.86    0.57
   0   8  26    0.19    0.41
   0   8 -26    0.34    0.50
   0   8 -26    0.07    0.22
   0  -8 -26    0.47    0.39
   0  -8  26   -0.02    0.23
   0  -8 -26    0.47    0.42
   0   8  27   13.35    2.23
   0   8 -27   14.52    2.89
   0   8 -27   14.61    1.49
   0  -8  27   13.94    2.12
   0  -8 -27   17.21    2.29
   0  -8 -27   18.13    2.16
   0   8 -28   15.98    1.53
   0   8 -28   18.28    1.68
   0  -8 -28   22.31    2.65
   0   8 -28   18.49    3.32
   0  -8  28   15.10    2.25
   0  -8 -28   15.34    1.97
   0   8  28   14.03    2.30
   0   8 -29    5.90    0.96
   0  -8 -29    8.05    1.64
   0  -8  29    7.67    1.68
   0   8 -29    7.89    1.15
   0  -8 -29    6.52    1.37
   0   8 -29    6.49    1.99
   0   8  29    3.79    1.31
   0   8 -30    0.78    0.38
   0   8 -30    1.00    0.43
   0   8 -30    0.78    0.72
   0  -8  30    1.03    0.70
   0  -8 -30    0.99    0.59
   0  -8 -30    0.86    0.66
   0   8  30    0.26    0.55
   0   8 -31    1.76    0.56
   0   8  31    1.89    0.87
   0   8 -31    2.16    0.65
   0   8 -31    2.52    1.32
   0  -8 -31    2.08    0.79
   0  -8  31    2.81    1.06
   0  -8 -31    2.60    1.04
   0  -8  32    8.22    1.89
   0   8 -32    6.78    2.09
   0   8 -32    7.77    1.16
   0  -8 -32    9.92    1.86
   0  -8 -32    7.18    1.43
   0   8 -32    7.05    1.11
   0   8 -33    3.43    0.78
   0  -8 -33    4.53    1.17
   0  -8 -33    5.14    1.41
   0   8 -33    3.32    1.53
   0  -8  33    4.48    1.55
   0   8 -33    3.82    0.85
   0  -8 -34   18.21    2.59
   0   8 -34   17.68    3.41
   0  -8  34   22.15    3.05
   0   8 -34   19.17    1.85
   0   8 -34   21.18    1.92
   0  -8  35    8.57    1.93
   0   8 -35    8.08    1.24
   0  -8 -35    9.64    1.87
   0   8 -35    7.64    1.21
   0   8 -36   26.67    2.24
   0   8 -36   23.19    2.04
   0   8 -37    1.87    0.64
   0  -8 -37    2.01    0.60
   0   8 -37    1.98    0.58
   0   8 -38    6.15    1.11
   0  -8 -38    6.39    1.01
   0   8 -38    4.53    0.91
   0   8 -39    0.33    0.33
   0  -8 -39    0.35    0.26
   0   8 -39    0.10    0.21
   0  -8 -40    9.72    1.21
   0   8 -40   10.22    1.45
   0   8 -40    8.76    1.22
   0   8 -41   22.41    2.02
   0  -8 -41   21.51    1.78
   0   8 -41   19.92    1.77
   0   8 -42    2.37    0.75
   0  -8 -42    1.69    0.50
   0   8 -42    2.14    0.60
   0  -8 -43    1.28    0.45
   0   8 -43    0.45    0.44
   0   8 -44    0.11    0.20
   0   8 -45   24.56    1.97
   0   8 -45   19.90    1.94
   0   8 -46   -0.43    0.30
   0   8 -46    0.41    0.35
   0   8 -47    0.21    0.22
   0   8 -47    0.32    0.32
   0   8 -48    2.95    0.63
   0   8 -48    2.18    0.55
   0   8 -49    1.10    0.39
   0   8 -49    0.48    0.27
   0   8 -50    3.11    0.57
   0   8 -50    1.20    0.39
   0   8 -51    0.61    0.26
   0   8 -51    0.31    0.19
   0   9   0    0.40    0.34
   0   9   0    0.00    0.31
   0  -9   0    0.29    0.18
   0   9  -1    6.74    1.18
   0   9   1    5.84    1.12
   0   9  -1    3.79    0.96
   0   9   1    3.66    0.98
   0  -9  -1    4.94    0.55
   0  -9   1    5.22    0.65
   0   9   2    0.74    0.44
   0   9  -2    1.34    0.68
   0   9   2    1.08    0.55
   0   9  -2    1.29    0.60
   0  -9  -2    0.85    0.22
   0  -9   2    1.24    0.35
   0   9   3  265.18    6.80
   0   9  -3  304.97    7.84
   0   9  -3  236.34    6.59
   0   9   3  197.43    6.44
   0  -9   3  233.61    4.72
   0   9  -4    4.39    1.15
   0  -9   4    3.70    0.63
   0   9   4    4.21    0.91
   0   9   4    4.28    1.11
   0   9   5   69.43    3.47
   0  -9   5   64.71    2.65
   0  -9  -5   67.20    2.67
   0   9   5   62.44    3.72
   0  -9  -5   69.94    3.98
   0  -9   6   17.18    1.34
   0   9   6   22.08    1.90
   0   9  -6   20.70    2.36
   0  -9  -6   20.79    1.48
   0   9   6   21.60    2.23
   0  -9  -6   21.19    2.15
   0  -9  -7    1.49    0.69
   0   9   7    0.88    0.57
   0   9   7    1.36    0.55
   0   9  -7    0.23    0.39
   0  -9   7    0.52    0.33
   0  -9  -7    0.79    0.35
   0   9   8    8.85    1.61
   0  -9  -8   13.88    1.84
   0   9   8   15.68    1.63
   0  -9   8   10.70    1.12
   0   9  -8   15.80    2.19
   0  -9  -8   14.35    1.20
   0  -9   9   20.04    1.65
   0   9   9   26.29    2.15
   0   9  -9   26.08    2.75
   0   9   9   17.38    2.01
   0  -9  -9   17.66    2.06
   0  -9  10   -0.22    0.29
   0   9 -10    0.84    0.58
   0   9  10    0.31    0.32
   0   9  10    0.11    0.36
   0  -9 -10   -0.74    0.47
   0  -9  11    1.49    0.48
   0   9  11    2.55    0.71
   0   9 -11    2.53    1.04
   0  -9 -11    2.12    0.83
   0   9  11    2.11    0.79
   0   9  12   92.58    5.07
   0   9  12  132.07    4.89
   0  -9  12   96.96    4.03
   0   9 -12   90.35    5.10
   0  -9 -12  123.16    5.27
   0  -9  13    1.00    0.49
   0   9 -13    0.13    0.45
   0  -9 -13    0.65    0.43
   0   9  13    0.21    0.44
   0  -9  14    5.44    1.05
   0   9 -14    3.29    1.21
   0  -9 -14    6.54    1.34
   0   9  14    6.01    1.39
   0  -9  15   16.35    1.85
   0   9  15   17.62    2.32
   0  -9 -15   17.98    2.07
   0   9 -15   11.03    2.09
   0  -9  16    7.35    1.28
   0   9  16    4.98    1.40
   0  -9 -16    5.82    1.28
   0   9 -16    5.35    1.48
   0  -9  17   31.20    2.69
   0   9  17   36.19    3.52
   0  -9 -17   30.02    2.82
   0   9 -17   29.32    3.45
   0  -9  18    1.12    0.61
   0   9  18    1.32    0.78
   0  -9 -18    1.24    0.66
   0   9 -18    0.75    0.86
   0  -9  19    7.11    1.40
   0   9  19    4.45    1.32
   0  -9 -19    6.54    1.34
   0   9 -19    5.31    1.67
   0  -9  20   41.06    3.33
   0   9 -20   44.35    4.55
   0   9  20   39.64    3.65
   0  -9 -20   39.02    3.22
   0  -9  21   40.86    3.38
   0   9 -21   39.76    4.37
   0  -9 -21   43.46    3.20
   0   9  21   37.70    3.65
   0  -9 -21   36.52    3.05
   0  -9  22   21.33    2.55
   0   9 -22   15.83    2.89
   0  -9 -22   18.96    2.20
   0   9  22   21.53    2.78
   0  -9 -22   21.14    2.38
   0  -9  23    6.43    1.47
   0   9 -23    5.31    1.72
   0  -9 -23    5.94    1.29
   0   9  23    5.44    1.48
   0  -9 -23    5.24    1.21
   0  -9  24    8.27    1.62
   0   9 -24    9.85    2.32
   0  -9 -24    8.85    1.52
   0   9  24    6.90    1.67
   0  -9 -24    6.68    1.43
   0   9 -25    1.97    0.56
   0   9 -25    0.65    0.83
   0  -9  25    2.23    0.82
   0  -9 -25    1.70    0.68
   0   9  25    2.70    1.13
   0  -9 -25    2.33    0.92
   0   9 -26    4.84    0.88
   0  -9  26    4.98    1.28
   0   9 -26    4.20    1.54
   0  -9 -26    4.90    1.16
   0   9  26    4.54    1.39
   0  -9 -26    5.96    1.35
   0  -9 -27   49.60    3.89
   0  -9  27   36.86    3.57
   0   9 -27   42.30    2.62
   0   9  27   39.35    4.02
   0  -9 -27   41.95    3.42
   0   9 -27   42.15    4.99
   0  -9 -28   -0.10    0.26
   0   9 -28   -0.23    0.27
   0   9 -28   -0.83    0.93
   0   9 -28    0.28    0.24
   0  -9 -28    0.00    0.19
   0  -9  28   -0.32    0.42
   0   9  28    0.50    0.55
   0   9 -29    0.21    0.22
   0   9 -29    0.40    0.30
   0  -9  29    0.40    0.47
   0   9 -29   -0.15    0.58
   0  -9 -29    0.57    0.46
   0  -9 -29    0.01    0.18
   0   9 -30    2.17    0.58
   0   9 -30    2.47    0.70
   0  -9  30    2.73    1.12
   0   9 -30    1.97    1.22
   0  -9 -30    2.50    1.07
   0  -9 -30    1.90    0.76
   0   9 -31   -0.13    0.20
   0   9 -31    0.08    0.29
   0  -9  31   -0.14    0.41
   0   9 -31    0.02    0.48
   0  -9 -31    0.20    0.42
   0  -9 -31    0.28    0.33
   0   9 -32   -0.08    0.19
   0  -9 -32    0.09    0.22
   0   9 -32   -0.12    0.16
   0  -9 -32    0.05    0.26
   0  -9  32   -0.08    0.27
   0   9 -32   -0.15    0.53
   0   9 -33    8.36    2.35
   0  -9 -33    7.53    1.68
   0   9 -33   10.18    1.38
   0  -9  33    9.25    2.05
   0   9 -33    7.88    1.19
   0  -9 -33    8.39    1.62
   0  -9 -34   -0.21    0.35
   0   9 -34   -0.08    0.21
   0   9 -34    0.00    0.18
   0   9 -34   -0.68    0.77
   0  -9  34    0.05    0.23
   0   9 -35   21.85    2.01
   0   9 -35   22.52    2.00
   0   9 -36    1.83    0.59
   0   9 -36    2.25    0.67
   0   9 -37    2.32    0.64
   0   9 -37    1.69    0.58
   0   9 -38    5.40    1.00
   0   9 -38    6.52    1.11
   0   9 -39    9.65    1.30
   0   9 -39   10.92    1.41
   0   9 -40    0.48    0.33
   0   9 -40    0.62    0.38
   0   9 -41    1.52    0.52
   0   9 -41    0.77    0.47
   0   9 -42    1.21    0.47
   0   9 -42    0.62    0.38
   0   9 -43    3.57    0.77
   0   9 -44    3.56    0.71
   0   9 -44    1.70    0.65
   0   9 -45   12.92    1.36
   0   9 -45   13.56    1.60
   0   9 -46   -0.36    0.26
   0   9 -46    0.00    0.20
   0   9 -47    1.62    0.46
   0   9 -47    1.40    0.48
   0   9 -48   -0.01    0.10
   0   9 -48   -0.17    0.16
   0   9 -49   -0.13    0.16
   0   9 -49    0.06    0.15
   0   9 -50    1.36    0.35
   0   9 -50    1.10    0.35
   0  10   0  303.67    8.07
   0 -10   0  283.80    4.56
   0  10   1   13.25    1.76
   0  10  -1   11.00    1.72
   0  10   1    8.45    1.49
   0  10  -1   10.63    1.61
   0 -10   1   11.02    0.96
   0  10  -2    0.54    0.41
   0  10   2    0.00    0.26
   0  10  -2    1.17    0.58
   0  10   2    0.50    0.40
   0 -10   2   -0.15    0.20
   0  10   3    2.03    0.73
   0  10  -3    2.04    0.86
   0  10   3    0.52    0.52
   0 -10   3    1.50    0.43
   0 -10   4   21.87    1.50
   0 -10  -4   25.64    1.96
   0  10   4   27.12    2.36
   0  10   4   19.94    2.37
   0 -10  -4   22.76    2.39
   0 -10   5   -0.07    0.16
   0 -10  -5    0.00    0.19
   0  10   5    0.42    0.44
   0  10  -5    0.00    0.32
   0  10   5    0.35    0.49
   0 -10  -5    0.15    0.46
   0  10  -6  340.33    9.33
   0 -10  -6  322.34    6.08
   0  10   6  331.74    7.74
   0 -10   6  304.92    5.95
   0 -10  -6  329.73    8.74
   0  10   6  340.41    9.04
   0  10  -7   21.50    2.61
   0 -10  -7   26.04    1.77
   0 -10  -7   22.69    2.51
   0  10   7   25.68    2.59
   0 -10   7   21.30    1.67
   0  10   7   21.84    2.02
   0 -10   8    1.08    0.46
   0 -10  -8    0.43    0.42
   0  10   8    0.54    0.55
   0  10   8    0.16    0.27
   0  10  -8    0.97    0.59
   0 -10   9    0.51    0.30
   0  10   9    0.86    0.59
   0 -10  -9    0.00    0.37
   0  10   9    0.00    0.23
   0 -10 -10   11.25    1.71
   0  10  10    9.78    1.63
   0  10  10   10.07    1.39
   0 -10  10    8.56    1.12
   0  10 -10    8.72    1.80
   0 -10  11    0.07    0.17
   0  10  11    0.26    0.41
   0 -10 -11    0.00    0.30
   0  10  11    0.36    0.29
   0  10 -11    0.27    0.41
   0 -10 -12    7.46    1.44
   0  10  12    6.66    1.44
   0  10  12    8.13    1.30
   0 -10  12    6.72    1.04
   0  10 -12    5.92    1.58
   0 -10  13    0.30    0.34
   0  10  13    0.35    0.39
   0  10 -13    0.64    0.52
   0  10  13    0.21    0.27
   0 -10 -13    0.62    0.45
   0 -10 -14   38.05    3.19
   0  10  14   29.27    2.99
   0  10 -14   34.29    3.62
   0  10  14   37.43    2.75
   0 -10  14   30.39    2.30
   0 -10 -15    8.94    1.63
   0  10  15    9.77    1.45
   0 -10  15    9.01    1.30
   0  10  15    8.62    1.75
   0  10 -15   10.11    2.08
   0  10  16   54.39    3.41
   0 -10  16   45.39    3.00
   0  10  16   56.96    4.35
   0 -10 -16   51.09    3.74
   0  10 -16   50.63    4.47
   0 -10  17   33.08    2.69
   0  10  17   39.42    2.98
   0  10  17   30.92    3.34
   0 -10 -17   39.73    3.32
   0  10 -17   34.72    3.83
   0 -10  18   76.69    4.11
   0  10 -18   86.97    6.11
   0  10  18   88.61    5.82
   0 -10 -18   98.30    5.16
   0 -10  19    1.75    0.71
   0  10  19    2.60    1.10
   0 -10 -19    2.22    0.86
   0  10 -19    2.03    1.06
   0 -10 -20   -0.53    0.43
   0 -10  20   -0.20    0.29
   0  10  20   -0.01    0.32
   0  10 -20    0.00    0.45
   0 -10 -21    7.43    1.49
   0 -10  21    7.87    1.52
   0  10  21    8.57    1.84
   0  10 -21    9.17    2.35
   0 -10 -22    6.82    1.44
   0 -10 -22    6.42    1.30
   0 -10  22    7.07    1.40
   0  10  22    5.95    1.63
   0  10 -22    5.32    1.84
   0 -10 -23    3.41    1.05
   0 -10  23    3.35    1.05
   0 -10 -23    4.00    1.06
   0  10 -23    2.98    0.67
   0  10  23    3.60    1.26
   0  10 -23    2.40    1.28
   0 -10 -24    8.34    1.61
   0 -10 -24    9.65    1.65
   0 -10  24    9.71    1.80
   0  10 -24    7.62    2.16
   0  10  24    7.74    1.77
   0  10 -24    8.43    1.14
   0 -10 -25    0.76    0.60
   0  10 -25    0.71    0.35
   0 -10  25    0.40    0.46
   0 -10 -25    0.72    0.47
   0  10  25    0.33    0.26
   0  10 -25    0.00    0.43
   0 -10 -26    3.75    1.07
   0  10 -26    3.12    0.72
   0 -10  26    4.05    1.19
   0  10 -26    1.79    1.29
   0 -10 -26    4.11    1.17
   0 -10 -27    3.95    1.09
   0  10 -27    4.41    0.86
   0 -10  27    3.73    1.31
   0  10 -27    3.35    1.44
   0 -10 -27    5.44    1.32
   0 -10 -28    0.40    0.41
   0  10 -28    0.41    0.43
   0 -10 -28    0.13    0.35
   0  10 -28    0.46    0.75
   0 -10  28    0.08    0.30
   0 -10 -29   16.31    2.43
   0 -10  29   22.91    3.10
   0  10 -29   17.72    1.75
   0  10 -29   20.81    3.80
   0 -10 -29   14.82    2.17
   0 -10 -30   27.68    3.17
   0  10 -30   26.53    2.16
   0 -10  30   29.91    3.50
   0 -10 -30   20.81    2.51
   0  10 -30   26.07    4.22
   0 -10 -31    1.06    0.68
   0 -10 -31    0.44    0.49
   0  10 -31    0.17    0.36
   0 -10  31    0.33    0.56
   0  10 -31    0.36    0.31
   0  10 -31    0.24    0.49
   0  10 -32   20.81    3.93
   0 -10 -32   26.30    3.15
   0  10 -32   23.39    2.08
   0 -10  32   20.50    3.10
   0  10 -32   19.57    1.79
   0 -10 -32   17.88    2.34
   0 -10 -33    1.13    0.63
   0 -10 -33    1.56    0.74
   0  10 -33    1.62    0.58
   0 -10  33    1.10    0.84
   0  10 -33    1.21    0.49
   0  10 -33    0.63    0.80
   0  10 -34    3.19    0.76
   0  10 -34    3.10    0.83
   0  10 -35   15.62    1.70
   0  10 -35   16.31    1.67
   0  10 -36   14.44    1.69
   0  10 -36   14.82    1.57
   0  10 -37    0.01    0.20
   0  10 -37   -0.44    0.31
   0  10 -38    1.28    0.56
   0  10 -38    1.31    0.50
   0  10 -39    2.95    0.75
   0  10 -39    3.41    0.79
   0  10 -40    0.56    0.37
   0  10 -40    0.66    0.40
   0  10 -41    3.19    0.75
   0  10 -41    3.20    0.73
   0  10 -42    0.32    0.27
   0  10 -42    0.61    0.35
   0  10 -43    3.37    0.71
   0  10 -43    1.60    0.69
   0  10 -44    0.16    0.17
   0  10 -44    0.27    0.28
   0  10 -45    1.89    0.51
   0  10 -45    2.69    0.69
   0  10 -46    0.45    0.27
   0  10 -46    0.26    0.30
   0  10 -47    1.02    0.34
   0  10 -47    0.82    0.39
   0  10 -48    0.26    0.19
   0  10 -48    0.34    0.30
   0  10 -49    0.09    0.12
   0  10 -49   -0.03    0.13
   0  10 -50    0.72    0.30
   0  11   0    0.32    0.35
   0  11   0    0.00    0.27
   0  11  -1    9.75    1.64
   0  11   1   11.60    1.64
   0  11   1   11.82    1.68
   0  11  -1    9.46    1.64
   0  11   2    4.54    1.12
   0  11  -2    4.85    1.20
   0  11   2    5.08    1.18
   0  11   3    4.44    1.21
   0 -11   3    7.39    0.91
   0  11   3    8.09    1.43
   0  11  -3    9.21    1.72
   0  11   4   16.19    1.99
   0 -11  -4   17.46    1.61
   0 -11  -4   18.29    2.23
   0  11   4   11.66    1.87
   0  11  -4   16.06    2.20
   0 -11   4   16.01    1.39
   0  11   5   12.22    1.71
   0 -11  -5   13.29    1.39
   0 -11  -5   11.09    1.82
   0  11   5   12.11    1.79
   0  11  -5   12.23    2.04
   0 -11   5   12.56    1.29
   0  11   6  138.95    5.55
   0 -11  -6  134.37    5.88
   0  11   6  147.96    6.28
   0  11  -6  143.09    6.50
   0 -11   6  124.13    3.92
   0 -11  -7    1.18    0.63
   0  11   7    1.37    0.73
   0  11  -7    0.27    0.38
   0  11   7    1.45    0.66
   0 -11   7    1.17    0.43
   0  11   8   11.01    1.58
   0 -11   8   10.96    1.25
   0  11  -8   11.46    2.10
   0  11   8   12.57    1.95
   0 -11  -8   12.79    1.94
   0  11   9   50.90    3.20
   0 -11   9   49.33    2.72
   0 -11  -9   59.03    4.03
   0  11   9   58.23    4.19
   0  11  -9   51.10    4.44
   0  11 -10    0.67    0.73
   0  11  10    0.34    0.36
   0  11  10    0.97    0.56
   0 -11 -10    0.80    0.48
   0 -11  10   -0.19    0.28
   0  11  11   -0.17    0.50
   0  11  11    0.00    0.21
   0  11 -11    0.00    0.38
   0 -11 -11    0.08    0.26
   0 -11  11   -0.25    0.26
   0 -11  12    9.11    1.34
   0  11  12    8.66    1.38
   0  11 -12    8.10    1.91
   0 -11 -12   10.44    1.80
   0  11  12    9.61    1.72
   0  11  13    0.77    0.57
   0  11  13    0.92    0.48
   0  11 -13    2.07    0.96
   0 -11 -13    1.38    0.74
   0 -11  13    2.17    0.71
   0 -11  14   18.46    1.87
   0  11  14   15.85    1.90
   0  11 -14   15.94    2.63
   0  11  14   12.47    2.21
   0 -11 -14   21.66    2.54
   0  11  15    0.57    0.46
   0  11  15    0.31    0.33
   0  11 -15    0.82    0.72
   0 -11 -15    0.36    0.49
   0 -11  15    0.41    0.35
   0  11  16    0.35    0.46
   0  11  16   -0.12    0.25
   0 -11 -16   -0.27    0.34
   0 -11  16    0.00    0.15
   0  11 -16    0.00    0.40
   0 -11  17    4.28    1.03
   0 -11 -17    4.99    1.31
   0  11  17    5.22    1.42
   0  11 -17    3.70    1.45
   0  11 -18   30.93    3.82
   0 -11  18   30.16    2.71
   0 -11 -18   32.77    3.16
   0  11  18   29.28    3.20
   0  11 -19    0.85    0.80
   0 -11  19    0.17    0.25
   0  11  19    0.09    0.39
   0 -11 -19    0.25    0.39
   0  11 -20    0.53    0.64
   0 -11  20    0.90    0.55
   0  11  20    0.70    0.61
   0 -11 -20    0.61    0.54
   0  11 -21  105.10    3.88
   0 -11  21  144.89    6.81
   0  11 -21  133.90    8.53
   0  11  21  113.42    6.75
   0 -11 -21  143.83    6.41
   0 -11  22   11.92    2.06
   0  11 -22   10.48    2.39
   0 -11 -22   11.44    1.86
   0 -11 -22   15.47    2.20
   0  11 -22   12.31    1.36
   0  11 -23    2.90    1.35
   0  11 -23    3.27    0.74
   0 -11  23    3.01    1.06
   0 -11 -23    2.78    0.99
   0 -11 -23    1.89    0.87
   0  11 -24    0.78    0.76
   0  11 -24    0.80    0.39
   0 -11  24   -0.12    0.30
   0 -11 -24    0.62    0.51
   0 -11 -24    0.35    0.44
   0  11 -25    2.88    1.43
   0  11 -25    3.31    0.74
   0 -11  25    5.20    1.48
   0 -11 -25    3.29    1.07
   0 -11 -25    3.06    1.03
   0 -11 -26    4.19    1.16
   0 -11  26    5.47    1.49
   0 -11 -26    4.26    1.27
   0  11 -26    4.56    0.88
   0  11 -26    3.07    1.47
   0 -11 -27    5.50    1.33
   0  11 -27    8.24    2.35
   0 -11  27    7.72    1.67
   0 -11 -27    6.97    1.59
   0  11 -27    6.18    1.05
   0 -11  28    0.82    0.57
   0  11 -28    1.02    0.50
   0  11 -28    0.01    0.77
   0 -11 -28    0.69    0.53
   0 -11 -28    0.08    0.24
   0 -11  29    1.75    0.89
   0  11 -29    1.88    0.57
   0 -11 -29    1.66    0.83
   0  11 -29    0.21    0.41
   0 -11 -29    1.06    0.60
   0 -11 -30   17.02    2.33
   0 -11  30   26.20    3.42
   0 -11 -30   21.10    2.80
   0  11 -30   22.46    2.01
   0  11 -30   20.58    3.98
   0  11 -31    3.26    1.64
   0 -11 -31    3.36    1.06
   0  11 -31    4.05    0.88
   0 -11 -31    3.94    1.31
   0 -11  31    3.96    1.26
   0  11 -32    6.93    1.24
   0 -11 -32    5.76    1.40
   0  11 -33    6.54    1.12
   0  11 -34    0.00    0.20
   0  11 -35    0.00    0.25
   0  11 -36    0.37    0.33
   0  11 -37    0.82    0.45
   0  11 -38    0.59    0.36
   0  11 -39    1.31    0.53
   0  11 -39    1.95    0.55
   0  11 -40    0.49    0.42
   0  11 -40    0.13    0.18
   0  11 -41    9.13    1.27
   0  11 -41    9.26    1.15
   0  11 -42    0.00    0.30
   0  11 -42   -0.42    0.30
   0  11 -42    0.04    0.15
   0  11 -43    0.00    0.23
   0  11 -44    0.16    0.21
   0  11 -45   -0.22    0.28
   0  11 -46    1.44    0.48
   0  11 -47    4.63    0.75
   0  11 -48    0.33    0.24
   0  11 -49    0.67    0.27
   0  12   0    1.27    0.72
   0  12   0    2.15    0.84
   0  12   1    0.89    0.56
   0  12  -1    0.98    0.64
   0  12   1    0.85    0.59
   0  12  -2    0.00    0.38
   0  12   2    0.54    0.49
   0  12   2    0.07    0.26
   0  12  -3   15.52    2.28
   0  12   3   12.84    1.87
   0 -12  -3   16.86    2.23
   0  12   3   17.85    2.30
   0  12  -4    9.22    1.78
   0  12   4    8.95    1.63
   0 -12  -4    8.13    1.60
   0  12   4    8.14    1.49
   0 -12  -5    0.27    0.41
   0  12   5    0.58    0.54
   0  12  -5    0.10    0.29
   0  12   5    0.18    0.35
   0  12   6   21.30    2.35
   0  12  -6   23.23    2.99
   0  12   6   22.41    2.59
   0 -12  -6   23.96    2.68
   0 -12   6   22.01    1.79
   0  12   7   14.92    1.95
   0  12  -7   18.28    2.80
   0 -12   7   15.79    1.58
   0  12   7   14.07    2.12
   0 -12  -7   17.64    2.30
   0  12   8    5.34    1.19
   0  12  -8    6.32    1.66
   0 -12  -8    6.67    1.46
   0  12   8    6.01    1.43
   0 -12   8    6.11    0.94
   0  12   9   11.00    1.64
   0  12  -9    8.11    1.91
   0  12   9   16.38    2.50
   0 -12  -9   13.46    2.01
   0 -12   9    9.86    1.33
   0  12  10   20.74    2.27
   0  12 -10   24.79    3.37
   0 -12  10   23.69    2.02
   0  12  10   20.95    2.68
   0 -12 -10   24.06    2.68
   0  12  11    1.38    0.79
   0  12  11    1.65    0.70
   0 -12 -11    2.17    0.85
   0 -12  11    1.21    0.45
   0  12 -11    2.38    1.22
   0  12 -12  146.29    7.69
   0 -12  12  151.10    5.35
   0 -12 -12  171.58    7.06
   0  12  12  151.65    7.46
   0  12  13    0.15    0.31
   0  12  13    0.74    0.46
   0 -12 -13    0.72    0.44
   0 -12  13    0.41    0.33
   0  12 -13    0.73    0.59
   0  12 -14    8.97    2.08
   0  12  14    7.21    1.34
   0 -12  14    7.24    1.28
   0 -12 -14    9.85    1.81
   0  12  14    8.04    1.74
   0  12 -15    9.93    2.28
   0 -12  15    7.37    1.34
   0  12  15    7.61    1.71
   0 -12 -15    7.76    1.57
   0  12  16    0.84    0.62
   0  12 -16    0.79    0.75
   0 -12 -16    0.82    0.57
   0 -12  16    1.20    0.58
   0  12 -17    7.96    2.17
   0 -12  17   11.08    1.66
   0 -12 -17   11.08    1.93
   0  12 -18   37.03    4.47
   0 -12 -18   40.01    3.54
   0 -12  18   38.83    3.20
   0  12 -19    8.59    2.26
   0  12 -19    9.14    1.14
   0 -12  19   11.99    1.83
   0 -12 -19   14.26    2.12
   0  12 -20    4.85    1.92
   0  12 -20    4.98    0.87
   0 -12 -20    6.58    1.50
   0 -12  20    6.25    1.36
   0  12 -21  162.60    4.78
   0  12 -21  195.41   10.71
   0  12 -21  150.51    4.72
   0 -12  21  177.08    7.51
   0 -12 -21  205.02    8.11
   0 -12 -22    0.50    0.55
   0  12 -22    0.70    0.37
   0 -12 -22    0.86    0.59
   0  12 -22    1.71    0.53
   0 -12  22    1.09    0.68
   0  12 -22    0.32    0.75
   0  12 -23   25.22    3.99
   0  12 -23   26.09    2.03
   0 -12 -23   23.95    2.81
   0 -12  23   28.65    3.19
   0 -12 -23   25.60    2.80
   0  12 -24    1.64    1.13
   0  12 -24    0.31    0.28
   0 -12 -24    0.93    0.62
   0 -12  24    1.07    0.73
   0 -12 -24    0.88    0.60
   0 -12 -25    6.80    1.46
   0  12 -25    6.62    2.15
   0 -12 -25    7.01    1.57
   0 -12  25    6.01    1.67
   0  12 -25    5.48    0.99
   0 -12 -26    4.24    1.27
   0 -12 -26    2.81    1.00
   0  12 -26    1.80    0.58
   0 -12  26    3.39    1.22
   0  12 -26    1.67    1.28
   0 -12 -27    4.08    1.20
   0 -12 -27    3.40    1.06
   0  12 -27    2.05    0.70
   0 -12  27    3.02    1.16
   0  12 -27    2.88    1.42
   0 -12 -28    3.76    1.18
   0 -12 -28    4.03    1.22
   0  12 -28    2.94    0.78
   0 -12  28    4.51    1.49
   0  12 -28    3.59    1.73
   0  12 -29    6.13    1.06
   0 -12 -29    4.64    1.38
   0 -12 -29    7.29    1.60
   0 -12  29    6.76    1.71
   0  12 -29    3.77    1.95
   0 -12 -30   -0.10    0.28
   0  12 -30    0.00    0.16
   0  12 -30    0.47    0.56
   0 -12 -30    0.04    0.25
   0 -12  30   -0.24    0.43
   0  12 -31    3.51    0.86
   0  12 -32    1.76    0.64
   0  12 -33    2.62    0.78
   0  12 -34   19.18    1.88
   0  12 -35    8.49    1.32
   0  12 -36    1.90    0.65
   0  12 -37    0.96    0.46
   0  12 -38    0.87    0.44
   0  12 -39    1.00    0.49
   0  12 -40    0.40    0.37
   0  12 -40    0.60    0.40
   0  12 -41   -0.13    0.17
   0  12 -41    0.00    0.37
   0  12 -42    0.00    0.22
   0  12 -43   -0.60    0.37
   0  12 -44    7.36    1.06
   0  12 -45    1.35    0.48
   0  12 -46    0.32    0.26
   0  12 -47    2.47    0.55
   0  12 -48    0.50    0.25
   0  13   0   -0.53    0.33
   0  13  -1   27.00    2.96
   0  13   1   24.54    2.82
   0  13   1   31.67    3.03
   0  13   2    3.82    1.16
   0  13  -2    4.19    1.31
   0  13   2    3.63    1.10
   0 -13  -2    5.37    1.35
   0  13  -3   25.00    3.03
   0  13   3   18.49    2.30
   0 -13  -3   26.47    2.91
   0  13   3   25.05    2.88
   0  13  -4    0.28    0.40
   0  13   4    0.31    0.36
   0  13   4    0.45    0.48
   0 -13  -4    0.15    0.49
   0  13  -5    0.66    0.79
   0  13   5    0.50    0.45
   0  13   5    1.04    0.60
   0 -13  -5    0.95    0.64
   0  13  -6   16.50    2.69
   0  13   6   13.90    2.04
   0 -13  -6   13.83    2.10
   0  13   6   16.45    2.44
   0  13  -7    4.34    1.47
   0  13   7    4.58    1.24
   0  13   7    7.13    1.64
   0 -13  -7    5.69    1.41
   0  13   8    0.05    0.28
   0  13  -8    0.00    0.41
   0 -13  -8    0.19    0.32
   0  13   8    0.76    0.54
   0  13  -9   35.45    4.09
   0  13   9   28.32    2.83
   0 -13  -9   35.19    3.33
   0  13   9   39.48    3.68
   0  13  10    0.97    0.65
   0  13  10    0.73    0.47
   0 -13 -10    0.67    0.49
   0 -13  10    1.00    0.41
   0  13 -10    0.88    0.76
   0  13  11    6.67    1.39
   0  13 -11    9.03    2.04
   0  13  11    7.73    1.79
   0 -13 -11    8.83    1.73
   0 -13  11    7.27    1.28
   0  13  12    5.64    1.27
   0 -13  12    5.87    1.14
   0  13 -12    6.19    1.72
   0 -13 -12    7.73    1.64
   0 -13  13    3.20    0.85
   0  13 -13    2.89    1.41
   0 -13 -13    4.11    1.17
   0 -13  14    0.07    0.17
   0  13 -14   -0.86    0.81
   0 -13 -14   -0.27    0.36
   0 -13  15   28.71    2.69
   0 -13 -15   30.48    3.14
   0  13 -15   27.35    3.79
   0  13 -16   12.73    1.33
   0 -13  16   14.69    1.91
   0  13 -16   10.26    2.49
   0 -13 -16   12.54    2.09
   0  13 -16   11.44    1.26
   0  13 -17   48.50    2.57
   0 -13  17   51.28    3.79
   0  13 -17   47.63    5.24
   0 -13 -17   49.08    4.10
   0  13 -17   42.57    2.48
   0  13 -18    0.80    0.46
   0 -13  18    0.23    0.32
   0  13 -18   -0.36    0.52
   0 -13 -18    0.00    0.31
   0  13 -18   -0.16    0.27
   0  13 -19   14.71    1.50
   0 -13  19   14.82    2.22
   0  13 -19   16.60    3.28
   0 -13 -19   17.86    2.48
   0  13 -19   13.70    1.48
   0  13 -20    5.25    0.89
   0 -13  20    4.97    1.35
   0  13 -20    6.26    2.09
   0 -13 -20    7.84    1.65
   0  13 -20    5.19    0.87
   0  13 -21   20.31    1.77
   0  13 -21   16.82    3.43
   0  13 -21   20.15    1.82
   0 -13  21   19.95    2.71
   0 -13 -22   22.47    2.70
   0  13 -22   21.63    1.81
   0  13 -22   28.55    4.20
   0 -13  22   26.48    3.16
   0 -13 -22   27.73    3.06
   0  13 -22   24.21    1.98
   0  13 -23    3.87    0.77
   0  13 -23    4.47    1.79
   0  13 -23    3.08    0.74
   0 -13 -23    3.85    1.20
   0 -13 -23    3.54    1.15
   0 -13  23    5.27    1.42
   0 -13 -24    8.87    1.75
   0  13 -24    6.64    1.04
   0  13 -24    7.30    2.27
   0  13 -24    7.48    1.12
   0 -13  24    8.67    1.94
   0 -13 -24    6.69    1.55
   0  13 -25    1.39    1.12
   0  13 -25    0.85    0.38
   0 -13 -25    1.49    0.76
   0 -13  25    0.66    0.59
   0 -13 -25    1.09    0.70
   0  13 -26   20.64    1.88
   0 -13 -26   27.34    2.98
   0  13 -26   19.34    3.80
   0 -13  26   27.10    3.36
   0 -13 -26   33.18    3.48
   0  13 -27   43.26    2.75
   0  13 -27   49.35    5.99
   0 -13 -27   50.14    4.02
   0 -13  27   42.44    4.37
   0 -13 -27   52.19    4.28
   0  13 -28    0.48    0.80
   0 -13 -28    1.87    0.83
   0 -13  28    1.93    0.95
   0 -13 -28    2.50    0.99
   0  13 -28    2.56    0.70
   0  13 -29    0.03    0.21
   0  13 -30    0.71    0.44
   0  13 -31   12.99    1.65
   0  13 -32    3.29    0.92
   0  13 -33   28.10    2.28
   0  13 -34    1.37    0.65
   0  13 -35    0.48    0.39
   0  13 -36    8.18    1.22
   0  13 -37    8.04    1.27
   0  13 -38    0.00    0.39
   0  13 -38    0.83    0.44
   0  13 -39    0.00    0.30
   0  13 -39    0.00    0.23
   0  13 -40    0.79    0.44
   0  13 -40    0.70    0.41
   0  13 -41    3.73    0.84
   0  13 -41    4.88    0.86
   0  13 -42   -0.45    0.32
   0  13 -43    0.45    0.31
   0  13 -44    0.20    0.25
   0  13 -45    0.53    0.28
   0  13 -46    0.94    0.36
   0  13 -47    0.11    0.15
   0  14   0   77.44    5.33
   0  14   1   19.84    2.63
   0  14  -1   22.16    2.97
   0 -14  -1   25.90    2.96
   0  14   2    1.43    0.88
   0 -14  -2    0.80    0.68
   0  14  -3  234.85    9.69
   0 -14  -3  246.25    8.78
   0  14   4   -0.26    0.36
   0  14  -4    0.55    0.64
   0  14   4    0.35    0.59
   0 -14  -4    0.41    0.84
   0  14  -5    1.14    0.88
   0  14   5    0.48    0.45
   0 -14  -5    2.08    0.86
   0  14   5    2.44    1.00
   0  14  -6   37.26    4.07
   0 -14  -6   42.42    3.80
   0  14  -7    2.68    1.34
   0  14   7    1.06    0.61
   0 -14  -7    2.94    0.99
   0  14   8    0.00    0.26
   0  14  -8   -0.35    0.56
   0 -14  -8   -0.31    0.42
   0  14   9    3.28    0.99
   0 -14  -9    4.54    1.28
   0  14  -9    3.56    1.38
   0 -14 -10    1.33    0.72
   0  14 -10    0.57    0.70
   0  14 -11    4.17    0.73
   0 -14 -11    4.96    1.37
   0  14 -11    1.75    1.13
   0  14 -12   15.76    1.50
   0  14 -12   14.25    2.78
   0 -14 -12   17.87    2.48
   0  14 -13   -0.41    0.41
   0  14 -13    0.00    0.15
   0  14 -13   -0.40    0.51
   0 -14 -13    0.19    0.35
   0  14 -14    3.12    0.71
   0  14 -14    4.24    0.74
   0  14 -14    2.67    1.34
   0 -14 -14    4.33    1.26
   0  14 -15   94.45    3.62
   0  14 -15   77.51    3.44
   0  14 -15   78.62    6.49
   0 -14 -15   86.91    5.38
   0 -14  16    3.00    0.90
   0  14 -16    2.28    0.60
   0  14 -16    1.96    0.63
   0 -14 -16    2.90    1.03
   0  14 -16    2.50    1.33
   0  14 -17   -0.26    0.23
   0 -14  17    0.00    0.27
   0  14 -17    0.48    0.67
   0 -14 -17    0.03    0.30
   0  14 -17   -0.26    0.28
   0  14 -18    0.60    0.34
   0  14 -18    0.32    0.59
   0 -14  18    0.61    0.52
   0 -14 -18    0.72    0.56
   0  14 -18    0.92    0.46
   0  14 -19    2.73    0.66
   0  14 -19    3.88    1.66
   0 -14  19    3.66    1.12
   0 -14 -19    4.68    1.31
   0  14 -19    4.29    0.86
   0  14 -20    0.18    0.26
   0 -14  20   -0.01    0.26
   0  14 -20   -0.42    0.61
   0 -14 -20    0.26    0.36
   0  14 -20   -0.40    0.35
   0  14 -21    4.80    0.88
   0 -14  21    5.95    1.43
   0  14 -21    6.36    2.04
   0 -14 -21    4.87    1.33
   0  14 -21    5.04    0.94
   0  14 -22   -0.14    0.27
   0  14 -22    0.62    0.59
   0  14 -22   -0.22    0.22
   0 -14  22    0.22    0.40
   0 -14 -22   -0.04    0.26
   0 -14 -22    0.47    0.42
   0  14 -23    0.58    0.38
   0  14 -23    0.86    0.94
   0  14 -23    0.60    0.41
   0 -14 -23    0.37    0.53
   0 -14 -23    1.15    0.69
   0 -14  23    0.66    0.58
   0 -14 -24    9.66    1.91
   0 -14  24    8.59    2.06
   0  14 -24    8.42    2.46
   0  14 -24    7.96    1.22
   0  14 -24    7.60    1.16
   0 -14 -24   10.01    1.88
   0 -14 -25    7.78    1.65
   0  14 -25    5.23    0.93
   0 -14 -25    5.81    1.46
   0  14 -25    5.99    1.03
   0 -14  25    7.93    1.82
   0  14 -25    4.58    1.91
   0 -14 -26    1.25    0.78
   0  14 -26    0.57    0.36
   0 -14  26    0.11    0.31
   0 -14 -26    0.71    0.58
   0  14 -26    1.66    1.29
   0 -14  27   -0.07    0.42
   0  14 -27    0.00    0.29
   0  14 -28    0.07    0.23
   0  14 -29    0.40    0.37
   0  14 -30    0.07    0.22
   0  14 -31    0.63    0.42
   0  14 -32    2.75    0.79
   0  14 -33    0.22    0.32
   0  14 -34    6.32    1.10
   0  14 -35    7.38    1.35
   0  14 -35   10.18    1.38
   0  14 -36    0.48    0.37
   0  14 -36    1.34    0.58
   0  14 -37   12.42    1.62
   0  14 -37   10.95    1.38
   0  14 -38    3.65    0.89
   0  14 -38    2.61    0.74
   0  14 -39    2.57    0.78
   0  14 -39    3.31    0.75
   0  14 -40    0.21    0.29
   0  14 -40   -0.03    0.23
   0  14 -41    1.24    0.50
   0  14 -42    0.12    0.22
   0  14 -43    6.51    0.92
   0  14 -44    0.43    0.31
   0  14 -45    1.03    0.34
   0 -15   0   -0.52    0.44
   0  15   0    0.48    0.66
   0  15  -1    6.37    1.77
   0  15   1    5.54    1.54
   0 -15  -1    8.50    1.77
   0  15  -1    7.47    1.04
   0  15   2    1.64    1.27
   0  15  -2    1.30    1.08
   0 -15  -2    0.98    0.66
   0  15  -2    1.02    0.60
   0  15  -3  177.99    8.98
   0 -15  -3  198.15    8.54
   0  15  -3  201.37    5.39
   0  15  -4    0.13    0.65
   0  15  -4    0.00    0.31
   0 -15  -4    0.12    0.66
   0  15   5    1.64    0.89
   0  15  -5    2.32    1.14
   0  15  -5    2.75    0.65
   0 -15  -5    2.70    1.01
   0  15   6    0.33    0.42
   0  15  -6    0.47    0.65
   0 -15  -6    0.93    0.61
   0  15  -6    0.79    0.42
   0  15   7    0.72    0.64
   0 -15  -7    1.52    0.77
   0  15  -7    0.79    0.84
   0  15  -7    1.76    0.54
   0 -15  -8    2.78    1.03
   0  15  -8    1.48    1.07
   0  15  -8    2.06    0.62
   0  15  -9   32.21    4.11
   0 -15  -9   31.88    3.37
   0  15  -9   31.11    2.12
   0  15 -10    1.69    1.03
   0 -15 -10    2.11    0.94
   0  15 -10    1.97    0.46
   0  15 -10    2.53    0.65
   0  15 -11    3.18    1.39
   0  15 -11    2.33    0.61
   0 -15 -11    3.46    1.09
   0  15 -11    3.86    0.73
   0  15 -12   25.68    1.84
   0  15 -12   19.45    3.32
   0 -15 -12   28.01    3.09
   0  15 -12   23.20    1.89
   0  15 -13    9.55    1.27
   0  15 -13   11.71    2.60
   0  15 -13   10.86    1.24
   0  15 -13   13.72    1.61
   0 -15 -13   11.59    2.10
   0  15 -14    0.00    0.40
   0  15 -14   -0.03    0.22
   0  15 -14    0.41    0.30
   0 -15 -14    0.46    0.53
   0  15 -15    5.43    1.84
   0  15 -15    4.88    0.96
   0  15 -15    7.42    1.06
   0 -15 -15    5.18    1.43
   0  15 -16    0.89    0.37
   0  15 -16    0.00    0.38
   0 -15 -16    1.22    0.71
   0  15 -16    0.39    0.34
   0  15 -17    5.51    1.90
   0  15 -17    7.21    1.07
   0 -15 -17    8.56    1.80
   0  15 -17    4.97    0.88
   0  15 -18   12.49    3.02
   0  15 -18   15.32    1.61
   0  15 -18   16.46    1.58
   0 -15 -18   16.88    2.51
   0  15 -19    0.11    0.23
   0  15 -19   -0.32    0.35
   0  15 -19   -0.58    0.83
   0 -15 -19    0.14    0.30
   0  15 -20    5.72    1.00
   0  15 -20    4.24    1.80
   0  15 -20    6.59    1.03
   0 -15 -20    8.66    1.84
   0  15 -21   13.25    1.47
   0  15 -21   15.41    1.60
   0  15 -21   13.92    3.15
   0 -15 -21   15.26    2.32
   0 -15 -21   18.91    2.61
   0  15 -22    6.92    1.10
   0  15 -22    5.77    1.00
   0  15 -22    7.24    2.33
   0 -15 -22    5.91    1.47
   0 -15 -22    8.42    1.77
   0  15 -23   12.54    1.47
   0  15 -23   12.78    2.99
   0  15 -23   14.07    1.50
   0 -15 -23   17.50    2.48
   0 -15 -23   14.82    2.32
   0  15 -24   -0.02    0.23
   0 -15 -24   -0.06    0.26
   0 -15 -24    0.41    0.46
   0  15 -24    0.00    0.18
   0  15 -25    1.67    0.67
   0  15 -25    1.96    0.61
   0  15 -26    1.77    0.59
   0  15 -26    1.05    0.57
   0  15 -27   55.94    3.15
   0  15 -28    0.36    0.38
   0  15 -29    2.55    0.73
   0  15 -30   38.67    2.63
   0  15 -31    2.22    0.77
   0  15 -31    6.15    1.09
   0  15 -32    1.64    0.65
   0  15 -32    2.59    0.69
   0  15 -33   16.64    2.01
   0  15 -33   19.59    1.88
   0  15 -34    2.32    0.74
   0  15 -34    2.17    0.73
   0  15 -35    9.25    1.42
   0  15 -35    8.35    1.22
   0  15 -36    1.63    0.59
   0  15 -36    0.93    0.46
   0  15 -37    1.56    0.64
   0  15 -37    0.96    0.46
   0  15 -38    0.32    0.27
   0  15 -38    0.48    0.39
   0  15 -39    0.61    0.41
   0  15 -39    0.94    0.44
   0  15 -40    1.42    0.49
   0  15 -41    0.11    0.18
   0  15 -42   -0.04    0.14
   0  15 -43    0.11    0.19
   0  15 -44    0.31    0.22
   0  16   0  108.19    4.00
   0 -16   0  103.02    6.14
   0  16   1    2.99    1.94
   0  16   1    1.32    0.58
   0  16  -1    1.45    0.50
   0  16  -1    0.83    0.81
   0 -16  -1    1.40    0.71
   0 -16   1    0.39    0.49
   0  16  -2    0.54    0.40
   0  16   2   -1.03    0.51
   0  16   2    0.04    0.24
   0  16  -2    0.40    0.75
   0 -16  -2    0.00    0.30
   0 -16   2    0.70    0.61
   0  16  -3    5.29    1.65
   0  16   3    5.04    1.43
   0 -16  -3    8.93    1.85
   0  16  -3    8.53    1.17
   0  16   3    9.64    1.16
   0  16  -4    2.81    0.72
   0  16   4    2.74    0.69
   0 -16  -4    3.16    1.11
   0  16  -4    1.48    0.88
   0  16   4    1.48    0.93
   0 -16  -5    0.23    0.38
   0  16  -5   -0.11    0.29
   0  16   5   -0.05    0.30
   0  16  -5   -0.26    0.49
   0 -16  -6    4.30    1.29
   0  16  -6    3.41    0.84
   0  16   6    4.60    0.83
   0  16  -6    4.69    1.62
   0 -16  -7   18.12    2.63
   0  16   7   18.94    1.64
   0  16  -7   21.20    1.87
   0  16  -7   14.38    2.78
   0 -16  -8   12.04    2.14
   0  16  -8   15.34    1.64
   0  16   8   12.22    1.29
   0  16  -8   14.85    2.97
   0 -16  -9   72.79    5.11
   0  16  -9   69.63    3.33
   0  16   9   80.20    3.27
   0  16  -9   71.53    6.22
   0  16 -10   15.45    1.40
   0  16 -10   12.64    2.72
   0  16 -10   15.48    1.65
   0  16  10   14.30    1.39
   0 -16 -10   16.75    2.51
   0  16 -11   -0.07    0.17
   0 -16 -11   -0.36    0.47
   0  16 -12   82.52    3.59
   0  16 -12   93.97    3.58
   0 -16 -12   91.61    5.80
   0  16 -12   84.98    7.11
   0  16 -13   11.66    1.43
   0  16 -13   14.29    1.46
   0 -16 -13   16.07    2.42
   0  16 -13   10.65    2.55
   0  16 -14   20.70    1.75
   0 -16 -14   20.98    2.78
   0  16 -14   17.17    3.22
   0  16 -14   17.91    1.71
   0  16 -15    7.33    1.14
   0  16 -15    7.82    2.35
   0  16 -15   11.23    1.34
   0 -16 -15   10.09    1.97
   0  16 -15   12.60    1.53
   0  16 -16   -0.05    0.50
   0  16 -16    0.22    0.27
   0  16 -16    0.34    0.36
   0 -16 -16   -0.09    0.21
   0  16 -16   -0.81    0.43
   0  16 -17    2.39    1.34
   0  16 -17    3.52    0.76
   0  16 -17    4.00    0.93
   0 -16 -17    4.63    1.33
   0  16 -17    2.44    0.67
   0  16 -18   46.10    2.75
   0  16 -18   52.05    6.15
   0  16 -18   51.88    2.85
   0 -16 -18   53.46    4.48
   0  16 -19   -0.44    0.88
   0  16 -19   -0.18    0.22
   0  16 -19    0.27    0.36
   0 -16 -19    0.21    0.41
   0  16 -19   -0.81    0.45
   0  16 -20    3.97    1.69
   0  16 -20    5.75    0.97
   0  16 -20    3.93    0.96
   0 -16 -20    5.76    1.50
   0  16 -20    4.77    0.93
   0  16 -21    0.25    0.34
   0  16 -21    0.80    0.45
   0  16 -21    0.65    0.53
   0 -16 -21    0.65    0.52
   0 -16 -21    0.60    0.55
   0  16 -21    0.05    0.23
   0  16 -22   -0.23    0.26
   0  16 -22   -0.02    0.26
   0  16 -22    0.15    0.30
   0  16 -23    2.29    0.67
   0  16 -23    2.58    0.63
   0  16 -23    3.13    0.91
   0  16 -24    2.09    0.72
   0  16 -24    1.97    0.60
   0  16 -24    2.88    0.87
   0  16 -25    0.26    0.26
   0  16 -25    0.36    0.35
   0  16 -25    0.09    0.24
   0  16 -26    1.71    0.59
   0  16 -26    1.32    0.68
   0  16 -26    2.09    0.62
   0  16 -27    8.90    1.45
   0  16 -27    7.45    1.00
   0  16 -27    8.06    1.19
   0  16 -28   -0.34    0.35
   0  16 -28    0.17    0.27
   0  16 -29    0.81    0.53
   0  16 -29    0.43    0.39
   0  16 -30   16.45    1.91
   0  16 -30   22.40    1.98
   0  16 -31    0.21    0.30
   0  16 -31    0.56    0.38
   0  16 -32   11.41    1.52
   0  16 -32   13.70    1.61
   0  16 -33   16.18    1.78
   0  16 -33   16.96    1.70
   0  16 -34    6.90    1.20
   0  16 -34    3.48    0.97
   0  16 -35    4.80    0.98
   0  16 -35    3.66    0.82
   0  16 -36    0.50    0.38
   0  16 -36    0.58    0.44
   0  16 -37    0.23    0.31
   0  16 -37    0.51    0.32
   0  16 -38    3.00    0.69
   0  16 -38    2.55    0.62
   0  16 -39    5.57    0.90
   0  16 -40    0.84    0.37
   0  16 -41    0.59    0.29
   0  16 -42    0.38    0.26
   0  17   0    2.06    0.68
   0 -17   0    1.04    0.75
   0  17  -1   12.81    2.58
   0  17   1   10.95    2.43
   0 -17   1   17.81    2.65
   0 -17  -1   18.66    2.76
   0  17   1   23.01    1.91
   0  17  -1   23.13    2.00
   0 -17   2   -0.02    0.29
   0 -17  -2    0.43    0.57
   0  17  -2    0.58    0.77
   0  17   2    1.78    0.59
   0  17  -2    0.49    0.41
   0  17   3    0.13    0.26
   0  17  -3    1.09    0.53
   0  17  -3    0.38    0.70
   0 -17  -3    0.00    0.35
   0 -17   3    0.23    0.51
   0  17  -4   12.78    1.46
   0  17   4   12.61    1.38
   0 -17   4   10.75    2.10
   0 -17  -4   11.34    2.07
   0  17   5    2.98    0.74
   0  17  -5    4.78    0.96
   0  17  -5    1.77    1.11
   0 -17   5    3.27    1.21
   0 -17  -5    2.67    1.05
   0  17  -6   46.26    2.80
   0  17   6   47.03    2.62
   0 -17  -6   44.01    4.09
   0  17   7    0.08    0.26
   0  17  -7    1.01    0.45
   0 -17  -7   -0.57    0.58
   0  17  -7    0.02    0.54
   0  17   8    4.15    0.80
   0  17  -8    4.41    0.81
   0 -17  -8    4.49    1.34
   0  17  -8    1.43    0.84
   0  17   9    4.01    0.75
   0  17  -9    4.12    0.90
   0  17  -9    3.03    1.47
   0 -17  -9    4.13    1.27
   0  17  10    7.24    1.01
   0  17 -10    8.71    1.24
   0 -17 -10    7.27    1.68
   0  17 -11    0.20    0.29
   0 -17 -11    1.07    0.68
   0  17 -11    1.42    0.46
   0  17 -11   -0.37    0.76
   0  17 -12    1.02    0.51
   0 -17 -12    1.73    0.86
   0  17 -12    1.30    0.46
   0  17 -12    0.57    0.78
   0  17 -13   -0.03    0.27
   0 -17 -13    0.52    0.52
   0  17 -13   -0.02    0.20
   0  17 -13    0.09    0.52
   0  17 -14   -0.31    0.27
   0 -17 -14    0.32    0.45
   0  17 -14    0.43    0.33
   0  17 -15    3.65    0.82
   0 -17 -15    4.55    1.31
   0  17 -15    4.74    0.89
   0  17 -15    3.39    1.53
   0  17 -16    0.04    0.25
   0  17 -16   -0.41    0.31
   0 -17 -16    0.60    0.51
   0  17 -16   -0.37    0.30
   0  17 -16   -0.30    0.57
   0  17 -17    5.17    1.95
   0 -17 -17    5.48    1.50
   0  17 -17    4.52    0.91
   0  17 -17    5.03    0.98
   0  17 -17    5.25    0.98
   0  17 -18    0.70    0.42
   0  17 -18   -0.12    0.22
   0  17 -18    0.57    0.36
   0  17 -19    0.66    0.41
   0  17 -19    0.03    0.25
   0  17 -19    0.10    0.29
   0  17 -20    0.40    0.35
   0  17 -20    0.43    0.33
   0  17 -20    0.78    0.47
   0  17 -21    1.78    0.58
   0  17 -21    1.54    0.56
   0  17 -21    1.29    0.55
   0  17 -22    3.75    0.83
   0  17 -22    4.94    0.98
   0  17 -22    5.24    1.06
   0  17 -23    0.00    0.28
   0  17 -23    0.20    0.28
   0  17 -24    2.97    0.72
   0  17 -24    3.83    0.80
   0  17 -24    4.66    0.99
   0  17 -25   -0.36    0.34
   0  17 -25   -0.33    0.31
   0  17 -25   -0.23    0.32
   0  17 -26    4.11    0.95
   0  17 -26    2.38    0.65
   0  17 -26    3.21    0.80
   0  17 -27   26.86    2.35
   0  17 -27   19.43    1.66
   0  17 -27   23.76    2.06
   0  17 -28    0.86    0.48
   0  17 -28    0.85    0.48
   0  17 -29    5.55    1.07
   0  17 -29    6.61    1.10
   0  17 -30    7.91    1.24
   0  17 -30    8.52    1.27
   0  17 -31    0.22    0.29
   0  17 -31    0.99    0.42
   0  17 -32    0.36    0.37
   0  17 -32    0.29    0.38
   0  17 -33   -0.04    0.21
   0  17 -33   -0.07    0.29
   0  17 -34    2.37    0.66
   0  17 -34    1.88    0.62
   0  17 -35    0.81    0.38
   0  17 -35    1.04    0.45
   0  17 -36   14.34    1.48
   0  17 -36   12.29    1.36
   0  17 -37    0.18    0.23
   0  17 -37    0.75    0.35
   0  17 -38    1.68    0.50
   0  17 -39    4.86    0.80
   0  17 -40    1.56    0.45
   0  17 -41   -0.02    0.15
   0  18   0   54.07    3.03
   0 -18   0   52.29    4.75
   0  18   1    9.81    1.32
   0  18  -1   11.71    1.42
   0 -18  -1    9.31    2.14
   0 -18   1    7.76    1.87
   0  18  -2    4.35    0.93
   0  18   2    4.64    1.08
   0 -18   2    1.72    1.26
   0 -18  -2    1.47    0.83
   0  18   3   77.64    3.50
   0  18  -3   82.87    3.74
   0 -18   3   73.00    5.58
   0 -18  -3   68.19    5.18
   0  18  -4    0.96    0.51
   0  18   4    0.61    0.42
   0 -18  -4   -0.60    0.53
   0 -18   4   -0.54    0.27
   0  18   5    0.35    0.35
   0  18  -5    0.00    0.31
   0 -18  -5   -0.05    0.41
   0  18  -5    0.34    0.77
   0  18   6    0.59    0.37
   0  18  -6    0.52    0.44
   0 -18  -6    0.85    0.62
   0  18  -6    0.60    0.94
   0  18  -7    2.87    0.76
   0  18   7    3.91    0.80
   0 -18  -7    3.32    1.18
   0  18  -7    1.55    1.02
   0  18  -8    2.01    0.67
   0  18   8    0.65    0.38
   0 -18  -8    1.53    0.81
   0  18  -8    0.55    0.76
   0  18   9    5.70    0.93
   0 -18  -9    4.83    1.36
   0  18  -9    3.78    1.47
   0  18  10    0.68    0.33
   0 -18 -10    0.35    0.39
   0  18 -10    0.21    0.49
   0  18 -11   12.10    1.48
   0 -18 -11   10.51    1.99
   0  18 -11    7.16    1.95
   0 -18 -12    5.17    1.43
   0  18 -12    3.92    1.60
   0  18 -12    6.96    1.07
   0  18 -12    5.21    0.98
   0 -18 -13    9.30    1.93
   0  18 -13    6.43    1.08
   0  18 -13   10.37    1.31
   0  18 -14    1.22    0.48
   0  18 -14    2.73    0.69
   0  18 -15    1.99    0.67
   0  18 -15    2.05    0.58
   0  18 -16    1.71    0.65
   0  18 -16    1.65    0.57
   0  18 -17   10.21    1.33
   0  18 -17    8.80    1.25
   0  18 -18    0.11    0.21
   0  18 -18    0.02    0.22
   0  18 -18   -0.30    0.38
   0  18 -19    4.04    0.84
   0  18 -19    3.35    0.73
   0  18 -19    3.26    0.80
   0  18 -20   -0.10    0.28
   0  18 -20   -0.03    0.17
   0  18 -20    0.29    0.27
   0  18 -21    9.93    1.27
   0  18 -21   10.79    1.36
   0  18 -21   12.06    1.46
   0  18 -22    0.14    0.24
   0  18 -22    0.48    0.36
   0  18 -22    0.58    0.37
   0  18 -23   -0.47    0.40
   0  18 -23    0.13    0.20
   0  18 -23    0.34    0.29
   0  18 -24    3.56    0.75
   0  18 -24    4.63    0.96
   0  18 -24    4.81    0.97
   0  18 -25    3.37    0.71
   0  18 -25    2.78    0.78
   0  18 -25    3.31    0.81
   0  18 -26    2.26    0.62
   0  18 -26    3.47    0.80
   0  18 -26    4.00    0.87
   0  18 -27    0.33    0.29
   0  18 -27    0.26    0.30
   0  18 -27    1.00    0.50
   0  18 -28    0.49    0.38
   0  18 -28    0.24    0.27
   0  18 -28    1.01    0.52
   0  18 -29    5.82    1.05
   0  18 -29    5.43    0.98
   0  18 -30    0.66    0.37
   0  18 -30   -0.25    0.30
   0  18 -31    0.88    0.40
   0  18 -31    0.24    0.25
   0  18 -32    0.00    0.24
   0  18 -32    0.28    0.25
   0  18 -33   11.76    1.37
   0  18 -33   12.78    1.41
   0  18 -34    2.87    0.67
   0  18 -34    2.92    0.67
   0  18 -35    2.38    0.59
   0  18 -35    1.49    0.49
   0  18 -36    0.99    0.39
   0  18 -37    0.41    0.27
   0  18 -38    1.81    0.48
   0  18 -39    1.14    0.37
   0  19   0    0.21    0.29
   0  19   1    5.11    0.97
   0  19  -1    5.02    0.98
   0 -19  -2   -0.25    0.30
   0  19   2    0.22    0.27
   0  19  -2    0.27    0.39
   0 -19  -3    1.95    0.90
   0  19   3    1.28    0.53
   0  19  -3    2.97    0.80
   0 -19  -4    2.32    1.04
   0  19  -4    2.21    0.67
   0  19   4    1.90    0.62
   0 -19  -5    5.91    1.57
   0  19  -5    6.48    1.18
   0  19   5    3.16    0.82
   0  19  -6   33.06    2.46
   0  19   6   34.84    2.34
   0 -19  -6   28.99    3.42
   0  19  -7    5.61    1.05
   0  19   7    4.57    0.89
   0  19   8    1.73    0.56
   0  19  -8    5.81    1.06
   0  19   9   26.86    1.99
   0  19  -9   26.40    2.21
   0  19  10   -0.32    0.28
   0  19 -10    1.35    0.57
   0  19 -11   -0.10    0.24
   0  19 -12    0.34    0.37
   0  19 -13    1.94    0.69
   0  19 -13    2.88    0.74
   0  19 -14    3.72    0.85
   0  19 -14    4.46    0.90
   0  19 -15   15.70    1.65
   0  19 -15   24.71    2.04
   0  19 -16    0.34    0.37
   0  19 -16    0.68    0.48
   0  19 -17    0.88    0.44
   0  19 -17    2.12    0.65
   0  19 -18    5.56    1.01
   0  19 -18    7.14    1.12
   0  19 -19    1.62    0.55
   0  19 -19    2.58    0.72
   0  19 -20    3.42    0.77
   0  19 -20    2.69    0.76
   0  19 -20    2.15    0.69
   0  19 -21   -0.13    0.27
   0  19 -21    0.00    0.23
   0  19 -21   -0.08    0.27
   0  19 -22    7.84    1.16
   0  19 -22    4.80    0.94
   0  19 -22    5.94    1.04
   0  19 -23   -0.09    0.24
   0  19 -23    0.29    0.35
   0  19 -23    0.00    0.20
   0  19 -24    3.49    0.80
   0  19 -24    2.84    0.69
   0  19 -24    2.52    0.74
   0  19 -25    0.45    0.33
   0  19 -25    0.35    0.25
   0  19 -25    0.28    0.28
   0  19 -26    0.10    0.25
   0  19 -26    0.36    0.34
   0  19 -26    0.35    0.38
   0  19 -27    0.07    0.21
   0  19 -27   -0.16    0.27
   0  19 -27    0.34    0.28
   0  19 -28    0.06    0.16
   0  19 -28    0.13    0.27
   0  19 -28    0.00    0.25
   0  19 -29    0.03    0.18
   0  19 -29    0.15    0.24
   0  19 -30    0.32    0.27
   0  19 -30    0.18    0.32
   0  19 -31    0.42    0.28
   0  19 -31    1.52    0.49
   0  19 -32    0.04    0.14
   0  19 -32   -0.35    0.30
   0  19 -33   13.21    1.33
   0  19 -33   11.66    1.25
   0  19 -34    0.16    0.23
   0  19 -35   11.81    1.20
   0  19 -36    0.39    0.24
   0  19 -37    0.38    0.23
   0  20   0    1.20    0.59
   0  20   1   -0.25    0.33
   0  20  -1    0.00    0.34
   0  20   2    0.35    0.40
   0  20  -2    0.16    0.40
   0  20   3    5.30    0.94
   0  20  -3    7.23    1.21
   0  20   4   -0.26    0.28
   0  20  -4    0.73    0.52
   0  20   5    2.48    0.72
   0  20  -5    5.21    1.01
   0  20   6   14.92    1.58
   0  20  -6   13.63    1.61
   0  20  -7    0.93    0.49
   0  20   7    0.32    0.23
   0  20  -8    1.96    0.70
   0  20   8    1.78    0.60
   0  20   9    1.24    0.51
   0  20  -9    2.64    0.75
   0  20  10   -0.11    0.23
   0  20 -10    0.97    0.44
   0  20 -11    1.00    0.55
   0  20 -12    0.36    0.41
   0  20 -13    2.53    0.66
   0  20 -14   11.57    1.41
   0  20 -15   39.69    2.57
   0  20 -15   54.11    2.88
   0  20 -16    0.90    0.48
   0  20 -16    0.54    0.32
   0  20 -17    8.54    1.20
   0  20 -17   10.11    1.29
   0  20 -18    0.37    0.33
   0  20 -18   -0.44    0.35
   0  20 -19    1.90    0.58
   0  20 -19    2.20    0.62
   0  20 -20    1.24    0.58
   0  20 -20    1.85    0.58
   0  20 -21   -0.14    0.27
   0  20 -21    0.88    0.44
   0  20 -22    2.36    0.61
   0  20 -22    2.93    0.70
   0  20 -23    1.76    0.51
   0  20 -23    1.11    0.50
   0  20 -23    1.63    0.56
   0  20 -24    4.47    0.80
   0  20 -24    4.05    0.74
   0  20 -24    3.79    0.80
   0  20 -25    0.01    0.17
   0  20 -25    0.13    0.23
   0  20 -25   -0.16    0.24
   0  20 -26    1.50    0.47
   0  20 -26    1.27    0.44
   0  20 -26    1.92    0.57
   0  20 -27    8.57    1.08
   0  20 -27    6.50    0.84
   0  20 -27    8.69    1.17
   0  20 -28    1.14    0.40
   0  20 -28    0.90    0.35
   0  20 -28    0.97    0.40
   0  20 -29   -0.09    0.20
   0  20 -29   -0.20    0.22
   0  20 -30    5.06    0.79
   0  20 -30    5.77    0.91
   0  20 -31    1.59    0.47
   0  20 -32    0.50    0.28
   0  20 -33    5.06    0.74
   0  20 -34    1.63    0.41
   0  20 -35    2.23    0.47
   0  21   0    0.00    0.31
   0  21  -1    0.04    0.30
   0  21   1    0.06    0.27
   0  21   2    3.72    0.89
   0  21  -2    3.23    0.85
   0  21  -3    6.62    1.22
   0  21   3    5.73    0.99
   0  21   4   -0.19    0.32
   0  21  -4    1.15    0.56
   0  21  -5    5.53    1.09
   0  21   5    3.52    0.77
   0  21  -6   10.46    1.44
   0  21   6   10.76    1.34
   0  21  -7    2.85    0.83
   0  21   7    0.25    0.44
   0  21   8   16.16    1.64
   0  21  -8   15.63    1.64
   0  21   9   12.75    1.36
   0  21  -9   12.46    1.51
   0  21 -10    0.62    0.39
   0  21  10    1.76    0.56
   0  21 -11    0.20    0.34
   0  21 -12   -0.55    0.36
   0  21 -13   -0.06    0.29
   0  21 -14    0.11    0.28
   0  21 -15    4.38    0.91
   0  21 -16   -0.17    0.31
   0  21 -17    1.90    0.69
   0  21 -17    1.52    0.53
   0  21 -18   55.37    2.83
   0  21 -18   73.62    3.30
   0  21 -19    0.02    0.22
   0  21 -19    0.67    0.38
   0  21 -20   -0.03    0.22
   0  21 -20    0.00    0.17
   0  21 -21   13.84    1.38
   0  21 -21   16.53    1.57
   0  21 -22    1.73    0.51
   0  21 -22    2.24    0.59
   0  21 -23    0.33    0.29
   0  21 -23    0.03    0.17
   0  21 -24    7.10    0.95
   0  21 -24    5.90    0.92
   0  21 -25    1.22    0.42
   0  21 -25    0.42    0.26
   0  21 -26    1.44    0.39
   0  21 -27    1.83    0.45
   0  21 -28    1.34    0.35
   0  21 -28    2.12    0.50
   0  21 -29    0.97    0.34
   0  21 -30    6.47    0.80
   0  21 -31    0.91    0.31
   0  21 -32    0.50    0.22
   0  22   0   49.69    2.95
   0  22   1    4.11    0.89
   0  22  -2    2.23    0.74
   0  22   2    2.04    0.88
   0  22   3   17.52    1.73
   0  22  -3   16.21    1.78
   0  22   4    0.75    0.43
   0  22  -4    3.07    0.87
   0  22   5    0.00    0.31
   0  22  -5   -0.73    0.44
   0  22   6   -0.10    0.22
   0  22  -6    0.08    0.28
   0  22   7    0.74    0.43
   0  22  -7    1.08    0.49
   0  22  -8    0.06    0.29
   0  22   8    0.14    0.26
   0  22  -9    0.00    0.29
   0  22   9    0.03    0.19
   0  22 -10    1.92    0.62
   0  22 -11   10.83    1.38
   0  22 -12   22.21    1.93
   0  22 -13    1.11    0.58
   0  22 -14    1.60    0.63
   0  22 -15   -0.22    0.30
   0  22 -16   -0.45    0.29
   0  22 -17    0.50    0.34
   0  22 -18    0.45    0.45
   0  22 -19    0.90    0.41
   0  22 -20    0.60    0.28
   0  22 -21   11.76    1.21
   0  22 -22   -0.06    0.26
   0  22 -23   -0.55    0.28
   0  22 -24    7.01    0.84
   0  22 -25    3.25    0.55
   0  22 -26    1.25    0.33
   0  22 -27    0.63    0.27
   0  23   0    1.97    0.60
   0  23   1    3.56    0.75
   0  23  -1    3.08    0.77
   0  23  -2    0.00    0.31
   0  23   2    0.67    0.41
   0  23   3    0.81    0.44
   0  23  -3    0.83    0.49
   0  23  -4    1.04    0.51
   0  23   4    1.02    0.46
   0  23   5    0.57    0.30
   0  23  -5    0.39    0.36
   0  23   6   -0.63    0.28
   0  23  -6    0.90    0.42
   0  23  -7    4.21    0.87
   0  23   7    3.69    0.71
   0  23  -8    0.97    0.57
   0  23   8    0.55    0.29
   0  23  -9    1.76    0.67
   0  23   9    2.16    0.57
   0  23 -10    3.60    0.84
   0  23 -11    2.17    0.59
   0  23 -12    1.97    0.63
   0  23 -13    0.46    0.43
   0  23 -14    2.20    0.60
   0  23 -15    0.19    0.26
   0  23 -16    0.30    0.26
   0  23 -17    0.12    0.20
   0  23 -18   13.49    1.30
   0  23 -19    0.48    0.31
   0  23 -20    0.09    0.22
   0  23 -21    1.76    0.43
   0  23 -22    0.48    0.24
   0  23 -23    0.17    0.21
   0  23 -24    0.34    0.23
   0  23 -25    0.30    0.19
   0  23 -26    0.39    0.17
   0  24   0    0.50    0.35
   0  24  -1    0.23    0.22
   0  24   1    0.32    0.33
   0  24   2    0.24    0.23
   0  24  -2    0.13    0.25
   0  24   3    3.36    0.74
   0  24  -3    1.64    0.59
   0  24  -4    1.27    0.52
   0  24   4    0.01    0.27
   0  24   5    1.64    0.53
   0  24  -5    3.07    0.70
   0  24   6    2.35    0.59
   0  24  -6    3.38    0.77
   0  24   7   -0.22    0.18
   0  24  -7    0.07    0.27
   0  24   8    0.42    0.28
   0  24  -8    0.05    0.22
   0  24  -9    0.40    0.34
   0  24 -10    1.72    0.52
   0  24 -11    0.83    0.35
   0  24 -12    3.71    0.70
   0  24 -13    1.36    0.49
   0  24 -14    1.05    0.40
   0  24 -15   20.91    1.59
   0  24 -16    2.53    0.58
   0  24 -17    3.45    0.64
   0  24 -18    0.51    0.26
   0  24 -19    0.75    0.30
   0  24 -20    0.21    0.19
   0  24 -21    8.76    0.84
   0  24 -22    0.07    0.14
   0  25   0    0.07    0.23
   0  25  -1   -0.11    0.22
   0  25   1   -0.04    0.19
   0  25  -2   -0.27    0.31
   0  25   2    0.22    0.26
   0  25  -3    1.06    0.42
   0  25   3    0.87    0.35
   0  25   4   -0.10    0.19
   0  25  -4    0.69    0.43
   0  25   5    0.24    0.23
   0  25  -5    1.16    0.45
   0  25   6    1.40    0.42
   0  25  -6    1.46    0.47
   0  25  -7   -0.08    0.22
   0  25  -8    1.22    0.45
   0  25  -9    1.71    0.55
   0  25 -10    0.76    0.39
   0  25 -11   -0.23    0.28
   0  25 -12    3.52    0.62
   0  25 -13    0.91    0.35
   0  25 -14    0.27    0.23
   0  25 -15    0.48    0.25
   0  25 -16    0.39    0.23
   0  25 -17    0.91    0.30
   0  26   0    0.05    0.19
   0  26   1    0.18    0.16
   0  26  -1    0.09    0.20
   0  26  -2    1.50    0.41
   0  26   2    2.63    0.57
   0  26  -3    7.35    0.87
   0  26   3    3.94    0.58
   0  26   4   -0.13    0.17
   0  26  -4    0.68    0.34
   0  26  -5    0.76    0.32
   0  26  -6    5.30    0.74
   0  26  -7    1.63    0.47
   0  26  -8    0.13    0.19
   0  26  -9    1.59    0.40
   1   0 -54    0.00    0.13
   1   0 -53    0.29    0.24
   1   0 -52    0.01    0.14
   1   0 -51    0.06    0.16
   1   0 -50    0.00    0.19
   1   0 -49    3.54    0.90
   1   0 -48    0.35    0.32
   1   0 -47   20.87    2.03
   1   0 -46   -0.10    0.25
   1   0 -45    0.08    0.36
   1   0 -44   -0.16    0.26
   1   0 -43    8.52    1.39
   1   0 -42    0.00    0.25
   1   0 -41    3.22    0.89
   1   0 -40   -0.03    0.20
   1   0 -39    4.73    1.10
   1   0 -39    3.11    1.41
   1   0 -38    0.18    0.26
   1   0 -38    1.00    0.73
  -1   0  38   -0.30    0.54
   1   0 -37    1.21    0.55
   1   0 -37    1.63    0.88
  -1   0  37    1.65    0.86
   1   0 -36    0.31    0.35
   1   0 -36    0.15    0.35
  -1   0  36   -0.81    0.61
   1   0 -35    0.39    0.30
   1   0 -35    0.63    0.64
  -1   0  35    0.60    0.41
   1   0 -34    0.00    0.20
   1   0 -34    0.22    0.44
  -1   0  34    0.37    0.42
   1   0 -33   20.31    1.81
   1   0 -33   18.93    2.73
  -1   0  33   20.90    2.65
   1   0 -32   -0.12    0.30
  -1   0  32   -0.31    0.46
   1   0 -32   -0.18    0.25
   1   0 -31    3.94    1.32
   1   0 -31    5.40    1.29
  -1   0  31    6.12    1.33
   1   0 -31    4.94    0.85
  -1   0  30    0.18    0.44
   1   0 -30    0.00    0.28
   1   0 -30    0.18    0.17
  -1   0  29   13.90    1.88
   1   0 -29   15.68    2.36
   1   0 -29   14.32    1.87
  -1   0  28    0.29    0.39
   1   0 -28    0.16    0.39
   1   0 -28    0.04    0.17
  -1   0  27  117.59    5.32
   1   0 -27  121.46    5.66
   1   0 -27  122.18    5.29
  -1   0  26    0.32    0.38
   1   0 -26   -0.59    0.43
   1   0 -26    0.17    0.26
  -1   0  25   40.34    3.01
   1   0 -25   48.03    3.45
   1   0 -25   41.39    2.87
  -1   0  24    0.12    0.27
   1   0 -24    0.00    0.24
   1   0 -24    0.19    0.25
  -1   0  23   19.88    2.04
   1   0 -23   26.83    2.62
   1   0 -23   22.69    2.00
  -1   0  22    0.03    0.24
   1   0 -22   -0.23    0.34
   1   0 -22    0.01    0.18
  -1   0  21   55.36    3.15
   1   0 -21   57.54    3.03
  -1   0  20   -0.35    0.41
   1   0 -20    0.12    0.21
   1   0 -20    0.00    0.26
   1   0 -20    0.00    0.20
  -1   0  19   38.29    2.43
   1   0 -19   36.23    2.26
   1   0 -19   30.14    2.46
   1   0 -19   33.73    2.32
   1   0 -18    0.00    0.13
   1   0 -18    0.11    0.24
   1   0 -18    0.00    0.22
  -1   0  17   13.87    1.41
   1   0 -17   14.50    1.33
   1   0 -17   13.34    1.54
   1   0 -17   11.29    1.28
  -1   0  16    0.22    0.28
   1   0 -16    0.07    0.17
   1   0 -16   -0.36    0.29
   1   0 -16    0.00    0.14
  -1   0  15   47.89    2.35
   1   0 -15   49.33    2.25
   1   0 -15   54.77    2.83
   1   0 -15   54.17    2.48
  -1   0  14   -0.20    0.18
   1   0 -14    0.09    0.15
   1   0 -14   -0.18    0.24
   1   0 -14    0.00    0.10
  -1   0  13   75.12    2.77
   1   0 -13   71.51    2.50
  -1   0  12    0.46    0.26
   1   0 -12   -0.10    0.13
   1   0 -12    0.35    0.26
   1   0 -12    0.25    0.18
  -1   0  11   17.05    1.21
   1   0 -11   14.86    1.08
   1   0 -11   15.66    1.29
   1   0 -11   13.42    1.19
  -1   0  10    0.73    0.28
   1   0 -10    0.32    0.16
   1   0 -10   -0.13    0.17
   1   0 -10    0.76    0.33
  -1   0   9 1423.29    9.81
   1   0  -9 1415.25    9.12
  -1   0   8   -0.31    0.21
   1   0  -8    0.40    0.16
   1   0  -8    0.00    0.11
   1   0  -8    0.56    0.20
  -1   0   7    7.60    0.65
   1   0  -7    6.55    0.60
   1   0  -7    6.33    0.62
   1   0  -7    5.70    0.59
  -1   0   6    0.00    0.07
   1   0  -6    0.09    0.09
   1   0  -6    0.00    0.08
   1   0  -6   -0.17    0.11
  -1   0   5   14.58    0.76
   1   0  -5   16.70    0.80
   1   0  -5   18.13    0.89
   1   0  -5   14.44    0.70
   1   0  -4    0.00    0.03
  -1   0   4    0.00    0.04
   1   0  -4    0.05    0.07
   1   0  -4    0.00    0.03
   1   0  -3  200.76    2.03
   1   0  -3  203.63    2.40
  -1   0   2   -0.03    0.04
   1   0  -2    0.00    0.02
   1   0  -2    0.03    0.04
  -1   0  -1    0.25    0.08
   1   0   1    0.40    0.12
  -1   0  -2   -0.04    0.04
   1   0   2    0.02    0.04
  -1   0  -3  885.06    5.21
   1   0   3  892.59    6.48
  -1   0  -4   -0.01    0.07
   1   0   4   -0.06    0.07
  -1   0  -5   44.08    1.37
   1   0   5   42.65    1.60
  -1   0  -5   41.68    0.99
   1   0   6    0.16    0.16
  -1   0  -6    0.41    0.22
  -1   0  -6    0.18    0.13
  -1   0  -6    0.16    0.10
   1   0   7    3.24    0.50
  -1   0  -7    2.81    0.58
  -1   0  -7    2.52    0.40
  -1   0  -7    2.65    0.31
   1   0   8    0.01    0.12
  -1   0  -8    0.06    0.07
  -1   0  -8   -0.04    0.10
  -1   0  -8   -0.30    0.23
   1   0   9    4.97    0.69
  -1   0  -9    4.78    0.76
  -1   0  -9    4.75    0.48
  -1   0  -9    3.37    0.52
  -1   0  -9    4.93    0.63
   1   0  10    0.00    0.10
  -1   0 -10   -0.11    0.16
  -1   0 -10    0.08    0.09
  -1   0 -10    0.00    0.19
  -1   0 -10    0.14    0.17
   1   0  11    1.79    0.46
  -1   0 -11    1.65    0.50
  -1   0 -11    1.18    0.29
  -1   0 -11    1.57    0.38
  -1   0 -11    1.30    0.36
   1   0  12    0.00    0.14
  -1   0 -12    0.00    0.11
  -1   0 -12    0.00    0.11
  -1   0 -12    0.09    0.11
  -1   0 -12    0.05    0.11
   1   0  13   19.24    1.54
  -1   0 -13   19.98    1.62
  -1   0 -13   19.55    1.49
  -1   0 -13   18.38    1.12
   1   0  14   -0.32    0.25
  -1   0 -14    0.06    0.15
  -1   0 -14    0.18    0.14
  -1   0 -14    0.10    0.11
   1   0  15  397.53    7.24
  -1   0 -15  411.65    7.14
  -1   0 -15  388.73    5.59
   1   0  16    0.15    0.20
  -1   0 -16   -0.23    0.20
  -1   0 -16   -0.19    0.15
  -1   0 -16   -0.49    0.22
   1   0  17    0.00    0.16
  -1   0 -17    0.36    0.26
  -1   0 -17    0.07    0.10
  -1   0 -17    0.05    0.16
   1   0  18   -0.11    0.19
  -1   0 -18   -0.26    0.25
  -1   0 -18   -0.41    0.23
  -1   0 -18    0.13    0.17
  -1   0 -19   10.85    1.36
   1   0  19   10.33    1.38
  -1   0 -19   10.42    1.10
  -1   0 -20    0.00    0.14
   1   0  20    0.26    0.35
  -1   0 -20    0.39    0.32
  -1   0 -21    3.95    0.76
   1   0  21    3.70    0.87
  -1   0 -21    3.65    0.84
  -1   0 -22    0.14    0.20
   1   0  22    0.19    0.26
   1   0  22    0.21    0.28
  -1   0 -22    0.00    0.18
  -1   0 -23   14.93    1.52
   1   0  23   15.10    1.78
   1   0  23   14.52    1.90
  -1   0 -23   13.89    1.73
  -1   0 -24    0.51    0.30
   1   0  24   -0.27    0.27
   1   0  24    0.24    0.39
  -1   0 -24    0.06    0.22
  -1   0 -25    2.96    0.72
   1   0  25    3.22    0.94
  -1   0 -25    5.31    1.28
  -1   0 -26    0.14    0.24
   1   0  26    0.21    0.40
  -1   0 -26    0.00    0.24
   1   0  27   14.59    2.04
  -1   0 -27   14.59    2.09
   1   0  28   -0.04    0.26
  -1   0 -28    0.00    0.25
   1   0  29    0.05    0.28
  -1   0 -29   -0.23    0.33
  -1   0 -30   -0.07    0.18
   1   0  30    0.06    0.23
  -1   0 -30    0.08    0.25
  -1   0 -31    4.96    0.92
   1   0  31    5.65    1.40
  -1   0 -31    6.42    1.53
  -1   0 -32    0.08    0.22
   1   0  32    0.25    0.38
  -1   0 -32    0.03    0.27
  -1   0 -33   24.46    2.05
   1   0  33   27.73    3.20
  -1   0 -33   21.04    2.83
  -1   0 -34    0.17    0.26
   1   0  34    0.00    0.34
  -1   0 -34   -0.37    0.45
  -1   0 -35    4.13    1.33
   1   0  35    5.50    1.42
  -1   0 -35    4.40    0.97
  -1   0 -36    0.50    0.47
   1   0  36    0.49    0.58
  -1   0 -36   -0.11    0.23
  -1   0 -37    0.28    0.49
   1   0  37    0.26    0.46
  -1   0 -37    0.24    0.30
  -1   0 -38   -0.74    0.64
   1   0  38    0.16    0.38
  -1   0 -38    0.06    0.24
  -1   0 -39  138.11    5.42
  -1   0 -40    0.00    0.30
  -1   0 -41    0.14    0.25
  -1   0 -42   -0.46    0.36
  -1   0 -43   -0.28    0.33
  -1   0 -44    0.00    0.21
  -1   0 -45   94.61    4.32
  -1   0 -46   -0.35    0.32
  -1   0 -47    0.00    0.24
  -1   0 -48    0.00    0.19
  -1   0 -49    0.07    0.22
  -1   0 -50    0.00    0.17
  -1   0 -51    0.31    0.25
  -1   0 -52    0.00    0.17
  -1   0 -53    0.00    0.10
   1   1 -54    0.60    0.27
   1  -1 -54    0.27    0.21
   1   1 -53    4.07    0.70
   1  -1 -53    3.94    0.69
   1   1 -52   -0.07    0.16
   1  -1 -52    0.16    0.25
   1   1 -51   13.04    1.35
   1  -1 -51   13.18    1.36
   1   1 -50    0.75    0.37
   1  -1 -50    0.64    0.40
   1  -1 -49    0.29    0.28
   1   1 -49    0.46    0.41
   1   1 -48    0.00    0.26
   1  -1 -48   -0.16    0.21
   1  -1 -47    6.34    1.24
   1   1 -47    7.13    1.28
   1  -1 -46    0.89    0.46
   1   1 -46    0.44    0.45
   1  -1 -45   66.58    3.59
   1   1 -45   63.55    3.66
   1   1 -44    1.06    0.58
   1  -1 -44    0.73    0.44
   1  -1 -43    2.73    0.79
   1   1 -43    3.06    0.85
   1  -1 -42    7.38    1.26
   1   1 -42    8.60    1.42
   1  -1 -41   18.26    1.94
   1   1 -41   18.58    2.07
   1   1 -40    2.67    0.81
   1  -1 -40    3.07    0.85
   1  -1 -39   12.74    2.59
   1  -1 -39   16.01    1.82
   1   1 -39   16.70    1.92
  -1  -1  39   14.12    2.50
   1   1 -38    7.36    2.02
   1  -1 -38    9.62    2.16
   1   1 -38    8.41    1.42
   1  -1 -38    8.51    1.32
  -1  -1  38    9.73    2.02
   1   1 -37   21.78    3.23
   1  -1 -37   22.24    3.17
  -1  -1  37   21.53    3.08
   1   1 -37   23.73    2.20
   1  -1 -37   21.05    2.11
   1   1 -36    9.11    1.36
   1  -1 -36    8.79    1.30
   1  -1 -36    6.38    1.75
   1   1 -36   10.86    2.28
  -1   1  36    8.62    1.82
  -1  -1  36    7.48    1.77
   1   1 -35    0.26    0.26
   1  -1 -35    0.49    0.31
   1  -1 -35   -0.11    0.33
   1   1 -35    0.17    0.35
  -1  -1  35    0.07    0.28
  -1   1  35    0.78    0.55
   1  -1 -34    2.20    0.65
   1   1 -34    3.13    0.76
   1   1 -34    1.94    1.00
   1  -1 -34    3.62    1.27
  -1  -1  34    3.34    1.11
  -1   1  34    2.30    0.94
   1   1 -33  173.33    8.41
   1  -1 -33  159.98    7.83
  -1  -1  33  188.47    8.18
  -1   1  33  197.14    7.83
   1   1 -33  186.31    5.48
   1  -1 -33  180.59    5.28
   1   1 -32    1.00    0.69
   1  -1 -32    0.73    0.66
   1  -1 -32    1.01    0.59
  -1   1  32    1.43    0.71
  -1  -1  32    1.60    0.81
   1   1 -32    1.02    0.39
   1  -1 -32    1.29    0.46
   1  -1 -31   13.83    2.18
   1   1 -31    9.26    1.96
  -1  -1  31   10.51    1.78
  -1   1  31   12.51    1.95
   1  -1 -31   11.04    1.27
   1   1 -31    9.74    1.17
   1   1 -31    8.94    1.63
   1  -1 -31   10.01    1.70
   1   1 -30  118.99    5.66
   1  -1 -30  121.09    5.66
   1   1 -30  107.98    5.96
   1  -1 -30  129.06    6.26
  -1   1  30  110.12    5.27
  -1  -1  30  113.24    5.44
   1  -1 -29    2.06    0.79
   1   1 -29    2.00    0.82
  -1   1  29    2.49    0.83
  -1  -1  29    2.48    0.79
   1  -1 -29    1.70    0.83
   1   1 -29    1.58    0.84
  -1  -1  28   36.30    3.11
  -1   1  28   29.60    2.59
   1  -1 -28   40.25    3.46
   1   1 -28   33.45    3.19
   1  -1 -28   32.13    2.81
   1   1 -28   36.41    3.04
  -1  -1  27    5.62    1.19
  -1   1  27    4.87    1.04
   1   1 -27    5.35    1.35
   1  -1 -27    7.45    1.57
   1   1 -27    6.14    1.27
   1  -1 -27    6.22    1.18
  -1   1  26    0.11    0.30
  -1  -1  26    0.68    0.54
   1  -1 -26    0.00    0.27
   1   1 -26    0.00    0.33
   1   1 -26    0.24    0.34
   1  -1 -26    0.28    0.33
  -1   1  25    1.04    0.52
  -1  -1  25    0.51    0.48
   1  -1 -25    0.61    0.42
   1   1 -25    0.61    0.43
   1  -1 -25    1.30    0.64
   1   1 -25    1.32    0.65
  -1  -1  24    5.88    1.15
  -1   1  24    5.25    1.05
   1   1 -24    5.40    1.00
   1  -1 -24    5.50    1.05
   1   1 -24    4.62    1.20
   1  -1 -24    4.29    1.08
   1   1 -24    6.44    1.29
  -1  -1  23   19.07    2.00
  -1   1  23   17.78    1.85
   1   1 -23   16.75    1.71
   1  -1 -23   17.89    1.82
   1   1 -23   19.10    2.32
   1   1 -23   18.53    2.12
   1  -1 -23   13.24    1.79
  -1  -1  22   13.44    1.64
  -1   1  22   12.60    1.52
   1   1 -22   14.54    1.63
   1  -1 -22   13.51    1.52
   1   1 -22   13.45    1.87
   1   1 -22   10.76    1.63
   1  -1 -22   14.90    1.75
  -1   1  21   28.32    2.21
  -1  -1  21   29.64    2.35
   1  -1 -21   30.87    2.25
   1   1 -21   34.42    2.42
   1   1 -21   28.42    2.68
   1   1 -21   27.60    2.39
  -1   1  20    2.48    0.67
  -1  -1  20    2.52    0.72
   1   1 -20    2.72    0.73
   1  -1 -20    2.40    0.67
   1   1 -20    2.97    0.89
   1   1 -20    3.54    0.90
   1  -1 -20    4.16    0.88
  -1  -1  19    2.14    0.63
  -1   1  19    3.15    0.70
   1  -1 -19    1.81    0.55
   1   1 -19    2.84    0.68
   1   1 -19    1.51    0.69
   1  -1 -19    1.83    0.62
   1   1 -19    1.47    0.57
  -1   1  18   30.20    2.06
  -1  -1  18   34.92    2.33
   1   1 -18   30.00    2.02
   1  -1 -18   30.62    2.03
   1   1 -18   36.14    2.68
   1  -1 -18   25.54    2.06
   1   1 -18   27.80    2.15
  -1  -1  17    2.21    0.64
  -1   1  17    2.04    0.55
   1  -1 -17    2.46    0.59
   1   1 -17    2.50    0.59
   1   1 -17    2.61    0.75
   1  -1 -17    2.17    0.64
   1   1 -17    2.69    0.71
  -1   1  16    9.01    1.05
  -1  -1  16    8.32    1.08
   1  -1 -16    8.54    0.99
   1   1 -16    7.28    0.96
   1   1 -16    7.53    1.13
   1  -1 -16    8.88    1.14
   1   1 -16   10.17    1.32
  -1   1  15  127.03    3.74
  -1  -1  15  121.22    3.84
   1  -1 -15  129.37    3.70
   1   1 -15  130.41    3.69
   1   1 -15  127.01    4.25
  -1  -1  14   12.87    1.24
  -1   1  14   13.69    1.20
   1  -1 -14   11.38    1.08
   1   1 -14   10.51    1.08
   1   1 -14   11.92    1.31
   1  -1 -14   12.35    1.23
   1   1 -14   13.32    1.38
   1  -1 -14   12.93    1.30
  -1  -1  13    3.86    0.66
  -1   1  13    3.42    0.57
   1  -1 -13    3.54    0.62
   1   1 -13    3.53    0.62
   1   1 -13    3.27    0.66
   1  -1 -13    3.65    0.64
   1  -1 -13    2.46    0.60
   1   1 -13    3.64    0.74
  -1   1  12   24.97    1.45
  -1  -1  12   22.50    1.51
   1   1 -12   26.80    1.57
   1  -1 -12   23.44    1.46
   1  -1 -12   22.69    1.53
   1   1 -12   21.97    1.57
   1  -1 -12   24.11    1.64
  -1   1  11   11.69    0.96
  -1  -1  11   11.32    1.05
   1   1 -11   11.66    1.01
   1  -1 -11   11.24    0.95
   1  -1 -11    9.49    0.95
   1   1 -11   10.44    1.21
   1   1 -11   10.16    1.20
   1  -1 -11   13.21    1.16
  -1   1  10    3.76    0.54
  -1  -1  10    4.56    0.68
   1   1 -10    2.61    0.51
   1  -1 -10    2.58    0.53
   1  -1 -10    3.15    0.58
   1   1 -10    2.94    0.60
   1  -1 -10    2.80    0.54
   1   1 -10    4.89    0.79
  -1   1   9 1701.96   10.22
  -1  -1   9 1556.36   10.78
   1  -1  -9 1555.74   10.19
   1   1  -9 1546.37   11.12
   1   1  -9 1627.73   11.24
  -1   1   8   70.99    1.98
  -1  -1   8   70.06    2.21
   1  -1  -8   71.61    2.08
   1   1  -8   77.89    2.23
   1  -1  -8   69.28    2.07
   1   1  -8   85.92    2.51
   1  -1  -8   82.80    2.35
  -1   1   7    4.48    0.47
  -1  -1   7    4.06    0.51
   1  -1  -7    3.45    0.49
   1   1  -7    3.52    0.50
   1  -1  -7    3.62    0.45
   1   1  -7    4.51    0.56
   1  -1  -7    3.53    0.52
   1   1  -7    3.16    0.49
  -1  -1   6   45.59    1.57
  -1   1   6   43.18    1.30
   1  -1  -6   37.35    1.38
   1   1  -6   41.43    1.55
   1   1  -6   32.80    1.38
   1  -1  -6   41.61    1.30
   1  -1  -6   36.29    1.44
   1   1  -6   53.53    1.82
  -1   1   5    0.14    0.07
   1   1  -5    0.06    0.09
  -1  -1   5    0.09    0.08
   1  -1  -5    0.06    0.07
   1   1  -5    0.00    0.06
   1  -1  -5    0.08    0.07
   1  -1  -5    0.10    0.11
   1   1  -5    0.22    0.12
  -1   1   4    1.79    0.23
   1   1  -4    1.54    0.30
   1  -1  -4    1.59    0.28
   1   1  -4    1.84    0.32
   1  -1  -4    1.66    0.27
   1   1  -4    1.90    0.27
  -1  -1   4    1.59    0.24
  -1   1   3  980.54    4.80
   1   1  -3  967.71    5.95
  -1  -1   3  896.61    5.71
   1   1  -3  893.27    6.27
   1  -1  -3  923.82    5.34
   1   1  -2    0.01    0.04
  -1  -1   2    0.02    0.04
  -1   1   2    0.04    0.04
   1  -1  -2    0.00    0.03
   1   1  -2    0.09    0.08
  -1   1   2    0.04    0.04
   1   1  -1    5.08    0.44
  -1   1   1    5.54    0.43
   1  -1  -1    5.00    0.31
   1   1  -1    5.54    0.41
  -1  -1   1    5.44    0.39
   1   1   0   17.56    0.80
  -1   1   0   18.98    0.60
   1   1   0   17.13    0.76
  -1   1   0   18.54    0.79
  -1   1   0   17.31    0.77
  -1  -1   0   18.78    0.71
   1   1   1   -0.02    0.04
  -1   1  -1    0.09    0.05
  -1   1  -1    0.04    0.08
  -1  -1  -1    0.05    0.05
  -1   1  -1    0.11    0.09
  -1   1  -2   -0.09    0.06
  -1   1  -2    0.08    0.06
  -1   1  -2    0.08    0.04
  -1  -1  -2    0.01    0.07
   1  -1   2    0.09    0.07
   1   1   2   -0.06    0.06
  -1  -1  -3 2284.50   10.96
   1   1   3 2328.00   10.99
   1  -1   3 2483.26   10.35
  -1   1  -3 2368.04   10.16
  -1  -1  -4    3.32    0.44
  -1   1  -4    3.58    0.26
   1   1   4    2.68    0.42
   1  -1   4    2.93    0.38
  -1   1  -4    3.06    0.29
  -1   1  -4    2.27    0.38
  -1  -1  -5   24.68    1.26
  -1   1  -5   24.67    0.94
   1  -1   5   21.52    1.11
   1   1   5   23.11    1.27
  -1   1  -6  426.29    3.33
  -1   1  -6  424.03    4.28
  -1   1  -7    5.16    0.40
  -1  -1  -7    4.50    0.64
  -1   1  -7    5.65    0.55
   1   1   7    4.44    0.62
   1  -1   7    5.27    0.62
  -1   1  -8    0.06    0.18
  -1   1  -8   -0.02    0.08
   1   1   8   -0.15    0.17
   1  -1   8    0.08    0.14
  -1   1  -8    0.00    0.09
  -1  -1  -8    0.18    0.19
  -1   1  -9  378.76    4.02
  -1   1  -9  378.12    4.93
   1  -1   9  384.22    5.53
  -1   1 -10   12.72    1.27
  -1   1 -10   13.19    1.00
  -1  -1 -10   13.97    1.14
   1   1  10   12.28    1.16
   1  -1  10   12.88    1.11
  -1   1 -10   13.07    0.82
  -1  -1 -10   13.25    0.95
  -1   1 -11   76.44    2.08
  -1  -1 -11   79.30    2.39
  -1   1 -11   75.30    2.44
  -1  -1 -11   77.03    2.73
   1   1  11   70.56    2.86
   1  -1  11   79.96    2.72
  -1   1 -12    2.78    0.51
  -1   1 -12    4.09    0.82
  -1   1 -12    3.44    0.57
  -1  -1 -12    3.38    0.64
   1   1  12    4.38    0.74
   1  -1  12    3.23    0.59
  -1  -1 -12    3.92    0.56
  -1   1 -12    4.06    0.53
  -1   1 -13   42.58    2.48
  -1  -1 -13   44.36    1.92
  -1   1 -13   49.18    1.89
  -1   1 -13   47.14    2.12
  -1  -1 -13   45.17    2.23
   1  -1  13   46.09    2.24
   1   1  13   45.74    2.37
  -1   1 -14    0.66    0.32
  -1   1 -14    1.85    0.61
  -1  -1 -14    1.92    0.46
  -1   1 -14    2.27    0.43
  -1   1 -14    1.74    0.45
  -1  -1 -14    1.59    0.50
   1   1  14    1.70    0.51
   1  -1  14    2.27    0.52
  -1  -1 -15    1.34    0.46
  -1   1 -15    3.83    0.86
   1   1  15    2.24    0.60
  -1  -1 -15    3.34    0.57
  -1   1 -15    3.45    0.56
  -1   1 -15    1.98    0.53
  -1  -1 -15    2.62    0.62
   1  -1  15    2.26    0.62
  -1  -1 -16    0.91    0.35
   1  -1  16    1.21    0.42
   1   1  16    1.09    0.48
  -1  -1 -16    1.78    0.44
  -1   1 -16    1.52    0.40
  -1   1 -16    0.59    0.33
  -1  -1 -16    1.29    0.46
  -1   1 -16    2.35    0.69
  -1  -1 -17    7.00    0.84
  -1   1 -17   12.66    1.62
  -1   1 -17   11.36    1.10
  -1  -1 -17   10.53    1.10
  -1   1 -17   10.03    1.16
  -1  -1 -17   12.54    1.40
   1   1  17   11.10    1.36
   1  -1  17    9.79    1.21
  -1   1 -18  166.63    5.80
  -1  -1 -18  165.82    4.37
  -1   1 -18  172.24    4.35
  -1   1 -18  157.11    4.72
  -1  -1 -18  167.75    5.30
   1  -1  18  170.65    5.15
   1   1  18  180.52    5.64
  -1  -1 -19    1.22    0.42
  -1   1 -19    1.02    0.40
  -1  -1 -19    0.51    0.27
   1  -1  19    1.17    0.48
   1   1  19    0.44    0.38
  -1   1 -19    1.52    0.56
  -1  -1 -19    1.35    0.54
  -1   1 -19    0.76    0.55
  -1   1 -20    0.66    0.55
  -1  -1 -20    0.45    0.44
   1   1  20    0.40    0.39
   1  -1  20    1.39    0.55
  -1   1 -20    1.40    0.48
  -1  -1 -20    0.75    0.36
  -1   1 -21   72.83    3.94
  -1  -1 -21   71.75    3.69
   1   1  21   62.46    3.56
  -1   1 -21   64.66    3.01
  -1  -1 -21   65.18    2.93
  -1  -1 -22   36.88    2.30
  -1   1 -22   34.40    2.18
   1  -1  22   36.77    2.62
   1   1  22   35.50    2.77
  -1  -1 -22   36.54    2.77
  -1   1 -22   40.16    2.84
   1   1  22   36.10    2.73
   1  -1  22   35.69    2.80
  -1  -1 -23   28.35    2.08
  -1   1 -23   26.69    2.04
   1   1  23   26.41    2.44
   1  -1  23   25.51    2.27
  -1   1 -23   28.20    2.47
  -1  -1 -23   30.18    2.50
   1   1  23   24.61    2.44
   1  -1  23   25.82    2.56
  -1  -1 -24    2.97    0.72
  -1   1 -24    2.69    0.67
   1   1  24    3.05    0.87
  -1  -1 -24    2.38    0.75
  -1   1 -24    2.44    0.78
   1   1  24    2.78    0.84
   1  -1  24    2.35    0.79
  -1  -1 -25   18.35    2.09
  -1   1 -25   18.56    2.12
   1   1  25   14.30    1.95
   1  -1  25   16.48    2.06
  -1  -1 -25   17.24    1.75
  -1   1 -25   18.30    1.82
  -1  -1 -26   12.05    1.70
  -1   1 -26   10.86    1.75
   1   1  26   10.54    1.63
   1  -1  26    8.38    1.54
  -1  -1 -26   10.27    1.37
  -1  -1 -27    8.63    1.59
  -1   1 -27    9.02    1.67
   1   1  27    8.54    1.58
   1  -1  27    9.77    1.69
  -1  -1 -27    9.73    1.37
   1   1  28   33.32    3.13
   1  -1  28   29.35    3.05
  -1   1 -28   29.83    3.03
  -1  -1 -28   39.17    3.33
   1   1  29    5.11    1.31
   1  -1  29    5.01    1.33
  -1   1 -29    4.98    1.33
  -1  -1 -29    7.01    1.63
  -1  -1 -30   70.17    3.16
  -1   1 -30   64.93    3.10
   1  -1  30   78.13    5.14
   1   1  30   78.78    5.05
  -1   1 -30   77.41    4.98
  -1  -1 -30   76.74    4.93
  -1   1 -31    3.94    0.82
  -1  -1 -31    5.14    0.89
   1   1  31    5.05    1.34
   1  -1  31    4.57    1.35
  -1   1 -31    5.16    1.36
  -1  -1 -31    5.19    1.34
  -1   1 -32   61.77    3.18
  -1  -1 -32   69.35    3.29
   1  -1  32   73.62    5.28
   1   1  32   76.96    5.21
  -1   1 -32   72.45    5.14
  -1  -1 -32   62.35    4.63
  -1   1 -33   74.98    3.58
  -1  -1 -33   76.21    3.54
   1  -1  33   74.81    5.32
   1   1  33   82.30    5.40
  -1   1 -33   71.06    5.32
  -1  -1 -34    1.53    0.56
  -1   1 -34    0.84    0.46
  -1   1 -34    1.28    0.82
  -1  -1 -34    1.30    0.74
   1   1  34    1.30    0.70
   1  -1  34    0.47    0.53
  -1  -1 -35   36.43    3.90
  -1   1 -35   31.84    3.70
   1   1  35   29.81    3.21
   1  -1  35   26.24    3.09
  -1   1 -35   30.96    2.44
  -1  -1 -35   27.62    2.25
  -1   1 -36    0.34    0.44
  -1  -1 -36    0.24    0.40
   1  -1  36   -0.09    0.36
   1   1  36    0.16    0.40
  -1   1 -36    0.00    0.34
  -1  -1 -36    0.09    0.21
  -1  -1 -37    6.78    1.79
  -1   1 -37    5.41    1.66
  -1   1 -37    6.30    1.14
  -1  -1 -37    6.71    1.16
   1  -1  37    4.52    1.49
  -1   1 -38    7.61    1.91
  -1  -1 -38    6.45    1.80
   1  -1  38    7.38    1.90
  -1  -1 -38    8.00    1.30
  -1   1 -38    7.64    1.30
  -1  -1 -39    3.95    0.94
  -1   1 -39    3.88    0.99
  -1   1 -40    0.67    0.50
  -1  -1 -40    0.00    0.19
  -1  -1 -41    2.00    0.71
  -1   1 -41    1.88    0.69
  -1   1 -42    3.50    0.99
  -1  -1 -42    4.06    0.91
  -1  -1 -43    1.91    0.72
  -1   1 -43    2.32    0.76
  -1  -1 -44   -0.38    0.42
  -1   1 -44    0.16    0.33
  -1  -1 -45    8.33    1.31
  -1   1 -45    6.93    1.30
  -1  -1 -46    0.72    0.48
  -1   1 -46    0.35    0.44
  -1   1 -47   13.85    1.72
  -1  -1 -47   14.35    1.61
  -1   1 -48    1.31    0.47
  -1  -1 -48    0.94    0.52
  -1   1 -49    4.46    0.85
  -1  -1 -49    4.04    0.84
  -1   1 -50    2.55    0.64
  -1  -1 -50    2.43    0.61
  -1  -1 -51    1.53    0.50
  -1   1 -51    1.27    0.45
  -1   1 -52    0.00    0.19
  -1  -1 -52    0.32    0.24
  -1   1 -53    1.06    0.36
  -1  -1 -53    0.76    0.32
   1   2 -54    7.23    0.86
   1  -2 -54    6.48    0.79
   1  -2 -53    1.70    0.46
   1   2 -53    1.74    0.48
   1  -2 -52    4.23    0.73
   1   2 -52    4.10    0.78
   1   2 -51    1.00    0.43
   1  -2 -51    1.17    0.46
   1   2 -50    0.86    0.38
   1  -2 -50    1.20    0.49
   1   2 -49    0.20    0.25
   1  -2 -49    0.36    0.37
   1   2 -48    1.49    0.54
   1  -2 -48    0.39    0.34
   1  -2 -47   -0.09    0.23
   1   2 -47    0.49    0.46
   1   2 -46    0.00    0.21
   1  -2 -46    0.56    0.37
   1  -2 -45    0.60    0.40
   1   2 -45    0.33    0.46
   1   2 -44    0.73    0.51
   1  -2 -44    0.64    0.51
   1  -2 -43    1.51    0.68
   1   2 -43    1.32    0.62
   1   2 -42    6.89    1.25
   1  -2 -42    5.64    1.16
   1  -2 -41    0.00    0.22
   1   2 -41    0.20    0.35
   1  -2 -40    4.75    1.01
   1   2 -40    4.01    0.95
   1  -2 -39    4.22    1.49
  -1  -2  39    4.54    1.40
   1  -2 -39    4.00    0.90
   1   2 -39    5.33    1.12
   1  -2 -38    8.65    2.06
  -1  -2  38    8.44    1.96
   1  -2 -38    8.95    1.36
   1   2 -38    9.15    1.44
   1  -2 -37    1.27    0.82
  -1  -2  37    0.55    0.56
   1   2 -37    1.25    0.55
   1  -2 -37    0.43    0.39
   1  -2 -36    9.82    2.19
  -1  -2  36   13.03    2.29
   1  -2 -36   13.41    1.59
   1   2 -36   13.76    1.66
   1  -2 -35    0.58    0.38
   1   2 -35    0.85    0.44
   1  -2 -35    1.11    0.79
   1   2 -35   -0.47    0.51
  -1  -2  35    0.41    0.50
   1  -2 -34   53.26    4.55
   1   2 -34   43.82    4.36
  -1  -2  34   46.28    4.15
  -1   2  34   54.46    4.21
   1   2 -34   52.37    3.04
   1  -2 -34   50.90    2.90
   1  -2 -33    1.41    0.77
   1   2 -33    1.12    0.83
   1  -2 -33    1.57    0.80
  -1  -2  33    1.99    0.92
  -1   2  33    2.32    0.85
   1  -2 -33    1.54    0.51
   1   2 -33    1.66    0.56
   1   2 -32   47.03    4.29
   1  -2 -32   68.58    4.88
   1  -2 -32   57.54    4.12
  -1  -2  32   54.41    4.15
  -1   2  32   60.16    4.09
   1  -2 -32   56.98    2.89
   1   2 -32   53.84    2.87
   1  -2 -31    1.80    0.92
   1   2 -31    2.32    0.99
   1  -2 -31    2.92    0.93
  -1   2  31    1.84    0.74
  -1  -2  31    2.35    0.86
   1   2 -31    2.35    0.62
   1  -2 -31    2.48    0.64
   1   2 -30   65.36    4.21
   1  -2 -30   74.65    4.39
   1   2 -30   60.35    4.60
   1  -2 -30   86.67    5.57
  -1  -2  30   70.47    4.36
  -1   2  30   81.34    4.72
   1  -2 -29    1.02    0.58
   1   2 -29    0.59    0.50
  -1   2  29    0.90    0.48
  -1  -2  29    0.78    0.47
   1   2 -29    0.38    0.55
   1  -2 -29    0.56    0.50
  -1   2  28   36.93    2.82
  -1  -2  28   34.84    3.10
   1   2 -28   33.64    2.95
   1  -2 -28   33.31    2.90
   1   2 -28   43.03    3.74
   1  -2 -28   36.53    3.23
  -1  -2  27   78.76    4.54
  -1   2  27   74.54    3.81
   1   2 -27   76.95    4.35
   1  -2 -27   83.97    4.28
   1   2 -27   91.65    5.74
   1   2 -27   83.11    4.86
   1  -2 -27   80.65    4.40
  -1  -2  26   29.63    2.74
  -1   2  26   25.82    2.18
   1  -2 -26   31.24    2.58
   1   2 -26   29.68    2.66
   1   2 -26   34.25    3.38
   1  -2 -26   34.90    2.87
   1   2 -26   24.29    2.64
  -1   2  25   20.47    2.01
  -1  -2  25   21.06    2.26
   1  -2 -25   21.67    2.09
   1   2 -25   22.61    2.27
   1   2 -25   20.62    2.57
   1  -2 -25   21.44    2.25
   1   2 -25   18.17    2.23
  -1  -2  24    3.09    0.92
  -1   2  24    2.06    0.67
   1   2 -24    2.91    0.81
   1  -2 -24    1.91    0.64
   1   2 -24    2.40    0.93
   1   2 -24    1.76    0.73
   1  -2 -24    0.90    0.59
  -1  -2  23   -0.78    0.49
  -1   2  23   -0.41    0.36
   1  -2 -23    0.00    0.19
   1   2 -23   -0.55    0.38
   1   2 -23    0.00    0.36
   1   2 -23    0.10    0.30
   1  -2 -23    0.00    0.24
  -1   2  22    1.81    0.55
  -1  -2  22    1.59    0.65
   1  -2 -22    1.49    0.57
   1   2 -22    1.62    0.66
   1   2 -22    1.87    0.81
   1   2 -22    1.41    0.69
   1  -2 -22    1.68    0.70
  -1  -2  21    2.17    0.74
  -1   2  21    2.49    0.71
   1  -2 -21    2.63    0.71
   1   2 -21    2.19    0.67
   1   2 -21    2.55    0.98
   1   2 -21    1.11    0.66
   1  -2 -21    2.26    0.73
  -1   2  20   15.68    1.55
  -1  -2  20   15.80    1.72
   1  -2 -20   17.14    1.67
   1   2 -20   18.10    1.78
   1   2 -20   18.85    2.17
   1   2 -20   16.90    1.87
   1  -2 -20   20.07    1.98
  -1  -2  19    0.08    0.27
  -1   2  19   -0.13    0.24
   1  -2 -19    0.05    0.17
   1   2 -19    0.02    0.19
   1   2 -19   -0.46    0.38
   1   2 -19    0.13    0.35
   1  -2 -19    0.00    0.23
  -1  -2  18  408.18    8.02
  -1   2  18  420.75    7.29
   1  -2 -18  446.02    7.63
   1   2 -18  485.73    8.51
   1   2 -18  439.16    9.43
   1  -2 -18  464.86    8.53
   1   2 -18  380.49    7.90
  -1  -2  17    1.92    0.59
  -1   2  17    1.73    0.49
   1   2 -17    1.66    0.54
   1  -2 -17    1.32    0.50
   1   2 -17    1.49    0.57
   1   2 -17    1.38    0.59
   1  -2 -17    1.41    0.52
  -1   2  16   72.14    2.79
  -1  -2  16   74.16    3.24
   1  -2 -16   66.73    2.77
   1   2 -16   74.92    3.12
   1   2 -16   83.15    3.74
   1   2 -16   75.60    3.31
   1  -2 -16   86.33    3.43
  -1   2  15    1.62    0.42
  -1  -2  15    1.66    0.54
   1   2 -15    1.40    0.44
   1  -2 -15    1.30    0.49
   1   2 -15    1.72    0.56
   1   2 -15    1.79    0.53
   1  -2 -15    1.04    0.47
  -1   2  14   13.65    1.14
  -1  -2  14   11.06    1.19
   1  -2 -14   13.68    1.30
   1   2 -14   12.68    1.23
   1   2 -14   12.76    1.46
   1   2 -14   10.65    1.24
   1  -2 -14   13.62    1.32
  -1  -2  13   10.35    1.12
  -1   2  13   11.98    1.02
   1   2 -13   10.85    1.09
   1  -2 -13   11.80    1.11
   1   2 -13   10.07    1.23
   1  -2 -13   10.84    1.19
   1   2 -13   14.93    1.39
  -1  -2  12   24.81    1.65
  -1   2  12   26.23    1.42
   1   2 -12   25.11    1.63
   1  -2 -12   27.10    1.62
   1   2 -12   27.88    1.86
   1   2 -12   19.99    1.53
   1  -2 -12   24.33    1.67
  -1  -2  11   11.04    1.09
  -1   2  11   11.57    0.93
   1  -2 -11   12.75    1.09
   1   2 -11   12.19    1.13
   1   2 -11   12.88    1.23
   1  -2 -11   11.89    1.10
   1   2 -11   11.54    1.19
  -1   2  10    0.41    0.18
  -1  -2  10    0.31    0.19
   1  -2 -10    0.78    0.28
   1   2 -10    0.45    0.27
   1   2 -10    0.44    0.30
   1   2 -10    0.56    0.28
   1  -2 -10    0.56    0.27
  -1   2   9    7.44    0.67
  -1  -2   9    7.63    0.82
   1   2  -9    6.83    0.81
   1  -2  -9    7.72    0.82
   1   2  -9    7.88    0.94
   1  -2  -9    6.16    0.77
  -1   2   8   78.93    1.90
  -1  -2   8   78.79    2.47
   1  -2  -8   78.02    2.37
   1   2  -8   73.28    2.43
   1   2  -8   81.84    2.67
  -1   2   7    0.31    0.12
  -1  -2   7    0.25    0.17
   1   2  -7    0.39    0.21
   1   2  -7    0.03    0.12
   1  -2  -7    0.31    0.21
   1   2  -7    0.41    0.21
   1   2  -6  626.74    6.70
   1  -2  -6  713.26    6.98
   1   2  -6  721.76    7.10
  -1  -2   5    0.00    0.07
  -1   2   5   -0.04    0.06
   1  -2  -5    0.07    0.14
   1   2  -5    0.04    0.10
   1   2  -4    0.61    0.23
  -1  -2   4    1.21    0.23
  -1   2   4    1.13    0.16
   1   2  -4    1.35    0.31
   1  -2  -4    0.74    0.24
  -1   2   4    0.88    0.27
  -1   2   3    4.75    0.33
   1   2  -3    5.55    0.61
   1  -2  -3    3.50    0.46
  -1   2   3    3.84    0.46
  -1  -2   3    5.15    0.49
  -1  -2   2    0.65    0.17
  -1   2   2    0.60    0.21
   1   2  -2    0.59    0.21
   1  -2  -2    0.72    0.20
   1   2  -2    0.60    0.13
  -1   2   2    0.65    0.12
  -1  -2   1    0.10    0.07
  -1   2   1    0.17    0.11
   1   2  -1    0.16    0.09
  -1   2   1    0.19    0.07
  -1  -2   0  124.24    1.99
   1   2   0  118.58    2.13
  -1   2   0  153.94    2.93
  -1  -2  -1    0.23    0.10
   1   2   1    0.26    0.07
  -1   2  -1    0.32    0.15
   1   2   1    0.15    0.10
  -1   2  -1    0.31    0.13
   1  -2   2    2.37    0.28
   1   2   2    1.54    0.19
   1   2   2    1.96    0.33
  -1   2  -2    1.54    0.34
  -1  -2  -2    2.35    0.34
  -1   2  -2    2.02    0.30
  -1   2  -3   37.27    1.34
  -1   2  -3   42.02    1.66
   1   2   3   32.13    1.38
   1  -2   3   36.11    1.16
  -1  -2  -3   45.81    1.63
  -1  -2  -4    5.01    0.63
   1   2   4    5.16    0.59
   1  -2   4    5.24    0.49
  -1   2  -4    4.45    0.53
  -1  -2  -5    0.53    0.22
   1   2   5    0.68    0.24
   1  -2   5    0.98    0.24
  -1   2  -5    1.00    0.26
  -1   2  -5    0.81    0.20
  -1  -2  -6  766.18    8.11
   1   2   6  739.59    7.61
  -1   2  -6  758.65    6.39
  -1   2  -6  751.57    5.50
  -1   2  -7    9.18    0.65
  -1   2  -7    7.46    0.69
  -1  -2  -7    8.50    0.90
   1   2   7    7.84    0.89
   1  -2   7    8.65    0.76
  -1  -2  -8    0.31    0.25
  -1   2  -8    0.22    0.17
   1  -2   8    0.34    0.19
   1   2   8    0.50    0.25
  -1   2  -8    0.27    0.17
   1   2   9  229.07    4.83
   1  -2   9  236.73    4.16
  -1   2  -9  237.15    3.62
  -1   2 -10   19.45    1.28
  -1  -2 -10   20.17    1.53
   1   2  10   18.69    1.46
   1  -2  10   19.95    1.30
  -1   2 -10   19.15    1.10
  -1  -2 -11   19.20    1.53
  -1   2 -11   16.93    1.24
   1   2  11   15.79    1.40
   1  -2  11   19.39    1.29
  -1   2 -11   18.37    1.13
  -1   2 -12  120.74    4.01
  -1  -2 -12  119.00    3.68
  -1   2 -12  101.12    3.08
   1   2  12  112.82    3.75
   1  -2  12  103.24    3.08
  -1   2 -12  106.49    2.81
  -1   2 -13    1.58    0.52
  -1   2 -13    1.48    0.41
  -1  -2 -13    0.98    0.43
   1   2  13    0.75    0.39
   1  -2  13    1.35    0.38
  -1   2 -13    1.34    0.36
  -1  -2 -13    1.00    0.35
  -1   2 -14   63.15    3.26
  -1   2 -14   52.66    2.40
  -1  -2 -14   58.60    2.69
   1   2  14   59.25    2.89
   1  -2  14   55.06    2.39
  -1  -2 -14   64.36    2.58
  -1   2 -14   53.83    2.19
  -1   2 -15   62.97    3.45
  -1  -2 -15   69.29    3.00
  -1   2 -15   57.87    2.63
   1  -2  15   51.25    2.41
   1   2  15   60.66    3.03
  -1   2 -15   58.84    2.38
  -1  -2 -15   62.17    2.54
  -1   2 -16  130.39    4.98
  -1   2 -16  102.88    3.62
  -1  -2 -16  130.71    4.35
   1   2  16  117.53    4.32
   1  -2  16   96.96    3.43
  -1  -2 -16  108.11    3.42
  -1   2 -16  107.85    3.37
  -1   2 -17    8.07    1.40
  -1  -2 -17    9.20    1.11
  -1   2 -17    8.85    1.02
  -1   2 -17    8.23    1.08
  -1  -2 -17    8.34    1.15
   1   2  17    6.96    1.16
   1  -2  17    7.54    1.04
  -1  -2 -18    0.91    0.38
  -1  -2 -18    1.08    0.41
  -1   2 -18    1.13    0.41
  -1  -2 -18    0.90    0.45
  -1   2 -18    0.93    0.48
  -1   2 -18    1.34    0.63
   1  -2  18    1.14    0.46
   1   2  18    1.03    0.53
  -1  -2 -19    2.65    0.57
  -1   2 -19    2.17    0.56
  -1  -2 -19    2.26    0.59
  -1   2 -19    2.35    0.69
  -1  -2 -19    2.59    0.76
  -1   2 -19    2.20    0.83
   1  -2  19    2.92    0.74
   1   2  19    1.81    0.77
  -1   2 -20   19.82    1.68
  -1  -2 -20   22.09    1.77
   1   2  20   20.53    2.06
  -1   2 -20   21.46    2.02
  -1  -2 -20   20.66    2.03
  -1   2 -20   22.38    2.46
   1  -2  20   22.74    1.90
  -1   2 -21  130.83    5.77
   1  -2  21  101.26    4.05
   1   2  21  115.17    4.94
  -1   2 -21  119.53    4.22
  -1  -2 -21  117.26    4.14
  -1  -2 -21  132.03    5.08
  -1   2 -21  100.63    4.46
  -1  -2 -22   12.26    1.37
  -1   2 -22   11.30    1.38
  -1   2 -22   10.66    1.83
   1  -2  22    9.71    1.39
   1   2  22    9.44    1.56
   1   2  22   10.16    1.48
   1  -2  22    8.63    1.55
  -1  -2 -22   12.69    1.69
  -1   2 -22   12.27    1.62
  -1   2 -23    0.31    0.28
  -1  -2 -23    0.36    0.32
  -1   2 -23    0.25    0.38
   1   2  23   -0.07    0.24
   1  -2  23    0.00    0.36
   1   2  23    0.14    0.30
  -1  -2 -23    0.49    0.42
  -1   2 -23    0.16    0.39
  -1   2 -24   54.73    3.62
  -1  -2 -24   62.07    3.71
   1  -2  24   51.86    3.63
   1   2  24   56.74    3.58
   1   2  24   59.12    3.91
  -1   2 -24   55.18    3.12
  -1  -2 -24   62.10    3.20
   1  -2  25   -0.35    0.36
   1   2  25   -0.13    0.24
  -1   2 -25    0.29    0.40
  -1  -2 -25    0.00    0.31
  -1  -2 -25    0.39    0.34
   1  -2  26   26.23    2.71
   1   2  26   30.27    2.73
  -1  -2 -26   34.59    2.93
  -1   2 -26   23.74    2.57
  -1  -2 -26   27.17    2.23
   1  -2  27   43.97    3.59
   1   2  27   41.36    3.38
  -1   2 -27   40.39    3.36
  -1  -2 -27   46.86    3.46
  -1  -2 -27   42.26    2.85
   1  -2  28    0.54    0.50
   1   2  28    1.48    0.65
  -1  -2 -28    1.86    0.75
  -1   2 -28    1.17    0.65
  -1  -2 -28    1.03    0.48
  -1   2 -29    0.42    0.50
  -1  -2 -29    0.61    0.49
   1   2  29   -0.09    0.24
   1  -2  29    0.46    0.59
  -1  -2 -30   63.15    2.95
  -1   2 -30   57.98    2.94
   1   2  30   70.55    4.69
   1  -2  30   63.69    4.71
  -1   2 -30   62.11    4.67
  -1  -2 -30   73.06    4.68
  -1  -2 -31    0.47    0.28
  -1   2 -31    0.63    0.40
  -1  -2 -31    0.61    0.61
  -1   2 -31    0.75    0.59
   1   2  31    0.53    0.49
   1  -2  31    1.20    0.76
  -1   2 -32   21.72    1.94
  -1  -2 -32   22.98    1.87
  -1   2 -32   18.69    2.75
  -1  -2 -32   25.03    2.93
   1  -2  32   24.34    3.04
   1   2  32   24.60    2.87
  -1   2 -33    2.99    1.19
  -1  -2 -33    4.01    1.30
  -1   2 -33    3.63    0.86
  -1  -2 -33    4.26    0.85
   1  -2  33    3.55    1.21
   1   2  33    4.17    1.29
  -1   2 -34    2.59    0.69
  -1  -2 -34    2.25    0.62
  -1   2 -34    2.31    1.05
  -1  -2 -34    2.73    1.05
   1  -2  34    2.04    0.88
   1   2  34    1.42    0.73
  -1  -2 -35   11.04    1.41
  -1   2 -35   11.45    1.51
   1  -2  35    8.96    1.87
  -1  -2 -35   10.79    2.15
  -1   2 -35   12.45    2.37
  -1  -2 -36    5.75    1.04
   1  -2  36    5.25    1.44
  -1  -2 -36    5.82    1.60
  -1   2 -36    4.72    1.04
   1  -2  37    3.01    1.18
  -1  -2 -37    3.00    1.21
  -1   2 -37    2.80    0.78
  -1  -2 -37    2.77    0.81
  -1  -2 -38    0.25    0.27
   1  -2  38    0.56    0.67
  -1   2 -38    0.00    0.18
  -1  -2 -38    0.71    0.64
  -1   2 -39   13.58    1.77
  -1  -2 -39   12.22    1.59
  -1   2 -40    0.15    0.30
  -1  -2 -40    0.11    0.24
  -1  -2 -41    0.70    0.41
  -1   2 -41    0.70    0.49
  -1   2 -42    0.28    0.37
  -1  -2 -42    0.71    0.45
  -1  -2 -43    0.17    0.34
  -1   2 -43    0.00    0.39
  -1  -2 -44    0.54    0.36
  -1   2 -44    0.31    0.32
  -1   2 -45    3.98    0.91
  -1  -2 -45    4.91    0.95
  -1   2 -46    0.00    0.20
  -1  -2 -46    0.21    0.30
  -1   2 -47    1.07    0.62
  -1  -2 -47    1.11    0.46
  -1   2 -48    0.38    0.36
  -1  -2 -48    1.02    0.48
  -1   2 -49    1.68    0.55
  -1  -2 -49    1.69    0.55
  -1   2 -50   -0.33    0.28
  -1  -2 -50    0.21    0.31
  -1  -2 -51    1.62    0.47
  -1   2 -51    1.45    0.53
  -1  -2 -52    0.40    0.24
  -1   2 -52    0.00    0.13
  -1  -2 -53    0.00    0.10
  -1  -2 -53    0.07    0.15
   1  -3 -53   -0.24    0.19
   1   3 -53   -0.36    0.24
   1   3 -52    0.39    0.27
   1  -3 -52    0.36    0.24
   1   3 -51    3.17    0.80
   1  -3 -51    4.00    0.74
   1  -3 -50    1.43    0.47
   1   3 -50    0.98    0.45
   1  -3 -49    0.37    0.32
   1   3 -49    0.00    0.28
   1   3 -48    0.54    0.36
   1  -3 -48    0.57    0.36
   1  -3 -47   10.47    1.39
   1   3 -47   11.11    1.52
   1  -3 -46    0.33    0.35
   1   3 -46   -0.18    0.28
   1  -3 -45   31.10    2.39
   1   3 -45   30.89    2.58
   1   3 -44    1.65    0.64
   1  -3 -44    2.09    0.68
   1  -3 -43    0.28    0.31
   1   3 -43   -0.21    0.32
   1   3 -42    1.38    0.65
   1  -3 -42    1.72    0.65
   1  -3 -41    1.49    0.58
   1   3 -41    1.17    0.57
   1   3 -40    1.20    0.55
   1  -3 -40    0.86    0.55
  -1  -3  39    9.33    2.07
   1   3 -39   12.96    1.69
   1  -3 -39   11.20    1.51
   1  -3 -38    0.88    0.72
  -1  -3  38   -0.32    0.59
   1  -3 -38    1.09    0.53
   1   3 -38    0.56    0.44
   1  -3 -37    6.42    1.71
  -1  -3  37    5.26    1.52
   1   3 -37    5.05    1.07
   1  -3 -37    4.88    1.00
   1  -3 -36   11.96    2.29
  -1  -3  36    9.98    2.03
   1  -3 -36   11.62    1.49
   1   3 -36   12.04    1.54
   1  -3 -35    3.27    1.19
  -1  -3  35    2.50    1.00
   1  -3 -35    3.17    0.75
   1   3 -35    3.37    0.84
   1  -3 -34    0.45    0.53
  -1  -3  34   -0.53    0.53
   1   3 -34    0.63    0.34
   1  -3 -34   -0.01    0.15
   1  -3 -33   11.35    2.08
   1  -3 -33   11.37    1.91
  -1  -3  33   14.57    2.41
   1   3 -33   12.79    1.48
   1  -3 -33   12.19    1.37
   1  -3 -32    0.75    0.64
   1  -3 -32    0.21    0.34
  -1  -3  32    0.04    0.25
   1  -3 -32    0.11    0.14
   1   3 -32    0.53    0.37
   1  -3 -31    0.86    0.67
   1  -3 -31    1.17    0.61
  -1  -3  31    1.05    0.63
  -1   3  31    1.33    0.68
   1   3 -31    1.13    0.46
   1  -3 -31    1.68    0.52
  -1   3  30   58.16    3.73
  -1  -3  30   55.64    3.94
   1  -3 -30   57.40    3.87
   1   3 -30   54.62    4.40
   1  -3 -30   65.65    4.35
  -1  -3  29   35.89    3.08
  -1   3  29   40.93    3.09
   1   3 -29   34.97    3.16
   1  -3 -29   39.47    3.10
   1   3 -29   32.68    3.78
   1  -3 -29   38.81    3.22
   1   3 -29   37.82    3.56
  -1  -3  28   27.62    2.81
  -1   3  28   30.16    2.65
   1  -3 -28   29.00    2.58
   1   3 -28   27.26    2.75
   1   3 -28   26.77    3.31
   1  -3 -28   28.45    2.74
   1   3 -28   21.12    2.67
  -1  -3  27   55.04    3.82
  -1   3  27   53.60    3.26
   1   3 -27   56.08    3.84
   1  -3 -27   54.28    3.42
   1   3 -27   63.51    5.01
   1  -3 -27   58.84    3.81
   1   3 -27   55.28    4.06
  -1   3  26    0.47    0.29
  -1  -3  26    0.11    0.40
   1   3 -26    0.22    0.32
   1  -3 -26    0.50    0.39
   1   3 -26    0.97    0.78
   1  -3 -26    0.12    0.33
   1   3 -26    0.01    0.21
  -1   3  25    0.36    0.31
  -1  -3  25    0.82    0.51
   1   3 -25    0.75    0.49
   1  -3 -25    0.40    0.39
   1   3 -25    0.35    0.49
   1   3 -25    0.33    0.42
   1  -3 -25    0.90    0.56
  -1   3  24    1.55    0.53
  -1  -3  24    0.95    0.66
   1  -3 -24    1.85    0.65
   1   3 -24    1.51    0.69
   1   3 -24    1.04    0.72
   1  -3 -24    1.18    0.63
   1   3 -24    1.98    0.80
  -1   3  23    3.59    0.81
  -1  -3  23    2.61    0.80
   1  -3 -23    3.20    0.86
   1   3 -23    3.03    0.85
   1   3 -23    2.92    1.04
   1  -3 -23    3.31    0.93
   1   3 -23    2.64    0.94
  -1   3  22    5.11    0.92
  -1  -3  22    4.01    1.02
   1   3 -22    4.57    1.02
   1  -3 -22    4.31    0.98
   1   3 -22    4.26    1.21
   1   3 -22    3.70    1.00
   1  -3 -22    4.17    1.09
  -1  -3  21    1.12    0.70
  -1   3  21    1.02    0.47
   1   3 -21    1.10    0.51
   1  -3 -21    1.08    0.54
   1   3 -21    0.97    0.68
   1   3 -21    0.57    0.45
   1  -3 -21    1.27    0.59
  -1  -3  20   43.04    2.86
  -1   3  20   41.36    2.37
   1   3 -20   37.30    2.75
   1  -3 -20   47.22    2.69
   1   3 -20   39.83    3.25
   1  -3 -20   41.10    2.78
   1   3 -20   42.58    2.86
  -1  -3  19    2.92    0.84
  -1   3  19    6.13    0.92
   1  -3 -19    4.42    0.85
   1   3 -19    5.14    0.97
   1   3 -19    3.51    0.96
   1   3 -19    6.04    1.20
   1  -3 -19    5.86    1.06
  -1  -3  18 1079.94   13.58
   1   3 -18 1094.64   13.14
   1  -3 -18 1108.96   12.48
   1   3 -18 1096.84   13.66
  -1  -3  17    1.05    0.53
  -1   3  17    1.59    0.47
   1  -3 -17    1.71    0.55
   1   3 -17    1.63    0.54
   1   3 -17    0.51    0.42
   1  -3 -17    0.59    0.49
   1   3 -17    1.87    0.71
  -1  -3  16    0.17    0.24
  -1   3  16    0.01    0.15
   1  -3 -16    0.21    0.24
   1   3 -16   -0.36    0.26
   1   3 -16   -0.14    0.26
   1  -3 -16    0.00    0.24
   1   3 -16    0.15    0.21
  -1  -3  15  150.72    4.60
  -1   3  15  149.58    3.76
   1  -3 -15  147.02    4.17
   1   3 -15  125.89    4.27
   1   3 -15  118.63    4.42
   1  -3 -15  173.20    4.85
   1   3 -15  175.94    5.13
  -1  -3  14   43.82    2.39
  -1   3  14   47.03    2.02
   1   3 -14   47.49    2.48
   1  -3 -14   48.00    2.33
   1   3 -14   52.27    2.84
   1   3 -14   42.43    2.53
   1  -3 -14   49.31    2.47
  -1   3  13   24.16    1.39
  -1  -3  13   22.08    1.70
   1  -3 -13   25.75    1.72
   1   3 -13   21.79    1.64
   1   3 -13   22.66    1.85
   1  -3 -13   25.12    1.76
   1   3 -13   18.90    1.63
  -1   3  12   14.61    1.01
  -1  -3  12   12.95    1.27
   1  -3 -12   13.11    1.18
   1   3 -12   12.74    1.23
   1   3 -12   10.45    1.19
   1   3 -12   14.16    1.41
  -1  -3  11   26.49    1.70
  -1   3  11   28.07    1.32
   1   3 -11   27.56    1.78
   1   3 -11   23.41    1.73
   1  -3 -11   29.44    1.79
   1   3 -11   29.23    1.89
  -1   3  10    5.09    0.53
  -1  -3  10    5.08    0.74
   1   3 -10    4.58    0.74
   1   3 -10    4.94    0.82
   1  -3 -10    4.30    0.77
  -1   3   9  549.31    4.66
   1   3  -9  558.99    7.82
   1  -3  -9  552.69    7.32
  -1  -3   8   82.96    2.64
  -1   3   8   88.60    1.86
   1   3  -8   84.46    2.97
   1   3  -8   74.98    2.85
   1  -3  -8   78.46    2.77
  -1   3   7   36.03    1.06
   1   3  -7   40.35    2.04
   1   3  -7   44.88    2.11
   1  -3  -7   42.63    1.96
  -1  -3   7   36.45    1.67
  -1   3   6   81.73    1.40
   1   3  -6   86.27    2.83
   1  -3  -6   69.97    2.42
  -1   3   6   63.99    2.28
  -1  -3   6   76.13    2.32
  -1   3   5   10.05    0.43
   1   3  -5   11.72    1.04
   1  -3  -5   12.15    0.99
  -1   3   5   12.98    1.10
  -1  -3   5    9.06    0.77
  -1  -3   4    0.11    0.10
   1   3  -4    0.26    0.25
  -1   3   4   -0.02    0.12
   1  -3  -4   -0.07    0.12
   1   3  -3  935.15    8.91
   1  -3  -3  958.47    8.35
  -1  -3   3  877.27    6.89
  -1  -3   2    0.37    0.16
  -1   3   2    0.20    0.18
   1  -3  -2    0.45    0.22
   1   3  -2    0.27    0.09
  -1   3   2    0.20    0.14
  -1  -3   1    0.98    0.24
  -1   3   1    1.08    0.32
   1   3  -1    1.05    0.22
   1   3  -1    0.85    0.19
  -1   3   1    1.46    0.28
  -1  -3   0    7.92    0.56
  -1   3   0    5.15    0.73
   1   3   0    5.76    0.49
   1   3   0    8.66    0.61
   1   3   0    9.26    0.80
  -1   3   0   12.32    0.76
  -1   3  -1   20.62    1.05
   1   3   1   12.46    0.79
  -1   3  -1   16.07    1.18
   1   3   1    8.88    0.64
  -1  -3  -1   14.81    0.73
  -1   3  -2    7.07    0.73
   1   3   2    6.16    0.61
  -1   3  -2    7.65    0.85
  -1  -3  -2    7.62    0.70
   1  -3   3  900.14    5.53
   1   3   3  933.94    7.75
  -1   3  -3  933.09    8.46
   1  -3   4   39.14    1.21
   1   3   4   40.80    1.72
  -1   3  -4   40.25    1.70
   1   3   4   36.52    1.37
  -1  -3  -4   41.18    1.68
  -1   3  -5    8.02    0.82
   1   3   5    7.14    0.79
   1  -3   5    7.22    0.57
  -1  -3  -5    6.93    0.76
  -1  -3  -5    8.78    0.94
  -1   3  -6 1197.99   10.04
  -1  -3  -6 1135.08   11.07
  -1   3  -7    9.14    0.80
   1   3   7    8.68    0.93
   1  -3   7    8.10    0.66
  -1  -3  -7    9.77    1.06
  -1   3  -8   14.35    0.99
   1  -3   8   14.27    0.90
   1   3   8   12.70    1.16
  -1  -3  -8   15.51    1.35
  -1   3  -9  820.35    7.73
   1   3   9  794.66    9.29
   1  -3   9  793.46    7.02
  -1   3  -9  826.41    8.72
   1  -3  10   59.70    2.07
   1   3  10   56.94    2.63
  -1   3 -10   61.79    2.46
  -1  -3 -10   58.42    2.67
  -1   3 -10   64.66    2.24
  -1   3 -11   19.11    1.29
   1  -3  11   17.92    1.19
   1   3  11   16.58    1.41
  -1   3 -11   17.63    1.39
  -1  -3 -11   19.95    1.62
  -1   3 -12    6.06    0.75
   1  -3  12    5.64    0.70
   1   3  12    5.68    0.88
  -1  -3 -12    6.25    0.95
  -1   3 -12    6.77    0.88
  -1   3 -12    5.05    0.90
  -1   3 -13    7.00    0.85
   1  -3  13    6.02    0.73
   1   3  13    5.68    0.96
  -1   3 -13    6.60    0.91
  -1  -3 -13    6.82    1.00
  -1   3 -13    7.09    1.12
  -1   3 -14    3.98    0.65
   1   3  14    3.59    0.76
   1  -3  14    4.36    0.66
  -1   3 -14    3.65    0.72
  -1  -3 -14    3.77    0.76
  -1   3 -14    3.61    0.84
  -1  -3 -15    0.48    0.29
  -1   3 -15    0.11    0.19
  -1   3 -15    0.57    0.30
  -1   3 -15    0.31    0.30
  -1  -3 -15    0.25    0.20
   1  -3  15    0.17    0.20
   1   3  15   -0.12    0.22
  -1  -3 -16   64.41    2.81
  -1   3 -16   67.87    2.83
   1  -3  16   68.71    2.77
   1   3  16   65.22    3.41
  -1   3 -16   72.24    3.20
  -1  -3 -16   76.86    3.41
  -1   3 -16   72.72    3.83
  -1   3 -17    2.05    0.59
  -1  -3 -17    1.87    0.61
  -1   3 -17    1.82    0.50
  -1   3 -17    2.39    0.81
  -1  -3 -17    1.49    0.46
   1   3  17    1.60    0.57
   1  -3  17    1.47    0.47
  -1   3 -18  221.45    5.44
  -1  -3 -18  269.65    5.92
   1  -3  18  262.07    5.82
   1   3  18  258.15    7.08
  -1   3 -18  251.27    6.32
  -1  -3 -18  289.61    6.97
  -1   3 -18  227.10    7.29
  -1  -3 -19    0.05    0.16
  -1   3 -19    1.16    0.53
  -1  -3 -19    0.49    0.44
   1   3  19   -0.54    0.43
   1  -3  19    0.00    0.18
  -1   3 -19    0.38    0.30
  -1   3 -19    0.61    0.54
  -1  -3 -20    0.84    0.47
  -1   3 -20    0.98    0.51
  -1  -3 -20    0.57    0.48
   1  -3  20    0.72    0.39
   1   3  20    0.17    0.31
  -1   3 -20    0.54    0.56
  -1   3 -20    0.83    0.36
  -1   3 -21   55.44    3.97
   1   3  21   43.02    3.13
   1  -3  21   47.42    2.71
  -1   3 -21   42.54    2.60
  -1  -3 -21   45.46    2.60
   1  -3  21   40.53    3.13
   1   3  21   45.64    2.95
  -1  -3 -21   49.13    3.15
  -1   3 -21   45.48    3.00
  -1   3 -22    0.12    0.25
  -1   3 -22   -0.03    0.30
   1   3  22    0.15    0.31
  -1  -3 -22   -0.01    0.16
   1   3  22   -0.01    0.21
   1  -3  22    0.00    0.27
  -1  -3 -22   -0.15    0.26
  -1   3 -22    0.10    0.24
  -1   3 -23   13.88    2.09
   1   3  23   10.75    1.77
  -1   3 -23   11.79    1.44
  -1  -3 -23   14.17    1.55
   1   3  23   12.31    1.61
   1  -3  23   11.39    1.74
  -1  -3 -23   13.23    1.82
  -1   3 -23   12.69    1.78
  -1   3 -24   11.42    2.01
   1   3  24   11.93    1.80
   1   3  24   10.92    1.54
   1  -3  24   11.35    1.75
  -1  -3 -24   13.39    1.54
  -1   3 -24   10.81    1.72
  -1  -3 -24   14.50    1.93
  -1   3 -25   39.13    3.67
  -1  -3 -25   40.67    3.22
  -1   3 -25   40.66    3.25
  -1  -3 -25   35.43    2.49
   1  -3  25   30.52    2.91
   1   3  25   33.87    2.74
  -1  -3 -26   13.55    1.88
  -1   3 -26   12.10    1.89
  -1  -3 -26   15.23    1.72
   1   3  26   14.29    1.92
   1  -3  26    9.47    1.77
  -1  -3 -27   13.26    1.91
  -1   3 -27    9.60    1.75
  -1  -3 -27   11.57    1.56
   1  -3  27    9.82    1.79
   1   3  27   11.44    1.70
  -1  -3 -28   39.54    3.27
  -1   3 -28   44.04    3.65
  -1  -3 -28   46.14    3.06
   1  -3  28   45.34    3.77
   1   3  28   43.05    3.37
  -1   3 -29    9.38    1.75
  -1  -3 -29    9.36    1.64
   1  -3  29    7.97    1.72
   1   3  29    9.23    1.65
  -1  -3 -29    8.34    1.37
  -1   3 -30   63.06    3.08
  -1  -3 -30   64.67    2.98
   1   3  30   74.56    4.57
   1  -3  30   65.81    4.78
  -1  -3 -30   75.49    4.65
  -1   3 -30   64.31    4.69
  -1   3 -31   -0.34    0.41
  -1  -3 -31    0.36    0.43
  -1  -3 -31    0.37    0.30
  -1   3 -31    0.41    0.32
   1   3  31    0.23    0.25
   1  -3  31    0.39    0.39
  -1   3 -32   17.29    1.69
  -1  -3 -32   18.29    1.69
  -1  -3 -32   22.58    2.78
   1  -3  32   17.22    2.59
  -1   3 -33    6.86    1.11
  -1  -3 -33    7.94    1.15
   1  -3  33    6.48    1.65
  -1  -3 -33    7.80    1.86
  -1  -3 -34    0.47    0.33
  -1   3 -34    0.52    0.37
   1  -3  34    0.24    0.39
  -1  -3 -34    1.04    0.71
  -1  -3 -35    0.61    0.35
  -1   3 -35    1.47    0.56
   1  -3  35    1.30    0.78
  -1  -3 -35    0.79    0.65
  -1  -3 -36    2.12    1.01
   1  -3  36    1.69    0.83
  -1  -3 -36    1.80    0.60
  -1   3 -36    1.40    0.61
  -1  -3 -37    0.55    0.58
   1  -3  37   -0.35    0.50
  -1   3 -37    0.18    0.29
  -1  -3 -37    0.15    0.22
  -1  -3 -38    3.33    1.32
   1  -3  38    5.43    1.62
  -1   3 -38    3.94    0.97
  -1  -3 -38    4.06    0.93
  -1   3 -39    2.95    0.85
  -1  -3 -39    2.29    0.74
  -1   3 -40    6.33    1.20
  -1  -3 -40    5.89    1.08
  -1   3 -41    1.06    0.50
  -1  -3 -41    0.57    0.37
  -1  -3 -42   -0.11    0.27
  -1   3 -42    0.35    0.35
  -1  -3 -43    0.00    0.18
  -1   3 -43    0.00    0.25
  -1  -3 -44    1.76    0.58
  -1   3 -44    1.80    0.62
  -1  -3 -45    3.23    0.84
  -1   3 -45    3.35    0.89
  -1   3 -46    0.89    0.48
  -1  -3 -46    0.71    0.42
  -1  -3 -47    0.95    0.43
  -1   3 -47    0.54    0.35
  -1  -3 -48   10.11    1.23
  -1   3 -48    9.69    1.34
  -1  -3 -49    4.06    0.77
  -1   3 -49    4.57    0.88
  -1   3 -50    0.18    0.21
  -1  -3 -50   -0.40    0.27
  -1  -3 -51    0.26    0.24
  -1   3 -51    0.23    0.20
  -1  -3 -52   -0.03    0.15
  -1  -3 -52    0.25    0.19
  -1  -3 -53    0.11    0.16
  -1  -3 -53    1.05    0.33
  -1   3 -53    0.67    0.31
   1   4 -53    7.04    0.94
   1  -4 -53    6.84    0.79
   1   4 -52    1.39    0.44
   1  -4 -52    1.10    0.36
   1  -4 -51    0.38    0.27
   1   4 -51    0.70    0.35
   1  -4 -50   11.33    1.25
   1   4 -50    9.63    1.24
   1  -4 -49    0.27    0.27
   1   4 -49    0.00    0.19
   1   4 -48    1.11    0.44
   1  -4 -48    1.55    0.53
   1   4 -48    1.35    0.70
   1   4 -47   -0.48    0.36
   1  -4 -47   -0.03    0.21
   1  -4 -46    0.09    0.20
   1   4 -46    0.10    0.24
   1   4 -45    0.43    0.46
   1  -4 -45    0.23    0.36
   1  -4 -44    1.75    0.64
   1   4 -44    2.43    0.79
   1   4 -43    1.30    0.60
   1  -4 -43    1.71    0.59
   1   4 -42    3.37    0.98
   1  -4 -42    4.91    1.03
   1   4 -41    1.53    0.65
   1  -4 -41    2.14    0.71
   1   4 -40    2.17    0.74
   1  -4 -40    2.62    0.73
   1   4 -39    6.42    1.21
   1  -4 -39    5.98    1.10
  -1  -4  38   20.67    3.16
   1  -4 -38   20.63    3.05
   1   4 -38   22.22    2.18
   1  -4 -38   23.23    2.10
   1  -4 -37    2.88    0.76
   1   4 -37    2.48    0.78
   1  -4 -37    2.59    1.08
  -1  -4  37    2.09    0.98
   1  -4 -36   40.71    2.70
   1   4 -36   47.45    3.02
  -1  -4  36   45.27    4.32
   1  -4 -36   46.84    4.25
   1  -4 -35   13.12    1.53
  -1  -4  35   11.76    2.18
   1   4 -35   12.89    1.57
   1  -4 -35   12.70    2.25
   1  -4 -34    1.97    0.86
  -1  -4  34    1.51    0.88
   1  -4 -34    2.24    0.62
   1   4 -34    2.32    0.68
   1  -4 -34    3.86    1.33
   1  -4 -33   16.06    2.22
  -1  -4  33   17.92    2.70
   1  -4 -33   19.15    2.60
   1   4 -33   18.45    1.74
   1  -4 -33   18.38    1.71
   1   4 -32    0.00    0.20
   1  -4 -32    0.08    0.20
   1  -4 -32    0.04    0.18
   1   4 -32   -0.19    0.21
  -1  -4  32    0.05    0.30
   1  -4 -32    0.06    0.35
   1  -4 -31    1.84    0.51
   1   4 -31    1.09    0.44
   1  -4 -31    1.03    0.59
  -1  -4  31    0.53    0.49
   1   4 -31    1.10    0.78
   1  -4 -31    1.35    0.66
   1  -4 -30   11.64    1.75
  -1  -4  30    9.44    1.76
   1   4 -30   12.16    2.49
   1  -4 -30   11.60    1.86
   1   4 -30   10.77    1.24
   1  -4 -29    3.63    0.97
   1  -4 -29    3.38    1.03
   1   4 -29    2.88    1.20
  -1  -4  29    2.74    0.94
  -1  -4  28    0.51    0.45
   1  -4 -28    0.43    0.38
   1  -4 -28    0.59    0.53
   1   4 -28    0.04    0.19
   1   4 -28    0.30    0.56
  -1   4  28    0.46    0.34
  -1  -4  27    0.58    0.55
   1  -4 -27    0.00    0.20
   1  -4 -27    0.03    0.21
   1   4 -27   -0.07    0.28
   1   4 -27   -0.26    0.31
  -1   4  27   -0.16    0.20
   1  -4 -26   13.80    1.86
   1   4 -26   14.16    2.39
   1   4 -26   13.54    1.92
   1  -4 -26   14.43    1.75
  -1   4  26   16.14    1.80
  -1  -4  26   12.51    1.90
   1  -4 -25   12.26    1.82
   1   4 -25   10.94    2.13
   1   4 -25   11.31    1.70
   1  -4 -25   12.50    1.62
  -1  -4  25   11.88    1.78
  -1   4  25   14.03    1.61
   1  -4 -24    9.74    1.62
   1   4 -24   10.77    1.96
   1   4 -24    9.42    1.52
   1  -4 -24   10.32    1.44
  -1  -4  24    9.58    1.55
  -1   4  24   11.49    1.43
  -1  -4  23    2.13    0.77
   1  -4 -23    0.89    0.49
   1  -4 -23    1.08    0.51
   1   4 -23    1.30    0.76
   1   4 -23    1.17    0.53
  -1   4  23    1.29    0.48
   1  -4 -22    8.72    1.40
   1   4 -22    7.42    1.60
   1   4 -22    7.24    1.30
   1  -4 -22    6.98    1.15
  -1   4  22    6.74    0.98
  -1  -4  22    6.47    1.26
  -1  -4  21    1.46    0.63
   1  -4 -21    1.55    0.62
   1  -4 -21    1.79    0.69
   1   4 -21    1.43    0.76
   1   4 -21    0.90    0.52
  -1   4  21    0.97    0.42
   1  -4 -20   11.25    1.42
   1   4 -20   11.40    1.56
   1   4 -20   13.98    1.95
  -1  -4  20   12.03    1.62
  -1   4  20   11.83    1.17
   1  -4 -20    8.81    1.45
   1  -4 -19    4.78    0.90
   1   4 -19    4.13    0.94
   1   4 -19    4.73    1.14
  -1   4  19    4.28    0.70
  -1  -4  19    4.60    1.01
   1  -4 -19    5.22    1.09
   1  -4 -18    1.44    0.53
   1   4 -18    1.14    0.54
   1   4 -18    2.19    0.86
  -1   4  18    1.78    0.44
  -1  -4  18    1.60    0.59
   1  -4 -18    1.88    0.57
   1   4 -17   33.28    2.41
   1  -4 -17   34.16    2.18
   1   4 -17   32.94    2.79
  -1  -4  17   33.45    2.45
  -1   4  17   41.32    2.06
   1  -4 -17   38.16    2.51
   1   4 -16   12.64    1.47
   1  -4 -16   14.17    1.42
   1   4 -16   14.11    1.69
  -1   4  16   14.73    1.18
  -1  -4  16   12.29    1.46
   1  -4 -16   13.58    1.46
   1   4 -15   54.44    2.88
   1  -4 -15   59.08    2.78
  -1   4  15   57.50    2.10
  -1  -4  15   60.90    3.04
   1  -4 -15   53.64    2.76
   1   4 -14    5.90    0.97
   1  -4 -14    6.55    0.97
   1   4 -14    6.91    1.14
  -1  -4  14    7.17    1.04
  -1   4  14    6.73    0.69
   1  -4 -14    6.30    0.98
   1   4 -13   11.11    1.29
   1   4 -13   10.51    1.38
  -1   4  13   11.04    0.82
  -1  -4  13   11.91    1.27
   1  -4 -13   11.41    1.27
   1   4 -12  430.25    7.72
  -1  -4  12  435.04    7.34
  -1   4  12  419.54    4.82
   1   4 -11   33.98    2.17
   1  -4 -11   36.91    2.16
  -1  -4  11   35.34    2.03
  -1   4  11   37.56    1.41
   1  -4 -10   37.94    2.16
   1   4 -10   42.05    2.46
   1   4 -10   38.38    2.28
  -1  -4  10   34.46    1.92
  -1   4  10   39.03    1.29
   1   4  -9   70.02    3.03
  -1   4   9   50.27    1.29
   1  -4  -9   53.24    2.43
  -1   4   9   72.10    2.87
  -1  -4   9   60.59    2.48
   1   4  -8    0.21    0.22
  -1   4   8    0.35    0.11
   1  -4  -8    0.05    0.19
  -1   4   8    0.13    0.19
  -1  -4   8    0.79    0.31
   1   4  -7    0.18    0.25
  -1   4   7    0.35    0.09
   1  -4  -7    0.39    0.27
  -1   4   7    0.54    0.31
  -1  -4   7    0.47    0.25
   1   4  -6  305.40    5.96
  -1  -4   6  302.80    4.77
   1   4  -5   25.87    1.81
  -1  -4   5   23.83    1.29
   1  -4  -5   25.28    1.63
  -1   4   5   25.48    1.64
   1  -4  -5   23.55    0.67
[truncated: 2,968,396 more chars]
