# Supplementary material for: Redox-active inverse crowns for small molecule activation
Source: Nat Chem. 2025 Feb 17;17(5):703–9. doi: 10.1038/s41557-024-01724-5 (PMC12055576; doi:10.1038/s41557-024-01724-5)
Supplement: Supplementary file 4 — Crystallographic data for complex 2 (CCDC 2365519). [file 41557_2024_1724_MOESM4_ESM.cif]

data_hasj220919a
_audit_creation_date               2024-06-25
_audit_creation_method
;
Olex2 1.5
(compiled 2024.02.16 svn.r378c4104 for OlexSys, GUI svn.r6928)
;
_shelx_SHELXL_version_number       '2019/2'
_audit_contact_author_address      ?
_audit_contact_author_email        ?
_audit_contact_author_name         ''
_audit_contact_author_phone        ?
_publ_contact_author_id_orcid      ?
_publ_section_references
;
Dolomanov, O.V., Bourhis, L.J., Gildea, R.J, Howard, J.A.K. & Puschmann, H.
 (2009), J. Appl. Cryst. 42, 339-341.

Sheldrick, G.M. (2015). Acta Cryst. A71, 3-8.

Sheldrick, G.M. (2015). Acta Cryst. C71, 3-8.
;
_chemical_name_common              ?
_chemical_name_systematic          ?
_chemical_formula_moiety           'C55 H105 Mg N4 Na3 O Si4'
_chemical_formula_sum              'C55 H105 Mg N4 Na3 O Si4'
_chemical_formula_weight           1044.06
_chemical_absolute_configuration   unk
_chemical_melting_point            ?
_chemical_oxdiff_formula           C55H105MgN4Na3OSi4
loop_
  _atom_type_symbol
  _atom_type_description
  _atom_type_scat_dispersion_real
  _atom_type_scat_dispersion_imag
  _atom_type_scat_source
 'C' 'C' 0.0181 0.0091 'International Tables Vol C Tables 4.2.6.8 and 6.1.1.4'
 'H' 'H' 0.0000 0.0000 'International Tables Vol C Tables 4.2.6.8 and 6.1.1.4'
 'Mg' 'Mg' 0.1719 0.1771 'International Tables Vol C Tables 4.2.6.8 and 6.1.1.4'
 'N' 'N' 0.0311 0.0180 'International Tables Vol C Tables 4.2.6.8 and 6.1.1.4'
 'Na' 'Na' 0.1353 0.1239 'International Tables Vol C Tables 4.2.6.8 and 6.1.1.4'
 'O' 'O' 0.0492 0.0322 'International Tables Vol C Tables 4.2.6.8 and 6.1.1.4'
 'Si' 'Si' 0.2541 0.3302 'International Tables Vol C Tables 4.2.6.8 and 6.1.1.4'

_shelx_space_group_comment
;
The symmetry employed for this shelxl refinement is uniquely defined
by the following loop, which should always be used as a source of
symmetry information in preference to the above space-group names.
They are only intended as comments.
;
_space_group_crystal_system        'orthorhombic'
_space_group_IT_number             29
_space_group_name_H-M_alt          'P c a 21'
_space_group_name_Hall             'P 2c -2ac'
loop_
  _space_group_symop_operation_xyz
 'x, y, z'
 '-x, -y, z+1/2'
 'x+1/2, -y, z'
 '-x+1/2, y, z+1/2'

_cell_length_a                     20.4668(2)
_cell_length_b                     14.4504(2)
_cell_length_c                     21.7229(3)
_cell_angle_alpha                  90
_cell_angle_beta                   90
_cell_angle_gamma                  90
_cell_volume                       6424.62(14)
_cell_formula_units_Z              4
_cell_measurement_reflns_used      11812
_cell_measurement_temperature      100.0(2)
_cell_measurement_theta_max        72.0530
_cell_measurement_theta_min        3.7280
_shelx_estimated_absorpt_T_max     0.897
_shelx_estimated_absorpt_T_min     0.813
_exptl_absorpt_coefficient_mu      1.427
_exptl_absorpt_correction_T_max    1.000
_exptl_absorpt_correction_T_min    0.841
_exptl_absorpt_correction_type     gaussian
_exptl_absorpt_process_details
;
CrysAlisPro 1.171.41.113a (Rigaku Oxford Diffraction, 2021)
Numerical absorption correction based on gaussian integration over
a multifaceted crystal model
Empirical absorption correction using spherical harmonics,
implemented in SCALE3 ABSPACK scaling algorithm.
;
_exptl_absorpt_special_details     ?
_exptl_crystal_colour              'clear light yellow'
_exptl_crystal_colour_lustre       clear
_exptl_crystal_colour_modifier     light
_exptl_crystal_colour_primary      yellow
_exptl_crystal_density_diffrn      1.079
_exptl_crystal_density_meas        ?
_exptl_crystal_density_method      ?
_exptl_crystal_description         block
_exptl_crystal_F_000               2288
loop_
  _exptl_crystal_face_index_h
  _exptl_crystal_face_index_k
  _exptl_crystal_face_index_l
  _exptl_crystal_face_perp_dist
 3 9 0 0.0384
 -1 -2 -1 0.0659
 -1 6 -10 0.0480
 3 -3 13 0.0593
 -1 1 0 0.0338
 -1 -2 1 0.0523
 -12 -3 6 0.0461
 1 1 0 0.0388
 1 -1 1 0.0561
 11 -3 7 0.0547
 -10 -6 -1 0.0639
 -12 0 -5 0.0626
 -4 -1 -13 0.0666
 5 -2 -13 0.0572
 1 -2 -2 0.0582
 -5 3 12 0.0534
 11 2 -8 0.0370
 7 -8 -2 0.0456
 7 -8 1 0.0430
 13 0 -3 0.0336
 -2 -1 2 0.0482
 -10 3 8 0.0352

_exptl_crystal_size_max            0.151
_exptl_crystal_size_mid            0.095
_exptl_crystal_size_min            0.078
loop_
  _exptl_oxdiff_crystal_face_indexfrac_h
  _exptl_oxdiff_crystal_face_indexfrac_k
  _exptl_oxdiff_crystal_face_indexfrac_l
  _exptl_oxdiff_crystal_face_x
  _exptl_oxdiff_crystal_face_y
  _exptl_oxdiff_crystal_face_z
 3.0601 9.1346 0.0140 -0.2530 0.1535 -0.9552
 -1.0100 -1.9975 -1.0003 0.1164 -0.0744 0.1925
 -0.8865 6.4714 -10.1811 0.4510 -0.2771 -0.8484
 3.0266 -2.7045 13.1166 -0.7364 0.4514 0.5039
 -0.9928 1.0008 0.0062 -0.0473 -0.0803 -0.0911
 -1.0065 -1.9990 0.9966 -0.0157 -0.0423 0.2323
 -11.6609 -2.5446 5.5882 -0.4565 -0.7448 0.4867
 1.0031 0.9986 -0.0008 -0.0178 0.0657 -0.1112
 0.9946 -1.0016 0.9923 -0.0187 0.0963 0.1110
 10.9489 -3.0544 6.5140 -0.1731 0.9288 0.3278
 -10.2923 -5.8629 -1.4216 0.1350 -0.7306 0.6693
 -12.2346 0.0592 -5.4735 0.1828 -0.9831 0.0090
 -4.3422 -1.1584 -13.2057 0.8486 -0.5192 -0.1014
 4.9718 -2.4179 -12.5556 0.9816 0.1826 -0.0553
 0.9842 -1.9989 -2.0057 0.2119 0.0555 0.1525
 -4.9232 2.6884 12.4517 -0.9828 -0.1828 0.0253
 10.7959 1.7235 -7.8109 0.6177 0.6524 -0.4391
 6.7624 -7.9427 -2.1224 0.4964 0.5226 0.6932
 7.3254 -7.7913 1.0061 0.2926 0.6124 0.7344
 12.8792 -0.4179 -3.3863 0.4246 0.8919 -0.1554
 -1.9976 -0.9990 2.0012 -0.1290 -0.1066 0.1611
 -10.1146 3.4368 7.5262 -0.7565 -0.6470 -0.0958

_exptl_transmission_factor_max     ?
_exptl_transmission_factor_min     ?
_diffrn_reflns_av_R_equivalents    0.0290
_diffrn_reflns_av_unetI/netI       0.0330
_diffrn_reflns_Laue_measured_fraction_full  0.999
_diffrn_reflns_Laue_measured_fraction_max  0.984
_diffrn_reflns_limit_h_max         25
_diffrn_reflns_limit_h_min         -25
_diffrn_reflns_limit_k_max         11
_diffrn_reflns_limit_k_min         -17
_diffrn_reflns_limit_l_max         26
_diffrn_reflns_limit_l_min         -25
_diffrn_reflns_number              29504
_diffrn_reflns_point_group_measured_fraction_full  0.889
_diffrn_reflns_point_group_measured_fraction_max  0.860
_diffrn_reflns_theta_full          67.684
_diffrn_reflns_theta_max           72.695
_diffrn_reflns_theta_min           3.058
_diffrn_ambient_environment        N~2~
_diffrn_ambient_temperature        100.0(2)
_diffrn_detector                   'CCD plate'
_diffrn_detector_area_resol_mean   5.2903
_diffrn_detector_type              AtlasS2
_diffrn_measured_fraction_theta_full  0.999
_diffrn_measured_fraction_theta_max  0.984
_diffrn_measurement_details
;
List of Runs (angles in degrees, time in seconds):

  # Type    Start    End  Width  t~exp~   \w     \q     \k     \f   Frames
--------------------------------------------------------------------------
  1  \w   -108.00 -21.00   1.00   25.00    --  -41.40 -38.00 -90.00   87
  2  \w      6.00  73.00   1.00   25.00    --   41.40 -99.00 120.00   67
  3  \w    101.00 173.00   1.00  100.00    --  104.66 125.00-150.00   72
  4  \w    112.00 138.00   1.00  100.00    --  104.66 103.00  37.00   26
  5  \w     33.00  62.00   1.00  100.00    --  104.66-125.00  30.00   29
  6  \w     78.00 112.00   1.00  100.00    --  104.66-125.00  30.00   34
  7  \w     33.00 130.00   1.00  100.00    --  104.66 -45.00 120.00   97
  8  \w     50.00 119.00   1.00  100.00    --  104.66 -45.00 -60.00   69
  9  \w     28.00  81.00   1.00  100.00    --  104.66 -30.00  60.00   53
 10  \w    -64.00  30.00   1.00   25.00    --  -41.40  38.00   0.00   94
 11  \w    106.00 140.00   1.00  100.00    --  104.35  77.00-120.00   34
 12  \w    123.00 174.00   1.00  100.00    --  104.35 125.00  30.00   51
 13  \w    105.00 131.00   1.00  100.00    --  104.35  77.00-150.00   26
 14  \w     55.00  85.00   1.00  100.00    --  104.35 -61.00 -90.00   30
;
_diffrn_measurement_device         'four-circle diffractometer'
_diffrn_measurement_device_type    'SuperNova, Dual, Cu at home/near, AtlasS2'
_diffrn_measurement_method         '\w scans'
_diffrn_orient_matrix_type        
 'CrysAlisPro convention (1999,Acta A55,543-557)'
_diffrn_orient_matrix_UB_11        0.0145133000
_diffrn_orient_matrix_UB_12        -0.0324522000
_diffrn_orient_matrix_UB_13        -0.0661863000
_diffrn_orient_matrix_UB_21        0.0731911000
_diffrn_orient_matrix_UB_22        -0.0077338000
_diffrn_orient_matrix_UB_23        0.0159296000
_diffrn_orient_matrix_UB_31        -0.0101250000
_diffrn_orient_matrix_UB_32        -0.1012095000
_diffrn_orient_matrix_UB_33        0.0198838000
_diffrn_radiation_monochromator    mirror
_diffrn_radiation_probe            x-ray
_diffrn_radiation_type             'Cu K\a'
_diffrn_radiation_wavelength       1.54184
_diffrn_source                     'micro-focus sealed X-ray tube'
_diffrn_source_type                'SuperNova (Cu) X-ray Source'
_reflns_Friedel_coverage           0.700
_reflns_Friedel_fraction_full      0.773
_reflns_Friedel_fraction_max       0.728
_reflns_number_gt                  10231
_reflns_number_total               10974
_reflns_special_details
;
 Reflections were merged by SHELXL according to the crystal
 class for the calculation of statistics and refinement.
 
 _reflns_Friedel_fraction is defined as the number of unique
 Friedel pairs measured divided by the number that would be
 possible theoretically, ignoring centric projections and
 systematic absences.
;
_reflns_threshold_expression       'I > 2\s(I)'
_computing_cell_refinement         'CrysAlisPro 1.171.41.113a (Rigaku OD, 2021)'
_computing_data_collection         'CrysAlisPro 1.171.41.113a (Rigaku OD, 2021)'
_computing_data_reduction          'CrysAlisPro 1.171.41.113a (Rigaku OD, 2021)'
_computing_molecular_graphics      'Olex2 1.5 (Dolomanov et al., 2009)'
_computing_publication_material    'Olex2 1.5 (Dolomanov et al., 2009)'
_computing_structure_refinement    'SHELXL 2019/2 (Sheldrick, 2015)'
_computing_structure_solution      'SHELXT 2018/2 (Sheldrick, 2018)'
_refine_diff_density_max           0.521
_refine_diff_density_min           -0.245
_refine_diff_density_rms           0.045
_refine_ls_abs_structure_details
;
 Flack x determined using 3865 quotients [(I+)-(I-)]/[(I+)+(I-)]
 (Parsons, Flack and Wagner, Acta Cryst. B69 (2013) 249-259).
;
_refine_ls_abs_structure_Flack     -0.005(13)
_refine_ls_extinction_coef         .
_refine_ls_extinction_method       none
_refine_ls_goodness_of_fit_ref     1.038
_refine_ls_hydrogen_treatment      constr
_refine_ls_matrix_type             full
_refine_ls_number_parameters       778
_refine_ls_number_reflns           10974
_refine_ls_number_restraints       762
_refine_ls_R_factor_all            0.0475
_refine_ls_R_factor_gt             0.0432
_refine_ls_restrained_S_all        1.021
_refine_ls_shift/su_max            0.001
_refine_ls_shift/su_mean           0.000
_refine_ls_structure_factor_coef   Fsqd
_refine_ls_weighting_details      
 'w=1/[\s^2^(Fo^2^)+(0.0695P)^2^+2.1745P] where P=(Fo^2^+2Fc^2^)/3'
_refine_ls_weighting_scheme        calc
_refine_ls_wR_factor_gt            0.1151
_refine_ls_wR_factor_ref           0.1189
_refine_special_details            ?
_olex2_refinement_description
;
1. Fixed Uiso
 At 1.2 times of:
  All C(H) groups, All C(H,H) groups, All C(H,H,H,H) groups
 At 1.5 times of:
  All C(H,H,H) groups
2. Restrained distances
 Si3A-Si4A \\sim Si3-Si4
 with sigma of 0.02
 Si3A-N4A \\sim Si3-N4 \\sim Si4A-N4A \\sim Si4-N4
 with sigma of 0.02
 Si3A-C50A \\sim Si3-C51 \\sim Si3A-C51A \\sim Si3A-C52A \\sim Si3-C52 \\sim
Si3-C50 \\sim Si4A-C54A ~
 Si4-C54 \\sim Si4A-C53A \\sim Si4-C53 \\sim Si4A-C55A \\sim Si4-C55 \\sim
Si1-C45 \\sim Si1-C45A \\sim Si1-
 C46 \\sim Si1-C46A \\sim Si1-C44 \\sim Si1-C44A
 with sigma of 0.02
 C22-C21 \\sim C22A-C21
 with sigma of 0.02
3. Uiso/Uaniso restraints and constraints
Si4 \\sim N4 \\sim C50 \\sim C51 \\sim C52 \\sim C53 \\sim C54 \\sim C55 \\sim
Si3A \\sim Si4A \\sim N4A \\sim C50A \\sim C51A \\sim C52A \\sim C53A \\sim
C54A \\sim C55A: within 4A with sigma of 0.02 and sigma for terminal atoms of
0.04 within 4A
4. Others
 Sof(Si3A)=Sof(Si4A)=Sof(Na3A)=Sof(N4A)=Sof(C50A)=Sof(H50d)=Sof(H50e)=
 Sof(H50f)=Sof(C51A)=Sof(H51d)=Sof(H51e)=Sof(H51f)=Sof(C52A)=Sof(H52d)=
 Sof(H52e)=Sof(H52f)=Sof(C53A)=Sof(H53d)=Sof(H53e)=Sof(H53f)=Sof(C54A)=
 Sof(H54d)=Sof(H54e)=Sof(H54f)=Sof(C55A)=Sof(H55d)=Sof(H55e)=Sof(H55f)=1-FVAR(1)
 Sof(Si3)=Sof(Si4)=Sof(Na3)=Sof(N4)=Sof(C50)=Sof(H50a)=Sof(H50b)=Sof(H50c)=
 Sof(C51)=Sof(H51a)=Sof(H51b)=Sof(H51c)=Sof(C52)=Sof(H52a)=Sof(H52b)=Sof(H52c)=
 Sof(C53)=Sof(H53a)=Sof(H53b)=Sof(H53c)=Sof(C54)=Sof(H54a)=Sof(H54b)=Sof(H54c)=
 Sof(C55)=Sof(H55a)=Sof(H55b)=Sof(H55c)=FVAR(1)
 Sof(H21c)=Sof(H21d)=Sof(C22A)=Sof(H22d)=Sof(H22e)=Sof(H22f)=1-FVAR(2)
 Sof(H21a)=Sof(H21b)=Sof(C22)=Sof(H22a)=Sof(H22b)=Sof(H22c)=FVAR(2)
 Sof(C44A)=Sof(H44d)=Sof(H44e)=Sof(H44f)=Sof(C45A)=Sof(H45d)=Sof(H45e)=
 Sof(H45f)=Sof(C46A)=Sof(H46d)=Sof(H46e)=Sof(H46f)=1-FVAR(3)
 Sof(C44)=Sof(H44a)=Sof(H44b)=Sof(H44c)=Sof(C45)=Sof(H45a)=Sof(H45b)=Sof(H45c)=
 Sof(C46)=Sof(H46a)=Sof(H46b)=Sof(H46c)=FVAR(3)
5.a Ternary CH refined with riding coordinates:
 C18(H18), C23(H23), C34(H34), C39(H39)
5.b Secondary CH2 refined with riding coordinates:
 C19(H19a,H19b), C21(H21a,H21b), C21(H21c,H21d), C24(H24a,H24b), C26(H26a,
 H26b), C35(H35a,H35b), C37(H37a,H37b), C40(H40a,H40b), C42(H42a,H42b)
5.c Aromatic/amide H refined with riding coordinates:
 C2(H2), C14(H14), C15(H15), C16(H16), C30(H30), C31(H31), C32(H32)
5.d Idealised Me refined as rotating group:
 C5(H5a,H5b,H5c), C6(H6a,H6b,H6c), C7(H7a,H7b,H7c), C9(H9a,H9b,H9c), C10(H10a,
 H10b,H10c), C11(H11a,H11b,H11c), C20(H20a,H20b,H20c), C25(H25a,H25b,H25c),
 C27(H27a,H27b,H27c), C36(H36a,H36b,H36c), C38(H38a,H38b,H38c), C41(H41a,H41b,
 H41c), C43(H43a,H43b,H43c), C47(H47a,H47b,H47c), C48(H48a,H48b,H48c), C49(H49a,
 H49b,H49c), C22(H22a,H22b,H22c), C44(H44a,H44b,H44c), C45(H45a,H45b,H45c),
 C46(H46a,H46b,H46c), C50(H50a,H50b,H50c), C51(H51a,H51b,H51c), C52(H52a,H52b,
 H52c), C53(H53a,H53b,H53c), C54(H54a,H54b,H54c), C55(H55a,H55b,H55c),
 C22A(H22d,H22e,H22f), C44A(H44d,H44e,H44f), C45A(H45d,H45e,H45f), C46A(H46d,
 H46e,H46f), C50A(H50d,H50e,H50f), C51A(H51d,H51e,H51f), C52A(H52d,H52e,H52f),
 C53A(H53d,H53e,H53f), C54A(H54d,H54e,H54f), C55A(H55d,H55e,H55f)
;
_atom_sites_solution_hydrogens     geom
_atom_sites_solution_primary       dual
_atom_sites_solution_secondary     ?
loop_
  _atom_site_label
  _atom_site_type_symbol
  _atom_site_fract_x
  _atom_site_fract_y
  _atom_site_fract_z
  _atom_site_U_iso_or_equiv
  _atom_site_adp_type
  _atom_site_occupancy
  _atom_site_site_symmetry_order
  _atom_site_calc_flag
  _atom_site_refinement_flags_posn
  _atom_site_refinement_flags_adp
  _atom_site_refinement_flags_occupancy
  _atom_site_disorder_assembly
  _atom_site_disorder_group
 Si1 Si 0.22158(5) 0.37819(8) 0.41287(6) 0.0387(2) Uani 1 1 d D . . . .
 Si2 Si 0.31984(6) 0.50951(8) 0.35990(6) 0.0463(3) Uani 1 1 d . . . . .
 Mg1 Mg 0.45177(5) 0.17972(7) 0.50890(6) 0.0255(2) Uani 1 1 d . . . . .
 Na1 Na 0.36039(8) 0.28567(11) 0.41361(8) 0.0409(4) Uani 1 1 d . . . . .
 Na2 Na 0.36798(8) 0.43900(9) 0.49579(8) 0.0388(4) Uani 1 1 d . . . . .
 O1 O 0.41083(11) 0.29144(15) 0.50503(12) 0.0266(5) Uani 1 1 d . . . . .
 N1 N 0.47128(14) 0.08179(18) 0.44476(13) 0.0251(6) Uani 1 1 d . . . . .
 N2 N 0.49112(13) 0.10804(17) 0.58023(13) 0.0223(5) Uani 1 1 d . . . . .
 N3 N 0.29792(15) 0.4218(2) 0.40628(16) 0.0347(7) Uani 1 1 d . . . . .
 C1 C 0.50551(17) 0.0049(2) 0.45617(17) 0.0269(7) Uani 1 1 d . . . . .
 C2 C 0.52591(18) -0.0177(2) 0.51672(17) 0.0307(7) Uani 1 1 d . . . . .
 H2 H 0.548798 -0.074791 0.518661 0.037 Uiso 1 1 calc R U . . .
 C3 C 0.52001(16) 0.0250(2) 0.57414(17) 0.0269(7) Uani 1 1 d . . . . .
 C4 C 0.52963(19) -0.0644(2) 0.40624(18) 0.0324(8) Uani 1 1 d . . . . .
 C5 C 0.5036(2) -0.0488(3) 0.34125(17) 0.0350(8) Uani 1 1 d . . . . .
 H5A H 0.455774 -0.053163 0.341556 0.053 Uiso 1 1 calc R U . . .
 H5B H 0.521497 -0.096000 0.313612 0.053 Uiso 1 1 calc R U . . .
 H5C H 0.516651 0.012727 0.326851 0.053 Uiso 1 1 calc R U . . .
 C6 C 0.6045(2) -0.0561(3) 0.4031(2) 0.0424(9) Uani 1 1 d . . . . .
 H6A H 0.616474 0.005689 0.388287 0.064 Uiso 1 1 calc R U . . .
 H6B H 0.621806 -0.102925 0.374807 0.064 Uiso 1 1 calc R U . . .
 H6C H 0.623045 -0.065808 0.444206 0.064 Uiso 1 1 calc R U . . .
 C7 C 0.5117(3) -0.1648(3) 0.4238(2) 0.0473(11) Uani 1 1 d . . . . .
 H7A H 0.532516 -0.180852 0.463015 0.071 Uiso 1 1 calc R U . . .
 H7B H 0.527040 -0.207101 0.391630 0.071 Uiso 1 1 calc R U . . .
 H7C H 0.464170 -0.170247 0.427929 0.071 Uiso 1 1 calc R U . . .
 C8 C 0.5450(2) -0.0356(2) 0.62871(18) 0.0371(8) Uani 1 1 d . . . . .
 C9 C 0.5442(2) 0.0103(3) 0.69234(18) 0.0423(9) Uani 1 1 d . . . . .
 H9A H 0.572064 0.065467 0.691696 0.064 Uiso 1 1 calc R U . . .
 H9B H 0.560743 -0.033391 0.723144 0.064 Uiso 1 1 calc R U . . .
 H9C H 0.499405 0.028153 0.702861 0.064 Uiso 1 1 calc R U . . .
 C10 C 0.6150(3) -0.0702(4) 0.6175(2) 0.0548(12) Uani 1 1 d . . . . .
 H10A H 0.615633 -0.110956 0.581448 0.082 Uiso 1 1 calc R U . . .
 H10B H 0.630260 -0.104444 0.653688 0.082 Uiso 1 1 calc R U . . .
 H10C H 0.643875 -0.017162 0.610195 0.082 Uiso 1 1 calc R U . . .
 C11 C 0.4977(3) -0.1190(3) 0.6325(2) 0.0553(13) Uani 1 1 d . . . . .
 H11A H 0.453089 -0.096531 0.639302 0.083 Uiso 1 1 calc R U . . .
 H11B H 0.510619 -0.159136 0.666778 0.083 Uiso 1 1 calc R U . . .
 H11C H 0.499458 -0.153992 0.593942 0.083 Uiso 1 1 calc R U . . .
 C12 C 0.43730(17) 0.1080(2) 0.38975(17) 0.0283(7) Uani 1 1 d . . . . .
 C13 C 0.37272(19) 0.0746(3) 0.3811(2) 0.0388(9) Uani 1 1 d . . . . .
 C14 C 0.3349(2) 0.1147(3) 0.3349(2) 0.0484(11) Uani 1 1 d . . . . .
 H14 H 0.291076 0.094678 0.329472 0.058 Uiso 1 1 calc R U . . .
 C15 C 0.3593(2) 0.1823(3) 0.2972(2) 0.0462(11) Uani 1 1 d . . . . .
 H15 H 0.332295 0.208749 0.266243 0.055 Uiso 1 1 calc R U . . .
 C16 C 0.4236(2) 0.2125(3) 0.30398(19) 0.0387(9) Uani 1 1 d . . . . .
 H16 H 0.440625 0.257672 0.276537 0.046 Uiso 1 1 calc R U . . .
 C17 C 0.46341(17) 0.1769(2) 0.35090(17) 0.0289(7) Uani 1 1 d . . . . .
 C18 C 0.3458(2) -0.0027(3) 0.4218(2) 0.0500(11) Uani 1 1 d . . . . .
 H18 H 0.383862 -0.043012 0.432351 0.060 Uiso 1 1 calc R U . . .
 C19 C 0.3172(2) 0.0290(4) 0.4827(3) 0.0633(15) Uani 1 1 d . . . . .
 H19A H 0.270606 0.044799 0.476381 0.076 Uiso 1 1 calc R U . . .
 H19B H 0.340030 0.086082 0.495815 0.076 Uiso 1 1 calc R U . . .
 C20 C 0.3222(4) -0.0444(5) 0.5359(3) 0.084(2) Uani 1 1 d . . . . .
 H20A H 0.304915 -0.103860 0.521518 0.126 Uiso 1 1 calc R U . . .
 H20B H 0.296701 -0.023230 0.571424 0.126 Uiso 1 1 calc R U . . .
 H20C H 0.368006 -0.051925 0.547982 0.126 Uiso 1 1 calc R U . . .
 C21 C 0.2955(3) -0.0661(4) 0.3892(3) 0.0707(17) Uani 1 1 d D . . . .
 H21A H 0.278640 -0.110911 0.419845 0.085 Uiso 0.721(14) 1 calc R U P A 1
 H21B H 0.258167 -0.027363 0.375925 0.085 Uiso 0.721(14) 1 calc R U P A 1
 H21C H 0.251355 -0.055387 0.406495 0.085 Uiso 0.279(14) 1 calc R U P A 2
 H21D H 0.294220 -0.051774 0.344679 0.085 Uiso 0.279(14) 1 calc R U P A 2
 C23 C 0.53429(18) 0.2077(2) 0.35753(18) 0.0326(7) Uani 1 1 d . . . . .
 H23 H 0.555684 0.162206 0.385767 0.039 Uiso 1 1 calc R U . . .
 C24 C 0.5695(2) 0.1994(3) 0.2952(2) 0.0404(9) Uani 1 1 d . . . . .
 H24A H 0.558993 0.138684 0.276583 0.048 Uiso 1 1 calc R U . . .
 H24B H 0.553227 0.248213 0.267215 0.048 Uiso 1 1 calc R U . . .
 C25 C 0.6429(2) 0.2083(4) 0.3012(3) 0.0537(12) Uani 1 1 d . . . . .
 H25A H 0.663374 0.195475 0.261301 0.081 Uiso 1 1 calc R U . . .
 H25B H 0.658853 0.163868 0.331778 0.081 Uiso 1 1 calc R U . . .
 H25C H 0.653958 0.271229 0.314302 0.081 Uiso 1 1 calc R U . . .
 C26 C 0.5420(2) 0.3030(3) 0.3877(2) 0.0420(9) Uani 1 1 d . . . . .
 H26A H 0.516457 0.303300 0.426394 0.050 Uiso 1 1 calc R U . . .
 H26B H 0.588538 0.311220 0.398942 0.050 Uiso 1 1 calc R U . . .
 C27 C 0.5212(3) 0.3848(3) 0.3497(3) 0.0646(14) Uani 1 1 d . . . . .
 H27A H 0.547177 0.387044 0.311827 0.097 Uiso 1 1 calc R U . . .
 H27B H 0.528164 0.441820 0.373298 0.097 Uiso 1 1 calc R U . . .
 H27C H 0.474841 0.378999 0.339284 0.097 Uiso 1 1 calc R U . . .
 C28 C 0.49135(15) 0.1684(2) 0.63210(16) 0.0230(6) Uani 1 1 d . . . . .
 C29 C 0.43361(17) 0.1832(2) 0.66631(16) 0.0278(7) Uani 1 1 d . . . . .
 C30 C 0.43344(19) 0.2535(3) 0.71124(18) 0.0350(8) Uani 1 1 d . . . . .
 H30 H 0.395384 0.263230 0.735439 0.042 Uiso 1 1 calc R U . B 1
 C31 C 0.4879(2) 0.3088(3) 0.72073(19) 0.0390(9) Uani 1 1 d . . . . .
 H31 H 0.486606 0.357066 0.750422 0.047 Uiso 1 1 calc R U . C 1
 C32 C 0.5440(2) 0.2936(3) 0.6869(2) 0.0381(8) Uani 1 1 d . . . . .
 H32 H 0.581212 0.331413 0.694128 0.046 Uiso 1 1 calc R U . D 1
 C33 C 0.54754(17) 0.2242(2) 0.64248(17) 0.0298(7) Uani 1 1 d . . . . .
 C34 C 0.37354(18) 0.1236(3) 0.65766(19) 0.0355(8) Uani 1 1 d . . . . .
 H34 H 0.386891 0.070176 0.631230 0.043 Uiso 1 1 calc R U . . .
 C35 C 0.31776(18) 0.1736(3) 0.6236(2) 0.0411(9) Uani 1 1 d . . . . .
 H35A H 0.336001 0.200740 0.585440 0.049 Uiso 1 1 calc R U . . .
 H35B H 0.285200 0.126551 0.611088 0.049 Uiso 1 1 calc R U . . .
 C36 C 0.2820(2) 0.2498(4) 0.6582(2) 0.0559(12) Uani 1 1 d . . . . .
 H36A H 0.245759 0.272848 0.632944 0.084 Uiso 1 1 calc R U . . .
 H36B H 0.312278 0.300615 0.666979 0.084 Uiso 1 1 calc R U . . .
 H36C H 0.264761 0.225082 0.696954 0.084 Uiso 1 1 calc R U . . .
 C37 C 0.3515(2) 0.0827(3) 0.7202(2) 0.0475(10) Uani 1 1 d . . . . .
 H37A H 0.389426 0.052892 0.740283 0.057 Uiso 1 1 calc R U . . .
 H37B H 0.336594 0.133786 0.747129 0.057 Uiso 1 1 calc R U . . .
 C38 C 0.2966(3) 0.0120(4) 0.7140(3) 0.0625(14) Uani 1 1 d . . . . .
 H38A H 0.310652 -0.038149 0.686737 0.094 Uiso 1 1 calc R U . . .
 H38B H 0.257831 0.042106 0.696758 0.094 Uiso 1 1 calc R U . . .
 H38C H 0.286135 -0.013288 0.754709 0.094 Uiso 1 1 calc R U . . .
 C39 C 0.61078(18) 0.2048(3) 0.6072(2) 0.0398(9) Uani 1 1 d . . . . .
 H39 H 0.615346 0.135997 0.604772 0.048 Uiso 1 1 calc R U . . .
 C40 C 0.6724(2) 0.2413(5) 0.6403(3) 0.0737(18) Uani 1 1 d . . . . .
 H40A H 0.710706 0.231357 0.613286 0.088 Uiso 1 1 calc R U . . .
 H40B H 0.667644 0.308764 0.646669 0.088 Uiso 1 1 calc R U . . .
 C41 C 0.6853(3) 0.1967(6) 0.7008(4) 0.094(3) Uani 1 1 d . . . . .
 H41A H 0.691925 0.130115 0.694903 0.141 Uiso 1 1 calc R U . . .
 H41B H 0.647919 0.206748 0.728213 0.141 Uiso 1 1 calc R U . . .
 H41C H 0.724587 0.223839 0.719259 0.141 Uiso 1 1 calc R U . . .
 C42 C 0.61037(19) 0.2404(3) 0.5411(2) 0.0432(10) Uani 1 1 d . . . . .
 H42A H 0.623255 0.306441 0.541109 0.052 Uiso 1 1 calc R U . . .
 H42B H 0.565279 0.236500 0.524758 0.052 Uiso 1 1 calc R U . . .
 C43 C 0.6560(2) 0.1872(4) 0.4981(2) 0.0542(12) Uani 1 1 d . . . . .
 H43A H 0.654468 0.214886 0.456887 0.081 Uiso 1 1 calc R U . . .
 H43B H 0.642042 0.122463 0.495750 0.081 Uiso 1 1 calc R U . . .
 H43C H 0.700758 0.190282 0.513960 0.081 Uiso 1 1 calc R U . . .
 C47 C 0.3393(3) 0.4719(5) 0.2790(3) 0.0673(15) Uani 1 1 d . . . . .
 H47A H 0.372530 0.423097 0.279992 0.101 Uiso 1 1 calc R U . . .
 H47B H 0.355799 0.524812 0.255485 0.101 Uiso 1 1 calc R U . . .
 H47C H 0.299580 0.448056 0.259312 0.101 Uiso 1 1 calc R U . . .
 C48 C 0.3946(3) 0.5688(4) 0.3915(3) 0.0688(15) Uani 1 1 d . . . . .
 H48A H 0.384244 0.596435 0.431529 0.103 Uiso 1 1 calc R U . . .
 H48B H 0.408585 0.617452 0.362929 0.103 Uiso 1 1 calc R U . . .
 H48C H 0.429807 0.523515 0.396436 0.103 Uiso 1 1 calc R U . . .
 C49 C 0.2578(3) 0.6046(4) 0.3523(4) 0.082(2) Uani 1 1 d . . . . .
 H49A H 0.217477 0.579560 0.334542 0.122 Uiso 1 1 calc R U . . .
 H49B H 0.275036 0.653235 0.325352 0.122 Uiso 1 1 calc R U . . .
 H49C H 0.248471 0.630701 0.392999 0.122 Uiso 1 1 calc R U . . .
 Si3 Si 0.35078(9) 0.56479(9) 0.62185(10) 0.0401(5) Uani 0.855(6) 1 d D . P E
 1
 Si4 Si 0.49008(9) 0.56224(14) 0.58618(11) 0.0312(4) Uani 0.855(6) 1 d D U P E
 1
 Na3 Na 0.44072(16) 0.35781(18) 0.59503(14) 0.0328(6) Uani 0.855(6) 1 d . . P E
 1
 N4 N 0.4147(2) 0.5153(3) 0.5862(3) 0.0314(9) Uani 0.855(6) 1 d D U P E 1
 C22 C 0.3185(3) -0.1174(4) 0.3365(3) 0.047(2) Uani 0.721(14) 1 d D . P A 1
 H22A H 0.336609 -0.074414 0.306058 0.071 Uiso 0.721(14) 1 calc R U P A 1
 H22B H 0.282092 -0.151690 0.318163 0.071 Uiso 0.721(14) 1 calc R U P A 1
 H22C H 0.352551 -0.160952 0.349506 0.071 Uiso 0.721(14) 1 calc R U P A 1
 C44 C 0.2246(7) 0.2708(12) 0.4629(9) 0.063(4) Uani 0.62(4) 1 d D . P F 1
 H44A H 0.247355 0.221252 0.440870 0.095 Uiso 0.62(4) 1 calc R U P F 1
 H44B H 0.179989 0.250934 0.472634 0.095 Uiso 0.62(4) 1 calc R U P F 1
 H44C H 0.247979 0.284846 0.501180 0.095 Uiso 0.62(4) 1 calc R U P F 1
 C45 C 0.1830(11) 0.3354(15) 0.3404(8) 0.061(4) Uani 0.62(4) 1 d D . P F 1
 H45A H 0.176677 0.387292 0.311970 0.092 Uiso 0.62(4) 1 calc R U P F 1
 H45B H 0.140657 0.307221 0.349897 0.092 Uiso 0.62(4) 1 calc R U P F 1
 H45C H 0.211522 0.289123 0.321183 0.092 Uiso 0.62(4) 1 calc R U P F 1
 C46 C 0.1600(5) 0.4549(13) 0.4497(12) 0.077(6) Uani 0.62(4) 1 d D . P F 1
 H46A H 0.174795 0.471618 0.491158 0.115 Uiso 0.62(4) 1 calc R U P F 1
 H46B H 0.118095 0.422420 0.452397 0.115 Uiso 0.62(4) 1 calc R U P F 1
 H46C H 0.154744 0.511146 0.424984 0.115 Uiso 0.62(4) 1 calc R U P F 1
 C50 C 0.3466(4) 0.5359(5) 0.7065(3) 0.0681(18) Uani 0.855(6) 1 d D U P E 1
 H50A H 0.343878 0.468677 0.711620 0.102 Uiso 0.855(6) 1 calc R U P E 1
 H50B H 0.307830 0.565005 0.724570 0.102 Uiso 0.855(6) 1 calc R U P E 1
 H50C H 0.385866 0.559151 0.727118 0.102 Uiso 0.855(6) 1 calc R U P E 1
 C51 C 0.2734(3) 0.5206(4) 0.5891(4) 0.0666(19) Uani 0.855(6) 1 d D U P E 1
 H51A H 0.267403 0.545547 0.547564 0.100 Uiso 0.855(6) 1 calc R U P E 1
 H51B H 0.236782 0.539912 0.615246 0.100 Uiso 0.855(6) 1 calc R U P E 1
 H51C H 0.274897 0.452851 0.587252 0.100 Uiso 0.855(6) 1 calc R U P E 1
 C52 C 0.3488(3) 0.6943(4) 0.6173(4) 0.0608(17) Uani 0.855(6) 1 d D U P E 1
 H52A H 0.389665 0.719475 0.633779 0.091 Uiso 0.855(6) 1 calc R U P E 1
 H52B H 0.311905 0.717717 0.641422 0.091 Uiso 0.855(6) 1 calc R U P E 1
 H52C H 0.343829 0.713325 0.574235 0.091 Uiso 0.855(6) 1 calc R U P E 1
 C53 C 0.5178(3) 0.6083(4) 0.6631(3) 0.0446(13) Uani 0.855(6) 1 d D U P E 1
 H53A H 0.488378 0.657845 0.676372 0.067 Uiso 0.855(6) 1 calc R U P E 1
 H53B H 0.562341 0.632635 0.659347 0.067 Uiso 0.855(6) 1 calc R U P E 1
 H53C H 0.517221 0.558186 0.693515 0.067 Uiso 0.855(6) 1 calc R U P E 1
 C54 C 0.5030(3) 0.6585(4) 0.5295(3) 0.0408(14) Uani 0.855(6) 1 d D U P E 1
 H54A H 0.496887 0.634939 0.487616 0.061 Uiso 0.855(6) 1 calc R U P E 1
 H54B H 0.547439 0.682876 0.533897 0.061 Uiso 0.855(6) 1 calc R U P E 1
 H54C H 0.471391 0.708067 0.537455 0.061 Uiso 0.855(6) 1 calc R U P E 1
 C55 C 0.5520(3) 0.4717(4) 0.5645(4) 0.0492(17) Uani 0.855(6) 1 d D U P E 1
 H55A H 0.553834 0.424264 0.596706 0.074 Uiso 0.855(6) 1 calc R U P E 1
 H55B H 0.595083 0.500647 0.560167 0.074 Uiso 0.855(6) 1 calc R U P E 1
 H55C H 0.539426 0.443055 0.525385 0.074 Uiso 0.855(6) 1 calc R U P E 1
 Si3A Si 0.3237(7) 0.5626(7) 0.5991(5) 0.052(3) Uani 0.145(6) 1 d D U P E 2
 Si4A Si 0.4651(10) 0.5588(12) 0.5862(9) 0.067(4) Uani 0.145(6) 1 d D U P E 2
 Na3A Na 0.4123(8) 0.3491(11) 0.5974(8) 0.028(3) Uani 0.145(6) 1 d . . P E 2
 N4A N 0.3926(10) 0.505(2) 0.586(2) 0.044(5) Uani 0.145(6) 1 d D U P E 2
 C22A C 0.3149(12) -0.1652(12) 0.3987(13) 0.094(11) Uani 0.279(14) 1 d D . P A
 2
 H22D H 0.314975 -0.197376 0.358950 0.141 Uiso 0.279(14) 1 calc R U P A 2
 H22E H 0.283777 -0.195160 0.426486 0.141 Uiso 0.279(14) 1 calc R U P A 2
 H22F H 0.358804 -0.167684 0.416673 0.141 Uiso 0.279(14) 1 calc R U P A 2
 C44A C 0.2136(13) 0.303(2) 0.4812(9) 0.060(6) Uani 0.38(4) 1 d D . P F 2
 H44D H 0.249289 0.257378 0.481465 0.090 Uiso 0.38(4) 1 calc R U P F 2
 H44E H 0.171633 0.270004 0.479596 0.090 Uiso 0.38(4) 1 calc R U P F 2
 H44F H 0.215638 0.340301 0.518604 0.090 Uiso 0.38(4) 1 calc R U P F 2
 C45A C 0.1980(15) 0.310(2) 0.3432(11) 0.059(8) Uani 0.38(4) 1 d D . P F 2
 H45D H 0.195126 0.350848 0.307514 0.088 Uiso 0.38(4) 1 calc R U P F 2
 H45E H 0.155568 0.280098 0.350213 0.088 Uiso 0.38(4) 1 calc R U P F 2
 H45F H 0.231097 0.261946 0.335466 0.088 Uiso 0.38(4) 1 calc R U P F 2
 C46A C 0.1549(10) 0.4693(16) 0.4157(17) 0.077(7) Uani 0.38(4) 1 d D . P F 2
 H46D H 0.162919 0.511183 0.450385 0.116 Uiso 0.38(4) 1 calc R U P F 2
 H46E H 0.112412 0.439146 0.420949 0.116 Uiso 0.38(4) 1 calc R U P F 2
 H46F H 0.155023 0.504725 0.377217 0.116 Uiso 0.38(4) 1 calc R U P F 2
 C50A C 0.2951(15) 0.636(2) 0.5334(12) 0.049(6) Uani 0.145(6) 1 d D U P E 2
 H50D H 0.257229 0.672266 0.546299 0.074 Uiso 0.145(6) 1 calc R U P E 2
 H50E H 0.282803 0.595731 0.498815 0.074 Uiso 0.145(6) 1 calc R U P E 2
 H50F H 0.330408 0.677277 0.520563 0.074 Uiso 0.145(6) 1 calc R U P E 2
 C51A C 0.2612(16) 0.474(3) 0.619(2) 0.066(8) Uani 0.145(6) 1 d D U P E 2
 H51D H 0.217660 0.502462 0.617169 0.100 Uiso 0.145(6) 1 calc R U P E 2
 H51E H 0.269268 0.451552 0.660942 0.100 Uiso 0.145(6) 1 calc R U P E 2
 H51F H 0.263771 0.422919 0.589965 0.100 Uiso 0.145(6) 1 calc R U P E 2
 C52A C 0.3342(18) 0.644(2) 0.6660(14) 0.057(6) Uani 0.145(6) 1 d D U P E 2
 H52D H 0.376888 0.634051 0.685250 0.085 Uiso 0.145(6) 1 calc R U P E 2
 H52E H 0.299591 0.633453 0.696353 0.085 Uiso 0.145(6) 1 calc R U P E 2
 H52F H 0.331556 0.708445 0.651279 0.085 Uiso 0.145(6) 1 calc R U P E 2
 C53A C 0.490(2) 0.592(4) 0.6664(15) 0.069(8) Uani 0.145(6) 1 d D U P E 2
 H53D H 0.482208 0.658136 0.672714 0.104 Uiso 0.145(6) 1 calc R U P E 2
 H53E H 0.536765 0.578808 0.672067 0.104 Uiso 0.145(6) 1 calc R U P E 2
 H53F H 0.464646 0.556168 0.696222 0.104 Uiso 0.145(6) 1 calc R U P E 2
 C54A C 0.479(2) 0.665(3) 0.538(2) 0.056(8) Uani 0.145(6) 1 d D U P E 2
 H54D H 0.481789 0.647483 0.494682 0.083 Uiso 0.145(6) 1 calc R U P E 2
 H54E H 0.520167 0.694535 0.550719 0.083 Uiso 0.145(6) 1 calc R U P E 2
 H54F H 0.442902 0.708349 0.544135 0.083 Uiso 0.145(6) 1 calc R U P E 2
 C55A C 0.526(2) 0.475(3) 0.556(3) 0.062(9) Uani 0.145(6) 1 d D U P E 2
 H55D H 0.534322 0.427135 0.586775 0.093 Uiso 0.145(6) 1 calc R U P E 2
 H55E H 0.567154 0.507922 0.546996 0.093 Uiso 0.145(6) 1 calc R U P E 2
 H55F H 0.509540 0.446885 0.518149 0.093 Uiso 0.145(6) 1 calc R U P E 2

loop_
  _atom_site_aniso_label
  _atom_site_aniso_U_11
  _atom_site_aniso_U_22
  _atom_site_aniso_U_33
  _atom_site_aniso_U_23
  _atom_site_aniso_U_13
  _atom_site_aniso_U_12
 Si1 0.0310(5) 0.0499(6) 0.0353(6) -0.0051(5) -0.0030(4) 0.0091(4)
 Si2 0.0453(6) 0.0461(6) 0.0475(7) 0.0158(5) -0.0015(5) 0.0144(5)
 Mg1 0.0310(5) 0.0227(5) 0.0228(5) -0.0027(4) -0.0033(5) 0.0051(4)
 Na1 0.0460(8) 0.0437(8) 0.0329(8) -0.0110(7) -0.0122(7) 0.0230(6)
 Na2 0.0462(8) 0.0288(7) 0.0414(9) -0.0025(6) -0.0118(7) 0.0092(6)
 O1 0.0314(11) 0.0252(10) 0.0233(12) -0.0018(10) -0.0013(10) 0.0054(8)
 N1 0.0330(14) 0.0215(12) 0.0208(14) -0.0019(10) -0.0043(12) 0.0021(11)
 N2 0.0258(12) 0.0221(12) 0.0189(14) -0.0035(11) -0.0003(11) 0.0012(10)
 N3 0.0335(15) 0.0370(16) 0.0337(17) 0.0005(13) -0.0058(13) 0.0136(12)
 C1 0.0333(16) 0.0219(15) 0.0256(17) -0.0024(13) 0.0008(14) 0.0025(12)
 C2 0.0468(19) 0.0207(15) 0.0247(18) -0.0003(13) 0.0007(15) 0.0077(13)
 C3 0.0324(16) 0.0248(15) 0.0235(17) 0.0037(13) -0.0012(14) 0.0004(12)
 C4 0.050(2) 0.0217(15) 0.0260(18) -0.0028(14) 0.0014(16) 0.0059(13)
 C5 0.052(2) 0.0297(18) 0.0230(19) -0.0071(14) -0.0007(16) 0.0074(15)
 C6 0.051(2) 0.042(2) 0.034(2) -0.0072(17) 0.0011(18) 0.0174(17)
 C7 0.090(3) 0.0213(17) 0.031(2) -0.0063(15) 0.000(2) 0.0061(18)
 C8 0.059(2) 0.0282(17) 0.0242(19) 0.0030(15) -0.0012(17) 0.0111(16)
 C9 0.066(3) 0.038(2) 0.0234(19) 0.0052(16) -0.0051(19) 0.0175(18)
 C10 0.074(3) 0.058(3) 0.032(2) 0.006(2) -0.003(2) 0.036(2)
 C11 0.104(4) 0.0279(19) 0.034(2) 0.0049(17) 0.003(2) -0.004(2)
 C12 0.0347(16) 0.0254(15) 0.0249(17) -0.0066(13) -0.0055(14) 0.0063(13)
 C13 0.0355(18) 0.042(2) 0.039(2) -0.0163(17) -0.0103(17) -0.0005(15)
 C14 0.040(2) 0.053(3) 0.052(3) -0.020(2) -0.018(2) 0.0063(18)
 C15 0.046(2) 0.053(2) 0.039(2) -0.011(2) -0.0189(19) 0.0178(19)
 C16 0.055(2) 0.0336(18) 0.028(2) -0.0053(15) -0.0065(17) 0.0176(16)
 C17 0.0359(17) 0.0291(16) 0.0216(17) -0.0063(13) -0.0032(14) 0.0102(13)
 C18 0.042(2) 0.053(2) 0.055(3) -0.011(2) -0.007(2) -0.0212(18)
 C19 0.049(2) 0.068(3) 0.073(4) -0.013(3) 0.011(3) -0.028(2)
 C20 0.101(5) 0.082(4) 0.070(4) -0.004(4) 0.010(4) -0.038(4)
 C21 0.059(3) 0.066(3) 0.087(4) -0.020(3) -0.022(3) -0.023(3)
 C23 0.0415(18) 0.0304(17) 0.0259(18) 0.0015(15) 0.0031(16) 0.0027(14)
 C24 0.050(2) 0.0383(19) 0.033(2) -0.0017(17) 0.0060(18) -0.0011(17)
 C25 0.046(2) 0.059(3) 0.056(3) 0.000(2) 0.015(2) -0.003(2)
 C26 0.044(2) 0.042(2) 0.040(2) -0.0057(18) 0.0017(18) -0.0031(17)
 C27 0.084(4) 0.036(2) 0.074(4) 0.002(2) -0.009(3) 0.008(2)
 C28 0.0278(15) 0.0217(14) 0.0194(16) 0.0020(12) -0.0002(13) 0.0010(11)
 C29 0.0300(16) 0.0289(17) 0.0246(18) 0.0062(13) 0.0023(13) 0.0001(13)
 C30 0.0420(19) 0.042(2) 0.0209(18) 0.0019(15) 0.0087(15) 0.0120(16)
 C31 0.055(2) 0.0343(19) 0.027(2) -0.0081(16) -0.0058(18) 0.0051(16)
 C32 0.0420(19) 0.0365(19) 0.036(2) -0.0080(17) -0.0112(17) -0.0034(15)
 C33 0.0284(16) 0.0351(18) 0.0260(18) -0.0024(14) -0.0041(14) -0.0038(13)
 C34 0.0301(17) 0.041(2) 0.035(2) 0.0051(16) 0.0060(16) -0.0062(15)
 C35 0.0307(17) 0.058(2) 0.035(2) 0.0060(19) 0.0028(17) -0.0050(16)
 C36 0.041(2) 0.078(3) 0.049(3) 0.000(2) 0.005(2) 0.010(2)
 C37 0.045(2) 0.053(2) 0.044(3) 0.014(2) 0.010(2) -0.0053(19)
 C38 0.054(3) 0.061(3) 0.072(4) 0.018(3) 0.023(3) -0.013(2)
 C39 0.0232(16) 0.053(2) 0.043(2) -0.0074(18) -0.0037(15) -0.0037(15)
 C40 0.028(2) 0.114(5) 0.080(4) -0.031(4) -0.013(2) -0.014(2)
 C41 0.048(3) 0.149(7) 0.086(5) -0.046(5) -0.033(3) 0.016(3)
 C42 0.0268(17) 0.048(2) 0.055(3) 0.002(2) 0.0106(18) 0.0002(16)
 C43 0.048(2) 0.063(3) 0.051(3) -0.005(2) 0.007(2) 0.012(2)
 C47 0.070(3) 0.090(4) 0.042(3) 0.023(3) 0.006(3) 0.021(3)
 C48 0.071(3) 0.057(3) 0.078(4) 0.015(3) -0.002(3) -0.010(2)
 C49 0.089(4) 0.062(3) 0.094(5) 0.028(3) -0.003(4) 0.036(3)
 Si3 0.0361(8) 0.0359(7) 0.0483(11) -0.0170(6) 0.0087(8) -0.0026(5)
 Si4 0.0370(8) 0.0204(6) 0.0363(8) -0.0021(5) 0.0056(8) 0.0013(6)
 Na3 0.0491(15) 0.0223(9) 0.0269(11) -0.0005(7) -0.0059(14) 0.0012(12)
 N4 0.042(2) 0.0220(18) 0.030(2) -0.0024(16) 0.004(2) -0.0015(17)
 C22 0.042(3) 0.043(3) 0.056(4) -0.013(3) -0.006(3) -0.010(2)
 C44 0.045(6) 0.092(9) 0.053(8) 0.018(7) -0.003(6) -0.025(6)
 C45 0.055(10) 0.078(8) 0.050(7) -0.008(5) -0.017(5) 0.002(6)
 C46 0.043(5) 0.098(10) 0.090(13) -0.045(9) 0.022(6) -0.007(5)
 C50 0.067(4) 0.086(4) 0.051(4) -0.025(3) 0.016(3) -0.014(3)
 C51 0.050(3) 0.057(3) 0.092(5) -0.032(4) 0.022(3) -0.012(3)
 C52 0.047(3) 0.043(3) 0.093(5) -0.024(3) 0.003(3) 0.007(2)
 C53 0.045(3) 0.044(3) 0.044(3) -0.006(2) -0.004(2) -0.002(2)
 C54 0.049(3) 0.029(2) 0.044(3) 0.001(2) 0.013(3) -0.002(2)
 C55 0.044(3) 0.033(2) 0.071(5) 0.000(3) 0.013(3) 0.005(2)
 Si3A 0.047(5) 0.072(6) 0.038(5) -0.028(4) -0.019(4) 0.022(4)
 Si4A 0.109(9) 0.048(5) 0.046(6) -0.005(4) 0.003(8) -0.029(8)
 Na3A 0.039(8) 0.032(6) 0.015(5) -0.004(4) 0.005(7) 0.002(6)
 N4A 0.058(10) 0.032(9) 0.043(9) -0.020(8) 0.002(10) 0.007(9)
 C22A 0.104(18) 0.071(14) 0.11(2) -0.043(14) 0.041(16) -0.047(13)
 C44A 0.047(9) 0.115(17) 0.018(8) 0.012(9) 0.002(6) -0.002(11)
 C45A 0.037(11) 0.098(19) 0.041(10) 0.001(11) -0.001(7) -0.021(12)
 C46A 0.063(10) 0.101(13) 0.069(15) 0.013(12) 0.027(11) 0.042(10)
 C50A 0.044(12) 0.047(12) 0.056(14) -0.008(11) 0.000(11) 0.022(10)
 C51A 0.050(14) 0.081(16) 0.068(16) 0.001(15) 0.019(13) -0.012(13)
 C52A 0.057(12) 0.060(12) 0.053(13) -0.020(11) -0.002(11) 0.016(11)
 C53A 0.064(14) 0.067(14) 0.077(14) -0.005(13) 0.001(14) -0.004(13)
 C54A 0.053(14) 0.049(13) 0.065(14) -0.006(12) 0.015(13) -0.010(13)
 C55A 0.067(17) 0.059(15) 0.060(15) 0.009(13) 0.011(16) -0.013(15)

_geom_special_details
;
 All esds (except the esd in the dihedral angle between two l.s. planes)
 are estimated using the full covariance matrix.  The cell esds are taken
 into account individually in the estimation of esds in distances, angles
 and torsion angles; correlations between esds in cell parameters are only
 used when they are defined by crystal symmetry.  An approximate (isotropic)
 treatment of cell esds is used for estimating esds involving l.s. planes.
;
loop_
  _geom_bond_atom_site_label_1
  _geom_bond_atom_site_label_2
  _geom_bond_distance
  _geom_bond_site_symmetry_2
  _geom_bond_publ_flag
 Si1 N3 1.691(3) . ?
 Si1 C44 1.895(11) . ?
 Si1 C45 1.867(12) . ?
 Si1 C46 1.859(9) . ?
 Si1 C44A 1.850(15) . ?
 Si1 C45A 1.872(16) . ?
 Si1 C46A 1.897(13) . ?
 Si2 N3 1.681(4) . ?
 Si2 C47 1.883(6) . ?
 Si2 C48 1.883(6) . ?
 Si2 C49 1.879(5) . ?
 Mg1 O1 1.821(2) . ?
 Mg1 N1 2.026(3) . ?
 Mg1 N2 2.030(3) . ?
 Na1 O1 2.240(3) . ?
 Na1 N3 2.351(3) . ?
 Na1 C12 3.056(4) . ?
 Na1 C14 3.049(4) . ?
 Na1 C15 2.937(5) . ?
 Na1 C16 2.909(4) . ?
 Na1 C17 2.962(4) . ?
 Na2 O1 2.314(2) . ?
 Na2 N3 2.429(4) . ?
 Na2 N4 2.446(6) . ?
 Na2 N4A 2.24(4) . ?
 O1 Na3 2.262(4) . ?
 O1 Na3A 2.173(16) . ?
 N1 C1 1.337(4) . ?
 N1 C12 1.434(5) . ?
 N2 C3 1.345(4) . ?
 N2 C28 1.425(4) . ?
 C1 C2 1.418(5) . ?
 C1 C4 1.556(5) . ?
 C2 H2 0.9500 . ?
 C2 C3 1.397(5) . ?
 C3 C8 1.560(5) . ?
 C4 C5 1.526(5) . ?
 C4 C6 1.539(6) . ?
 C4 C7 1.545(5) . ?
 C5 H5A 0.9800 . ?
 C5 H5B 0.9800 . ?
 C5 H5C 0.9800 . ?
 C6 H6A 0.9800 . ?
 C6 H6B 0.9800 . ?
 C6 H6C 0.9800 . ?
 C7 H7A 0.9800 . ?
 C7 H7B 0.9800 . ?
 C7 H7C 0.9800 . ?
 C8 C9 1.533(6) . ?
 C8 C10 1.538(6) . ?
 C8 C11 1.547(6) . ?
 C9 H9A 0.9800 . ?
 C9 H9B 0.9800 . ?
 C9 H9C 0.9800 . ?
 C10 H10A 0.9800 . ?
 C10 H10B 0.9800 . ?
 C10 H10C 0.9800 . ?
 C11 H11A 0.9800 . ?
 C11 H11B 0.9800 . ?
 C11 H11C 0.9800 . ?
 C12 C13 1.420(5) . ?
 C12 C17 1.411(5) . ?
 C13 C14 1.394(6) . ?
 C13 C18 1.528(7) . ?
 C14 H14 0.9500 . ?
 C14 C15 1.369(7) . ?
 C15 H15 0.9500 . ?
 C15 C16 1.394(6) . ?
 C16 H16 0.9500 . ?
 C16 C17 1.403(5) . ?
 C17 C23 1.524(5) . ?
 C18 H18 1.0000 . ?
 C18 C19 1.517(8) . ?
 C18 C21 1.550(6) . ?
 C19 H19A 0.9900 . ?
 C19 H19B 0.9900 . ?
 C19 C20 1.572(9) . ?
 C20 H20A 0.9800 . ?
 C20 H20B 0.9800 . ?
 C20 H20C 0.9800 . ?
 C21 H21A 0.9900 . ?
 C21 H21B 0.9900 . ?
 C21 H21C 0.9900 . ?
 C21 H21D 0.9900 . ?
 C21 C22 1.444(9) . ?
 C21 C22A 1.50(2) . ?
 C23 H23 1.0000 . ?
 C23 C24 1.538(6) . ?
 C23 C26 1.533(5) . ?
 C24 H24A 0.9900 . ?
 C24 H24B 0.9900 . ?
 C24 C25 1.512(6) . ?
 C25 H25A 0.9800 . ?
 C25 H25B 0.9800 . ?
 C25 H25C 0.9800 . ?
 C26 H26A 0.9900 . ?
 C26 H26B 0.9900 . ?
 C26 C27 1.504(7) . ?
 C27 H27A 0.9800 . ?
 C27 H27B 0.9800 . ?
 C27 H27C 0.9800 . ?
 C28 C29 1.412(5) . ?
 C28 C33 1.422(5) . ?
 C28 Na3 3.035(4) . ?
 C29 C30 1.409(5) . ?
 C29 C34 1.513(5) . ?
 C29 Na3 2.964(4) . ?
 C29 Na3A 2.860(17) . ?
 C30 H30 0.9500 . ?
 C30 C31 1.387(6) . ?
 C30 Na3 2.944(5) . ?
 C30 Na3A 2.866(17) . ?
 C31 H31 0.9500 . ?
 C31 C32 1.381(6) . ?
 C31 Na3 2.981(5) . ?
 C32 H32 0.9500 . ?
 C32 C33 1.394(5) . ?
 C32 Na3 3.052(5) . ?
 C33 C39 1.530(5) . ?
 C33 Na3 3.094(5) . ?
 C34 H34 1.0000 . ?
 C34 C35 1.540(6) . ?
 C34 C37 1.548(6) . ?
 C35 H35A 0.9900 . ?
 C35 H35B 0.9900 . ?
 C35 C36 1.522(6) . ?
 C36 H36A 0.9800 . ?
 C36 H36B 0.9800 . ?
 C36 H36C 0.9800 . ?
 C37 H37A 0.9900 . ?
 C37 H37B 0.9900 . ?
 C37 C38 1.524(6) . ?
 C38 H38A 0.9800 . ?
 C38 H38B 0.9800 . ?
 C38 H38C 0.9800 . ?
 C39 H39 1.0000 . ?
 C39 C40 1.545(6) . ?
 C39 C42 1.526(6) . ?
 C40 H40A 0.9900 . ?
 C40 H40B 0.9900 . ?
 C40 C41 1.488(11) . ?
 C41 H41A 0.9800 . ?
 C41 H41B 0.9800 . ?
 C41 H41C 0.9800 . ?
 C42 H42A 0.9900 . ?
 C42 H42B 0.9900 . ?
 C42 C43 1.528(6) . ?
 C43 H43A 0.9800 . ?
 C43 H43B 0.9800 . ?
 C43 H43C 0.9800 . ?
 C47 H47A 0.9800 . ?
 C47 H47B 0.9800 . ?
 C47 H47C 0.9800 . ?
 C48 H48A 0.9800 . ?
 C48 H48B 0.9800 . ?
 C48 H48C 0.9800 . ?
 C49 H49A 0.9800 . ?
 C49 H49B 0.9800 . ?
 C49 H49C 0.9800 . ?
 Si3 N4 1.680(5) . ?
 Si3 C50 1.886(7) . ?
 Si3 C51 1.850(6) . ?
 Si3 C52 1.874(6) . ?
 Si4 N4 1.685(4) . ?
 Si4 C53 1.886(6) . ?
 Si4 C54 1.876(6) . ?
 Si4 C55 1.882(6) . ?
 Na3 N4 2.346(5) . ?
 C22 H22A 0.9800 . ?
 C22 H22B 0.9800 . ?
 C22 H22C 0.9800 . ?
 C44 H44A 0.9800 . ?
 C44 H44B 0.9800 . ?
 C44 H44C 0.9800 . ?
 C45 H45A 0.9800 . ?
 C45 H45B 0.9800 . ?
 C45 H45C 0.9800 . ?
 C46 H46A 0.9800 . ?
 C46 H46B 0.9800 . ?
 C46 H46C 0.9800 . ?
 C50 H50A 0.9800 . ?
 C50 H50B 0.9800 . ?
 C50 H50C 0.9800 . ?
 C51 H51A 0.9800 . ?
 C51 H51B 0.9800 . ?
 C51 H51C 0.9800 . ?
 C52 H52A 0.9800 . ?
 C52 H52B 0.9800 . ?
 C52 H52C 0.9800 . ?
 C53 H53A 0.9800 . ?
 C53 H53B 0.9800 . ?
 C53 H53C 0.9800 . ?
 C54 H54A 0.9800 . ?
 C54 H54B 0.9800 . ?
 C54 H54C 0.9800 . ?
 C55 H55A 0.9800 . ?
 C55 H55B 0.9800 . ?
 C55 H55C 0.9800 . ?
 Si3A N4A 1.663(19) . ?
 Si3A C50A 1.870(18) . ?
 Si3A C51A 1.856(18) . ?
 Si3A C52A 1.886(18) . ?
 Si4A N4A 1.676(19) . ?
 Si4A C53A 1.878(19) . ?
 Si4A C54A 1.877(19) . ?
 Si4A C55A 1.858(19) . ?
 Na3A N4A 2.30(4) . ?
 C22A H22D 0.9800 . ?
 C22A H22E 0.9800 . ?
 C22A H22F 0.9800 . ?
 C44A H44D 0.9800 . ?
 C44A H44E 0.9800 . ?
 C44A H44F 0.9800 . ?
 C45A H45D 0.9800 . ?
 C45A H45E 0.9800 . ?
 C45A H45F 0.9800 . ?
 C46A H46D 0.9800 . ?
 C46A H46E 0.9800 . ?
 C46A H46F 0.9800 . ?
 C50A H50D 0.9800 . ?
 C50A H50E 0.9800 . ?
 C50A H50F 0.9800 . ?
 C51A H51D 0.9800 . ?
 C51A H51E 0.9800 . ?
 C51A H51F 0.9800 . ?
 C52A H52D 0.9800 . ?
 C52A H52E 0.9800 . ?
 C52A H52F 0.9800 . ?
 C53A H53D 0.9800 . ?
 C53A H53E 0.9800 . ?
 C53A H53F 0.9800 . ?
 C54A H54D 0.9800 . ?
 C54A H54E 0.9800 . ?
 C54A H54F 0.9800 . ?
 C55A H55D 0.9800 . ?
 C55A H55E 0.9800 . ?
 C55A H55F 0.9800 . ?

loop_
  _geom_angle_atom_site_label_1
  _geom_angle_atom_site_label_2
  _geom_angle_atom_site_label_3
  _geom_angle
  _geom_angle_site_symmetry_1
  _geom_angle_site_symmetry_3
  _geom_angle_publ_flag
 N3 Si1 C44 108.9(4) . . ?
 N3 Si1 C45 116.3(8) . . ?
 N3 Si1 C46 116.2(4) . . ?
 N3 Si1 C44A 111.7(8) . . ?
 N3 Si1 C45A 111.5(9) . . ?
 N3 Si1 C46A 114.1(8) . . ?
 C45 Si1 C44 103.1(9) . . ?
 C46 Si1 C44 105.3(7) . . ?
 C46 Si1 C45 105.9(7) . . ?
 C44A Si1 C45A 108.2(12) . . ?
 C44A Si1 C46A 108.7(9) . . ?
 C45A Si1 C46A 102.0(12) . . ?
 N3 Si2 C47 113.5(2) . . ?
 N3 Si2 C48 110.0(2) . . ?
 N3 Si2 C49 115.1(3) . . ?
 C47 Si2 C48 107.5(3) . . ?
 C49 Si2 C47 105.8(3) . . ?
 C49 Si2 C48 104.4(3) . . ?
 O1 Mg1 N1 132.72(13) . . ?
 O1 Mg1 N2 132.07(12) . . ?
 N1 Mg1 N2 95.18(11) . . ?
 O1 Na1 N3 106.24(12) . . ?
 O1 Na1 C12 86.80(9) . . ?
 O1 Na1 C14 127.31(12) . . ?
 O1 Na1 C15 141.81(11) . . ?
 O1 Na1 C16 122.30(11) . . ?
 O1 Na1 C17 95.71(10) . . ?
 N3 Na1 C12 166.27(13) . . ?
 N3 Na1 C14 123.13(13) . . ?
 N3 Na1 C15 111.27(13) . . ?
 N3 Na1 C16 119.36(13) . . ?
 N3 Na1 C17 143.12(13) . . ?
 C14 Na1 C12 46.56(10) . . ?
 C15 Na1 C12 55.30(11) . . ?
 C15 Na1 C14 26.36(14) . . ?
 C15 Na1 C17 48.67(10) . . ?
 C16 Na1 C12 47.68(10) . . ?
 C16 Na1 C14 47.37(13) . . ?
 C16 Na1 C15 27.59(13) . . ?
 C16 Na1 C17 27.63(10) . . ?
 C17 Na1 C12 27.06(10) . . ?
 C17 Na1 C14 55.53(11) . . ?
 O1 Na2 N3 101.45(11) . . ?
 O1 Na2 N4 101.40(14) . . ?
 N3 Na2 N4 156.85(15) . . ?
 N4A Na2 O1 103.3(9) . . ?
 N4A Na2 N3 151.5(6) . . ?
 Mg1 O1 Na1 102.71(12) . . ?
 Mg1 O1 Na2 174.44(14) . . ?
 Mg1 O1 Na3 102.22(13) . . ?
 Mg1 O1 Na3A 106.9(5) . . ?
 Na1 O1 Na2 77.45(9) . . ?
 Na1 O1 Na3 155.07(13) . . ?
 Na3 O1 Na2 77.69(10) . . ?
 Na3A O1 Na1 147.1(4) . . ?
 Na3A O1 Na2 74.5(4) . . ?
 C1 N1 Mg1 123.8(2) . . ?
 C1 N1 C12 128.9(3) . . ?
 C12 N1 Mg1 107.0(2) . . ?
 C3 N2 Mg1 123.7(2) . . ?
 C3 N2 C28 128.5(3) . . ?
 C28 N2 Mg1 107.00(19) . . ?
 Si1 N3 Na1 100.69(16) . . ?
 Si1 N3 Na2 121.06(18) . . ?
 Si2 N3 Si1 125.35(19) . . ?
 Si2 N3 Na1 121.77(17) . . ?
 Si2 N3 Na2 104.17(16) . . ?
 Na1 N3 Na2 73.17(10) . . ?
 N1 C1 C2 121.2(3) . . ?
 N1 C1 C4 124.9(3) . . ?
 C2 C1 C4 113.9(3) . . ?
 C1 C2 H2 112.7 . . ?
 C3 C2 C1 134.6(3) . . ?
 C3 C2 H2 112.7 . . ?
 N2 C3 C2 121.3(3) . . ?
 N2 C3 C8 124.8(3) . . ?
 C2 C3 C8 113.7(3) . . ?
 C5 C4 C1 116.0(3) . . ?
 C5 C4 C6 107.2(3) . . ?
 C5 C4 C7 106.5(3) . . ?
 C6 C4 C1 107.3(3) . . ?
 C6 C4 C7 108.7(3) . . ?
 C7 C4 C1 110.9(3) . . ?
 C4 C5 H5A 109.5 . . ?
 C4 C5 H5B 109.5 . . ?
 C4 C5 H5C 109.5 . . ?
 H5A C5 H5B 109.5 . . ?
 H5A C5 H5C 109.5 . . ?
 H5B C5 H5C 109.5 . . ?
 C4 C6 H6A 109.5 . . ?
 C4 C6 H6B 109.5 . . ?
 C4 C6 H6C 109.5 . . ?
 H6A C6 H6B 109.5 . . ?
 H6A C6 H6C 109.5 . . ?
 H6B C6 H6C 109.5 . . ?
 C4 C7 H7A 109.5 . . ?
 C4 C7 H7B 109.5 . . ?
 C4 C7 H7C 109.5 . . ?
 H7A C7 H7B 109.5 . . ?
 H7A C7 H7C 109.5 . . ?
 H7B C7 H7C 109.5 . . ?
 C9 C8 C3 116.0(3) . . ?
 C9 C8 C10 107.0(4) . . ?
 C9 C8 C11 106.4(4) . . ?
 C10 C8 C3 111.5(3) . . ?
 C10 C8 C11 109.8(4) . . ?
 C11 C8 C3 105.8(3) . . ?
 C8 C9 H9A 109.5 . . ?
 C8 C9 H9B 109.5 . . ?
 C8 C9 H9C 109.5 . . ?
 H9A C9 H9B 109.5 . . ?
 H9A C9 H9C 109.5 . . ?
 H9B C9 H9C 109.5 . . ?
 C8 C10 H10A 109.5 . . ?
 C8 C10 H10B 109.5 . . ?
 C8 C10 H10C 109.5 . . ?
 H10A C10 H10B 109.5 . . ?
 H10A C10 H10C 109.5 . . ?
 H10B C10 H10C 109.5 . . ?
 C8 C11 H11A 109.5 . . ?
 C8 C11 H11B 109.5 . . ?
 C8 C11 H11C 109.5 . . ?
 H11A C11 H11B 109.5 . . ?
 H11A C11 H11C 109.5 . . ?
 H11B C11 H11C 109.5 . . ?
 N1 C12 Na1 109.3(2) . . ?
 C13 C12 Na1 80.1(2) . . ?
 C13 C12 N1 118.2(3) . . ?
 C17 C12 Na1 72.74(18) . . ?
 C17 C12 N1 120.1(3) . . ?
 C17 C12 C13 120.9(3) . . ?
 C12 C13 C18 120.5(4) . . ?
 C14 C13 C12 118.1(4) . . ?
 C14 C13 C18 121.4(4) . . ?
 Na1 C14 H14 118.6 . . ?
 C13 C14 Na1 80.7(2) . . ?
 C13 C14 H14 119.2 . . ?
 C15 C14 Na1 72.3(2) . . ?
 C15 C14 C13 121.7(4) . . ?
 C15 C14 H14 119.2 . . ?
 Na1 C15 H15 114.2 . . ?
 C14 C15 Na1 81.4(3) . . ?
 C14 C15 H15 119.9 . . ?
 C14 C15 C16 120.2(4) . . ?
 C16 C15 Na1 75.1(2) . . ?
 C16 C15 H15 119.9 . . ?
 Na1 C16 H16 115.3 . . ?
 C15 C16 Na1 77.3(3) . . ?
 C15 C16 H16 119.6 . . ?
 C15 C16 C17 120.7(4) . . ?
 C17 C16 Na1 78.3(2) . . ?
 C17 C16 H16 119.6 . . ?
 C12 C17 Na1 80.2(2) . . ?
 C12 C17 C23 120.7(3) . . ?
 C16 C17 Na1 74.1(2) . . ?
 C16 C17 C12 118.3(3) . . ?
 C16 C17 C23 121.0(4) . . ?
 C23 C17 Na1 118.6(2) . . ?
 C13 C18 H18 106.1 . . ?
 C13 C18 C21 114.1(4) . . ?
 C19 C18 C13 115.1(4) . . ?
 C19 C18 H18 106.1 . . ?
 C19 C18 C21 108.7(4) . . ?
 C21 C18 H18 106.1 . . ?
 C18 C19 H19A 108.7 . . ?
 C18 C19 H19B 108.7 . . ?
 C18 C19 C20 114.4(5) . . ?
 H19A C19 H19B 107.6 . . ?
 C20 C19 H19A 108.7 . . ?
 C20 C19 H19B 108.7 . . ?
 C19 C20 H20A 109.5 . . ?
 C19 C20 H20B 109.5 . . ?
 C19 C20 H20C 109.5 . . ?
 H20A C20 H20B 109.5 . . ?
 H20A C20 H20C 109.5 . . ?
 H20B C20 H20C 109.5 . . ?
 C18 C21 H21A 108.1 . . ?
 C18 C21 H21B 108.1 . . ?
 C18 C21 H21C 109.9 . . ?
 C18 C21 H21D 109.9 . . ?
 H21A C21 H21B 107.3 . . ?
 H21C C21 H21D 108.3 . . ?
 C22 C21 C18 116.7(5) . . ?
 C22 C21 H21A 108.1 . . ?
 C22 C21 H21B 108.1 . . ?
 C22A C21 C18 109.0(11) . . ?
 C22A C21 H21C 109.9 . . ?
 C22A C21 H21D 109.9 . . ?
 C17 C23 H23 106.4 . . ?
 C17 C23 C24 109.9(3) . . ?
 C17 C23 C26 113.6(3) . . ?
 C24 C23 H23 106.4 . . ?
 C26 C23 H23 106.4 . . ?
 C26 C23 C24 113.4(3) . . ?
 C23 C24 H24A 109.1 . . ?
 C23 C24 H24B 109.1 . . ?
 H24A C24 H24B 107.8 . . ?
 C25 C24 C23 112.6(4) . . ?
 C25 C24 H24A 109.1 . . ?
 C25 C24 H24B 109.1 . . ?
 C24 C25 H25A 109.5 . . ?
 C24 C25 H25B 109.5 . . ?
 C24 C25 H25C 109.5 . . ?
 H25A C25 H25B 109.5 . . ?
 H25A C25 H25C 109.5 . . ?
 H25B C25 H25C 109.5 . . ?
 C23 C26 H26A 108.2 . . ?
 C23 C26 H26B 108.2 . . ?
 H26A C26 H26B 107.4 . . ?
 C27 C26 C23 116.3(4) . . ?
 C27 C26 H26A 108.2 . . ?
 C27 C26 H26B 108.2 . . ?
 C26 C27 H27A 109.5 . . ?
 C26 C27 H27B 109.5 . . ?
 C26 C27 H27C 109.5 . . ?
 H27A C27 H27B 109.5 . . ?
 H27A C27 H27C 109.5 . . ?
 H27B C27 H27C 109.5 . . ?
 N2 C28 Na3 109.9(2) . . ?
 C29 C28 N2 120.4(3) . . ?
 C29 C28 C33 120.5(3) . . ?
 C29 C28 Na3 73.58(19) . . ?
 C33 C28 N2 118.3(3) . . ?
 C33 C28 Na3 78.9(2) . . ?
 C28 C29 C34 121.9(3) . . ?
 C28 C29 Na3 79.2(2) . . ?
 C28 C29 Na3A 88.8(4) . . ?
 C30 C29 C28 118.4(3) . . ?
 C30 C29 C34 119.7(3) . . ?
 C30 C29 Na3 75.4(2) . . ?
 C30 C29 Na3A 76.0(4) . . ?
 C34 C29 Na3 117.4(2) . . ?
 C34 C29 Na3A 106.8(4) . . ?
 C29 C30 H30 119.5 . . ?
 C29 C30 Na3 77.0(2) . . ?
 C29 C30 Na3A 75.5(4) . . ?
 C31 C30 C29 121.1(3) . . ?
 C31 C30 H30 119.5 . . ?
 C31 C30 Na3 78.0(2) . . ?
 C31 C30 Na3A 88.4(4) . . ?
 Na3 C30 H30 116.1 . . ?
 C30 C31 H31 120.1 . . ?
 C30 C31 Na3 74.9(2) . . ?
 C32 C31 C30 119.8(3) . . ?
 C32 C31 H31 120.1 . . ?
 C32 C31 Na3 79.6(3) . . ?
 Na3 C31 H31 116.0 . . ?
 C31 C32 H32 119.1 . . ?
 C31 C32 C33 121.7(4) . . ?
 C31 C32 Na3 73.9(2) . . ?
 C33 C32 H32 119.1 . . ?
 C33 C32 Na3 78.6(2) . . ?
 Na3 C32 H32 119.2 . . ?
 C28 C33 C39 120.1(3) . . ?
 C28 C33 Na3 74.30(19) . . ?
 C32 C33 C28 118.4(3) . . ?
 C32 C33 C39 121.5(3) . . ?
 C32 C33 Na3 75.2(2) . . ?
 C39 C33 Na3 123.0(3) . . ?
 C29 C34 H34 106.8 . . ?
 C29 C34 C35 113.2(3) . . ?
 C29 C34 C37 110.2(3) . . ?
 C35 C34 H34 106.8 . . ?
 C35 C34 C37 112.6(3) . . ?
 C37 C34 H34 106.8 . . ?
 C34 C35 H35A 108.0 . . ?
 C34 C35 H35B 108.0 . . ?
 H35A C35 H35B 107.2 . . ?
 C36 C35 C34 117.3(4) . . ?
 C36 C35 H35A 108.0 . . ?
 C36 C35 H35B 108.0 . . ?
 C35 C36 H36A 109.5 . . ?
 C35 C36 H36B 109.5 . . ?
 C35 C36 H36C 109.5 . . ?
 H36A C36 H36B 109.5 . . ?
 H36A C36 H36C 109.5 . . ?
 H36B C36 H36C 109.5 . . ?
 C34 C37 H37A 108.9 . . ?
 C34 C37 H37B 108.9 . . ?
 H37A C37 H37B 107.7 . . ?
 C38 C37 C34 113.2(4) . . ?
 C38 C37 H37A 108.9 . . ?
 C38 C37 H37B 108.9 . . ?
 C37 C38 H38A 109.5 . . ?
 C37 C38 H38B 109.5 . . ?
 C37 C38 H38C 109.5 . . ?
 H38A C38 H38B 109.5 . . ?
 H38A C38 H38C 109.5 . . ?
 H38B C38 H38C 109.5 . . ?
 C33 C39 H39 106.7 . . ?
 C33 C39 C40 113.2(4) . . ?
 C40 C39 H39 106.7 . . ?
 C42 C39 C33 113.9(3) . . ?
 C42 C39 H39 106.7 . . ?
 C42 C39 C40 109.2(4) . . ?
 C39 C40 H40A 108.7 . . ?
 C39 C40 H40B 108.7 . . ?
 H40A C40 H40B 107.6 . . ?
 C41 C40 C39 114.2(5) . . ?
 C41 C40 H40A 108.7 . . ?
 C41 C40 H40B 108.7 . . ?
 C40 C41 H41A 109.5 . . ?
 C40 C41 H41B 109.5 . . ?
 C40 C41 H41C 109.5 . . ?
 H41A C41 H41B 109.5 . . ?
 H41A C41 H41C 109.5 . . ?
 H41B C41 H41C 109.5 . . ?
 C39 C42 H42A 108.8 . . ?
 C39 C42 H42B 108.8 . . ?
 C39 C42 C43 113.7(4) . . ?
 H42A C42 H42B 107.7 . . ?
 C43 C42 H42A 108.8 . . ?
 C43 C42 H42B 108.8 . . ?
 C42 C43 H43A 109.5 . . ?
 C42 C43 H43B 109.5 . . ?
 C42 C43 H43C 109.5 . . ?
 H43A C43 H43B 109.5 . . ?
 H43A C43 H43C 109.5 . . ?
 H43B C43 H43C 109.5 . . ?
 Si2 C47 H47A 109.5 . . ?
 Si2 C47 H47B 109.5 . . ?
 Si2 C47 H47C 109.5 . . ?
 H47A C47 H47B 109.5 . . ?
 H47A C47 H47C 109.5 . . ?
 H47B C47 H47C 109.5 . . ?
 Si2 C48 H48A 109.5 . . ?
 Si2 C48 H48B 109.5 . . ?
 Si2 C48 H48C 109.5 . . ?
 H48A C48 H48B 109.5 . . ?
 H48A C48 H48C 109.5 . . ?
 H48B C48 H48C 109.5 . . ?
 Si2 C49 H49A 109.5 . . ?
 Si2 C49 H49B 109.5 . . ?
 Si2 C49 H49C 109.5 . . ?
 H49A C49 H49B 109.5 . . ?
 H49A C49 H49C 109.5 . . ?
 H49B C49 H49C 109.5 . . ?
 N4 Si3 C50 113.0(3) . . ?
 N4 Si3 C51 110.0(3) . . ?
 N4 Si3 C52 114.6(3) . . ?
 C51 Si3 C50 105.0(3) . . ?
 C51 Si3 C52 107.8(3) . . ?
 C52 Si3 C50 105.7(3) . . ?
 N4 Si4 C53 114.7(3) . . ?
 N4 Si4 C54 115.3(3) . . ?
 N4 Si4 C55 109.7(3) . . ?
 C54 Si4 C53 106.1(3) . . ?
 C54 Si4 C55 104.9(3) . . ?
 C55 Si4 C53 105.3(3) . . ?
 O1 Na3 C28 86.52(12) . . ?
 O1 Na3 C29 94.44(13) . . ?
 O1 Na3 C30 120.70(14) . . ?
 O1 Na3 C31 141.13(14) . . ?
 O1 Na3 C32 128.59(14) . . ?
 O1 Na3 C33 102.38(13) . . ?
 O1 Na3 N4 106.20(19) . . ?
 C28 Na3 C32 46.83(10) . . ?
 C28 Na3 C33 26.81(9) . . ?
 C29 Na3 C28 27.20(10) . . ?
 C29 Na3 C31 48.35(11) . . ?
 C29 Na3 C32 55.50(12) . . ?
 C29 Na3 C33 47.88(10) . . ?
 C30 Na3 C28 47.79(10) . . ?
 C30 Na3 C29 27.59(11) . . ?
 C30 Na3 C31 27.06(12) . . ?
 C30 Na3 C32 47.05(12) . . ?
 C30 Na3 C33 55.29(11) . . ?
 C31 Na3 C28 55.42(11) . . ?
 C31 Na3 C32 26.43(12) . . ?
 C31 Na3 C33 46.99(11) . . ?
 C32 Na3 C33 26.21(10) . . ?
 N4 Na3 C28 167.0(2) . . ?
 N4 Na3 C29 149.1(2) . . ?
 N4 Na3 C30 123.8(2) . . ?
 N4 Na3 C31 112.3(2) . . ?
 N4 Na3 C32 120.41(19) . . ?
 N4 Na3 C33 142.52(17) . . ?
 Si3 N4 Na2 104.9(2) . . ?
 Si3 N4 Si4 122.8(3) . . ?
 Si3 N4 Na3 123.5(3) . . ?
 Si4 N4 Na2 122.6(3) . . ?
 Si4 N4 Na3 100.5(2) . . ?
 Na3 N4 Na2 73.57(16) . . ?
 C21 C22 H22A 109.5 . . ?
 C21 C22 H22B 109.5 . . ?
 C21 C22 H22C 109.5 . . ?
 H22A C22 H22B 109.5 . . ?
 H22A C22 H22C 109.5 . . ?
 H22B C22 H22C 109.5 . . ?
 Si1 C44 H44A 109.5 . . ?
 Si1 C44 H44B 109.5 . . ?
 Si1 C44 H44C 109.5 . . ?
 H44A C44 H44B 109.5 . . ?
 H44A C44 H44C 109.5 . . ?
 H44B C44 H44C 109.5 . . ?
 Si1 C45 H45A 109.5 . . ?
 Si1 C45 H45B 109.5 . . ?
 Si1 C45 H45C 109.5 . . ?
 H45A C45 H45B 109.5 . . ?
 H45A C45 H45C 109.5 . . ?
 H45B C45 H45C 109.5 . . ?
 Si1 C46 H46A 109.5 . . ?
 Si1 C46 H46B 109.5 . . ?
 Si1 C46 H46C 109.5 . . ?
 H46A C46 H46B 109.5 . . ?
 H46A C46 H46C 109.5 . . ?
 H46B C46 H46C 109.5 . . ?
 Si3 C50 H50A 109.5 . . ?
 Si3 C50 H50B 109.5 . . ?
 Si3 C50 H50C 109.5 . . ?
 H50A C50 H50B 109.5 . . ?
 H50A C50 H50C 109.5 . . ?
 H50B C50 H50C 109.5 . . ?
 Si3 C51 H51A 109.5 . . ?
 Si3 C51 H51B 109.5 . . ?
 Si3 C51 H51C 109.5 . . ?
 H51A C51 H51B 109.5 . . ?
 H51A C51 H51C 109.5 . . ?
 H51B C51 H51C 109.5 . . ?
 Si3 C52 H52A 109.5 . . ?
 Si3 C52 H52B 109.5 . . ?
 Si3 C52 H52C 109.5 . . ?
 H52A C52 H52B 109.5 . . ?
 H52A C52 H52C 109.5 . . ?
 H52B C52 H52C 109.5 . . ?
 Si4 C53 H53A 109.5 . . ?
 Si4 C53 H53B 109.5 . . ?
 Si4 C53 H53C 109.5 . . ?
 H53A C53 H53B 109.5 . . ?
 H53A C53 H53C 109.5 . . ?
 H53B C53 H53C 109.5 . . ?
 Si4 C54 H54A 109.5 . . ?
 Si4 C54 H54B 109.5 . . ?
 Si4 C54 H54C 109.5 . . ?
 H54A C54 H54B 109.5 . . ?
 H54A C54 H54C 109.5 . . ?
 H54B C54 H54C 109.5 . . ?
 Si4 C55 H55A 109.5 . . ?
 Si4 C55 H55B 109.5 . . ?
 Si4 C55 H55C 109.5 . . ?
 H55A C55 H55B 109.5 . . ?
 H55A C55 H55C 109.5 . . ?
 H55B C55 H55C 109.5 . . ?
 N4A Si3A C50A 115(2) . . ?
 N4A Si3A C51A 106.3(18) . . ?
 N4A Si3A C52A 110.3(18) . . ?
 C50A Si3A C52A 105.7(16) . . ?
 C51A Si3A C50A 111(2) . . ?
 C51A Si3A C52A 109(2) . . ?
 N4A Si4A C53A 111(2) . . ?
 N4A Si4A C54A 121(2) . . ?
 N4A Si4A C55A 107(2) . . ?
 C54A Si4A C53A 105(3) . . ?
 C55A Si4A C53A 108(3) . . ?
 C55A Si4A C54A 103(2) . . ?
 O1 Na3A C29 99.4(6) . . ?
 O1 Na3A C30 127.9(7) . . ?
 O1 Na3A N4A 106.0(14) . . ?
 C29 Na3A C30 28.5(2) . . ?
 N4A Na3A C29 154.5(14) . . ?
 N4A Na3A C30 126.1(14) . . ?
 Na2 N4A Na3A 73.5(10) . . ?
 Si3A N4A Na2 99.8(17) . . ?
 Si3A N4A Si4A 121.2(19) . . ?
 Si3A N4A Na3A 128.5(16) . . ?
 Si4A N4A Na2 113(2) . . ?
 Si4A N4A Na3A 107.5(14) . . ?
 C21 C22A H22D 109.5 . . ?
 C21 C22A H22E 109.5 . . ?
 C21 C22A H22F 109.5 . . ?
 H22D C22A H22E 109.5 . . ?
 H22D C22A H22F 109.5 . . ?
 H22E C22A H22F 109.5 . . ?
 Si1 C44A H44D 109.5 . . ?
 Si1 C44A H44E 109.5 . . ?
 Si1 C44A H44F 109.5 . . ?
 H44D C44A H44E 109.5 . . ?
 H44D C44A H44F 109.5 . . ?
 H44E C44A H44F 109.5 . . ?
 Si1 C45A H45D 109.5 . . ?
 Si1 C45A H45E 109.5 . . ?
 Si1 C45A H45F 109.5 . . ?
 H45D C45A H45E 109.5 . . ?
 H45D C45A H45F 109.5 . . ?
 H45E C45A H45F 109.5 . . ?
 Si1 C46A H46D 109.5 . . ?
 Si1 C46A H46E 109.5 . . ?
 Si1 C46A H46F 109.5 . . ?
 H46D C46A H46E 109.5 . . ?
 H46D C46A H46F 109.5 . . ?
 H46E C46A H46F 109.5 . . ?
 Si3A C50A H50D 109.5 . . ?
 Si3A C50A H50E 109.5 . . ?
 Si3A C50A H50F 109.5 . . ?
 H50D C50A H50E 109.5 . . ?
 H50D C50A H50F 109.5 . . ?
 H50E C50A H50F 109.5 . . ?
 Si3A C51A H51D 109.5 . . ?
 Si3A C51A H51E 109.5 . . ?
 Si3A C51A H51F 109.5 . . ?
 H51D C51A H51E 109.5 . . ?
 H51D C51A H51F 109.5 . . ?
 H51E C51A H51F 109.5 . . ?
 Si3A C52A H52D 109.5 . . ?
 Si3A C52A H52E 109.5 . . ?
 Si3A C52A H52F 109.5 . . ?
 H52D C52A H52E 109.5 . . ?
 H52D C52A H52F 109.5 . . ?
 H52E C52A H52F 109.5 . . ?
 Si4A C53A H53D 109.5 . . ?
 Si4A C53A H53E 109.5 . . ?
 Si4A C53A H53F 109.5 . . ?
 H53D C53A H53E 109.5 . . ?
 H53D C53A H53F 109.5 . . ?
 H53E C53A H53F 109.5 . . ?
 Si4A C54A H54D 109.5 . . ?
 Si4A C54A H54E 109.5 . . ?
 Si4A C54A H54F 109.5 . . ?
 H54D C54A H54E 109.5 . . ?
 H54D C54A H54F 109.5 . . ?
 H54E C54A H54F 109.5 . . ?
 Si4A C55A H55D 109.5 . . ?
 Si4A C55A H55E 109.5 . . ?
 Si4A C55A H55F 109.5 . . ?
 H55D C55A H55E 109.5 . . ?
 H55D C55A H55F 109.5 . . ?
 H55E C55A H55F 109.5 . . ?

loop_
  _geom_torsion_atom_site_label_1
  _geom_torsion_atom_site_label_2
  _geom_torsion_atom_site_label_3
  _geom_torsion_atom_site_label_4
  _geom_torsion
  _geom_torsion_site_symmetry_1
  _geom_torsion_site_symmetry_2
  _geom_torsion_site_symmetry_3
  _geom_torsion_site_symmetry_4
  _geom_torsion_publ_flag
 Mg1 N1 C1 C2 5.8(5) . . . . ?
 Mg1 N1 C1 C4 -170.9(3) . . . . ?
 Mg1 N1 C12 Na1 -1.5(2) . . . . ?
 Mg1 N1 C12 C13 -90.4(3) . . . . ?
 Mg1 N1 C12 C17 79.3(3) . . . . ?
 Mg1 N2 C3 C2 1.1(5) . . . . ?
 Mg1 N2 C3 C8 -174.2(3) . . . . ?
 Mg1 N2 C28 C29 79.1(3) . . . . ?
 Mg1 N2 C28 C33 -90.9(3) . . . . ?
 Mg1 N2 C28 Na3 -3.1(2) . . . . ?
 Na1 C12 C13 C14 60.2(3) . . . . ?
 Na1 C12 C13 C18 -119.5(4) . . . . ?
 Na1 C12 C17 C16 -65.9(3) . . . . ?
 Na1 C12 C17 C23 117.6(3) . . . . ?
 Na1 C14 C15 C16 67.0(4) . . . . ?
 Na1 C15 C16 C17 67.9(3) . . . . ?
 Na1 C16 C17 C12 69.3(3) . . . . ?
 Na1 C16 C17 C23 -114.2(3) . . . . ?
 Na1 C17 C23 C24 -138.4(3) . . . . ?
 Na1 C17 C23 C26 -10.0(4) . . . . ?
 N1 Mg1 O1 Na1 14.4(2) . . . . ?
 N1 Mg1 O1 Na3 -165.07(16) . . . . ?
 N1 Mg1 O1 Na3A 179.9(5) . . . . ?
 N1 C1 C2 C3 -1.5(7) . . . . ?
 N1 C1 C4 C5 -8.9(5) . . . . ?
 N1 C1 C4 C6 110.9(4) . . . . ?
 N1 C1 C4 C7 -130.5(4) . . . . ?
 N1 C12 C13 C14 166.8(3) . . . . ?
 N1 C12 C13 C18 -12.8(5) . . . . ?
 N1 C12 C17 Na1 -102.7(3) . . . . ?
 N1 C12 C17 C16 -168.6(3) . . . . ?
 N1 C12 C17 C23 14.9(5) . . . . ?
 N2 Mg1 O1 Na1 -163.17(13) . . . . ?
 N2 Mg1 O1 Na3 17.4(2) . . . . ?
 N2 Mg1 O1 Na3A 2.3(5) . . . . ?
 N2 C3 C8 C9 -8.6(6) . . . . ?
 N2 C3 C8 C10 -131.5(4) . . . . ?
 N2 C3 C8 C11 109.1(4) . . . . ?
 N2 C28 C29 C30 -170.6(3) . . . . ?
 N2 C28 C29 C34 11.8(5) . . . . ?
 N2 C28 C29 Na3 -103.9(3) . . . . ?
 N2 C28 C29 Na3A -97.3(4) . . . . ?
 N2 C28 C33 C32 169.9(3) . . . . ?
 N2 C28 C33 C39 -12.6(5) . . . . ?
 N2 C28 C33 Na3 106.8(3) . . . . ?
 C1 N1 C12 Na1 173.3(3) . . . . ?
 C1 N1 C12 C13 84.4(5) . . . . ?
 C1 N1 C12 C17 -105.9(4) . . . . ?
 C1 C2 C3 N2 -2.4(6) . . . . ?
 C1 C2 C3 C8 173.4(4) . . . . ?
 C2 C1 C4 C5 174.2(3) . . . . ?
 C2 C1 C4 C6 -66.0(4) . . . . ?
 C2 C1 C4 C7 52.5(4) . . . . ?
 C2 C3 C8 C9 175.8(4) . . . . ?
 C2 C3 C8 C10 52.9(5) . . . . ?
 C2 C3 C8 C11 -66.5(4) . . . . ?
 C3 N2 C28 C29 -110.8(4) . . . . ?
 C3 N2 C28 C33 79.1(4) . . . . ?
 C3 N2 C28 Na3 167.0(3) . . . . ?
 C4 C1 C2 C3 175.5(4) . . . . ?
 C12 N1 C1 C2 -168.2(3) . . . . ?
 C12 N1 C1 C4 15.0(6) . . . . ?
 C12 C13 C14 Na1 -60.2(3) . . . . ?
 C12 C13 C14 C15 2.1(6) . . . . ?
 C12 C13 C18 C19 84.6(5) . . . . ?
 C12 C13 C18 C21 -148.8(4) . . . . ?
 C12 C17 C23 C24 126.0(3) . . . . ?
 C12 C17 C23 C26 -105.7(4) . . . . ?
 C13 C12 C17 Na1 66.7(3) . . . . ?
 C13 C12 C17 C16 0.8(5) . . . . ?
 C13 C12 C17 C23 -175.7(3) . . . . ?
 C13 C14 C15 Na1 -66.6(4) . . . . ?
 C13 C14 C15 C16 0.4(6) . . . . ?
 C13 C18 C19 C20 -150.9(4) . . . . ?
 C13 C18 C21 C22 61.8(7) . . . . ?
 C13 C18 C21 C22A 129.4(11) . . . . ?
 C14 C13 C18 C19 -95.0(5) . . . . ?
 C14 C13 C18 C21 31.6(6) . . . . ?
 C14 C15 C16 Na1 -70.4(4) . . . . ?
 C14 C15 C16 C17 -2.5(6) . . . . ?
 C15 C16 C17 Na1 -67.4(3) . . . . ?
 C15 C16 C17 C12 1.8(5) . . . . ?
 C15 C16 C17 C23 178.3(3) . . . . ?
 C16 C17 C23 C24 -50.4(4) . . . . ?
 C16 C17 C23 C26 77.9(4) . . . . ?
 C17 C12 C13 C14 -2.7(5) . . . . ?
 C17 C12 C13 C18 177.6(4) . . . . ?
 C17 C23 C24 C25 -167.3(3) . . . . ?
 C17 C23 C26 C27 -70.9(5) . . . . ?
 C18 C13 C14 Na1 119.4(4) . . . . ?
 C18 C13 C14 C15 -178.2(4) . . . . ?
 C19 C18 C21 C22 -168.3(6) . . . . ?
 C19 C18 C21 C22A -100.7(12) . . . . ?
 C21 C18 C19 C20 79.8(6) . . . . ?
 C24 C23 C26 C27 55.6(5) . . . . ?
 C26 C23 C24 C25 64.3(5) . . . . ?
 C28 N2 C3 C2 -167.4(3) . . . . ?
 C28 N2 C3 C8 17.3(5) . . . . ?
 C28 C29 C30 C31 1.7(5) . . . . ?
 C28 C29 C30 Na3 68.9(3) . . . . ?
 C28 C29 C30 Na3A 80.8(4) . . . . ?
 C28 C29 C34 C35 -107.1(4) . . . . ?
 C28 C29 C34 C37 125.7(4) . . . . ?
 C28 C33 C39 C40 -156.6(4) . . . . ?
 C28 C33 C39 C42 77.9(5) . . . . ?
 C29 C28 C33 C32 -0.2(5) . . . . ?
 C29 C28 C33 C39 177.3(3) . . . . ?
 C29 C28 C33 Na3 -63.3(3) . . . . ?
 C29 C30 C31 C32 -1.7(6) . . . . ?
 C29 C30 C31 Na3 66.6(3) . . . . ?
 C29 C34 C35 C36 -71.2(5) . . . . ?
 C29 C34 C37 C38 -172.6(4) . . . . ?
 C30 C29 C34 C35 75.3(4) . . . . ?
 C30 C29 C34 C37 -51.8(5) . . . . ?
 C30 C31 C32 C33 0.7(6) . . . . ?
 C30 C31 C32 Na3 65.8(4) . . . . ?
 C31 C32 C33 C28 0.2(6) . . . . ?
 C31 C32 C33 C39 -177.3(4) . . . . ?
 C31 C32 C33 Na3 62.8(4) . . . . ?
 C32 C33 C39 C40 20.9(6) . . . . ?
 C32 C33 C39 C42 -104.6(4) . . . . ?
 C33 C28 C29 C30 -0.8(5) . . . . ?
 C33 C28 C29 C34 -178.4(3) . . . . ?
 C33 C28 C29 Na3 66.0(3) . . . . ?
 C33 C28 C29 Na3A 72.6(5) . . . . ?
 C33 C39 C40 C41 63.4(6) . . . . ?
 C33 C39 C42 C43 -154.0(4) . . . . ?
 C34 C29 C30 C31 179.4(3) . . . . ?
 C34 C29 C30 Na3 -113.5(3) . . . . ?
 C34 C29 C30 Na3A -101.6(5) . . . . ?
 C35 C34 C37 C38 60.0(5) . . . . ?
 C37 C34 C35 C36 54.7(5) . . . . ?
 C40 C39 C42 C43 78.3(5) . . . . ?
 C42 C39 C40 C41 -168.5(5) . . . . ?
 C47 Si2 N3 Si1 -85.1(3) . . . . ?
 C47 Si2 N3 Na1 49.9(3) . . . . ?
 C47 Si2 N3 Na2 128.6(2) . . . . ?
 C48 Si2 N3 Si1 154.5(3) . . . . ?
 C48 Si2 N3 Na1 -70.6(3) . . . . ?
 C48 Si2 N3 Na2 8.2(3) . . . . ?
 C49 Si2 N3 Si1 36.9(4) . . . . ?
 C49 Si2 N3 Na1 171.9(3) . . . . ?
 C49 Si2 N3 Na2 -109.3(3) . . . . ?
 Na3 C28 C29 C30 -66.8(3) . . . . ?
 Na3 C28 C29 C34 115.6(3) . . . . ?
 Na3 C28 C33 C32 63.1(3) . . . . ?
 Na3 C28 C33 C39 -119.4(3) . . . . ?
 Na3 C29 C30 C31 -67.1(3) . . . . ?
 Na3 C29 C34 C35 -12.9(4) . . . . ?
 Na3 C29 C34 C37 -140.0(3) . . . . ?
 Na3 C30 C31 C32 -68.3(4) . . . . ?
 Na3 C31 C32 C33 -65.1(4) . . . . ?
 Na3 C32 C33 C28 -62.6(3) . . . . ?
 Na3 C32 C33 C39 119.9(4) . . . . ?
 Na3 C33 C39 C40 113.3(4) . . . . ?
 Na3 C33 C39 C42 -12.3(4) . . . . ?
 C44 Si1 N3 Si2 172.8(8) . . . . ?
 C44 Si1 N3 Na1 30.5(8) . . . . ?
 C44 Si1 N3 Na2 -46.2(8) . . . . ?
 C45 Si1 N3 Si2 57.0(8) . . . . ?
 C45 Si1 N3 Na1 -85.3(7) . . . . ?
 C45 Si1 N3 Na2 -162.0(7) . . . . ?
 C46 Si1 N3 Si2 -68.7(11) . . . . ?
 C46 Si1 N3 Na1 149.0(10) . . . . ?
 C46 Si1 N3 Na2 72.3(10) . . . . ?
 C50 Si3 N4 Na2 129.3(3) . . . . ?
 C50 Si3 N4 Si4 -83.9(4) . . . . ?
 C50 Si3 N4 Na3 49.4(4) . . . . ?
 C51 Si3 N4 Na2 12.3(4) . . . . ?
 C51 Si3 N4 Si4 159.0(4) . . . . ?
 C51 Si3 N4 Na3 -67.7(5) . . . . ?
 C52 Si3 N4 Na2 -109.4(3) . . . . ?
 C52 Si3 N4 Si4 37.3(6) . . . . ?
 C52 Si3 N4 Na3 170.6(3) . . . . ?
 C53 Si4 N4 Na2 -175.2(3) . . . . ?
 C53 Si4 N4 Si3 43.9(5) . . . . ?
 C53 Si4 N4 Na3 -98.0(3) . . . . ?
 C54 Si4 N4 Na2 61.2(4) . . . . ?
 C54 Si4 N4 Si3 -79.8(5) . . . . ?
 C54 Si4 N4 Na3 138.3(3) . . . . ?
 C55 Si4 N4 Na2 -56.9(4) . . . . ?
 C55 Si4 N4 Si3 162.1(4) . . . . ?
 C55 Si4 N4 Na3 20.2(4) . . . . ?
 Na3A C29 C30 C31 -79.1(5) . . . . ?
 Na3A C29 C34 C35 -7.8(5) . . . . ?
 Na3A C29 C34 C37 -135.0(4) . . . . ?
 Na3A C30 C31 C32 -73.7(5) . . . . ?
 C44A Si1 N3 Si2 -166.3(11) . . . . ?
 C44A Si1 N3 Na1 51.5(11) . . . . ?
 C44A Si1 N3 Na2 -25.2(11) . . . . ?
 C45A Si1 N3 Si2 72.5(13) . . . . ?
 C45A Si1 N3 Na1 -69.8(13) . . . . ?
 C45A Si1 N3 Na2 -146.5(13) . . . . ?
 C46A Si1 N3 Si2 -42.5(13) . . . . ?
 C46A Si1 N3 Na1 175.3(13) . . . . ?
 C46A Si1 N3 Na2 98.6(13) . . . . ?
 C50A Si3A N4A Na2 -50.3(19) . . . . ?
 C50A Si3A N4A Si4A 75(4) . . . . ?
 C50A Si3A N4A Na3A -127(3) . . . . ?
 C51A Si3A N4A Na2 72(2) . . . . ?
 C51A Si3A N4A Si4A -163(3) . . . . ?
 C51A Si3A N4A Na3A -4(4) . . . . ?
 C52A Si3A N4A Na2 -169.5(16) . . . . ?
 C52A Si3A N4A Si4A -44(4) . . . . ?
 C52A Si3A N4A Na3A 114(3) . . . . ?
 C53A Si4A N4A Na2 -169(2) . . . . ?
 C53A Si4A N4A Si3A 73(4) . . . . ?
 C53A Si4A N4A Na3A -90(3) . . . . ?
 C54A Si4A N4A Na2 67(3) . . . . ?
 C54A Si4A N4A Si3A -52(4) . . . . ?
 C54A Si4A N4A Na3A 146(2) . . . . ?
 C55A Si4A N4A Na2 -51(3) . . . . ?
 C55A Si4A N4A Si3A -170(3) . . . . ?
 C55A Si4A N4A Na3A 28(3) . . . . ?

_shelx_res_file
;
TITL hasj220919a_a.res in Pca2(1)
    hasj220919a.res
    created by SHELXL-2019/2 at 16:53:18 on 27-Sep-2022
REM Old TITL hasj220919a in Pca2(1)
REM SHELXT solution in Pca2(1): R1 0.124, Rweak 0.034, Alpha 0.003
REM <I/s> 0.553 for 457 systematic absences, Orientation as input
REM Flack x = 0.034 ( 0.013 ) from 3996 Parsons' quotients
REM Formula found by SHELXT: C55 N2 O3 Na3A Mg Si4
CELL 1.54184 20.4668 14.4504 21.7229 90 90 90
ZERR 4 0.0002 0.0002 0.0003 0 0 0
LATT -1
SYMM -X,-Y,0.5+Z
SYMM 0.5+X,-Y,+Z
SYMM 0.5-X,+Y,0.5+Z
SFAC C H Mg N Na O Si
UNIT 220 420 4 16 12 4 16
SADI Si3A Si4A Si3 Si4
SADI Si3A N4A Si3 N4 Si4A N4A Si4 N4
SIMU 0.02 0.04 4 Si4 N4 C50 > Si4A N4A C50A > C55A
SADI Si3A C50A Si3 C51 Si3A C51A Si3A C52A Si3 C52 Si3 C50 Si4A C54A Si4 =
 C54 SI4A C53A SI4 C53 SI4A C55A SI4 C55 SI1 C45 SI1 C45A SI1 C46 SI1 C46A =
 SI1 C44 SI1 C44A
SADI C22 C21 C22A C21

L.S. 10 0 0
PLAN  31
SIZE 0.078 0.095 0.151
TEMP -173.1(2)
CONF
FREE Na3A Na2
FREE Na3A C55A
FREE Si4A Na2
FREE Si4A Na3A
FREE Si3A Na2
FREE Na1 C44
FREE Na1 Na2
FREE Si3 Na2
FREE Si4 Na3
FREE Si4 Na3A
FREE Na2 C48
FREE Na2 C51
FREE Si2 Na2
FREE Mg1 C28
FREE Mg1 Na3
FREE Mg1 Na1
FREE Mg1 C12
FREE Mg1 Na3A
FREE Si1 Na1
FREE Na3 Na2
FREE Na3 C55
BOND
list 4
MORE -1
BOND $H
fmap 2 53
acta
OMIT 10 13 11
OMIT 18 6 -14
REM <olex2.extras>
REM <HklSrc "%.\\hasj220919a.hkl">
REM </olex2.extras>

WGHT    0.069500    2.174500
FVAR       0.23968   0.85491   0.72064   0.61913
SI1   7    0.221576    0.378195    0.412872    11.00000    0.03099    0.04995 =
         0.03527   -0.00510   -0.00301    0.00906
SI2   7    0.319844    0.509512    0.359901    11.00000    0.04532    0.04611 =
         0.04754    0.01576   -0.00149    0.01438
MG1   3    0.451765    0.179718    0.508897    11.00000    0.03100    0.02270 =
         0.02280   -0.00267   -0.00327    0.00507
NA1   5    0.360390    0.285673    0.413609    11.00000    0.04604    0.04374 =
         0.03293   -0.01097   -0.01220    0.02298
NA2   5    0.367977    0.439000    0.495792    11.00000    0.04619    0.02878 =
         0.04136   -0.00245   -0.01176    0.00917
O1    6    0.410834    0.291440    0.505029    11.00000    0.03144    0.02522 =
         0.02328   -0.00184   -0.00132    0.00539
N1    4    0.471283    0.081791    0.444762    11.00000    0.03301    0.02152 =
         0.02079   -0.00194   -0.00427    0.00209
N2    4    0.491116    0.108038    0.580230    11.00000    0.02580    0.02208 =
         0.01887   -0.00355   -0.00026    0.00117
N3    4    0.297917    0.421751    0.406277    11.00000    0.03349    0.03700 =
         0.03374    0.00047   -0.00575    0.01356
C1    1    0.505511    0.004902    0.456168    11.00000    0.03327    0.02190 =
         0.02558   -0.00237    0.00077    0.00254
C2    1    0.525911   -0.017671    0.516716    11.00000    0.04679    0.02069 =
         0.02470   -0.00029    0.00069    0.00774
AFIX  43
H2    2    0.548798   -0.074791    0.518661    11.00000   -1.20000
AFIX   0
C3    1    0.520007    0.024976    0.574144    11.00000    0.03243    0.02479 =
         0.02355    0.00372   -0.00116    0.00043
C4    1    0.529631   -0.064359    0.406242    11.00000    0.04951    0.02172 =
         0.02595   -0.00276    0.00138    0.00587
C5    1    0.503556   -0.048808    0.341253    11.00000    0.05242    0.02966 =
         0.02302   -0.00712   -0.00066    0.00743
AFIX 137
H5A   2    0.455774   -0.053163    0.341556    11.00000   -1.50000
H5B   2    0.521497   -0.096000    0.313612    11.00000   -1.50000
H5C   2    0.516651    0.012727    0.326851    11.00000   -1.50000
AFIX   0
C6    1    0.604545   -0.056101    0.403100    11.00000    0.05121    0.04157 =
         0.03433   -0.00716    0.00114    0.01744
AFIX 137
H6A   2    0.616474    0.005689    0.388287    11.00000   -1.50000
H6B   2    0.621806   -0.102925    0.374807    11.00000   -1.50000
H6C   2    0.623045   -0.065808    0.444206    11.00000   -1.50000
AFIX   0
C7    1    0.511699   -0.164829    0.423811    11.00000    0.08992    0.02133 =
         0.03067   -0.00625   -0.00049    0.00605
AFIX 137
H7A   2    0.532516   -0.180852    0.463015    11.00000   -1.50000
H7B   2    0.527040   -0.207101    0.391630    11.00000   -1.50000
H7C   2    0.464170   -0.170247    0.427929    11.00000   -1.50000
AFIX   0
C8    1    0.544966   -0.035622    0.628708    11.00000    0.05883    0.02819 =
         0.02424    0.00303   -0.00117    0.01109
C9    1    0.544228    0.010295    0.692344    11.00000    0.06600    0.03766 =
         0.02336    0.00524   -0.00510    0.01747
AFIX 137
H9A   2    0.572064    0.065467    0.691696    11.00000   -1.50000
H9B   2    0.560743   -0.033391    0.723144    11.00000   -1.50000
H9C   2    0.499405    0.028153    0.702861    11.00000   -1.50000
AFIX   0
C10   1    0.615040   -0.070181    0.617493    11.00000    0.07389    0.05848 =
         0.03205    0.00585   -0.00314    0.03584
AFIX 137
H10A  2    0.615633   -0.110956    0.581448    11.00000   -1.50000
H10B  2    0.630260   -0.104444    0.653688    11.00000   -1.50000
H10C  2    0.643875   -0.017162    0.610195    11.00000   -1.50000
AFIX   0
C11   1    0.497703   -0.118955    0.632533    11.00000    0.10404    0.02794 =
         0.03387    0.00488    0.00282   -0.00424
AFIX 137
H11A  2    0.453089   -0.096531    0.639302    11.00000   -1.50000
H11B  2    0.510619   -0.159136    0.666778    11.00000   -1.50000
H11C  2    0.499458   -0.153992    0.593942    11.00000   -1.50000
AFIX   0
C12   1    0.437305    0.107999    0.389751    11.00000    0.03473    0.02541 =
         0.02488   -0.00655   -0.00553    0.00627
C13   1    0.372716    0.074640    0.381119    11.00000    0.03553    0.04201 =
         0.03880   -0.01627   -0.01026   -0.00051
C14   1    0.334899    0.114741    0.334921    11.00000    0.03956    0.05331 =
         0.05237   -0.01998   -0.01750    0.00632
AFIX  43
H14   2    0.291076    0.094678    0.329472    11.00000   -1.20000
AFIX   0
C15   1    0.359289    0.182330    0.297176    11.00000    0.04625    0.05285 =
         0.03947   -0.01098   -0.01888    0.01776
AFIX  43
H15   2    0.332295    0.208749    0.266243    11.00000   -1.20000
AFIX   0
C16   1    0.423596    0.212518    0.303976    11.00000    0.05484    0.03358 =
         0.02766   -0.00528   -0.00652    0.01755
AFIX  43
H16   2    0.440625    0.257672    0.276537    11.00000   -1.20000
AFIX   0
C17   1    0.463407    0.176926    0.350898    11.00000    0.03587    0.02909 =
         0.02161   -0.00634   -0.00316    0.01016
C18   1    0.345772   -0.002660    0.421829    11.00000    0.04167    0.05273 =
         0.05546   -0.01101   -0.00729   -0.02121
AFIX  13
H18   2    0.383862   -0.043012    0.432351    11.00000   -1.20000
AFIX   0
C19   1    0.317192    0.028995    0.482703    11.00000    0.04869    0.06776 =
         0.07331   -0.01304    0.01067   -0.02846
AFIX  23
H19A  2    0.270606    0.044799    0.476381    11.00000   -1.20000
H19B  2    0.340030    0.086082    0.495815    11.00000   -1.20000
AFIX   0
C20   1    0.322172   -0.044419    0.535918    11.00000    0.10056    0.08181 =
         0.07025   -0.00443    0.00998   -0.03814
AFIX 137
H20A  2    0.304915   -0.103860    0.521518    11.00000   -1.50000
H20B  2    0.296701   -0.023230    0.571424    11.00000   -1.50000
H20C  2    0.368006   -0.051925    0.547982    11.00000   -1.50000
AFIX   0
C21   1    0.295475   -0.066114    0.389227    11.00000    0.05937    0.06607 =
         0.08666   -0.02006   -0.02168   -0.02320
PART 1
AFIX  23
H21A  2    0.278640   -0.110911    0.419845    31.00000   -1.20000
H21B  2    0.258167   -0.027363    0.375925    31.00000   -1.20000
AFIX  23
PART 2
H21C  2    0.251355   -0.055387    0.406495   -31.00000   -1.20000
H21D  2    0.294220   -0.051774    0.344679   -31.00000   -1.20000
AFIX   0
PART 0
C23   1    0.534294    0.207695    0.357529    11.00000    0.04145    0.03045 =
         0.02592    0.00149    0.00310    0.00267
AFIX  13
H23   2    0.555684    0.162206    0.385767    11.00000   -1.20000
AFIX   0
C24   1    0.569550    0.199378    0.295236    11.00000    0.04974    0.03831 =
         0.03321   -0.00169    0.00600   -0.00106
AFIX  23
H24A  2    0.558993    0.138684    0.276583    11.00000   -1.20000
H24B  2    0.553227    0.248213    0.267215    11.00000   -1.20000
AFIX   0
C25   1    0.642884    0.208269    0.301177    11.00000    0.04617    0.05869 =
         0.05620   -0.00001    0.01462   -0.00300
AFIX 137
H25A  2    0.663374    0.195475    0.261301    11.00000   -1.50000
H25B  2    0.658853    0.163868    0.331778    11.00000   -1.50000
H25C  2    0.653958    0.271229    0.314302    11.00000   -1.50000
AFIX   0
C26   1    0.542022    0.302979    0.387706    11.00000    0.04444    0.04157 =
         0.03996   -0.00565    0.00167   -0.00307
AFIX  23
H26A  2    0.516457    0.303300    0.426394    11.00000   -1.20000
H26B  2    0.588538    0.311220    0.398942    11.00000   -1.20000
AFIX   0
C27   1    0.521242    0.384837    0.349722    11.00000    0.08417    0.03608 =
         0.07369    0.00188   -0.00925    0.00754
AFIX 137
H27A  2    0.547177    0.387044    0.311827    11.00000   -1.50000
H27B  2    0.528164    0.441820    0.373298    11.00000   -1.50000
H27C  2    0.474841    0.378999    0.339284    11.00000   -1.50000
AFIX   0
C28   1    0.491349    0.168419    0.632104    11.00000    0.02782    0.02175 =
         0.01936    0.00196   -0.00016    0.00104
C29   1    0.433605    0.183219    0.666310    11.00000    0.02996    0.02893 =
         0.02458    0.00624    0.00231    0.00006
C30   1    0.433437    0.253533    0.711242    11.00000    0.04205    0.04211 =
         0.02087    0.00194    0.00866    0.01205
AFIX  43
H30   2    0.395384    0.263230    0.735439    11.00000   -1.20000
AFIX   0
C31   1    0.487901    0.308828    0.720733    11.00000    0.05536    0.03433 =
         0.02743   -0.00811   -0.00578    0.00510
AFIX  43
H31   2    0.486606    0.357066    0.750422    11.00000   -1.20000
AFIX   0
C32   1    0.544026    0.293591    0.686916    11.00000    0.04201    0.03649 =
         0.03575   -0.00798   -0.01120   -0.00336
AFIX  43
H32   2    0.581212    0.331413    0.694128    11.00000   -1.20000
AFIX   0
C33   1    0.547539    0.224161    0.642476    11.00000    0.02838    0.03514 =
         0.02599   -0.00238   -0.00413   -0.00377
C34   1    0.373539    0.123591    0.657656    11.00000    0.03013    0.04134 =
         0.03512    0.00512    0.00600   -0.00621
AFIX  13
H34   2    0.386891    0.070176    0.631230    11.00000   -1.20000
AFIX   0
C35   1    0.317759    0.173600    0.623593    11.00000    0.03074    0.05779 =
         0.03464    0.00595    0.00278   -0.00504
AFIX  23
H35A  2    0.336001    0.200740    0.585440    11.00000   -1.20000
H35B  2    0.285200    0.126551    0.611088    11.00000   -1.20000
AFIX   0
C36   1    0.281953    0.249818    0.658197    11.00000    0.04133    0.07767 =
         0.04878   -0.00003    0.00544    0.01000
AFIX 137
H36A  2    0.245759    0.272848    0.632944    11.00000   -1.50000
H36B  2    0.312278    0.300615    0.666979    11.00000   -1.50000
H36C  2    0.264761    0.225082    0.696954    11.00000   -1.50000
AFIX   0
C37   1    0.351479    0.082733    0.720167    11.00000    0.04545    0.05312 =
         0.04400    0.01410    0.00955   -0.00533
AFIX  23
H37A  2    0.389426    0.052892    0.740283    11.00000   -1.20000
H37B  2    0.336594    0.133786    0.747129    11.00000   -1.20000
AFIX   0
C38   1    0.296633    0.012046    0.714047    11.00000    0.05429    0.06070 =
         0.07238    0.01815    0.02272   -0.01301
AFIX 137
H38A  2    0.310652   -0.038149    0.686737    11.00000   -1.50000
H38B  2    0.257831    0.042106    0.696758    11.00000   -1.50000
H38C  2    0.286135   -0.013288    0.754709    11.00000   -1.50000
AFIX   0
C39   1    0.610776    0.204802    0.607165    11.00000    0.02316    0.05337 =
         0.04293   -0.00737   -0.00369   -0.00372
AFIX  13
H39   2    0.615346    0.135997    0.604772    11.00000   -1.20000
AFIX   0
C40   1    0.672393    0.241257    0.640316    11.00000    0.02762    0.11387 =
         0.07965   -0.03126   -0.01260   -0.01387
AFIX  23
H40A  2    0.710706    0.231357    0.613286    11.00000   -1.20000
H40B  2    0.667644    0.308764    0.646669    11.00000   -1.20000
AFIX   0
C41   1    0.685308    0.196688    0.700836    11.00000    0.04835    0.14856 =
         0.08582   -0.04639   -0.03293    0.01648
AFIX 137
H41A  2    0.691925    0.130115    0.694903    11.00000   -1.50000
H41B  2    0.647919    0.206748    0.728213    11.00000   -1.50000
H41C  2    0.724587    0.223839    0.719259    11.00000   -1.50000
AFIX   0
C42   1    0.610368    0.240407    0.541054    11.00000    0.02682    0.04772 =
         0.05503    0.00172    0.01064    0.00022
AFIX  23
H42A  2    0.623255    0.306441    0.541109    11.00000   -1.20000
H42B  2    0.565279    0.236500    0.524758    11.00000   -1.20000
AFIX   0
C43   1    0.656001    0.187243    0.498057    11.00000    0.04822    0.06296 =
         0.05134   -0.00546    0.00727    0.01165
AFIX 137
H43A  2    0.654468    0.214886    0.456887    11.00000   -1.50000
H43B  2    0.642042    0.122463    0.495750    11.00000   -1.50000
H43C  2    0.700758    0.190282    0.513960    11.00000   -1.50000
AFIX   0
C47   1    0.339267    0.471855    0.278971    11.00000    0.07009    0.08980 =
         0.04188    0.02268    0.00631    0.02140
AFIX 137
H47A  2    0.372530    0.423097    0.279992    11.00000   -1.50000
H47B  2    0.355799    0.524812    0.255485    11.00000   -1.50000
H47C  2    0.299580    0.448056    0.259312    11.00000   -1.50000
AFIX   0
C48   1    0.394580    0.568841    0.391485    11.00000    0.07106    0.05682 =
         0.07847    0.01455   -0.00214   -0.00972
AFIX 137
H48A  2    0.384244    0.596435    0.431529    11.00000   -1.50000
H48B  2    0.408585    0.617452    0.362929    11.00000   -1.50000
H48C  2    0.429807    0.523515    0.396436    11.00000   -1.50000
AFIX   0
C49   1    0.257785    0.604627    0.352288    11.00000    0.08897    0.06169 =
         0.09394    0.02801   -0.00309    0.03615
AFIX 137
H49A  2    0.217477    0.579560    0.334542    11.00000   -1.50000
H49B  2    0.275036    0.653235    0.325352    11.00000   -1.50000
H49C  2    0.248471    0.630701    0.392999    11.00000   -1.50000
AFIX   0
PART 1
SI3   7    0.350775    0.564789    0.621851    21.00000    0.03615    0.03594 =
         0.04833   -0.01696    0.00872   -0.00255
SI4   7    0.490076    0.562236    0.586178    21.00000    0.03701    0.02039 =
         0.03632   -0.00210    0.00562    0.00132
NA3   5    0.440721    0.357808    0.595034    21.00000    0.04914    0.02227 =
         0.02695   -0.00051   -0.00594    0.00115
N4    4    0.414696    0.515334    0.586155    21.00000    0.04202    0.02204 =
         0.03028   -0.00242    0.00357   -0.00153
C22   1    0.318533   -0.117410    0.336506    31.00000    0.04203    0.04299 =
         0.05601   -0.01347   -0.00625   -0.00993
AFIX 137
H22A  2    0.336609   -0.074414    0.306058    31.00000   -1.50000
H22B  2    0.282092   -0.151690    0.318163    31.00000   -1.50000
H22C  2    0.352551   -0.160952    0.349506    31.00000   -1.50000
AFIX   0
C44   1    0.224589    0.270845    0.462934    41.00000    0.04547    0.09247 =
         0.05251    0.01776   -0.00281   -0.02521
AFIX 137
H44A  2    0.247355    0.221252    0.440870    41.00000   -1.50000
H44B  2    0.179989    0.250934    0.472634    41.00000   -1.50000
H44C  2    0.247979    0.284846    0.501180    41.00000   -1.50000
AFIX   0
C45   1    0.183030    0.335371    0.340369    41.00000    0.05528    0.07807 =
         0.04986   -0.00825   -0.01701    0.00208
AFIX 137
H45A  2    0.176677    0.387292    0.311970    41.00000   -1.50000
H45B  2    0.140657    0.307221    0.349897    41.00000   -1.50000
H45C  2    0.211522    0.289123    0.321183    41.00000   -1.50000
AFIX   0
C46   1    0.160026    0.454914    0.449707    41.00000    0.04322    0.09758 =
         0.08954   -0.04518    0.02243   -0.00668
AFIX 137
H46A  2    0.174795    0.471618    0.491158    41.00000   -1.50000
H46B  2    0.118095    0.422420    0.452397    41.00000   -1.50000
H46C  2    0.154744    0.511146    0.424984    41.00000   -1.50000
AFIX   0
C50   1    0.346584    0.535940    0.706452    21.00000    0.06692    0.08624 =
         0.05101   -0.02497    0.01609   -0.01380
AFIX 137
H50A  2    0.343878    0.468677    0.711620    21.00000   -1.50000
H50B  2    0.307830    0.565005    0.724570    21.00000   -1.50000
H50C  2    0.385866    0.559151    0.727118    21.00000   -1.50000
AFIX   0
C51   1    0.273361    0.520576    0.589131    21.00000    0.05036    0.05721 =
         0.09236   -0.03231    0.02224   -0.01199
AFIX 137
H51A  2    0.267403    0.545547    0.547564    21.00000   -1.50000
H51B  2    0.236782    0.539912    0.615246    21.00000   -1.50000
H51C  2    0.274897    0.452851    0.587252    21.00000   -1.50000
AFIX   0
C52   1    0.348809    0.694270    0.617276    21.00000    0.04704    0.04285 =
         0.09259   -0.02431    0.00312    0.00657
AFIX 137
H52A  2    0.389665    0.719475    0.633779    21.00000   -1.50000
H52B  2    0.311905    0.717717    0.641422    21.00000   -1.50000
H52C  2    0.343829    0.713325    0.574235    21.00000   -1.50000
AFIX   0
C53   1    0.517838    0.608251    0.663088    21.00000    0.04532    0.04450 =
         0.04403   -0.00578   -0.00356   -0.00236
AFIX 137
H53A  2    0.488378    0.657845    0.676372    21.00000   -1.50000
H53B  2    0.562341    0.632635    0.659347    21.00000   -1.50000
H53C  2    0.517221    0.558186    0.693515    21.00000   -1.50000
AFIX   0
C54   1    0.502991    0.658530    0.529520    21.00000    0.04918    0.02863 =
         0.04447    0.00057    0.01256   -0.00234
AFIX 137
H54A  2    0.496887    0.634939    0.487616    21.00000   -1.50000
H54B  2    0.547439    0.682876    0.533897    21.00000   -1.50000
H54C  2    0.471391    0.708067    0.537455    21.00000   -1.50000
AFIX   0
C55   1    0.552026    0.471705    0.564514    21.00000    0.04365    0.03311 =
         0.07087    0.00011    0.01347    0.00495
AFIX 137
H55A  2    0.553834    0.424264    0.596706    21.00000   -1.50000
H55B  2    0.595083    0.500647    0.560167    21.00000   -1.50000
H55C  2    0.539426    0.443055    0.525385    21.00000   -1.50000
AFIX   0
PART 2
SI3A  7    0.323683    0.562591    0.599146   -21.00000    0.04690    0.07213 =
         0.03823   -0.02801   -0.01896    0.02173
SI4A  7    0.465103    0.558828    0.586193   -21.00000    0.10903    0.04758 =
         0.04552   -0.00469    0.00313   -0.02885
NA3A  5    0.412336    0.349116    0.597386   -21.00000    0.03855    0.03155 =
         0.01494   -0.00433    0.00539    0.00162
N4A   4    0.392627    0.504911    0.586264   -21.00000    0.05778    0.03207 =
         0.04283   -0.01960    0.00219    0.00671
C22A  1    0.314945   -0.165166    0.398650   -31.00000    0.10403    0.07088 =
         0.10675   -0.04331    0.04105   -0.04725
AFIX 137
H22D  2    0.314975   -0.197376    0.358950   -31.00000   -1.50000
H22E  2    0.283777   -0.195160    0.426486   -31.00000   -1.50000
H22F  2    0.358804   -0.167684    0.416673   -31.00000   -1.50000
AFIX   0
C44A  1    0.213596    0.302582    0.481161   -41.00000    0.04747    0.11520 =
         0.01751    0.01247    0.00219   -0.00188
AFIX 137
H44D  2    0.249289    0.257378    0.481465   -41.00000   -1.50000
H44E  2    0.171633    0.270004    0.479596   -41.00000   -1.50000
H44F  2    0.215638    0.340301    0.518604   -41.00000   -1.50000
AFIX   0
C45A  1    0.198038    0.309601    0.343220   -41.00000    0.03659    0.09849 =
         0.04141    0.00065   -0.00056   -0.02084
AFIX 137
H45D  2    0.195126    0.350848    0.307514   -41.00000   -1.50000
H45E  2    0.155568    0.280098    0.350213   -41.00000   -1.50000
H45F  2    0.231097    0.261946    0.335466   -41.00000   -1.50000
AFIX   0
C46A  1    0.154929    0.469325    0.415697   -41.00000    0.06297    0.10065 =
         0.06868    0.01312    0.02717    0.04180
AFIX 137
H46D  2    0.162919    0.511183    0.450385   -41.00000   -1.50000
H46E  2    0.112412    0.439146    0.420949   -41.00000   -1.50000
H46F  2    0.155023    0.504725    0.377217   -41.00000   -1.50000
AFIX   0
C50A  1    0.295134    0.635661    0.533380   -21.00000    0.04393    0.04719 =
         0.05641   -0.00786   -0.00049    0.02228
AFIX 137
H50D  2    0.257229    0.672266    0.546299   -21.00000   -1.50000
H50E  2    0.282803    0.595731    0.498815   -21.00000   -1.50000
H50F  2    0.330408    0.677277    0.520563   -21.00000   -1.50000
AFIX   0
C51A  1    0.261227    0.474486    0.619168   -21.00000    0.04988    0.08078 =
         0.06844    0.00134    0.01926   -0.01240
AFIX 137
H51D  2    0.217660    0.502462    0.617169   -21.00000   -1.50000
H51E  2    0.269268    0.451552    0.660942   -21.00000   -1.50000
H51F  2    0.263771    0.422919    0.589965   -21.00000   -1.50000
AFIX   0
C52A  1    0.334192    0.644470    0.666042   -21.00000    0.05673    0.06027 =
         0.05279   -0.01983   -0.00195    0.01613
AFIX 137
H52D  2    0.376888    0.634051    0.685250   -21.00000   -1.50000
H52E  2    0.299591    0.633453    0.696353   -21.00000   -1.50000
H52F  2    0.331556    0.708445    0.651279   -21.00000   -1.50000
AFIX   0
C53A  1    0.490178    0.591944    0.666386   -21.00000    0.06368    0.06739 =
         0.07690   -0.00518    0.00126   -0.00402
AFIX 137
H53D  2    0.482208    0.658136    0.672714   -21.00000   -1.50000
H53E  2    0.536765    0.578808    0.672067   -21.00000   -1.50000
H53F  2    0.464646    0.556168    0.696222   -21.00000   -1.50000
AFIX   0
C54A  1    0.479171    0.664981    0.538199   -21.00000    0.05347    0.04868 =
         0.06452   -0.00599    0.01490   -0.00967
AFIX 137
H54D  2    0.481789    0.647483    0.494682   -21.00000   -1.50000
H54E  2    0.520167    0.694535    0.550719   -21.00000   -1.50000
H54F  2    0.442902    0.708349    0.544135   -21.00000   -1.50000
AFIX   0
C55A  1    0.526256    0.475325    0.555955   -21.00000    0.06653    0.05851 =
         0.06027    0.00911    0.01083   -0.01342
AFIX 137
H55D  2    0.534322    0.427135    0.586775   -21.00000   -1.50000
H55E  2    0.567154    0.507922    0.546996   -21.00000   -1.50000
H55F  2    0.509540    0.446885    0.518149   -21.00000   -1.50000
AFIX   0
HKLF 4


REM  hasj220919a_a.res in Pca2(1)
REM wR2 = 0.1189, GooF = S = 1.038, Restrained GooF = 1.021 for all data
REM R1 = 0.0432 for 10231 Fo > 4sig(Fo) and 0.0475 for all 10974 data
REM 778 parameters refined using 762 restraints

END

WGHT      0.0695      2.1745

REM Highest difference peak  0.521,  deepest hole -0.245,  1-sigma level  0.045
Q1    1   0.3022  0.5053  0.6216  11.00000  0.05    0.52
Q2    1   0.4218  0.5842  0.5868  11.00000  0.05    0.47
Q3    1   0.2606  0.0035  0.5015  11.00000  0.05    0.36
Q4    1   0.2942  0.0802  0.4525  11.00000  0.05    0.35
Q5    1   0.5696  0.3805  0.3790  11.00000  0.05    0.31
Q6    1   0.3394 -0.0959  0.3766  11.00000  0.05    0.30
Q7    1   0.2577  0.0409  0.4548  11.00000  0.05    0.29
Q8    1   0.2449  0.4290  0.4060  11.00000  0.05    0.29
Q9    1   0.5022  0.3236  0.3633  11.00000  0.05    0.27
Q10   1   0.5806 -0.1154  0.6020  11.00000  0.05    0.19
Q11   1   0.2617  0.3915  0.6384  11.00000  0.05    0.18
Q12   1   0.5044  0.5767  0.5363  11.00000  0.05    0.18
Q13   1   0.5613 -0.1010  0.6187  11.00000  0.05    0.18
Q14   1   0.4540 -0.1157  0.6219  11.00000  0.05    0.18
Q15   1   0.5955  0.2590  0.6025  11.00000  0.05    0.18
Q16   1   0.4339  0.1986  0.7187  11.00000  0.05    0.18
Q17   1   0.2547  0.1383  0.6357  11.00000  0.05    0.17
Q18   1   0.6582  0.1741  0.7274  11.00000  0.05    0.17
Q19   1   0.5142 -0.0618  0.6236  11.00000  0.05    0.17
Q20   1   0.2957  0.5987  0.6829  11.00000  0.05    0.17
Q21   1   0.3625  0.5266  0.3647  11.00000  0.05    0.17
Q22   1   0.3991  0.7084  0.5612  11.00000  0.05    0.16
Q23   1   0.3949  0.3382  0.4000  11.00000  0.05    0.16
Q24   1   0.4001  0.0594  0.3638  11.00000  0.05    0.16
Q25   1   0.5274 -0.1182  0.4137  11.00000  0.05    0.16
Q26   1   0.4233  0.0796  0.3779  11.00000  0.05    0.16
Q27   1   0.2597  0.0621  0.5998  11.00000  0.05    0.16
Q28   1   0.1797  0.3177  0.3979  11.00000  0.05    0.15
Q29   1   0.3409  0.0760  0.2823  11.00000  0.05    0.15
Q30   1   0.2192  0.3376  0.4552  11.00000  0.05    0.15
Q31   1   0.4985  0.0710  0.5821  11.00000  0.05    0.15
;
_shelx_res_checksum                71036
_shelx_hkl_file
;
   0   0 -18  251.72   10.31
   0   0 -17    0.50    1.66
   0   0 -16  174.14    8.31
   0   0 -15    1.23    1.73
   0   0 -14  596.72   14.16
   0   0   2 1718.36   13.39
   0   0   3   -0.16    0.62
   0   0   4 9999.00   70.06
   0   0   5   -0.50    0.89
   0   0   6   85.67    3.25
   0   0   7    0.89    1.14
   0   0   8  629.17   10.14
   0   0   9   -1.29    1.24
   0   0  10 2593.07   27.22
   0   0  11   -0.02    1.27
   0   0  12  461.13   11.02
   0   0  13    0.45    1.26
   0   0  15    0.44    0.73
   0   0  16  206.12    4.60
   0   0  17   -1.06    0.86
   0   0  18  298.78    5.90
   0   0  19    0.03    0.99
   0   0  20   90.96    4.26
   0   0  21    1.94    1.67
   0   0  22  188.07    5.58
   0   0  23    0.94    1.36
   0   0  24  177.07    4.58
   0   0  25   -0.86    0.84
   0   0  26   10.12    0.95
   0  -1 -18  131.23    7.73
   0  -1 -17   -1.00    1.64
   0  -1 -16  305.68   11.04
   0   1 -16  315.76   10.38
   0  -1 -15   -0.40    1.69
   0   1 -15   -0.80    1.36
   0  -1 -14   24.75    3.06
   0   1 -14   27.05    3.04
   0  -1   0  284.99    3.62
   0  -1   0  288.68    2.81
   0  -1   2  163.95    3.48
   0  -1   3    1.09    1.11
   0   1   4 1073.18    8.78
   0  -1   4 1059.80   12.78
   0   1   5   -0.48    0.58
   0  -1   5   -0.77    1.33
   0   1   6  643.05    7.43
   0  -1   6  658.30   10.51
   0  -1   7    2.06    1.47
   0   1   7   -0.14    0.77
   0  -1   8  220.43    6.34
   0   1   8  224.21    4.73
   0  -1   9   -0.16    1.12
   0  -1   9   -0.08    1.50
   0  -1  10  579.19   11.98
   0  -1  10  535.48    9.86
   0  -1  11   -0.64    1.09
   0  -1  11   -0.84    1.71
   0  -1  12  411.93   10.86
   0   1  13   -0.08    1.64
   0   1  14   36.63    3.89
   0  -1  15   -0.67    0.86
   0   1  15    1.12    0.80
   0  -1  16  353.67    6.21
   0   1  16  361.15    6.17
   0   1  17   -1.09    0.78
   0  -1  17    1.51    1.01
   0  -1  18  167.95    4.32
   0   1  18  165.56    4.26
   0   1  19   -0.63    0.97
   0  -1  19    1.25    0.99
   0  -1  20   11.89    1.45
   0   1  20    8.14    1.77
   0   1  21   -0.26    1.41
   0  -1  21    1.06    1.77
   0   1  22  132.12    4.51
   0  -1  22  142.81    4.95
   0   1  23    1.40    1.25
   0  -1  23    0.52    1.32
   0  -1  24   12.77    1.58
   0   1  24   12.06    1.45
   0   1  25   -0.30    0.73
   0  -1  25   -0.19    0.96
   0  -1  26   13.86    1.18
   0  -2 -18    7.47    2.36
   0  -2 -17    0.16    1.73
   0  -2 -16   79.18    5.97
   0  -2 -15   -1.11    1.84
   0  -2 -14   15.66    2.84
   0   2 -14   15.99    2.36
   0  -2 -13    0.09    1.49
   0  -2  -2 1056.03    9.19
   0  -2  -1    0.20    0.48
   0  -2  -1    0.05    0.72
   0  -2   0  987.67   10.62
   0  -2   0 1003.93    8.53
   0  -2   1    0.32    0.22
   0  -2   1    2.43    0.99
   0  -2   3    3.69    1.59
   0  -2   4  636.60   10.39
   0  -2   5    0.39    0.34
   0  -2   5   -0.37    1.53
   0  -2   6 2101.06   23.51
   0  -2   6 2096.45   16.54
   0  -2   7   -0.21    0.60
   0  -2   7    0.55    1.83
   0  -2   8 1041.29   16.63
   0  -2   8 1060.32   11.27
   0  -2   9    0.48    0.80
   0  -2   9    0.48    1.86
   0  -2  10  338.54    9.91
   0  -2  11    0.17    1.85
   0  -2  12   38.32    3.83
   0  -2  13   -0.95    1.77
   0   2  14   16.89    3.12
   0   2  15    1.14    0.80
   0  -2  15   -0.85    0.83
   0   2  15   -0.92    1.82
   0   2  16   88.30    2.93
   0  -2  16   87.53    3.14
   0   2  17    0.86    0.85
   0  -2  17    1.13    0.96
   0   2  18    5.09    1.09
   0  -2  18    7.10    1.24
   0  -2  19    0.00    1.00
   0  -2  20   73.68    2.93
   0   2  20   70.10    3.66
   0  -2  20   67.08    3.90
   0   2  21   -1.06    1.25
   0  -2  21   -2.06    1.78
   0  -2  22   71.52    3.68
   0   2  22   71.64    3.20
   0   2  23   -0.68    1.00
   0  -2  23    0.21    1.40
   0  -2  24   85.13    3.34
   0   2  24   83.89    2.79
   0  -2  25   -0.83    0.97
   0  -2  26    8.92    1.02
   0  -3 -18    2.59    1.84
   0  -3 -17    1.74    2.01
   0  -3 -16  149.36    8.28
   0  -3 -15    0.78    1.78
   0  -3 -14  604.96   15.65
   0  -3 -13   -0.28    1.69
   0  -3 -12   37.47    3.87
   0  -3  -3    0.97    0.70
   0  -3  -2  505.87    6.84
   0  -3  -2  534.79    7.32
   0  -3  -1    0.86    1.05
   0  -3  -1    0.12    0.68
   0  -3   0  482.81    7.82
   0  -3   0  481.48    5.61
   0  -3   1    0.48    0.39
   0  -3   1    1.80    1.64
   0  -3   2  580.07    5.29
   0  -3   5    4.25    2.36
   0  -3   6  762.38   13.80
   0  -3   7   -1.43    2.21
   0  -3   8  239.04    8.31
   0  -3   9    0.74    2.11
   0  -3  10  195.10    8.07
   0  -3  11    1.81    2.12
   0  -3  12   42.21    4.26
   0  -3  13   -2.43    2.09
   0  -3  14  645.41   17.44
   0  -3  15   -0.17    0.79
   0   3  15    0.09    0.68
   0   3  15    1.79    1.91
   0   3  16  168.32    9.73
   0   3  16  161.91    3.92
   0  -3  16  169.03    4.33
   0  -3  17    2.18    1.10
   0  -3  18    6.11    1.16
   0  -3  19    0.61    0.93
   0   3  19    4.04    1.62
   0  -3  20    8.26    1.29
   0   3  20   10.52    1.70
   0  -3  20    9.72    2.08
   0  -3  21    0.44    1.72
   0  -3  22   26.83    2.58
   0  -3  23    3.46    2.25
   0  -3  24    8.39    1.52
   0  -3  25   -1.06    1.02
   0  -3  26   79.28    2.35
   0  -4 -17   -2.34    2.38
   0  -4 -16   38.03    4.49
   0  -4 -15    0.80    1.73
   0  -4 -14  143.19    7.79
   0  -4 -13    2.31    1.94
   0  -4 -12  326.49   10.94
   0  -4 -11   -0.40    1.67
   0  -4 -10   48.18    3.99
   0  -4  -9   -1.82    1.74
   0  -4  -8   88.02    4.71
   0  -4  -7    1.90    1.72
   0  -4  -6   66.77    3.60
   0  -4  -5    0.23    1.25
   0  -4  -4  971.84   12.90
   0  -4  -3    1.10    0.89
   0  -4  -3   -0.15    0.95
   0  -4  -2  285.78    5.91
   0  -4  -2  257.85    5.35
   0  -4  -1    0.89    1.41
   0  -4  -1   -0.22    0.76
   0  -4   0  756.63   11.50
   0  -4   0  724.18    8.08
   0  -4   1   -0.04    0.42
   0  -4   1   -0.84    1.74
   0  -4   2  263.00    3.37
   0  -4   2  258.65    7.11
   0  -4   3   -2.59    1.81
   0  -4   4  966.54   15.88
   0  -4   5   -0.83    1.81
   0  -4   6   67.02    4.48
   0  -4   7   -0.33    2.34
   0  -4   8   76.43    5.42
   0  -4   9    0.94    2.34
   0  -4  10   62.28    5.40
   0  -4  11    1.94    2.47
   0  -4  12  343.60   12.52
   0  -4  13   -0.71    2.06
   0  -4  14  145.72    3.86
   0  -4  14  152.82    9.09
   0  -4  15   -1.76    2.78
   0   4  15   -2.08    2.46
   0  -4  15   -0.94    0.94
   0   4  16   42.05    5.29
   0  -4  16   44.22    2.26
   0   4  17    0.72    2.39
   0  -4  17   -0.49    0.92
   0  -4  18   45.37    2.30
   0  -4  19    0.31    1.72
   0  -4  19    0.69    0.95
   0  -4  20   14.51    2.27
   0  -4  20   15.45    1.54
   0  -4  21   -0.42    1.70
   0  -4  22    7.32    1.99
   0  -4  23   -0.99    1.35
   0  -4  24    6.83    1.33
   0  -4  25    0.95    0.86
   0  -4  26   -0.75    0.66
   0  -5 -17    1.39    2.69
   0  -5 -16   27.17    4.22
   0  -5 -15   -1.54    2.30
   0  -5 -14    7.15    2.27
   0  -5 -13   -0.59    1.89
   0  -5 -12   31.25    3.81
   0  -5 -11   -0.90    1.94
   0  -5 -10  186.59    7.68
   0  -5  -9    1.11    1.91
   0  -5  -8  126.93    5.70
   0  -5  -7   -1.37    1.72
   0  -5  -6  584.14   11.18
   0  -5  -5    0.07    1.27
   0   5  -4  111.53    1.92
   0  -5  -4  127.06    4.57
   0  -5  -3    1.48    1.03
   0  -5  -3    0.25    0.99
   0  -5  -2   17.14    2.06
   0  -5  -2   16.85    1.55
   0  -5  -1   -0.40    1.49
   0  -5  -1   -0.70    0.81
   0  -5   0  297.81    7.82
   0  -5   0  296.66    4.99
   0  -5   1    0.53    0.42
   0  -5   1   -0.98    1.84
   0  -5   2   25.22    1.05
   0  -5   2   19.88    2.80
   0  -5   3    1.10    2.19
   0  -5   4  133.32    6.26
   0  -5   5    0.99    2.43
   0  -5   6  654.78   15.06
   0  -5   7    0.87    2.58
   0  -5   8  121.31    6.97
   0  -5   9   -1.42    2.68
   0  -5  10  198.96    9.59
   0  -5  11    0.88    2.60
   0  -5  12   37.38    4.65
   0  -5  13   -2.75    2.35
   0  -5  14   12.62    1.31
   0  -5  14   12.01    3.25
   0  -5  15    1.93    2.45
   0  -5  15    0.38    0.85
   0   5  16   43.28    6.07
   0  -5  16   37.58    2.07
   0  -5  17   -1.13    0.83
   0   5  17    1.95    2.57
   0  -5  18   71.38    2.79
   0  -5  18   72.19    4.04
   0  -5  19    0.19    1.77
   0  -5  19   -0.17    0.90
   0  -5  20   81.31    4.04
   0  -5  21   -2.17    1.64
   0  -5  22    4.33    1.59
   0  -5  23    0.08    1.18
   0  -5  24   10.77    1.35
   0  -5  25    0.09    0.73
   0  -6 -25   -0.26    0.67
   0  -6 -16   28.98    4.17
   0  -6 -15    0.31    1.83
   0  -6 -14  105.35    7.03
   0  -6 -14  109.10    3.29
   0  -6 -13    0.55    0.88
   0  -6 -13    2.03    2.00
   0  -6 -12  325.82   11.51
   0  -6 -11    0.08    1.65
   0  -6 -10    1.24    1.69
   0  -6  -9    0.57    1.46
   0  -6  -8   37.79    3.43
   0  -6  -7    2.77    1.91
   0  -6  -6  215.42    7.00
   0  -6  -5    0.07    1.31
   0  -6  -4  315.03    7.59
   0  -6  -3    1.35    1.19
   0  -6  -3    0.55    1.47
   0  -6  -2   18.88    2.37
   0  -6  -2   23.10    2.01
   0  -6  -1   -0.31    0.78
   0  -6  -1   -0.67    1.66
   0  -6   0   31.81    3.27
   0  -6   0   35.88    1.83
   0  -6   1    0.53    1.89
   0  -6   1    0.74    0.55
   0  -6   2   18.28    3.11
   0  -6   2   21.29    1.11
   0  -6   3   -1.16    2.21
   0  -6   4  328.62   10.74
   0  -6   5    0.61    2.57
   0  -6   6  198.94    8.87
   0  -6   7    0.44    3.03
   0  -6   8   50.80    5.48
   0  -6   9    1.57    3.10
   0  -6  10   -0.74    2.89
   0  -6  11    2.35    2.73
   0  -6  12  336.89   14.12
   0  -6  13    0.97    0.78
   0  -6  13    3.83    2.96
   0  -6  14  126.52    9.31
   0  -6  14  123.31    3.48
   0  -6  15    0.32    0.81
   0  -6  15   -0.17    2.61
   0   6  15    4.72    2.91
   0  -6  16   36.53    2.00
   0   6  16   31.29    5.36
   0  -6  17    1.00    1.61
   0  -6  17   -0.42    0.82
   0  -6  18   45.28    3.21
   0  -6  18   43.07    2.15
   0  -6  19   -0.88    0.82
   0  -6  19    1.23    1.82
   0  -6  20   22.67    2.41
   0  -6  21   19.23    2.06
   0  -6  22   33.33    2.34
   0  -6  23    0.50    1.06
   0  -6  24   31.65    1.75
   0  -6  25    1.08    0.68
   0  -7 -24   30.86    1.56
   0  -7 -23    0.14    0.94
   0  -7 -21   -0.29    0.65
   0  -7 -15    1.70    1.89
   0  -7 -15   -1.16    0.95
   0  -7 -14  111.62    3.47
   0  -7 -14  117.97    7.64
   0  -7 -13   -0.68    1.89
   0  -7 -13   -0.44    0.96
   0  -7 -12  155.04    4.11
   0  -7 -12  148.03    8.00
   0  -7 -11    0.23    1.61
   0  -7 -11    0.33    0.85
   0  -7 -10  143.33    7.09
   0  -7  -9   -1.87    1.77
   0  -7  -8   13.86    2.27
   0  -7  -7   -0.25    1.41
   0  -7  -6   11.37    2.08
   0  -7  -5    0.72    1.28
   0  -7  -4  592.90   11.33
   0  -7  -3   -0.95    1.62
   0  -7  -3   -0.54    1.10
   0  -7  -2  518.12    9.21
   0  -7  -2  501.31   11.50
   0  -7  -1   -2.34    1.84
   0  -7  -1   -0.07    0.77
   0  -7   0   14.91    1.36
   0  -7   0   15.44    2.78
   0  -7   1    0.05    2.13
   0  -7   2  478.96   13.10
   0  -7   3   -1.55    2.53
   0  -7   4  559.76   15.11
   0  -7   5    1.85    2.40
   0  -7   6   21.28    4.07
   0  -7   7   -6.33    3.08
   0  -7   8   18.07    4.01
   0  -7   9   -1.36    2.64
   0  -7  10  149.49    9.33
   0  -7  11    1.54    2.82
   0  -7  12  163.19   10.44
   0  -7  12  156.59    5.07
   0  -7  13   -2.36    3.00
   0  -7  14  111.72    4.41
   0   7  14  125.21    9.80
   0  -7  14  105.29    9.31
   0  -7  15   -5.81    3.50
   0   7  15   -1.07    3.13
   0  -7  15    1.03    0.83
   0  -7  15    0.30    1.55
   0  -7  16  147.80    3.71
   0  -7  16  139.46    5.11
   0  -7  17    0.19    0.71
   0  -7  17   -0.63    1.53
   0  -7  18   28.48    2.51
   0  -7  18   30.97    1.76
   0  -7  19    0.67    1.43
   0  -7  20   62.13    3.18
   0  -7  21    0.74    1.17
   0  -7  22    4.90    1.25
   0  -7  23   -0.24    0.85
   0  -7  24   25.93    1.42
   0  -8 -23    0.06    0.77
   0  -8 -22   40.50    1.61
   0  -8 -22   43.95    2.21
   0  -8 -21   -0.57    0.73
   0  -8 -21   -1.47    1.14
   0  -8 -20   13.02    1.80
   0  -8 -15   -0.46    0.86
   0  -8 -14    2.17    2.30
   0  -8 -14    0.36    1.03
   0  -8 -13   -2.91    2.32
   0  -8 -13    0.15    0.97
   0  -8 -12    3.96    2.00
   0  -8 -12    3.27    1.16
   0  -8 -11    5.35    2.18
   0  -8 -11    0.35    0.90
   0  -8 -10  529.68   14.58
   0  -8 -10  557.98    8.33
   0  -8  -9   -0.75    1.50
   0  -8  -9   -0.57    0.91
   0  -8  -8  345.90   10.67
   0  -8  -7   -2.09    1.37
   0  -8  -6   55.33    4.04
   0  -8  -5    0.22    1.02
   0  -8  -4   52.63    3.55
   0  -8  -3   -0.21    0.95
   0  -8  -2  174.10    7.40
   0  -8  -2  179.71    5.34
   0  -8  -1    1.47    2.02
   0  -8   0  633.80   15.30
   0  -8   1    4.62    2.32
   0  -8   2  143.11    7.79
   0  -8   3    0.75    2.27
   0  -8   4   49.44    5.18
   0  -8   5   -0.36    2.74
   0  -8   6   55.64    5.94
   0  -8   7    5.50    2.90
   0  -8   8  340.18   13.80
   0  -8   9    1.04    2.50
   0  -8   9    0.86    1.23
   0  -8   9   -1.22    0.88
   0  -8  10  557.74    8.90
   0  -8  10  555.08   10.20
   0  -8  10  570.40   19.46
   0  -8  11    0.54    1.47
   0  -8  11   -0.93    2.85
   0  -8  12    3.58    1.86
   0  -8  12    3.16    3.19
   0  -8  13    0.16    1.36
   0  -8  13   -2.41    3.22
   0  -8  13    1.74    1.54
   0  -8  14    0.75    1.36
   0   8  14    2.29    2.85
   0  -8  14   -4.17    3.14
   0  -8  14   -0.06    1.38
   0  -8  15    1.15    1.26
   0  -8  16  114.39    4.37
   0  -8  17    0.17    1.41
   0  -8  18  204.52    5.57
   0  -8  19    0.98    1.38
   0  -8  20   19.84    1.89
   0  -8  21   -0.19    0.95
   0  -8  22   35.65    1.92
   0  -8  23   -0.53    0.64
   0  -9 -22    9.02    1.09
   0  -9 -22    8.54    0.82
   0  -9 -21    1.35    1.06
   0  -9 -21    0.03    0.60
   0  -9 -20  121.96    3.17
   0  -9 -20  130.12    3.97
   0  -9 -19    0.17    1.24
   0  -9 -18   67.92    3.29
   0  -9 -17    1.22    1.42
   0  -9 -16   99.79    4.26
   0  -9 -15    0.76    1.14
   0  -9 -15   -0.66    1.51
   0  -9 -14   89.60    3.32
   0  -9 -14   83.71    4.01
   0  -9 -13    0.52    1.57
   0  -9 -13    0.24    1.05
   0  -9 -13   -0.26    1.84
   0  -9 -12   62.57    3.48
   0  -9 -12   64.41    2.89
   0  -9 -12   61.29    5.46
   0  -9 -11   -0.06    1.35
   0  -9 -11   -0.21    1.06
   0  -9 -11    1.05    1.54
   0  -9 -10   74.23    3.56
   0  -9 -10   77.17    3.07
   0  -9 -10   71.20    5.37
   0  -9  -9    0.18    1.35
   0  -9  -9    0.07    0.89
   0  -9  -9    0.03    1.51
   0  -9  -8  186.96    5.26
   0  -9  -8  184.79    4.57
   0  -9  -8  180.90    7.83
   0  -9  -7   -0.46    1.12
   0  -9  -7    0.25    1.30
   0  -9  -7    0.21    0.86
   0  -9  -6  148.48    6.66
   0  -9  -6  147.34    4.43
   0  -9  -6  150.47    3.98
   0  -9  -5   -0.08    1.11
   0  -9  -1   -0.49    2.05
   0  -9   0   -1.13    1.99
   0  -9   1    0.05    2.11
   0  -9   2  689.33   18.26
   0  -9   3    0.94    2.38
   0  -9   4  182.05    9.86
   0  -9   5   -3.42    2.79
   0  -9   6  158.90    9.87
   0  -9   6  151.95    5.07
   0  -9   6  151.91    4.30
   0  -9   6  141.84    3.73
   0  -9   7    0.09    1.31
   0  -9   7    0.59    0.76
   0  -9   7    0.56    0.96
   0  -9   7   -0.51    2.57
   0  -9   8  179.92    5.74
   0  -9   8  185.04   11.34
   0  -9   8  178.41    4.87
   0  -9   9   -0.17    0.99
   0  -9   9   -2.28    2.67
   0  -9   9    2.73    1.64
   0  -9  10   70.32    3.20
   0  -9  10   71.82    3.88
   0  -9  10   76.49    8.12
   0  -9  11    1.60    1.46
   0  -9  11    0.38    3.42
   0  -9  12   64.05    3.71
   0  -9  12   66.01    7.71
   0   9  12   67.69    7.51
   0  -9  13    0.68    1.41
   0  -9  14   85.84    4.14
   0  -9  16  100.39    3.76
   0  -9  17    1.27    1.04
   0  -9  18   61.05    2.76
   0  -9  19   -0.31    1.08
   0  -9  20  120.09    3.41
   0  -9  21    0.01    0.76
   0  -9  22    6.31    0.89
   0 -10 -21   -0.67    0.75
   0 -10 -21    0.26    0.61
   0 -10 -20   45.42    1.91
   0 -10 -20   46.99    2.25
   0 -10 -19   -0.58    1.12
   0 -10 -19    0.77    0.82
   0 -10 -18   65.65    3.03
   0 -10 -18   68.49    2.58
   0 -10 -17    1.93    1.43
   0 -10 -16   24.58    2.32
   0 -10 -15    1.04    1.48
   0 -10 -14   49.10    2.54
   0 -10 -14   45.75    3.02
   0 -10 -13    1.90    1.15
   0 -10 -13    1.42    1.53
   0 -10 -12    3.37    1.30
   0 -10 -12   10.43    1.92
   0 -10 -11    0.51    1.11
   0 -10 -11   -1.02    1.43
   0 -10 -11   -1.14    1.77
   0 -10 -10    8.05    1.51
   0 -10 -10    7.34    1.68
   0 -10  -9   -0.59    1.00
   0 -10  -9    2.22    1.51
   0 -10  -9   -0.86    1.43
   0 -10  -8   15.07    1.92
   0 -10  -8   16.54    1.71
   0 -10  -7   -1.77    1.24
   0 -10  -7    0.03    1.00
   0 -10  -6  129.79    3.83
   0 -10  -6  128.63    4.44
   0 -10  -5    0.68    0.97
   0 -10  -5   -1.52    1.22
   0 -10  -4   19.15    1.57
   0 -10  -4   22.12    2.06
   0 -10  -3    0.28    0.83
   0 -10  -3   -0.20    1.15
   0 -10  -3   -0.01    0.73
   0 -10  -2  399.24    6.61
   0 -10  -2  406.47    7.62
   0 -10  -2  417.49    6.58
   0 -10  -1   -0.81    0.79
   0 -10   0  124.03    8.05
   0 -10   0  134.59    3.62
   0 -10   1   -0.47    0.77
   0 -10   1   -2.90    2.70
   0 -10   1   -2.07    1.18
   0 -10   2  387.63    6.57
   0 -10   2  400.30    8.44
   0 -10   2  405.26   15.10
   0 -10   3    0.04    0.81
   0 -10   3    0.50    2.82
   0 -10   3    0.66    1.12
   0 -10   3    2.49    1.46
   0 -10   4   19.15    1.57
   0 -10   4   21.56    4.23
   0 -10   4   19.47    1.87
   0 -10   4   18.02    2.20
   0 -10   5   -0.04    0.81
   0 -10   5   -1.70    2.67
   0 -10   5   -0.18    1.34
   0 -10   5    0.03    1.05
   0 -10   6  127.24    3.69
   0 -10   6  123.76    4.95
   0 -10   6  128.48    4.18
   0 -10   6  115.34    8.99
   0 -10   7    1.26    1.61
   0 -10   7    1.66    3.53
   0 -10   7    2.03    1.24
   0 -10   8   15.32    2.24
   0 -10   8   16.72    4.76
   0 -10   8   17.45    1.88
   0 -10   9    2.63    1.72
   0 -10   9    0.25    1.20
   0 -10   9   -1.29    3.03
   0  10  10    9.50    3.81
   0 -10  10    9.38    2.09
   0 -10  10    9.09    1.69
   0 -10  10   14.33    4.73
   0 -10  11    3.51    2.03
   0  10  11   -2.43    3.53
   0 -10  12    8.36    1.88
   0 -10  13   -0.17    1.43
   0 -11 -20   10.20    1.09
   0 -11 -20    5.45    0.83
   0 -11 -19   -0.65    0.86
   0 -11 -19    0.86    0.78
   0 -11 -18    3.84    1.22
   0 -11 -18    1.07    0.80
   0 -11 -17    0.82    1.17
   0 -11 -17    1.68    0.98
   0 -11 -16   22.15    2.02
   0 -11 -16   23.83    1.74
   0 -11 -15   -0.91    1.36
   0 -11 -14   48.56    2.95
   0 -11 -13    2.01    1.54
   0 -11 -13    0.37    1.07
   0 -11 -12   92.16    3.47
   0 -11 -12   92.13    3.98
   0 -11 -11    0.63    1.45
   0 -11 -11    0.91    1.16
   0 -11 -10  176.76    4.82
   0 -11 -10  186.88    5.66
   0 -11  -9   -0.52    1.48
   0 -11  -9    0.78    1.11
   0 -11  -8    3.75    1.53
   0 -11  -8    2.79    1.18
   0 -11  -7   -0.04    1.47
   0 -11  -7   -0.22    1.05
   0 -11  -6   58.26    3.26
   0 -11  -6   57.89    2.75
   0 -11  -5    0.33    1.29
   0 -11  -5    2.12    1.16
   0 -11  -4  126.14    4.49
   0 -11  -4  122.59    3.74
   0 -11  -3   -1.11    0.79
   0 -11  -3   -1.40    1.02
   0 -11  -2  215.09    6.23
   0 -11  -2  203.65    4.71
   0 -11  -1   -0.81    1.30
   0 -11  -1   -0.05    0.84
   0 -11   0  369.83    8.44
   0 -11   0  373.64    6.29
   0 -11   0  379.27    6.57
   0 -11   1    2.18    1.70
   0 -11   1    0.73    0.95
   0 -11   2  195.50   11.24
   0 -11   2  207.93    6.40
   0 -11   2  206.35    5.50
   0 -11   2  205.43    4.80
   0 -11   3   -1.73    2.79
   0 -11   3    1.49    1.58
   0 -11   3    0.07    1.20
   0 -11   4  131.56    5.18
   0 -11   4  124.10    4.30
   0 -11   5    2.36    1.23
   0  11   5   -1.08    2.09
   0 -11   5    1.22    1.59
   0 -11   6   58.75    3.09
   0 -11   6   64.52    3.99
   0  11   6   54.48    6.08
   0 -11   6   56.62    6.92
   0 -11   7   -0.38    2.77
   0  11   7    1.93    2.59
   0 -11   7   -1.46    1.84
   0 -11   7   -0.15    1.15
   0 -11   8   -2.77    3.84
   0 -11   8    3.82    1.42
   0 -11   8    2.48    1.78
   0  11   8    3.61    2.83
   0 -11   9    1.71    1.62
   0 -11   9   -0.72    1.39
   0 -11  10  184.64    6.52
   0 -11  10  187.85    5.43
   0 -11  11   -0.50    1.68
   0 -11  12  104.46    4.81
   0 -11  13   -0.60    1.51
   0 -12 -19   -0.37    0.61
   0 -12 -19    0.78    0.65
   0 -12 -18    4.08    0.93
   0 -12 -18    5.47    1.01
   0 -12 -17    0.31    0.80
   0 -12 -17   -1.15    0.95
   0 -12 -16    7.16    1.21
   0 -12 -16    8.39    1.44
   0 -12 -15    0.01    0.98
   0 -12 -15    0.67    1.17
   0 -12 -14   25.68    1.85
   0 -12 -14   27.30    2.26
   0 -12 -13    0.49    1.37
   0 -12 -13   -0.14    1.00
   0 -12 -12   89.38    3.88
   0 -12 -12   82.50    3.22
   0 -12 -11   -0.29    1.41
   0 -12 -11   -0.19    1.17
   0 -12 -10   37.46    2.80
   0 -12 -10   36.91    2.37
   0 -12  -9    2.60    1.71
   0 -12  -9    1.05    1.24
   0 -12  -8   23.59    2.33
   0 -12  -8   22.95    2.02
   0 -12  -7    0.60    0.88
   0 -12  -7   -1.42    1.48
   0 -12  -7    0.20    1.16
   0 -12  -6   10.74    1.38
   0 -12  -6    9.20    1.83
   0 -12  -6    8.78    1.55
   0 -12  -5    0.17    1.08
   0 -12  -5    0.59    0.85
   0 -12  -4   26.40    1.94
   0 -12  -4   24.70    1.72
   0 -12  -3   -0.27    0.96
   0 -12  -2   11.47    2.15
   0 -12  -2   11.80    1.41
   0 -12  -1    0.60    1.42
   0 -12  -1   -0.71    0.87
   0 -12   0    9.33    2.00
   0 -12   0   13.98    1.41
   0 -12   1   -1.44    1.36
   0 -12   1   -3.01    1.75
   0 -12   2    8.95    1.67
   0 -12   2    7.09    1.74
   0 -12   3    0.31    1.33
   0 -12   3   -0.81    1.80
   0 -12   4   24.79    2.24
   0 -12   4   23.53    2.76
   0 -12   5   -0.17    1.36
   0 -12   5    0.75    1.79
   0 -12   6   12.85    1.86
   0 -12   6   12.72    2.30
   0 -12   7   -0.62    1.29
   0 -12   7    1.26    1.80
   0 -12   8   25.44    2.31
   0 -12   8   23.44    2.90
   0 -12   9   -0.11    1.31
   0 -12   9   -0.92    1.90
   0 -12  10   35.87    3.25
   0 -12  11   -0.94    1.71
   0 -13 -18    3.82    0.69
   0 -13 -17    1.10    0.68
   0 -13 -16    3.07    0.85
   0 -13 -15    0.48    0.82
   0 -13 -15   -0.07    0.97
   0 -13 -14    9.63    1.29
   0 -13 -14    6.35    1.34
   0 -13 -13    0.02    0.90
   0 -13 -13    0.35    1.17
   0 -13 -12   43.86    2.20
   0 -13 -12   43.58    2.70
   0 -13 -11   -0.56    1.30
   0 -13 -11   -0.67    0.93
   0 -13 -10   22.71    1.71
   0 -13 -10   23.58    2.23
   0 -13 -10   22.43    1.89
   0 -13  -9    0.11    1.09
   0 -13  -9    0.16    0.97
   0 -13  -8   69.44    3.04
   0 -13  -8   65.08    2.79
   0 -13  -7    0.92    1.12
   0 -13  -7    0.55    0.94
   0 -13  -6   31.27    2.13
   0 -13  -6   32.96    2.01
   0 -13  -5    0.67    1.13
   0 -13  -5   -1.08    0.96
   0 -13  -4  234.87    5.06
   0 -13  -4  225.90    5.25
   0 -13  -3   -1.06    0.95
   0 -13  -2   53.03    2.48
   0 -13  -1    0.99    1.33
   0 -13  -1    0.18    0.88
   0 -13   0   59.63    3.27
   0 -13   0   61.07    3.68
   0 -13   1    1.38    1.48
   0 -13   1   -0.43    1.64
   0 -13   2   55.27    3.14
   0 -13   2   51.59    3.62
   0 -13   3    0.61    1.39
   0 -13   3    0.25    1.79
   0 -13   4  238.54    6.14
   0 -13   4  237.02    7.35
   0 -13   5    1.92    1.53
   0 -13   5    1.48    1.78
   0 -13   6   29.87    3.00
   0 -13   6   37.27    2.73
   0 -13   7    0.08    1.40
   0 -13   7   -0.54    1.89
   0 -13   8   75.31    3.58
   0 -13   8   78.80    4.40
   0 -13   9   -0.44    1.33
   0 -13   9   -0.92    1.93
   0 -14 -16   17.20    1.10
   0 -14 -15    0.39    0.64
   0 -14 -14   27.64    1.60
   0 -14 -13    1.02    0.82
   0 -14 -12   16.51    1.45
   0 -14 -11   -1.11    0.83
   0 -14 -10   79.09    2.86
   0 -14  -9   -0.04    0.87
   0 -14  -8   18.97    1.60
   0 -14  -7   -0.06    0.85
   0 -14  -6  130.07    3.75
   0 -14  -5   -0.44    0.82
   0 -14  -2   16.93    2.05
   0 -14  -1    1.11    1.36
   0 -14   0   46.04    2.91
   0 -14   1   -0.71    1.41
   0 -14   2   15.32    1.98
   0 -14   3   -0.31    1.32
   0 -14   3   -1.99    1.69
   0 -14   4   45.07    2.84
   0 -14   4   43.94    3.27
   0 -14   5    0.05    1.25
   0 -14   5    0.36    1.77
   0 -14   6  134.12    4.47
   0 -14   7    0.68    1.27
   0 -14   8   19.70    1.95
   0 -15 -14   11.81    0.89
   0 -15 -13    1.05    0.65
   0 -15 -12   33.82    1.60
   0 -15 -11    0.74    0.68
   0 -15 -10   35.52    1.76
   0 -15  -9   -1.13    0.72
   0 -15  -8   71.86    2.48
   0 -15  -7    0.26    0.72
   0 -15  -5    0.16    1.22
   0 -15  -4   69.15    3.23
   0 -15  -3    0.47    1.25
   0 -15  -2  137.37    4.42
   0 -15  -1   -0.37    1.29
   0 -15   0  211.39    5.52
   0 -15   1   -0.41    1.28
   0 -15   2  144.40    4.53
   0 -15   3   -0.28    1.24
   0 -15   4   65.85    3.07
   0 -15   5   -0.74    1.23
   0 -15   6   12.78    1.66
   0 -15   7   15.09    1.94
   0 -16 -11    1.22    0.63
   0 -16 -10   19.38    1.29
   0 -16  -9   -1.03    0.80
   0 -16  -8   32.39    1.81
   0 -16  -7   -0.12    0.85
   0 -16  -6    2.34    1.10
   0 -16  -5   -0.43    0.96
   0 -16  -4   19.80    1.73
   0 -16  -3    0.96    1.01
   0 -16  -2    6.33    1.34
   0 -16  -1    0.30    1.01
   0 -16   0  194.13    4.76
   0 -16   1   -0.13    1.14
   0 -16   2    6.03    1.29
   0 -16   3    2.38    1.11
   0 -16   4   24.27    1.80
   0 -16   5   -0.81    0.96
   0 -17  -7   -0.23    0.57
   0 -17  -6    8.82    0.91
   0 -17  -5   -0.24    0.68
   0 -17  -4    8.91    1.06
   0 -17  -3   -0.45    0.74
   0 -17  -2    2.48    0.85
   0 -17  -1   -0.56    0.77
   0 -17   0    6.60    1.00
   0 -17   1    0.61    0.78
   0 -17   2    3.93    0.89
   0 -17   3    0.84    0.77
   1   0 -18    0.71    1.68
   1   0 -17    0.83    1.53
  -1   0 -17    0.19    1.45
   1   0 -16   -0.46    1.55
  -1   0 -16    1.77    1.62
  -1   0 -15   -2.42    1.56
  -1   0 -14    0.75    1.39
  -1   0 -13    1.76    1.53
  -1   0 -12    0.03    1.39
  -1   0  -2    0.26    0.37
  -1   0  -1    3.11    0.34
   1   0   1    3.17    0.50
   1   0   2    0.35    0.53
   1   0   3    0.96    0.78
  -1   0   3    0.70    0.78
  -1   0   4    0.42    0.90
   1   0   4    0.59    0.93
   1   0   5    1.17    1.14
  -1   0   5    0.34    0.99
  -1   0   6    0.33    1.10
   1   0   6    0.25    1.11
  -1   0   7    2.27    1.18
   1   0   7   -0.50    1.17
   1   0   8    1.35    1.18
  -1   0   8    1.27    1.25
   1   0   8    0.69    1.18
   1   0   9    3.93    1.55
   1   0   9    1.65    1.45
  -1   0   9    0.77    1.28
   1   0  10    0.27    1.54
   1   0  10    1.20    1.43
   1   0  11    1.18    1.37
   1   0  11    2.11    1.55
   1   0  12   -1.40    1.47
   1   0  13    0.35    1.31
  -1   0  13    0.19    1.25
  -1   0  15    0.67    0.70
   1   0  15   -0.04    0.85
   1   0  16   -0.08    0.79
  -1   0  16    1.41    0.87
   1   0  17    1.58    1.01
  -1   0  17    1.65    1.10
   1   0  18   -0.49    0.96
  -1   0  18    0.86    0.90
   1   0  19    0.14    0.97
  -1   0  19    1.09    1.64
   1   0  20    1.52    1.04
  -1   0  20    1.09    1.71
   1   0  21    0.19    1.65
  -1   0  21    0.18    1.55
  -1   0  22    1.21    1.41
   1   0  22   -0.60    1.56
  -1   0  23    0.87    1.27
   1   0  23    0.89    1.26
   1   0  24   -0.68    1.15
  -1   0  24    3.17    1.34
  -1   0  25    0.00    0.83
   1   0  25    0.87    0.98
   1   0  26   -0.73    0.69
  -1   0  26    0.77    0.65
  -1  -1 -18    6.21    2.10
   1  -1 -18    7.18    2.12
   1   1 -17   -0.38    1.51
   1  -1 -17   -1.44    1.88
  -1  -1 -17    0.63    1.58
   1   1 -16   82.42    5.44
   1  -1 -16   84.20    5.87
  -1  -1 -16   88.76    5.98
  -1   1 -16   95.27    5.70
  -1  -1 -15  164.32    7.81
  -1   1 -15  156.92    7.06
  -1   1 -14   22.64    2.85
  -1  -1 -14   28.26    3.31
  -1   1 -13  127.32    5.75
  -1  -1 -13  121.55    6.24
  -1   1 -12  427.73   10.32
  -1  -1 -12  422.20   10.92
  -1  -1 -11   52.73    3.94
  -1  -1  -3  851.69    9.32
  -1  -1  -2  560.54    6.46
  -1   1  -2  566.06    4.95
   1   1  -1 2548.28   18.30
  -1  -1  -1 2542.06   19.27
   1   1   0  514.90    5.52
  -1  -1   0  521.85    4.96
   1  -1   1 2644.26   19.55
  -1  -1   1 2651.55   18.98
   1  -1   2  592.05    7.35
  -1  -1   2  575.19    7.74
   1  -1   3  881.51    8.39
   1  -1   3  888.57   10.32
  -1  -1   3  888.01   10.65
   1  -1   4  542.32    6.63
  -1  -1   4  543.53    8.53
   1  -1   4  537.20    8.18
   1  -1   5 1250.09   12.56
   1  -1   5 1228.95   14.54
  -1  -1   5 1233.17   14.81
   1  -1   6  109.42    3.23
   1  -1   6  110.49    4.08
   1   1   6  100.40    2.75
  -1  -1   6  104.91    4.18
   1  -1   7    7.18    1.21
   1   1   7    7.02    1.12
   1  -1   7    6.90    1.66
  -1  -1   7    8.08    1.77
   1  -1   8   74.59    3.23
   1   1   8   72.82    2.79
   1  -1   8   83.55    4.06
  -1  -1   8   76.91    4.09
   1  -1   9  531.33    9.54
  -1  -1   9  539.61   11.00
   1   1   9  507.96    8.23
   1  -1   9  531.54   10.88
   1  -1  10   84.21    3.96
  -1  -1  10   85.38    4.69
   1  -1  10   87.58    4.69
   1  -1  11   45.62    3.14
   1   1  11   47.61    3.88
  -1  -1  11   47.85    3.05
   1  -1  11   46.09    3.73
  -1  -1  11   44.06    3.70
   1   1  12  457.93   12.09
   1  -1  12  473.39   11.39
   1   1  13  141.47    7.03
  -1   1  14   30.65    3.53
   1   1  14   31.86    3.67
  -1  -1  15  177.86    4.11
   1   1  15  173.37    4.16
  -1   1  15  178.73    3.99
   1  -1  15  172.64    4.39
   1   1  16   99.94    3.18
  -1  -1  16   96.32    3.13
   1  -1  16  105.93    3.38
  -1   1  16  103.63    3.14
  -1  -1  17    0.51    0.81
  -1   1  17   -0.12    0.82
   1   1  17    0.89    0.84
   1  -1  17    1.37    0.96
   1  -1  18    8.27    1.30
  -1  -1  18    9.73    1.31
   1   1  18    9.56    1.33
   1  -1  19  115.17    3.71
   1   1  19  121.90    3.68
  -1  -1  19  119.00    3.69
  -1  -1  19  109.39    4.75
  -1   1  19  115.87    4.61
   1  -1  20   68.32    2.88
   1   1  20   73.38    2.88
  -1  -1  20   67.11    3.85
  -1   1  20   70.16    3.66
   1  -1  21   56.51    2.56
  -1   1  21   55.50    3.11
   1  -1  21   55.73    3.48
   1   1  21   54.16    3.29
  -1  -1  21   59.46    3.48
   1   1  22   11.78    1.96
   1  -1  22   10.59    1.87
  -1   1  22   12.04    1.85
  -1  -1  22   13.04    1.96
   1   1  23   25.52    2.15
  -1  -1  23   21.92    2.08
   1  -1  23   23.13    2.16
  -1   1  23   23.85    2.00
  -1   1  24   21.22    1.72
  -1  -1  24   21.53    1.88
   1   1  24   21.27    1.77
   1  -1  24   22.33    1.96
  -1   1  25   13.14    1.22
   1   1  25   11.77    1.24
   1  -1  25   13.33    1.42
  -1  -1  25   12.22    1.36
   1  -1  26    1.11    0.67
  -1  -1  26   -0.38    0.63
  -1  -2 -18   30.59    4.00
   1  -2 -18   29.54    4.12
  -1  -2 -17   15.97    3.14
   1  -2 -17   15.52    3.16
   1  -2 -16   79.68    5.92
  -1  -2 -16   85.11    6.11
  -1  -2 -15  177.29    8.39
   1  -2 -15  176.91    8.59
  -1  -2 -14   83.98    5.65
  -1   2 -14   87.35    4.86
  -1  -2 -13  124.39    6.39
  -1   2 -13  131.63    5.62
  -1   2 -12  318.58    8.42
  -1  -2 -12  320.27    9.96
  -1  -2 -11  139.40    6.25
  -1  -2 -10  182.13    6.78
  -1  -2  -4  442.93    7.21
  -1  -2  -3  565.72    7.73
   1  -2  -3  548.87    5.15
  -1  -2  -2 1107.71   11.28
   1  -2  -2 1116.50    9.86
   1   2  -2 1140.67    8.98
  -1  -2  -1  784.90    8.22
  -1  -2  -1  775.30    8.67
   1  -2  -1  768.14    8.20
   1   2  -1  788.74    7.68
  -1  -2   0   16.97    0.98
   1  -2   0   16.64    1.37
  -1  -2   0   15.35    1.39
  -1  -2   1  816.23    7.22
   1  -2   1  779.56    9.62
  -1  -2   1  793.48   10.15
  -1  -2   2 1203.49   10.28
   1  -2   3  607.63    5.74
  -1  -2   3  497.24    8.41
   1  -2   4  501.94    5.39
   1  -2   4  488.28    8.80
  -1  -2   4  486.05    8.84
   1  -2   5  151.66    2.90
   1  -2   5  149.64    5.19
  -1  -2   5  163.42    5.39
   1  -2   6   87.45    2.42
  -1  -2   6   85.61    4.36
   1  -2   6   95.50    4.43
   1  -2   7   11.76    1.18
   1  -2   7   13.68    2.25
  -1  -2   7   13.04    2.29
  -1  -2   7   13.87    1.01
  -1  -2   8  254.57    7.83
   1  -2   8  264.88    7.95
  -1  -2   8  262.74    4.64
   1  -2   8  255.90    5.12
  -1  -2   9   59.15    4.27
   1  -2   9   56.86    4.21
   1  -2   9   58.49    2.63
  -1  -2   9   61.33    2.44
   1  -2  10  183.35    7.35
  -1  -2  10  174.65    7.18
   1  -2  11  131.97    6.42
  -1  -2  11  125.27    6.49
   1  -2  12  353.45   11.00
  -1  -2  12  354.11   11.16
   1   2  12  358.38   11.37
   1  -2  13  130.46    6.77
   1   2  13  137.99    7.34
   1   2  14   93.41    6.34
   1   2  15  193.82    4.35
  -1  -2  15  208.60    4.45
   1  -2  15  203.62    4.79
  -1   2  15  207.40    4.26
  -1   2  15  206.06    9.55
   1   2  15  207.11    9.63
   1  -2  16   93.82    3.29
  -1   2  16   97.19    3.03
  -1  -2  16   91.24    3.02
   1   2  16   91.89    3.00
  -1  -2  17   17.29    1.53
   1  -2  17   18.18    1.66
   1   2  17   18.69    1.55
  -1   2  18   39.93    2.75
   1   2  18   39.03    2.13
   1  -2  18   38.95    2.20
  -1  -2  18   39.90    2.20
   1   2  19   15.15    1.55
  -1  -2  19   13.49    1.47
   1  -2  19   14.19    1.52
  -1   2  19   14.24    2.03
  -1  -2  19   12.68    2.24
   1  -2  20   27.80    1.95
  -1  -2  20   22.65    2.54
  -1   2  20   24.25    2.28
   1  -2  21   34.32    2.05
  -1   2  21   37.27    2.47
   1   2  21   32.45    2.57
   1  -2  21   31.28    2.84
  -1  -2  21   35.12    2.91
   1  -2  22   69.06    3.68
   1   2  22   72.27    3.27
  -1  -2  22   75.00    3.67
  -1   2  22   69.23    3.10
   1  -2  23   19.50    2.11
  -1   2  23   21.92    1.78
   1   2  23   20.90    1.76
  -1  -2  23   19.93    2.12
   1   2  24    5.87    1.13
   1  -2  24    3.58    1.32
  -1   2  24    4.87    1.02
  -1  -2  24    3.86    1.30
  -1  -2  25   24.46    1.71
   1  -2  25   25.11    1.77
   1  -2  26   20.69    1.35
  -1  -2  26   20.63    1.37
  -1  -3 -18    1.98    2.02
   1  -3 -18    2.38    2.15
   1  -3 -17   95.46    6.89
  -1  -3 -17   93.98    6.74
  -1  -3 -16    4.13    1.95
   1  -3 -16    5.02    2.19
   1  -3 -15   18.76    3.36
  -1  -3 -15   18.29    3.10
  -1  -3 -14   16.20    3.10
   1  -3 -14   17.95    2.93
  -1  -3 -13   14.78    2.67
  -1  -3 -12   86.44    5.38
  -1   3 -11  107.84    4.28
  -1  -3 -11  106.76    5.78
  -1   3 -10   85.14    3.60
  -1  -3 -10   94.44    5.12
  -1  -3  -9  604.34   12.35
  -1  -3  -8  102.19    4.77
  -1  -3  -7   68.51    3.60
  -1  -3  -6  111.05    4.33
  -1  -3  -5   57.44    2.97
  -1  -3  -4  171.80    4.69
   1  -3  -4  172.49    2.51
  -1  -3  -3 1263.01   13.81
   1  -3  -3 1239.89   11.71
  -1  -3  -2   27.97    1.78
   1  -3  -2   27.35    1.68
   1   3  -2   27.33    1.31
  -1  -3  -1 1962.54   17.08
   1  -3  -1 1931.08   18.21
  -1  -3  -1 1921.31   18.54
   1  -3   0  262.23    3.70
  -1  -3   0  268.19    4.24
  -1  -3   0  267.10    5.79
   1  -3   0  258.89    5.52
   1  -3   1 1947.07   14.06
  -1  -3   1 1944.00   15.43
  -1  -3   1 1910.60   20.22
   1  -3   1 1931.72   19.73
  -1  -3   2   35.84    1.31
   1  -3   5   80.75    4.39
  -1  -3   5   76.74    4.26
   1  -3   6  134.07    5.69
  -1  -3   6  126.74    5.60
  -1  -3   7   71.01    4.55
   1  -3   7   63.06    4.33
   1  -3   8   94.78    5.50
  -1  -3   8   98.85    5.54
   1  -3   9  630.75   14.25
  -1  -3   9  681.16   14.45
  -1  -3  10   92.40    5.82
   1  -3  10   94.15    5.93
  -1  -3  11  111.85    6.63
   1  -3  11  110.74    6.32
   1  -3  12   78.89    5.76
  -1  -3  12   88.04    6.13
   1   3  13   13.13    3.04
  -1  -3  13   17.04    3.30
   1  -3  13   16.38    3.20
   1   3  14   21.13    3.52
   1  -3  14   19.57    3.51
   1   3  15   16.30    3.35
   1   3  15   18.54    1.43
  -1  -3  15   17.55    1.44
   1  -3  15   18.13    1.62
   1   3  16    8.30    2.90
  -1   3  16    6.21    2.77
  -1  -3  16    8.78    1.21
   1   3  16    7.79    1.04
   1  -3  16    7.16    1.23
   1  -3  17  105.33    3.56
  -1  -3  17  107.61    3.40
   1   3  17  105.07    3.23
  -1  -3  18    5.24    1.17
   1  -3  18    3.79    1.01
  -1  -3  19   83.65    4.34
  -1  -3  19   85.82    3.07
   1  -3  19   79.65    3.10
   1  -3  20   13.22    1.45
   1   3  20   17.21    2.05
  -1  -3  20   10.81    2.15
   1  -3  21    6.37    1.21
  -1  -3  21    0.79    1.74
   1   3  21    5.60    1.52
   1  -3  21    4.54    1.92
   1  -3  22   22.06    2.52
  -1  -3  22   15.48    2.17
  -1  -3  23   32.59    3.03
   1  -3  23   20.10    2.17
  -1  -3  24    4.58    1.28
   1  -3  24    7.43    1.53
  -1  -3  25   18.67    1.53
   1  -3  25   20.02    1.61
  -1  -3  26   15.85    1.18
   1  -3  26   14.64    1.14
  -1  -4 -17   13.99    3.23
   1  -4 -17   12.95    2.88
  -1  -4 -16   10.63    2.95
   1  -4 -16    9.86    2.81
  -1  -4 -15  213.16    9.82
   1  -4 -15  215.61   10.10
  -1  -4 -14    9.10    2.52
   1  -4 -14    7.85    2.69
  -1  -4 -13   16.57    2.95
   1  -4 -13   13.74    2.78
  -1  -4 -12   19.68    2.93
   1  -4 -12   21.32    3.03
  -1  -4 -11   76.75    5.07
  -1  -4 -10   45.34    3.84
  -1  -4  -9  740.73   14.27
  -1  -4  -8  439.79   10.21
  -1  -4  -7 1630.51   20.59
  -1   4  -7 1608.21   13.90
  -1  -4  -6   33.06    2.64
  -1   4  -6   31.67    1.03
  -1  -4  -5 1040.51   14.30
  -1  -4  -4  193.87    5.34
   1  -4  -4  190.12    3.74
  -1  -4  -3  660.60    9.70
   1  -4  -3  650.99    8.88
   1   4  -3  666.58    6.99
  -1  -4  -2    7.17    1.45
   1  -4  -2    8.80    1.46
  -1  -4  -2    7.03    1.18
   1  -4  -1  636.23    9.78
  -1  -4  -1  616.00    9.94
   1  -4  -1  593.51    7.68
  -1  -4  -1  616.51    8.19
  -1  -4   0 1073.21   14.38
   1  -4   0 1085.81   14.26
   1  -4   0 1047.21   10.12
  -1  -4   0 1036.01   10.77
   1  -4   1  642.03   11.10
  -1  -4   1  656.97   11.52
  -1  -4   1  650.23    7.18
   1  -4   1  649.46    6.20
  -1  -4   2    8.48    2.00
   1  -4   2    9.44    1.92
  -1  -4   2    8.68    0.78
  -1  -4   3  672.51   12.30
   1  -4   3  673.06   12.36
   1  -4   4  199.81    6.97
  -1  -4   4  194.13    6.77
  -1  -4   5 1096.20   17.82
   1  -4   5 1105.93   17.97
  -1  -4   6   25.79    3.32
   1  -4   6   24.08    3.18
  -1  -4   7 1607.58   24.07
   1  -4   7 1606.42   24.20
  -1  -4   8  439.90   12.17
   1  -4   8  430.62   12.29
  -1  -4   9  837.16   17.41
   1  -4   9  761.32   17.18
  -1  -4  10   52.68    4.85
   1  -4  10   52.66    4.91
   1  -4  11   73.42    5.72
  -1  -4  11   77.30    6.02
  -1  -4  12   23.28    3.80
   1  -4  12   18.92    3.70
   1  -4  13   14.96    3.10
  -1  -4  13   14.61    3.31
   1   4  13   14.01    3.07
  -1  -4  14   10.74    1.19
   1  -4  14    7.65    1.18
   1   4  14    7.81    2.83
  -1  -4  14   13.16    3.47
   1  -4  14   11.67    3.43
   1   4  15  234.10   11.81
   1  -4  15  231.62   11.30
  -1  -4  15  223.50    4.71
   1   4  15  216.34    4.33
   1  -4  15  232.44    5.15
   1   4  16   14.67    3.96
  -1   4  16    6.65    2.65
   1  -4  16   11.18    1.44
  -1  -4  16   10.94    1.31
   1   4  17   15.73    3.63
  -1   4  17   13.38    3.85
   1  -4  17   16.97    1.66
  -1  -4  17   14.19    1.46
   1  -4  18    2.45    1.10
  -1  -4  18    3.78    1.11
  -1  -4  18    3.35    2.05
  -1  -4  19  194.83    4.64
   1  -4  19  195.59    4.70
  -1  -4  19  188.15    6.22
   1  -4  20    3.12    1.13
  -1  -4  20    3.78    1.94
   1  -4  20    3.51    2.15
   1  -4  21   11.99    1.37
   1  -4  21    8.24    2.10
  -1  -4  21   13.07    2.20
   1  -4  22    2.09    1.77
  -1  -4  22    3.28    1.71
  -1  -4  23   17.99    2.03
   1  -4  23   20.00    2.13
  -1  -4  24    0.96    1.09
   1  -4  24    1.02    1.14
  -1  -4  25    1.53    0.88
   1  -4  25    1.26    0.83
  -1  -4  26    1.08    0.70
   1  -4  26    1.99    0.70
   1  -5 -17   54.88    5.68
  -1  -5 -17   54.27    5.57
   1  -5 -16    2.48    2.39
  -1  -5 -16   -0.14    1.83
   1  -5 -15   82.10    6.64
  -1  -5 -15   88.85    6.65
   1  -5 -14   17.38    3.44
  -1  -5 -14   18.34    3.29
  -1  -5 -13   84.21    6.06
   1  -5 -13   82.30    5.89
  -1  -5 -12   53.82    4.68
   1  -5 -12   50.09    4.60
   1  -5 -11  136.97    6.95
  -1  -5 -11  136.90    6.95
  -1  -5 -10   31.46    3.32
   1  -5 -10   31.32    3.42
   1  -5  -9  186.80    7.47
  -1  -5  -9  181.68    7.25
  -1  -5  -8    0.59    1.62
   1  -5  -8    2.87    1.81
  -1  -5  -7  266.76    7.92
  -1  -5  -6   42.00    3.30
  -1  -5  -5  796.46   12.73
   1  -5  -5  783.31   12.71
  -1  -5  -4  924.35   13.30
   1  -5  -4  913.57   12.92
   1  -5  -4  891.63   11.12
  -1  -5  -3  563.53    9.53
   1  -5  -3  540.61    9.14
   1  -5  -3  553.69    9.25
   1   5  -3  558.39    7.27
   1  -5  -2  314.73    6.17
  -1  -5  -2  319.23    6.44
  -1  -5  -2  315.73    7.46
   1  -5  -2  322.22    7.38
   1  -5  -1  225.51    4.68
  -1  -5  -1  233.59    5.05
  -1  -5  -1  223.37    6.48
   1  -5  -1  227.88    6.58
   1  -5   0   34.94    1.59
  -1  -5   0   38.10    1.85
  -1  -5   0   36.50    2.96
   1  -5   0   35.93    3.03
  -1  -5   1  223.41    7.21
   1  -5   1  209.95    7.01
   1  -5   1  207.16    3.18
  -1  -5   1  217.59    3.98
   1  -5   2  332.79    9.09
  -1  -5   2  327.30    9.08
  -1  -5   2  325.06    4.65
  -1  -5   3  593.00   12.99
   1  -5   3  590.27   12.96
   1  -5   4  944.27   17.09
  -1  -5   4  934.41   17.10
   1  -5   5  832.66   16.68
  -1  -5   5  803.49   16.42
   1  -5   6   49.07    4.78
  -1  -5   6   44.79    4.41
   1  -5   7  291.00   10.48
  -1  -5   7  284.44   10.32
   1  -5   8    4.36    2.76
  -1  -5   8    3.53    2.98
   1  -5   9  203.42    9.37
  -1  -5   9  190.87    8.98
  -1  -5  10   39.53    4.78
   1  -5  10   35.75    4.54
   1  -5  11  142.43    8.59
  -1  -5  11  134.47    8.28
   1  -5  12   55.93    5.95
  -1  -5  12   52.61    5.40
  -1  -5  13   89.38    7.32
   1  -5  13   80.06    6.77
   1   5  14   12.20    3.60
   1  -5  14   17.13    3.68
  -1  -5  14   18.32    4.20
   1  -5  14   16.48    1.49
  -1  -5  14   16.17    1.39
   1  -5  15   85.53    7.53
   1   5  15   95.60    8.11
   1  -5  15   92.10    3.31
  -1  -5  15   94.95    3.03
  -1   5  16    2.32    2.77
   1   5  16   -0.09    2.75
  -1  -5  16    2.00    0.89
   1  -5  16    1.47    0.96
  -1  -5  17   58.57    3.59
   1  -5  17   58.76    2.64
  -1  -5  17   61.49    2.57
  -1   5  17   60.71    7.00
   1   5  17   65.19    7.20
   1  -5  18   39.78    2.18
  -1  -5  18   44.26    2.23
  -1  -5  18   38.95    3.13
   1  -5  19    6.03    1.11
   1  -5  19    8.34    2.08
  -1  -5  19    7.51    1.96
   1  -5  20    2.85    0.95
   1  -5  20    4.24    1.82
  -1  -5  20    3.72    1.83
   1  -5  21   20.07    2.30
  -1  -5  21   15.39    2.07
   1  -5  22    1.34    1.44
  -1  -5  22    2.62    1.47
  -1  -5  23   15.44    1.72
   1  -5  23   10.12    1.55
   1  -5  24    2.32    1.11
  -1  -5  24    2.36    1.06
  -1  -5  25   47.61    1.98
   1  -5  25   49.20    1.99
  -1  -6 -25   10.90    1.00
   1  -6 -24    1.94    0.88
  -1  -6 -16    2.23    1.89
   1  -6 -16   -1.92    1.98
   1  -6 -15   69.87    6.27
  -1  -6 -15   73.93    6.16
  -1  -6 -14   13.13    2.92
   1  -6 -14    7.46    2.42
  -1  -6 -14   10.71    1.27
   1  -6 -14   10.56    1.23
  -1  -6 -13  214.15    4.75
   1  -6 -13  225.04    4.72
  -1  -6 -13  201.33    9.36
   1  -6 -13  220.10    9.95
   1  -6 -12   12.05    2.85
  -1  -6 -12   12.66    2.54
  -1  -6 -11   17.35    2.83
   1  -6 -11   16.91    2.97
   1  -6 -10   36.37    3.71
  -1  -6 -10   38.10    3.79
  -1  -6  -9  150.98    6.79
   1  -6  -9  152.77    6.76
   1  -6  -8   22.86    2.82
  -1  -6  -8   18.96    2.69
  -1  -6  -7  634.20   13.06
   1  -6  -7  634.63   12.89
   1  -6  -6  201.05    6.72
  -1  -6  -6  201.35    6.87
   1  -6  -5   30.29    2.71
  -1  -6  -5   32.09    2.87
   1  -6  -4  248.17    6.68
  -1  -6  -4  246.72    6.86
   1  -6  -4  258.30    6.23
   1   6  -3 1029.79   11.94
   1  -6  -3 1014.82   13.75
  -1  -6  -3 1011.54   14.11
   1  -6  -3 1012.21   14.74
   1   6  -2  113.15    4.00
  -1  -6  -2  115.59    4.05
   1  -6  -2  108.87    3.83
  -1  -6  -2  111.74    4.97
   1  -6  -2  108.73    4.78
   1  -6  -1   36.08    2.01
  -1  -6  -1   32.68    2.09
   1  -6  -1   33.68    3.16
  -1  -6  -1   34.98    3.20
   1  -6   0    3.52    1.87
  -1  -6   0    2.54    2.21
  -1  -6   0    3.18    0.91
   1  -6   0    2.24    0.68
   1  -6   1   34.69    1.33
  -1  -6   1   36.27    1.70
   1  -6   1   35.67    3.53
  -1  -6   1   37.52    3.46
   1  -6   2  119.06    6.10
  -1  -6   2  110.30    6.00
  -1  -6   2  116.11    2.87
   1  -6   3 1008.61   18.55
  -1  -6   3 1013.78   18.72
  -1  -6   4  244.20    9.40
   1  -6   4  245.84    9.28
   1  -6   5   30.80    4.12
  -1  -6   5   28.28    4.03
   1  -6   6  207.60    9.15
  -1  -6   6  206.24    9.15
  -1  -6   7  651.36   16.75
   1  -6   7  674.51   17.11
  -1  -6   8   37.16    4.78
   1  -6   8   28.45    4.94
  -1  -6   9  168.84    9.12
   1  -6   9  151.13    8.55
   1  -6  10   33.60    4.81
  -1  -6  10   35.00    4.74
   1  -6  11   19.46    4.05
  -1  -6  11   21.57    4.23
   1  -6  12   18.16    4.16
  -1  -6  12   13.48    3.59
   1   6  13  240.40   12.38
  -1  -6  13  208.58   11.63
   1  -6  13  210.49   11.51
   1  -6  13  232.83    4.89
   1  -6  14    8.69    1.20
  -1  -6  14    9.24    1.09
   1  -6  14    5.80    2.94
  -1  -6  14    8.56    3.03
   1   6  14   12.03    4.00
   1   6  15   66.41    7.15
   1  -6  15   67.46    2.82
  -1  -6  15   67.91    2.52
   1  -6  15   67.52    7.26
  -1  -6  15   71.66    3.80
  -1   6  16    3.35    2.44
   1  -6  16    0.47    0.88
  -1  -6  16   -0.66    0.79
   1  -6  16    4.74    2.86
  -1  -6  16    0.43    1.61
  -1  -6  17   88.20    4.19
   1  -6  17   83.69    2.97
  -1  -6  17   82.42    2.81
  -1  -6  18   24.84    2.58
   1  -6  18   25.05    2.73
   1  -6  18   27.56    1.80
  -1  -6  19   10.09    2.00
   1  -6  19   11.95    2.15
   1  -6  19   11.09    1.22
   1  -6  20   19.78    1.46
  -1  -6  20   20.44    2.26
   1  -6  20   24.70    2.44
   1  -6  21   40.92    3.02
  -1  -6  21   35.47    2.98
   1  -6  22    1.70    1.22
  -1  -6  22    3.47    1.34
  -1  -6  23    3.29    1.21
   1  -6  23    1.24    1.11
   1  -6  24    8.13    1.72
  -1  -6  24    2.50    0.88
  -1  -6  25   12.27    1.06
   1  -6  25   11.77    1.00
   1  -7 -24    7.34    0.94
  -1  -7 -24    8.61    1.06
  -1  -7 -23    5.45    1.19
   1  -7 -23    5.97    1.12
  -1  -7 -22    2.34    0.69
   1  -7 -21   21.99    1.41
   1  -7 -20   15.29    1.34
   1  -7 -15   68.39    2.71
  -1  -7 -15   67.46    2.74
  -1  -7 -15   62.77    5.91
   1  -7 -15   62.43    5.86
  -1  -7 -14    3.24    2.51
   1  -7 -14    3.02    2.03
   1  -7 -14    1.88    0.97
  -1  -7 -14    4.14    1.07
   1  -7 -13    7.02    2.47
  -1  -7 -13    5.32    2.42
   1  -7 -13    8.12    1.20
  -1  -7 -13    6.37    1.14
  -1  -7 -12    7.99    2.49
   1  -7 -12    5.97    2.22
  -1  -7 -12    5.69    1.10
   1  -7 -12    5.22    1.09
   1  -7 -11   59.31    2.44
  -1  -7 -11   63.10    2.54
  -1  -7 -11   53.85    4.67
   1  -7 -11   52.40    4.73
   1  -7 -10    6.99    2.27
  -1  -7 -10    6.01    2.09
  -1  -7  -9   55.37    4.36
   1  -7  -9   53.13    4.38
  -1  -7  -8   29.58    3.29
   1  -7  -8   29.07    3.23
  -1  -7  -7  117.22    5.92
   1  -7  -7  116.75    5.70
   1  -7  -6  205.10    7.09
  -1  -7  -6  216.50    7.48
   1  -7  -5  428.66    9.91
  -1  -7  -5  437.71   10.27
   1  -7  -4  193.56    6.16
  -1  -7  -4  197.35    6.36
   1  -7  -3   22.01    2.03
  -1  -7  -3   24.01    2.26
   1  -7  -3   20.55    2.35
   1  -7  -2    2.73    1.03
  -1  -7  -2    1.83    1.00
   1   7  -2    2.66    1.25
  -1  -7  -2    4.21    1.89
   1  -7  -2    1.16    1.62
  -1  -7  -1   18.21    2.75
   1  -7  -1   21.51    2.82
   1  -7  -1   22.78    1.70
  -1  -7  -1   20.10    1.72
  -1  -7   0   90.70    5.37
   1  -7   0   96.72    5.53
  -1  -7   0   89.68    3.12
  -1  -7   1   19.33    3.27
   1  -7   1   20.54    3.01
  -1  -7   1   23.23    1.47
   1  -7   2    1.37    2.28
  -1  -7   2    0.16    2.24
  -1  -7   3   28.09    3.83
   1  -7   3   26.70    3.74
   1  -7   4  187.88    8.77
  -1  -7   4  204.94    8.97
   1  -7   5  441.40   13.86
  -1  -7   5  459.61   13.77
  -1  -7   6  213.18    9.63
   1  -7   6  216.50    9.96
  -1  -7   7  102.84    7.19
   1  -7   7  112.52    7.50
  -1  -7   8   30.73    4.45
   1  -7   8   31.25    4.38
   1  -7   9   48.33    5.64
  -1  -7   9   51.30    5.59
  -1  -7  10    6.94    3.38
   1  -7  10    4.42    2.83
  -1  -7  11   54.95    6.26
   1  -7  11   54.85    5.92
  -1  -7  12    7.10    1.62
  -1  -7  12    7.62    1.65
   1  -7  12    6.17    1.46
  -1  -7  12    4.76    3.14
   1  -7  12    7.47    3.38
   1   7  13    6.59    3.15
   1  -7  13    8.42    3.88
  -1  -7  13    6.49    3.26
  -1  -7  13    7.68    1.62
   1  -7  14    3.01    0.92
  -1  -7  14    2.49    1.53
  -1  -7  14   -2.34    2.75
   1  -7  14    1.54    2.96
  -1  -7  15   70.34    3.58
   1   7  15   78.28    8.22
   1  -7  15   58.44    7.06
   1  -7  15   67.80    2.65
  -1  -7  16    7.07    1.00
   1  -7  16    7.62    1.11
   1  -7  16    9.35    2.03
  -1  -7  16    5.56    1.74
   1  -7  17   54.63    2.31
   1  -7  17   55.71    3.42
  -1  -7  17   53.64    3.25
   1  -7  18   28.52    1.70
   1  -7  18   29.36    2.71
  -1  -7  18   28.26    2.45
   1  -7  19   88.47    2.80
  -1  -7  19   87.60    3.85
   1  -7  19   87.72    3.91
   1  -7  20   14.83    1.94
  -1  -7  20   14.92    1.87
   1  -7  21   25.16    2.10
  -1  -7  21   21.61    1.93
  -1  -7  22    4.26    1.19
   1  -7  22    3.37    1.19
   1  -7  23    5.81    1.08
  -1  -7  23    6.77    1.12
  -1  -7  24    8.56    0.96
   1  -7  24    9.21    1.01
   1  -8 -23   11.71    1.13
  -1  -8 -23    8.40    1.11
  -1  -8 -22    7.42    0.84
  -1  -8 -22    6.84    1.30
   1  -8 -22    8.82    1.25
   1  -8 -21    6.38    0.92
  -1  -8 -21    7.87    0.98
   1  -8 -21    8.09    1.39
  -1  -8 -21    7.08    1.45
   1  -8 -20   28.45    1.69
   1  -8 -20   27.36    2.18
  -1  -8 -16    5.40    1.11
  -1  -8 -15   12.64    1.43
   1  -8 -14   26.43    3.84
  -1  -8 -14   26.81    3.85
  -1  -8 -14   29.92    2.04
   1  -8 -14   29.39    1.94
   1  -8 -13   24.99    3.91
  -1  -8 -13   25.08    3.81
   1  -8 -13   26.09    1.95
  -1  -8 -13   25.12    1.86
  -1  -8 -12   25.43    3.62
   1  -8 -12   21.95    3.44
   1  -8 -12   26.38    1.89
  -1  -8 -12   27.23    1.93
  -1  -8 -11   14.87    2.79
   1  -8 -11   18.80    3.09
  -1  -8 -11   18.27    1.69
   1  -8 -11   16.12    1.54
  -1  -8 -10   22.53    3.32
   1  -8 -10   27.69    3.52
   1  -8 -10   26.22    1.82
  -1  -8 -10   25.96    1.83
   1  -8  -9    8.42    2.09
  -1  -8  -9    9.15    2.29
   1  -8  -9   11.62    1.31
  -1  -8  -9   10.45    1.27
  -1  -8  -8   39.93    3.80
   1  -8  -8   36.71    3.59
  -1  -8  -7  122.63    6.06
   1  -8  -7  119.12    5.94
  -1  -8  -6    0.32    1.19
   1  -8  -6    1.12    1.14
   1  -8  -5   66.62    3.97
  -1  -8  -5   68.20    4.26
  -1  -8  -4   42.65    3.08
   1  -8  -4   44.52    3.13
  -1  -8  -3  111.85    4.71
   1  -8  -3  116.08    4.59
  -1  -8  -2   37.28    2.57
   1  -8  -2   35.95    3.53
  -1  -8  -1   18.13    1.66
   1   8  -1   14.78    2.09
  -1  -8  -1   16.27    2.92
   1  -8  -1   14.27    2.71
   1  -8   0  131.66    7.02
  -1  -8   0  132.57    7.23
   1  -8   1   16.87    3.27
  -1  -8   1   14.42    3.32
   1  -8   2   41.30    4.50
  -1  -8   2   36.69    4.35
  -1  -8   3  111.87    7.28
   1  -8   3  112.44    7.10
  -1  -8   4   43.30    5.05
   1  -8   4   40.13    4.81
   1  -8   5   67.37    6.00
  -1  -8   5   70.64    6.23
  -1  -8   6   -0.64    2.59
   1  -8   6   -0.86    2.66
  -1  -8   7  116.32    8.19
   1  -8   7  123.45    8.55
   1  -8   8   29.98    4.96
  -1  -8   8   35.64    5.04
  -1  -8   9    9.65    1.40
   1  -8   9    8.86    1.37
   1  -8   9    6.86    1.49
  -1  -8   9    8.22    1.65
  -1  -8   9    8.49    3.43
   1  -8   9    9.05    3.08
  -1  -8  10   27.13    1.67
  -1  -8  10   25.20    1.96
   1  -8  10   24.43    1.88
   1  -8  10   25.36    2.36
  -1  -8  10   29.47    2.47
  -1  -8  10   23.10    4.45
   1  -8  10   30.80    4.82
  -1  -8  11   16.00    2.06
   1  -8  11   17.01    2.08
  -1  -8  11   13.45    3.82
   1  -8  11   14.74    4.08
   1   8  12   23.97    5.05
  -1  -8  12   29.84    2.70
   1  -8  12   29.17    2.69
  -1  -8  12   25.21    5.12
   1  -8  12   25.93    4.55
   1  -8  13   23.68    2.26
  -1  -8  13   22.58    2.09
   1   8  13   27.88    5.36
  -1  -8  13   26.35    5.06
   1  -8  13   16.11    4.62
   1  -8  13   23.44    2.44
  -1  -8  13   24.79    2.36
  -1  -8  14   36.55    2.64
   1  -8  14   31.07    2.41
   1   8  14   32.79    5.65
   1  -8  14   25.15    5.33
   1  -8  14   30.43    2.56
  -1  -8  15   13.12    1.85
   1  -8  15   12.63    1.92
   1  -8  16    5.70    1.67
  -1  -8  16    3.03    1.44
  -1  -8  17   20.85    2.09
   1  -8  17   17.70    2.06
   1  -8  18   42.93    2.71
  -1  -8  18   41.75    2.67
   1  -8  19   26.85    2.20
  -1  -8  19   25.43    2.11
  -1  -8  20   27.12    2.10
   1  -8  20   28.31    2.11
  -1  -8  21    8.72    1.35
   1  -8  21    6.44    1.13
   1  -8  22    6.13    1.06
  -1  -8  22    6.49    1.05
  -1  -8  23    7.60    0.92
   1  -8  23    8.98    0.95
   1  -9 -22    8.58    0.81
  -1  -9 -22    7.99    0.80
   1  -9 -22    9.46    1.07
  -1  -9 -22    9.04    1.14
   1  -9 -21    7.03    0.91
  -1  -9 -21    6.99    0.89
   1  -9 -21    7.97    1.23
  -1  -9 -21    5.83    1.27
   1  -9 -20    0.69    0.80
  -1  -9 -20    1.52    0.78
  -1  -9 -20    0.67    1.19
   1  -9 -20   -0.15    1.08
   1  -9 -19   44.95    2.10
  -1  -9 -19   43.94    2.64
   1  -9 -19   46.01    2.63
  -1  -9 -18    9.13    1.79
   1  -9 -18    7.36    1.68
  -1  -9 -17   14.10    2.05
   1  -9 -17   15.75    2.15
  -1  -9 -16    7.58    1.23
   1  -9 -16    5.94    1.68
  -1  -9 -16    7.02    1.82
  -1  -9 -15   56.34    3.41
   1  -9 -15   54.60    3.19
  -1  -9 -15   60.35    2.74
   1  -9 -14   18.91    1.78
  -1  -9 -14   17.68    1.72
  -1  -9 -14   18.87    2.38
   1  -9 -14   16.63    2.16
   1  -9 -13   26.48    2.43
  -1  -9 -13   22.52    2.35
   1  -9 -13   27.81    2.00
  -1  -9 -13   25.81    1.90
   1  -9 -13   28.72    3.88
  -1  -9 -13   20.71    3.97
   1  -9 -12    1.32    1.39
  -1  -9 -12   -0.12    1.37
  -1  -9 -12    0.61    1.03
   1  -9 -12   -0.58    1.04
   1  -9 -12    1.25    1.92
  -1  -9 -12    0.63    1.71
  -1  -9 -11   13.75    1.98
   1  -9 -11   16.15    2.01
  -1  -9 -11   20.46    1.88
   1  -9 -11   17.27    1.68
   1  -9 -11   13.01    2.75
  -1  -9 -11   12.89    2.71
  -1  -9 -10   13.96    1.92
   1  -9 -10   15.15    1.86
   1  -9 -10   13.32    2.68
  -1  -9 -10   10.90    2.52
   1  -9 -10   12.95    1.44
  -1  -9 -10   12.33    1.44
   1  -9  -9  122.87    4.32
  -1  -9  -9  114.52    4.27
  -1  -9  -9  115.49    6.82
   1  -9  -9  115.00    6.49
   1  -9  -9  128.80    3.83
  -1  -9  -9  123.20    3.79
  -1  -9  -8    2.17    1.34
   1  -9  -8    1.38    1.16
   1  -9  -8    3.72    1.09
  -1  -9  -8    3.56    1.16
   1  -9  -8    3.45    1.36
  -1  -9  -8    3.94    1.97
  -1  -9  -7  173.58    4.36
   1  -9  -7  167.92    4.23
   1  -9  -7  157.19    4.65
  -1  -9  -7  162.68    4.80
  -1  -9  -7  161.04    7.21
   1  -9  -7  171.11    7.31
  -1  -9  -6   81.40    2.99
   1  -9  -6   87.99    3.01
  -1  -9  -6   89.00    5.04
   1  -9  -6   85.28    4.86
  -1  -9  -6   82.52    3.36
  -1  -9  -5  205.95    7.42
   1  -9  -5  196.22    7.19
  -1  -9  -4   11.46    1.89
   1  -9  -1  217.21    9.23
  -1  -9   0    2.47    2.02
   1  -9   0    1.47    2.15
  -1  -9   1  221.39   10.07
   1  -9   1  221.76    9.84
   1   9   1  207.35    8.29
  -1  -9   2   53.84    5.58
   1  -9   2   56.16    5.53
   1  -9   3  185.27    9.98
  -1  -9   3  192.33   10.01
   1  -9   4   14.37    3.46
  -1  -9   4   14.64    3.52
  -1  -9   5  186.88   10.47
   1  -9   5  180.45   10.32
   1  -9   6   95.43    3.42
  -1  -9   6   90.89    3.33
  -1  -9   6   97.81    7.84
   1  -9   6   89.18    7.60
   1  -9   6   90.02    3.98
  -1  -9   6   92.40    3.03
  -1  -9   6   86.12    3.87
   1  -9   7  167.60    4.55
  -1  -9   7  163.24    4.49
   1  -9   7  152.45    5.19
   1  -9   7  148.94    9.77
  -1  -9   7  150.80    9.87
  -1  -9   7  164.12    4.08
  -1  -9   7  160.59    5.38
  -1  -9   8    1.95    1.06
   1  -9   8    1.88    1.16
  -1  -9   8    4.73    1.56
   1  -9   8    4.40    1.63
  -1  -9   8    4.91    3.07
   1  -9   8    4.77    2.83
  -1  -9   8    2.68    0.91
   1  -9   9  111.71    4.72
  -1  -9   9  116.49    3.48
  -1  -9   9  111.96    9.12
   1  -9   9  114.13    9.09
  -1  -9   9  113.15    3.95
   1  -9   9  116.28    3.95
  -1  -9   9  117.12    4.78
   1   9  10   15.95    4.17
   1  -9  10   17.01    4.71
  -1  -9  10   14.38    3.97
  -1  -9  10   13.35    1.66
   1  -9  10   13.19    1.70
  -1  -9  10   14.36    2.02
   1  -9  10   14.83    2.15
   1   9  11   10.75    3.73
   1  -9  11   12.60    4.03
  -1  -9  11   13.85    4.61
  -1  -9  11   15.31    2.26
   1  -9  11   12.13    1.94
   1   9  12    2.56    2.88
   1  -9  12    3.02    3.46
  -1  -9  12   -1.94    3.48
   1  -9  12    0.58    1.48
  -1  -9  12    0.41    1.58
   1  -9  13   26.80    2.67
  -1  -9  13   28.49    2.72
   1  -9  14   21.54    2.42
  -1  -9  15   65.66    3.01
   1  -9  15   58.59    3.29
   1  -9  16    8.79    1.53
  -1  -9  16   10.79    1.65
  -1  -9  17   15.61    1.69
   1  -9  17   14.86    1.69
  -1  -9  18    5.63    1.21
   1  -9  18    6.77    1.29
  -1  -9  19   42.88    2.25
   1  -9  19   41.83    2.25
   1  -9  20    1.06    0.91
  -1  -9  20    1.05    0.93
  -1  -9  21    4.07    0.87
   1  -9  21    5.11    0.92
  -1  -9  22    5.57    0.80
  -1 -10 -22    5.24    0.75
  -1 -10 -21    2.80    0.70
   1 -10 -21    4.19    0.75
   1 -10 -21    4.27    0.87
  -1 -10 -21    4.30    0.98
  -1 -10 -20   12.89    1.15
   1 -10 -20   12.29    1.13
   1 -10 -20   13.72    1.36
  -1 -10 -20   12.53    1.40
  -1 -10 -19    5.13    0.95
   1 -10 -19    5.31    1.03
   1 -10 -19    7.20    1.30
  -1 -10 -19    5.09    1.24
   1 -10 -18   15.88    1.43
   1 -10 -18   15.81    1.68
  -1 -10 -18   16.30    1.85
   1 -10 -17   58.95    2.53
   1 -10 -17   57.76    3.00
  -1 -10 -17   52.16    3.06
   1 -10 -16    3.57    1.50
  -1 -10 -16    4.29    1.62
  -1 -10 -15    9.98    1.37
  -1 -10 -15   11.78    1.99
   1 -10 -15    8.51    1.72
  -1 -10 -14   19.59    1.74
   1 -10 -14   22.86    2.28
  -1 -10 -14   26.44    2.51
   1 -10 -13   38.70    2.40
  -1 -10 -13   37.54    2.30
  -1 -10 -13   38.95    2.89
   1 -10 -12    6.35    1.30
  -1 -10 -12    4.23    1.25
   1 -10 -12    4.31    1.59
  -1 -10 -12    6.46    1.72
  -1 -10 -11   86.92    3.95
   1 -10 -11   91.63    4.03
   1 -10 -11   81.52    6.05
  -1 -10 -11   77.22    6.05
   1 -10 -11   93.02    3.41
  -1 -10 -11   93.88    3.49
   1 -10 -10  118.18    4.42
  -1 -10 -10  125.94    4.64
   1 -10 -10  113.83    3.82
  -1 -10 -10  116.28    3.86
  -1 -10 -10  111.24    6.92
  -1 -10  -9   34.34    3.82
   1 -10  -9   39.15    2.34
  -1 -10  -9   40.07    2.42
   1 -10  -9   39.40    2.70
  -1 -10  -9   39.47    2.82
   1 -10  -8   65.65    2.85
  -1 -10  -8   62.95    2.84
  -1 -10  -8   68.59    5.08
  -1 -10  -8   66.41    3.36
   1 -10  -8   65.33    3.30
   1 -10  -7   69.71    2.90
  -1 -10  -7   69.89    2.94
  -1 -10  -7   75.89    3.57
   1 -10  -7   68.08    3.28
  -1 -10  -6  122.55    3.79
   1 -10  -6  122.31    3.72
   1 -10  -6  132.38    4.43
  -1 -10  -6  130.37    4.43
   1 -10  -5    4.37    1.02
  -1 -10  -5    3.52    0.92
   1 -10  -5    3.58    1.33
  -1 -10  -5    3.16    1.25
   1 -10  -4   53.66    2.38
  -1 -10  -4   53.93    2.53
  -1 -10  -4   57.62    2.31
   1 -10  -4   54.97    2.89
  -1 -10  -4   58.43    3.02
  -1 -10  -3   79.61    2.94
   1 -10  -3   85.19    2.91
  -1 -10  -3   82.21    2.80
   1 -10  -3   88.97    3.53
  -1 -10  -3   83.92    3.51
  -1 -10  -2    7.88    1.16
   1 -10  -2    7.39    1.11
  -1 -10  -2    8.54    1.10
  -1 -10  -2    8.49    1.45
  -1 -10  -1  125.11    3.50
  -1 -10   0   87.03    2.95
   1 -10   0   96.10    6.98
  -1 -10   1  116.90    3.41
   1 -10   1  124.53    8.14
   1 -10   1  110.48    4.40
  -1 -10   1  112.76    4.44
  -1 -10   2   10.21    1.27
   1 -10   2    9.08    1.81
  -1 -10   2   10.80    1.92
  -1 -10   2   10.50    2.97
   1 -10   2    5.89    2.76
   1 -10   3   79.84    3.89
  -1 -10   3   84.11    3.38
   1 -10   3   86.66    3.39
  -1 -10   3   85.49    4.03
  -1 -10   3   86.76    3.08
   1  10   3   77.56    5.90
   1 -10   3   87.26    7.36
  -1 -10   3   79.72    7.17
   1 -10   4   60.87    3.44
  -1 -10   4   56.84    3.43
  -1 -10   4   56.67    2.85
   1 -10   4   58.84    2.88
  -1 -10   4   55.13    2.48
   1  10   4   64.74    6.04
  -1 -10   4   66.25    6.78
   1 -10   4   63.12    6.59
  -1 -10   5    5.37    3.13
   1 -10   5    6.35    3.47
  -1 -10   5    3.38    1.23
   1 -10   5    3.39    1.16
  -1 -10   5    3.61    1.06
  -1 -10   5    2.03    1.30
   1 -10   5    1.53    1.36
   1  10   5    1.88    2.07
   1 -10   6  129.06    5.08
  -1 -10   6  134.30    5.18
  -1 -10   6  125.91    3.74
   1 -10   6  130.37    4.20
  -1 -10   6  131.89    4.25
   1  10   6  121.83    8.32
   1 -10   6  128.95    9.48
  -1 -10   6  124.93    9.58
   1 -10   7   73.24    3.98
  -1 -10   7   75.55    4.06
  -1 -10   7   80.36    3.05
  -1 -10   7   76.30    7.68
   1 -10   7   74.32    7.70
   1  10   7   72.90    7.05
  -1 -10   7   73.78    3.34
   1 -10   7   80.19    3.47
   1 -10   8   68.05    3.92
  -1 -10   8   63.30    3.80
   1 -10   8   64.62    7.33
  -1 -10   8   62.76    2.63
   1  10   8   60.16    6.47
  -1 -10   8   64.52    7.37
   1 -10   8   69.19    3.25
  -1 -10   8   64.72    3.10
   1  10   9   38.91    5.58
   1 -10   9   42.18    5.80
  -1 -10   9   41.88    6.14
   1 -10   9   37.23    3.06
  -1 -10   9   44.97    3.33
   1 -10   9   41.96    2.63
  -1 -10   9   42.68    2.65
  -1 -10  10  133.71    5.39
   1 -10  10  128.49    5.22
  -1 -10  10  126.47    4.34
   1 -10  10  133.04    4.56
   1  10  10  136.90   10.03
   1 -10  10  142.34   10.98
  -1 -10  10  131.18   10.48
   1  10  11  106.60    9.43
  -1 -10  11  100.36    4.77
   1 -10  11  101.84    4.81
   1 -10  12    5.04    1.72
  -1 -10  12    6.50    1.88
   1 -10  13   35.98    2.96
   1 -10  14   24.63    2.63
   1 -11 -20    5.38    0.83
  -1 -11 -20    7.10    1.04
  -1 -11 -20    7.59    0.90
   1 -11 -20    7.96    0.99
   1 -11 -19    7.01    1.07
  -1 -11 -19    7.23    1.15
   1 -11 -19    7.58    1.02
  -1 -11 -19    5.41    0.99
  -1 -11 -18    4.15    1.27
   1 -11 -18    5.12    1.17
   1 -11 -18    4.26    1.01
  -1 -11 -18    4.37    1.04
   1 -11 -17   25.13    1.74
   1 -11 -17   22.11    1.90
  -1 -11 -17   20.73    1.87
   1 -11 -16    4.64    1.24
   1 -11 -16    5.01    1.40
  -1 -11 -16    5.03    1.46
   1 -11 -15    8.97    1.42
   1 -11 -15    6.64    1.54
  -1 -11 -15    6.39    1.64
  -1 -11 -14   35.98    2.62
   1 -11 -14   37.43    2.61
  -1 -11 -14   31.41    2.08
  -1 -11 -13    1.84    1.23
  -1 -11 -13    1.02    1.52
   1 -11 -13    1.21    1.34
   1 -11 -12   19.01    1.80
  -1 -11 -12   18.25    1.78
  -1 -11 -12   19.88    2.31
   1 -11 -12   19.56    2.16
   1 -11 -11  101.45    4.20
  -1 -11 -11  101.59    4.23
   1 -11 -11  105.03    3.67
  -1 -11 -11  102.47    3.70
  -1 -11 -10   48.12    3.12
   1 -11 -10   44.90    2.95
  -1 -11 -10   44.72    2.56
   1 -11 -10   43.45    2.51
   1 -11  -9    9.86    1.48
  -1 -11  -9   10.39    1.51
  -1 -11  -9    9.95    1.89
   1 -11  -9    9.15    1.77
  -1 -11  -8   77.58    3.76
   1 -11  -8   72.96    3.56
   1 -11  -8   74.80    3.14
  -1 -11  -8   74.67    3.14
   1 -11  -7  137.52    4.70
  -1 -11  -7  130.62    4.73
  -1 -11  -7  139.31    4.18
   1 -11  -7  139.15    4.13
   1 -11  -6   38.60    2.68
  -1 -11  -6   31.94    2.53
   1 -11  -6   32.55    2.11
  -1 -11  -6   32.25    2.21
  -1 -11  -5   85.23    3.24
   1 -11  -5   84.48    3.20
   1 -11  -5   76.10    2.86
  -1 -11  -5   81.69    3.73
   1 -11  -5   77.30    3.57
   1 -11  -4   17.46    1.65
  -1 -11  -4   14.79    1.54
   1 -11  -4   14.90    1.37
  -1 -11  -4   16.12    2.05
   1 -11  -4   16.21    2.04
   1 -11  -3   37.27    2.10
  -1 -11  -3   35.83    2.12
  -1 -11  -3   39.98    2.06
   1 -11  -3   36.83    1.98
   1 -11  -2    3.81    1.62
  -1 -11  -2    1.83    1.42
  -1 -11  -2    1.94    0.90
  -1 -11  -2    2.52    1.00
   1 -11  -2    2.76    1.06
  -1 -11  -1  144.88    5.17
   1 -11  -1  148.93    5.26
  -1 -11  -1  143.09    3.93
  -1 -11  -1  148.48    3.97
   1 -11  -1  148.18    3.89
  -1 -11   0    6.22    1.14
   1 -11   0    6.91    1.13
  -1 -11   0    4.85    0.99
  -1 -11   0    4.39    1.52
   1 -11   0    5.72    1.75
  -1 -11   1  131.11    5.11
   1 -11   1  134.19    5.11
  -1 -11   1  139.82    3.96
   1 -11   2    0.19    2.45
  -1 -11   2    1.95    1.26
   1 -11   2    1.35    1.26
  -1 -11   2    1.76    1.61
   1 -11   2    2.95    1.46
  -1 -11   2    1.30    0.82
  -1 -11   3   46.16    2.72
   1 -11   3   45.28    2.72
   1 -11   3   42.49    3.17
  -1 -11   3   46.10    3.29
   1 -11   3   37.43    5.41
  -1 -11   3   40.54    2.27
  -1 -11   4   19.66    1.67
   1 -11   4   13.70    3.77
   1 -11   4   16.46    1.93
  -1 -11   4   20.29    2.04
  -1 -11   4   18.32    2.35
   1 -11   4   16.66    2.24
  -1 -11   5   74.15    2.97
   1 -11   5   64.50    7.08
  -1 -11   5   74.11    3.40
   1 -11   5   70.81    3.30
   1 -11   5   72.28    3.98
  -1 -11   5   72.29    4.01
   1  11   5   71.67    6.46
   1 -11   6   34.26    3.00
  -1 -11   6   34.67    2.16
  -1 -11   6   34.68    3.04
   1 -11   6   28.92    5.69
  -1 -11   6   35.23    2.53
   1  11   6   37.20    5.14
   1 -11   6   33.06    2.40
   1  11   7  130.14    9.39
  -1 -11   7  129.21    4.50
   1 -11   7  135.34    4.50
   1 -11   7  118.21    9.74
  -1 -11   7  134.05    5.49
   1 -11   7  128.54    5.38
  -1 -11   8   74.80    4.28
   1 -11   8   75.51    4.25
   1 -11   8   80.05    3.57
  -1 -11   8   75.63    3.47
   1 -11   8   73.35    7.87
   1  11   8   72.18    7.29
  -1 -11   9    8.06    1.52
   1 -11   9    8.79    1.68
   1 -11   9    9.36    2.12
  -1 -11   9   11.39    2.23
   1 -11  10   49.40    2.95
  -1 -11  10   48.82    2.86
  -1 -11  10   49.12    3.56
   1 -11  10   50.86    3.62
  -1 -11  11   98.80    4.81
   1 -11  11  105.49    4.94
   1 -11  12   18.76    2.53
   1 -11  13    2.87    1.71
  -1 -12 -19   29.03    1.53
  -1 -12 -19   28.75    1.40
   1 -12 -19   29.54    1.44
  -1 -12 -18    6.79    1.13
   1 -12 -18    4.62    0.99
   1 -12 -18    5.25    0.93
  -1 -12 -18    4.16    0.78
  -1 -12 -17    2.89    1.05
   1 -12 -17    0.85    0.95
  -1 -12 -17    0.57    0.75
   1 -12 -17    1.77    0.92
   1 -12 -16    4.50    1.29
  -1 -12 -16    4.49    1.04
   1 -12 -16    4.42    1.01
  -1 -12 -15    8.72    1.58
   1 -12 -15    7.76    1.48
   1 -12 -15    6.59    1.23
  -1 -12 -15    8.83    1.20
   1 -12 -14   32.84    2.07
  -1 -12 -14   32.40    2.45
   1 -12 -14   28.42    2.22
  -1 -12 -13   41.02    2.31
   1 -12 -13   42.49    2.34
  -1 -12 -13   45.04    2.88
   1 -12 -13   42.49    2.64
  -1 -12 -12   10.13    1.52
   1 -12 -12   11.02    1.48
  -1 -12 -12   11.01    1.93
   1 -12 -12   10.58    1.82
  -1 -12 -11   90.69    3.48
   1 -12 -11   95.94    3.41
   1 -12 -11   93.70    4.02
  -1 -12 -11   94.25    4.09
  -1 -12 -10   11.98    1.63
   1 -12 -10   13.01    1.61
   1 -12 -10   17.89    2.11
  -1 -12 -10   13.86    1.90
   1 -12 -10   15.77    1.66
  -1 -12  -9   19.15    1.88
   1 -12  -9   18.88    1.83
   1 -12  -9   20.07    2.18
  -1 -12  -9   18.78    2.32
   1 -12  -9   19.72    1.73
   1 -12  -8   17.53    1.77
  -1 -12  -8   15.43    1.66
   1 -12  -8   16.79    2.15
  -1 -12  -8   18.32    2.09
   1 -12  -8   17.04    1.65
  -1 -12  -7    5.55    1.34
   1 -12  -7    7.19    1.42
   1 -12  -7    5.08    1.17
   1 -12  -7    8.36    1.86
  -1 -12  -7    8.17    1.87
  -1 -12  -6   32.88    2.21
   1 -12  -6   36.96    2.30
   1 -12  -6   36.10    2.18
  -1 -12  -6   37.12    2.79
   1 -12  -5    9.11    1.32
  -1 -12  -5    9.52    1.40
   1 -12  -5   11.56    1.58
  -1 -12  -4    5.14    0.99
   1 -12  -4    3.56    1.02
  -1 -12  -4    4.14    1.20
   1 -12  -4    4.18    1.13
   1 -12  -3   20.17    1.70
  -1 -12  -3   19.41    1.71
   1 -12  -3   19.70    1.62
   1 -12  -2   22.17    2.32
  -1 -12  -2   19.82    2.16
   1 -12  -2   18.71    1.64
  -1 -12  -2   21.45    1.73
   1 -12  -1   76.29    2.85
  -1 -12  -1   77.53    2.92
  -1 -12  -1   80.69    4.11
   1 -12  -1   82.22    4.13
  -1 -12   0   82.70    2.96
   1 -12   0   79.13    2.92
  -1 -12   0   78.92    4.17
   1 -12   0   79.14    4.11
   1 -12   1   82.08    4.31
  -1 -12   1   83.13    4.31
  -1 -12   1   83.15    3.71
   1 -12   1   86.14    3.68
  -1 -12   2   24.93    2.30
   1 -12   2   24.72    2.26
   1 -12   2   20.98    2.63
  -1 -12   2   29.41    2.98
   1 -12   3   22.33    4.42
  -1 -12   3   21.81    2.51
   1 -12   3   17.66    2.05
  -1 -12   3   20.57    2.57
   1 -12   3   17.86    2.42
   1 -12   4    0.08    2.71
  -1 -12   4    5.28    1.51
   1 -12   4    5.94    1.62
   1 -12   4    7.04    2.07
  -1 -12   4    7.83    2.14
   1 -12   5    9.85    4.17
   1 -12   5    9.63    2.25
  -1 -12   5   10.99    2.29
  -1 -12   5   11.79    1.74
   1 -12   5   10.57    1.74
   1 -12   6   35.48    2.60
  -1 -12   6   36.40    2.65
   1 -12   6   32.95    3.21
  -1 -12   6   41.21    3.40
  -1 -12   7    7.08    2.25
   1 -12   7    5.10    1.95
   1 -12   7    7.93    1.69
  -1 -12   7    5.94    1.55
  -1 -12   8   15.01    2.27
   1 -12   8   19.23    2.58
   1 -12   8   19.89    2.13
  -1 -12   8   16.78    2.05
  -1 -12   9   19.38    2.66
   1 -12   9   13.59    2.40
   1 -12   9   14.77    1.91
  -1 -12   9   20.71    2.14
   1 -12  10   16.88    2.46
  -1 -12  10   16.29    2.42
   1 -12  11   98.23    4.82
   1 -12  12   11.83    2.30
  -1 -13 -18   13.90    0.99
   1 -13 -18   15.20    1.02
   1 -13 -17   57.92    2.06
  -1 -13 -17   56.45    1.99
   1 -13 -16    4.96    0.94
  -1 -13 -16    4.08    0.88
  -1 -13 -15    7.10    1.03
   1 -13 -15    8.00    1.13
  -1 -13 -15    7.71    1.27
  -1 -13 -14    5.56    1.07
   1 -13 -14    5.44    1.12
  -1 -13 -14    5.74    1.37
   1 -13 -13   20.83    1.91
  -1 -13 -13   21.54    2.04
   1 -13 -13   22.67    1.74
  -1 -13 -13   22.81    1.68
  -1 -13 -12   47.04    2.81
   1 -13 -12   45.16    2.67
   1 -13 -12   48.33    2.41
  -1 -13 -12   46.29    2.26
  -1 -13 -11    6.17    1.35
  -1 -13 -11    6.99    1.21
   1 -13 -11    6.41    1.30
  -1 -13 -11    6.14    1.63
  -1 -13 -10    8.47    1.38
  -1 -13 -10    6.30    1.17
   1 -13 -10    7.24    1.35
  -1 -13 -10    8.18    1.68
  -1 -13  -9    7.29    1.26
   1 -13  -9    6.92    1.30
  -1 -13  -9    7.38    1.50
   1 -13  -8    2.28    1.01
  -1 -13  -8    1.80    1.05
  -1 -13  -8    1.07    1.08
   1 -13  -7    4.87    1.15
  -1 -13  -7    6.80    1.18
   1 -13  -7    9.05    1.45
  -1 -13  -7    8.46    1.48
  -1 -13  -6   16.03    1.44
   1 -13  -6   18.29    1.66
   1 -13  -6   14.46    1.56
  -1 -13  -6   15.83    1.72
   1 -13  -5   29.31    1.99
  -1 -13  -5   28.40    1.85
  -1 -13  -5   28.82    2.03
   1 -13  -5   27.59    2.01
   1 -13  -4    1.48    1.07
  -1 -13  -4    0.13    1.01
   1 -13  -4    1.09    0.98
  -1 -13  -3   14.74    1.56
   1 -13  -3   13.46    1.48
   1 -13  -2   81.20    3.91
  -1 -13  -2   70.07    2.85
   1 -13  -1   42.90    3.08
  -1 -13  -1   41.78    2.17
   1 -13   0    9.64    1.83
  -1 -13   0    6.98    1.65
   1 -13   0    5.38    1.75
  -1 -13   1   43.37    2.90
   1 -13   1   45.31    2.86
  -1 -13   1   46.50    3.37
   1 -13   1   41.03    3.25
  -1 -13   2   83.26    3.81
   1 -13   2   75.32    3.65
  -1 -13   2   86.14    4.50
   1 -13   2   77.22    4.17
  -1 -13   3   15.38    1.98
   1 -13   3   15.73    2.01
   1 -13   3   15.99    2.43
  -1 -13   3   15.96    2.39
  -1 -13   4    0.61    1.42
   1 -13   4    1.85    1.41
   1 -13   4    2.23    1.82
  -1 -13   4    1.24    1.73
  -1 -13   5   27.89    2.40
   1 -13   5   28.02    2.37
  -1 -13   5   28.92    2.92
   1 -13   5   28.09    3.01
   1 -13   6   19.09    2.04
  -1 -13   6   19.52    2.16
   1 -13   6   19.37    2.83
  -1 -13   6   19.98    2.69
   1 -13   7    8.11    1.69
  -1 -13   7    7.16    1.63
  -1 -13   7    8.11    2.10
   1 -13   7    7.40    2.18
   1 -13   8    3.16    1.46
  -1 -13   8    0.95    1.39
   1 -13   8    2.68    1.96
   1 -13   9    5.07    1.46
  -1 -13   9    8.48    1.74
   1 -13   9    4.69    2.04
   1 -13  10    9.84    2.23
   1 -13  11    5.92    1.88
  -1 -14 -16    7.29    0.82
   1 -14 -16    6.77    0.80
   1 -14 -15    1.42    0.70
  -1 -14 -15    0.61    0.63
  -1 -14 -14   12.74    1.17
   1 -14 -14   14.08    1.25
   1 -14 -13   17.09    1.39
  -1 -14 -13   16.64    1.29
  -1 -14 -12    8.36    1.17
   1 -14 -12    6.49    1.10
   1 -14 -11   20.25    1.61
  -1 -14 -11   18.16    1.46
   1 -14 -10    6.36    1.17
  -1 -14 -10    7.88    1.14
   1 -14  -9    2.76    1.03
  -1 -14  -9    2.14    0.93
  -1 -14  -8    9.47    1.45
   1 -14  -8   12.51    1.42
  -1 -14  -8   11.04    1.25
  -1 -14  -7   20.00    1.55
   1 -14  -7   22.12    1.73
  -1 -14  -7   19.52    1.74
  -1 -14  -6   11.68    1.35
   1 -14  -6   10.52    1.37
  -1 -14  -6   10.30    1.46
   1 -14  -5    3.94    1.01
  -1 -14  -5    5.61    1.18
  -1 -14  -4    5.47    1.22
  -1 -14  -3   26.43    1.80
  -1 -14  -2   29.11    1.79
  -1 -14  -2   31.90    2.60
   1 -14  -2   30.33    2.48
   1 -14  -1    9.68    1.77
  -1 -14  -1   10.15    1.92
   1 -14   0   24.04    2.28
  -1 -14   0   21.38    2.23
   1 -14   0   21.89    2.40
   1 -14   1   12.57    1.79
  -1 -14   1   12.09    1.87
   1 -14   1   10.02    1.89
   1 -14   2   31.26    2.34
  -1 -14   2   34.24    2.55
   1 -14   2   28.93    2.77
   1 -14   3   31.55    2.38
  -1 -14   3   31.32    2.45
   1 -14   3   27.96    2.76
  -1 -14   4    7.65    1.68
   1 -14   4    7.27    1.61
   1 -14   4    3.91    1.70
   1 -14   5    7.73    1.57
  -1 -14   5    8.21    1.71
   1 -14   5    8.87    2.14
  -1 -14   6   12.84    1.85
   1 -14   6   10.94    1.75
   1 -14   6   13.97    2.36
  -1 -14   7   25.12    2.20
   1 -14   7   21.16    1.96
   1 -14   7   22.85    2.65
  -1 -14   8   12.35    1.78
   1 -14   8   13.18    1.74
   1 -14   8   10.23    2.23
   1 -15 -14    1.03    0.51
  -1 -15 -14    2.43    0.56
   1 -15 -13    9.61    0.90
  -1 -15 -13    9.04    0.87
   1 -15 -12    4.64    0.81
  -1 -15 -12    2.19    0.63
   1 -15 -11    0.59    0.68
  -1 -15 -11   -0.19    0.66
   1 -15 -10    7.14    0.98
  -1 -15 -10    8.47    1.02
  -1 -15  -9    7.19    1.07
   1 -15  -9    7.67    1.02
  -1 -15  -8   -0.43    0.74
   1 -15  -8   -0.53    0.73
   1 -15  -7   68.98    2.72
   1 -15  -6    2.11    0.87
   1 -15  -6    2.99    1.25
  -1 -15  -5   78.30    3.29
   1 -15  -5   77.87    3.26
  -1 -15  -4    6.91    1.64
   1 -15  -4    6.87    1.47
   1 -15  -3   18.82    1.90
  -1 -15  -3   18.11    1.95
   1 -15  -2    0.26    1.21
  -1 -15  -2    3.10    1.32
  -1 -15  -1    2.88    1.47
   1 -15  -1    1.09    1.23
   1 -15   0   10.27    1.64
  -1 -15   0   11.60    1.79
   1 -15   1    1.77    1.26
  -1 -15   1    1.92    1.38
  -1 -15   2    0.02    1.31
   1 -15   2    0.22    1.20
   1 -15   3   18.93    1.85
  -1 -15   3   18.02    1.94
   1 -15   4    5.25    1.36
  -1 -15   4    6.91    1.48
   1 -15   5   73.66    3.20
  -1 -15   5   85.49    3.40
  -1 -15   6    1.59    1.14
   1 -15   6    2.69    1.25
   1 -15   7   68.04    2.99
  -1 -15   7   68.57    2.99
  -1 -16 -11   20.11    1.24
   1 -16 -10    4.50    0.79
  -1 -16 -10    4.34    0.91
  -1 -16  -9   22.06    1.50
   1 -16  -9   20.47    1.34
   1 -16  -9   22.89    1.20
  -1 -16  -8    4.76    1.04
   1 -16  -8    4.23    0.91
  -1 -16  -7   28.33    1.82
   1 -16  -7   26.50    1.69
   1 -16  -6    2.63    0.94
  -1 -16  -6    1.96    0.97
   1 -16  -5    0.95    0.99
  -1 -16  -5   -0.89    0.94
   1 -16  -4    0.71    0.95
  -1 -16  -4    1.14    1.06
  -1 -16  -3   21.10    1.81
   1 -16  -3   20.31    1.69
  -1 -16  -2    1.42    1.01
   1 -16  -2    0.33    1.05
   1 -16  -1   30.86    2.01
  -1 -16  -1   28.54    1.99
   1 -16   0    0.98    0.97
  -1 -16   0    1.15    1.05
   1 -16   1   30.18    1.97
  -1 -16   1   29.24    2.06
  -1 -16   2   -0.82    1.02
   1 -16   2    0.56    1.01
   1 -16   3   21.64    1.73
  -1 -16   3   25.94    1.86
   1 -16   4   -2.09    1.05
  -1 -16   4    1.64    1.07
   1 -16   5    0.18    0.92
  -1 -16   5   -0.18    0.94
  -1 -17  -7    4.39    0.78
   1 -17  -7    3.49    0.66
  -1 -17  -6    1.61    0.67
   1 -17  -6    1.83    0.64
  -1 -17  -5   33.32    1.62
   1 -17  -5   35.27    1.65
  -1 -17  -4   13.43    1.18
   1 -17  -4   12.24    1.11
   1 -17  -3   10.62    1.11
  -1 -17  -3   11.93    1.18
  -1 -17  -2    0.34    0.75
   1 -17  -2    0.84    0.68
   1 -17  -1    1.64    0.78
  -1 -17  -1    1.55    0.81
   1 -17   0    0.99    0.79
  -1 -17   0    1.64    0.82
  -1 -17   1    0.36    0.74
   1 -17   1    0.63    0.76
   1 -17   2   -0.30    0.70
  -1 -17   2    0.58    0.80
  -1 -17   3   13.12    1.25
   1 -17   3   10.95    1.14
   2   0 -18   38.80    4.23
  -2   0 -17   36.65    4.05
   2   0 -17   39.70    4.30
  -2   0 -16  406.29   12.18
  -2   0 -15   26.57    3.23
  -2   0 -14  719.34   15.51
  -2   0 -13  386.35   10.66
  -2   0 -12  133.41    5.91
  -2   0 -11  141.58    5.76
  -2   0 -10  106.13    4.76
  -2   0  -9  933.48   13.90
  -2   0  -8   97.48    3.87
  -2   0  -7   57.55    2.78
  -2   0  -6   66.70    2.84
  -2   0  -5   97.45    3.03
  -2   0  -4  487.67    6.73
  -2   0  -3  535.42    6.51
  -2   0  -2 2393.10   18.64
   2   0  -1 2808.49   22.13
  -2   0  -1 2823.32   20.72
   2   0   0 3666.64   27.52
  -2   0   0 3659.55   25.97
   2   0   1 2667.86   21.26
   2   0   2 2431.19   20.38
   2   0   3  590.53    7.97
   2   0   4  557.95    8.19
   2   0   5   98.93    3.24
   2   0   5  100.03    3.57
   2   0   6   64.45    3.07
   2   0   6   65.29    2.99
   2   0   7   61.88    3.35
   2   0   7   64.60    3.16
   2   0   8   86.62    4.05
   2   0   8   83.22    3.69
   2   0   9  991.48   15.21
   2   0   9  999.39   14.57
   2   0  10  111.01    5.06
   2   0  10  109.09    4.73
   2   0  11  144.15    6.04
   2   0  11  149.29    5.68
   2   0  12  149.28    6.45
   2   0  13  415.14   11.31
  -2   0  15   41.61    1.96
   2   0  15   42.39    2.17
   2   0  16  451.39    7.64
  -2   0  16  464.33    7.06
   2   0  17   44.85    2.40
  -2   0  17   48.61    2.34
  -2   0  18   45.33    3.18
   2   0  18   46.04    2.40
  -2   0  19   32.13    2.69
   2   0  19   30.72    2.07
  -2   0  20  116.28    4.75
   2   0  20  110.47    3.57
   2   0  21   -1.32    0.99
  -2   0  21    0.71    1.45
  -2   0  22   23.77    2.21
   2   0  22   24.13    2.37
   2   0  23   73.72    3.43
  -2   0  23   70.13    3.18
  -2   0  24   89.22    3.26
   2   0  24   99.21    3.49
  -2   0  25   47.79    2.18
   2   0  25   48.86    2.18
  -2   0  26   28.86    1.41
   2   0  26   23.79    1.42
   2  -1 -18  263.12   11.13
  -2  -1 -18  257.14   10.66
   2   1 -17    6.25    2.15
  -2  -1 -17    6.56    2.18
   2  -1 -17   11.06    2.91
  -2  -1 -16   20.15    3.11
  -2  -1 -15   92.20    5.84
  -2   1 -15   93.22    5.38
  -2   1 -14  214.67    7.97
  -2  -1 -14  217.05    8.60
  -2   1 -13   10.84    1.97
  -2  -1 -13   13.87    2.38
  -2  -1 -12   39.69    3.50
  -2   1 -12   38.06    3.16
  -2   1 -11  115.91    4.92
  -2  -1 -11  122.53    5.55
  -2  -1 -10  233.62    7.38
  -2   1 -10  238.64    6.65
  -2   1  -9 1133.23   15.11
  -2  -1  -9 1156.57   16.45
  -2  -1  -8  147.21    5.16
  -2   1  -8  149.64    4.59
  -2  -1  -7   94.75    3.93
  -2   1  -7   93.87    3.39
  -2  -1  -6  182.88    4.94
  -2   1  -6  178.51    4.23
  -2   1  -5  284.16    4.86
  -2  -1  -5  278.74    5.69
  -2   1  -4  866.42    8.91
  -2  -1  -4  878.32   10.46
  -2   1  -3  996.19    9.18
  -2  -1  -3 1008.54   10.69
   2   1  -2  994.57    9.49
  -2  -1  -2  987.17   10.05
  -2   1  -2 1007.03    8.35
   2   1  -1  553.69    6.39
  -2  -1  -1  535.65    6.36
  -2   1  -1  562.25    4.95
  -2  -1   0 2207.40   17.07
   2   1   0 2172.17   18.20
   2  -1   1  574.10    6.88
  -2  -1   1  587.19    6.06
   2   1   1  569.26    7.36
   2  -1   2 1038.59   10.25
   2   1   2 1016.84   11.51
  -2  -1   3 1033.77   12.25
   2   1   3 1019.11   12.07
   2  -1   3 1013.63   10.47
  -2  -1   4  852.96   11.88
   2  -1   4  865.37   11.11
   2  -1   4  861.62    9.90
   2   1   4  865.94   11.48
  -2  -1   5  312.93    7.19
   2   1   5  320.27    6.93
   2  -1   5  319.71    5.81
   2  -1   5  329.39    6.84
   2  -1   6  171.29    5.29
  -2  -1   6  170.24    5.58
   2   1   6  173.85    4.02
   2  -1   6  173.27    4.54
   2   1   6  178.80    5.48
  -2  -1   7  102.22    4.50
   2  -1   7  102.07    4.35
   2   1   7  100.23    3.34
   2  -1   7   99.97    3.66
   2   1   7  100.75    4.31
   2  -1   8  166.56    5.84
  -2  -1   8  156.51    5.85
   2   1   8  155.85    4.41
   2   1   8  168.54    6.00
   2  -1   8  160.73    5.00
   2  -1   9 1245.99   18.11
   2   1   9 1244.40   14.84
   2   1   9 1252.64   18.59
   2  -1   9 1248.60   16.23
   2  -1  10  240.35    7.85
   2   1  10  246.53    8.14
   2  -1  10  251.95    6.98
   2  -1  11  118.86    5.69
   2  -1  11  124.29    5.19
   2   1  11  129.79    6.42
   2   1  12   41.61    3.84
   2  -1  12   43.48    3.31
   2  -1  12   36.76    3.27
   2   1  13   11.95    2.71
   2   1  14  247.08    9.68
   2  -1  15  104.74    3.44
   2   1  15  109.58    3.37
  -2  -1  15  113.33    3.15
  -2   1  15  111.16    3.10
  -2   1  16   31.91    1.82
   2  -1  16   32.61    2.03
  -2  -1  16   34.80    1.93
   2   1  16   31.44    1.97
   2  -1  17    8.07    1.30
   2   1  17    7.26    1.21
  -2  -1  17    6.73    1.16
  -2   1  17    7.40    1.79
  -2   1  18  302.67    7.33
  -2  -1  18  300.44    7.56
   2  -1  18  309.74    6.31
   2   1  18  310.75    6.00
   2   1  19    7.22    1.23
   2  -1  19    7.07    1.20
  -2  -1  19    6.73    2.02
  -2   1  19    5.89    1.75
   2   1  20   84.26    3.04
   2  -1  20   89.82    3.22
  -2  -1  20   88.71    4.18
  -2   1  20   85.43    3.86
   2  -1  21   47.40    2.40
  -2   1  21   46.19    2.93
   2  -1  22    6.15    1.80
  -2   1  22    7.83    1.51
  -2  -1  22    7.70    1.74
   2   1  22    9.61    1.81
  -2   1  23   54.36    2.75
   2  -1  23   58.18    3.18
   2   1  23   59.21    2.95
  -2  -1  23   59.00    3.07
  -2   1  24   21.54    1.67
  -2  -1  24   22.05    1.88
   2   1  24   21.03    1.71
   2  -1  24   24.19    2.02
  -2  -1  25    2.73    0.96
   2   1  25    1.94    0.77
   2  -1  25    1.29    0.94
  -2   1  25    3.44    0.88
   2  -1  26    0.35    0.68
  -2  -1  26    0.08    0.63
  -2  -2 -18   20.19    3.28
   2  -2 -18   23.12    3.69
  -2  -2 -17   23.44    3.66
   2  -2 -17   25.19    3.73
   2  -2 -16  140.33    8.12
  -2  -2 -16  138.83    7.56
  -2  -2 -15   14.53    2.74
  -2  -2 -14   56.06    4.65
  -2  -2 -13   11.00    2.29
  -2   2 -13   10.64    1.88
  -2  -2 -12  123.02    6.22
  -2   2 -12  121.72    5.09
  -2  -2 -11  216.97    7.79
  -2   2 -11  212.32    6.35
  -2  -2 -10   91.83    4.85
  -2   2 -10   88.79    3.84
  -2  -2  -9  374.53    9.10
  -2   2  -9  360.87    7.32
  -2  -2  -8  461.07    9.60
  -2   2  -8  462.01    7.77
  -2  -2  -7  104.01    4.26
  -2   2  -7   97.06    3.11
  -2  -2  -6  373.34    7.63
  -2   2  -6  375.65    5.79
  -2  -2  -5  197.65    5.17
  -2   2  -5  193.32    3.53
  -2  -2  -4   71.89    2.94
  -2   2  -4   73.51    1.79
   2   2  -3  257.66    3.63
  -2  -2  -3  263.90    5.17
  -2   2  -3  259.52    2.87
   2   2  -2  756.86    7.86
  -2  -2  -2  774.88    9.07
  -2  -2  -1  813.72    8.90
   2   2  -1  805.94    8.78
  -2  -2   0  188.70    3.35
   2   2   0  178.69    3.93
   2   2   1  775.32    9.75
  -2  -2   1  772.23   10.54
   2  -2   2  739.84    8.56
  -2  -2   2  768.32    7.93
   2  -2   3  270.45    4.46
   2  -2   4   80.85    2.47
   2  -2   4   82.40    3.77
  -2  -2   4   81.41    3.92
   2  -2   5  197.13    4.01
   2  -2   5  197.20    5.95
  -2  -2   5  209.46    6.22
   2  -2   6  424.56    6.56
   2  -2   6  432.45    9.40
  -2  -2   6  417.44    9.58
   2  -2   7   96.50    3.15
   2   2   7   99.53    2.51
   2  -2   7   98.66    4.77
  -2  -2   7  104.05    5.05
   2  -2   8  484.23    7.94
  -2  -2   8  483.68   11.27
   2   2   8  471.76    6.17
   2  -2   8  497.23   11.20
   2  -2   9  396.91    7.51
   2  -2   9  402.92   10.62
  -2  -2   9  397.76   10.70
   2   2  10   91.36    5.44
   2  -2  10   86.99    3.61
   2  -2  10   83.12    5.19
  -2  -2  10   83.65    5.30
   2   2  11  223.87    8.65
   2  -2  11  230.48    8.47
   2   2  12  140.45    7.22
   2  -2  12  131.18    6.79
   2   2  13   13.73    2.97
   2  -2  13   15.20    2.77
   2   2  14   64.77    5.45
   2   2  15   13.32    2.91
   2  -2  15   16.38    1.58
   2   2  15   13.19    1.30
  -2  -2  15   15.15    1.38
   2   2  16  148.91    3.89
  -2  -2  16  154.42    3.92
   2  -2  16  149.25    4.27
  -2  -2  17   28.01    1.79
   2   2  17   27.87    1.85
   2  -2  17   28.88    2.02
  -2   2  17   28.76    2.46
  -2  -2  18   20.20    1.66
   2   2  18   19.14    1.59
   2  -2  18   24.54    1.92
  -2  -2  18   20.36    2.48
  -2   2  18   18.36    2.10
   2   2  19  102.44    3.36
   2  -2  19  107.30    3.60
  -2   2  19  108.78    4.24
  -2  -2  19  107.06    4.71
   2   2  20   47.66    2.34
   2  -2  20   45.32    2.37
  -2  -2  20   41.54    3.20
  -2   2  20   41.57    2.73
   2  -2  21   48.00    2.38
  -2   2  21   54.30    3.02
  -2  -2  21   51.28    3.28
   2  -2  22    6.89    1.21
   2  -2  22    5.30    1.86
  -2   2  22    5.51    1.37
  -2  -2  22    8.75    1.85
   2   2  22    6.14    1.49
   2  -2  23    6.62    1.77
  -2  -2  23    6.41    1.66
   2   2  23    6.34    1.33
  -2   2  23    7.66    1.30
   2  -2  24   23.12    2.05
  -2  -2  24   20.17    1.76
   2   2  24   19.92    1.57
  -2  -2  25    1.91    0.98
   2  -2  25    1.60    0.91
   2  -2  26    2.14    0.76
  -2  -2  26    1.53    0.70
   2  -3 -18   14.35    3.34
  -2  -3 -18   16.36    3.30
   2  -3 -17   62.21    5.76
  -2  -3 -17   62.47    5.76
   2  -3 -16    7.27    2.52
  -2  -3 -16    9.83    2.69
  -2  -3 -15   10.10    2.54
   2  -3 -15   13.17    2.88
  -2  -3 -14  100.38    6.36
  -2  -3 -13    5.45    1.86
  -2  -3 -12  230.79    8.68
  -2  -3 -11   21.24    2.92
  -2  -3 -10    2.41    1.93
  -2   3 -10    3.34    1.02
  -2  -3  -9   40.80    3.54
  -2   3  -9   40.23    2.24
  -2   3  -8  213.52    4.64
  -2  -3  -8  215.18    6.87
  -2   3  -7  340.21    5.36
  -2  -3  -7  347.67    8.35
  -2  -3  -6   78.69    3.83
  -2   3  -6   87.45    2.19
   2  -3  -5   93.22    1.90
  -2   3  -5   87.20    1.70
  -2  -3  -5   86.87    3.75
   2  -3  -4   65.16    1.98
  -2  -3  -4   60.12    2.91
   2   3  -3 1058.65    9.44
  -2  -3  -3 1025.71   12.45
   2  -3  -3 1012.89   10.70
  -2  -3  -2  310.79    5.69
   2  -3  -2  297.19    5.34
   2   3  -2  301.67    4.79
  -2  -3  -1  195.95    4.18
   2  -3  -1  186.66    4.46
   2   3  -1  190.17    4.20
  -2  -3   0   23.10    1.46
  -2  -3   0   22.08    2.29
   2  -3   0   26.08    2.22
   2   3   0   26.62    1.95
  -2  -3   1  179.57    3.41
   2  -3   1  185.99    5.16
  -2  -3   1  192.10    5.67
  -2  -3   2  305.40    4.62
   2  -3   5   88.82    2.52
   2  -3   5   98.05    4.89
  -2  -3   5   95.60    5.01
   2  -3   6  100.18    2.66
   2  -3   6  111.29    5.25
  -2  -3   6  108.62    5.28
   2  -3   7  366.02    5.46
  -2  -3   7  383.66   10.16
   2  -3   7  366.22    9.98
   2  -3   8  216.69    4.16
   2  -3   8  219.99    8.18
  -2  -3   8  212.30    8.06
   2  -3   9   40.75    4.04
  -2  -3   9   38.61    4.11
  -2  -3  10    6.72    2.50
   2  -3  10    6.85    2.84
   2  -3  11   23.54    3.32
  -2  -3  11   21.59    3.34
   2   3  11   24.06    3.57
   2   3  12  243.18   10.03
   2  -3  12  231.38    9.77
  -2  -3  12  234.84    9.63
   2  -3  13    9.86    2.89
   2   3  13    8.09    2.60
   2   3  14  104.74    7.33
   2  -3  14  117.82    3.65
   2  -3  14  110.37    7.26
  -2  -3  15   17.46    1.42
   2   3  15   16.48    1.33
   2  -3  15   17.52    1.66
   2   3  15   16.19    3.34
   2  -3  16   10.31    1.33
  -2  -3  16   10.09    1.21
   2   3  16   10.83    1.21
   2   3  16   12.33    3.19
   2  -3  17   71.95    3.08
  -2  -3  17   75.28    2.81
   2   3  17   71.24    2.67
  -2  -3  17   72.33    3.89
   2  -3  18   19.06    1.77
   2   3  18   17.70    1.51
  -2  -3  18   17.91    1.57
  -2  -3  18   21.14    2.52
   2  -3  19   25.92    1.90
  -2  -3  19   24.43    2.64
   2  -3  20    5.21    1.17
  -2  -3  20    7.67    2.07
   2  -3  21    9.46    1.30
   2   3  21    8.40    1.63
  -2  -3  21   11.10    2.04
   2  -3  22    0.73    0.97
  -2  -3  22   -0.01    1.54
   2  -3  22    1.75    1.90
  -2  -3  23   17.62    2.54
   2  -3  23   14.19    1.91
  -2  -3  24   27.61    2.10
   2  -3  24   26.96    2.12
  -2  -3  25   10.81    1.26
   2  -3  25   11.49    1.32
  -2  -3  26    3.81    0.71
   2  -3  26    5.74    0.92
  -2  -4 -17   70.92    5.94
   2  -4 -17   64.87    5.93
  -2  -4 -16    7.82    2.50
   2  -4 -16   12.83    3.11
   2  -4 -15   83.08    6.43
  -2  -4 -15   89.25    6.51
   2  -4 -14  121.74    7.40
  -2  -4 -14  112.99    6.96
  -2  -4 -13  122.38    6.93
  -2  -4 -12   25.79    3.38
  -2  -4 -11   20.51    2.98
  -2  -4 -10  141.10    6.47
  -2  -4  -9   50.81    3.85
  -2  -4  -8  140.13    5.81
  -2  -4  -7  107.50    4.87
  -2  -4  -6  116.65    4.72
  -2  -4  -5    7.54    1.61
   2  -4  -5    8.77    0.83
   2  -4  -4  102.25    3.08
  -2  -4  -4  107.91    4.08
   2   4  -3  224.38    3.89
   2  -4  -3  228.89    5.11
  -2  -4  -3  229.31    5.56
   2   4  -2  325.66    5.71
   2  -4  -2  342.87    6.88
  -2  -4  -2  319.22    6.24
   2   4  -1  148.01    4.16
   2  -4  -1  144.55    4.63
  -2  -4  -1  139.00    3.83
   2   4   0  107.72    3.89
  -2  -4   0   97.26    2.85
   2  -4   0  107.70    4.34
  -2  -4   0  111.49    4.58
   2  -4   1  123.45    2.01
  -2  -4   1  127.65    3.04
   2  -4   1  138.45    5.13
  -2  -4   1  127.66    5.13
   2  -4   2  332.11    8.29
  -2  -4   2  322.90    8.37
  -2  -4   2  318.95    4.96
  -2  -4   3  247.50    7.60
   2  -4   3  249.99    7.37
  -2  -4   3  250.61    4.58
   2  -4   4  115.85    5.41
  -2  -4   4  117.01    5.55
  -2  -4   5    7.29    2.27
   2  -4   5    8.17    2.36
  -2  -4   6  101.31    5.53
   2  -4   6  104.26    5.57
   2  -4   7  125.07    6.59
  -2  -4   7  118.97    6.51
   2  -4   8  156.83    7.62
  -2  -4   8  157.38    7.63
  -2  -4   9   51.66    4.81
   2  -4   9   50.65    4.81
  -2  -4  10  153.70    7.98
   2  -4  10  154.19    8.02
   2  -4  11   19.29    3.63
  -2  -4  11   19.97    3.31
   2   4  11   18.32    3.36
  -2  -4  12   30.35    4.25
   2  -4  12   24.40    3.79
   2   4  12   27.59    4.21
   2  -4  13  137.89    8.36
   2   4  13  140.42    8.66
   2  -4  14  118.76    8.05
   2  -4  14  125.43    3.79
  -2  -4  14  126.59    3.33
   2   4  14  126.76    8.38
   2  -4  15   97.64    7.49
   2   4  15   92.57    7.59
  -2  -4  15   91.67    2.93
   2   4  15   89.84    2.77
   2  -4  15   95.28    3.36
  -2  -4  16    9.54    1.94
   2  -4  16   12.54    1.46
  -2  -4  16   11.72    1.24
   2   4  16    9.51    1.11
   2   4  16   11.05    3.12
   2   4  17   72.36    6.98
  -2   4  17   78.02    7.15
   2   4  17   73.08    2.63
   2  -4  17   79.95    3.18
  -2  -4  17   77.76    2.87
  -2  -4  17   69.63    3.89
   2  -4  18   60.06    2.72
  -2  -4  18   59.74    3.57
   2  -4  19   45.85    2.40
  -2  -4  19   48.18    3.33
   2  -4  20   11.94    1.46
  -2  -4  20   14.04    2.28
   2  -4  21   19.45    1.58
  -2  -4  21   22.22    2.60
   2  -4  21   20.56    2.51
  -2  -4  22   15.51    2.13
   2  -4  22   17.13    2.27
  -2  -4  23   41.31    2.53
   2  -4  23   40.77    2.54
  -2  -4  24    3.10    1.17
   2  -4  24    3.72    1.23
  -2  -4  25    0.40    0.82
   2  -4  25   -1.11    0.90
   2  -4  26   25.84    1.30
  -2  -4  26   28.45    1.39
   2  -5 -25    7.91    0.90
  -2  -5 -16    2.33    2.07
   2  -5 -16    1.31    2.26
   2  -5 -15    1.37    1.91
  -2  -5 -15    2.80    2.04
   2  -5 -14   98.83    6.95
  -2  -5 -14  109.45    7.11
   2  -5 -13   36.95    4.11
  -2  -5 -13   49.96    4.74
  -2  -5 -12  160.76    7.80
   2  -5 -12  154.81    7.86
  -2  -5 -11   15.02    2.47
  -2  -5 -10  223.40    8.33
  -2  -5  -9   12.94    2.51
  -2  -5  -8  157.42    6.36
  -2  -5  -7    5.47    1.96
  -2  -5  -6  883.24   14.45
  -2  -5  -5   77.58    3.97
   2  -5  -5   81.78    2.68
  -2  -5  -4  364.50    8.03
   2  -5  -4  371.64    7.08
  -2  -5  -3  292.09    6.65
   2  -5  -3  279.70    6.63
   2   5  -3  275.98    5.04
   2  -5  -2   15.67    1.92
   2   5  -2   19.14    1.66
  -2  -5  -2   16.90    1.73
   2  -5  -1  228.43    4.77
  -2  -5  -1  240.72    5.29
  -2  -5  -1  230.94    6.76
   2  -5  -1  233.40    6.69
   2   5  -1  236.57    5.94
  -2  -5   0  105.59    3.20
   2  -5   0  100.26    2.63
   2  -5   0  105.04    4.68
  -2  -5   0  104.56    4.87
   2  -5   1  250.97    3.28
  -2  -5   1  258.06    4.78
   2  -5   1  245.46    7.41
  -2  -5   1  251.81    7.82
  -2  -5   2   18.72    2.72
   2  -5   2   19.84    2.82
  -2  -5   2   19.41    1.28
  -2  -5   3  265.45    8.70
   2  -5   3  264.63    8.54
  -2  -5   4  372.33   10.64
   2  -5   4  374.97   10.46
  -2  -5   5   81.51    5.64
   2  -5   5   83.88    5.57
  -2  -5   6  893.19   18.01
   2  -5   6  924.99   18.52
  -2  -5   7    5.10    2.87
   2  -5   7    6.10    2.78
  -2  -5   8  162.61    8.31
   2  -5   8  157.52    8.18
  -2  -5   9   15.02    3.45
   2  -5   9   13.96    3.32
   2  -5  10  227.89   10.33
  -2  -5  10  234.16   10.43
   2  -5  11   19.33    3.68
  -2  -5  11   19.55    3.73
   2   5  11   20.63    3.78
   2   5  12  159.97    9.28
   2  -5  12  154.60    8.96
  -2  -5  12  147.64    8.97
   2   5  13   40.82    5.31
   2  -5  13   38.59    2.17
   2  -5  13   46.43    5.45
   2   5  14  109.91    8.52
  -2  -5  14  108.20    4.27
   2  -5  14  110.23    3.57
  -2  -5  14  106.20    3.08
   2  -5  14  108.99    7.87
  -2  -5  15    4.55    1.55
   2   5  15    2.72    2.87
   2  -5  15    3.71    1.06
  -2  -5  15    4.33    0.94
   2  -5  15    1.00    2.63
   2   5  16    2.68    2.67
  -2  -5  16    3.03    0.93
   2  -5  16    4.22    1.26
  -2  -5  16    2.46    1.71
   2   5  17   43.41    5.95
  -2   5  17   41.70    5.71
   2  -5  17   44.37    2.42
  -2  -5  17   42.54    2.13
  -2  -5  17   42.70    3.09
   2  -5  18   14.59    1.49
  -2  -5  18   14.94    2.31
   2  -5  19    0.38    0.96
  -2  -5  19   -1.52    1.79
   2  -5  20   14.27    1.41
  -2  -5  20   13.72    2.00
   2  -5  20   13.30    2.25
   2  -5  21   15.24    1.42
  -2  -5  21   14.79    2.04
   2  -5  21   17.83    2.32
  -2  -5  22    8.58    1.59
   2  -5  22    8.97    1.77
  -2  -5  23    8.13    1.51
   2  -5  23    8.33    1.47
   2  -5  24    8.88    1.31
  -2  -5  24   10.13    1.31
  -2  -5  25    8.42    1.01
   2  -5  25    7.71    1.05
  -2  -6 -25   12.31    1.05
   2  -6 -24   10.30    1.06
   2  -6 -16    2.45    1.80
  -2  -6 -16    4.11    2.25
   2  -6 -15    6.81    2.59
  -2  -6 -15    4.28    2.10
  -2  -6 -14   12.35    1.29
   2  -6 -14   13.92    3.00
  -2  -6 -14   13.31    3.10
  -2  -6 -13   98.29    6.95
   2  -6 -13  101.56    6.95
   2  -6 -13  111.42    3.25
  -2  -6 -13  114.29    3.42
   2  -6 -12   12.09    2.69
  -2  -6 -12    9.39    2.41
  -2  -6 -11   13.23    2.88
   2  -6 -11   11.81    2.63
  -2  -6 -10   61.57    4.64
   2  -6 -10   63.55    4.90
   2  -6  -9   44.27    3.98
  -2  -6  -9   47.32    3.96
   2  -6  -8  118.15    5.83
  -2  -6  -8  118.19    5.85
   2  -6  -7   23.79    2.80
  -2  -6  -7   25.18    2.93
   2  -6  -6   74.95    4.18
  -2  -6  -6   74.14    4.35
  -2  -6  -5   12.24    2.02
   2  -6  -5   12.10    1.97
   2  -6  -4   85.87    4.00
  -2  -6  -4   91.84    4.33
   2  -6  -4   93.62    3.94
   2   6  -3  214.79    4.90
  -2  -6  -3  206.91    6.01
   2  -6  -3  199.69    5.58
   2  -6  -3  221.15    6.55
   2   6  -2  136.91    4.52
   2  -6  -2  132.80    5.52
   2  -6  -2  131.17    4.21
  -2  -6  -2  137.61    4.55
  -2  -6  -1    0.89    0.92
   2  -6  -1    1.31    0.87
   2   6  -1    1.37    1.38
   2  -6  -1    0.42    1.82
   2   6   0  203.92    6.49
   2  -6   0  206.00    7.44
  -2  -6   0  210.31    7.60
  -2  -6   0  194.17    4.67
   2  -6   0  195.89    3.91
   2  -6   1    0.65    2.06
  -2  -6   1    0.78    2.29
  -2  -6   1    0.96    0.69
   2  -6   2  139.73    6.74
  -2  -6   2  131.69    6.55
  -2  -6   2  135.75    3.52
  -2  -6   3  204.49    8.34
   2  -6   3  206.59    8.34
  -2  -6   3  227.28    4.68
  -2  -6   4   95.95    6.17
   2  -6   4   88.60    6.06
   2  -6   5   14.85    3.44
  -2  -6   5   19.73    3.71
   2  -6   6   79.21    6.15
  -2  -6   6   77.37    6.09
  -2  -6   7   19.76    3.56
   2  -6   7   18.29    3.60
   2  -6   8  120.17    7.69
  -2  -6   8  123.53    7.60
  -2  -6   9   48.95    5.34
   2  -6   9   41.12    5.11
  -2  -6  10   61.92    6.06
   2  -6  10   63.93    6.41
   2   6  11   10.86    3.26
  -2  -6  11   12.87    3.81
   2  -6  11   13.40    3.64
   2   6  12   11.79    3.66
  -2  -6  12   10.61    3.28
   2  -6  12   10.76    3.77
  -2  -6  12   10.60    1.66
   2  -6  13  114.60    3.54
   2  -6  13  110.03    8.50
  -2  -6  13  115.77    4.26
   2   6  14   18.62    4.72
  -2  -6  14   14.36    2.00
   2  -6  14   12.05    3.36
  -2  -6  14   13.16    1.21
   2  -6  14   14.00    1.40
   2   6  15    5.55    3.57
  -2  -6  15    5.71    1.66
   2  -6  15    7.14    3.52
   2  -6  15    5.46    1.26
  -2  -6  15    4.56    0.90
   2   6  16    1.98    2.50
   2  -6  16    2.95    1.09
  -2  -6  16    3.73    0.91
  -2  -6  16    3.24    1.63
   2  -6  16    4.06    2.96
  -2  -6  17   78.59    3.92
   2  -6  17   78.22    2.95
  -2  -6  18   38.18    2.86
   2  -6  18   39.69    2.14
   2  -6  19   23.20    2.62
  -2  -6  19   20.53    2.32
   2  -6  19   22.77    1.65
   2  -6  20   23.02    2.42
  -2  -6  20   23.17    2.32
   2  -6  20   22.11    1.56
  -2  -6  21   23.26    2.18
   2  -6  21   22.09    2.19
   2  -6  22   41.05    2.52
  -2  -6  22   40.50    2.52
  -2  -6  23    1.05    1.08
   2  -6  23    1.51    1.14
  -2  -6  24   10.46    1.15
   2  -6  24   31.08    1.91
  -2  -6  25    9.70    0.90
   2  -6  25    9.59    0.94
  -2  -7 -24    6.21    0.96
   2  -7 -23   16.16    1.37
  -2  -7 -23   15.87    1.53
  -2  -7 -22   10.83    0.97
   2  -7 -22   10.88    1.37
   2  -7 -20   22.34    1.52
   2  -7 -19   50.42    2.25
  -2  -7 -15  123.76    3.61
  -2  -7 -15  119.02    7.90
   2  -7 -15  117.34    7.93
  -2  -7 -14   25.30    1.76
   2  -7 -14   23.44    3.75
  -2  -7 -14   23.60    3.81
   2  -7 -13  251.48    5.27
  -2  -7 -13  254.89    5.42
   2  -7 -13  249.39   10.91
  -2  -7 -13  242.91   10.68
  -2  -7 -12    3.49    1.05
   2  -7 -12    2.52    0.99
   2  -7 -12    0.56    1.80
  -2  -7 -12    2.04    2.02
  -2  -7 -11  137.93    3.91
   2  -7 -11  143.65    3.83
   2  -7 -11  138.38    7.54
  -2  -7 -11  138.20    7.42
  -2  -7 -10   53.98    4.60
   2  -7 -10   54.90    4.69
   2  -7  -9  579.46   14.16
  -2  -7  -9  589.54   14.46
   2  -7  -8    7.04    1.91
  -2  -7  -8    5.80    1.95
  -2  -7  -7   25.31    2.97
   2  -7  -7   20.16    2.57
  -2  -7  -6  127.60    5.66
   2  -7  -6  121.98    5.49
  -2  -7  -5  239.07    7.61
   2  -7  -5  239.23    7.27
   2  -7  -4   19.83    2.19
  -2  -7  -4   19.61    2.25
   2  -7  -3   36.91    2.58
  -2  -7  -3   37.48    2.86
   2  -7  -3   34.91    3.04
   2  -7  -2   13.65    2.57
  -2  -7  -2   18.72    1.93
   2  -7  -2   14.61    1.60
   2   7  -2   13.70    1.58
   2   7  -1  444.93    9.93
  -2  -7  -1  445.13    8.28
   2  -7  -1  447.91    7.38
   2  -7  -1  448.84   11.40
  -2  -7   0   14.68    3.03
   2  -7   0   12.67    2.66
  -2  -7   0   12.33    1.38
   2   7   0   11.82    2.17
  -2  -7   1  441.76    7.25
   2  -7   1  425.56   12.10
  -2  -7   1  445.61   12.61
   2  -7   2   19.26    3.28
  -2  -7   2   17.08    3.48
  -2  -7   2   19.78    1.45
   2  -7   3   32.41    4.12
  -2  -7   3   31.95    4.31
  -2  -7   4   24.95    3.88
   2  -7   4   24.36    3.79
  -2  -7   5  252.84   10.64
   2  -7   5  251.39   10.54
   2  -7   6  118.82    7.60
  -2  -7   6  127.81    7.84
  -2  -7   7   21.89    4.27
   2  -7   7   23.87    4.19
   2  -7   8    2.98    2.40
  -2  -7   8    7.53    2.96
   2  -7   9  618.65   18.77
  -2  -7   9  620.80   18.91
   2  -7  10   57.68    6.01
   2   7  10   55.48    5.98
  -2  -7  10   63.52    6.39
   2  -7  11  144.20    4.87
   2  -7  11  154.41   10.19
  -2  -7  11  155.14   10.15
  -2  -7  11  145.56    4.88
   2   7  11  154.86    9.83
   2  -7  12    7.19    3.64
  -2  -7  12    2.06    2.97
   2   7  12    5.72    2.90
   2  -7  12    5.63    1.52
  -2  -7  12    4.48    1.38
  -2  -7  12    6.44    1.50
   2  -7  13  280.84    5.59
   2  -7  13  260.47   13.39
  -2  -7  13  273.26    6.51
   2   7  13  280.18   14.10
   2  -7  14   28.17    1.87
   2   7  14   30.84    5.71
  -2  -7  14   26.61    2.32
   2  -7  14   28.01    5.10
   2  -7  15  128.08   10.00
   2  -7  15  138.82    3.94
  -2  -7  15  138.96    4.93
   2   7  15  130.60   10.32
   2  -7  16   30.00    1.89
  -2  -7  16   31.28    2.63
   2  -7  17   11.98    1.26
  -2  -7  17   11.08    1.86
   2  -7  18   24.13    1.62
  -2  -7  18   23.17    2.36
   2  -7  18   25.40    2.55
   2  -7  19   48.05    2.14
   2  -7  19   51.87    3.13
  -2  -7  19   52.28    3.08
   2  -7  20   24.33    1.48
  -2  -7  20   23.12    2.09
   2  -7  20   24.04    2.26
  -2  -7  21   10.58    1.54
   2  -7  21   10.61    1.59
   2  -7  22   10.42    1.39
  -2  -7  22   10.83    1.41
   2  -7  23   12.78    1.28
  -2  -7  23   11.33    1.26
   2  -7  24    4.32    0.79
  -2  -7  24    5.33    0.84
   2  -8 -23    8.09    0.93
  -2  -8 -23    7.79    1.11
  -2  -8 -22   15.85    1.07
  -2  -8 -22   15.13    1.61
   2  -8 -22   12.98    1.32
   2  -8 -21    1.47    0.75
   2  -8 -21    0.16    0.97
  -2  -8 -21    2.27    1.22
   2  -8 -20    9.66    1.15
   2  -8 -20    9.60    1.46
   2  -8 -19   14.25    1.46
   2  -8 -19   10.06    1.70
  -2  -8 -16   38.00    2.08
  -2  -8 -15   30.69    2.00
  -2  -8 -14   85.34    3.10
  -2  -8 -14   75.39    6.26
   2  -8 -14   76.59    6.32
  -2  -8 -13   21.28    1.80
   2  -8 -13   21.41    1.84
  -2  -8 -13   18.78    3.38
   2  -8 -13   20.23    3.38
  -2  -8 -12  168.59    4.47
   2  -8 -12  170.43    4.49
  -2  -8 -12  156.71    8.49
   2  -8 -11   10.10    2.49
  -2  -8 -11   12.34    2.71
   2  -8 -11   13.31    1.41
  -2  -8 -11   11.80    1.43
  -2  -8 -10   19.34    3.13
   2  -8 -10   16.01    2.92
   2  -8 -10   21.39    1.68
  -2  -8 -10   21.79    1.82
   2  -8  -9  223.92    5.64
   2  -8  -9  230.15    4.92
  -2  -8  -9  236.21    5.19
   2  -8  -9  220.20    8.95
  -2  -8  -9  226.19    8.99
   2  -8  -8    9.41    2.03
  -2  -8  -8   11.11    2.29
  -2  -8  -7   80.00    5.10
   2  -8  -7   76.99    4.85
  -2  -8  -6   69.08    4.47
   2  -8  -6   69.68    4.32
  -2  -8  -5   66.98    4.22
   2  -8  -5   65.39    3.99
  -2  -8  -4   49.20    3.43
   2  -8  -4   51.28    3.36
  -2  -8  -3  159.50    5.74
   2  -8  -3  171.99    5.61
   2  -8  -2  259.91    9.05
  -2  -8  -2  250.34    6.73
   2  -8  -1  150.83    7.05
  -2  -8  -1  163.77    4.99
   2   8   0  379.22   10.24
   2  -8   0  371.63   11.67
  -2  -8   0  381.89    7.33
   2   8   1  158.86    6.89
  -2  -8   1  170.34    8.32
   2  -8   1  155.62    7.97
   2   8   2  227.20    8.71
  -2  -8   2  239.78   10.27
   2  -8   2  221.38    9.79
   2  -8   3  170.11    8.85
  -2  -8   3  164.79    8.81
  -2  -8   4   49.31    5.30
   2  -8   4   54.15    5.60
  -2  -8   5   69.24    6.37
   2  -8   5   68.13    6.16
   2  -8   6   61.93    5.92
  -2  -8   6   64.43    6.42
   2  -8   7   79.99    7.25
  -2  -8   7   76.81    6.85
  -2  -8   8    7.59    3.27
   2  -8   8    7.74    3.07
   2  -8   9  237.68    6.34
  -2  -8   9  240.85    5.43
   2  -8   9  234.40    5.45
   2   8   9  238.43   11.95
  -2  -8   9  229.47    6.27
   2  -8   9  229.95   12.22
  -2  -8   9  234.11   12.52
   2   8  10   23.83    4.41
  -2  -8  10   24.50    1.62
  -2  -8  10   19.95    1.74
   2  -8  10   21.87    1.96
  -2  -8  10   21.17    2.24
   2  -8  10   24.22    2.36
  -2  -8  10   26.00    4.49
   2  -8  10   23.67    4.74
  -2  -8  11   11.21    3.79
   2  -8  11    7.86    3.28
   2   8  11   10.50    3.89
   2  -8  11   13.43    1.97
  -2  -8  11   11.59    1.83
  -2  -8  11   11.80    1.31
   2  -8  12  175.70    5.68
  -2  -8  12  177.70    5.68
   2   8  12  177.38   11.38
   2  -8  12  174.97   11.46
  -2  -8  12  179.96    4.96
   2  -8  13   23.76    2.44
   2   8  13   18.86    4.53
   2  -8  13   20.99    4.82
  -2  -8  13   22.89    2.11
   2  -8  14   82.83    3.94
   2   8  14   92.32    8.75
   2  -8  14   78.74    8.29
  -2  -8  14   86.56    3.65
   2  -8  15   34.81    2.71
  -2  -8  15   32.54    2.46
  -2  -8  16   41.11    2.73
   2  -8  16   46.89    2.99
  -2  -8  17   73.60    3.45
   2  -8  17   74.04    3.58
  -2  -8  18   21.27    2.08
   2  -8  18   20.61    2.04
   2  -8  18   21.04    1.38
  -2  -8  19    8.84    1.51
   2  -8  19   12.63    1.86
  -2  -8  20   10.65    1.47
   2  -8  20   10.83    1.54
  -2  -8  21    0.08    0.95
   2  -8  21    1.18    1.02
  -2  -8  22   14.08    1.31
   2  -8  22   14.02    1.35
  -2  -8  23    6.75    0.92
   2  -8  23    5.75    0.82
  -2  -9 -23    5.30    0.78
  -2  -9 -22   20.03    1.10
  -2  -9 -22   23.55    1.54
   2  -9 -22   23.05    1.33
   2  -9 -21   14.20    1.29
  -2  -9 -21   11.81    1.49
   2  -9 -21   11.49    1.06
  -2  -9 -21   13.89    1.12
   2  -9 -20    3.76    1.08
  -2  -9 -20    5.16    1.39
   2  -9 -20    4.52    0.91
   2  -9 -19    8.60    1.45
  -2  -9 -19    9.04    1.70
   2  -9 -19    7.60    1.16
   2  -9 -18  121.78    3.57
  -2  -9 -18  126.81    4.56
   2  -9 -18  129.51    4.26
  -2  -9 -17   32.14    2.66
   2  -9 -17   28.92    2.30
   2  -9 -17   30.73    2.01
   2  -9 -16   21.71    2.16
  -2  -9 -16   20.57    2.43
  -2  -9 -16   21.64    1.69
  -2  -9 -15   10.53    2.06
   2  -9 -15    9.74    1.74
  -2  -9 -15   12.33    1.51
  -2  -9 -14   43.05    3.20
   2  -9 -14   40.60    2.82
  -2  -9 -14   45.20    2.44
   2  -9 -13   87.13    3.89
  -2  -9 -13   91.81    4.25
  -2  -9 -13   91.06    3.43
   2  -9 -13   94.30    3.39
   2  -9 -12   15.73    1.99
  -2  -9 -12   16.06    2.23
   2  -9 -12   15.51    3.04
  -2  -9 -12   12.31    2.85
  -2  -9 -12   17.59    1.81
   2  -9 -12   15.86    1.63
   2  -9 -11   33.32    4.18
  -2  -9 -11   27.27    3.70
  -2  -9 -11   31.98    2.64
   2  -9 -11   32.87    2.48
   2  -9 -11   33.80    2.14
  -2  -9 -11   32.10    2.19
   2  -9 -10  104.90    3.50
  -2  -9 -10  104.12    3.64
  -2  -9 -10  107.49    6.90
   2  -9 -10  101.64    6.60
  -2  -9 -10  108.48    4.31
   2  -9 -10  101.26    4.00
   2  -9  -9   34.78    2.49
  -2  -9  -9   29.42    2.44
   2  -9  -9   34.94    3.76
  -2  -9  -9   35.75    3.73
   2  -9  -9   34.07    2.07
  -2  -9  -9   30.28    2.04
   2  -9  -8   32.60    2.06
  -2  -9  -8   26.70    1.91
  -2  -9  -8   29.37    3.27
   2  -9  -8   24.87    3.21
  -2  -9  -8   23.91    2.28
   2  -9  -8   19.26    2.00
   2  -9  -7   24.67    1.74
  -2  -9  -7   23.99    1.83
   2  -9  -7   26.34    2.06
  -2  -9  -7   22.42    2.10
   2  -9  -7   22.21    2.98
  -2  -9  -7   25.88    3.17
   2  -9  -6  198.44    4.50
  -2  -9  -6  197.24    4.71
  -2  -9  -6  191.88    5.16
  -2  -9  -6  199.43    7.83
   2  -9  -6  203.68    7.62
  -2  -9  -5   59.24    4.08
  -2  -9  -4   96.61    4.78
  -2  -9  -3   -0.38    0.88
   2  -9  -1    9.64    2.34
   2  -9   0   73.04    5.72
   2   9   1   12.87    2.66
   2  -9   1   14.27    3.32
   2  -9   2   44.24    4.95
  -2  -9   2   45.98    5.05
   2   9   2   45.16    4.29
   2   9   3    2.51    2.05
  -2  -9   3   -1.26    2.44
   2  -9   3    4.02    2.39
   2  -9   4   89.01    7.23
  -2  -9   4   82.18    6.96
   2   9   4   87.91    6.38
  -2  -9   5   63.26    6.33
   2   9   5   57.22    5.54
   2  -9   5   52.93    5.90
   2   9   6  199.05   10.17
   2  -9   6  207.50    5.94
  -2  -9   6  205.98    4.65
   2  -9   6  199.27   11.12
  -2  -9   6  203.36   11.27
   2  -9   6  210.74    5.17
  -2  -9   6  201.46    4.99
  -2  -9   6  198.91    5.85
   2   9   7   23.79    4.28
  -2  -9   7   24.97    1.90
   2  -9   7   24.52    2.01
   2  -9   7   20.84    4.42
  -2  -9   7   27.40    4.79
  -2  -9   7   27.05    2.48
   2  -9   7   25.43    2.45
  -2  -9   7   25.66    1.72
   2   9   8   25.64    4.71
  -2  -9   8   28.08    2.02
   2  -9   8   26.66    1.99
  -2  -9   8   25.84    4.76
   2  -9   8   20.62    4.59
  -2  -9   8   24.69    2.43
   2  -9   8   23.42    2.44
  -2  -9   8   28.12    1.80
   2   9   9   33.22    5.26
   2  -9   9   27.09    2.05
  -2  -9   9   33.34    2.28
  -2  -9   9   25.90    4.57
   2  -9   9   24.63    4.65
  -2  -9   9   34.61    1.97
   2  -9   9   29.97    2.65
  -2  -9   9   30.28    2.69
   2  -9  10  100.63    4.53
  -2  -9  10  101.68    3.75
   2  -9  10  108.79    4.01
   2   9  10  114.64    9.00
   2  -9  10  106.18    8.99
  -2  -9  10  106.43    3.36
  -2  -9  10  109.37    4.69
   2  -9  11   34.97    2.92
  -2  -9  11   36.08    2.93
   2  -9  11   33.45    5.64
   2   9  11   37.46    5.59
   2  -9  12   21.07    5.28
   2   9  12   16.57    4.38
   2  -9  12   12.72    2.12
  -2  -9  12   13.66    2.13
   2  -9  13   92.81    4.44
   2  -9  14   46.86    3.28
  -2  -9  15   10.99    1.56
   2  -9  15    8.51    1.74
  -2  -9  16   20.71    1.95
   2  -9  17   31.09    2.19
  -2  -9  17   27.97    2.13
   2  -9  18  120.80    3.91
  -2  -9  18  122.05    3.91
   2  -9  19    8.63    1.27
  -2  -9  19    7.27    1.21
   2  -9  20    3.95    0.94
  -2  -9  20    1.69    0.84
   2  -9  21   12.72    1.17
  -2  -9  21    9.26    1.10
  -2  -9  22   16.83    1.13
  -2 -10 -22    2.48    0.65
  -2 -10 -21    2.42    0.64
   2 -10 -21    1.80    0.61
  -2 -10 -21    1.50    0.86
   2 -10 -21    1.53    0.68
   2 -10 -20    1.51    0.76
  -2 -10 -20    1.59    0.81
   2 -10 -20    1.21    0.85
  -2 -10 -20    0.79    1.02
   2 -10 -19   29.82    1.72
  -2 -10 -19   30.06    2.13
   2 -10 -19   32.50    1.96
   2 -10 -18   45.56    2.22
   2 -10 -18   39.74    2.33
  -2 -10 -18   42.13    2.59
   2 -10 -17    6.09    1.43
  -2 -10 -17    6.87    1.62
   2 -10 -17    6.80    1.31
  -2 -10 -16   59.26    2.55
   2 -10 -16   61.08    2.72
  -2 -10 -16   59.07    3.27
   2 -10 -16   60.60    3.08
  -2 -10 -15    1.86    1.53
   2 -10 -15    2.21    1.37
  -2 -10 -15   -0.06    0.97
   2 -10 -15    1.69    1.07
   2 -10 -14   25.36    2.39
  -2 -10 -14   26.02    2.60
  -2 -10 -14   25.08    1.98
  -2 -10 -13   29.25    2.62
   2 -10 -13   24.26    2.24
  -2 -10 -13   25.16    2.02
  -2 -10 -12   41.06    2.47
   2 -10 -12   41.47    2.39
   2 -10 -12   39.94    2.70
  -2 -10 -12   39.49    2.91
  -2 -10 -11    3.36    1.74
   2 -10 -11    4.10    1.66
  -2 -10 -11    2.62    1.61
   2 -10 -11    2.88    1.19
  -2 -10 -11    2.19    1.10
  -2 -10 -10   18.77    3.01
   2 -10 -10   18.50    1.87
  -2 -10 -10   16.86    1.73
   2 -10 -10   14.15    1.92
  -2 -10 -10   17.64    2.23
   2 -10  -9   60.00    3.14
  -2 -10  -9   56.76    3.28
  -2 -10  -9   56.28    4.87
   2 -10  -9   57.39    2.74
  -2 -10  -9   56.71    2.74
  -2 -10  -8   47.65    2.94
   2 -10  -8   41.85    2.71
  -2 -10  -8   43.34    2.46
   2 -10  -8   42.60    2.40
  -2 -10  -8   37.14    3.64
  -2 -10  -7   25.27    2.30
   2 -10  -7   23.22    2.10
  -2 -10  -7   23.14    2.89
  -2 -10  -7   25.53    1.99
   2 -10  -7   23.69    1.83
  -2 -10  -6   80.78    3.62
   2 -10  -6   88.05    3.61
  -2 -10  -6   79.13    3.19
   2 -10  -6   85.79    3.10
   2 -10  -5   28.27    2.19
  -2 -10  -5   27.60    2.19
   2 -10  -5   27.20    1.84
  -2 -10  -5   26.70    1.92
   2 -10  -4  110.38    3.42
  -2 -10  -4  112.00    3.63
   2 -10  -4  122.51    3.33
   2 -10  -4  112.92    4.02
  -2 -10  -4  118.69    4.15
  -2 -10  -4  114.00    3.28
   2 -10  -3   66.77    2.60
  -2 -10  -3   65.83    2.69
   2 -10  -3   65.10    2.46
  -2 -10  -3   65.05    3.19
   2 -10  -3   70.63    3.16
  -2 -10  -3   64.59    2.52
  -2 -10  -2   -0.66    0.94
   2 -10  -2    1.15    0.86
  -2 -10  -2    1.88    1.19
  -2 -10  -2   -0.54    0.76
  -2 -10  -1   77.11    2.78
  -2 -10   0   -0.18    0.76
   2 -10   0    1.33    1.26
  -2 -10   0    0.17    1.27
   2 -10   0   -1.32    2.13
  -2 -10   1   84.04    2.97
   2 -10   1   88.98    6.75
  -2 -10   1   82.42    3.84
   2 -10   1   78.36    3.65
  -2 -10   2    2.53    1.01
   2 -10   2    1.79    1.37
  -2 -10   2    0.38    1.25
   2 -10   2   -0.66    2.29
   2 -10   2    0.35    1.05
   2 -10   3   64.86    3.52
   2 -10   3   66.19    3.03
  -2 -10   3   65.67    3.07
  -2 -10   3   72.66    2.83
   2 -10   3   65.96    6.61
  -2 -10   3   62.08    3.54
   2  10   3   64.04    5.51
   2 -10   4  110.66    4.57
  -2 -10   4  112.98    3.52
  -2 -10   4  108.19    3.84
   2 -10   4  114.29    3.91
   2 -10   4  101.83    8.01
  -2 -10   4  111.48    4.67
   2  10   4  114.46    7.56
   2  10   5   33.37    4.41
   2 -10   5   36.33    5.43
   2 -10   5   37.24    2.87
   2 -10   5   35.98    2.31
  -2 -10   5   29.97    2.21
  -2 -10   5   33.37    2.81
  -2 -10   5   32.12    2.00
   2 -10   6   83.16    4.11
   2 -10   6   84.73    3.46
   2 -10   6   76.26    7.45
  -2 -10   6   88.81    3.49
  -2 -10   6   93.21    3.25
   2  10   6   81.70    7.03
  -2 -10   6   87.44    4.22
   2 -10   7   30.50    5.26
   2 -10   7   24.61    2.05
   2  10   7   32.36    6.15
  -2 -10   7   26.12    2.19
  -2 -10   7   25.42    2.60
   2 -10   7   26.78    2.69
  -2 -10   7   26.35    1.86
   2 -10   8   47.38    2.76
  -2 -10   8   43.59    2.69
  -2 -10   8   45.33    2.35
   2 -10   8   37.86    5.72
   2  10   8   46.73    5.84
   2 -10   8   42.97    3.24
  -2 -10   8   48.15    3.39
   2 -10   9   56.33    3.09
  -2 -10   9   54.83    2.91
   2 -10   9   57.63    7.15
  -2 -10   9   55.99    2.57
   2  10   9   60.30    6.93
  -2 -10   9   52.85    3.52
   2 -10   9   55.26    3.64
   2  10  10   20.02    4.47
   2 -10  10   20.42    2.52
  -2 -10  10   15.23    2.33
   2 -10  10   13.15    4.12
   2 -10  10   18.35    1.96
  -2 -10  10   18.49    1.91
  -2 -10  11    7.21    2.08
   2 -10  11    4.28    1.88
   2 -10  12   40.90    3.25
   2 -10  13   29.60    2.77
   2 -10  14   30.04    2.79
   2 -10  15    0.22    1.33
  -2 -11 -20   20.95    1.25
   2 -11 -20   20.17    1.23
  -2 -11 -20   20.37    1.44
   2 -11 -20   19.69    1.22
  -2 -11 -19    0.74    0.76
   2 -11 -19    2.49    0.85
  -2 -11 -19    0.06    0.91
   2 -11 -19    1.34    0.78
  -2 -11 -18    0.85    0.81
   2 -11 -18    0.92    0.90
  -2 -11 -18    1.26    1.07
   2 -11 -18    0.96    0.91
   2 -11 -17    2.42    1.12
  -2 -11 -17    1.73    1.28
   2 -11 -17    3.01    1.01
  -2 -11 -16    7.84    1.77
   2 -11 -16    3.54    1.28
   2 -11 -16    6.08    1.22
  -2 -11 -15    6.56    1.74
   2 -11 -15    5.52    1.45
   2 -11 -15    5.36    1.31
  -2 -11 -15    6.06    1.18
  -2 -11 -14   55.03    2.64
  -2 -11 -14   54.67    3.24
   2 -11 -14   55.68    2.98
   2 -11 -14   58.28    2.73
   2 -11 -13   10.13    1.69
  -2 -11 -13   12.29    2.05
   2 -11 -13   11.37    1.58
  -2 -11 -13   12.84    1.60
  -2 -11 -12  100.90    3.64
   2 -11 -12  100.14    4.08
  -2 -11 -12  108.46    4.52
   2 -11 -12  107.45    3.59
  -2 -11 -11   16.86    2.25
   2 -11 -11   13.34    2.02
   2 -11 -11   14.08    1.55
  -2 -11 -11   13.70    1.68
   2 -11 -10   26.12    2.42
  -2 -11 -10   29.02    2.61
  -2 -11 -10   28.38    2.18
   2 -11 -10   28.80    2.15
   2 -11  -9   76.63    3.64
  -2 -11  -9   73.96    3.72
  -2 -11  -9   75.89    3.23
   2 -11  -9   69.53    3.05
   2 -11  -8   45.15    2.42
  -2 -11  -8   45.55    3.00
   2 -11  -8   45.49    2.82
   2 -11  -8   45.21    2.54
  -2 -11  -8   44.96    2.60
   2 -11  -7    0.08    1.03
  -2 -11  -7    0.48    1.10
  -2 -11  -7    1.34    1.39
   2 -11  -7    0.51    1.31
   2 -11  -7    0.56    0.90
   2 -11  -6   14.13    1.56
  -2 -11  -6   14.70    1.67
   2 -11  -6   13.87    1.50
  -2 -11  -6   15.44    2.05
   2 -11  -6   14.90    1.95
  -2 -11  -5   11.44    1.22
  -2 -11  -5   12.29    1.52
   2 -11  -5   10.92    1.40
   2 -11  -5   11.65    1.44
  -2 -11  -5   12.84    1.90
   2 -11  -5   11.87    1.82
  -2 -11  -4   22.57    1.62
   2 -11  -4   25.78    1.88
  -2 -11  -4   23.29    1.90
   2 -11  -4   25.97    1.78
  -2 -11  -4   29.02    2.38
  -2 -11  -3    1.30    0.87
   2 -11  -3    0.86    0.86
  -2 -11  -3    1.76    1.01
   2 -11  -3    2.44    1.08
   2 -11  -2   76.83    3.72
  -2 -11  -2   71.75    2.91
   2 -11  -2   65.01    2.75
  -2 -11  -2   71.07    2.74
   2 -11  -2   68.84    2.66
  -2 -11  -1  110.86    4.52
   2 -11  -1  112.15    4.57
  -2 -11  -1  111.82    3.45
   2 -11  -1  112.74    3.37
  -2 -11  -1  115.33    3.57
   2 -11   0  114.54    3.35
  -2 -11   0  114.89    3.44
  -2 -11   0  110.99    4.63
   2 -11   0  105.47    4.52
  -2 -11   0  117.31    3.66
  -2 -11   1  112.67    4.78
  -2 -11   1  114.05    3.64
   2 -11   1  107.93    4.59
   2 -11   1  121.72    8.55
  -2 -11   2   67.58    2.86
   2 -11   2   67.86    3.19
  -2 -11   2   73.82    3.99
   2 -11   2   64.73    3.71
   2 -11   3    0.68    1.12
  -2 -11   3    2.68    1.39
  -2 -11   3    0.59    1.48
   2 -11   3    1.04    1.60
  -2 -11   3    0.96    0.93
   2 -11   4   27.46    2.22
  -2 -11   4   25.69    2.23
  -2 -11   4   23.69    1.82
   2 -11   4   26.44    4.85
   2 -11   4   29.22    2.79
  -2 -11   4   27.13    2.69
   2 -11   5   10.93    1.69
  -2 -11   5   12.99    1.81
  -2 -11   5    9.74    1.34
   2  11   5    6.33    2.72
   2 -11   5    8.19    3.65
  -2 -11   5   10.26    2.22
   2 -11   5   10.71    2.29
   2 -11   6   13.32    1.74
  -2 -11   6   13.29    1.75
  -2 -11   6   12.48    1.52
   2  11   6   16.40    3.82
   2 -11   6    9.71    3.28
  -2 -11   6   14.94    2.37
   2 -11   6   16.21    2.39
   2 -11   7    0.33    1.21
  -2 -11   7    1.51    1.30
   2  11   7    0.14    2.42
   2 -11   7    0.72    2.87
   2 -11   7   -0.90    1.79
  -2 -11   7    3.34    1.90
  -2 -11   7    0.94    0.94
   2 -11   8   45.38    3.47
  -2 -11   8   45.42    3.44
   2 -11   8   40.55    2.69
  -2 -11   8   41.03    2.65
   2 -11   8   38.96    6.18
   2  11   8   40.80    5.74
   2 -11   9   75.07    3.51
  -2 -11   9   70.03    3.36
   2 -11   9   67.58    4.12
  -2 -11   9   67.14    3.98
  -2 -11  10   32.48    2.94
   2 -11  10   26.09    2.89
  -2 -11  10   29.07    2.33
   2 -11  11   13.68    2.36
   2 -11  12  103.89    4.82
   2 -11  13   10.37    1.99
   2 -11  14   56.47    3.39
  -2 -12 -19   10.59    0.94
   2 -12 -19   10.53    0.97
  -2 -12 -19   11.47    1.09
  -2 -12 -18    2.82    0.77
   2 -12 -18    2.52    0.83
  -2 -12 -18    3.49    1.00
   2 -12 -18    3.16    0.83
  -2 -12 -17    1.94    0.83
   2 -12 -17    4.43    1.06
  -2 -12 -17    1.85    1.05
   2 -12 -17    0.74    0.82
  -2 -12 -16    2.21    0.90
   2 -12 -16    1.47    0.89
  -2 -12 -16    2.45    1.26
   2 -12 -16    3.18    1.15
   2 -12 -15    5.59    1.28
  -2 -12 -15    2.58    1.28
   2 -12 -15    2.77    1.18
   2 -12 -14    1.78    1.03
  -2 -12 -14    3.30    1.56
   2 -12 -14    0.81    1.13
  -2 -12 -14    2.24    1.03
   2 -12 -13    7.46    1.42
  -2 -12 -13    7.25    1.73
   2 -12 -13    6.45    1.48
  -2 -12 -13    6.39    1.32
   2 -12 -12    6.76    1.42
  -2 -12 -12    7.53    1.86
   2 -12 -12    8.18    1.64
  -2 -12 -12    6.47    1.35
   2 -12 -11    9.09    1.43
  -2 -12 -11   10.56    1.95
   2 -12 -11    8.04    1.76
  -2 -12 -11    8.65    1.37
   2 -12 -10   23.51    1.92
  -2 -12 -10   25.21    2.53
   2 -12 -10   25.00    2.35
  -2 -12 -10   21.06    1.91
   2 -12  -9   16.52    1.72
  -2 -12  -9   14.92    2.14
   2 -12  -9   17.16    2.14
  -2 -12  -9   17.61    1.82
   2 -12  -8   47.65    2.52
   2 -12  -8   52.80    3.22
  -2 -12  -8   51.61    3.25
  -2 -12  -8   47.79    2.69
   2 -12  -8   50.59    2.66
   2 -12  -7    1.01    1.03
   2 -12  -7    2.29    1.50
  -2 -12  -7   -1.04    1.79
   2 -12  -7    1.21    1.10
  -2 -12  -7    0.14    1.15
   2 -12  -6   16.82    1.64
  -2 -12  -6   15.96    2.08
   2 -12  -6   15.42    1.70
  -2 -12  -6   16.90    1.75
   2 -12  -5   17.14    1.67
  -2 -12  -5   19.03    1.88
   2 -12  -5   15.29    1.62
   2 -12  -4  116.65    3.65
   2 -12  -4  114.54    3.72
  -2 -12  -4  118.43    3.91
   2 -12  -3   42.60    2.30
   2 -12  -3   43.78    2.36
  -2 -12  -3   41.50    2.36
   2 -12  -2   73.90    2.91
   2 -12  -2   69.93    2.79
  -2 -12  -2   70.41    2.88
  -2 -12  -2   72.46    2.90
   2 -12  -2   72.19    3.83
  -2 -12  -1   11.63    1.37
   2 -12  -1   13.62    2.14
  -2 -12  -1   12.21    1.30
  -2 -12   0    1.11    1.02
  -2 -12   0   -0.23    0.88
   2 -12   0   -0.91    1.57
   2 -12   1   15.18    1.88
  -2 -12   1   18.01    2.46
   2 -12   1   14.75    2.23
  -2 -12   1   13.63    1.56
  -2 -12   2   77.88    3.14
   2 -12   2   75.78    3.56
  -2 -12   2   77.14    3.60
  -2 -12   2   74.32    4.16
   2 -12   2   74.19    4.03
  -2 -12   3   48.70    2.96
   2 -12   3   45.67    2.81
   2 -12   3   45.25    6.20
  -2 -12   3   42.09    2.42
   2 -12   3   44.06    3.37
  -2 -12   3   46.39    3.49
  -2 -12   4  121.83    3.93
  -2 -12   4  125.98    5.32
   2 -12   4  122.64    5.26
   2 -12   4  118.54    9.65
  -2 -12   4  125.33    4.50
   2 -12   4  128.47    4.45
  -2 -12   5   19.95    1.83
  -2 -12   5   18.52    1.98
   2 -12   5   19.85    2.07
   2 -12   5   16.94    2.42
  -2 -12   5   17.51    2.56
  -2 -12   6   16.16    1.98
   2 -12   6   16.80    1.94
   2 -12   6   14.87    2.32
  -2 -12   6   17.60    2.60
   2 -12   7    1.80    1.39
  -2 -12   7    2.38    1.33
   2 -12   7    2.32    1.85
  -2 -12   7    1.40    1.90
  -2 -12   8   54.26    3.03
   2 -12   8   55.89    3.13
  -2 -12   8   58.26    3.96
   2 -12   8   53.79    3.93
   2 -12   9   18.50    2.62
  -2 -12   9   14.15    1.86
   2 -12   9   15.00    1.94
   2 -12  10   24.21    2.87
  -2 -12  10   23.56    2.23
   2 -12  11    9.73    2.23
   2 -12  12   11.51    2.10
   2 -12  13    7.51    1.79
  -2 -13 -18    5.28    0.71
   2 -13 -18    7.63    0.78
   2 -13 -17    5.12    0.88
  -2 -13 -17    2.08    0.75
  -2 -13 -16    6.75    0.95
   2 -13 -16    8.20    1.08
  -2 -13 -16    6.33    1.11
   2 -13 -15   14.52    1.39
  -2 -13 -15   13.86    1.27
  -2 -13 -15   15.95    1.64
  -2 -13 -14    4.55    0.97
   2 -13 -14    5.34    1.16
  -2 -13 -14    6.09    1.36
  -2 -13 -13    5.77    1.13
   2 -13 -13    5.42    1.15
  -2 -13 -13    7.34    1.65
  -2 -13 -12   18.18    1.51
   2 -13 -12   18.25    1.68
  -2 -13 -12   17.32    1.60
  -2 -13 -12   17.76    2.02
  -2 -13 -11   18.15    1.55
   2 -13 -11   19.80    1.71
  -2 -13 -11   18.71    1.93
  -2 -13 -11   20.82    2.21
  -2 -13 -10   33.35    1.99
   2 -13 -10   31.03    2.11
  -2 -13 -10   34.80    2.18
  -2 -13 -10   33.89    2.69
  -2 -13  -9    0.47    0.85
   2 -13  -9   -0.06    1.01
  -2 -13  -9   -0.04    1.18
  -2 -13  -9    0.33    1.54
   2 -13  -8    5.11    1.35
  -2 -13  -8    7.02    1.11
  -2 -13  -8    4.56    1.33
  -2 -13  -7    6.89    1.05
   2 -13  -7    7.28    1.30
  -2 -13  -7    8.45    1.47
  -2 -13  -6   18.33    1.46
   2 -13  -6   17.72    1.70
  -2 -13  -6   18.26    1.78
   2 -13  -5   19.17    1.71
  -2 -13  -5   17.60    1.50
  -2 -13  -5   16.98    1.67
  -2 -13  -4   44.48    2.44
   2 -13  -4   45.36    2.35
   2 -13  -3   15.46    1.52
  -2 -13  -3   11.31    1.47
   2 -13  -2   37.61    2.90
  -2 -13  -2   40.22    2.20
   2 -13  -1   88.87    4.27
   2 -13  -1   86.15    3.81
  -2 -13  -1   82.84    3.02
   2 -13   0    3.64    1.71
   2 -13   0    2.24    1.42
  -2 -13   0    1.53    1.43
   2 -13   1   88.92    4.48
   2 -13   1   86.29    3.75
  -2 -13   1   86.30    3.86
   2 -13   2   45.38    3.38
  -2 -13   2   41.33    2.78
   2 -13   2   41.89    2.85
   2 -13   3   12.42    2.30
  -2 -13   3   11.85    1.91
   2 -13   3   14.53    1.93
   2 -13   4   41.25    3.38
   2 -13   4   45.65    2.81
  -2 -13   4   48.24    2.92
  -2 -13   5   17.98    2.06
   2 -13   5   18.47    2.00
   2 -13   5   17.60    2.49
   2 -13   6   18.44    2.07
  -2 -13   6   19.36    2.08
   2 -13   6   17.54    2.57
  -2 -13   7   12.42    1.83
   2 -13   7    9.50    1.65
   2 -13   7   11.12    2.47
   2 -13   8    4.48    1.53
  -2 -13   8    4.24    1.55
   2 -13   8    2.05    1.80
  -2 -13   9    0.79    1.29
   2 -13   9    0.55    1.87
   2 -13  10   34.63    3.13
   2 -13  11   18.42    2.49
   2 -13  12   22.19    2.46
  -2 -14 -16    6.53    0.78
   2 -14 -16    6.51    0.77
  -2 -14 -15    1.28    0.64
   2 -14 -15    1.88    0.75
   2 -14 -14   21.26    1.42
  -2 -14 -14   21.55    1.35
  -2 -14 -13    1.27    0.74
   2 -14 -13    1.00    0.90
  -2 -14 -12    1.47    0.84
   2 -14 -12    1.55    0.94
   2 -14 -11    8.23    1.24
  -2 -14 -11    7.90    1.14
  -2 -14 -10   16.77    1.56
   2 -14 -10   14.49    1.48
  -2 -14 -10   14.96    1.36
  -2 -14  -9   11.71    1.46
  -2 -14  -9    9.81    1.25
   2 -14  -9   12.11    1.44
  -2 -14  -8   38.76    2.24
   2 -14  -8   33.72    2.07
  -2 -14  -8   34.37    1.89
  -2 -14  -7    8.34    1.34
  -2 -14  -7    8.59    1.14
   2 -14  -7    8.08    1.37
  -2 -14  -6   37.05    2.24
   2 -14  -6   34.83    2.13
  -2 -14  -6   35.20    1.90
  -2 -14  -5   53.66    2.57
   2 -14  -5   58.07    2.55
  -2 -14  -4    1.17    1.06
   2 -14  -4   -1.59    0.94
  -2 -14  -3    2.56    0.98
   2 -14  -3    3.17    1.42
  -2 -14  -2    0.16    0.83
  -2 -14  -2   -0.57    1.47
   2 -14  -2    1.71    1.31
  -2 -14  -1   48.35    2.23
  -2 -14  -1   57.10    3.18
   2 -14  -1   55.46    3.06
   2 -14  -1   57.09    3.40
   2 -14   0    5.37    1.47
  -2 -14   0    6.14    1.77
   2 -14   0    4.53    1.59
   2 -14   1   53.48    3.01
  -2 -14   1   52.54    3.05
   2 -14   1   59.04    3.65
  -2 -14   2    3.55    1.58
   2 -14   2    0.82    1.37
   2 -14   2    0.96    1.55
   2 -14   3    1.17    1.29
  -2 -14   3    5.23    1.66
   2 -14   3    1.75    1.59
   2 -14   4   -0.11    1.29
  -2 -14   4   -0.63    1.39
   2 -14   4   -0.26    1.65
  -2 -14   5   58.96    3.10
   2 -14   5   60.00    3.07
   2 -14   5   65.06    3.93
  -2 -14   6   45.36    2.70
   2 -14   6   42.53    2.59
   2 -14   6   40.83    3.34
   2 -14   7    9.41    1.61
  -2 -14   7    9.57    1.75
   2 -14   7    9.65    2.25
  -2 -14   8   37.42    2.43
   2 -14   8   38.21    3.27
   2 -14   9   13.15    2.28
   2 -14  10   15.13    2.34
   2 -15 -14   23.50    1.15
  -2 -15 -13    0.85    0.56
   2 -15 -13    1.65    0.66
  -2 -15 -12   18.62    1.20
   2 -15 -12   18.24    1.22
   2 -15 -11   18.95    1.31
  -2 -15 -11   18.27    1.20
  -2 -15 -10   12.86    1.11
   2 -15 -10   13.88    1.20
  -2 -15  -9   41.83    1.86
   2 -15  -9   45.47    1.98
  -2 -15  -8    9.84    1.05
   2 -15  -8    9.99    1.14
   2 -15  -7   41.22    1.96
   2 -15  -7   42.93    2.37
   2 -15  -6   17.48    1.39
   2 -15  -6   18.00    1.79
   2 -15  -5    6.88    1.42
   2 -15  -4   18.54    1.82
  -2 -15  -4   17.71    1.96
  -2 -15  -3   16.56    1.89
   2 -15  -3   14.91    1.77
  -2 -15  -2   55.15    3.00
   2 -15  -2   40.23    2.52
   2 -15  -1   76.25    3.30
  -2 -15  -1   84.04    3.61
  -2 -15   0   24.95    2.16
   2 -15   0   25.71    2.07
  -2 -15   1   75.57    3.37
   2 -15   1   72.91    3.17
  -2 -15   2   44.06    2.65
   2 -15   2   48.83    2.66
   2 -15   3   14.23    1.67
  -2 -15   3   17.56    2.01
   2 -15   4   18.65    1.83
  -2 -15   4   20.92    1.96
  -2 -15   5    6.87    1.55
   2 -15   5    3.95    1.24
  -2 -15   6   19.18    1.86
   2 -15   6   15.37    1.59
  -2 -15   7   45.50    2.48
  -2 -16 -11    2.55    0.72
  -2 -16 -10   17.61    1.27
   2 -16 -10   16.91    1.12
   2 -16 -10   16.17    0.93
   2 -16  -9    0.20    0.65
  -2 -16  -9    1.02    0.77
   2 -16  -9    1.48    0.54
  -2 -16  -8   18.01    1.43
   2 -16  -8   17.69    1.32
   2 -16  -7   36.06    1.81
  -2 -16  -7   37.96    2.01
   2 -16  -6    1.73    0.82
  -2 -16  -6    3.74    1.14
   2 -16  -5    2.68    0.97
  -2 -16  -5    2.86    1.15
  -2 -16  -4    7.23    1.36
   2 -16  -4    6.12    1.10
  -2 -16  -3   21.53    1.83
   2 -16  -3   21.66    1.70
   2 -16  -2    0.85    0.98
  -2 -16  -2    0.03    1.15
  -2 -16  -1   25.21    1.92
   2 -16  -1   26.62    1.86
   2 -16   0    1.38    0.97
  -2 -16   0   -0.26    1.03
  -2 -16   1   22.94    1.87
   2 -16   1   26.98    1.83
   2 -16   2    2.54    1.06
  -2 -16   2    1.43    1.07
  -2 -16   3   22.15    1.77
   2 -16   3   24.30    1.74
   2 -16   4    4.45    1.08
  -2 -16   4    3.80    1.12
  -2 -16   5    2.15    1.03
   2 -16   5    3.08    0.99
  -2 -16   6    2.15    0.98
  -2 -17  -7    1.73    0.67
   2 -17  -6    7.42    0.80
  -2 -17  -6    9.03    0.95
   2 -17  -5    1.32    0.63
  -2 -17  -5   -0.03    0.66
  -2 -17  -4   13.12    1.19
   2 -17  -4   13.15    1.06
   2 -17  -3    1.65    0.67
  -2 -17  -3    2.45    0.81
  -2 -17  -2    4.75    0.97
   2 -17  -2    5.75    0.87
   2 -17  -1    5.18    0.93
  -2 -17  -1    3.67    0.92
  -2 -17   0   20.49    1.44
   2 -17   0   18.30    1.31
  -2 -17   1    5.11    0.98
   2 -17   1    4.48    0.85
   2 -17   2    7.68    0.98
  -2 -17   2    8.50    1.07
  -2 -17   3    2.87    0.81
   3   0 -18    6.80    2.66
  -3   0 -16    0.99    1.63
  -3   0 -15    0.54    1.37
  -3   0 -14   -0.61    1.30
  -3   0 -13   -0.52    1.26
  -3   0 -12   -0.94    1.25
  -3   0 -11    0.28    1.32
  -3   0 -10    0.01    1.29
  -3   0  -9    1.86    1.41
  -3   0  -8   -0.36    1.12
  -3   0  -7    0.80    1.00
  -3   0  -6    0.30    1.01
  -3   0  -5   -0.52    0.86
  -3   0  -4    0.06    0.80
  -3   0  -3    1.83    0.82
   3   0  -2    1.72    1.11
  -3   0  -2    1.81    0.74
   3   0  -1    1.51    1.07
  -3   0  -1    0.88    0.59
   3   0   0    1.19    0.97
  -3   0   0    0.69    0.53
   3   0   1    1.93    1.13
  -3   0   1    0.40    0.53
   3   0   2    0.71    1.07
   3   0   3    2.02    1.24
   3   0   4   -0.47    1.26
   3   0   5    1.29    1.29
   3   0   6    0.74    1.40
   3   0   7    2.45    1.48
   3   0   7    1.63    1.32
   3   0   8    1.65    1.65
   3   0   8    1.12    1.28
   3   0   9    1.03    1.69
   3   0   9    0.84    1.44
   3   0  10    1.82    1.98
   3   0  10    0.52    1.45
   3   0  11    2.65    1.81
   3   0  11    0.11    1.36
   3   0  12    2.08    1.49
   3   0  13   -0.36    1.37
   3   0  15    1.23    1.01
  -3   0  15    0.55    0.67
  -3   0  16    2.55    1.53
   3   0  16    0.48    0.97
  -3   0  17   -2.12    1.47
   3   0  17    0.87    1.00
  -3   0  18    0.72    1.57
   3   0  18   -0.66    1.04
  -3   0  19    0.39    1.52
   3   0  19    0.78    0.95
  -3   0  20    0.77    1.59
   3   0  20   -0.18    0.96
  -3   0  21   -0.20    1.36
   3   0  21   -0.49    0.94
  -3   0  22   -2.20    1.39
   3   0  22    1.24    1.02
  -3   0  23    0.57    1.16
   3   0  23   -2.64    1.47
   3   0  24   -0.93    1.15
  -3   0  24    0.60    0.99
  -3   0  25    1.42    0.82
   3   0  25    0.80    0.87
   3   0  26    0.95    0.70
  -3  -1 -18   48.04    4.72
   3  -1 -18   43.50    4.89
  -3  -1 -17   45.99    4.60
  -3  -1 -16   17.12    3.15
  -3   1 -15    9.38    2.21
  -3  -1 -15    9.83    2.27
  -3  -1 -14  197.98    8.15
  -3   1 -14  189.39    7.44
  -3   1 -13   31.16    2.93
  -3  -1 -13   32.34    3.30
  -3   1 -12  136.87    5.60
  -3  -1 -12  135.04    6.16
  -3   1 -11  141.34    5.38
  -3  -1 -11  144.33    6.03
  -3   1 -10  201.33    6.12
  -3  -1 -10  196.62    6.87
  -3  -1  -9  418.58    9.41
  -3   1  -9  426.56    8.50
  -3  -1  -8   83.05    4.06
  -3   1  -8   89.40    3.51
  -3  -1  -7  144.12    4.70
  -3   1  -7  140.45    4.06
  -3  -1  -6  141.16    4.35
  -3   1  -6  140.00    3.78
  -3  -1  -5  473.35    7.90
  -3   1  -5  491.44    6.93
  -3   1  -4  242.92    4.18
  -3  -1  -4  236.89    5.09
  -3  -1  -3  187.59    4.16
  -3   1  -3  192.87    3.35
   3   1  -3  184.99    4.10
  -3   1  -2    6.43    0.66
  -3  -1  -2    6.28    1.03
   3   1  -2    6.09    1.06
  -3   1  -1  103.69    2.07
   3   1  -1  104.09    3.01
  -3  -1  -1  105.16    2.63
   3   1   0   69.28    2.57
  -3   1   0   69.29    1.95
   3  -1   0   76.17    2.83
  -3  -1   0   66.39    2.00
   3   1   1   99.72    3.26
   3  -1   1  100.81    3.10
  -3  -1   1   98.87    2.49
   3  -1   2    6.14    1.26
   3   1   2    3.75    1.35
  -3  -1   2    5.12    0.96
   3  -1   3  195.70    4.52
   3   1   3  192.61    5.09
   3  -1   4  221.62    4.97
   3   1   4  225.85    5.82
   3   1   5  494.01    9.30
   3  -1   5  501.61    8.23
   3  -1   6  156.73    4.65
   3   1   6  157.45    5.50
   3  -1   6  163.37    5.25
   3  -1   7  152.33    5.42
   3   1   7  147.67    5.59
   3   1   7  143.52    4.18
   3  -1   7  144.45    4.71
   3   1   8   98.91    3.78
   3  -1   8  101.88    4.89
   3   1   8  101.81    4.95
   3  -1   8   98.80    4.15
   3  -1   9  439.52   10.32
   3   1   9  437.26    8.40
   3  -1   9  445.73    9.48
   3   1   9  448.39   10.71
   3   1  10  214.82    6.09
   3  -1  10  213.24    7.45
   3   1  10  208.64    7.67
   3  -1  10  214.02    6.80
   3  -1  11  157.46    6.74
   3  -1  11  156.45    6.02
   3   1  11  164.42    7.11
   3  -1  12  140.79    6.58
   3   1  12  137.08    6.86
   3  -1  12  146.72    6.00
   3   1  13   34.77    3.80
   3   1  14  206.32    8.98
   3   1  15   13.52    1.40
  -3  -1  15   13.42    1.24
   3  -1  15   14.58    1.53
  -3   1  15   10.10    1.62
  -3  -1  16   27.17    1.72
   3  -1  16   25.01    1.86
   3   1  16   24.90    1.91
  -3  -1  16   27.75    2.56
  -3   1  16   24.42    2.28
   3  -1  17   51.70    2.62
   3   1  17   52.64    2.60
  -3  -1  17   54.04    3.38
  -3   1  17   54.02    3.07
   3   1  18   48.84    2.46
   3  -1  18   53.76    2.69
  -3  -1  18   53.37    3.38
  -3   1  18   49.93    3.08
   3  -1  19   16.37    1.70
   3   1  19   14.69    1.57
  -3  -1  19   17.49    2.30
  -3   1  19   15.87    2.06
   3   1  20   43.36    2.32
   3  -1  20   41.53    2.35
  -3   1  20   42.50    2.92
  -3  -1  20   43.65    3.08
   3   1  21    4.63    1.10
   3  -1  21    4.97    1.18
  -3   1  21    3.12    1.39
  -3  -1  21    3.21    1.56
   3  -1  22    0.85    0.97
  -3   1  22    0.69    1.18
  -3  -1  22   -0.28    1.35
  -3   1  23    7.00    1.36
  -3  -1  23    6.20    1.45
   3   1  23    7.02    1.54
   3  -1  23    6.57    1.67
   3   1  24   22.62    1.79
   3  -1  24   24.74    2.07
  -3  -1  24   24.32    1.83
  -3   1  24   25.88    1.68
   3   1  25   24.97    1.57
   3  -1  25   27.09    1.78
  -3   1  25   26.41    1.48
  -3  -1  25   25.09    1.67
   3  -1  26   15.26    1.15
  -3  -1  26   18.51    1.18
  -3  -2 -18   93.72    6.54
   3  -2 -18   92.35    6.95
   3  -2 -17   40.25    4.76
  -3  -2 -17   33.20    4.11
  -3  -2 -16   32.93    4.03
  -3  -2 -15  110.05    6.72
  -3  -2 -14   23.14    3.09
  -3  -2 -13  191.47    8.00
  -3   2 -12   96.44    4.41
  -3  -2 -12   88.81    5.17
  -3   2 -11  234.58    6.51
  -3  -2 -11  231.11    7.94
  -3  -2 -10   48.32    3.63
  -3   2 -10   47.12    2.86
  -3  -2  -9  134.13    5.47
  -3   2  -9  131.35    4.34
  -3   2  -8  519.73    8.33
  -3  -2  -8  534.81   10.51
  -3  -2  -7  393.33    8.38
  -3   2  -7  403.26    6.62
  -3  -2  -6  273.76    6.59
  -3   2  -6  275.09    4.85
  -3  -2  -5   12.06    1.72
  -3   2  -5   11.22    0.96
  -3  -2  -4 1087.49   13.06
  -3   2  -4 1071.79    9.73
  -3  -2  -3 1577.29   16.12
  -3   2  -3 1586.42   12.38
   3   2  -3 1589.14   14.66
  -3   2  -2  593.19    5.60
  -3  -2  -2  591.88    8.14
   3   2  -2  583.65    7.64
  -3  -2  -1   77.74    2.51
   3   2  -1   76.90    2.73
  -3  -2   0 1880.90   16.32
   3   2   0 1876.57   18.15
   3   2   1   73.45    3.13
   3  -2   1   74.07    2.90
  -3  -2   1   80.26    2.36
   3   2   2  569.82    9.29
   3  -2   2  595.93    8.44
  -3  -2   2  595.32    7.34
   3  -2   3 1581.69   15.85
   3   2   3 1620.02   18.39
   3  -2   4 1126.49   12.56
   3  -2   4 1125.05   15.08
   3   2   4 1128.59   15.17
   3  -2   5   15.30    1.51
   3   2   5   14.23    2.09
   3  -2   5   15.20    2.21
   3  -2   6  284.25    5.92
   3  -2   6  277.44    7.74
   3   2   6  290.09    7.88
   3  -2   7  422.06    7.64
   3  -2   7  429.86   10.21
   3   2   7  411.06    9.97
   3   2   8  552.88    8.14
   3  -2   8  556.61   12.14
   3  -2   8  554.26    9.35
   3   2   8  561.32   12.41
   3  -2   9  130.57    6.20
   3  -2   9  138.11    4.73
   3   2   9  134.62    6.40
   3  -2  10   50.72    4.27
   3   2  10   48.52    4.36
   3  -2  10   48.71    3.00
   3  -2  11  250.23    9.15
   3   2  11  249.20    9.29
   3  -2  12   93.51    5.96
   3   2  12   99.93    6.26
   3  -2  13  210.61    9.08
   3   2  13  210.37    9.32
   3   2  14   21.04    3.45
  -3  -2  15  117.36    4.41
  -3   2  15  115.77    4.04
   3   2  15  120.97    7.70
  -3  -2  15  123.56    3.34
   3   2  15  124.14    3.58
   3  -2  15  121.44    3.76
  -3  -2  16   32.58    1.89
   3   2  16   34.01    2.00
   3  -2  16   31.28    2.14
  -3  -2  16   32.24    2.67
  -3   2  16   35.86    2.54
   3   2  17   35.54    2.06
   3  -2  17   36.59    2.35
  -3  -2  17   35.57    2.77
  -3   2  17   36.44    2.56
   3  -2  18   94.90    3.63
   3   2  18   99.37    3.29
  -3   2  18   95.18    3.96
  -3  -2  18   99.94    4.43
   3   2  19   11.72    1.40
   3  -2  19   11.50    1.52
  -3   2  19   11.50    1.77
  -3  -2  19   14.70    2.32
   3   2  20   36.02    2.07
   3  -2  20   36.93    2.24
  -3   2  20   33.11    2.47
  -3  -2  20   38.78    3.01
  -3   2  21   27.57    2.22
   3  -2  21   26.54    1.87
  -3  -2  21   27.43    2.55
   3  -2  22   11.21    1.34
  -3   2  22    9.92    1.46
  -3  -2  22   10.48    1.84
   3   2  23   21.16    1.84
  -3  -2  23   24.01    2.10
   3  -2  23   20.78    2.16
  -3   2  23   23.00    1.70
  -3  -2  24    3.90    1.19
   3   2  24    4.05    0.97
   3  -2  24    4.87    1.45
   3  -2  25    1.91    1.01
  -3  -2  25    2.24    0.88
   3  -2  26    6.61    0.97
  -3  -2  26    3.65    0.77
   3  -3 -17    0.32    1.86
  -3  -3 -17    1.00    2.09
  -3  -3 -16    0.12    1.84
  -3  -3 -15   44.15    4.64
  -3  -3 -14   88.69    6.00
  -3  -3 -13  177.15    7.89
  -3  -3 -12   70.03    4.82
  -3  -3 -11   59.63    4.40
  -3  -3 -10  177.79    6.91
  -3   3  -9  132.54    3.81
  -3  -3  -9  122.67    5.48
  -3   3  -8  107.86    3.12
  -3  -3  -8  109.08    4.99
  -3   3  -7  281.85    4.66
  -3  -3  -7  276.32    7.38
  -3   3  -6  165.53    3.05
  -3  -3  -6  161.92    5.36
  -3   3  -5  534.23    5.12
  -3  -3  -5  523.62    9.57
  -3  -3  -4  232.88    5.82
   3   3  -4  229.49    3.93
   3   3  -3    7.54    0.96
  -3  -3  -3    8.16    1.45
  -3  -3  -2   54.61    2.57
   3   3  -2   56.33    2.32
  -3  -3  -1  126.60    3.52
   3   3  -1  131.20    3.84
  -3  -3   0  575.85    7.55
   3   3   0  581.66    9.03
  -3  -3   1  128.94    3.16
   3   3   1  131.41    4.42
   3   3   2   56.89    3.31
  -3  -3   2   52.30    2.07
  -3  -3   3   11.04    1.27
   3   3   3    6.40    1.73
   3  -3   4  251.49    5.27
  -3  -3   4  248.16    7.47
   3  -3   4  249.13    7.10
   3   3   4  246.24    7.07
   3  -3   5  545.10    8.07
   3  -3   5  541.42   11.32
  -3  -3   5  548.82   12.03
   3   3   5  542.21   11.16
   3  -3   6  173.14    4.31
   3  -3   6  173.19    6.72
  -3  -3   6  173.63    6.94
   3   3   6  174.33    6.58
   3  -3   7  291.58    5.78
  -3  -3   7  292.10    9.53
   3  -3   7  302.59    9.18
   3   3   7  294.83    9.01
   3  -3   8  128.40    3.83
   3  -3   8  128.99    6.50
  -3  -3   8  119.72    6.52
   3   3   8  122.97    6.19
  -3  -3   9  157.34    7.22
   3  -3   9  151.22    7.30
   3   3   9  151.00    7.20
   3  -3  10  196.68    8.67
   3   3  10  196.53    8.49
   3  -3  11   78.78    5.82
   3   3  11   69.55    5.54
   3  -3  12   75.13    5.79
   3   3  12   75.16    5.92
   3  -3  13  178.67    9.06
   3   3  13  176.95    9.06
   3  -3  14   94.09    3.37
  -3  -3  14   99.60    2.91
   3  -3  14   85.84    6.46
   3   3  14   95.33    7.07
  -3  -3  15   57.65    3.29
  -3  -3  15   53.87    2.23
   3   3  15   57.57    2.38
   3  -3  15   53.05    2.64
   3   3  15   60.25    5.87
   3   3  16    1.61    2.36
  -3  -3  16    3.06    1.52
   3   3  16    2.27    0.84
  -3  -3  16    1.75    0.87
   3  -3  16    0.86    0.99
  -3  -3  17    2.74    1.46
   3  -3  17    4.07    1.29
   3   3  17    3.02    0.90
  -3  -3  18   51.66    3.43
   3   3  18   53.35    2.38
   3  -3  18   55.52    2.77
  -3  -3  19   28.02    2.69
   3  -3  19   23.19    1.98
   3   3  19   25.84    1.77
  -3  -3  20   69.50    3.71
   3  -3  20   63.35    2.82
  -3  -3  21   14.47    2.09
   3  -3  21   14.61    1.54
   3   3  22    5.68    1.27
  -3  -3  22    7.95    1.81
   3  -3  22    6.66    1.10
  -3  -3  23   18.19    1.94
   3  -3  23   16.79    2.07
  -3  -3  24   21.16    1.88
   3  -3  24   20.16    1.90
   3  -3  25   16.08    1.47
  -3  -3  25   19.26    1.51
   3  -3  26    0.26    0.63
  -3  -3  26    0.29    0.60
  -3  -4 -17   12.60    3.09
   3  -4 -17   10.50    2.81
   3  -4 -16   42.02    4.90
  -3  -4 -16   43.72    4.68
  -3  -4 -15   50.89    5.14
  -3  -4 -14   25.41    3.60
  -3  -4 -13   51.76    4.60
  -3  -4 -12   41.46    3.87
  -3  -4 -11  348.36   10.59
  -3  -4 -10  138.94    6.38
  -3  -4  -9  199.50    7.33
  -3  -4  -8  131.64    5.74
  -3  -4  -7  854.04   14.34
   3  -4  -6 1215.54   11.23
  -3  -4  -6 1225.11   17.12
   3  -4  -5   55.45    2.33
  -3  -4  -5   57.37    3.29
   3  -4  -4  813.00   10.53
  -3  -4  -4  842.98   12.35
   3   4  -4  815.79    8.47
   3  -4  -3  192.45    4.98
  -3  -4  -3  199.44    5.42
   3   4  -3  191.56    4.18
   3  -4  -2   54.65    2.87
   3   4  -2   53.48    2.47
  -3  -4  -2   57.24    2.81
   3  -4  -1  149.09    4.77
   3   4  -1  150.33    4.55
  -3  -4  -1  146.68    4.00
   3  -4   0  532.30    9.78
   3   4   0  526.46    9.33
  -3  -4   0  518.86    7.64
   3   4   1  142.46    5.13
   3  -4   1  148.79    5.34
  -3  -4   1  143.35    3.55
  -3  -4   2   53.55    3.81
   3  -4   2   49.88    3.56
   3   4   2   52.19    3.31
  -3  -4   2   54.12    2.16
   3  -4   3  208.34    6.94
  -3  -4   3  205.31    7.27
   3   4   3  206.77    6.57
  -3  -4   3  221.83    4.68
   3   4   4  843.43   14.65
  -3  -4   4  861.07   15.93
   3  -4   4  853.82   15.33
  -3  -4   5   51.02    4.33
   3  -4   5   58.06    4.29
   3  -4   6 1255.52   20.34
  -3  -4   6 1201.89   20.79
   3   4   7  910.50   17.36
  -3  -4   7  914.23   18.22
   3  -4   7  924.12   17.96
   3   4   8  146.69    7.19
   3  -4   8  140.72    7.20
  -3  -4   8  143.60    7.36
   3   4   9  240.42    9.45
  -3  -4   9  224.88    9.53
   3  -4   9  230.02    9.62
   3   4  10  143.82    7.81
   3  -4  10  146.79    7.91
  -3  -4  10  138.39    7.62
   3   4  11  369.72   12.90
   3  -4  11  360.79   12.81
   3  -4  12   46.91    4.98
   3   4  12   48.89    5.27
   3   4  13   56.32    5.75
   3  -4  13   54.69    5.48
  -3  -4  14   28.95    2.28
   3  -4  14   31.34    4.64
   3  -4  14   29.04    2.00
   3   4  14   24.66    4.08
  -3  -4  14   31.68    1.66
   3   4  15   59.65    6.31
   3  -4  15   60.43    2.80
   3   4  15   56.85    2.22
  -3  -4  15   56.71    2.27
   3  -4  15   56.86    6.03
  -3  -4  15   56.62    3.29
  -3  -4  16   39.20    2.00
   3  -4  16   39.67    2.41
   3   4  16   39.57    1.90
   3   4  16   38.10    5.37
  -3  -4  16   41.83    3.01
   3  -4  17   16.57    1.75
   3   4  17   15.48    1.37
   3   4  17   15.41    3.87
  -3  -4  17   13.41    2.20
  -3  -4  18    3.93    1.85
   3   4  18    6.64    1.05
   3  -4  18    4.44    1.29
  -3  -4  19  123.63    4.96
   3  -4  19  120.38    3.86
  -3  -4  20    0.12    1.60
   3  -4  20   -0.54    1.04
  -3  -4  21   42.64    3.01
   3  -4  21   40.86    2.17
  -3  -4  22   15.58    2.02
   3  -4  22   14.88    2.23
   3  -4  22   15.98    1.40
   3  -4  23    5.36    1.46
  -3  -4  23    3.59    1.34
   3  -4  24    7.92    1.32
  -3  -4  24   10.00    1.39
   3  -4  25   12.40    1.27
  -3  -4  25   12.33    1.30
  -3  -4  26    9.01    0.89
   3  -5 -16   20.69    4.16
  -3  -5 -16   24.50    3.73
  -3  -5 -15   36.00    4.42
   3  -5 -15   33.53    4.39
   3  -5 -14  134.95    8.02
  -3  -5 -14  115.16    7.48
  -3  -5 -13  366.79   12.63
  -3  -5 -12   38.72    4.11
  -3  -5 -11  323.30   10.61
  -3  -5 -10  135.40    6.62
  -3  -5  -9   87.61    5.22
  -3  -5  -8   68.01    4.35
  -3  -5  -7   17.76    2.56
  -3  -5  -6   10.90    2.05
  -3  -5  -5  111.45    4.78
   3  -5  -5  108.31    3.59
  -3  -5  -4  190.63    6.11
   3   5  -4  195.83    3.65
   3  -5  -4  200.91    5.37
  -3  -5  -3    2.95    1.26
   3   5  -3    4.78    0.91
   3  -5  -3    3.30    1.34
   3   5  -2  522.18    8.73
  -3  -5  -2  534.54    9.20
   3  -5  -2  530.37   10.36
   3   5  -1  189.55    5.56
  -3  -5  -1  189.79    4.88
   3  -5  -1  201.14    6.34
   3   5   0  102.25    4.46
  -3  -5   0  104.87    3.39
   3  -5   0  102.84    2.68
   3  -5   0  105.53    4.87
   3   5   1  188.13    6.18
   3  -5   1  183.26    6.74
  -3  -5   1  188.45    4.39
   3  -5   1  178.46    2.66
   3   5   2  514.57   11.02
  -3  -5   2  512.71   12.08
   3  -5   2  512.14   11.84
  -3  -5   2  523.00    7.57
  -3  -5   3    3.97    2.42
   3  -5   3    3.63    2.39
   3   5   3    1.84    2.08
  -3  -5   3    1.55    0.75
   3  -5   4  198.10    7.74
  -3  -5   4  212.06    8.44
   3   5   4  204.46    7.58
  -3  -5   5  111.21    6.53
   3  -5   5  108.18    6.25
  -3  -5   6   18.50    3.68
   3  -5   6   20.84    3.82
   3   5   7   15.41    3.18
  -3  -5   7   15.84    3.50
   3  -5   7   16.64    3.51
  -3  -5   8   66.14    5.88
   3  -5   8   72.89    5.93
   3   5   8   75.81    5.88
  -3  -5   9   99.18    6.95
   3  -5   9   98.33    6.92
   3   5   9   92.38    6.42
  -3  -5  10  136.23    8.22
   3  -5  10  135.55    8.23
   3   5  10  142.14    8.15
   3  -5  11  328.95   13.04
   3   5  11  349.11   13.24
   3  -5  12   34.81    4.87
   3   5  12   45.03    5.43
   3   5  13  403.44   15.38
   3  -5  13  369.34   14.37
   3  -5  13  389.05    6.97
  -3  -5  13  395.90    7.77
   3   5  14  141.49    9.56
   3  -5  14  140.20    9.34
   3  -5  14  142.84    4.18
  -3  -5  14  142.32    3.47
  -3  -5  14  149.05    4.89
   3  -5  15   43.71    5.63
  -3  -5  15   42.81    2.92
   3   5  15   46.84    6.04
  -3  -5  15   41.40    1.99
   3  -5  15   42.60    2.39
  -3  -5  16   35.97    2.76
   3   5  16   32.11    5.14
   3  -5  16   32.54    2.14
  -3  -5  17   59.34    3.49
   3   5  17   51.96    6.56
   3  -5  17   62.81    2.94
  -3  -5  18   15.62    2.24
   3  -5  18   11.13    1.52
  -3  -5  19   12.98    2.17
   3  -5  19   10.79    1.30
  -3  -5  20   11.75    2.05
   3  -5  20    9.10    1.26
   3  -5  21   34.95    1.92
  -3  -5  21   38.99    2.77
   3  -5  21   36.86    2.90
  -3  -5  22    4.91    1.64
   3  -5  22    5.04    1.51
   3  -5  22    4.91    0.93
   3  -5  23   45.38    2.59
  -3  -5  23   50.85    2.57
  -3  -5  24   13.55    1.38
   3  -5  24   14.54    1.51
   3  -5  25   12.09    1.14
  -3  -5  25   11.64    1.09
  -3  -6 -25    1.05    0.71
   3  -6 -24   18.15    1.21
   3  -6 -23   26.48    1.70
   3  -6 -19    6.68    1.07
   3  -6 -16   31.96    4.63
  -3  -6 -16   31.03    4.36
   3  -6 -15    5.47    2.17
  -3  -6 -15    9.38    2.81
  -3  -6 -14  120.27    3.56
  -3  -6 -14  121.45    7.57
   3  -6 -14  114.71    7.58
  -3  -6 -13  229.63    5.03
   3  -6 -13  224.29   10.06
  -3  -6 -13  216.87    9.94
   3  -6 -12   54.14    2.28
  -3  -6 -12   53.33    2.43
  -3  -6 -12   47.15    4.61
   3  -6 -11  172.14    8.14
  -3  -6 -11  174.81    8.18
  -3  -6 -10   28.33    3.49
  -3  -6  -9   65.87    4.70
  -3  -6  -8   51.55    4.07
  -3  -6  -7   32.21    3.12
  -3  -6  -6    4.59    1.62
  -3  -6  -5   73.42    4.11
  -3  -6  -4  177.67    6.02
   3  -6  -4  180.32    5.73
   3   6  -3   49.18    2.50
  -3  -6  -3   46.13    3.14
   3  -6  -3   46.96    3.46
   3   6  -2  205.41    5.76
  -3  -6  -2  199.57    5.73
   3  -6  -2  196.25    5.12
   3  -6  -2  200.83    6.91
   3   6  -1   88.10    4.16
   3  -6  -1   84.88    4.81
   3  -6  -1   82.04    2.99
  -3  -6  -1   87.09    3.57
  -3  -6   0    5.85    1.16
   3  -6   0    4.94    0.79
   3   6   0    6.05    1.78
   3  -6   0    4.98    2.11
   3   6   1   77.24    4.50
   3  -6   1   79.19    5.07
  -3  -6   1   80.73    3.02
  -3  -6   2  209.17    4.79
  -3  -6   2  203.32    8.32
   3  -6   2  203.20    8.06
   3   6   2  214.71    7.51
  -3  -6   3   54.69    2.54
   3   6   3   50.51    4.31
  -3  -6   3   50.82    4.82
   3  -6   3   49.52    4.71
  -3  -6   4  178.44    8.49
   3  -6   4  180.76    8.15
   3   6   4  181.82    7.58
  -3  -6   5   74.53    5.59
   3  -6   5   71.03    5.62
   3   6   5   75.28    5.48
   3   6   6    1.30    2.42
  -3  -6   6    8.04    3.13
   3  -6   6    6.93    3.18
   3   6   7   23.43    3.45
   3  -6   7   27.00    4.18
  -3  -6   7   27.34    4.08
   3   6   8   54.39    5.34
  -3  -6   8   53.29    5.55
   3  -6   8   59.21    5.70
   3  -6   9   77.09    6.64
  -3  -6   9   76.21    6.59
   3   6   9   68.25    6.06
   3   6  10   29.32    4.43
   3  -6  10   32.84    4.64
  -3  -6  10   29.49    4.53
   3   6  11  191.35   10.43
   3  -6  11  182.42   10.37
  -3  -6  12   54.63    2.86
   3   6  12   48.24    5.97
   3  -6  12   53.89    6.12
   3   6  13  233.36   12.29
   3  -6  13  228.79    5.26
   3  -6  13  220.29   12.12
  -3  -6  13  239.19    6.06
   3   6  14  143.30   10.04
  -3  -6  14  134.37    4.60
   3  -6  14  130.44    4.00
   3  -6  14  123.93    9.11
   3  -6  15   14.82    4.08
   3   6  15   13.91    4.21
   3  -6  15   12.47    1.58
  -3  -6  15   13.24    2.01
  -3  -6  16   34.33    2.71
   3  -6  16   33.71    5.55
   3   6  16   31.10    5.39
   3  -6  16   32.93    2.18
  -3  -6  17   67.95    3.53
   3  -6  17   64.13    2.80
  -3  -6  18    4.87    1.71
   3  -6  18    4.70    1.13
  -3  -6  19    9.32    1.99
   3  -6  19    5.48    1.11
  -3  -6  20   14.42    1.95
   3  -6  20   16.25    2.21
   3  -6  20   14.86    1.36
   3  -6  21   65.45    3.34
   3  -6  21   64.32    2.35
  -3  -6  21   67.73    3.27
  -3  -6  22   12.21    1.63
   3  -6  22   12.13    1.62
  -3  -6  23   26.46    1.88
   3  -6  23   23.27    1.78
   3  -6  24   17.93    1.45
  -3  -6  24   19.75    1.43
  -3  -6  25   -0.36    0.58
  -3  -7 -24    2.68    0.85
   3  -7 -23    0.68    0.75
  -3  -7 -23   -0.27    0.91
   3  -7 -22   36.48    2.04
   3  -7 -20   38.99    1.97
   3  -7 -19   18.16    1.51
   3  -7 -18   26.08    1.80
   3  -7 -15   18.56    3.74
  -3  -7 -15   17.51    3.84
  -3  -7 -15   17.89    1.57
   3  -7 -14    7.43    2.62
  -3  -7 -14    3.91    1.05
   3  -7 -13    2.75    2.26
  -3  -7 -13    2.98    1.90
  -3  -7 -13    4.06    1.07
  -3  -7 -12   91.28    3.25
   3  -7 -12   87.22    2.96
   3  -7 -12   82.22    6.10
  -3  -7 -12   93.28    6.36
   3  -7 -11  116.14    3.48
  -3  -7 -11  115.24    3.63
  -3  -7 -11  113.76    6.74
   3  -7 -10   72.88    5.42
  -3  -7 -10   93.38    5.79
   3  -7  -9   25.74    3.27
  -3  -7  -9   20.76    2.92
  -3  -7  -8  237.42    8.77
   3  -7  -8  242.69    8.66
  -3  -7  -7  209.15    7.85
   3  -7  -7  192.92    7.31
  -3  -7  -6   70.27    4.50
   3  -7  -6   64.22    4.12
   3  -7  -5    3.17    1.47
  -3  -7  -5    0.11    1.43
  -3  -7  -4   32.21    2.88
   3  -7  -4   29.39    2.48
   3  -7  -3  149.26    5.06
  -3  -7  -3  142.04    5.34
   3  -7  -2  141.65    4.45
  -3  -7  -2  135.60    4.97
   3  -7  -2  144.67    6.37
   3   7  -2  144.73    5.13
  -3  -7  -1  153.29    4.87
   3  -7  -1  148.86    6.80
   3   7  -1  141.72    5.67
  -3  -7   0   48.01    2.58
   3  -7   0   44.26    4.04
   3   7   0   49.24    3.74
  -3  -7   1  143.13    4.28
   3  -7   1  157.36    7.56
   3   7   1  156.45    6.71
  -3  -7   2  157.23    4.33
   3  -7   2  147.42    7.62
   3   7   2  146.96    6.85
  -3  -7   3  167.59    4.59
   3   7   3  154.65    7.16
   3  -7   3  165.39    8.36
  -3  -7   3  175.96    8.64
  -3  -7   4   32.61    4.20
   3  -7   4   31.04    4.26
   3   7   4   34.88    3.90
  -3  -7   5    6.81    3.12
   3  -7   5    1.00    2.65
   3   7   5    3.15    2.38
   3   7   6   62.65    5.21
  -3  -7   6   66.62    5.98
   3  -7   6   69.25    6.20
   3   7   7  202.15    9.50
  -3  -7   7  214.02   10.63
   3  -7   7  212.13   10.50
   3   7   8  262.28   11.38
   3  -7   8  245.03   11.62
  -3  -7   8  242.54   11.65
  -3  -7   9   27.13    4.66
   3  -7   9   28.28    4.45
   3   7   9   27.57    4.44
   3  -7  10  110.94    8.75
   3   7  10   97.16    7.60
   3   7  11  115.46    8.48
  -3  -7  11  119.42    3.98
   3  -7  11  109.30    8.27
   3  -7  11  114.20    4.30
  -3  -7  11  111.90    4.30
   3   7  12   92.17    8.19
   3  -7  12   85.58    7.88
   3  -7  12   83.01    3.83
  -3  -7  12   85.29    3.53
   3  -7  12   89.13    3.20
   3  -7  13    4.73    1.12
   3   7  13   10.84    4.07
   3  -7  13    5.86    1.63
   3  -7  13    3.90    2.69
  -3  -7  13    4.88    1.50
   3   7  14    6.05    3.72
   3  -7  14    8.30    3.22
   3  -7  14    8.87    1.30
  -3  -7  14    6.43    1.70
   3   7  15   22.35    4.89
   3  -7  15   19.55    1.71
  -3  -7  15   16.76    1.96
   3  -7  15   18.24    4.22
  -3  -7  16   10.42    1.88
   3  -7  16    9.86    1.32
  -3  -7  17   16.01    2.10
   3  -7  17   14.17    1.45
  -3  -7  18   23.80    2.33
   3  -7  18   25.33    1.70
  -3  -7  19   20.37    2.13
   3  -7  19   20.67    2.29
   3  -7  19   19.06    1.45
   3  -7  20   40.59    1.88
  -3  -7  20   39.23    2.58
   3  -7  20   39.19    2.65
   3  -7  21    5.40    1.53
  -3  -7  21    5.76    1.32
  -3  -7  22   34.10    2.03
   3  -7  22   31.97    2.02
   3  -7  23   -0.04    0.82
  -3  -7  23    1.06    0.86
   3  -7  24    1.24    0.64
  -3  -7  24    1.76    0.64
  -3  -8 -23    4.79    0.98
  -3  -8 -22    1.90    1.13
   3  -8 -22    0.70    0.72
  -3  -8 -22    1.50    0.60
  -3  -8 -21    1.35    1.15
   3  -8 -21    1.71    0.95
   3  -8 -21    3.54    0.79
   3  -8 -20   12.64    1.60
   3  -8 -20   11.59    1.20
   3  -8 -19    3.72    1.26
   3  -8 -19    4.49    0.99
   3  -8 -18   16.23    1.89
   3  -8 -18   13.78    1.41
   3  -8 -17   21.73    1.72
  -3  -8 -16    1.80    0.93
  -3  -8 -15    7.40    1.23
   3  -8 -14   60.07    5.97
  -3  -8 -14   69.50    2.98
  -3  -8 -13   46.71    4.89
   3  -8 -13   48.69    4.98
  -3  -8 -13   53.20    2.65
   3  -8 -12    7.98    1.32
  -3  -8 -12    8.87    1.37
   3  -8 -12   10.03    2.71
  -3  -8 -12    8.36    2.75
  -3  -8 -11   14.45    1.51
   3  -8 -11   15.20    1.57
   3  -8 -11   13.76    2.93
  -3  -8 -11   16.87    3.08
   3  -8 -10   74.45    3.36
  -3  -8 -10   76.51    5.70
   3  -8 -10   68.32    5.38
  -3  -8 -10   72.74    2.98
   3  -8 -10   73.44    2.92
   3  -8  -9   17.17    2.89
  -3  -8  -9   16.45    2.73
   3  -8  -9   16.85    1.48
   3  -8  -9   15.93    1.71
   3  -8  -8   69.39    2.64
  -3  -8  -8   65.28    4.82
   3  -8  -8   65.61    4.65
   3  -8  -7    2.48    1.23
  -3  -8  -7    1.15    1.52
  -3  -8  -6  112.98    5.81
   3  -8  -6  110.57    5.51
   3  -8  -5  128.07    5.49
  -3  -8  -5  135.65    6.00
  -3  -8  -4   40.20    3.25
   3  -8  -4   40.19    2.89
  -3  -8  -3   84.15    4.33
  -3  -8  -2    9.70    1.54
   3  -8  -2    5.79    1.87
   3  -8  -1  107.69    6.30
  -3  -8  -1  112.31    4.31
   3   8   0    0.83    1.57
  -3  -8   0   -0.43    0.80
   3  -8   0   -0.56    1.95
   3   8   1  101.62    5.70
   3  -8   1  100.34    6.47
   3  -8   2    8.77    3.03
   3   8   2   10.27    2.56
   3   8   3   90.93    6.04
   3  -8   3   80.30    6.28
   3  -8   4   37.97    4.80
  -3  -8   4   33.55    4.42
   3   8   4   39.16    4.35
   3   8   5  124.42    7.50
   3  -8   5  128.86    8.27
  -3  -8   5  124.55    8.15
   3   8   6  104.90    7.15
   3  -8   6   98.54    7.47
  -3  -8   6   94.47    7.47
  -3  -8   7    1.04    2.92
   3  -8   7   -0.26    2.69
   3   8   7    1.93    2.49
   3  -8   8   67.59    6.80
   3   8   8   64.05    6.09
  -3  -8   9   15.64    1.37
   3   8   9   14.70    3.93
   3  -8   9   13.86    1.86
  -3  -8   9   16.12    2.08
   3  -8   9   11.30    3.39
   3  -8   9   15.89    1.63
  -3  -8   9   16.37    1.66
   3   8  10   78.90    7.36
  -3  -8  10   71.31    3.06
  -3  -8  10   71.54    2.70
   3  -8  10   72.92    7.41
  -3  -8  10   71.18    3.66
   3  -8  10   70.08    3.60
   3   8  11   17.88    4.27
  -3  -8  11   17.99    2.15
   3  -8  11   16.54    2.14
  -3  -8  11   17.16    1.49
   3  -8  11   12.67    3.71
  -3  -8  12    7.52    1.46
   3  -8  12    8.43    1.72
   3  -8  12    6.42    3.57
   3   8  12   10.23    3.98
  -3  -8  13   55.93    2.94
   3  -8  13   53.14    3.27
   3  -8  13   52.41    6.51
   3   8  13   59.44    6.99
  -3  -8  14   73.96    3.39
   3  -8  14   73.93    3.76
  -3  -8  15    6.68    1.54
  -3  -8  16    1.11    1.25
   3  -8  16   -0.79    1.37
   3  -8  16    3.10    0.91
  -3  -8  17   19.79    2.08
   3  -8  17   20.93    2.24
   3  -8  17   22.87    1.51
  -3  -8  18   19.08    2.02
   3  -8  18   18.09    2.03
   3  -8  18   20.08    1.39
  -3  -8  19    4.13    1.27
   3  -8  19    3.40    1.37
   3  -8  19    4.24    0.79
   3  -8  20    9.44    1.56
  -3  -8  20   11.22    1.53
   3  -8  21    2.44    1.03
  -3  -8  21    2.33    1.01
   3  -8  22    2.61    0.90
  -3  -8  22    1.59    0.84
   3  -8  23    3.39    0.69
  -3  -8  23    4.70    0.79
  -3  -9 -22    1.99    0.87
  -3  -9 -22    2.86    0.63
   3  -9 -21   15.66    1.13
  -3  -9 -21   15.92    1.52
   3  -9 -21   16.88    1.31
  -3  -9 -20   15.41    1.72
   3  -9 -20   11.90    1.33
   3  -9 -20   11.91    1.20
  -3  -9 -19    6.88    1.57
   3  -9 -19    5.95    1.27
   3  -9 -19    5.19    1.06
   3  -9 -18   14.12    1.69
  -3  -9 -18   13.16    1.94
   3  -9 -18   13.67    1.46
  -3  -9 -17   61.31    2.44
   3  -9 -17   64.29    2.77
  -3  -9 -17   63.48    3.42
   3  -9 -17   64.99    3.13
   3  -9 -16   10.65    1.80
  -3  -9 -16   11.71    2.03
  -3  -9 -16   10.29    1.30
   3  -9 -16   12.81    1.53
  -3  -9 -15    2.77    1.84
   3  -9 -15    0.78    1.38
  -3  -9 -15    3.15    1.11
   3  -9 -14   28.28    2.40
  -3  -9 -14   28.25    2.68
  -3  -9 -14   26.55    1.98
   3  -9 -13    8.64    1.64
  -3  -9 -13   15.28    2.23
  -3  -9 -13   12.59    1.63
   3  -9 -12   39.71    4.44
  -3  -9 -12   37.76    4.31
  -3  -9 -12   44.60    2.53
   3  -9 -12   43.37    2.81
  -3  -9 -12   45.29    3.21
   3  -9 -11   82.03    3.64
  -3  -9 -11   75.36    3.74
  -3  -9 -11   77.81    5.99
   3  -9 -11   76.57    5.87
   3  -9 -11   80.52    3.13
  -3  -9 -11   76.71    3.19
  -3  -9 -10    9.51    2.53
   3  -9 -10    6.04    1.81
   3  -9 -10    8.06    1.60
  -3  -9 -10    8.67    1.83
   3  -9 -10    6.17    1.22
  -3  -9 -10    7.35    1.40
   3  -9  -9   31.16    2.35
  -3  -9  -9   40.87    2.82
   3  -9  -9   41.84    4.10
  -3  -9  -9   37.77    2.37
   3  -9  -9   38.79    2.15
  -3  -9  -9   35.73    3.92
  -3  -9  -8   45.80    4.27
   3  -9  -8   48.98    4.17
   3  -9  -8   47.37    2.69
  -3  -9  -8   52.06    2.94
   3  -9  -8   51.68    2.50
  -3  -9  -8   50.94    2.55
  -3  -9  -7  159.26    7.29
   3  -9  -7  164.44    7.14
   3  -9  -7  154.06    4.50
  -3  -9  -7  161.40    4.86
   3  -9  -7  163.41    4.18
  -3  -9  -6   51.82    4.06
  -3  -9  -6   55.90    2.84
   3  -9  -6   54.33    2.40
  -3  -9  -5  100.58    5.27
  -3  -9  -5   99.20    3.64
   3  -9  -5  103.29    3.15
  -3  -9  -4  114.23    5.40
  -3  -9  -3    6.53    1.55
  -3  -9  -2  106.39    4.58
   3  -9  -1   33.66    3.89
   3  -9   0   39.57    4.36
   3  -9   1   26.42    3.90
   3   9   1   29.39    3.36
   3  -9   2   94.85    7.13
   3   9   2  110.72    6.60
   3  -9   3    6.91    2.82
   3   9   3    8.75    2.68
   3   9   4  118.91    7.47
   3  -9   4  109.28    8.08
   3   9   5   91.37    6.92
   3  -9   5   89.95    7.37
  -3  -9   5   93.44    4.03
  -3  -9   5  100.34    3.20
   3  -9   5   90.18    3.86
   3   9   6   58.03    5.85
   3  -9   6   53.04    6.22
  -3  -9   6   55.63    2.63
  -3  -9   6   54.47    2.45
   3  -9   6   56.53    3.19
   3  -9   6   57.44    2.71
  -3  -9   6   59.36    3.39
   3   9   7  167.48    9.89
  -3  -9   7  163.07    4.25
   3  -9   7  162.83   10.27
   3  -9   7  165.97    5.47
  -3  -9   7  169.16    5.55
   3  -9   7  171.01    4.68
  -3  -9   7  164.50    4.50
   3  -9   8   50.39    6.49
  -3  -9   8   46.72    2.49
   3  -9   8   56.36    2.85
  -3  -9   8   50.29    2.37
   3  -9   8   52.07    3.28
   3   9   8   52.53    6.17
  -3  -9   8   53.30    3.34
   3  -9   9   36.71    5.84
  -3  -9   9   39.51    2.13
   3  -9   9   44.82    2.58
  -3  -9   9   38.51    2.43
  -3  -9   9   41.15    2.99
   3  -9   9   37.82    2.83
   3   9   9   40.39    5.53
  -3  -9  10    8.32    1.41
  -3  -9  10    9.63    1.99
   3  -9  10    9.00    1.85
  -3  -9  10    7.30    1.13
   3  -9  10   12.59    3.97
   3   9  10    9.98    3.73
   3  -9  11   78.59    4.14
  -3  -9  11   84.92    3.02
   3   9  11   83.18    8.01
   3  -9  11   87.49    8.61
   3  -9  12   46.51    3.31
   3  -9  12   49.91    6.98
   3   9  12   47.58    6.43
   3  -9  13   11.60    2.00
   3  -9  14   27.81    2.57
  -3  -9  14   30.64    2.26
  -3  -9  15    1.90    1.14
   3  -9  15    5.13    1.61
  -3  -9  16   11.50    1.62
   3  -9  17   67.11    3.06
  -3  -9  17   63.52    2.97
   3  -9  18   15.66    1.64
  -3  -9  18   13.83    1.58
  -3  -9  19    5.80    1.24
   3  -9  19    6.09    1.18
   3  -9  20   11.68    1.21
  -3  -9  20   13.52    1.35
   3  -9  21   12.59    1.11
  -3  -9  21   16.32    1.28
  -3  -9  22    1.00    0.55
  -3 -10 -22    0.38    0.61
  -3 -10 -21   30.14    1.67
   3 -10 -21   25.80    1.25
  -3 -10 -21   29.80    1.35
   3 -10 -20    4.90    0.93
  -3 -10 -20    3.65    1.11
   3 -10 -20    5.12    0.87
  -3 -10 -20    3.88    0.80
  -3 -10 -19    1.16    1.22
   3 -10 -19    0.12    0.89
   3 -10 -19   -0.36    0.83
   3 -10 -18    8.38    1.30
  -3 -10 -18    9.92    1.64
   3 -10 -18    9.56    1.24
   3 -10 -17   12.18    1.52
  -3 -10 -17    7.58    1.73
   3 -10 -17   10.92    1.42
   3 -10 -16    1.82    1.22
  -3 -10 -16    0.68    1.46
   3 -10 -16    2.63    1.11
  -3 -10 -16    3.57    1.02
  -3 -10 -15   14.88    2.15
   3 -10 -15   16.45    1.86
   3 -10 -15   12.11    1.49
  -3 -10 -15   14.35    1.57
   3 -10 -14   20.54    2.16
  -3 -10 -14   18.44    2.23
   3 -10 -14   19.67    1.83
  -3 -10 -14   20.26    1.83
  -3 -10 -13   50.09    2.67
  -3 -10 -13   53.61    3.27
   3 -10 -13   48.21    2.88
   3 -10 -13   49.09    2.48
   3 -10 -12   25.68    2.32
  -3 -10 -12   27.79    2.65
  -3 -10 -12   27.60    2.16
   3 -10 -11    6.71    1.52
  -3 -10 -11    6.85    1.80
  -3 -10 -11   10.30    1.49
   3 -10 -10   11.56    1.80
  -3 -10 -10   11.53    2.05
   3 -10 -10   10.34    1.41
  -3 -10 -10    9.04    1.52
  -3 -10 -10   10.29    2.39
  -3 -10  -9   12.72    1.96
   3 -10  -9   11.14    1.77
  -3 -10  -9   10.19    2.37
  -3 -10  -9   13.67    1.69
   3 -10  -9   13.79    1.57
  -3 -10  -8   39.82    2.72
   3 -10  -8   34.71    2.44
  -3 -10  -8   39.05    3.85
  -3 -10  -8   38.52    2.29
   3 -10  -8   38.47    2.24
  -3 -10  -7   96.26    5.69
   3 -10  -7   92.64    3.19
  -3 -10  -7   92.16    3.48
   3 -10  -7   86.46    3.24
  -3 -10  -7   90.42    3.85
   3 -10  -7   90.12    3.70
  -3 -10  -6    3.59    1.40
   3 -10  -6    6.22    1.44
   3 -10  -6    6.35    1.16
  -3 -10  -6    5.35    1.33
   3 -10  -6    5.09    1.19
  -3 -10  -6    6.37    1.64
   3 -10  -5   31.43    2.33
  -3 -10  -5   31.49    2.41
   3 -10  -5   32.53    1.90
  -3 -10  -5   32.11    1.78
   3 -10  -5   33.49    2.08
  -3 -10  -5   35.13    2.14
   3 -10  -4   11.35    1.60
  -3 -10  -4    8.52    1.52
   3 -10  -4    7.61    1.18
  -3 -10  -4    7.79    1.11
  -3 -10  -4    9.82    1.36
   3 -10  -4    8.31    1.26
  -3 -10  -3   25.03    2.19
   3 -10  -3   23.80    1.66
   3 -10  -3   25.64    1.71
  -3 -10  -3   22.53    1.71
  -3 -10  -3   24.07    1.69
  -3 -10  -2   18.06    1.48
  -3 -10  -2   16.88    1.83
  -3 -10  -2   18.30    1.52
   3 -10  -2   18.74    1.50
   3 -10  -2   17.11    1.44
  -3 -10  -1  120.15    4.49
   3 -10  -1  122.73    3.36
  -3 -10  -1  121.26    3.55
   3 -10  -1  117.01    4.36
  -3 -10  -1  128.54    3.60
  -3 -10   0  181.40    4.41
   3 -10   0  171.29    9.44
  -3 -10   0  176.79    5.53
   3 -10   0  179.82    5.42
  -3 -10   1  133.92    3.80
   3 -10   1  129.09    4.69
  -3 -10   1  127.79    4.74
   3 -10   1  132.49    8.44
  -3 -10   2   15.13    1.48
   3 -10   2   18.39    3.77
  -3 -10   2   15.12    2.14
   3 -10   2   13.05    1.83
   3 -10   2   15.30    1.64
  -3 -10   3   24.79    1.81
   3  10   3   27.72    3.98
   3 -10   3   26.30    4.54
  -3 -10   3   26.02    2.40
   3 -10   3   27.36    2.48
   3 -10   3   23.26    1.90
  -3 -10   3   24.97    1.96
  -3 -10   4   10.00    1.39
   3  10   4    9.52    2.74
   3 -10   4   11.08    3.90
   3 -10   4   11.05    1.93
  -3 -10   4   10.72    1.91
   3 -10   4   10.49    1.50
  -3 -10   4    9.38    1.39
  -3 -10   5   25.88    1.87
   3  10   5   26.30    4.10
   3 -10   5   29.70    5.06
  -3 -10   5   28.47    2.58
   3 -10   5   32.76    2.81
   3 -10   5   28.53    2.09
  -3 -10   5   25.89    2.10
  -3 -10   6    6.52    1.22
   3 -10   6    3.57    2.84
   3  10   6    5.15    2.74
   3 -10   6    6.73    1.86
  -3 -10   6    4.60    1.65
   3 -10   6    7.38    1.47
  -3 -10   6    4.84    1.32
   3 -10   7   85.33    4.24
  -3 -10   7   87.73    4.29
   3 -10   7   92.46    8.56
   3 -10   7   90.31    3.57
  -3 -10   7   89.35    3.56
   3  10   7   89.34    7.53
  -3 -10   7   87.49    3.22
  -3 -10   8   44.83    2.38
   3 -10   8   43.97    6.29
   3  10   8   41.63    5.67
  -3 -10   8   41.22    2.57
   3 -10   8   42.00    2.63
   3 -10   8   40.37    3.20
  -3 -10   8   46.08    3.39
   3 -10   9    9.31    3.69
   3 -10   9   10.81    1.59
  -3 -10   9   10.57    1.55
   3  10   9   13.15    3.91
  -3 -10   9   12.04    2.22
   3 -10   9   10.78    2.15
  -3 -10   9   10.64    1.38
   3 -10  10   11.69    4.03
   3  10  10    8.61    3.72
  -3 -10  10   10.36    1.62
   3 -10  10    9.74    2.15
  -3 -10  10   12.19    1.32
   3 -10  11   11.09    2.06
   3 -10  12   29.43    2.75
   3 -10  13   52.50    3.48
   3 -10  14   14.91    2.24
   3 -10  15   12.32    1.93
  -3 -11 -20    3.55    0.94
   3 -11 -20    2.85    0.67
  -3 -11 -20    2.52    0.65
   3 -11 -19   15.34    1.21
  -3 -11 -19   16.67    1.24
   3 -11 -19   15.34    1.24
  -3 -11 -19   17.82    1.57
   3 -11 -18    1.57    0.91
  -3 -11 -18    0.62    1.02
   3 -11 -18    2.30    0.95
   3 -11 -17   38.38    2.13
  -3 -11 -17   37.92    2.43
   3 -11 -17   32.87    1.93
   3 -11 -16    3.03    1.04
  -3 -11 -16    4.00    0.99
   3 -11 -16    5.66    1.20
  -3 -11 -16    4.15    1.51
  -3 -11 -15    7.83    1.24
   3 -11 -15   10.94    1.50
   3 -11 -15    9.72    1.52
  -3 -11 -15    6.70    1.87
  -3 -11 -14   12.11    1.49
   3 -11 -14   12.93    1.68
  -3 -11 -14   17.48    2.29
   3 -11 -14   15.14    1.73
   3 -11 -13   78.60    3.49
  -3 -11 -13   81.50    3.82
  -3 -11 -13   74.82    3.14
   3 -11 -13   77.95    3.15
  -3 -11 -12    2.64    1.29
  -3 -11 -12   -0.69    1.58
   3 -11 -12    0.09    1.23
   3 -11 -12    0.23    1.11
   3 -11 -11   55.15    3.04
  -3 -11 -11   57.56    3.36
   3 -11 -11   54.80    2.72
  -3 -11 -11   57.51    2.87
   3 -11 -10   28.13    2.45
   3 -11 -10   27.71    2.09
  -3 -11 -10   25.68    2.13
  -3 -11 -10   30.14    2.70
   3 -11  -9  157.71    5.00
  -3 -11  -9  159.76    5.28
   3 -11  -9  159.16    4.45
  -3 -11  -9  163.58    4.68
   3 -11  -8   20.34    2.13
  -3 -11  -8   20.08    1.91
   3 -11  -8   20.86    1.84
  -3 -11  -8   22.79    2.32
   3 -11  -8   22.89    1.85
  -3 -11  -7   74.24    3.23
   3 -11  -7   75.79    3.11
   3 -11  -7   74.87    3.06
   3 -11  -7   75.94    3.52
  -3 -11  -7   79.43    3.80
   3 -11  -6   25.20    1.97
  -3 -11  -6   24.63    2.00
   3 -11  -6   26.26    1.96
  -3 -11  -6   27.24    2.47
   3 -11  -6   29.92    2.38
  -3 -11  -5  202.62    5.76
   3 -11  -5  192.41    4.74
  -3 -11  -5  197.04    5.02
   3 -11  -5  195.17    4.83
  -3 -11  -5  202.53    4.53
  -3 -11  -4    8.01    1.77
   3 -11  -4    8.52    1.29
  -3 -11  -4    5.91    1.14
   3 -11  -4    6.44    1.23
  -3 -11  -4    6.51    1.36
   3 -11  -3   14.28    1.48
  -3 -11  -3   12.21    1.34
  -3 -11  -3   13.51    1.59
   3 -11  -3   11.24    1.33
   3 -11  -2    1.49    1.49
  -3 -11  -2    0.23    0.99
   3 -11  -2    1.26    0.91
   3 -11  -2    1.51    0.87
  -3 -11  -2    2.17    0.94
  -3 -11  -1   95.69    3.30
   3 -11  -1   99.73    3.35
   3 -11  -1   99.09    4.30
  -3 -11  -1  101.37    3.38
  -3 -11   0   47.54    2.33
  -3 -11   0   46.65    2.47
   3 -11   0   53.41    3.34
  -3 -11   1   99.86    3.52
   3 -11   1  107.85    3.88
   3 -11   1  110.04    4.66
  -3 -11   1  106.31    4.61
   3 -11   2    1.07    2.24
   3 -11   2    3.10    1.53
  -3 -11   2   -0.22    1.55
   3 -11   2    2.43    1.24
  -3 -11   2    2.28    1.09
   3 -11   3   11.55    3.55
   3 -11   3   13.47    2.01
  -3 -11   3   16.57    2.27
  -3 -11   3   14.99    1.83
   3 -11   3   13.83    1.79
  -3 -11   3   15.42    1.68
   3 -11   4    2.42    2.53
  -3 -11   4    4.49    1.16
  -3 -11   4    6.18    1.91
   3 -11   4    6.14    1.90
  -3 -11   4    5.66    1.53
   3 -11   4    7.32    1.44
   3 -11   5  202.36    6.54
  -3 -11   5  202.16    6.56
   3 -11   5  197.15   11.82
  -3 -11   5  204.99    5.51
   3 -11   5  201.84    5.44
   3  11   5  204.00   10.75
  -3 -11   5  205.63    5.06
  -3 -11   6   26.19    1.94
   3 -11   6   22.94    4.53
   3  11   6   33.29    5.03
   3 -11   6   33.58    3.01
  -3 -11   6   30.62    2.92
  -3 -11   6   29.78    2.34
   3 -11   6   29.61    2.22
   3 -11   7   81.05    4.35
  -3 -11   7   81.01    3.18
   3 -11   7   82.42    8.14
  -3 -11   7   78.01    3.53
   3 -11   7   80.84    3.58
  -3 -11   7   79.73    4.31
   3  11   7   79.92    7.30
   3 -11   8   19.82    4.44
  -3 -11   8   26.69    2.22
   3 -11   8   26.16    2.27
   3  11   8   21.44    4.45
   3 -11   8   26.50    2.99
  -3 -11   8   26.76    2.03
   3 -11   9  164.02    6.19
   3 -11   9  169.26    5.11
  -3 -11   9  160.60    4.98
  -3 -11   9  161.07    4.39
   3 -11  10   27.89    2.93
  -3 -11  10   25.81    2.18
   3 -11  11   57.14    3.74
   3 -11  12    1.22    1.69
   3 -11  13   78.82    4.09
   3 -11  14   12.39    1.96
   3 -11  15   10.90    1.86
  -3 -12 -19    5.52    0.88
   3 -12 -19    6.03    0.77
  -3 -12 -19    4.94    0.74
  -3 -12 -18    6.36    1.10
   3 -12 -18    4.51    0.87
  -3 -12 -18    4.25    0.79
  -3 -12 -17   26.51    1.53
   3 -12 -17   21.27    1.69
  -3 -12 -17   28.79    1.95
   3 -12 -16    2.57    0.96
  -3 -12 -16    4.81    1.30
   3 -12 -16    2.07    0.90
   3 -12 -15    8.58    1.40
  -3 -12 -15    8.29    1.55
   3 -12 -15    8.37    1.29
   3 -12 -14   14.60    1.62
  -3 -12 -14   14.33    1.88
  -3 -12 -14   14.21    1.44
   3 -12 -14   14.51    1.55
   3 -12 -13   16.39    1.98
  -3 -12 -13   15.91    2.13
   3 -12 -13   14.59    1.67
  -3 -12 -13   15.17    1.64
  -3 -12 -12   47.81    3.11
   3 -12 -12   47.62    2.78
   3 -12 -12   47.80    2.59
  -3 -12 -12   47.13    2.49
  -3 -12 -11   -0.37    1.50
   3 -12 -11   -0.60    1.28
  -3 -12 -11    0.80    1.14
   3 -12 -11    2.05    1.21
   3 -12 -10    5.67    1.46
  -3 -12 -10    7.90    1.85
  -3 -12 -10    4.74    1.40
   3 -12 -10    6.19    1.37
  -3 -12  -9   19.10    2.32
   3 -12  -9   18.82    2.04
  -3 -12  -9   16.35    1.79
   3 -12  -9   19.77    1.87
   3 -12  -8    8.06    1.62
  -3 -12  -8    6.38    1.77
  -3 -12  -8    5.50    1.40
   3 -12  -8    5.87    1.32
  -3 -12  -7    0.70    1.56
  -3 -12  -7    1.82    1.18
   3 -12  -7   -0.37    1.04
  -3 -12  -6   18.39    2.28
  -3 -12  -6   15.60    1.76
   3 -12  -6   14.32    1.61
  -3 -12  -5   22.85    1.96
   3 -12  -5   25.31    1.90
  -3 -12  -4   20.75    1.87
   3 -12  -4   19.59    1.72
  -3 -12  -3    7.54    1.38
  -3 -12  -3    7.70    1.20
   3 -12  -3    7.71    1.32
   3 -12  -2   66.89    2.81
  -3 -12  -2   69.33    2.88
   3 -12  -2   69.21    3.67
  -3 -12  -2   63.18    2.85
  -3 -12  -1   25.70    1.86
   3 -12  -1   26.30    2.53
  -3 -12  -1   26.26    1.90
   3 -12   0   58.84    3.06
  -3 -12   0   62.07    2.59
   3 -12   0   57.96    3.66
  -3 -12   0   57.22    2.70
   3 -12   1   33.65    2.41
  -3 -12   1   29.72    2.11
   3 -12   1   32.50    2.97
  -3 -12   2   68.86    2.98
   3 -12   2   75.57    4.12
   3 -12   2   72.63    3.47
  -3 -12   2   72.17    3.53
  -3 -12   3    8.07    1.38
   3 -12   3    9.36    2.07
  -3 -12   3    9.09    1.65
   3 -12   3    7.48    1.57
   3 -12   4   25.29    2.85
  -3 -12   4   23.89    1.96
   3 -12   4   19.21    4.45
  -3 -12   4   21.65    2.19
   3 -12   4   26.09    2.19
   3 -12   5   18.95    2.52
   3 -12   5   24.01    2.20
  -3 -12   5   20.26    2.06
  -3 -12   5   19.52    1.85
   3 -12   6   15.40    2.56
  -3 -12   6   16.35    2.02
   3 -12   6   15.49    1.89
  -3 -12   6   14.58    1.71
   3 -12   7    3.35    2.12
   3 -12   7    1.58    1.23
  -3 -12   7    0.71    1.33
  -3 -12   7    1.08    1.08
   3 -12   8    5.59    1.50
  -3 -12   8    7.20    1.58
   3 -12   8    8.35    2.27
  -3 -12   9   24.29    2.22
   3 -12   9   23.81    2.89
   3 -12  10    6.75    2.15
   3 -12  11   -0.05    1.72
   3 -12  12   47.82    3.35
   3 -12  13   11.83    1.91
   3 -12  14   14.71    1.93
   3 -13 -18    6.67    0.71
  -3 -13 -18    6.18    0.74
  -3 -13 -17   12.31    1.05
   3 -13 -17   12.91    1.08
  -3 -13 -16    0.65    0.88
   3 -13 -16   -0.69    0.78
  -3 -13 -16   -1.70    0.80
  -3 -13 -15   26.62    1.93
  -3 -13 -15   22.18    1.42
   3 -13 -15   24.68    1.63
   3 -13 -14    3.79    1.10
  -3 -13 -14    4.06    0.96
  -3 -13 -14    3.09    1.30
  -3 -13 -13   65.56    2.57
  -3 -13 -13   68.55    2.53
   3 -13 -13   69.39    2.80
  -3 -13 -13   71.69    3.21
  -3 -13 -12   24.91    1.85
   3 -13 -12   25.73    1.94
  -3 -13 -12   27.58    2.32
  -3 -13 -11   44.81    2.44
   3 -13 -11   44.76    2.45
  -3 -13 -11   48.87    3.11
  -3 -13 -10   16.02    1.74
   3 -13 -10   16.21    1.75
  -3 -13 -10   15.41    2.04
  -3 -13  -9   63.53    2.90
   3 -13  -9   62.43    2.84
  -3 -13  -9   67.67    3.55
  -3 -13  -8    5.38    1.31
   3 -13  -8    6.52    1.35
  -3 -13  -7    2.28    1.25
   3 -13  -7    3.74    1.23
  -3 -13  -6   11.43    1.56
   3 -13  -6    9.88    1.50
  -3 -13  -6   10.57    1.23
   3 -13  -5   30.20    2.08
  -3 -13  -5   29.14    2.12
   3 -13  -4    4.80    1.21
  -3 -13  -4    3.14    1.20
   3 -13  -3    4.46    1.05
  -3 -13  -3    4.59    1.25
  -3 -13  -2   11.28    1.36
   3 -13  -2   12.11    1.82
   3 -13  -2   11.17    1.69
   3 -13  -1   63.36    3.61
   3 -13  -1   62.94    3.19
  -3 -13  -1   64.41    2.70
  -3 -13   0    0.67    1.41
   3 -13   0   -0.95    1.28
  -3 -13   0    1.05    0.87
   3 -13   0    0.42    1.47
  -3 -13   0    0.03    0.99
   3 -13   1   61.76    3.82
  -3 -13   1   63.94    3.34
   3 -13   1   57.63    3.11
  -3 -13   1   63.48    2.88
  -3 -13   2   11.59    1.79
   3 -13   2    9.98    1.64
  -3 -13   2   14.75    1.69
   3 -13   2   10.33    2.12
  -3 -13   3    4.31    1.51
   3 -13   3    3.01    1.33
  -3 -13   3    3.24    1.25
   3 -13   3    3.59    1.76
   3 -13   4    3.22    1.24
  -3 -13   4    7.20    1.68
   3 -13   4    2.92    1.95
   3 -13   5   35.67    3.30
   3 -13   5   31.65    2.33
  -3 -13   5   33.12    2.50
   3 -13   6   14.27    2.44
   3 -13   6   11.93    1.80
  -3 -13   6    9.85    1.74
   3 -13   7   -1.12    1.91
   3 -13   7    2.77    1.37
  -3 -13   7    1.59    1.35
   3 -13   8    6.51    2.21
   3 -13   8    4.76    1.37
  -3 -13   8    6.30    1.61
  -3 -13   9   69.65    3.29
   3 -13   9   66.41    4.12
   3 -13  10   17.52    2.66
   3 -13  11   51.74    3.52
   3 -13  12   22.86    2.47
  -3 -14 -16    2.32    0.55
   3 -14 -16    1.98    0.60
   3 -14 -15    4.35    0.76
  -3 -14 -15    5.50    0.79
   3 -14 -14   11.08    1.12
  -3 -14 -14   10.10    1.00
   3 -14 -13   35.86    1.83
  -3 -14 -13   36.33    1.74
   3 -14 -12    3.44    0.96
  -3 -14 -12    1.88    0.82
   3 -14 -11   11.60    1.34
  -3 -14 -11   12.32    1.23
  -3 -14 -11   15.38    1.48
  -3 -14 -10    0.29    0.74
   3 -14 -10   -0.19    0.96
  -3 -14 -10    0.50    1.01
  -3 -14  -9   44.67    2.07
   3 -14  -9   49.14    2.43
  -3 -14  -9   49.80    2.36
  -3 -14  -8   12.68    1.25
  -3 -14  -8   12.05    1.55
  -3 -14  -7    0.22    0.83
   3 -14  -7   -0.33    0.94
  -3 -14  -7    2.11    1.08
   3 -14  -6   11.84    1.40
  -3 -14  -6   11.70    1.53
   3 -14  -5   52.12    2.43
  -3 -14  -5   45.81    2.36
   3 -14  -4   43.05    2.18
  -3 -14  -4   43.50    2.28
   3 -14  -4   44.06    2.66
  -3 -14  -3   30.41    1.97
   3 -14  -3   30.31    2.34
  -3 -14  -2    5.01    1.05
   3 -14  -2    7.63    1.52
  -3 -14  -2    5.84    1.70
  -3 -14  -1    3.13    0.94
   3 -14  -1    2.01    1.26
  -3 -14  -1    3.71    1.56
   3 -14  -1    1.69    1.34
   3 -14   0    9.16    1.58
  -3 -14   0   10.17    1.83
   3 -14   0    9.81    1.90
  -3 -14   1    2.73    1.46
   3 -14   1    1.64    1.23
   3 -14   1   -0.48    1.49
   3 -14   2    5.16    1.33
  -3 -14   2    4.86    1.49
   3 -14   2    5.97    1.83
   3 -14   3   28.75    2.84
  -3 -14   3   28.07    2.33
   3 -14   3   30.13    2.29
   3 -14   4   50.63    2.75
  -3 -14   4   48.39    2.89
   3 -14   4   49.94    3.57
  -3 -14   5   53.06    2.96
   3 -14   5   48.93    2.75
   3 -14   5   51.82    3.61
   3 -14   6   11.17    1.62
  -3 -14   6   12.30    1.73
   3 -14   6   11.58    2.23
   3 -14   7    1.12    1.10
  -3 -14   7    2.75    1.32
   3 -14   7    3.57    1.92
  -3 -14   8    9.97    1.55
   3 -14   8   13.89    2.42
   3 -14   9   54.44    3.65
   3 -14  10    1.35    1.71
   3 -14  11   16.10    2.16
   3 -15 -14    2.47    0.57
  -3 -15 -13    8.87    0.81
   3 -15 -13    9.40    0.92
   3 -15 -12    1.43    0.65
   3 -15 -12    2.73    0.67
   3 -15 -11   10.61    1.06
  -3 -15 -11    8.83    0.91
   3 -15 -11   10.52    1.06
   3 -15 -10    6.55    1.00
  -3 -15 -10    4.77    0.81
   3 -15 -10    6.95    1.06
  -3 -15  -9   58.78    2.11
   3 -15  -9   59.31    2.35
   3 -15  -8    0.53    0.74
   3 -15  -8    0.53    0.90
   3 -15  -7   33.81    1.79
   3 -15  -7   33.72    2.04
   3 -15  -6   24.27    1.62
   3 -15  -6   27.86    1.95
  -3 -15  -6   25.22    1.65
   3 -15  -5    8.23    1.37
   3 -15  -5    7.73    1.12
  -3 -15  -5    8.37    1.18
   3 -15  -4    6.18    1.29
  -3 -15  -4    6.63    1.64
  -3 -15  -4    5.08    1.02
  -3 -15  -3   35.97    2.49
   3 -15  -3   31.44    2.13
  -3 -15  -2    8.62    1.73
   3 -15  -2    5.03    1.23
  -3 -15  -1    2.24    1.38
   3 -15  -1    3.30    1.26
  -3 -15   0    1.87    1.34
   3 -15   0    3.64    1.14
   3 -15   1    4.49    1.28
  -3 -15   1    1.96    1.30
   3 -15   1    3.87    1.51
   3 -15   2    6.34    1.33
  -3 -15   2    6.90    1.47
   3 -15   2    5.67    1.68
  -3 -15   3   38.06    2.47
   3 -15   3   31.37    2.14
   3 -15   3   33.27    2.73
   3 -15   4    4.71    1.36
  -3 -15   4    5.05    1.44
   3 -15   4    5.57    1.68
  -3 -15   5   11.62    1.58
   3 -15   5   11.69    1.50
   3 -15   5   12.37    2.01
   3 -15   6   33.24    2.77
  -3 -15   6   31.07    2.08
   3 -15   6   31.08    2.08
   3 -15   7   34.81    2.75
  -3 -15   7   34.32    2.20
  -3 -16 -11    6.12    0.86
  -3 -16 -10    8.21    0.98
   3 -16  -9   34.18    1.49
   3 -16  -9   29.48    1.25
   3 -16  -8    6.96    0.92
  -3 -16  -8    5.34    1.07
   3 -16  -8    4.77    0.65
  -3 -16  -7    7.41    1.16
   3 -16  -7    5.63    0.89
  -3 -16  -6    0.45    0.96
   3 -16  -6    1.85    0.78
  -3 -16  -5   12.17    1.43
   3 -16  -5   12.55    1.23
  -3 -16  -4    2.67    1.14
   3 -16  -4    2.79    0.92
  -3 -16  -3   15.86    1.70
   3 -16  -3   17.46    1.50
   3 -16  -2    1.65    0.97
  -3 -16  -2    2.18    1.19
  -3 -16  -1   22.75    1.83
   3 -16  -1   24.15    1.69
   3 -16   0   20.72    1.60
  -3 -16   0   20.22    1.72
  -3 -16   1   24.49    1.87
   3 -16   1   24.94    1.73
   3 -16   2    1.00    0.88
  -3 -16   2    1.09    1.00
   3 -16   3   14.71    1.43
  -3 -16   3   14.74    1.52
   3 -16   4    3.83    1.02
  -3 -16   4    3.35    1.13
  -3 -16   5   11.02    1.35
  -3 -17  -7    1.14    0.61
  -3 -17  -6    8.39    0.95
  -3 -17  -5    4.15    0.84
   3 -17  -4    4.91    0.73
  -3 -17  -4    4.93    0.89
   3 -17  -3   10.85    0.96
  -3 -17  -3   10.68    1.11
   3 -17  -2    3.06    0.72
  -3 -17  -2    3.72    0.91
   3 -17  -1    8.31    0.92
  -3 -17  -1   10.30    1.12
   3 -17   0    3.91    0.75
  -3 -17   0    4.43    0.94
   3 -17   1    9.61    0.99
  -3 -17   1    8.99    1.07
  -3 -17   2    3.89    0.91
  -3 -17   3   11.09    1.13
  -4   0 -16  379.89   11.97
  -4   0 -15  425.69   12.37
  -4   0 -14   66.95    4.56
  -4   0 -13  263.31    8.89
  -4   0 -12  179.02    7.01
  -4   0 -11  469.19   10.69
  -4   0 -10  599.71   11.50
  -4   0  -9   29.99    2.61
  -4   0  -8  777.46   12.01
  -4   0  -7  341.60    7.20
  -4   0  -6  296.48    6.28
  -4   0  -5  196.69    4.79
  -4   0  -4  332.58    5.85
  -4   0  -3 2168.36   19.09
  -4   0  -2  247.62    4.34
   4   0  -2  237.08    5.54
  -4   0  -1  722.34    8.14
   4   0  -1  729.49    9.99
   4   0   0  293.47    6.00
  -4   0   0  291.00    4.69
   4   0   1  753.23   10.37
  -4   0   1  752.59    8.79
   4   0   2  236.15    5.59
   4   0   3 2087.99   21.09
   4   0   4  332.36    7.20
   4   0   5  216.30    6.03
   4   0   6  289.90    7.39
   4   0   7  411.85    9.21
   4   0   8  842.73   13.33
   4   0   8  828.59   14.30
   4   0   9   25.99    2.96
   4   0   9   27.95    2.74
   4   0  10  605.70   12.92
   4   0  10  592.49   12.09
   4   0  11  501.66   12.22
   4   0  11  484.83   11.19
   4   0  12  209.30    8.16
   4   0  13  308.70   10.20
  -4   0  15  473.08    8.65
   4   0  15  474.66    7.94
  -4   0  16  412.20    8.24
   4   0  16  425.56    7.52
  -4   0  17    0.89    1.48
   4   0  17   -0.27    0.99
  -4   0  18  264.46    6.72
   4   0  18  260.53    5.96
  -4   0  19   62.88    3.46
   4   0  19   70.05    2.99
  -4   0  20   29.46    2.60
   4   0  20   28.40    1.97
  -4   0  21   21.64    2.27
   4   0  21   20.33    1.72
  -4   0  22   21.08    2.11
   4   0  22   20.91    1.62
   4   0  23   46.72    2.92
  -4   0  23   51.51    2.68
   4   0  24   14.38    1.70
  -4   0  24   13.42    1.41
   4   0  25   68.43    2.49
  -4   0  25   73.64    2.47
   4   0  26    5.98    0.82
  -4  -1 -17   57.96    4.94
  -4  -1 -16  229.27    9.49
  -4  -1 -15   87.96    5.74
  -4   1 -14  121.66    5.76
  -4  -1 -14  111.46    6.11
  -4  -1 -13   75.88    4.93
  -4   1 -13   77.47    4.48
  -4  -1 -12   79.99    4.92
  -4   1 -12   72.97    4.24
  -4  -1 -11  232.04    7.79
  -4   1 -11  238.81    7.03
  -4  -1 -10   15.10    2.13
  -4   1 -10   14.72    2.00
  -4  -1  -9   41.22    3.14
  -4   1  -9   44.59    2.80
  -4  -1  -8  145.67    5.25
  -4   1  -8  138.41    4.65
  -4   1  -7  389.83    7.11
  -4  -1  -7  366.72    8.11
  -4   1  -6  267.44    5.44
  -4  -1  -6  256.47    6.23
  -4   1  -5   19.33    1.54
  -4  -1  -5   24.70    1.90
  -4  -1  -4  277.96    5.80
  -4   1  -4  290.95    4.88
  -4  -1  -3   81.56    2.94
  -4   1  -3   78.15    2.30
   4   1  -3   82.19    3.16
  -4   1  -2  246.40    4.00
  -4  -1  -2  241.05    4.72
   4   1  -2  245.15    5.38
   4   1  -1  427.07    7.22
   4  -1  -1  429.99    7.76
  -4  -1  -1  432.05    6.21
  -4   1  -1  421.96    5.56
   4   1   0  139.94    4.14
   4  -1   0  144.33    4.32
  -4   1   0  154.34    3.23
  -4  -1   0  152.64    3.38
   4   1   1  414.80    7.49
   4  -1   1  418.45    7.32
  -4  -1   1  415.43    6.06
   4   1   2  230.69    5.80
   4  -1   2  234.16    5.51
  -4  -1   2  242.68    4.72
   4  -1   3   71.95    3.11
   4   1   3   72.16    3.54
   4  -1   4  293.61    6.41
   4   1   4  286.47    7.07
   4  -1   5   20.63    2.11
   4   1   5   23.61    2.56
   4  -1   6  258.40    6.51
   4   1   6  279.51    7.65
   4  -1   7  446.46    9.61
   4  -1   7  422.13    8.84
   4   1   7  435.73   10.16
   4  -1   8  137.34    5.60
   4   1   8  133.11    4.57
   4   1   8  136.30    5.95
   4  -1   8  134.26    5.14
   4  -1   9   49.48    3.85
   4   1   9   46.55    2.93
   4   1   9   45.26    3.77
   4  -1   9   47.94    3.40
   4  -1  10   15.67    2.24
   4   1  10   13.91    2.71
   4  -1  10   14.62    2.46
   4   1  10   16.12    2.12
   4  -1  11  265.34    8.97
   4  -1  11  266.48    8.22
   4   1  11  262.81    9.26
   4  -1  12   76.22    5.24
   4  -1  12   80.68    4.72
   4   1  12   74.11    5.22
   4   1  13   78.98    5.59
   4   1  14  130.77    7.35
   4   1  15  107.31    6.90
   4  -1  15  105.34    3.57
  -4   1  15  108.86    3.88
  -4  -1  15   99.73    3.91
   4   1  15   98.02    3.38
  -4   1  16  258.92    6.37
  -4  -1  16  266.41    6.57
   4   1  16  273.49    5.77
   4  -1  16  271.49    5.99
  -4   1  17   63.72    3.36
  -4  -1  17   69.63    3.67
   4   1  17   65.73    2.94
   4  -1  17   66.63    3.04
  -4   1  18   78.69    3.70
  -4  -1  18   84.71    4.00
   4   1  18   81.03    3.15
   4  -1  18   79.00    3.36
  -4  -1  19   49.46    3.20
  -4   1  19   46.82    2.88
   4  -1  19   54.19    2.72
   4   1  19   49.11    2.50
  -4  -1  20    0.84    1.45
   4   1  20    2.39    1.03
   4  -1  20    2.70    1.18
  -4  -1  21   13.65    2.00
  -4   1  21   11.62    1.69
   4   1  21   14.18    1.42
   4  -1  21   11.12    1.36
  -4   1  22    6.94    1.44
  -4  -1  22    6.95    1.66
   4   1  22    6.10    1.03
   4  -1  22    7.35    1.22
   4  -1  23   25.49    2.36
   4   1  23   25.67    2.18
  -4   1  23   27.10    1.90
  -4  -1  23   27.31    2.12
   4  -1  24    2.14    1.30
  -4   1  24    1.45    0.81
  -4  -1  24    1.15    1.02
   4   1  24    2.70    1.15
  -4   1  25    6.14    0.85
   4   1  25    8.15    1.06
  -4  -1  25    8.25    1.14
   4  -1  25    6.63    1.13
   4  -1  26    3.20    0.78
  -4  -1  26    2.26    0.64
  -4  -2 -18   44.92    4.79
   4  -2 -18   53.54    5.59
  -4  -2 -17   -1.08    1.92
  -4  -2 -16   37.10    4.29
  -4  -2 -15   84.82    5.88
  -4  -2 -14   33.73    3.70
  -4  -2 -13   47.57    4.14
  -4   2 -12   73.83    3.84
  -4  -2 -12   72.91    4.81
  -4   2 -11  170.94    5.52
  -4  -2 -11  169.80    6.85
  -4   2 -10   28.19    2.20
  -4  -2 -10   26.00    2.84
  -4   2  -9  360.57    7.18
  -4  -2  -9  360.40    9.05
  -4   2  -8  466.69    7.75
  -4  -2  -8  440.66    9.92
  -4   2  -7  116.45    3.44
  -4  -2  -7  110.82    4.59
  -4   2  -6  105.65    3.01
  -4  -2  -6   98.88    4.11
  -4  -2  -5 1428.23   16.85
  -4   2  -5 1452.52   13.40
  -4  -2  -4  661.10   10.04
  -4   2  -4  660.56    7.16
   4   2  -4  658.07    9.06
  -4  -2  -3   95.37    3.40
  -4   2  -3   94.08    2.13
   4   2  -3   94.21    3.17
   4   2  -2  174.33    4.43
  -4  -2  -2  173.92    4.32
  -4   2  -2  173.30    3.05
  -4  -2  -1 1912.07   17.81
   4   2  -1 1904.45   18.99
  -4  -2   0   89.61    2.79
   4   2   0   80.25    3.41
   4  -2   1 1893.92   19.57
   4   2   1 1900.52   20.04
  -4  -2   1 1846.20   17.02
  -4  -2   2  182.94    4.09
   4   2   2  179.00    5.37
   4  -2   2  182.26    4.93
   4   2   3  106.25    4.48
   4  -2   3  105.05    3.72
   4   2   4  673.59   11.77
   4  -2   4  657.94    9.93
   4   2   5 1502.64   19.71
   4  -2   5 1492.49   16.78
   4  -2   6  118.32    5.16
   4   2   6  117.20    5.37
   4  -2   6  120.36    4.20
   4   2   7  116.20    5.56
   4  -2   7  123.70    4.48
   4  -2   7  116.57    5.43
   4   2   8  488.82   11.80
   4  -2   8  484.44    9.44
   4  -2   8  465.29   11.46
   4   2   9  363.47   10.68
   4  -2   9  386.48    8.67
   4  -2   9  379.55   10.64
   4  -2  10   27.30    3.49
   4  -2  10   30.98    2.71
   4   2  10   33.06    3.98
   4   2  11  166.34    7.82
   4  -2  11  157.94    7.51
   4   2  12   86.10    6.12
   4  -2  12   80.25    5.69
   4   2  13   43.59    4.57
   4  -2  13   45.92    4.49
  -4  -2  14   41.34    1.87
   4  -2  14   42.12    2.32
   4   2  14   38.24    4.42
  -4  -2  14   39.59    2.70
   4   2  15   99.85    7.22
   4  -2  15   91.72    3.43
   4   2  15   99.60    3.32
  -4  -2  15  102.20    4.04
  -4   2  15   98.78    3.64
   4  -2  16   45.77    2.59
   4   2  16   44.75    2.33
   4   2  16   40.84    4.81
  -4   2  16   47.82    2.80
  -4  -2  16   41.61    2.84
   4   2  17    1.64    0.95
   4  -2  17    2.69    1.26
  -4  -2  17    1.40    1.45
  -4   2  17    4.19    1.42
   4  -2  18   52.20    2.79
   4   2  18   54.17    2.50
  -4   2  18   53.96    3.01
  -4  -2  18   62.68    3.53
   4  -2  19  103.13    3.69
   4   2  19   96.65    3.27
  -4   2  19   94.25    3.84
  -4  -2  19  105.72    4.40
   4  -2  20   15.48    1.57
   4   2  20   16.13    1.43
  -4   2  20   16.05    1.91
  -4  -2  20   15.58    2.25
   4   2  21   22.24    1.64
   4  -2  21   24.13    1.81
  -4  -2  21   22.41    2.37
  -4   2  21   20.99    1.85
   4  -2  22    3.14    1.09
  -4  -2  22    1.02    1.38
  -4   2  22    2.72    1.14
   4  -2  23   11.76    1.27
  -4  -2  23    8.70    1.64
   4   2  23    8.58    1.46
   4  -2  23   10.93    1.87
  -4   2  23    8.40    1.23
   4  -2  24    7.79    1.51
   4   2  24   10.71    1.24
  -4  -2  24    9.87    1.41
   4  -2  25   14.25    1.43
  -4  -2  25   10.14    1.26
   4  -2  26    7.16    0.95
  -4  -2  26    6.53    0.81
  -4  -3 -17   91.24    6.54
  -4  -3 -16   13.72    2.90
  -4  -3 -15   96.93    6.83
  -4  -3 -14   22.02    3.18
  -4  -3 -13   14.55    2.57
  -4  -3 -12   56.80    4.49
  -4  -3 -11  163.59    7.05
  -4  -3 -10   24.35    2.92
  -4  -3  -9   33.66    3.21
  -4   3  -8   58.16    2.34
  -4  -3  -8   52.76    3.68
  -4   3  -7  473.20    6.31
  -4  -3  -7  490.36   10.19
  -4  -3  -6  274.77    7.15
  -4   3  -6  267.51    3.98
  -4  -3  -5  498.95    9.31
  -4   3  -5  495.54    5.28
   4   3  -4  432.23    6.81
  -4  -3  -4  428.96    8.30
  -4   3  -4  423.41    4.48
  -4  -3  -3  436.40    8.00
   4   3  -3  442.63    7.18
  -4  -3  -2  282.26    5.86
   4   3  -2  278.30    5.82
  -4  -3  -1  626.49    8.98
   4   3  -1  642.97    9.77
  -4  -3   0 1158.84   12.65
   4   3   0 1163.34   14.71
  -4  -3   1  618.19    8.30
   4   3   1  614.14   10.50
   4   3   2  270.59    7.10
  -4  -3   2  276.66    5.22
   4   3   3  408.23    9.21
   4  -3   3  418.22    7.79
  -4  -3   3  408.44    6.91
   4  -3   4  437.90    7.97
   4  -3   4  433.06    9.76
   4   3   4  435.49    9.80
   4  -3   5  501.46    8.74
   4  -3   5  518.56   11.23
   4   3   5  504.77   11.24
   4  -3   6  289.40    8.81
   4  -3   6  286.03    6.33
   4   3   6  281.88    8.74
   4  -3   7  481.32   12.01
   4  -3   7  501.16    8.75
   4   3   7  500.38   12.13
   4   3   8   50.42    4.43
   4  -3   8   54.20    2.90
   4  -3   8   54.11    4.71
   4   3   9   34.41    4.13
   4  -3   9   34.74    2.41
   4  -3   9   34.49    4.06
   4   3  10   28.78    3.74
   4  -3  10   27.23    3.72
   4  -3  11  180.08    8.60
   4   3  11  179.07    8.60
   4  -3  12   52.92    4.91
   4   3  12   56.47    5.35
   4  -3  13   13.22    3.13
   4   3  13   15.70    3.30
   4   3  14   21.14    3.98
   4  -3  14   19.11    1.66
   4  -3  14   12.75    2.94
  -4  -3  14   16.20    1.88
   4   3  15  103.68    3.28
  -4  -3  15  117.15    4.38
   4   3  15  108.35    7.79
   4  -3  15  110.72    3.87
   4   3  16   15.74    3.60
  -4  -3  16   11.53    1.90
   4  -3  16    9.73    1.44
   4   3  16   17.10    1.47
  -4  -3  17  108.12    4.42
   4   3  17  102.26    3.27
   4  -3  17  111.26    3.83
  -4  -3  18   16.98    2.25
   4  -3  18   14.85    1.66
   4   3  18   17.56    1.50
  -4  -3  19    1.46    1.63
   4   3  19    1.86    0.94
   4  -3  19    1.04    1.16
  -4  -3  20    3.12    1.73
   4  -3  20    3.90    1.18
   4   3  20    2.81    0.91
  -4  -3  21    8.68    1.92
   4  -3  21   11.55    1.38
  -4  -3  22   16.64    2.07
   4   3  22   16.19    1.80
   4  -3  22   18.13    1.50
  -4  -3  23    4.97    1.41
   4  -3  23    2.75    1.52
   4  -3  23    4.42    0.96
  -4  -3  24   13.44    1.49
   4  -3  24   14.27    1.65
   4  -3  25   19.06    1.51
  -4  -3  25   22.24    1.54
   4  -3  26   16.53    1.15
  -4  -3  26   17.60    1.13
   4  -4 -17   50.16    5.56
  -4  -4 -17   46.50    5.17
  -4  -4 -16   83.67    6.34
  -4  -4 -15   24.50    3.54
  -4  -4 -14  106.37    7.01
  -4  -4 -13   61.69    5.04
  -4  -4 -12   78.94    5.44
  -4  -4 -11    3.54    2.00
  -4  -4 -10  163.72    7.23
  -4  -4  -9   56.65    4.14
  -4  -4  -8  215.18    7.38
  -4  -4  -7  161.90    6.05
  -4  -4  -6  330.60    8.35
  -4  -4  -5  245.29    6.91
  -4  -4  -4  121.03    4.58
   4   4  -4  126.30    3.46
  -4  -4  -3   27.20    2.45
   4   4  -3   32.10    2.04
  -4  -4  -2  329.70    6.90
   4   4  -2  339.06    6.79
  -4  -4  -1  676.17    9.88
   4   4  -1  701.54   10.82
  -4  -4   0  614.73    8.90
   4   4   0  641.23   10.87
  -4  -4   1  732.92    9.59
   4  -4   1  733.94   12.59
   4  -4   2  351.11    8.85
   4   4   2  356.93    8.67
  -4  -4   2  344.98    6.21
   4  -4   3   25.91    2.70
   4   4   3   29.84    3.09
  -4  -4   3   30.93    1.97
   4  -4   4  115.15    5.67
   4   4   4  116.18    5.57
   4  -4   5  261.22    8.78
   4   4   5  250.11    8.53
   4  -4   6  360.94   10.83
   4   4   6  347.39   10.43
   4  -4   7  180.09    8.01
   4   4   7  162.12    7.59
   4  -4   8  231.66    9.43
   4   4   8  242.43    9.44
   4  -4   9   62.95    5.49
   4   4   9   62.22    5.16
   4  -4  10  177.73    8.90
   4   4  10  184.84    8.83
   4   4  11    0.99    2.28
   4  -4  11    2.93    2.46
   4   4  12   77.79    6.46
   4  -4  12   72.43    6.22
   4   4  13   68.61    6.17
   4  -4  13   71.06    2.90
  -4  -4  13   71.80    3.25
   4  -4  13   69.69    6.16
   4   4  14  129.29    8.62
   4  -4  14  125.65    8.45
   4  -4  14  124.18    3.97
  -4  -4  14  120.25    4.42
  -4  -4  15   29.14    2.62
   4  -4  15   32.00    4.81
   4   4  15   27.21    4.61
   4  -4  15   29.58    2.17
   4   4  15   24.91    1.56
  -4  -4  16   85.02    3.97
   4   4  16   84.57    7.61
   4  -4  16   87.06    3.44
   4   4  16   77.97    2.67
   4   4  17   50.29    2.19
   4  -4  17   50.65    2.76
   4   4  17   54.54    6.40
  -4  -4  17   50.39    3.28
  -4  -4  18   88.13    4.18
   4   4  18   85.06    2.80
   4  -4  18   83.92    3.36
  -4  -4  19   19.35    2.40
   4  -4  19   16.92    1.79
  -4  -4  20    4.18    1.75
   4  -4  20    3.12    1.06
  -4  -4  21   40.42    2.94
   4  -4  21   38.66    2.09
   4  -4  22   32.72    1.86
  -4  -4  22   31.05    2.38
   4  -4  22   32.62    2.60
   4  -4  23    0.67    1.27
  -4  -4  23    0.20    1.20
  -4  -4  24   13.35    1.44
   4  -4  24   10.56    1.43
   4  -4  25   10.98    1.18
  -4  -4  25   12.71    1.20
  -4  -5 -16   65.93    5.71
   4  -5 -16   71.37    6.28
   4  -5 -15   11.38    3.15
  -4  -5 -15    9.48    2.67
  -4  -5 -14   53.28    5.23
  -4  -5 -13   42.72    4.30
  -4  -5 -12  199.43    8.66
  -4  -5 -11   45.64    4.19
  -4  -5 -10   36.05    3.65
  -4  -5  -9    4.18    1.90
  -4  -5  -8   22.24    2.89
  -4  -5  -7   69.50    4.32
  -4  -5  -6  255.71    7.87
   4  -5  -5  153.38    4.79
  -4  -5  -5  152.33    5.69
   4  -5  -4  314.44    7.22
  -4  -5  -4  305.25    7.79
   4   5  -4  311.18    5.66
   4  -5  -3  113.99    4.54
  -4  -5  -3  122.01    4.60
   4   5  -3  117.49    3.89
  -4  -5  -2  123.91    4.35
   4  -5  -2  117.79    4.85
   4   5  -2  116.75    4.21
  -4  -5  -1   90.75    3.58
   4  -5  -1   88.46    4.48
   4   5  -1   94.57    4.14
  -4  -5   0  693.04    9.95
   4   5   0  684.01   12.26
   4  -5   0  672.45   12.89
  -4  -5   1   75.33    2.98
   4  -5   1   86.39    4.77
   4   5   1   80.63    4.34
  -4  -5   2  120.10    3.71
   4  -5   2  119.22    5.84
   4   5   2  117.73    5.53
  -4  -5   3  115.64    3.78
   4  -5   3  103.79    5.70
   4   5   3  117.16    5.74
   4  -5   4  317.01   10.08
   4   5   4  304.34    9.62
   4  -5   5  154.36    7.83
   4   5   5  147.45    7.07
   4  -5   6  256.42    9.90
   4   5   6  249.26    9.31
   4  -5   7   85.21    6.19
   4   5   7   82.16    5.81
   4   5   8   21.13    3.67
   4  -5   8   19.72    3.52
   4   5   9   10.83    3.25
   4  -5   9    4.37    2.71
   4   5  10   37.32    4.66
   4  -5  10   39.06    4.88
   4   5  11   36.05    4.73
   4  -5  11   39.02    5.07
   4   5  12  204.03   10.60
   4  -5  12  194.35   10.57
  -4  -5  13   43.26    2.67
   4   5  13   50.88    5.89
   4  -5  13   40.50    5.44
   4  -5  13   43.84    2.40
  -4  -5  14   61.62    3.26
   4   5  14   63.80    6.73
   4  -5  14   55.16    5.87
   4  -5  14   62.72    3.01
  -4  -5  15   14.38    2.12
   4  -5  15   10.32    1.43
   4   5  15   15.04    4.31
   4  -5  15    8.27    3.33
   4  -5  16   73.16    3.15
  -4  -5  16   72.62    3.70
   4   5  16   64.22    7.21
  -4  -5  17    9.04    1.95
   4  -5  17    9.99    1.51
  -4  -5  18   48.26    3.16
   4  -5  18   50.59    2.59
  -4  -5  19   27.39    2.60
   4  -5  19   26.79    1.98
  -4  -5  20   63.22    3.46
   4  -5  20   62.85    2.64
  -4  -5  21   40.29    2.74
   4  -5  21   37.93    1.95
   4  -5  22   39.40    2.67
  -4  -5  22   39.93    2.55
   4  -5  22   40.28    1.91
  -4  -5  23    3.34    1.17
   4  -5  23    5.44    1.45
   4  -5  24    8.66    1.23
  -4  -5  24    9.17    1.24
   4  -5  25    1.48    0.79
  -4  -5  25    1.46    0.71
   4  -6 -23   12.97    1.21
   4  -6 -18   28.89    2.00
   4  -6 -17    4.24    1.04
  -4  -6 -15  101.55    7.00
   4  -6 -15   86.42    7.23
  -4  -6 -14   38.91    4.34
   4  -6 -14   35.34    4.51
  -4  -6 -14   37.68    2.08
  -4  -6 -13   58.09    2.54
   4  -6 -13   59.39    5.62
  -4  -6 -13   54.02    5.24
  -4  -6 -12  114.35    6.90
  -4  -6 -11  208.15    8.81
  -4  -6 -10  153.84    7.31
  -4  -6  -9   80.50    5.40
  -4  -6  -8  205.45    8.02
  -4  -6  -7  102.54    5.42
  -4  -6  -6  109.61    5.37
  -4  -6  -5   -0.03    1.47
  -4  -6  -4  125.42    5.31
   4  -6  -4  137.68    5.29
  -4  -6  -3   93.07    4.30
   4   6  -3   98.09    3.74
   4  -6  -3   93.63    4.68
  -4  -6  -2   96.62    4.09
   4   6  -2  103.90    4.32
   4  -6  -2  103.74    5.10
  -4  -6  -1   51.48    2.89
   4   6  -1   48.61    3.42
   4  -6  -1   50.06    3.88
   4  -6   0  221.82    4.29
  -4  -6   0  228.39    5.70
   4   6   0  247.23    7.65
   4  -6   0  251.41    8.59
  -4  -6   1   47.07    2.53
   4  -6   1   48.83    4.39
   4   6   1   47.27    3.80
   4  -6   2  109.37    6.09
   4   6   2  101.67    5.55
  -4  -6   2  100.94    3.64
   4  -6   3   94.30    5.97
   4   6   3   93.85    5.54
  -4  -6   3   99.38    3.72
   4  -6   4  128.84    7.06
   4   6   4  133.06    6.83
   4  -6   5    1.18    2.42
   4   6   5   -1.95    2.51
   4   6   6  117.10    6.86
   4  -6   6  121.24    7.44
   4   6   7  107.32    6.89
   4  -6   7   99.48    6.89
   4   6   8  226.81   10.28
   4  -6   8  227.41   10.62
   4   6   9   96.13    7.16
   4  -6   9   96.66    7.38
   4   6  10  173.13    9.80
   4  -6  10  164.14    9.70
   4   6  11  241.78   11.73
   4  -6  11  228.93   11.69
  -4  -6  12  118.82    4.10
   4  -6  12  108.30    8.50
   4  -6  12  122.68    3.87
   4   6  12  119.18    8.81
  -4  -6  13   60.44    3.20
   4  -6  13   62.73    2.83
   4  -6  13   51.99    6.34
   4   6  13   62.23    6.61
  -4  -6  14   39.47    2.63
   4  -6  14   32.01    5.10
   4  -6  14   35.76    2.26
   4   6  14   42.26    6.06
  -4  -6  15  106.85    4.20
   4   6  15  107.17    9.15
   4  -6  15   97.67    8.51
   4  -6  15   97.57    3.49
   4  -6  16   76.85    3.15
  -4  -6  16   75.17    3.68
  -4  -6  17    4.94    1.76
   4  -6  17    3.17    1.15
  -4  -6  18   25.56    2.47
   4  -6  18   27.89    2.00
   4  -6  19   29.80    1.88
  -4  -6  19   36.04    2.64
  -4  -6  20   23.29    2.29
   4  -6  20   22.30    1.59
   4  -6  21    8.96    1.05
  -4  -6  21    8.08    1.56
   4  -6  21   10.22    1.83
   4  -6  22    4.77    0.82
  -4  -6  22    3.32    1.22
   4  -6  22    4.52    1.32
   4  -6  23   11.20    1.40
  -4  -6  23   13.60    1.43
   4  -6  24    2.30    0.83
  -4  -6  24    3.47    0.87
  -4  -7 -24   19.12    1.32
  -4  -7 -23    7.73    1.16
   4  -7 -22    0.61    0.83
   4  -7 -21    1.45    0.95
   4  -7 -19   14.41    1.41
   4  -7 -18   14.17    1.45
   4  -7 -17    3.37    1.02
   4  -7 -16   42.02    2.24
  -4  -7 -15   20.75    1.71
  -4  -7 -14  153.50    8.94
   4  -7 -14  146.46    8.61
  -4  -7 -14  155.84    4.24
  -4  -7 -13   18.35    1.66
   4  -7 -13   15.46    3.40
  -4  -7 -13   23.06    3.70
  -4  -7 -12   83.68    6.02
   4  -7 -12   82.99    6.12
  -4  -7 -12   84.73    3.21
  -4  -7 -11  341.97   11.74
   4  -7 -11  302.90   11.38
   4  -7 -10  121.00    6.83
  -4  -7 -10  120.77    6.82
   4  -7 -10  123.40    3.47
   4  -7  -9   29.66    3.58
  -4  -7  -9   27.60    3.36
  -4  -7  -8  242.04    8.88
  -4  -7  -7  269.31    9.15
  -4  -7  -6   56.53    4.12
   4  -7  -5  206.76    6.92
  -4  -7  -5  220.82    7.56
   4  -7  -4  122.62    5.01
  -4  -7  -4  141.72    5.63
   4  -7  -3    2.94    1.59
  -4  -7  -3    1.77    1.24
   4  -7  -3    2.81    1.05
   4  -7  -2  350.10   10.00
  -4  -7  -2  350.78    8.23
   4  -7  -2  346.60    7.23
   4  -7  -1  184.13    7.64
  -4  -7  -1  188.15    5.63
   4   7  -1  198.12    6.81
   4   7   0    0.69    1.75
   4  -7   0    1.86    2.14
  -4  -7   0    0.15    0.91
   4  -7   1  187.24    8.29
   4   7   1  185.16    7.47
  -4  -7   1  179.55    5.09
   4   7   2  349.66   10.75
   4  -7   2  355.71   11.64
  -4  -7   2  361.31    7.30
   4  -7   3    2.21    2.42
   4   7   3    4.23    2.22
  -4  -7   3    2.47    0.97
   4  -7   4  135.47    7.73
   4   7   4  140.42    7.23
   4  -7   5  222.93   10.24
   4   7   5  225.35    9.59
   4  -7   6   63.18    5.98
   4   7   6   58.74    5.56
   4  -7   7  287.75   12.65
   4   7   7  290.75   11.84
   4  -7   8  254.65   12.19
   4   7   8  266.99   11.72
   4  -7   9   40.37    5.54
   4   7   9   30.01    4.47
   4   7  10  127.68    8.77
   4  -7  10  130.07    9.22
  -4  -7  10  122.03    3.73
   4  -7  11  346.02   15.35
  -4  -7  11  350.06    6.98
   4  -7  11  337.78    7.56
   4   7  11  361.38   15.14
   4   7  12   87.36    8.06
  -4  -7  12   88.33    3.56
   4  -7  12   92.37    3.34
   4  -7  12   84.07    7.98
   4  -7  12   78.62    3.73
   4  -7  13   18.04    4.55
  -4  -7  13   17.71    1.93
   4  -7  13   19.62    1.74
   4   7  13   14.33    4.38
   4  -7  13   15.52    1.87
   4   7  14  168.83   11.30
   4  -7  14  150.33   10.73
   4  -7  14  167.44    4.58
  -4  -7  14  155.33    4.90
   4  -7  15   20.20    1.76
  -4  -7  15   22.13    2.28
   4  -7  16   39.04    2.24
  -4  -7  16   38.63    2.69
   4  -7  17    4.20    1.10
  -4  -7  17    2.69    1.45
   4  -7  18   15.20    1.52
  -4  -7  18   15.80    2.02
   4  -7  19   12.03    1.25
  -4  -7  19   10.41    1.84
   4  -7  19   10.49    1.82
   4  -7  20   29.78    1.64
   4  -7  20   27.17    2.30
  -4  -7  20   27.03    2.18
   4  -7  21    0.92    0.63
  -4  -7  21    1.87    1.16
   4  -7  21    2.85    1.23
   4  -7  22   -0.85    1.02
  -4  -7  22    0.42    0.92
  -4  -7  23    8.03    1.08
   4  -7  23    8.04    1.11
  -4  -7  24   15.45    1.06
  -4  -8 -23    5.85    0.97
  -4  -8 -22   -1.11    1.07
   4  -8 -21    5.30    0.96
  -4  -8 -21    7.12    1.38
   4  -8 -20   29.41    1.71
   4  -8 -20   36.68    2.09
  -4  -8 -20   36.74    2.56
   4  -8 -19    7.87    1.41
   4  -8 -19    5.81    1.08
   4  -8 -18   30.75    1.97
   4  -8 -18   32.06    2.28
   4  -8 -17    4.45    1.32
   4  -8 -17    5.50    1.14
   4  -8 -16   73.96    3.46
  -4  -8 -16   71.31    2.75
   4  -8 -16   70.95    2.86
  -4  -8 -15   50.15    2.52
   4  -8 -15   49.09    2.52
  -4  -8 -14   65.59    2.88
  -4  -8 -13  277.92   11.52
  -4  -8 -13  275.13    5.94
  -4  -8 -12   54.39    5.21
   4  -8 -12   49.54    4.93
   4  -8 -12   58.83    3.12
  -4  -8 -12   59.47    2.81
   4  -8 -11   29.57    2.31
  -4  -8 -11   33.56    2.21
  -4  -8 -11   33.45    4.11
   4  -8 -11   27.75    3.80
   4  -8 -10  116.57    4.04
  -4  -8 -10  115.80    6.72
   4  -8 -10  111.22    6.82
  -4  -8  -9  261.89    9.97
   4  -8  -9  246.24    9.53
   4  -8  -9  254.62    5.83
   4  -8  -9  264.97    5.38
  -4  -8  -8  163.83    7.59
   4  -8  -8  155.23    7.24
  -4  -8  -8  164.19    4.88
   4  -8  -8  171.46    4.13
  -4  -8  -7  298.67    9.93
   4  -8  -7  276.41    9.10
  -4  -8  -6  127.07    6.13
   4  -8  -6  124.15    5.84
   4  -8  -5  690.41   13.54
  -4  -8  -5  698.77   14.30
  -4  -8  -4   43.78    3.40
  -4  -8  -3   20.87    2.32
   4  -8  -2   21.71    3.10
  -4  -8  -2   20.37    2.16
   4  -8  -1   13.96    2.78
  -4  -8  -1   15.96    1.82
  -4  -8   0  219.00    6.08
   4  -8   0  232.44    9.59
   4   8   0  220.57    8.13
  -4  -8   1   14.34    1.59
   4  -8   1   13.17    3.15
   4   8   1   13.77    2.74
   4  -8   2   25.32    3.73
   4   8   2   21.88    2.98
   4  -8   3   19.83    3.64
   4   8   3   19.03    3.28
   4  -8   4   49.33    5.33
   4   8   4   46.68    4.62
   4  -8   5  683.73   19.32
   4   8   5  688.11   17.80
   4  -8   6  134.49    8.93
   4   8   6  126.72    7.98
   4  -8   7  289.50   13.25
   4   8   7  297.30   12.39
   4   8   8  157.23    9.51
   4  -8   8  165.61    4.47
  -4  -8   8  157.79    4.24
  -4  -8   8  158.94    5.20
   4  -8   8  148.82    4.92
   4  -8   8  160.27   10.12
   4   8   9  252.65   12.38
   4  -8   9  262.65   13.29
  -4  -8   9  248.15    5.49
   4  -8   9  258.94    5.87
  -4  -8   9  255.55    6.69
  -4  -8   9  257.94    5.22
   4  -8   9  257.08    6.63
  -4  -8  10  101.68    3.62
   4  -8  10   99.83    8.64
   4  -8  10  111.44    4.48
  -4  -8  10  104.43    3.28
   4   8  10  109.10    8.52
   4   8  11   27.96    4.92
   4  -8  11   27.03    2.51
  -4  -8  11   33.69    2.29
  -4  -8  11   29.16    1.82
   4  -8  11   26.35    4.63
   4  -8  12   54.28    3.32
   4  -8  12   52.25    6.99
   4   8  12   54.05    6.84
  -4  -8  12   57.24    2.85
   4  -8  13  262.17   14.68
   4  -8  13  263.57    7.06
   4   8  13  288.20   14.84
  -4  -8  13  274.49    6.34
   4  -8  14   66.09    2.82
  -4  -8  14   66.82    3.20
   4  -8  14   68.47    3.61
   4  -8  15   51.40    2.47
  -4  -8  15   50.03    2.89
   4  -8  16   76.39    2.85
  -4  -8  16   75.55    3.46
  -4  -8  17    3.60    1.35
   4  -8  17    4.46    1.42
   4  -8  17    7.54    1.11
   4  -8  18   33.51    1.75
  -4  -8  18   33.76    2.38
   4  -8  18   29.71    2.31
   4  -8  19    8.85    1.61
  -4  -8  19    9.21    1.50
   4  -8  19    6.23    0.85
   4  -8  20   30.40    2.10
  -4  -8  20   31.85    2.08
   4  -8  20   30.66    1.49
   4  -8  21    5.22    1.16
  -4  -8  21    7.09    1.20
   4  -8  22    2.19    0.87
  -4  -8  22    0.06    0.78
  -4  -8  23    4.62    0.76
  -4  -9 -22    7.57    0.74
  -4  -9 -22    6.96    0.99
   4  -9 -21   22.18    1.24
  -4  -9 -21   23.23    1.71
   4  -9 -20    8.06    1.06
  -4  -9 -20    6.91    1.36
   4  -9 -20   10.60    1.23
   4  -9 -19    2.56    0.86
  -4  -9 -19    3.35    1.46
   4  -9 -19    5.39    1.15
   4  -9 -18   37.25    2.11
   4  -9 -18   37.94    2.23
  -4  -9 -18   42.33    2.81
   4  -9 -17   17.59    1.66
   4  -9 -17   13.27    1.72
  -4  -9 -17   18.94    2.31
  -4  -9 -17   17.06    1.40
   4  -9 -16   65.69    2.83
   4  -9 -16   63.13    3.12
  -4  -9 -16   64.06    3.62
  -4  -9 -16   61.82    2.62
   4  -9 -15    5.82    1.28
  -4  -9 -15    3.71    1.79
   4  -9 -15    6.21    1.65
  -4  -9 -15    6.00    1.23
   4  -9 -14   96.57    3.49
  -4  -9 -14   97.66    3.56
   4  -9 -14   96.95    3.90
  -4  -9 -14   98.10    4.42
   4  -9 -13   46.96    2.48
   4  -9 -13   45.63    2.79
  -4  -9 -13   44.33    3.12
  -4  -9 -13   45.45    2.57
  -4  -9 -12    0.99    1.07
   4  -9 -12    0.91    1.02
   4  -9 -12    1.06    1.20
  -4  -9 -12    1.79    1.66
   4  -9 -12    1.27    2.04
  -4  -9 -12    0.57    1.62
   4  -9 -11   69.72    3.25
  -4  -9 -11   72.54    3.74
  -4  -9 -11   75.75    3.23
  -4  -9 -11   73.45    5.96
   4  -9 -11   64.93    5.59
   4  -9 -10   58.91    2.98
  -4  -9 -10   62.20    3.38
  -4  -9 -10   62.52    5.14
   4  -9 -10   62.16    5.14
  -4  -9 -10   61.99    2.89
   4  -9  -9   36.57    3.84
  -4  -9  -9   35.98    2.71
   4  -9  -9   34.47    2.36
  -4  -9  -9   33.67    3.77
   4  -9  -8   89.33    3.47
  -4  -9  -8   94.59    3.87
   4  -9  -8   83.03    5.56
  -4  -9  -8   91.13    5.80
   4  -9  -8   93.21    3.20
   4  -9  -7   23.85    1.74
   4  -9  -7   23.74    1.99
  -4  -9  -7   26.57    3.26
   4  -9  -7   24.68    1.68
  -4  -9  -7   24.87    2.18
   4  -9  -6  192.17    4.49
   4  -9  -6  196.72    4.40
  -4  -9  -6  194.56    7.79
  -4  -9  -6  199.13    5.30
   4  -9  -6  188.95    4.92
   4  -9  -5  148.45    3.85
  -4  -9  -5  147.58    6.50
  -4  -9  -5  147.13    4.51
   4  -9  -5  148.57    3.77
  -4  -9  -4   71.30    4.34
  -4  -9  -3   88.37    4.58
  -4  -9  -2   88.75    4.35
   4  -9  -1   67.20    5.51
   4  -9   0   29.28    4.01
   4  -9   1   66.84    5.75
   4   9   1   65.28    4.88
   4  -9   2   76.39    6.33
   4   9   2   82.30    5.80
   4  -9   3   80.67    6.89
   4   9   3   95.00    6.40
   4   9   4   60.14    5.54
   4  -9   4   64.17    3.21
  -4  -9   4   70.95    2.72
   4  -9   4   62.39    6.12
  -4  -9   4   66.45    3.46
   4   9   5  154.44    8.95
  -4  -9   5  167.67    4.26
   4  -9   5  166.32   10.20
   4  -9   5  157.53    5.06
  -4  -9   5  154.31    4.36
  -4  -9   5  163.15    5.35
   4   9   6  207.06   10.43
   4  -9   6  198.35    5.80
  -4  -9   6  197.33    4.65
   4  -9   6  204.54   11.45
  -4  -9   6  203.28    4.94
   4  -9   6  203.50    5.11
  -4  -9   6  201.47    6.01
   4   9   7   21.61    4.30
  -4  -9   7   26.90    1.95
   4  -9   7   27.68    2.12
  -4  -9   7   26.02    1.81
   4  -9   7   24.45    4.62
   4  -9   7   26.19    2.48
  -4  -9   7   21.00    2.34
   4  -9   8   89.07    4.13
   4  -9   8   92.24    3.55
  -4  -9   8   93.23    3.45
   4  -9   8   86.91    8.26
   4   9   8   90.77    7.74
  -4  -9   8   89.08    3.15
  -4  -9   8   91.53    4.22
   4   9   9   32.41    5.09
  -4  -9   9   34.62    2.25
   4  -9   9   37.79    2.46
  -4  -9   9   37.83    2.13
   4  -9   9   38.77    3.02
   4  -9   9   37.64    5.57
   4   9  10   59.31    6.75
  -4  -9  10   62.57    2.97
   4  -9  10   66.65    7.83
  -4  -9  10   66.21    2.74
   4  -9  10   63.64    3.78
  -4  -9  11   80.27    2.96
   4  -9  11   79.76    4.09
   4  -9  11   85.71    9.03
   4   9  11   75.89    7.67
   4   9  12    1.41    2.62
  -4  -9  12    0.69    0.86
   4  -9  12   -0.52    1.46
   4  -9  13   45.84    3.27
  -4  -9  14  101.93    3.70
   4  -9  14   99.18    4.45
   4  -9  15    7.11    1.69
  -4  -9  15    5.40    1.26
  -4  -9  16   60.66    2.91
  -4  -9  17   18.36    1.74
  -4  -9  18   37.92    2.28
   4  -9  18   37.84    2.24
   4  -9  19    5.60    1.15
  -4  -9  19    4.22    1.01
   4  -9  20    5.36    0.99
  -4  -9  20    4.51    0.97
  -4  -9  21   19.64    1.28
  -4 -10 -21    3.12    0.91
  -4 -10 -21    1.65    0.58
  -4 -10 -20    2.98    1.06
   4 -10 -20    3.11    0.80
  -4 -10 -19    0.10    1.08
   4 -10 -19    1.65    0.85
   4 -10 -19    2.23    0.86
   4 -10 -18   13.50    1.40
  -4 -10 -18   16.66    1.82
   4 -10 -18   15.71    1.46
  -4 -10 -17   45.54    2.07
   4 -10 -17   42.36    2.28
  -4 -10 -17   44.06    2.86
   4 -10 -17   42.74    2.29
  -4 -10 -16   24.59    2.39
   4 -10 -16   23.43    1.89
  -4 -10 -16   22.73    1.68
   4 -10 -16   23.98    2.02
   4 -10 -15    3.55    1.31
  -4 -10 -15    6.39    1.89
  -4 -10 -15    3.60    1.01
   4 -10 -15    3.52    1.23
  -4 -10 -14   10.54    2.00
   4 -10 -14    8.46    1.51
  -4 -10 -14    6.85    1.36
   4 -10 -14    9.47    1.55
   4 -10 -13   33.63    2.39
  -4 -10 -13   28.74    2.10
   4 -10 -13   31.98    2.26
  -4 -10 -13   34.36    2.69
  -4 -10 -12   33.76    2.29
   4 -10 -12   28.07    2.11
   4 -10 -12   27.13    2.24
  -4 -10 -12   30.20    2.67
   4 -10 -11   28.19    2.28
  -4 -10 -11   25.31    2.51
  -4 -10 -11   28.39    2.16
   4 -10 -11   25.14    2.02
   4 -10 -10   11.74    1.70
  -4 -10 -10   13.61    2.05
  -4 -10 -10   13.88    2.92
   4 -10 -10   12.41    1.45
  -4 -10 -10   12.70    1.57
  -4 -10  -9  109.03    6.57
  -4 -10  -9  123.28    4.67
   4 -10  -9  104.98    3.98
   4 -10  -9  113.31    3.67
  -4 -10  -9  108.10    3.88
   4 -10  -8   23.74    1.85
   4 -10  -8   22.07    2.04
  -4 -10  -8   21.68    3.14
  -4 -10  -8   22.92    2.24
  -4 -10  -8   19.30    1.94
   4 -10  -7   42.70    2.65
  -4 -10  -7   40.79    2.64
   4 -10  -7   38.91    2.25
  -4 -10  -7   42.77    4.01
  -4 -10  -7   40.40    2.42
   4 -10  -6   55.54    2.94
  -4 -10  -6   53.71    3.03
   4 -10  -6   57.64    2.57
  -4 -10  -6   53.25    4.21
   4 -10  -6   57.06    2.57
  -4 -10  -5   60.38    4.34
   4 -10  -5   52.56    2.78
  -4 -10  -5   53.02    2.98
   4 -10  -5   54.03    2.49
   4 -10  -5   55.30    2.54
  -4 -10  -5   55.92    2.35
  -4 -10  -4   74.76    3.45
   4 -10  -4   79.98    2.91
  -4 -10  -4   77.52    2.78
   4 -10  -4   75.69    2.95
  -4 -10  -3  117.39    4.16
   4 -10  -3  121.09    3.59
  -4 -10  -3  116.31    3.48
  -4 -10  -2   -0.02    1.27
  -4 -10  -2    1.46    0.82
   4 -10  -2    0.49    1.16
   4 -10  -2    0.92    0.93
  -4 -10  -1    3.78    1.08
   4 -10  -1    4.18    1.55
   4 -10  -1    2.32    0.88
   4 -10   0    2.91    2.36
  -4 -10   0    1.76    0.99
   4 -10   0    2.53    1.29
   4 -10   1    2.27    1.24
   4 -10   1    2.21    2.05
  -4 -10   1    1.67    0.99
   4 -10   1    1.82    1.29
   4 -10   2    1.65    1.08
   4 -10   2   -1.90    2.28
   4 -10   2    0.17    1.21
  -4 -10   2    1.75    0.87
   4 -10   3  119.33    4.66
  -4 -10   3  126.44    3.81
   4 -10   3  122.32    3.98
  -4 -10   3  121.33    4.08
  -4 -10   3  129.19    4.94
   4 -10   3  117.11    8.32
   4  10   3  119.80    7.59
   4 -10   4   79.88    3.95
  -4 -10   4   81.46    3.06
   4 -10   4   78.55    3.22
  -4 -10   4   76.02    3.25
  -4 -10   4   79.69    3.98
   4 -10   4   74.54    7.11
   4  10   4   76.72    6.23
   4 -10   5   57.46    2.77
  -4 -10   5   50.22    2.76
   4  10   5   53.91    5.76
   4 -10   5   53.44    6.27
  -4 -10   5   59.07    2.70
   4 -10   5   56.32    3.47
  -4 -10   5   62.20    3.64
   4 -10   6   59.00    3.51
  -4 -10   6   60.67    3.63
  -4 -10   6   61.10    2.90
   4 -10   6   66.27    3.05
   4  10   6   65.56    6.39
   4 -10   6   57.95    6.49
  -4 -10   6   61.51    2.77
   4  10   7   40.64    5.49
  -4 -10   7   40.43    2.32
   4 -10   7   39.52    5.89
  -4 -10   7   39.71    2.44
   4 -10   7   43.04    2.63
   4 -10   7   42.58    3.19
   4 -10   8   19.04    4.65
   4 -10   8   18.93    1.88
  -4 -10   8   22.92    2.12
  -4 -10   8   17.52    1.65
   4 -10   8   18.93    2.46
   4  10   8   23.36    4.66
  -4 -10   9  115.41    3.72
   4 -10   9  126.09   10.31
   4  10   9  112.29    8.98
   4 -10   9  111.88    4.96
  -4 -10   9  115.06    4.05
   4 -10   9  115.83    4.19
  -4 -10  10   20.57    2.11
  -4 -10  10   14.17    1.48
   4 -10  10   14.66    2.30
   4 -10  10   10.73    4.06
   4  10  10   11.31    3.78
   4 -10  11   24.54    2.71
  -4 -10  11   26.81    1.86
   4 -10  12   29.26    2.91
   4 -10  13   32.44    2.97
   4 -10  14    9.55    1.92
   4 -10  15    5.57    1.53
   4 -11 -20    4.92    0.68
  -4 -11 -20    4.27    0.67
  -4 -11 -20    5.84    0.91
   4 -11 -19   10.39    1.03
  -4 -11 -19    9.96    1.25
   4 -11 -18    7.94    1.08
  -4 -11 -18   10.38    1.43
   4 -11 -18    8.88    1.09
   4 -11 -17    1.11    0.89
  -4 -11 -17    3.21    1.30
   4 -11 -17    3.14    0.99
  -4 -11 -16   18.12    2.01
   4 -11 -16   15.19    1.55
  -4 -11 -16   16.66    1.39
   4 -11 -16   16.81    1.63
  -4 -11 -15    9.53    1.82
   4 -11 -15    5.53    1.25
  -4 -11 -15    6.61    1.16
   4 -11 -15    7.65    1.42
  -4 -11 -14   26.75    2.51
   4 -11 -14   24.38    1.92
  -4 -11 -14   25.67    1.94
   4 -11 -14   26.25    2.02
  -4 -11 -13   61.76    2.86
   4 -11 -13   62.18    3.02
  -4 -11 -13   59.77    3.42
   4 -11 -13   59.21    2.88
  -4 -11 -12   18.81    2.32
   4 -11 -12   19.02    1.90
  -4 -11 -12   18.58    1.84
   4 -11 -12   17.63    1.78
  -4 -11 -11   12.98    2.07
   4 -11 -11   12.18    1.69
  -4 -11 -11   10.63    1.63
   4 -11 -11   15.50    1.82
  -4 -11 -10    9.82    1.86
   4 -11 -10   11.41    1.71
  -4 -11 -10   10.51    1.58
   4 -11 -10   12.38    1.67
  -4 -11  -9   13.66    2.15
   4 -11  -9   13.16    1.87
  -4 -11  -9   14.49    1.88
   4 -11  -9   13.97    1.73
  -4 -11  -8   29.94    2.59
   4 -11  -8   28.73    2.30
   4 -11  -8   29.16    2.10
  -4 -11  -8   30.22    2.17
  -4 -11  -7   86.52    3.99
   4 -11  -7   88.40    3.72
   4 -11  -7   88.13    3.36
  -4 -11  -7   86.06    3.55
  -4 -11  -6   13.42    1.69
  -4 -11  -6   15.65    2.11
   4 -11  -6   12.38    1.55
  -4 -11  -5   26.11    2.07
  -4 -11  -5   24.48    1.64
   4 -11  -5   23.89    1.87
  -4 -11  -4    4.75    1.22
  -4 -11  -4    5.86    1.09
  -4 -11  -4    7.12    1.77
   4 -11  -4    7.54    1.29
  -4 -11  -3    0.17    1.02
  -4 -11  -3    1.65    0.95
   4 -11  -3    1.76    0.96
  -4 -11  -2   48.46    2.50
  -4 -11  -2   47.32    2.41
   4 -11  -2   52.57    3.17
   4 -11  -2   45.95    2.38
  -4 -11  -1  192.25    4.78
  -4 -11  -1  200.94    4.89
   4 -11  -1  203.71    6.11
   4 -11  -1  197.32    4.70
  -4 -11   0    2.67    1.10
  -4 -11   0    3.52    1.09
   4 -11   0    2.97    1.51
   4 -11   1  208.68    6.35
  -4 -11   1  207.83    5.05
   4 -11   1  209.17    5.44
   4 -11   2   49.16    5.91
   4 -11   2   50.07    3.29
  -4 -11   2   48.10    2.51
   4 -11   2   57.71    3.31
  -4 -11   2   46.74    2.78
   4 -11   3   -1.83    3.09
   4 -11   3    0.26    1.60
  -4 -11   3    1.09    1.08
   4 -11   3    5.65    2.28
  -4 -11   3    0.52    1.32
   4 -11   4    4.07    3.00
   4 -11   4    3.32    1.71
  -4 -11   4    6.16    1.31
  -4 -11   4    7.06    1.46
   4 -11   4    6.40    1.50
   4 -11   5   28.80    2.24
   4 -11   5   33.43    5.43
  -4 -11   5   27.71    2.25
   4 -11   5   29.57    2.85
  -4 -11   5   29.83    2.12
   4 -11   6   16.28    4.77
   4 -11   6   15.35    1.79
  -4 -11   6   13.83    1.79
  -4 -11   6   13.73    1.62
   4 -11   6   15.45    2.24
   4  11   6   13.30    3.64
   4  11   7   90.16    7.99
  -4 -11   7   93.95    3.45
   4 -11   7   76.15    8.12
   4 -11   7   95.11    3.82
  -4 -11   7   95.00    3.71
   4 -11   7   91.82    4.64
  -4 -11   8   28.97    2.03
   4 -11   8   28.83    2.31
  -4 -11   8   30.74    2.27
   4 -11   8   26.99    2.93
  -4 -11   9   13.64    1.49
   4 -11   9   11.59    2.40
  -4 -11   9   12.26    1.74
  -4 -11  10   10.50    1.39
  -4 -11  10   11.21    1.71
   4 -11  10   11.90    2.40
   4 -11  11   12.02    2.29
   4 -11  12   16.06    2.40
   4 -11  13   61.29    3.75
   4 -11  14   25.45    2.48
   4 -11  15    6.68    1.52
   4 -12 -19    6.61    0.74
  -4 -12 -19    7.60    0.81
  -4 -12 -19    9.33    1.02
   4 -12 -18    0.64    0.65
  -4 -12 -18    1.33    0.65
  -4 -12 -18    1.80    0.96
  -4 -12 -17   17.98    1.62
   4 -12 -17   19.58    1.51
   4 -12 -16    0.92    0.91
  -4 -12 -16    3.28    1.19
  -4 -12 -15    4.71    1.05
   4 -12 -15    7.14    1.28
   4 -12 -15    6.43    1.15
  -4 -12 -15    5.95    1.53
  -4 -12 -14    4.48    1.13
   4 -12 -14    3.60    1.15
  -4 -12 -14    6.65    1.68
   4 -12 -14    4.73    1.18
  -4 -12 -13    0.35    1.04
   4 -12 -13    0.59    1.21
  -4 -12 -13    0.58    1.44
   4 -12 -13    2.80    1.19
  -4 -12 -12    1.90    1.11
   4 -12 -12    4.86    1.39
  -4 -12 -12    3.80    1.69
   4 -12 -12    3.87    1.22
  -4 -12 -11   14.37    1.68
   4 -12 -11   13.14    1.67
  -4 -12 -11   12.83    2.11
   4 -12 -11   14.22    1.71
  -4 -12 -10    6.50    1.41
   4 -12 -10    7.25    1.43
  -4 -12 -10    6.58    1.78
   4 -12 -10    6.98    1.49
  -4 -12  -9   10.05    1.58
  -4 -12  -9   11.12    1.89
   4 -12  -9   12.53    1.63
   4 -12  -8   29.02    2.14
  -4 -12  -8   28.74    2.20
  -4 -12  -8   32.06    2.74
  -4 -12  -7    7.18    1.40
  -4 -12  -7    7.66    1.91
   4 -12  -7    7.75    1.44
  -4 -12  -6   34.87    2.43
  -4 -12  -6   37.05    2.86
   4 -12  -6   34.37    2.28
  -4 -12  -5   11.85    1.51
   4 -12  -5   12.96    1.60
  -4 -12  -5   15.28    1.42
  -4 -12  -4   51.40    2.69
  -4 -12  -4   54.15    2.47
   4 -12  -4   52.82    2.68
   4 -12  -3   15.22    1.67
  -4 -12  -3   13.01    1.57
  -4 -12  -3   13.87    1.45
  -4 -12  -2   18.16    1.74
   4 -12  -2   19.88    1.73
   4 -12  -2   19.79    2.28
  -4 -12  -2   18.86    1.71
   4 -12  -1    9.69    1.91
  -4 -12  -1    7.25    1.29
  -4 -12  -1    6.37    1.19
   4 -12  -1    9.01    1.28
   4 -12  -1    7.87    1.41
  -4 -12   0    9.13    1.36
   4 -12   0   10.94    1.64
   4 -12   0   10.87    1.99
  -4 -12   0   12.66    1.44
   4 -12   1    8.94    1.92
  -4 -12   1    7.02    1.34
   4 -12   1    6.97    1.46
  -4 -12   1    7.61    1.66
   4 -12   2   16.89    2.44
  -4 -12   2   17.79    1.74
   4 -12   2   15.35    1.93
  -4 -12   2   17.31    2.00
   4 -12   3   20.66    2.63
  -4 -12   3   18.56    1.98
   4 -12   3   19.06    1.91
  -4 -12   3   16.21    1.72
   4 -12   4   56.06    3.77
  -4 -12   4   50.26    2.67
  -4 -12   4   53.80    3.07
   4 -12   4   56.88    3.02
   4 -12   5   13.71    2.36
   4 -12   5   16.63    1.82
  -4 -12   5   15.50    1.87
  -4 -12   5   14.50    1.72
   4 -12   6   32.92    3.13
  -4 -12   6   33.31    2.21
   4 -12   6   36.28    2.41
  -4 -12   6   34.78    2.53
   4 -12   7    6.92    2.23
   4 -12   7    9.57    1.66
  -4 -12   7    9.04    1.60
  -4 -12   7    8.36    1.46
   4 -12   8   29.35    3.11
  -4 -12   8   29.76    2.06
   4 -12   8   28.28    2.29
  -4 -12   8   29.45    2.28
   4 -12   9   16.27    2.66
  -4 -12   9   12.00    1.76
   4 -12  10    7.48    2.18
   4 -12  11   13.62    2.30
   4 -12  12    1.66    1.66
   4 -12  13    0.74    1.64
   4 -12  14    8.00    1.73
  -4 -13 -17    3.67    0.66
   4 -13 -17    5.30    0.81
  -4 -13 -16   15.07    1.15
   4 -13 -16   14.91    1.24
  -4 -13 -15   36.52    2.14
  -4 -13 -15   35.25    1.68
   4 -13 -15   35.93    1.86
  -4 -13 -14    1.51    0.85
   4 -13 -14    1.23    0.89
  -4 -13 -14    2.97    1.33
  -4 -13 -13    4.95    1.13
   4 -13 -13    4.67    1.19
  -4 -13 -13    3.45    1.43
  -4 -13 -12    1.63    1.14
   4 -13 -12    1.41    1.11
  -4 -13 -12    1.98    1.53
  -4 -13 -11   21.74    1.84
   4 -13 -11   22.34    1.85
  -4 -13 -11   25.19    2.32
  -4 -13 -10    3.95    1.39
   4 -13 -10    2.90    1.25
  -4 -13 -10    0.87    1.50
   4 -13  -9   21.24    1.95
  -4 -13  -9   20.99    1.89
   4 -13  -8    8.12    1.45
  -4 -13  -8    7.18    1.44
   4 -13  -7   16.37    1.68
  -4 -13  -7   13.08    1.59
   4 -13  -6    9.44    1.44
  -4 -13  -6    9.13    1.53
   4 -13  -5    1.58    1.11
  -4 -13  -5    0.07    1.07
   4 -13  -4   45.44    2.44
  -4 -13  -4   44.37    2.46
   4 -13  -3    4.14    1.07
  -4 -13  -3    7.10    1.18
  -4 -13  -3    3.64    1.09
   4 -13  -2   28.62    1.93
   4 -13  -2   30.17    2.66
  -4 -13  -2   27.57    1.90
  -4 -13  -2   29.45    1.99
   4 -13  -2   28.98    2.28
   4 -13  -1   38.38    3.06
   4 -13  -1   40.50    2.61
  -4 -13  -1   48.71    2.51
  -4 -13  -1   42.89    2.25
  -4 -13   0   17.59    1.67
  -4 -13   0   18.03    1.53
   4 -13   0   17.85    2.33
   4 -13   0   24.11    2.08
  -4 -13   0   19.65    2.28
  -4 -13   1   34.51    2.24
   4 -13   1   39.14    2.56
  -4 -13   1   42.05    2.93
   4 -13   1   40.97    3.21
   4 -13   2   28.43    2.82
   4 -13   2   28.18    2.26
  -4 -13   2   30.84    2.50
  -4 -13   2   30.83    2.16
   4 -13   3    7.86    2.12
  -4 -13   3    8.87    1.44
   4 -13   3    6.08    1.43
  -4 -13   3    5.56    1.47
   4 -13   4   46.98    2.72
   4 -13   4   49.15    3.55
  -4 -13   4   48.00    2.88
  -4 -13   4   49.98    2.60
   4 -13   5    4.37    2.11
   4 -13   5    0.48    1.14
  -4 -13   5    3.59    1.42
  -4 -13   5    2.22    1.17
   4 -13   6    9.72    1.64
  -4 -13   6    9.72    1.69
   4 -13   6   10.43    2.35
   4 -13   7   15.08    1.81
  -4 -13   7   15.92    1.83
   4 -13   7   12.52    2.52
  -4 -13   8    6.99    1.49
   4 -13   8    9.20    2.41
  -4 -13   9   20.04    1.96
   4 -13   9   24.30    2.91
   4 -13  10   -2.31    1.87
   4 -13  11   25.48    2.75
   4 -13  12    0.60    1.54
   4 -13  13    3.29    1.58
   4 -14 -16    9.02    0.81
   4 -14 -15    6.66    0.82
  -4 -14 -15    5.46    0.75
  -4 -14 -14   20.24    1.24
   4 -14 -14   19.50    1.33
  -4 -14 -13    4.74    0.84
   4 -14 -13    4.13    0.96
   4 -14 -12    7.11    1.15
  -4 -14 -12    7.33    0.99
  -4 -14 -12    7.18    1.10
   4 -14 -11   11.94    1.37
  -4 -14 -11   11.05    1.11
  -4 -14 -11    9.80    1.23
  -4 -14 -10   27.38    1.59
   4 -14 -10   24.34    1.78
  -4 -14 -10   28.44    1.80
  -4 -14  -9   14.67    1.37
   4 -14  -9   17.72    1.65
  -4 -14  -9   18.15    1.63
   4 -14  -8   39.64    2.18
  -4 -14  -8   40.08    1.90
  -4 -14  -8   42.74    2.32
   4 -14  -7   73.69    2.88
  -4 -14  -7   75.81    2.92
   4 -14  -6    4.18    1.11
  -4 -14  -6    4.47    1.18
   4 -14  -5    2.83    1.01
   4 -14  -5    1.36    1.16
  -4 -14  -5    0.73    1.01
   4 -14  -4   18.30    1.60
   4 -14  -4   21.59    1.92
  -4 -14  -4   18.20    1.62
   4 -14  -3   83.50    3.45
  -4 -14  -3   86.57    3.07
   4 -14  -3   83.29    2.95
   4 -14  -2    5.80    1.36
  -4 -14  -2    4.72    1.56
  -4 -14  -2    5.38    1.07
  -4 -14  -1   16.87    1.42
   4 -14  -1   20.06    1.86
   4 -14  -1   20.41    2.31
   4 -14   0  102.84    3.76
  -4 -14   0   98.97    4.05
   4 -14   0  101.67    4.45
  -4 -14   1   21.99    2.21
   4 -14   1   21.15    1.95
   4 -14   1   24.36    2.57
   4 -14   2    5.62    1.30
  -4 -14   2    6.21    1.49
   4 -14   2    5.96    1.90
   4 -14   3   92.65    4.54
   4 -14   3   85.25    3.40
  -4 -14   3   88.82    3.68
   4 -14   4   20.57    1.87
  -4 -14   4   18.08    1.93
   4 -14   4   18.12    2.40
   4 -14   5    1.85    1.25
  -4 -14   5    1.03    1.24
   4 -14   5    1.69    1.76
   4 -14   6    3.37    1.19
  -4 -14   6    4.88    1.50
   4 -14   6    4.31    2.06
   4 -14   7   84.26    4.36
  -4 -14   7   80.11    3.36
  -4 -14   8   43.57    2.49
   4 -14   8   40.02    3.18
   4 -14   9   20.97    2.53
   4 -14  10   26.05    2.51
   4 -14  11   10.09    1.89
   4 -15 -13   14.07    1.00
  -4 -15 -12   13.81    0.96
   4 -15 -12   12.90    1.04
  -4 -15 -11   23.92    1.35
   4 -15 -11   19.19    1.32
  -4 -15 -10    4.00    0.73
   4 -15 -10    4.39    0.89
   4 -15 -10    3.90    0.84
   4 -15  -9    1.46    0.75
   4 -15  -9    0.44    0.74
   4 -15  -8   20.10    1.41
   4 -15  -8   22.38    1.52
  -4 -15  -8   22.13    1.53
   4 -15  -7   21.04    1.52
   4 -15  -7   24.70    1.68
  -4 -15  -7   20.74    1.51
   4 -15  -6   42.01    1.95
   4 -15  -6   45.39    2.24
  -4 -15  -6   43.38    2.04
   4 -15  -5    4.59    1.10
  -4 -15  -5    2.86    1.29
  -4 -15  -5    2.34    0.94
   4 -15  -5    3.27    0.89
  -4 -15  -4   17.28    1.40
   4 -15  -4   19.11    1.72
  -4 -15  -4   18.14    1.98
  -4 -15  -3    3.79    0.85
  -4 -15  -3    6.01    1.45
   4 -15  -3    4.17    1.22
  -4 -15  -2   13.11    1.17
  -4 -15  -2   12.51    1.80
   4 -15  -2   14.26    1.60
  -4 -15  -1    4.04    1.40
   4 -15  -1    5.73    1.24
   4 -15   0    6.09    1.24
  -4 -15   0    4.56    1.36
   4 -15   0    4.99    1.47
   4 -15   1    5.68    1.20
  -4 -15   1    5.28    1.43
   4 -15   1    5.19    1.55
   4 -15   2   14.89    1.59
  -4 -15   2   10.36    1.59
   4 -15   2   13.28    1.97
   4 -15   3    5.97    1.25
  -4 -15   3    4.10    1.38
   4 -15   3    7.08    1.82
   4 -15   4   18.93    1.72
  -4 -15   4   19.12    1.85
   4 -15   4   15.94    2.18
   4 -15   5    3.58    1.11
  -4 -15   5    2.23    1.06
  -4 -15   6   48.88    2.55
   4 -15   6   53.20    3.26
  -4 -15   7   23.71    1.85
   4 -15   7   26.41    2.46
   4 -15   8   26.41    2.43
   4 -15   9   -0.06    1.27
  -4 -16 -11    2.60    0.64
  -4 -16 -10    6.24    0.87
  -4 -16  -9    0.76    0.75
   4 -16  -9   -0.60    0.47
  -4 -16  -8   12.93    1.23
   4 -16  -8   11.80    0.96
   4 -16  -8   11.35    0.84
  -4 -16  -7    7.04    1.13
   4 -16  -7    4.61    0.79
   4 -16  -6   26.49    1.44
  -4 -16  -6   28.13    1.79
  -4 -16  -5    1.83    0.96
   4 -16  -5    3.05    0.84
  -4 -16  -4    2.12    1.10
   4 -16  -4    3.01    0.83
  -4 -16  -3    8.92    1.30
   4 -16  -3    6.48    1.05
   4 -16  -2    9.01    1.13
  -4 -16  -2    9.50    1.35
   4 -16  -1   16.76    1.64
  -4 -16  -1   14.95    1.54
   4 -16   0   10.32    1.33
  -4 -16   0    0.60    1.08
   4 -16   1   14.36    1.32
  -4 -16   1   15.71    1.59
   4 -16   2    9.32    1.25
  -4 -16   2    8.97    1.35
   4 -16   3    9.79    1.20
  -4 -16   3    9.47    1.31
  -4 -16   4    3.25    1.02
  -4 -16   5    2.43    0.97
  -4 -17  -7   59.78    1.86
  -4 -17  -6   24.02    1.30
  -4 -17  -5    5.87    0.83
  -4 -17  -4    5.34    0.85
  -4 -17  -3   15.35    1.22
   4 -17  -2    1.30    0.60
  -4 -17  -2    0.38    0.72
   4 -17  -1    9.99    0.92
  -4 -17  -1    9.75    1.07
   4 -17   0    1.01    0.59
  -4 -17   0    1.44    0.76
  -4 -17   1   11.65    1.15
  -4 -17   2    0.12    0.72
  -4 -17   3   15.35    1.21
  -5   0 -15    0.08    1.39
  -5   0 -14    1.82    1.37
  -5   0 -13    0.72    1.25
  -5   0 -12   -0.04    1.15
  -5   0 -11   -0.25    1.26
  -5   0 -10    2.40    1.31
  -5   0  -9    1.97    1.50
  -5   0  -8    1.60    1.30
  -5   0  -7    1.48    1.23
  -5   0  -6   -0.41    0.99
  -5   0  -5   -0.03    0.89
  -5   0  -4    0.68    0.84
  -5   0  -3    2.06    0.88
  -5   0  -2    1.49    0.77
   5   0  -2    0.76    1.65
  -5   0  -1    1.74    0.89
   5   0  -1    0.29    1.63
  -5   0   0    1.40    0.89
   5   0   0    0.75    1.56
  -5   0   1   -0.28    0.99
   5   0   1    2.69    1.63
   5   0   2   -0.52    1.52
   5   0   3    1.02    1.57
   5   0   4    1.03    1.52
   5   0   5    0.06    1.56
   5   0   6    0.82    1.68
   5   0   7    1.30    1.71
   5   0   8    1.06    1.87
   5   0   9    2.26    1.84
   5   0   9    0.58    1.71
   5   0  10    2.14    2.15
   5   0  10    0.27    1.65
   5   0  11    0.61    1.60
   5   0  11    1.24    1.69
   5   0  12    0.93    1.71
   5   0  13   -2.59    1.88
  -5   0  14    0.61    1.15
   5   0  14    1.75    1.01
  -5   0  15   -1.11    1.23
   5   0  15   -0.06    0.96
  -5   0  16    1.43    1.37
   5   0  16   -0.05    1.08
  -5   0  17   -0.37    1.37
   5   0  17    0.17    1.11
  -5   0  18   -0.89    1.43
   5   0  18    1.52    1.18
  -5   0  19   -0.10    1.35
   5   0  19   -0.42    1.03
  -5   0  20    3.61    1.78
   5   0  20   -1.16    1.10
  -5   0  21   -0.53    1.35
   5   0  21   -0.23    1.02
  -5   0  22    0.14    1.19
   5   0  22    0.86    0.98
  -5   0  23   -1.01    1.08
   5   0  24    0.03    1.11
  -5   0  24    0.67    0.90
  -5   0  25   -2.37    0.80
   5   0  25   -0.17    0.83
  -5  -1 -17   67.28    5.40
  -5  -1 -16    4.37    1.85
  -5  -1 -15   56.55    4.55
  -5  -1 -14   61.10    4.71
  -5  -1 -13   25.46    3.24
  -5   1 -13   25.15    2.66
  -5  -1 -12   31.74    3.14
  -5   1 -12   30.00    3.08
  -5  -1 -11  255.95    8.04
  -5   1 -11  250.77    7.40
  -5  -1 -10  213.64    7.02
  -5   1 -10  215.35    6.34
  -5  -1  -9  117.98    5.32
  -5   1  -9  140.36    4.84
  -5   1  -8   72.80    3.45
  -5  -1  -8   71.93    3.89
  -5   1  -7   50.82    2.63
  -5  -1  -7   49.67    3.19
  -5  -1  -6  115.49    4.21
  -5   1  -6  115.60    3.71
  -5  -1  -5   95.29    3.67
  -5   1  -5   86.16    2.97
  -5   1  -4  117.46    3.18
  -5  -1  -4  110.06    3.72
  -5   1  -3  144.58    3.41
  -5  -1  -3  150.85    4.14
   5   1  -3  154.02    4.81
  -5  -1  -2  921.68   10.95
  -5   1  -2  903.07    9.79
   5   1  -2  905.40   12.44
  -5   1  -1 1142.90   11.56
  -5  -1  -1 1154.14   12.45
   5   1  -1 1141.74   14.37
   5  -1  -1 1119.56   14.89
  -5   1   0  707.74    8.67
   5   1   0  698.76   10.73
   5  -1   0  707.69   10.98
  -5  -1   0  695.67    8.85
   5  -1   1 1134.53   14.50
   5   1   1 1124.28   14.68
  -5  -1   1 1125.37   12.35
   5  -1   2  895.03   12.73
   5   1   2  880.77   12.95
  -5  -1   2  886.37   11.02
   5  -1   3  151.06    4.91
   5   1   3  159.74    5.39
   5  -1   4  112.79    4.44
   5   1   4  111.30    4.74
   5  -1   5   90.78    4.08
   5   1   5   86.78    4.48
   5   1   6  119.95    5.39
   5  -1   6  120.90    4.87
   5  -1   7   51.48    3.38
   5   1   7   48.91    3.96
   5  -1   8   79.16    4.50
   5   1   8   72.70    4.72
   5  -1   8   72.14    4.10
   5   1   9  141.96    5.22
   5  -1   9  136.14    5.76
   5   1   9  141.22    6.58
   5  -1   9  145.90    6.32
   5  -1  10  210.90    7.39
   5   1  10  220.63    8.50
   5   1  10  222.23    6.95
   5  -1  10  214.44    8.01
   5   1  11  262.15    9.62
   5  -1  11  267.69    8.55
   5  -1  11  256.49    9.04
   5   1  12   30.55    3.66
   5  -1  12   31.22    3.24
   5  -1  12   33.33    3.62
   5   1  13   31.86    3.73
   5   1  14   64.73    2.78
   5  -1  14   68.64    2.96
   5   1  14   65.98    5.35
  -5  -1  14   66.49    3.14
   5  -1  15   63.38    2.96
   5   1  15   64.29    2.90
   5   1  15   65.09    5.53
  -5   1  15   62.80    3.03
  -5  -1  15   67.05    3.29
   5  -1  16   10.44    1.54
   5   1  16   11.06    1.50
  -5   1  16    8.28    1.55
  -5  -1  16    5.87    1.56
   5  -1  17   78.81    3.30
   5   1  17   76.65    3.16
  -5  -1  17   81.71    3.69
  -5   1  17   73.32    3.56
   5  -1  18   32.84    2.30
   5   1  18   33.17    2.19
  -5   1  18   32.88    2.55
  -5  -1  18   34.19    2.81
   5  -1  19    4.22    1.19
   5   1  19    5.05    1.18
  -5   1  19    5.98    1.58
  -5  -1  19    5.15    1.64
   5  -1  20   64.93    2.89
   5   1  20   63.23    2.69
  -5  -1  20   62.67    3.39
  -5   1  20   57.72    3.05
  -5   1  21    9.02    1.60
  -5  -1  21    7.40    1.76
   5   1  21   11.05    1.30
   5  -1  21   12.43    1.44
  -5  -1  22    0.91    1.26
  -5   1  22    2.76    1.19
   5   1  22    2.04    0.86
   5  -1  22    0.68    0.92
  -5   1  23   14.42    1.49
  -5  -1  23   14.52    1.70
   5  -1  23   15.87    1.36
   5   1  24   14.57    1.53
   5  -1  24   17.68    1.77
  -5   1  24   14.41    1.38
  -5  -1  24   16.82    1.54
  -5  -1  25   12.19    1.20
   5   1  25    9.38    1.08
   5  -1  25    9.72    1.20
   5  -1  26   15.21    1.08
  -5  -2 -17   26.21    3.53
  -5  -2 -16   86.97    6.07
  -5  -2 -15    0.98    1.48
  -5  -2 -14   39.85    3.90
  -5  -2 -13   70.48    5.29
  -5  -2 -12  109.98    5.79
  -5  -2 -11  167.64    6.88
  -5   2 -11  171.08    5.47
  -5  -2 -10   30.35    2.92
  -5   2 -10   31.22    2.29
  -5  -2  -9  126.75    5.43
  -5   2  -9  129.16    4.26
  -5  -2  -8   19.22    2.45
  -5   2  -8   17.48    1.60
  -5  -2  -7  157.14    5.55
  -5   2  -7  161.51    4.13
  -5  -2  -6  498.20    9.46
  -5   2  -6  484.57    7.05
  -5   2  -5    4.08    0.72
  -5  -2  -5    2.71    1.32
  -5   2  -4  281.85    4.64
  -5  -2  -4  293.50    6.65
   5   2  -4  291.84    6.42
  -5   2  -3  600.62    7.10
  -5  -2  -3  603.43    9.34
  -5   2  -2 1277.84   12.17
  -5  -2  -2 1283.17   14.41
   5   2  -2 1272.22   15.34
  -5  -2  -1  927.00   11.23
   5   2  -1  891.47   12.60
   5   2   0  205.71    5.76
   5  -2   0  206.58    6.14
   5  -2   1  936.22   13.51
   5   2   1  924.44   13.51
  -5  -2   1  937.60   11.14
   5  -2   2 1311.64   16.12
   5   2   2 1277.55   16.88
  -5  -2   2 1264.65   13.95
   5  -2   3  634.43   10.53
   5   2   3  618.11   11.55
  -5  -2   3  625.74    9.92
   5  -2   4  294.33    6.94
   5   2   4  280.62    7.91
   5  -2   5    6.65    1.65
   5   2   5    3.80    1.96
   5  -2   6  514.03    9.71
   5   2   6  500.94   11.56
   5  -2   7  175.22    5.77
   5  -2   7  173.91    6.77
   5   2   7  165.53    6.97
   5  -2   8   15.38    2.20
   5   2   8   14.04    2.90
   5  -2   8   17.37    2.96
   5  -2   9  130.57    5.28
   5   2   9  121.85    6.43
   5   2   9  130.65    4.65
   5  -2   9  122.84    6.39
   5   2  10   33.14    3.86
   5  -2  10   34.17    2.97
   5  -2  10   32.99    3.60
   5  -2  11  196.72    6.85
   5  -2  11  184.53    8.18
   5   2  11  187.55    8.53
   5  -2  12  114.42    6.87
   5   2  12  117.79    6.94
   5  -2  13  106.72    6.78
   5   2  13   94.09    6.68
  -5  -2  14   38.32    2.52
   5  -2  14   43.46    2.39
   5   2  14   41.72    2.26
   5   2  14   45.96    5.03
  -5   2  15    4.85    1.25
  -5  -2  15    5.10    1.60
   5   2  15    3.85    2.24
   5  -2  15    3.67    1.12
   5   2  15    3.99    1.06
   5   2  16   91.12    3.29
   5  -2  16   97.13    3.67
   5   2  16   99.78    7.35
  -5   2  16   91.11    3.69
  -5  -2  16   88.98    3.97
   5  -2  17   26.16    2.13
   5   2  17   30.40    2.09
  -5   2  17   28.66    2.24
  -5  -2  17   28.84    2.46
   5  -2  18   41.13    2.53
   5   2  18   42.48    2.34
  -5   2  18   39.75    2.60
  -5  -2  18   44.43    3.04
   5  -2  19   16.77    1.75
   5   2  19   16.37    1.51
  -5  -2  19   18.15    2.30
  -5   2  19   15.22    1.75
   5  -2  20   14.43    1.64
   5   2  20   15.31    1.54
  -5   2  20   17.12    1.82
  -5  -2  20   15.07    2.05
   5   2  21   14.63    1.32
   5  -2  21   15.65    1.56
  -5  -2  21   17.05    2.18
  -5   2  21   16.83    1.78
   5  -2  22    3.97    1.04
  -5  -2  22    6.58    1.53
  -5   2  22    4.63    1.19
   5  -2  23   47.30    2.05
   5   2  23   39.53    2.32
  -5  -2  23   46.03    2.54
   5  -2  24    5.07    1.32
  -5  -2  24    6.69    1.21
   5   2  24    6.74    1.10
  -5  -2  25    4.08    0.95
   5  -2  25    2.01    0.95
   5  -2  26   10.63    1.03
  -5  -3 -17   17.51    3.17
  -5  -3 -16   17.52    3.24
  -5  -3 -15    7.30    1.91
  -5  -3 -14  152.21    7.77
  -5  -3 -13   63.39    4.86
  -5  -3 -12   30.07    3.73
  -5  -3 -11   11.97    2.41
  -5  -3 -10  104.74    5.70
  -5  -3  -9    6.11    1.93
  -5  -3  -8  256.90    7.79
  -5  -3  -7  258.66    7.77
  -5   3  -7  278.96    4.66
  -5   3  -6  563.11    6.67
  -5  -3  -6  551.06   10.71
  -5   3  -5    5.67    0.66
  -5  -3  -5    4.85    1.52
  -5   3  -4  908.74    8.87
  -5  -3  -4  929.16   13.32
   5   3  -4  916.32   12.10
  -5  -3  -3  298.93    6.74
   5   3  -3  300.72    6.57
  -5  -3  -2   64.50    3.05
   5   3  -2   65.74    3.18
  -5  -3  -1  183.35    4.75
   5   3  -1  186.35    5.48
  -5  -3   0  106.12    3.48
   5   3   0  113.83    4.53
  -5  -3   1  199.96    4.73
   5   3   1  212.53    6.36
  -5  -3   2   68.40    2.83
   5   3   2   65.13    3.86
  -5  -3   3  318.67    6.47
   5  -3   3  312.01    7.40
   5   3   3  308.35    8.40
   5  -3   4  897.20   13.30
   5   3   4  910.47   15.64
   5   3   5    8.76    2.55
   5  -3   5   10.27    1.81
   5  -3   5    8.31    2.12
   5  -3   6  544.78   10.04
   5   3   6  564.22   12.83
   5  -3   6  533.85   12.53
   5  -3   7  277.89    7.10
   5   3   7  275.70    9.40
   5  -3   7  285.10    9.48
   5  -3   8  285.10    7.34
   5   3   8  275.48    9.73
   5  -3   8  295.30   10.09
   5   3   9    5.98    2.33
   5  -3   9    5.59    1.40
   5  -3   9    6.62    2.84
   5   3  10  122.73    7.18
   5  -3  10  127.94    7.17
   5   3  11   14.87    3.24
   5  -3  11   13.01    3.02
   5   3  12   38.86    4.63
   5  -3  12   42.75    4.65
   5  -3  13   67.78    5.90
   5   3  13   69.23    5.98
  -5  -3  13   66.15    3.12
  -5  -3  14  163.28    4.95
   5   3  14  151.20    3.91
   5  -3  14  162.03    9.00
   5  -3  14  158.73    4.56
   5   3  14  154.31    9.17
  -5  -3  15    7.57    1.73
   5   3  15   11.90    3.51
   5   3  15    6.86    1.17
   5  -3  15   11.92    1.61
  -5  -3  16   20.02    2.25
   5   3  16   20.67    4.03
   5  -3  16   22.05    2.07
   5   3  16   19.95    1.56
  -5  -3  17   24.56    3.02
   5  -3  17   20.51    1.95
   5   3  17   18.67    1.52
  -5  -3  18   87.38    4.10
   5  -3  18   90.16    3.62
   5   3  18   89.41    3.04
  -5  -3  19   38.58    2.89
   5   3  19   37.46    1.97
   5  -3  19   38.32    2.40
  -5  -3  20    2.93    1.49
   5  -3  20    5.54    1.35
   5   3  20    5.35    0.96
  -5  -3  21    2.73    1.69
   5  -3  21    1.67    1.13
  -5  -3  22    3.52    1.45
   5  -3  22    4.78    1.08
   5  -3  23   14.55    2.00
  -5  -3  23   13.19    1.78
   5  -3  23   17.19    1.32
   5  -3  24    6.41    1.37
  -5  -3  24    7.09    1.21
  -5  -3  25    1.30    0.75
   5  -3  25    1.91    0.92
  -5  -4 -16   24.72    3.87
  -5  -4 -15   34.88    4.16
  -5  -4 -14   40.03    4.09
  -5  -4 -13   94.39    6.13
  -5  -4 -12    7.71    2.15
  -5  -4 -11  107.56    5.99
  -5  -4 -10  104.25    5.63
  -5  -4  -9  126.31    6.12
  -5  -4  -8   70.31    4.54
  -5  -4  -7  875.81   15.06
  -5  -4  -6  305.88    8.29
  -5  -4  -5  103.04    4.67
   5   4  -5   97.77    3.38
  -5  -4  -4  414.48    8.82
   5   4  -4  406.53    7.37
  -5  -4  -3  155.62    5.08
   5   4  -3  158.71    4.73
  -5  -4  -2  134.80    4.49
   5   4  -2  130.07    4.59
   5   4  -1  174.99    5.54
  -5  -4  -1  182.55    4.94
  -5  -4   0   39.85    2.30
   5   4   0   33.46    2.76
  -5  -4   1  190.19    4.85
   5   4   1  200.15    6.61
   5   4   2  130.90    5.55
  -5  -4   2  135.62    4.09
   5   4   3  155.82    6.46
   5  -4   3  163.35    6.47
  -5  -4   3  164.16    4.76
   5  -4   4  421.52   11.06
   5   4   4  426.57   10.89
   5   4   5  113.81    6.13
   5  -4   5  108.81    5.95
   5  -4   6  326.42   10.63
   5   4   6  320.65   10.30
   5  -4   7  881.94   18.59
   5  -4   7  919.50   13.44
   5   4   7  880.96   17.93
   5  -4   8   81.20    6.04
   5   4   8   77.65    5.73
   5  -4   9  126.35    7.49
   5   4   9  133.64    7.43
   5  -4  10  109.79    7.25
   5   4  10  120.54    7.49
   5  -4  11  117.41    7.60
   5   4  11  113.35    7.46
   5  -4  12    5.46    2.65
   5   4  12    3.55    2.59
   5  -4  13  109.53    3.68
   5  -4  13   98.77    7.54
  -5  -4  13  107.89    3.97
   5   4  13  109.76    8.04
   5   4  14   37.52    5.10
  -5  -4  14   43.70    2.78
   5  -4  14   51.19    5.78
   5  -4  14   42.36    2.47
   5   4  15   33.47    5.03
   5  -4  15   31.11    2.29
  -5  -4  15   37.84    2.76
   5  -4  15   31.85    4.60
   5   4  16   25.77    1.62
   5  -4  16   27.77    2.20
  -5  -4  16   22.82    2.32
   5   4  17   96.73    8.08
  -5  -4  17  105.08    4.36
   5  -4  17  109.27    3.94
   5   4  17  105.04    3.09
  -5  -4  18   36.97    2.85
   5   4  18   35.48    1.88
   5  -4  18   35.41    2.38
   5   4  19    1.25    0.77
   5  -4  19    0.98    1.14
  -5  -4  19    2.70    1.72
   5  -4  20   80.29    3.09
  -5  -4  20   85.45    3.90
   5  -4  21    5.46    1.17
  -5  -4  21    5.40    1.67
   5  -4  22   18.80    1.49
  -5  -4  22   20.27    2.06
   5  -4  23    7.70    0.96
   5  -4  23    8.75    1.61
  -5  -4  23    7.49    1.44
  -5  -4  24    4.66    1.13
   5  -4  24    5.02    1.22
  -5  -4  25    6.45    0.95
   5  -4  25    5.30    0.93
  -5  -5 -25   12.16    1.12
   5  -5 -16   17.78    1.50
   5  -5 -16   12.50    2.84
  -5  -5 -16   17.52    3.19
  -5  -5 -15   40.81    4.61
   5  -5 -15   47.38    2.20
  -5  -5 -14   56.88    5.24
  -5  -5 -13   12.73    2.76
  -5  -5 -12  529.40   14.49
  -5  -5 -11   10.08    2.40
  -5  -5 -10  282.27    9.66
  -5  -5  -9  142.99    6.87
  -5  -5  -8   14.14    2.50
  -5  -5  -7  117.09    5.58
  -5  -5  -6  107.15    5.14
   5  -5  -5  452.68    8.96
  -5  -5  -5  419.47    9.98
   5  -5  -4   40.76    2.92
  -5  -5  -4   42.83    3.15
   5   5  -4   40.85    2.43
   5  -5  -3  147.60    5.35
  -5  -5  -3  143.52    5.13
   5   5  -3  141.93    4.69
  -5  -5  -2  427.36    8.67
   5   5  -2  429.67    8.85
   5  -5  -2  426.68    9.66
  -5  -5  -1   23.00    2.10
   5  -5  -1   18.07    2.56
   5   5  -1   21.38    2.52
   5  -5   0  266.97    8.27
   5   5   0  278.70    7.88
  -5  -5   0  279.33    6.35
   5  -5   1   26.51    3.27
   5   5   1   28.06    3.17
  -5  -5   1   24.52    1.95
   5  -5   2  452.74   11.45
   5   5   2  447.92   11.08
  -5  -5   2  434.27    7.97
   5   5   3  152.62    6.79
   5  -5   3  154.23    7.12
  -5  -5   3  146.36    4.56
   5   5   4   45.19    4.39
   5  -5   4   45.51    4.32
   5  -5   5  427.65   12.45
   5   5   5  413.65   11.87
   5  -5   6  115.09    7.22
   5   5   6  106.58    6.52
   5  -5   7  125.96    7.53
   5   5   7  129.16    7.15
   5   5   8   15.81    3.50
   5  -5   8   15.02    3.35
   5  -5   9  166.10    9.07
   5   5   9  167.33    8.84
   5  -5  10  289.70   12.25
   5   5  10  283.75   11.82
   5  -5  11    8.20    3.19
   5   5  11   13.66    3.59
   5  -5  12  570.79    8.72
   5  -5  12  559.51   18.17
  -5  -5  12  568.15    9.23
   5   5  12  581.49   18.40
   5   5  13   17.07    4.30
  -5  -5  13   13.82    1.77
   5  -5  13   10.66    2.83
   5  -5  13   14.58    1.63
   5   5  14   60.71    6.65
  -5  -5  14   61.87    3.24
   5  -5  14   56.94    6.43
   5  -5  14   66.74    3.04
   5   5  15   44.13    6.08
  -5  -5  15   42.71    2.85
   5  -5  15   46.68    5.75
   5  -5  15   40.66    2.49
   5  -5  16   18.53    1.86
   5   5  16   18.39    4.35
  -5  -5  16   19.55    2.29
  -5  -5  17    2.43    1.51
   5  -5  17    3.17    1.19
  -5  -5  18    9.27    1.95
   5  -5  18    6.88    1.36
  -5  -5  19   11.08    2.01
   5  -5  19    8.06    1.40
  -5  -5  20   11.99    1.83
   5  -5  20   12.80    1.44
  -5  -5  21   21.76    2.17
   5  -5  21   19.46    1.50
   5  -5  22   59.96    3.09
  -5  -5  22   60.80    2.92
   5  -5  22   59.20    2.23
   5  -5  23    8.37    1.43
  -5  -5  23    9.34    1.37
  -5  -5  24    5.63    1.03
   5  -5  24    6.23    1.08
   5  -5  25    9.10    0.97
  -5  -5  25   11.24    0.99
  -5  -6 -24   11.45    1.19
   5  -6 -18   -0.22    0.87
   5  -6 -17   10.43    1.33
   5  -6 -16   44.20    2.33
  -5  -6 -15   60.80    5.61
   5  -6 -15   62.24    5.96
   5  -6 -15   63.76    2.65
   5  -6 -14    1.16    1.90
  -5  -6 -14    1.22    0.91
  -5  -6 -13   36.97    4.52
  -5  -6 -12  446.12   13.69
  -5  -6 -11    1.02    1.52
  -5  -6 -10  171.06    8.00
  -5  -6  -9  124.46    6.41
  -5  -6  -8  281.30    9.14
  -5  -6  -7  218.68    7.94
  -5  -6  -6   58.98    4.13
  -5  -6  -5   29.56    2.86
  -5  -6  -4   73.40    4.14
   5  -6  -4   81.40    4.31
  -5  -6  -3  101.48    4.58
   5   6  -3   96.00    4.04
   5  -6  -3   94.19    4.84
   5   6  -2  236.19    6.76
  -5  -6  -2  232.87    6.58
   5  -6  -2  245.23    7.99
   5   6  -1   57.52    3.67
  -5  -6  -1   59.22    3.27
   5  -6  -1   62.56    4.40
   5   6   0  676.22   13.44
  -5  -6   0  646.72   10.73
   5  -6   0  680.38   14.48
   5   6   1   61.84    4.34
  -5  -6   1   59.02    3.04
   5  -6   1   62.41    4.82
  -5  -6   2  251.13    6.12
   5  -6   2  256.58    9.45
   5   6   2  257.18    9.02
  -5  -6   3   88.75    3.82
   5   6   3   84.36    5.36
   5  -6   3   82.64    6.01
   5   6   4   72.65    5.30
   5  -6   4   78.35    5.97
   5  -6   5   25.53    4.08
   5   6   5   27.19    3.62
   5  -6   6   61.89    5.53
   5   6   6   59.42    5.40
   5  -6   7  223.62   10.25
   5   6   7  214.04    9.83
   5  -6   8  276.43   11.90
   5   6   8  270.43   11.21
   5  -6   9  134.81    8.76
   5   6   9  127.18    8.12
   5  -6  10  199.62   12.35
   5   6  10  183.66   10.11
   5  -6  11    1.04    2.79
   5   6  11    0.86    2.60
  -5  -6  11    1.32    1.16
  -5  -6  12  446.79    8.22
   5  -6  12  458.36    8.49
   5   6  12  478.91   17.35
   5  -6  12  452.43    7.78
   5  -6  12  428.47   16.75
   5  -6  13   41.11    5.86
   5   6  13   46.03    6.03
  -5  -6  13   37.85    2.54
   5  -6  13   39.22    2.35
   5  -6  14    2.91    2.58
   5   6  14    2.18    2.82
  -5  -6  14    2.64    1.39
   5  -6  14    1.52    1.15
   5  -6  15   47.59    6.18
   5   6  15   61.51    6.90
   5  -6  15   59.00    2.91
  -5  -6  15   62.24    3.28
  -5  -6  16   44.73    2.93
   5  -6  16   41.15    2.48
   5  -6  17    9.33    1.45
  -5  -6  17    8.70    1.79
   5  -6  18    1.86    1.10
  -5  -6  18    0.70    1.44
   5  -6  19    4.30    1.14
  -5  -6  19    2.53    1.44
   5  -6  20   10.54    1.25
  -5  -6  20    9.70    1.69
   5  -6  21   12.67    1.22
   5  -6  21   13.56    1.85
  -5  -6  21   12.17    1.68
   5  -6  22   47.12    1.83
  -5  -6  22   44.69    2.44
   5  -6  22   41.37    2.40
  -5  -6  23   10.15    1.25
   5  -6  23    9.46    1.31
   5  -6  24    8.94    1.06
  -5  -6  24    9.27    1.01
  -5  -7 -24   13.22    1.14
  -5  -7 -23    8.72    1.21
  -5  -7 -22    6.21    1.34
   5  -7 -20   26.17    1.82
   5  -7 -19    9.32    1.44
   5  -7 -19    9.20    1.22
   5  -7 -18    7.62    1.20
   5  -7 -17    3.98    1.32
   5  -7 -16   11.07    1.39
  -5  -7 -15    1.21    0.91
   5  -7 -15    2.31    1.00
  -5  -7 -14   38.88    2.21
   5  -7 -14   31.89    4.38
  -5  -7 -14   34.40    4.33
   5  -7 -14   36.22    2.09
  -5  -7 -13  151.23    8.40
   5  -7 -13  138.42    8.35
   5  -7 -13  147.67    4.01
  -5  -7 -13  144.30    4.22
  -5  -7 -12   82.29    6.10
   5  -7 -12   80.11    6.19
  -5  -7 -11   33.63    3.85
  -5  -7 -10  215.65    9.16
  -5  -7  -9   58.58    4.66
  -5  -7  -8  269.53    9.54
  -5  -7  -7   27.05    3.11
  -5  -7  -6  432.33   11.18
  -5  -7  -5   50.12    3.73
  -5  -7  -4    8.06    1.77
  -5  -7  -3   52.81    3.53
   5  -7  -3   53.39    4.06
  -5  -7  -2   23.22    2.36
   5  -7  -2   18.04    2.69
   5  -7  -1   59.19    4.50
   5   7  -1   62.62    4.05
  -5  -7  -1   63.02    3.46
   5   7   0    7.41    2.41
  -5  -7   0    7.81    1.41
   5  -7   0    4.33    2.07
   5  -7   1   64.64    5.27
   5   7   1   56.37    4.43
  -5  -7   1   56.91    3.02
   5   7   2   17.49    2.99
   5  -7   2   20.16    3.40
  -5  -7   2   22.58    1.98
   5   7   3   52.36    4.75
   5  -7   3   47.26    4.79
  -5  -7   3   56.86    3.13
   5  -7   4    8.47    3.16
   5   7   4    9.23    2.59
   5  -7   5   51.23    5.60
   5   7   5   51.12    5.02
   5   7   6  451.41   14.40
   5  -7   6  439.45   15.03
   5  -7   7   22.92    4.38
   5   7   7   20.62    3.66
   5  -7   8  268.35   12.74
   5   7   8  261.81   11.84
   5  -7   9   56.36    6.22
   5   7   9   61.35    6.15
   5  -7  10  201.96    5.53
   5   7  10  207.18   11.31
   5  -7  10  210.65   11.85
  -5  -7  10  204.98    5.03
  -5  -7  10  193.93    4.71
   5   7  11   36.99    5.37
   5  -7  11   37.65    5.71
   5  -7  11   37.73    2.61
   5  -7  11   37.63    2.22
  -5  -7  11   37.37    2.35
   5   7  12   80.13    7.64
   5  -7  12   74.71    7.64
   5  -7  12   81.00    3.68
   5  -7  12   80.53    3.25
  -5  -7  12   73.94    3.33
   5   7  13  154.94   10.92
   5  -7  13  135.10   10.12
   5  -7  13  147.35    4.35
   5  -7  13  135.94    4.82
  -5  -7  13  142.88    4.66
   5  -7  14   35.27    5.78
  -5  -7  14   35.14    2.50
   5   7  14   32.22    5.50
   5  -7  14   36.11    2.31
  -5  -7  15    2.76    1.34
   5  -7  15    1.96    1.05
  -5  -7  16   10.89    1.78
   5  -7  16   12.14    1.49
  -5  -7  17    1.55    1.35
   5  -7  17    1.37    0.95
  -5  -7  18   10.93    1.86
   5  -7  18    7.11    1.17
  -5  -7  19    9.69    1.68
   5  -7  19   11.03    1.28
   5  -7  20   29.27    1.64
   5  -7  20   28.22    2.32
  -5  -7  20   29.19    2.18
   5  -7  21    0.58    0.58
   5  -7  21   -0.43    1.12
  -5  -7  21    1.90    1.11
  -5  -7  22    3.92    1.12
   5  -7  22    2.10    0.98
   5  -7  23    4.04    0.88
  -5  -7  23    7.62    1.00
  -5  -8 -23    0.68    0.76
  -5  -8 -22    3.57    1.07
  -5  -8 -21   10.89    1.48
  -5  -8 -20   13.06    1.82
   5  -8 -20   10.12    1.09
   5  -8 -19    0.83    0.92
   5  -8 -19    1.72    0.92
   5  -8 -18   29.28    2.05
   5  -8 -18   28.04    1.91
   5  -8 -17    7.51    1.43
   5  -8 -17    6.36    1.33
  -5  -8 -16    8.09    1.27
   5  -8 -16    4.96    1.45
   5  -8 -16    4.51    1.13
  -5  -8 -15   -0.09    0.91
   5  -8 -15   -1.29    1.16
  -5  -8 -14   38.76    2.31
   5  -8 -14   35.78    2.23
   5  -8 -14   37.99    2.52
  -5  -8 -13   58.46    5.40
   5  -8 -13   49.67    5.24
  -5  -8 -13   60.68    2.90
   5  -8 -13   63.93    2.83
   5  -8 -13   63.91    3.17
  -5  -8 -12    0.84    2.00
   5  -8 -12    0.30    1.59
  -5  -8 -12   -1.05    1.10
   5  -8 -12    1.08    1.06
   5  -8 -12   -0.22    1.17
   5  -8 -11   20.64    1.91
   5  -8 -11   20.32    1.65
   5  -8 -11   19.30    3.16
  -5  -8 -11   19.02    3.27
   5  -8 -10   68.37    3.02
   5  -8 -10   70.61    2.70
  -5  -8 -10   63.70    5.27
   5  -8 -10   60.25    5.08
   5  -8  -9   34.06    3.74
  -5  -8  -9   30.21    3.68
   5  -8  -9   31.79    2.21
   5  -8  -9   30.72    1.82
  -5  -8  -8   85.06    3.60
   5  -8  -8   87.69    2.95
   5  -8  -8   80.81    5.30
  -5  -8  -8   80.44    5.35
  -5  -8  -7    3.65    1.27
  -5  -8  -7    5.13    1.78
   5  -8  -7    5.23    1.77
   5  -8  -7    5.24    1.00
   5  -8  -6   60.96    4.25
  -5  -8  -6   61.28    4.43
  -5  -8  -5   24.20    2.87
  -5  -8  -4   46.35    3.60
  -5  -8  -3   52.48    3.58
  -5  -8  -2   71.47    4.04
   5  -8  -2   80.79    5.54
   5  -8  -1    7.07    2.17
  -5  -8  -1    5.75    1.35
   5  -8   0    2.95    2.25
  -5  -8   0   -0.24    0.85
   5   8   0   -0.17    1.56
   5  -8   1    4.22    2.32
  -5  -8   1    5.19    1.21
   5   8   1    9.23    2.61
   5  -8   2   68.80    6.03
   5   8   2   74.08    5.38
  -5  -8   2   75.70    3.65
   5  -8   3   48.66    5.14
   5   8   3   47.67    4.63
   5   8   4   45.51    4.87
   5  -8   4   42.30    5.24
   5   8   5   26.27    4.00
   5  -8   5   19.95    3.75
   5   8   6   63.53    6.01
   5  -8   6   71.17    6.93
   5   8   7    3.63    2.60
   5  -8   7    2.33    1.18
   5  -8   7    4.99    3.42
   5  -8   8   82.75    3.20
  -5  -8   8   82.31    3.07
   5  -8   8   81.35    7.66
  -5  -8   8   87.78    2.99
   5  -8   8   81.58    3.73
   5   8   8   75.78    6.83
  -5  -8   9   30.62    2.04
  -5  -8   9   30.27    1.86
   5   8   9   34.41    5.27
   5  -8   9   31.31    2.52
   5  -8   9   29.99    5.22
  -5  -8  10   67.86    2.98
  -5  -8  10   69.58    2.70
   5  -8  10   65.47    7.10
   5   8  10   72.59    7.16
   5  -8  10   72.85    3.70
   5  -8  11   19.23    2.15
   5  -8  11   21.40    4.82
  -5  -8  11   22.77    1.65
   5   8  11   19.76    4.17
  -5  -8  11   24.90    2.01
   5  -8  12    1.79    1.48
  -5  -8  12    1.98    1.36
   5   8  12   -1.36    3.09
   5  -8  12    1.90    3.25
   5  -8  13   64.20    7.53
   5  -8  13   65.57    3.58
   5   8  13   62.95    7.44
   5  -8  13   68.35    2.95
  -5  -8  13   64.70    3.10
   5  -8  14   36.69    2.23
   5  -8  14   39.89    2.89
  -5  -8  14   36.00    2.47
  -5  -8  15   -0.28    1.18
   5  -8  15   -0.33    0.92
  -5  -8  16    7.26    1.58
   5  -8  16    6.29    1.21
  -5  -8  17    6.70    1.45
   5  -8  17    5.48    1.06
  -5  -8  18   31.32    2.41
   5  -8  18   28.71    2.27
   5  -8  18   28.16    1.63
   5  -8  19    0.63    1.21
  -5  -8  19   -0.05    1.11
   5  -8  19    0.35    0.62
  -5  -8  20   10.27    1.42
   5  -8  20    7.82    1.37
   5  -8  20   12.20    0.99
  -5  -8  21    6.99    1.14
   5  -8  21    8.15    1.17
   5  -8  22    0.01    0.74
  -5  -8  22    0.89    0.76
  -5  -9 -22    3.87    0.87
  -5  -9 -22    2.81    0.57
  -5  -9 -21    2.33    1.10
  -5  -9 -20    2.64    1.15
   5  -9 -20    3.23    0.80
  -5  -9 -19    2.45    1.35
   5  -9 -19    3.44    0.93
   5  -9 -18   50.33    2.40
  -5  -9 -18   52.29    2.98
  -5  -9 -17    3.18    1.64
   5  -9 -17    3.29    1.22
  -5  -9 -17    1.88    0.85
   5  -9 -17    2.42    1.06
   5  -9 -16   37.99    2.33
   5  -9 -16   37.10    2.29
  -5  -9 -16   40.63    2.96
  -5  -9 -16   39.30    2.16
   5  -9 -15    8.68    1.39
  -5  -9 -15    8.30    1.28
   5  -9 -15    8.70    1.43
  -5  -9 -15    9.63    2.00
   5  -9 -14   -1.60    1.20
  -5  -9 -14    1.70    1.05
   5  -9 -14    0.44    1.17
  -5  -9 -14    1.47    1.67
   5  -9 -13    2.62    1.20
  -5  -9 -13    5.21    1.38
   5  -9 -13    2.31    1.34
  -5  -9 -13    2.50    1.71
  -5  -9 -12   15.61    1.71
  -5  -9 -12   15.97    2.23
   5  -9 -12   14.30    1.72
   5  -9 -12   14.69    1.68
   5  -9 -12   12.89    2.95
  -5  -9 -11  124.27    7.54
   5  -9 -11  114.59    7.27
   5  -9 -11  128.24    3.96
   5  -9 -11  125.38    4.19
  -5  -9 -11  126.89    4.74
  -5  -9 -11  131.39    4.27
  -5  -9 -10    2.85    1.84
   5  -9 -10    1.47    1.57
   5  -9 -10    1.52    1.11
  -5  -9 -10    3.10    1.48
   5  -9 -10    4.20    1.17
  -5  -9  -9    8.43    2.37
   5  -9  -9    9.82    1.55
  -5  -9  -9    8.20    1.69
   5  -9  -9    8.97    1.29
  -5  -9  -8    8.19    2.06
   5  -9  -8    7.41    1.32
  -5  -9  -8    6.38    1.51
   5  -9  -8    5.78    1.15
  -5  -9  -7   17.14    2.83
   5  -9  -7   20.01    1.69
   5  -9  -7   20.52    1.85
  -5  -9  -7   17.14    1.96
  -5  -9  -6   60.75    3.03
   5  -9  -6   57.91    2.73
  -5  -9  -6   61.22    4.51
   5  -9  -6   60.54    2.58
  -5  -9  -5   20.81    2.68
   5  -9  -5   19.71    1.53
  -5  -9  -5   21.55    1.98
   5  -9  -4   68.67    2.72
  -5  -9  -4   68.44    4.32
  -5  -9  -4   67.35    3.04
  -5  -9  -3   54.42    3.82
  -5  -9  -2   65.14    3.90
  -5  -9  -1   15.21    2.04
   5  -9  -1   17.54    3.24
   5  -9   0    5.47    2.31
   5  -9   1   14.68    3.27
   5   9   2   57.20    4.98
  -5  -9   2   62.87    2.61
   5  -9   2   57.39    5.67
  -5  -9   3   58.50    2.55
   5   9   3   57.11    5.19
   5  -9   3   50.60    5.62
   5  -9   3   57.87    3.11
   5  -9   4   70.33    3.42
  -5  -9   4   68.85    2.92
   5  -9   4   73.22    6.87
   5   9   4   67.47    5.87
  -5  -9   4   72.44    2.84
  -5  -9   5   18.28    1.65
  -5  -9   5   18.39    1.58
   5  -9   5   19.61    2.14
   5   9   5   18.62    3.53
   5  -9   5   20.45    4.17
   5  -9   5   22.12    1.87
   5  -9   6   61.07    3.36
   5  -9   6   57.43    2.72
  -5  -9   6   57.95    2.52
  -5  -9   6   60.37    2.73
   5  -9   6   61.82    6.68
   5   9   6   49.77    5.47
   5  -9   7   15.90    1.99
  -5  -9   7   20.90    1.69
   5  -9   7   20.32    1.87
  -5  -9   7   18.55    1.76
   5  -9   7   16.28    3.94
   5   9   7   23.57    4.18
   5  -9   8    9.12    1.88
  -5  -9   8    7.75    1.21
   5  -9   8    9.80    1.45
  -5  -9   8    9.27    1.46
   5  -9   8    6.90    3.92
   5   9   8    9.28    3.15
   5  -9   9    7.66    1.82
  -5  -9   9    9.15    1.24
  -5  -9   9   10.48    1.49
   5  -9   9   13.11    4.26
   5   9   9    6.20    3.06
   5  -9  10    6.05    1.87
  -5  -9  10    4.98    1.30
   5   9  10    6.69    3.07
   5  -9  10    7.60    3.71
  -5  -9  10    4.23    1.13
  -5  -9  11  141.55    3.90
   5  -9  11  124.14   10.16
   5   9  11  127.02   10.04
   5  -9  11  131.56    5.20
  -5  -9  12   17.74    1.58
   5  -9  12   14.40    2.13
  -5  -9  13    2.66    1.14
   5  -9  13    1.44    1.40
  -5  -9  14    1.05    1.08
   5  -9  14    1.84    1.55
  -5  -9  15    6.91    1.41
   5  -9  15    7.07    1.61
  -5  -9  16   40.75    2.42
  -5  -9  17    3.22    1.11
  -5  -9  18   53.53    2.58
  -5  -9  19    1.94    0.91
  -5  -9  20    2.97    0.87
  -5  -9  21    1.85    0.71
  -5 -10 -21   30.27    1.28
  -5 -10 -21   25.57    1.57
   5 -10 -20   31.87    1.46
  -5 -10 -20   37.17    1.97
  -5 -10 -19   17.80    1.71
   5 -10 -19   17.66    1.32
  -5 -10 -18    0.37    1.24
   5 -10 -18    2.24    0.95
  -5 -10 -17   15.92    1.90
  -5 -10 -17   14.80    1.28
   5 -10 -17   15.09    1.51
  -5 -10 -16   15.18    2.00
   5 -10 -16   15.08    1.55
  -5 -10 -16   15.16    1.44
   5 -10 -16   12.60    1.49
   5 -10 -15    4.51    1.29
  -5 -10 -15    1.97    1.58
   5 -10 -15    4.84    1.29
  -5 -10 -15    5.35    1.16
  -5 -10 -14   59.02    2.70
  -5 -10 -14   52.20    3.26
   5 -10 -14   57.81    2.84
   5 -10 -14   58.38    2.90
  -5 -10 -13   16.23    2.16
   5 -10 -13   19.22    1.89
  -5 -10 -13   17.24    1.74
  -5 -10 -12  160.70    4.66
   5 -10 -12  157.01    4.60
  -5 -10 -12  163.26    5.40
   5 -10 -12  146.86    4.60
  -5 -10 -11   35.32    2.45
   5 -10 -11   35.26    2.33
  -5 -10 -11   37.30    2.79
   5 -10 -11   37.30    2.43
   5 -10 -10   26.51    2.15
  -5 -10 -10   22.83    2.41
  -5 -10 -10   20.77    3.12
   5 -10 -10   21.18    1.92
  -5 -10 -10   24.26    2.16
   5 -10  -9    8.03    1.47
  -5 -10  -9    5.41    1.63
  -5 -10  -9    9.66    2.29
   5 -10  -9    5.71    1.37
  -5 -10  -9    6.52    1.50
   5 -10  -8   13.32    1.73
  -5 -10  -8   13.24    1.89
   5 -10  -8   14.44    1.70
  -5 -10  -8   15.22    2.55
   5 -10  -7  129.65    4.25
  -5 -10  -7  132.88    4.67
   5 -10  -7  130.67    3.99
  -5 -10  -7  127.54    6.70
   5 -10  -6  149.23    4.47
  -5 -10  -6  148.82    4.87
   5 -10  -6  151.88    4.26
  -5 -10  -6  154.49    7.11
   5 -10  -5   27.03    1.89
  -5 -10  -5   28.95    3.12
  -5 -10  -5   25.63    2.29
  -5 -10  -5   25.79    1.71
  -5 -10  -4   49.42    2.86
   5 -10  -4   50.65    2.48
  -5 -10  -4   45.12    2.20
  -5 -10  -3  281.28    6.56
   5 -10  -3  278.28    5.76
  -5 -10  -3  284.14    5.62
  -5 -10  -2   78.47    2.97
   5 -10  -2   79.46    3.10
   5 -10  -2   84.54    3.70
  -5 -10  -1   57.83    2.60
   5 -10  -1   59.95    3.20
   5 -10  -1   56.76    2.55
  -5 -10   0   70.88    2.88
   5 -10   0   75.20    6.52
   5 -10   0   68.71    3.49
   5 -10   0   65.05    2.65
   5 -10   1   59.71    6.26
   5 -10   1   55.54    3.16
  -5 -10   1   59.11    2.69
   5 -10   1   57.76    2.77
   5 -10   2   86.67    7.31
   5 -10   2   82.27    3.86
  -5 -10   2   85.88    3.19
   5 -10   2   85.38    3.31
   5 -10   3  293.82   13.57
   5 -10   3  296.53    6.24
  -5 -10   3  281.35    6.22
   5 -10   3  291.74    7.22
  -5 -10   3  281.95    5.87
  -5 -10   4   44.82    2.49
   5  10   4   45.04    5.28
   5 -10   4   43.23    5.64
   5 -10   4   46.67    3.16
   5 -10   4   51.36    2.68
  -5 -10   4   46.39    2.61
  -5 -10   5   25.57    1.85
   5 -10   5   23.98    4.89
   5  10   5   25.03    4.15
   5 -10   5   25.45    2.07
   5 -10   5   22.75    2.42
  -5 -10   5   26.81    2.06
  -5 -10   6  141.26    4.19
   5 -10   6  145.41   10.43
   5  10   6  137.03    9.18
   5 -10   6  140.39    4.41
   5 -10   6  140.08    5.21
  -5 -10   6  135.93    4.25
  -5 -10   7  132.83    4.08
   5 -10   7  146.19   10.65
   5 -10   7  140.63    4.43
  -5 -10   7  136.87    4.30
   5 -10   7  141.11    5.49
   5  10   7  135.02    9.33
   5 -10   8   13.22    3.95
   5 -10   8   17.42    1.88
  -5 -10   8   14.93    1.72
   5  10   8   12.92    3.55
   5 -10   8   12.63    2.22
  -5 -10   8   16.40    1.68
   5 -10   9    5.92    3.81
   5  10   9    5.70    3.18
   5 -10   9    4.58    1.84
  -5 -10   9    6.09    1.47
  -5 -10   9    4.55    1.19
   5 -10  10   17.35    2.45
  -5 -10  10   17.38    1.77
  -5 -10  10   18.83    1.68
   5 -10  11   37.32    3.20
  -5 -10  11   33.66    2.06
   5 -10  12  174.64    6.06
   5 -10  13   21.44    2.47
   5 -10  14   58.90    3.49
   5 -10  15    6.11    1.57
  -5 -11 -20    0.80    0.50
  -5 -11 -20    1.61    0.80
  -5 -11 -19   48.77    2.17
   5 -11 -19   44.73    1.75
   5 -11 -18    6.92    1.00
  -5 -11 -18    8.13    1.31
   5 -11 -17    5.61    1.17
  -5 -11 -17    7.35    1.40
  -5 -11 -16    6.74    1.50
  -5 -11 -16    6.69    1.11
   5 -11 -16    6.50    1.28
  -5 -11 -15   34.78    1.98
   5 -11 -15   38.32    2.33
   5 -11 -15   38.10    2.18
  -5 -11 -15   39.39    2.65
  -5 -11 -14   18.07    2.13
  -5 -11 -14   18.82    1.68
   5 -11 -14   20.43    1.80
   5 -11 -14   23.41    1.96
  -5 -11 -13   24.03    2.31
  -5 -11 -13   28.92    2.10
   5 -11 -13   23.15    1.93
   5 -11 -13   25.44    2.04
  -5 -11 -12   14.72    2.09
  -5 -11 -12   15.21    1.67
   5 -11 -12   17.04    1.78
   5 -11 -12   17.70    1.91
  -5 -11 -11    6.99    1.79
  -5 -11 -11    6.89    1.46
   5 -11 -11   10.68    1.84
   5 -11 -11   10.02    1.63
  -5 -11 -10   14.86    2.18
   5 -11 -10   11.50    1.61
   5 -11 -10   11.95    1.65
  -5 -11 -10   10.92    1.69
   5 -11  -9  217.40    5.47
   5 -11  -9  224.60    5.70
  -5 -11  -9  220.73    6.24
  -5 -11  -9  222.14    5.60
   5 -11  -8   21.78    2.10
  -5 -11  -8   19.07    2.33
   5 -11  -8   20.03    1.94
  -5 -11  -8   17.48    1.85
   5 -11  -7  108.42    3.79
  -5 -11  -7  108.65    4.38
  -5 -11  -7  107.43    3.93
   5 -11  -6   19.62    1.85
  -5 -11  -6   18.82    1.90
  -5 -11  -6   20.16    2.30
  -5 -11  -5  106.15    3.36
  -5 -11  -5   98.39    3.70
  -5 -11  -5  112.32    4.37
   5 -11  -5  103.41    3.70
  -5 -11  -4   52.65    2.45
  -5 -11  -4   56.34    3.17
   5 -11  -4   52.34    2.68
  -5 -11  -3   64.64    2.75
   5 -11  -3   65.08    2.89
  -5 -11  -2   23.32    1.83
   5 -11  -2   23.94    2.30
   5 -11  -2   21.96    1.79
  -5 -11  -1   36.16    2.16
   5 -11  -1   33.82    2.68
   5 -11  -1   33.74    2.09
   5 -11   0   37.59    2.17
   5 -11   0   34.45    2.86
  -5 -11   0   35.43    2.20
  -5 -11   0   35.06    2.10
   5 -11   0   32.26    2.20
   5 -11   1   33.55    2.79
  -5 -11   1   39.24    2.33
   5 -11   1   34.25    2.33
  -5 -11   2   23.27    1.84
   5 -11   2   25.67    2.60
   5 -11   2   27.64    4.64
   5 -11   2   24.25    2.06
  -5 -11   2   25.44    2.24
  -5 -11   3   63.76    2.94
   5 -11   3   62.76    6.89
   5 -11   3   66.10    3.78
   5 -11   3   67.18    3.06
  -5 -11   3   64.08    3.18
  -5 -11   4   54.50    2.77
   5 -11   4   50.96    6.53
   5 -11   4   57.53    2.87
   5 -11   4   54.39    3.60
  -5 -11   4   50.14    2.89
  -5 -11   5  102.70    3.88
   5 -11   5  110.55    3.90
   5 -11   5   95.05    8.59
  -5 -11   5   98.35    3.62
   5 -11   5  101.98    4.78
   5 -11   6   18.30    4.53
   5 -11   6   17.96    1.95
  -5 -11   6   15.91    1.88
   5  11   6   14.26    3.47
   5 -11   6   18.66    2.52
  -5 -11   6   17.09    1.78
   5  11   7  101.96    8.32
   5 -11   7  102.77    3.93
  -5 -11   7  106.49    3.91
  -5 -11   7  103.62    3.63
   5 -11   7  109.70    5.03
   5 -11   8   23.79    2.15
  -5 -11   8   20.67    1.98
  -5 -11   8   20.17    1.81
   5 -11   8   19.83    2.69
  -5 -11   9  221.85    5.67
   5 -11   9  232.12    7.27
  -5 -11   9  217.36    5.18
   5 -11  10   15.09    2.60
  -5 -11  10   14.01    1.74
  -5 -11  10   14.34    1.59
   5 -11  11    8.22    2.12
   5 -11  12   14.50    2.38
   5 -11  13   24.42    2.64
   5 -11  14   20.31    2.38
   5 -11  15   37.96    2.68
   5 -11  16    5.60    1.34
  -5 -12 -19    6.85    0.91
  -5 -12 -19    8.05    0.72
  -5 -12 -18   20.02    1.47
   5 -12 -18   20.10    1.24
  -5 -12 -18   23.05    1.25
  -5 -12 -17    1.91    0.93
   5 -12 -17    1.62    0.79
   5 -12 -16   18.98    1.64
  -5 -12 -16   23.64    1.92
  -5 -12 -15   15.52    1.35
  -5 -12 -15   18.06    1.86
   5 -12 -15   15.45    1.51
  -5 -12 -14   12.40    1.38
  -5 -12 -14   14.68    1.92
   5 -12 -14   16.05    1.66
  -5 -12 -13   14.93    1.59
  -5 -12 -13   12.89    1.95
   5 -12 -13   13.59    1.62
  -5 -12 -12   19.43    1.78
  -5 -12 -12   19.62    2.17
   5 -12 -12   18.31    1.90
  -5 -12 -11   23.33    2.02
  -5 -12 -11   23.06    2.40
   5 -12 -11   26.15    2.09
  -5 -12 -10   11.72    1.63
  -5 -12 -10   10.82    1.91
   5 -12 -10    8.29    1.55
  -5 -12  -9   10.67    1.58
   5 -12  -9    8.21    1.58
  -5 -12  -9    8.61    1.93
  -5 -12  -8   53.12    2.80
   5 -12  -8   52.26    2.78
  -5 -12  -8   51.61    3.17
  -5 -12  -7   27.76    2.24
   5 -12  -7   31.60    2.28
   5 -12  -6    1.94    1.14
  -5 -12  -6    4.36    1.76
  -5 -12  -6    4.53    1.39
   5 -12  -5    3.67    1.28
  -5 -12  -5    3.41    1.34
  -5 -12  -5    3.41    0.94
  -5 -12  -4   36.65    2.35
   5 -12  -4   37.51    2.34
  -5 -12  -4   34.95    2.01
  -5 -12  -3   61.92    2.89
  -5 -12  -3   65.49    2.81
   5 -12  -3   64.27    2.81
   5 -12  -2   71.17    3.24
   5 -12  -2   70.34    2.95
  -5 -12  -2   69.65    3.00
  -5 -12  -2   68.65    2.94
   5 -12  -2   72.61    3.78
   5 -12  -1   38.79    2.48
   5 -12  -1   35.01    2.13
  -5 -12  -1   32.42    2.18
   5 -12  -1   40.05    3.06
  -5 -12  -1   31.39    2.07
   5 -12   0   59.45    2.94
  -5 -12   0   57.55    2.82
   5 -12   0   56.39    3.53
  -5 -12   0   55.29    2.55
   5 -12   1   35.91    3.06
  -5 -12   1   36.68    2.65
   5 -12   1   36.90    2.45
  -5 -12   1   33.17    2.21
   5 -12   2   72.73    4.14
   5 -12   2   69.76    3.22
  -5 -12   2   70.66    3.45
  -5 -12   2   67.79    3.08
   5 -12   3   66.13    4.03
  -5 -12   3   61.18    2.92
   5 -12   3   68.09    3.19
  -5 -12   3   59.64    3.17
   5 -12   4   36.60    3.24
   5 -12   4   39.39    2.54
  -5 -12   4   36.69    2.55
  -5 -12   4   40.88    2.56
   5 -12   5    3.98    1.89
   5 -12   5    5.17    1.46
  -5 -12   5    4.85    1.50
  -5 -12   5    3.07    1.09
   5 -12   6   -0.38    1.92
  -5 -12   6    3.24    1.19
   5 -12   6    2.19    1.16
  -5 -12   6    2.82    1.30
   5 -12   7   35.76    3.40
  -5 -12   7   31.10    2.39
   5 -12   7   31.47    2.27
  -5 -12   7   34.52    2.26
   5 -12   8   50.01    3.61
  -5 -12   8   47.81    2.56
  -5 -12   8   52.56    2.86
  -5 -12   9    9.75    1.52
  -5 -12   9   12.62    1.49
   5 -12   9   13.70    2.63
   5 -12  10   11.76    2.37
   5 -12  11   26.44    2.79
   5 -12  12   17.23    2.40
   5 -12  13   15.00    2.19
   5 -12  14   12.42    1.83
   5 -12  15   17.74    1.84
  -5 -13 -17   11.41    0.89
   5 -13 -17    9.55    0.88
   5 -13 -16    4.00    0.84
  -5 -13 -16    3.48    0.71
  -5 -13 -15    7.98    0.92
   5 -13 -15   10.05    1.16
  -5 -13 -14   33.28    1.77
   5 -13 -14   38.68    2.02
  -5 -13 -14   35.45    2.17
  -5 -13 -13   27.86    1.77
   5 -13 -13   31.55    1.96
  -5 -13 -13   28.51    2.16
   5 -13 -12   21.49    1.81
  -5 -13 -12   21.89    2.10
  -5 -13 -11   53.49    2.58
   5 -13 -11   55.29    2.68
  -5 -13 -11   54.59    3.00
  -5 -13 -10    1.73    1.24
   5 -13 -10   -0.21    1.10
  -5 -13  -9   22.90    1.93
   5 -13  -9   22.67    1.97
   5 -13  -8   36.20    2.32
  -5 -13  -8   33.05    2.24
   5 -13  -7   65.34    2.90
  -5 -13  -7   64.56    2.98
   5 -13  -6  108.78    3.78
  -5 -13  -6  106.44    3.73
   5 -13  -5   14.21    1.53
  -5 -13  -5   17.41    1.77
  -5 -13  -4   47.51    2.51
   5 -13  -4   48.37    2.52
   5 -13  -4   51.23    2.76
  -5 -13  -4   54.14    2.45
  -5 -13  -3   43.74    2.43
   5 -13  -3   45.08    2.39
   5 -13  -3   46.05    2.58
  -5 -13  -3   45.99    2.29
   5 -13  -2   54.28    2.84
   5 -13  -2   54.60    2.54
   5 -13  -2   53.75    3.29
  -5 -13  -2   55.52    2.59
  -5 -13  -2   56.49    2.59
   5 -13  -1  126.52    4.99
  -5 -13  -1  121.70    3.69
  -5 -13  -1  123.94    3.91
   5 -13  -1  129.04    4.22
   5 -13   0   41.13    3.13
  -5 -13   0   44.19    2.24
  -5 -13   0   41.36    2.39
   5 -13   0   43.67    2.61
  -5 -13   0   44.08    2.85
   5 -13   1  128.03    5.23
   5 -13   1  128.56    4.23
  -5 -13   1  126.77    4.57
  -5 -13   1  123.36    3.99
   5 -13   2   57.45    2.92
  -5 -13   2   56.22    3.14
  -5 -13   2   53.23    2.70
   5 -13   2   51.78    3.56
  -5 -13   3   52.25    2.99
   5 -13   3   48.29    2.74
  -5 -13   3   46.67    2.68
   5 -13   3   51.11    3.59
  -5 -13   4   47.12    2.77
   5 -13   4   45.77    2.63
  -5 -13   4   45.39    2.52
   5 -13   4   52.20    3.65
   5 -13   5   19.61    2.67
   5 -13   5   17.59    1.80
  -5 -13   5   16.35    1.95
  -5 -13   5   16.40    1.77
   5 -13   6  116.75    5.23
  -5 -13   6  111.60    4.08
   5 -13   6  110.96    3.95
  -5 -13   6  107.98    3.71
   5 -13   7   74.47    4.24
  -5 -13   7   71.23    3.29
   5 -13   7   70.10    3.19
  -5 -13   7   74.37    3.03
  -5 -13   8   32.48    2.26
   5 -13   8   37.74    3.31
   5 -13   9   22.73    2.81
   5 -13  10    2.10    1.79
   5 -13  11   56.36    3.55
   5 -13  12   20.26    2.30
   5 -13  13   30.89    2.43
   5 -13  14   33.81    2.32
  -5 -14 -15    1.06    0.50
   5 -14 -15    1.34    0.59
  -5 -14 -14   -0.05    0.56
   5 -14 -14    0.38    0.71
   5 -14 -13   19.37    1.39
  -5 -14 -13   14.65    1.07
  -5 -14 -12    2.46    0.76
   5 -14 -12    2.94    0.94
  -5 -14 -12    3.22    0.93
  -5 -14 -11  104.48    2.74
   5 -14 -11  101.11    3.16
  -5 -14 -11  105.37    3.09
  -5 -14 -10   33.87    1.67
   5 -14 -10   36.06    2.00
  -5 -14 -10   34.06    1.92
  -5 -14  -9    7.76    1.24
   5 -14  -9    8.74    1.28
  -5 -14  -9    6.41    0.94
   5 -14  -8   15.02    1.49
  -5 -14  -8   14.98    1.24
  -5 -14  -8   14.80    1.45
   5 -14  -8   16.70    1.53
   5 -14  -7   26.57    1.92
  -5 -14  -7   28.00    1.92
   5 -14  -7   29.94    1.95
   5 -14  -6   36.96    2.11
  -5 -14  -6   34.45    2.09
   5 -14  -6   36.63    2.17
   5 -14  -5   12.73    1.42
  -5 -14  -5   11.84    1.46
   5 -14  -5   15.72    1.70
   5 -14  -4    5.12    1.08
  -5 -14  -4    3.89    1.02
   5 -14  -4    5.03    1.17
  -5 -14  -3   48.28    2.38
   5 -14  -3   50.55    2.61
   5 -14  -3   46.64    2.22
  -5 -14  -2    0.83    0.85
   5 -14  -2    0.71    1.09
  -5 -14  -2    1.22    1.39
  -5 -14  -1    6.30    1.05
  -5 -14  -1    6.95    1.58
   5 -14  -1    8.55    1.34
   5 -14  -1    6.47    1.55
  -5 -14   0    0.89    1.33
   5 -14   0    2.84    1.46
  -5 -14   1    4.87    1.58
   5 -14   1    7.33    1.37
   5 -14   1    3.22    1.65
   5 -14   2    2.26    1.22
  -5 -14   2   -1.45    1.27
   5 -14   2    1.32    1.68
   5 -14   3   49.89    3.44
  -5 -14   3   48.38    2.80
   5 -14   3   48.83    2.60
   5 -14   4    3.57    1.25
  -5 -14   4    4.61    1.40
   5 -14   4    3.16    1.76
   5 -14   5   13.80    1.58
  -5 -14   5   12.37    1.63
   5 -14   5   13.94    2.27
  -5 -14   6   35.35    2.35
   5 -14   6   37.82    2.31
   5 -14   6   40.38    3.16
  -5 -14   7   25.97    2.04
   5 -14   7   22.12    2.68
   5 -14   8   17.59    2.49
  -5 -14   8   12.81    1.54
   5 -14   9    8.72    2.02
   5 -14  10   41.81    2.96
   5 -14  11  105.15    4.34
   5 -14  12    2.00    1.37
   5 -15 -13    8.66    0.81
   5 -15 -12    8.29    0.88
   5 -15 -11    2.78    0.72
  -5 -15 -11    7.85    0.82
   5 -15 -10    6.67    0.95
   5 -15  -9    7.67    0.96
  -5 -15  -9    8.73    1.07
   5 -15  -8   22.74    1.62
  -5 -15  -8   14.36    1.31
   5 -15  -7   15.20    1.29
  -5 -15  -7   12.78    1.30
   5 -15  -7   14.09    1.29
  -5 -15  -6   14.36    1.31
   5 -15  -6   18.77    1.44
   5 -15  -6   17.29    1.32
  -5 -15  -5   13.45    1.69
   5 -15  -5   14.01    1.36
  -5 -15  -4   21.48    1.47
   5 -15  -4   26.65    1.76
  -5 -15  -4   25.27    2.06
   5 -15  -4   23.24    1.42
  -5 -15  -3    0.02    1.13
   5 -15  -3    0.54    0.89
  -5 -15  -3    1.04    0.75
  -5 -15  -2    4.50    1.28
   5 -15  -2    4.78    1.16
  -5 -15  -2    3.60    0.82
  -5 -15  -1    5.97    1.44
   5 -15  -1    6.03    1.08
   5 -15  -1    5.25    1.34
   5 -15   0   28.81    1.88
  -5 -15   0   29.84    2.21
   5 -15   0   23.46    2.25
   5 -15   1    6.06    1.64
   5 -15   1    6.59    1.17
  -5 -15   1    8.96    1.50
   5 -15   2    7.39    1.69
   5 -15   2    5.27    1.14
  -5 -15   2    5.52    1.36
   5 -15   3    0.73    1.43
   5 -15   3    1.58    1.02
  -5 -15   3    2.08    1.19
   5 -15   4   23.90    2.44
   5 -15   4   22.96    1.67
  -5 -15   4   24.22    1.89
  -5 -15   5   13.17    1.57
   5 -15   5   14.66    2.10
  -5 -15   6   17.77    1.63
   5 -15   6   21.57    2.25
   5 -15   7   14.55    2.09
   5 -15   8   14.96    2.04
   5 -15   9    7.18    1.57
  -5 -16 -10    3.32    0.75
  -5 -16  -9   10.21    1.04
   5 -16  -9   11.23    0.79
  -5 -16  -8   39.73    1.86
   5 -16  -8   36.14    1.33
  -5 -16  -7    3.73    0.90
   5 -16  -7    8.97    0.76
  -5 -16  -6    8.33    1.16
  -5 -16  -5    4.90    1.09
   5 -16  -4   20.75    1.27
  -5 -16  -4   21.93    1.67
   5 -16  -3    6.09    0.95
  -5 -16  -3    5.40    1.16
   5 -16  -2    4.50    0.91
  -5 -16  -2    4.93    1.16
   5 -16  -1    3.02    0.77
  -5 -16  -1    4.51    1.09
   5 -16   0   39.73    1.83
  -5 -16   0   41.51    2.18
   5 -16   1    5.31    1.02
  -5 -16   1    3.06    0.99
   5 -16   2    1.64    0.79
  -5 -16   2    2.42    1.05
  -5 -16   3    7.27    1.18
  -5 -16   4   21.28    1.58
  -5 -16   5    2.92    0.95
  -5 -17  -6   -0.35    0.55
  -5 -17  -5    4.11    0.76
  -5 -17  -4    3.53    0.71
  -5 -17  -3    5.05    0.85
  -5 -17  -2    2.38    0.77
  -5 -17  -1   -0.80    0.70
  -5 -17   0   12.25    1.10
  -5 -17   1    1.04    0.71
  -5 -17   2    3.73    0.77
  -5 -17   3    5.31    0.85
  -6   0 -15  306.63   10.07
  -6   0 -14  316.66   10.05
  -6   0 -13  380.13   10.45
  -6   0 -12   49.39    3.83
  -6   0 -11   41.65    3.34
  -6   0 -10  584.69   11.54
  -6   0  -9  216.20    6.45
  -6   0  -8  370.64    8.25
  -6   0  -7  343.81    7.66
  -6   0  -6  121.61    4.25
  -6   0  -5  343.43    6.85
  -6   0  -4  164.18    4.43
  -6   0  -3  601.63    8.69
   6   0  -3  582.97   10.93
  -6   0  -2   22.05    1.64
   6   0  -2   15.13    2.20
  -6   0  -1   84.93    2.92
   6   0  -1   82.32    4.03
   6   0   0 5439.07   46.28
  -6   0   0 5430.38   42.11
   6   0   1   83.11    4.04
  -6   0   1   85.70    3.15
   6   0   2   22.12    2.48
   6   0   3  562.50   10.88
   6   0   4  183.82    6.34
   6   0   5  371.55    9.16
   6   0   6  117.76    5.32
   6   0   7  313.37    8.96
   6   0   8  354.49    9.86
   6   0   9  208.91    7.98
   6   0   9  218.91    7.36
   6   0  10  596.66   13.88
   6   0  10  573.75   12.81
   6   0  11   43.60    4.01
   6   0  11   48.21    3.86
   6   0  12   51.66    4.37
   6   0  13  414.21   12.60
   6   0  14  332.42    6.50
  -6   0  14  325.93    6.78
   6   0  15  314.80    6.58
  -6   0  15  316.29    6.88
   6   0  16    2.41    1.18
  -6   0  16    2.58    1.27
   6   0  17   24.53    1.99
  -6   0  17   26.98    2.42
   6   0  18   63.47    2.98
  -6   0  18   58.16    3.23
   6   0  19   90.48    3.49
  -6   0  19   87.78    3.80
   6   0  20   95.85    3.41
  -6   0  20   90.64    3.86
   6   0  21   21.48    1.70
  -6   0  21   21.36    2.02
   6   0  22   61.04    2.45
  -6   0  22   61.34    2.96
  -6   0  23    6.43    1.17
   6   0  23    9.19    1.07
  -6   0  24   23.28    1.58
   6   0  24   23.49    1.86
  -6   0  25   62.51    1.97
   6   0  25   55.36    2.15
  -6  -1 -16   53.58    4.64
  -6  -1 -15   47.17    4.16
  -6  -1 -14    2.36    1.64
  -6  -1 -13   89.25    5.38
  -6   1 -13   97.83    4.91
  -6   1 -12  147.84    5.85
  -6  -1 -12  145.70    6.49
  -6   1 -11   17.81    2.16
  -6  -1 -11   16.07    2.46
  -6  -1 -10   43.07    3.41
  -6   1 -10   42.01    2.92
  -6  -1  -9  139.72    5.50
  -6   1  -9  131.35    4.82
  -6  -1  -8  196.13    6.49
  -6   1  -8  215.70    5.73
  -6  -1  -7  107.86    4.54
  -6   1  -7  109.70    3.86
  -6  -1  -6   55.54    3.22
  -6   1  -6   53.83    2.65
  -6   1  -5   73.82    2.88
  -6  -1  -5   74.36    3.41
  -6   1  -4   39.79    2.05
  -6  -1  -4   34.96    2.34
  -6  -1  -3  149.80    4.40
  -6   1  -3  146.40    3.85
   6   1  -3  149.70    5.29
  -6  -1  -2  348.05    6.54
   6   1  -2  347.18    7.83
  -6   1  -2  345.75    5.79
  -6  -1  -1  403.38    7.03
   6   1  -1  418.58    8.68
   6  -1  -1  399.84    9.04
  -6   1  -1  413.44    6.59
   6  -1   0  257.88    7.03
   6   1   0  255.38    6.77
  -6   1   0  261.34    5.36
  -6  -1   0  272.71    5.57
   6  -1   1  394.74    8.67
   6   1   1  402.99    8.85
  -6  -1   1  412.41    7.21
   6   1   2  364.37    8.66
   6  -1   2  360.46    8.31
  -6  -1   2  355.90    6.95
   6   1   3  149.27    5.61
   6  -1   3  150.77    5.39
   6   1   4   52.32    3.66
   6  -1   4   49.70    3.33
   6   1   5   80.05    4.56
   6  -1   5   88.29    4.40
   6   1   6   58.03    4.22
   6  -1   6   54.85    3.76
   6   1   7  112.11    5.75
   6  -1   7  112.52    5.26
   6   1   8  239.24    8.54
   6  -1   8  250.27    8.00
   6  -1   9  125.16    5.85
   6  -1   9  126.95    6.19
   6   1   9  128.07    6.58
   6   1  10   44.88    4.27
   6   1  10   49.53    3.45
   6  -1  10   45.09    3.75
   6  -1  10   51.63    4.06
   6  -1  11   18.23    3.09
   6   1  11   20.87    3.24
   6  -1  11   23.16    2.93
   6   1  12  157.50    7.95
   6  -1  12  164.16    7.29
   6  -1  12  154.57    7.53
   6   1  13  100.78    6.65
  -6   1  14    3.16    1.27
  -6  -1  14    3.40    1.30
   6  -1  14    2.90    1.06
   6   1  14    2.66    1.09
   6   1  14    2.36    1.92
  -6   1  15   45.36    2.68
  -6  -1  15   51.14    2.97
   6  -1  15   49.15    2.66
   6   1  15   46.40    2.51
   6   1  15   52.22    5.33
  -6   1  16   54.16    2.95
  -6  -1  16   52.40    3.00
   6   1  16   53.88    2.73
   6  -1  16   51.95    2.80
   6  -1  17   96.47    3.73
   6   1  17  101.95    3.64
  -6  -1  17  100.27    4.16
  -6   1  17  100.05    3.95
   6  -1  18    1.85    1.13
   6   1  18    0.85    1.01
  -6  -1  18   -0.95    1.59
  -6   1  18    3.72    1.53
   6   1  19   67.71    2.92
   6  -1  19   67.75    3.07
  -6   1  19   68.20    3.30
  -6  -1  19   67.16    3.52
  -6  -1  20   15.95    2.05
  -6   1  20   18.02    1.82
   6   1  20   16.04    1.56
   6  -1  20   16.89    1.77
  -6   1  21    6.84    1.41
  -6  -1  21    8.57    1.59
   6   1  21    6.52    1.11
   6  -1  21    5.41    1.22
  -6   1  22    6.84    1.36
  -6  -1  22    5.12    1.51
   6   1  22    4.38    0.92
   6  -1  22    4.74    1.03
  -6   1  23   10.00    1.26
  -6  -1  23    6.93    1.34
   6  -1  23    7.62    1.04
   6   1  24    7.15    1.13
  -6   1  24    9.16    1.03
   6  -1  24    9.96    1.49
  -6  -1  24    7.70    1.17
  -6  -1  25    5.67    0.86
   6   1  25    5.56    0.90
   6  -1  25    4.69    1.00
  -6  -2 -17   86.48    6.23
  -6  -2 -16    3.40    2.01
  -6  -2 -15   32.82    3.94
  -6  -2 -14   73.40    5.66
  -6  -2 -13    3.10    1.59
  -6  -2 -12  110.73    6.02
  -6  -2 -11   18.65    2.55
  -6   2 -10   23.80    2.12
  -6  -2 -10   28.73    3.01
  -6  -2  -9   64.73    4.22
  -6   2  -9   69.50    3.08
  -6  -2  -8   91.68    4.60
  -6   2  -8   94.39    3.45
  -6   2  -7   54.16    2.53
  -6  -2  -7   56.95    3.61
  -6  -2  -6  131.49    5.01
  -6   2  -6  124.20    3.56
  -6   2  -5  452.42    6.80
  -6  -2  -5  448.53    8.85
  -6   2  -4  215.53    4.33
  -6  -2  -4  215.97    5.76
   6   2  -4  222.86    6.27
  -6  -2  -3  581.95    9.49
   6   2  -3  596.35   10.39
  -6   2  -3  574.34    7.68
  -6  -2  -2   69.07    3.06
   6   2  -2   69.11    3.63
  -6   2  -2   76.77    2.63
  -6  -2  -1  388.89    7.13
   6   2  -1  368.09    8.26
  -6  -2   0 1299.33   14.58
   6   2   0 1277.93   17.17
   6  -2   0 1254.25   17.49
   6   2   1  378.97    8.83
   6  -2   1  385.97    8.80
  -6  -2   1  376.59    7.05
   6   2   2   64.56    3.92
   6  -2   2   68.15    3.80
  -6  -2   2   68.79    3.07
   6   2   3  585.87   11.84
   6  -2   3  582.29   10.89
  -6  -2   3  609.54   10.37
   6   2   4  188.88    6.86
   6  -2   4  190.88    6.08
   6   2   5  453.51   11.07
   6  -2   5  455.39    9.75
   6   2   6  128.22    6.28
   6  -2   6  129.60    5.31
   6   2   7   69.40    5.00
   6  -2   7   66.01    4.09
   6  -2   8   81.93    5.27
   6   2   8   82.34    5.55
   6  -2   8   86.63    4.55
   6   2   9   77.53    5.64
   6  -2   9   78.92    4.48
   6  -2   9   75.22    5.30
   6  -2  10   28.52    3.66
   6  -2  10   28.06    2.88
   6   2  10   25.22    3.44
   6  -2  11   19.50    3.12
   6  -2  11   19.73    2.57
   6   2  11   16.49    3.18
   6   2  12  121.73    7.41
   6  -2  12  123.77    7.21
  -6  -2  13    4.52    1.27
   6  -2  13    1.94    2.21
   6  -2  13    6.14    1.16
  -6  -2  14   92.46    3.70
  -6   2  14   86.11    3.35
   6   2  14   89.53    6.84
   6  -2  14   86.33    3.34
   6   2  14   84.24    3.16
   6   2  15   37.42    2.23
  -6  -2  15   45.11    2.88
  -6   2  15   40.02    2.35
   6   2  15   37.38    4.53
   6  -2  15   38.74    2.43
  -6   2  16    1.46    1.20
  -6  -2  16    0.33    1.50
   6  -2  16    4.68    1.41
   6   2  16    1.86    0.99
   6   2  16    2.90    2.22
  -6  -2  17   98.60    4.17
  -6   2  17   94.44    3.66
   6  -2  17   98.15    3.91
   6   2  17   96.46    3.41
  -6   2  18    2.99    1.44
  -6  -2  18    1.49    1.54
   6   2  18    1.88    1.08
   6  -2  18    2.43    1.26
  -6  -2  19   21.01    2.34
  -6   2  19   21.20    2.13
   6   2  19   22.37    1.67
   6  -2  19   23.24    2.05
  -6  -2  20   22.58    2.28
  -6   2  20   22.66    1.99
   6   2  20   19.50    1.53
   6  -2  20   22.20    1.87
  -6   2  21   14.77    1.65
  -6  -2  21   14.10    1.94
   6  -2  21   14.24    1.59
   6   2  21   11.93    1.27
  -6   2  22    0.45    0.91
  -6  -2  22    0.86    1.22
   6  -2  22    1.55    0.86
  -6  -2  23    0.57    1.11
   6  -2  23    1.66    0.84
   6   2  24    6.10    1.04
   6  -2  24    7.37    1.40
  -6  -2  24    5.95    1.18
  -6  -2  25   16.46    1.31
   6  -2  25   14.52    1.33
  -6  -3 -17   92.37    6.70
  -6  -3 -16   23.30    3.31
  -6  -3 -15   23.24    3.41
  -6  -3 -14  114.05    6.83
  -6  -3 -13   32.67    3.62
  -6  -3 -12   38.24    3.74
  -6  -3 -11  259.74    9.03
  -6  -3 -10   17.00    2.58
  -6  -3  -9   47.44    3.66
  -6  -3  -8  245.92    7.81
  -6  -3  -7  179.99    6.35
  -6   3  -6   19.77    1.28
  -6  -3  -6   21.95    2.59
  -6  -3  -5   97.01    4.38
  -6   3  -5  101.79    2.67
  -6  -3  -4  162.12    5.32
   6   3  -4  172.57    5.38
  -6   3  -4  174.50    3.64
   6   3  -3  115.58    4.43
  -6  -3  -3  116.33    4.33
   6   3  -2   73.38    3.67
  -6  -3  -2   74.17    3.34
   6   3  -1  978.83   14.61
  -6  -3  -1  950.95   12.67
  -6  -3   0  154.12    4.45
   6   3   0  164.98    5.83
   6   3   1  973.64   15.37
  -6  -3   1  972.45   12.54
   6   3   2   70.78    4.28
   6  -3   2   71.18    3.98
  -6  -3   2   74.73    3.17
   6   3   3  102.20    5.23
   6  -3   3  107.81    4.75
  -6  -3   3  113.25    4.09
   6   3   4  180.63    7.17
   6  -3   4  182.44    6.06
   6   3   5  102.11    5.74
   6  -3   5  103.29    4.65
   6  -3   6   22.32    3.36
   6   3   6   23.87    3.59
   6  -3   6   19.00    2.43
   6  -3   7  168.55    7.53
   6   3   7  167.21    7.75
   6  -3   7  161.51    5.86
   6   3   8  262.43    9.74
   6  -3   8  289.86    7.91
   6  -3   8  283.61   10.08
   6   3   9   48.38    4.71
   6  -3   9   55.54    3.62
   6  -3   9   49.16    4.76
   6  -3  10   18.15    3.45
   6   3  10   15.16    3.27
   6   3  11  274.15   11.14
   6  -3  11  259.51   10.75
   6  -3  12   39.62    4.51
   6   3  12   42.93    4.90
   6  -3  13   28.27    4.00
  -6  -3  13   36.05    2.42
   6  -3  13   37.05    2.22
   6   3  13   34.40    4.69
   6   3  14  115.05    3.53
   6   3  14  124.28    8.39
   6  -3  14  128.96    8.54
  -6  -3  14  123.24    4.25
   6  -3  14  120.84    3.98
   6   3  15   27.23    1.84
   6   3  15   31.04    4.83
  -6  -3  15   28.40    2.50
   6  -3  15   25.85    2.08
   6   3  16   25.39    1.85
   6   3  16   21.85    4.10
   6  -3  16   28.13    2.23
  -6  -3  16   28.93    2.49
   6  -3  17   89.75    3.65
  -6  -3  17   93.91    4.11
   6   3  17   89.21    3.14
   6  -3  18   24.46    2.06
  -6  -3  18   26.48    2.47
   6   3  18   23.61    1.65
   6  -3  19  111.32    3.87
   6   3  19  107.94    3.26
  -6  -3  19  112.91    4.63
  -6  -3  20    6.96    1.85
   6   3  20    6.96    1.04
   6  -3  20    6.97    1.45
  -6  -3  21   15.96    2.00
   6  -3  21   16.41    1.57
   6  -3  22   50.05    2.23
  -6  -3  22   54.07    2.80
  -6  -3  23    3.92    1.21
   6  -3  23    2.69    0.80
   6  -3  24    1.84    1.12
  -6  -3  24    1.46    1.01
  -6  -3  25    8.34    0.96
   6  -3  25    8.57    1.09
  -6  -4 -16   48.09    4.93
  -6  -4 -15   23.28    3.87
  -6  -4 -14    6.97    2.38
  -6  -4 -13    8.68    2.20
  -6  -4 -12   32.87    3.84
  -6  -4 -11   25.23    3.28
  -6  -4 -10   17.97    2.74
  -6  -4  -9   41.84    3.79
  -6  -4  -8   20.15    2.51
  -6  -4  -7   36.62    3.38
  -6  -4  -6  105.82    5.00
   6   4  -5   43.42    2.72
  -6  -4  -5   43.76    3.30
   6   4  -4  185.30    5.44
  -6  -4  -4  186.24    6.01
   6   4  -3  131.63    4.82
  -6  -4  -3  129.08    4.84
   6   4  -2  632.32   11.30
  -6  -4  -2  607.48   10.37
  -6  -4  -1  180.52    5.21
   6   4  -1  168.35    5.92
   6   4   0   -0.78    1.59
  -6  -4   0    0.31    1.07
   6   4   1  154.72    6.12
  -6  -4   1  157.92    4.65
  -6  -4   2  600.74    9.89
   6   4   2  629.95   13.11
  -6  -4   3  129.43    4.55
   6   4   3  126.93    6.20
   6  -4   4  203.92    8.24
   6   4   4  207.40    7.99
   6  -4   5   44.33    4.31
   6   4   5   41.11    4.23
   6  -4   6  104.34    6.37
   6   4   6  106.65    6.34
   6  -4   6  101.07    4.69
   6  -4   7   41.78    4.49
   6   4   7   35.10    4.29
   6  -4   7   36.96    3.01
   6  -4   8   15.72    3.32
   6  -4   8   21.85    2.38
   6   4   8   20.41    3.50
   6  -4   9   43.32    4.87
   6   4   9   46.34    4.88
   6  -4  10   21.82    3.87
   6   4  10   20.29    3.73
   6  -4  11   31.57    4.32
   6   4  11   28.43    4.15
   6  -4  12   40.11    2.20
   6   4  12   38.52    4.91
  -6  -4  12   39.65    2.50
   6  -4  12   36.43    4.86
   6  -4  13    8.56    1.41
   6   4  13    8.69    3.25
  -6  -4  13    9.62    1.56
   6  -4  13   10.60    3.42
   6  -4  14    8.83    1.50
   6   4  14    9.33    3.51
  -6  -4  14    9.00    1.80
   6  -4  14    8.51    3.12
   6  -4  15   27.38    2.20
  -6  -4  15   25.84    2.29
   6   4  15   26.62    4.77
   6  -4  16   55.28    3.01
   6   4  16   52.78    6.09
  -6  -4  16   55.43    3.23
   6  -4  17  164.41    4.93
  -6  -4  17  169.35    5.46
   6  -4  18   17.12    1.93
  -6  -4  18   17.42    2.20
   6   4  18   16.88    1.38
   6  -4  19   18.02    1.82
  -6  -4  19   18.82    2.24
   6   4  19   17.17    1.31
   6  -4  20   35.60    2.24
  -6  -4  20   38.72    2.82
   6  -4  21   16.25    1.48
  -6  -4  21   12.34    2.01
  -6  -4  22   30.73    2.30
   6  -4  22   30.29    1.72
   6  -4  23   15.85    1.75
  -6  -4  23   19.32    1.72
   6  -4  23   18.14    1.26
   6  -4  24   12.33    1.41
  -6  -4  24   12.73    1.30
  -6  -4  25    5.98    0.89
   6  -4  25    5.90    0.95
   6  -5 -15   31.22    1.98
  -6  -5 -15   29.46    4.13
   6  -5 -14   16.14    1.45
  -6  -5 -14   15.09    2.97
   6  -5 -13    3.82    0.89
  -6  -5 -13    4.28    2.46
   6  -5 -12    6.81    1.05
  -6  -5 -12    5.45    2.04
  -6  -5 -11  102.17    6.12
  -6  -5 -10   57.79    4.62
  -6  -5  -9   41.06    3.75
  -6  -5  -8   24.28    3.07
  -6  -5  -7   17.13    2.50
  -6  -5  -6   67.47    4.19
  -6  -5  -5   49.41    3.53
  -6  -5  -4  116.10    4.98
   6   5  -4  119.54    4.40
  -6  -5  -3   57.10    3.47
   6   5  -3   61.40    3.49
  -6  -5  -2  670.07   11.48
   6   5  -2  664.82   12.11
   6   5  -1   41.55    3.25
  -6  -5  -1   39.30    2.73
  -6  -5   0   12.16    1.72
   6   5   0   10.54    2.14
  -6  -5   1   36.88    2.54
   6  -5   1   40.64    3.88
   6   5   1   34.64    3.48
  -6  -5   2  614.22   10.28
   6  -5   2  630.11   13.97
   6   5   2  636.28   13.95
  -6  -5   3   62.77    3.33
   6  -5   3   64.14    4.95
   6   5   3   56.63    4.48
   6  -5   4  115.81    6.61
   6   5   4  110.52    6.37
   6   5   5   49.05    4.59
   6  -5   5   50.65    4.95
   6  -5   6   70.63    5.79
   6   5   6   72.21    5.50
   6   5   7   15.99    3.40
   6  -5   7   22.32    4.41
   6   5   8   22.14    3.79
   6  -5   8   21.98    3.80
   6   5   9   48.03    5.26
   6  -5   9   44.71    4.99
   6   5  10   63.55    5.96
   6  -5  10   70.22    6.47
   6   5  11  100.82    7.75
   6  -5  11  104.15    7.89
   6  -5  12    8.94    1.36
   6  -5  12    6.83    3.19
  -6  -5  12    7.50    1.40
   6   5  12    9.16    3.16
   6  -5  13    2.12    1.02
   6  -5  13    3.70    2.76
  -6  -5  13    1.67    1.31
   6   5  13    1.12    2.36
   6  -5  14   16.21    1.81
   6  -5  14   15.78    4.28
  -6  -5  14   16.99    1.97
   6   5  14   13.44    3.47
   6  -5  15   36.72    5.46
  -6  -5  15   34.83    2.58
   6   5  15   28.70    4.95
   6  -5  15   36.72    2.38
   6   5  16   75.72    7.59
  -6  -5  16   77.25    3.74
   6  -5  16   78.46    3.50
   6  -5  17    6.10    1.42
  -6  -5  17    7.35    1.87
   6  -5  18    7.82    1.39
  -6  -5  18   11.57    2.00
   6  -5  19   11.61    1.59
  -6  -5  19   10.22    1.81
   6  -5  20    5.70    1.22
  -6  -5  20    8.87    1.78
   6  -5  21    3.15    0.93
  -6  -5  21    0.94    1.28
   6  -5  22    1.09    0.77
  -6  -5  22    1.40    1.28
   6  -5  23   10.83    0.98
   6  -5  23    9.56    1.42
  -6  -5  23   10.56    1.34
  -6  -5  24    2.64    0.84
   6  -5  24    1.44    0.83
  -6  -5  25    8.31    0.81
  -6  -6 -24    6.79    0.96
   6  -6 -17   19.90    1.69
   6  -6 -16   13.58    1.43
   6  -6 -15   18.37    3.78
  -6  -6 -15   17.30    3.15
   6  -6 -15   18.38    1.63
   6  -6 -14   72.85    2.87
  -6  -6 -14   76.10    6.14
   6  -6 -13   48.93    2.35
  -6  -6 -13   47.26    4.77
   6  -6 -12  148.56    3.90
  -6  -6 -12  146.85    7.83
   6  -6 -11   21.16    1.57
  -6  -6 -11   22.53    3.29
  -6  -6 -10  136.95    7.12
  -6  -6  -9  209.64    8.49
  -6  -6  -8   43.66    3.89
  -6  -6  -7  509.75   12.30
  -6  -6  -6  127.72    6.07
  -6  -6  -5   36.44    3.11
  -6  -6  -4  102.67    4.86
   6  -6  -4  107.05    5.09
   6   6  -3   -0.74    1.17
   6  -6  -3    0.48    1.71
  -6  -6  -3    0.02    1.27
   6  -6  -2  429.40   11.07
   6   6  -2  425.02    9.84
  -6  -6  -2  424.79    9.31
   6  -6  -1   50.25    4.15
   6   6  -1   48.97    3.72
  -6  -6  -1   49.47    3.17
   6   6   0   87.37    5.06
   6  -6   0   79.67    5.24
  -6  -6   0   88.49    3.95
   6   6   1   52.77    4.21
  -6  -6   1   54.12    3.06
   6  -6   1   56.29    4.74
   6   6   2  440.61   12.19
   6  -6   2  443.62   12.77
  -6  -6   2  423.60    8.72
   6  -6   3    0.95    2.34
   6   6   3    0.08    2.21
  -6  -6   3   -0.05    1.14
   6  -6   4  102.51    6.79
   6   6   4   98.25    6.29
   6   6   5   41.17    4.58
   6  -6   5   43.50    5.17
   6  -6   6  143.66    8.34
   6   6   6  139.33    7.81
   6  -6   7  521.12   16.26
   6   6   7  523.25   15.70
   6   6   8   51.22    5.51
   6  -6   8   47.02    5.61
   6  -6   9  202.37   10.81
   6   6   9  203.59   10.64
   6  -6  10  128.76    8.85
   6   6  10  132.15    8.82
   6  -6  11   26.36    4.74
  -6  -6  11   23.53    2.01
   6  -6  11   23.66    1.82
   6  -6  11   23.26    2.05
   6  -6  12  153.20   10.55
   6   6  12  157.77   10.22
   6  -6  12  137.83    4.58
  -6  -6  12  142.59    4.54
   6  -6  12  152.15    4.44
   6  -6  13   46.42    5.96
  -6  -6  13   50.37    2.83
   6  -6  13   50.47    2.72
   6   6  13   47.01    5.99
   6   6  14   68.35    7.39
   6  -6  14   62.54    6.90
  -6  -6  14   71.95    3.41
   6  -6  14   71.20    3.21
   6  -6  15   15.91    3.72
   6   6  15   19.59    4.03
   6  -6  15   17.14    1.80
  -6  -6  15   21.94    2.59
  -6  -6  16   16.36    2.11
   6  -6  16   15.46    1.78
  -6  -6  17   21.24    2.19
   6  -6  17   17.73    1.83
  -6  -6  18   10.37    1.76
   6  -6  18    9.95    1.45
  -6  -6  19   23.83    2.15
   6  -6  19   18.05    1.60
  -6  -6  20   22.33    2.10
   6  -6  20   22.03    1.63
   6  -6  21   12.11    1.15
  -6  -6  21   12.78    1.67
   6  -6  22    2.45    0.70
  -6  -6  22    2.99    1.13
  -6  -6  23   13.20    1.33
   6  -6  23    9.05    1.20
  -6  -6  24    4.82    0.82
   6  -6  24    3.77    0.84
  -6  -7 -23    5.73    1.03
  -6  -7 -22    5.40    1.26
   6  -7 -18   22.07    1.76
   6  -7 -17   45.60    2.39
   6  -7 -16   10.20    1.38
   6  -7 -15   25.81    1.95
  -6  -7 -15   26.25    1.86
   6  -7 -14   16.75    3.42
  -6  -7 -14   25.00    3.90
   6  -7 -14   21.24    1.83
  -6  -7 -14   20.78    1.80
   6  -7 -13   61.71    2.70
   6  -7 -13   60.52    5.83
  -6  -7 -13   63.30    5.56
   6  -7 -12   37.05    2.11
  -6  -7 -12   39.04    4.46
   6  -7 -11   71.03    2.80
  -6  -7 -11   77.84    5.93
   6  -7 -10  225.88    4.88
  -6  -7 -10  224.18    9.36
   6  -7  -9   22.68    1.60
  -6  -7  -9   25.38    3.41
  -6  -7  -8   59.48    4.52
  -6  -7  -7   73.12    4.93
  -6  -7  -6  828.84   16.05
  -6  -7  -5   54.26    3.97
  -6  -7  -4  222.52    7.55
   6  -7  -3   14.78    2.58
  -6  -7  -3   14.51    2.12
   6  -7  -2  465.36   12.79
  -6  -7  -2  442.87   10.03
   6   7  -1  317.17    9.24
   6  -7  -1  338.10   11.12
  -6  -7  -1  324.12    8.27
   6   7   0  437.63   11.58
   6  -7   0  457.12   13.38
  -6  -7   0  426.48    9.19
   6   7   1  311.54   10.39
  -6  -7   1  321.57    7.83
   6  -7   1  323.30   11.68
   6   7   2  448.59   12.98
  -6  -7   2  448.09    9.34
   6  -7   2  473.72   14.37
  -6  -7   3   15.89    1.98
   6   7   3   15.38    3.13
   6  -7   3   16.68    3.60
   6   7   4  218.16    9.60
   6  -7   4  219.35   10.18
   6   7   5   54.52    5.27
   6  -7   5   48.88    5.38
   6   7   6  862.81   20.74
   6  -7   6  851.50   21.67
   6   7   7   68.30    6.27
   6  -7   7   75.46    6.87
   6   7   8   57.44    5.84
   6  -7   8   56.01    6.15
   6  -7   9   27.10    4.88
   6  -7   9   23.48    2.17
   6   7   9   22.88    4.40
   6  -7  10  249.83    6.33
   6  -7  10  250.33   13.15
  -6  -7  10  238.69    5.51
   6   7  10  244.18   12.44
   6  -7  10  240.11    5.31
  -6  -7  10  244.84    4.98
   6   7  11   70.61    7.22
   6  -7  11   70.87    2.97
   6  -7  11   71.41    7.65
  -6  -7  11   67.01    3.09
   6  -7  11   69.45    3.46
   6  -7  12   35.59    5.77
   6  -7  12   37.29    2.31
   6   7  12   43.26    6.07
  -6  -7  12   40.04    2.53
   6  -7  12   36.20    2.64
   6  -7  13   60.84    3.29
   6  -7  13   64.68    7.72
  -6  -7  13   61.39    3.18
   6  -7  13   64.90    2.96
   6   7  13   57.22    7.23
   6   7  14   21.41    4.90
   6  -7  14   21.89    1.91
  -6  -7  14   21.17    2.11
   6  -7  14   15.71    4.34
  -6  -7  15   26.58    2.31
   6  -7  15   26.64    2.12
  -6  -7  16   11.57    1.83
   6  -7  16   11.43    1.48
  -6  -7  17   47.71    2.88
   6  -7  17   50.39    2.56
  -6  -7  18   21.02    2.15
   6  -7  18   22.10    1.72
  -6  -7  19    4.72    1.38
   6  -7  19    4.02    0.95
   6  -7  20    5.82    1.39
  -6  -7  20    8.45    1.46
   6  -7  20    8.37    1.06
   6  -7  21    2.46    1.17
  -6  -7  21    2.52    1.10
   6  -7  21    2.00    0.66
  -6  -7  22    5.37    1.04
   6  -7  22    5.64    1.13
  -6  -7  23    4.99    0.87
   6  -7  23    1.53    0.71
  -6  -8 -23    1.68    0.72
  -6  -8 -22   13.42    1.32
  -6  -8 -21   33.25    2.09
  -6  -8 -20   16.09    1.80
  -6  -8 -19   33.79    2.58
   6  -8 -19   33.75    1.88
   6  -8 -18   16.62    1.54
   6  -8 -17   25.36    1.90
  -6  -8 -16   18.85    1.59
   6  -8 -16   17.21    1.73
  -6  -8 -15   16.41    1.61
   6  -8 -15   17.30    1.74
  -6  -8 -14    4.03    1.20
   6  -8 -14    2.54    1.15
   6  -8 -13   66.65    2.96
  -6  -8 -13   72.06    3.11
   6  -8 -13   66.37    5.94
   6  -8 -12    0.98    1.16
  -6  -8 -12   -0.96    1.82
   6  -8 -12   -1.68    2.10
   6  -8 -11   54.53    5.10
  -6  -8 -11   54.77    5.13
   6  -8 -11   57.35    2.66
   6  -8 -10  125.21    7.44
  -6  -8 -10  143.88    7.70
   6  -8 -10  131.35    3.92
  -6  -8  -9  106.57    4.17
   6  -8  -9  104.08    6.39
  -6  -8  -9   97.92    6.13
   6  -8  -9  107.70    3.44
  -6  -8  -8   41.09    2.63
   6  -8  -8   41.65    2.21
   6  -8  -8   38.79    3.71
  -6  -8  -8   43.61    4.04
  -6  -8  -7   27.69    3.26
   6  -8  -7   27.01    3.03
   6  -8  -7   31.88    1.99
  -6  -8  -7   30.67    2.25
  -6  -8  -6  245.68    8.92
   6  -8  -6  248.80    5.11
  -6  -8  -5   47.46    3.79
  -6  -8  -4   33.22    3.19
  -6  -8  -3   41.24    3.27
  -6  -8  -2  208.00    7.02
   6  -8  -2  210.84    8.91
  -6  -8  -1    2.47    1.05
   6  -8  -1    0.95    1.86
   6   8   0  161.67    7.21
  -6  -8   0  146.24    5.47
   6  -8   0  162.80    8.45
   6  -8   1    4.51    2.62
   6   8   1    3.99    1.84
  -6  -8   1    5.23    1.34
   6   8   2  209.52    9.32
  -6  -8   2  220.04    6.72
   6  -8   2  206.34   10.11
  -6  -8   3   46.05    3.19
   6   8   3   42.13    4.59
   6  -8   3   36.76    4.72
   6   8   4   28.48    4.08
   6  -8   4   27.69    4.32
   6   8   5   50.43    5.33
   6  -8   5   51.53    5.69
   6  -8   6  244.16   12.21
  -6  -8   6  242.71    5.18
   6  -8   6  232.99    6.16
   6   8   6  235.88   11.22
  -6  -8   7   32.58    1.99
   6   8   7   33.88    5.21
  -6  -8   7   31.69    1.95
   6  -8   7   31.25    2.50
   6  -8   7   33.31    5.32
  -6  -8   8   42.59    2.28
  -6  -8   8   42.42    2.22
   6   8   8   45.68    5.58
   6  -8   8   44.70    2.85
   6  -8   8   46.77    6.00
   6  -8   9  117.88    9.33
  -6  -8   9  108.53    3.60
   6  -8   9  117.02    4.55
   6   8   9  116.50    8.82
  -6  -8   9  112.44    3.50
   6   8  10  151.19   10.29
   6  -8  10  146.24    5.16
  -6  -8  10  137.43    3.88
   6  -8  10  153.28   10.76
  -6  -8  10  149.46    4.33
   6  -8  11   64.22    3.56
  -6  -8  11   66.32    2.69
   6  -8  11   72.59    7.80
   6   8  11   64.65    7.16
  -6  -8  11   70.38    3.09
   6  -8  12   -1.05    1.46
  -6  -8  12    1.29    1.29
   6   8  12    4.99    3.53
   6  -8  12    7.04    4.17
   6  -8  12    0.44    0.96
   6  -8  13   78.94    3.23
  -6  -8  13   74.38    3.28
  -6  -8  14    4.79    1.43
   6  -8  14    7.83    1.72
   6  -8  14    5.75    1.32
  -6  -8  15   20.22    2.05
   6  -8  15   17.81    1.65
  -6  -8  16   19.26    2.05
   6  -8  16   21.90    1.71
  -6  -8  17   24.09    2.10
   6  -8  17   27.62    1.83
  -6  -8  18   18.13    1.88
   6  -8  18   18.32    1.41
   6  -8  19   27.03    2.14
  -6  -8  19   29.72    2.12
   6  -8  19   33.69    1.67
  -6  -8  20   13.38    1.48
   6  -8  20   14.53    1.55
   6  -8  20   17.26    1.15
  -6  -8  21   30.91    1.77
   6  -8  21   25.11    1.61
  -6  -8  22   12.97    1.08
   6  -8  22    5.61    0.84
  -6  -9 -22    6.84    0.94
  -6  -9 -21    2.39    0.95
  -6  -9 -20    5.00    1.23
   6  -9 -20    5.17    0.82
  -6  -9 -19   10.34    1.66
   6  -9 -19    9.10    1.08
  -6  -9 -18    3.60    1.47
   6  -9 -18    4.42    1.05
  -6  -9 -17   50.96    2.98
   6  -9 -17   50.00    2.49
  -6  -9 -17   50.50    2.17
  -6  -9 -16   75.20    3.79
   6  -9 -16   79.91    3.15
  -6  -9 -16   76.46    2.86
  -6  -9 -15   66.08    3.60
  -6  -9 -15   65.03    2.88
   6  -9 -15   70.25    2.99
  -6  -9 -14   14.19    2.15
   6  -9 -14   10.16    1.47
  -6  -9 -14   11.87    1.51
  -6  -9 -13   14.54    2.15
   6  -9 -13   12.21    1.54
  -6  -9 -13   14.98    1.92
   6  -9 -12   45.20    2.62
  -6  -9 -12   48.58    2.73
  -6  -9 -12   50.61    3.22
  -6  -9 -11   75.33    5.73
  -6  -9 -11   84.67    3.97
   6  -9 -11   82.73    3.31
  -6  -9 -10   37.80    2.80
   6  -9 -10   33.21    2.19
  -6  -9 -10   29.47    3.61
  -6  -9  -9   19.30    2.19
   6  -9  -9   18.24    1.76
  -6  -9  -9   18.89    3.05
   6  -9  -8   37.36    2.25
  -6  -9  -8   39.25    4.13
  -6  -9  -8   39.49    2.71
   6  -9  -7  538.37    8.39
  -6  -9  -7  537.96   14.08
  -6  -9  -7  546.90    9.40
   6  -9  -6   28.70    1.96
  -6  -9  -6   32.96    3.46
  -6  -9  -6   31.92    2.38
  -6  -9  -5  173.33    7.30
  -6  -9  -5  166.67    4.17
   6  -9  -5  168.83    4.38
  -6  -9  -5  165.42    4.83
  -6  -9  -4   19.71    1.90
  -6  -9  -4   21.60    2.57
  -6  -9  -4   22.86    1.64
   6  -9  -4   23.22    1.76
  -6  -9  -3   25.88    2.03
  -6  -9  -3   25.87    1.77
   6  -9  -3   26.10    1.84
  -6  -9  -3   28.83    2.93
  -6  -9  -2  254.11    5.82
  -6  -9  -2  272.40    8.29
  -6  -9  -2  263.34    5.38
   6  -9  -2  247.84    5.36
   6  -9  -1   31.58    4.10
  -6  -9  -1   36.22    2.98
  -6  -9  -1   33.72    1.96
  -6  -9   0  154.14    5.99
   6  -9   0  153.95    8.76
  -6  -9   0  144.46    3.93
   6  -9   1   33.93    4.80
  -6  -9   1   33.63    2.02
   6  -9   1   34.35    2.49
   6  -9   2  260.38   12.13
   6  -9   2  265.96    6.50
   6   9   2  259.48   10.67
  -6  -9   2  265.80    5.54
   6   9   3   23.37    3.66
   6  -9   3   27.09    2.33
  -6  -9   3   26.93    1.91
   6  -9   3   21.88    3.98
  -6  -9   3   24.88    1.90
   6   9   4   19.38    3.49
  -6  -9   4   22.21    1.73
   6  -9   4   19.44    2.08
   6  -9   4   17.40    3.95
  -6  -9   4   20.23    1.74
   6  -9   4   20.89    1.76
   6  -9   5  169.07    5.37
  -6  -9   5  171.89    4.51
   6  -9   5  171.65   10.61
  -6  -9   5  160.11    4.42
   6   9   5  160.24    9.28
   6  -9   5  179.09    4.60
   6   9   6   38.44    5.18
   6  -9   6   33.51    2.65
  -6  -9   6   29.56    1.98
   6  -9   6   34.40    2.19
   6  -9   6   29.24    4.88
  -6  -9   6   30.70    2.09
   6  -9   7  572.38   20.27
   6  -9   7  566.19   10.36
   6   9   7  544.96   18.22
  -6  -9   7  562.89    8.57
  -6  -9   7  543.67    8.70
   6  -9   7  561.85    8.94
   6   9   8   43.31    5.79
   6  -9   8   45.05    2.49
  -6  -9   8   39.63    2.31
   6  -9   8   41.52    3.02
   6  -9   8   38.62    5.44
  -6  -9   8   38.87    2.25
   6   9   9   21.51    4.32
   6  -9   9   24.46    2.55
  -6  -9   9   19.63    1.69
   6  -9   9   21.51    4.61
  -6  -9   9   20.04    1.86
   6  -9  10   29.08    2.85
  -6  -9  10   30.58    2.20
   6  -9  10   29.42    5.61
   6   9  10   31.67    5.15
  -6  -9  10   28.25    1.90
   6  -9  11   85.43    4.30
  -6  -9  11   80.43    3.03
   6  -9  11   82.80    8.74
   6   9  11   79.15    7.97
   6  -9  12   54.70    3.51
  -6  -9  12   50.44    2.33
  -6  -9  13   11.02    1.75
   6  -9  13   12.79    2.16
  -6  -9  14   12.02    1.58
   6  -9  14   12.05    1.96
  -6  -9  15   68.54    3.02
   6  -9  15   63.42    3.43
  -6  -9  16   74.72    3.19
  -6  -9  17   52.13    2.59
  -6  -9  18    2.66    1.03
  -6  -9  19    8.66    1.16
  -6  -9  20    4.22    0.90
  -6  -9  21    1.50    0.62
  -6 -10 -21    3.00    0.75
  -6 -10 -21    3.34    0.56
   6 -10 -20   13.92    1.00
  -6 -10 -20   14.27    1.35
  -6 -10 -19    2.94    1.08
   6 -10 -19    5.62    0.91
  -6 -10 -18    2.01    1.16
   6 -10 -18    3.10    0.94
   6 -10 -17   43.71    2.25
  -6 -10 -17   36.38    2.50
  -6 -10 -17   38.40    1.89
  -6 -10 -16   11.80    1.34
  -6 -10 -16   13.54    1.86
   6 -10 -16   15.33    1.66
  -6 -10 -15   26.88    1.89
   6 -10 -15   26.88    2.06
  -6 -10 -15   24.43    2.31
  -6 -10 -14    4.66    1.29
  -6 -10 -14    2.38    1.47
   6 -10 -14    4.86    1.47
  -6 -10 -13    9.78    1.52
  -6 -10 -13   10.04    2.00
   6 -10 -13    9.91    1.65
  -6 -10 -12    5.14    1.44
  -6 -10 -12    7.35    1.90
   6 -10 -12    6.31    1.38
  -6 -10 -11   23.64    2.05
  -6 -10 -11   17.31    2.13
   6 -10 -11   18.67    1.93
  -6 -10 -10   27.30    2.24
   6 -10 -10   26.37    2.12
  -6 -10 -10   27.52    2.48
   6 -10  -9   10.74    1.61
  -6 -10  -9    8.19    2.15
  -6 -10  -9   12.58    2.02
  -6 -10  -8   40.09    2.73
   6 -10  -8   36.58    2.40
  -6 -10  -8   36.25    3.76
  -6 -10  -7   98.80    6.06
   6 -10  -7   97.95    3.59
  -6 -10  -7  101.77    4.10
  -6 -10  -6   15.83    2.01
   6 -10  -6   17.32    1.79
  -6 -10  -6   18.09    2.66
  -6 -10  -5   20.82    2.15
  -6 -10  -5   20.07    1.62
   6 -10  -5   19.24    1.75
  -6 -10  -5   20.68    2.88
  -6 -10  -4   26.84    1.82
   6 -10  -4   25.85    1.98
  -6 -10  -4   25.91    2.19
  -6 -10  -4   29.96    3.22
   6 -10  -3   18.41    1.71
  -6 -10  -3   18.60    1.63
  -6 -10  -3   20.38    2.05
   6 -10  -2   37.85    2.21
  -6 -10  -2   35.82    2.17
   6 -10  -2   40.14    2.68
  -6 -10  -1    6.14    1.16
   6 -10  -1    5.89    1.14
   6 -10  -1    5.37    1.46
  -6 -10   0   -0.06    0.93
   6 -10   0   -0.39    0.93
   6 -10   0    1.23    0.88
   6 -10   0   -2.45    2.43
   6 -10   1    7.79    1.67
  -6 -10   1    4.05    1.02
   6 -10   1    6.07    1.17
   6 -10   1    4.87    1.26
   6 -10   1    6.13    2.42
   6 -10   2   33.85    2.17
  -6 -10   2   33.38    2.20
   6 -10   2   36.55    2.83
   6 -10   2   34.23    4.97
   6 -10   3   23.07    1.91
  -6 -10   3   21.63    1.89
   6 -10   3   24.09    4.64
   6 -10   3   21.64    2.33
  -6 -10   3   19.98    1.82
   6  10   4   26.92    4.22
[truncated: 577,567 more chars]
