# Supplementary material for: Redox-active inverse crowns for small molecule activation
Source: Nat Chem. 2025 Feb 17;17(5):703–9. doi: 10.1038/s41557-024-01724-5 (PMC12055576; doi:10.1038/s41557-024-01724-5)
Supplement: Supplementary file 5 — Crystallographic data for complex 4 (CCDC 2365520). [file 41557_2024_1724_MOESM5_ESM.cif]

data_hasj220203b
_audit_creation_date               2024-06-25
_audit_creation_method
;
Olex2 1.5
(compiled 2024.02.16 svn.r378c4104 for OlexSys, GUI svn.r6928)
;
_shelx_SHELXL_version_number       '2019/2'
_audit_contact_author_address      ?
_audit_contact_author_email        ?
_audit_contact_author_name         ''
_audit_contact_author_phone        ?
_publ_contact_author_id_orcid      ?
_publ_section_references
;
Dolomanov, O.V., Bourhis, L.J., Gildea, R.J, Howard, J.A.K. & Puschmann, H.
 (2009), J. Appl. Cryst. 42, 339-341.

Sheldrick, G.M. (2015). Acta Cryst. A71, 3-8.

Sheldrick, G.M. (2015). Acta Cryst. C71, 3-8.
;
_chemical_name_common              ?
_chemical_name_systematic          ?
_chemical_formula_moiety           'C86 H138 Mg2 N4 Na2 O2, 3(C7 H8)'
_chemical_formula_sum              'C107 H162 Mg2 N4 Na2 O2'
_chemical_formula_weight           1631.00
_chemical_melting_point            ?
_chemical_oxdiff_formula           C107H162Mg2N4Na2O2
loop_
  _atom_type_symbol
  _atom_type_description
  _atom_type_scat_dispersion_real
  _atom_type_scat_dispersion_imag
  _atom_type_scat_source
 'C' 'C' 0.0181 0.0091 'International Tables Vol C Tables 4.2.6.8 and 6.1.1.4'
 'H' 'H' 0.0000 0.0000 'International Tables Vol C Tables 4.2.6.8 and 6.1.1.4'
 'Mg' 'Mg' 0.1719 0.1771 'International Tables Vol C Tables 4.2.6.8 and 6.1.1.4'
 'N' 'N' 0.0311 0.0180 'International Tables Vol C Tables 4.2.6.8 and 6.1.1.4'
 'Na' 'Na' 0.1353 0.1239 'International Tables Vol C Tables 4.2.6.8 and 6.1.1.4'
 'O' 'O' 0.0492 0.0322 'International Tables Vol C Tables 4.2.6.8 and 6.1.1.4'

_shelx_space_group_comment
;
The symmetry employed for this shelxl refinement is uniquely defined
by the following loop, which should always be used as a source of
symmetry information in preference to the above space-group names.
They are only intended as comments.
;
_space_group_crystal_system        'triclinic'
_space_group_IT_number             2
_space_group_name_H-M_alt          'P -1'
_space_group_name_Hall             '-P 1'
loop_
  _space_group_symop_operation_xyz
 'x, y, z'
 '-x, -y, -z'

_cell_length_a                     12.1701(4)
_cell_length_b                     12.4334(3)
_cell_length_c                     18.6675(5)
_cell_angle_alpha                  79.887(2)
_cell_angle_beta                   75.914(3)
_cell_angle_gamma                  63.312(3)
_cell_volume                       2440.70(14)
_cell_formula_units_Z              1
_cell_measurement_reflns_used      15219
_cell_measurement_temperature      100.0(5)
_cell_measurement_theta_max        72.6240
_cell_measurement_theta_min        3.9540
_shelx_estimated_absorpt_T_max     ?
_shelx_estimated_absorpt_T_min     ?
_exptl_absorpt_coefficient_mu      0.677
_exptl_absorpt_correction_T_max    1.000
_exptl_absorpt_correction_T_min    0.713
_exptl_absorpt_correction_type     gaussian
_exptl_absorpt_process_details
;
CrysAlisPro 1.171.40.84a (Rigaku Oxford Diffraction, 2020)
Numerical absorption correction based on gaussian integration over
a multifaceted crystal model
Empirical absorption correction using spherical harmonics,
implemented in SCALE3 ABSPACK scaling algorithm.
;
_exptl_absorpt_special_details     ?
_exptl_crystal_colour              'clear light yellow'
_exptl_crystal_colour_lustre       clear
_exptl_crystal_colour_modifier     light
_exptl_crystal_colour_primary      yellow
_exptl_crystal_density_diffrn      1.110
_exptl_crystal_density_meas        ?
_exptl_crystal_density_method      ?
_exptl_crystal_description         block
_exptl_crystal_F_000               894
loop_
  _exptl_crystal_face_index_h
  _exptl_crystal_face_index_k
  _exptl_crystal_face_index_l
  _exptl_crystal_face_perp_dist
 -1 -1 -2 0.0687
 2 -2 -10 0.0719
 0 2 -1 0.1534
 -1 -1 -1 0.0783
 -5 1 -8 0.0874
 1 1 1 0.1029
 1 0 0 0.0929
 0 -2 -1 0.1080
 1 0 2 0.0898
 0 -1 2 0.0981
 0 0 1 0.0379
 0 0 -1 0.0595
 -1 0 0 0.0878
 -1 2 -11 0.0663
 1 1 0 0.1064

_exptl_crystal_size_max            0.285
_exptl_crystal_size_mid            0.194
_exptl_crystal_size_min            0.097
loop_
  _exptl_oxdiff_crystal_face_indexfrac_h
  _exptl_oxdiff_crystal_face_indexfrac_k
  _exptl_oxdiff_crystal_face_indexfrac_l
  _exptl_oxdiff_crystal_face_x
  _exptl_oxdiff_crystal_face_y
  _exptl_oxdiff_crystal_face_z
 -0.9988 -0.9997 -1.9986 0.0270 0.0692 0.1838
 2.1225 -1.8780 -9.8555 0.2268 0.9484 0.2216
 0.0004 1.9983 -0.9986 0.2833 -0.0729 -0.0503
 -0.9993 -0.9997 -0.9999 -0.0258 0.0103 0.1521
 -5.3722 0.7966 -8.3608 0.7310 -0.1758 0.6593
 0.9993 0.9997 0.9999 0.0258 -0.0103 -0.1521
 0.9997 0.0006 0.0011 -0.0366 0.1146 -0.0794
 0.0005 -1.9982 -0.9988 -0.1777 0.1908 0.1137
 0.9989 0.0006 1.9986 -0.1423 -0.0033 -0.1428
 -0.0009 -0.9992 1.9974 -0.2209 -0.0519 -0.0224
 -0.0004 -0.0000 0.9987 -0.0528 -0.0589 -0.0317
 0.0004 0.0000 -0.9987 0.0528 0.0589 0.0317
 -0.9997 -0.0006 -0.0011 0.0366 -0.1146 0.0794
 -0.7759 1.8057 -11.1403 0.8260 0.4487 0.3413
 0.9997 0.9998 0.0012 0.0786 0.0486 -0.1204

_exptl_transmission_factor_max     ?
_exptl_transmission_factor_min     ?
_diffrn_reflns_av_R_equivalents    0.0301
_diffrn_reflns_av_unetI/netI       0.0288
_diffrn_reflns_Laue_measured_fraction_full  0.995
_diffrn_reflns_Laue_measured_fraction_max  0.971
_diffrn_reflns_limit_h_max         12
_diffrn_reflns_limit_h_min         -15
_diffrn_reflns_limit_k_max         14
_diffrn_reflns_limit_k_min         -15
_diffrn_reflns_limit_l_max         22
_diffrn_reflns_limit_l_min         -23
_diffrn_reflns_number              27510
_diffrn_reflns_point_group_measured_fraction_full  0.995
_diffrn_reflns_point_group_measured_fraction_max  0.971
_diffrn_reflns_theta_full          67.684
_diffrn_reflns_theta_max           72.668
_diffrn_reflns_theta_min           3.991
_diffrn_ambient_environment        N~2~
_diffrn_ambient_temperature        100.0(5)
_diffrn_detector                   'CCD plate'
_diffrn_detector_area_resol_mean   5.2903
_diffrn_detector_type              AtlasS2
_diffrn_measured_fraction_theta_full  0.995
_diffrn_measured_fraction_theta_max  0.971
_diffrn_measurement_details
;
List of Runs (angles in degrees, time in seconds):

  # Type    Start    End  Width  t~exp~   \w     \q     \k     \f   Frames
--------------------------------------------------------------------------
  1  \w    -70.00  31.00   1.00    1.50    --  -41.69  57.00-150.00  101
  2  \w   -114.00 -14.00   1.00    1.50    --  -41.69 -57.00  60.00  100
  3  \w    -21.00  74.00   1.00    1.50    --   41.69 -77.00 -60.00   95
  4  \w     28.00 133.00   1.00    6.00    --  104.37 -30.00 120.00  105
  5  \w    103.00 178.00   1.00    6.00    --  104.37  77.00  60.00   75
  6  \w     22.00 106.00   1.00    6.00    --  104.37 -94.00 172.00   84
  7  \w     28.00 137.00   1.00    6.00    --  104.37 -77.00-120.00  109
  8  \w     79.00 177.00   1.00    6.00    --  104.37  45.00 150.00   98
  9  \w     31.00 112.00   1.00    6.00    --  104.37-125.00 150.00   81
 10  \w     23.00 157.00   1.00    6.00    --  104.37 -15.00-120.00  134
 11  \w     22.00 106.00   1.00    6.00    --  104.37 -94.00   0.00   84
 12  \w    103.00 178.00   1.00    6.00    --  104.37  77.00-150.00   75
 13  \w     32.00 133.00   1.00    6.00    --  104.37 -61.00   0.00  101
 14  \w   -114.00 -14.00   1.00    1.50    --  -41.69 -57.00 150.00  100
 15  \w   -114.00 -14.00   1.00    1.50    --  -41.69 -57.00-120.00  100
 16  \w   -114.00 -14.00   1.00    1.50    --  -41.69 -57.00 -30.00  100
 17  \w     75.00 129.00   1.00    6.00    --  104.37  61.00  90.00   54
 18  \w     76.00 178.00   1.00    6.00    --  104.37  30.00  30.00  102
 19  \w     76.00 178.00   1.00    6.00    --  104.37  30.00 -60.00  102
;
_diffrn_measurement_device         'four-circle diffractometer'
_diffrn_measurement_device_type    'SuperNova, Dual, Cu at home/near, AtlasS2'
_diffrn_measurement_method         '\w scans'
_diffrn_orient_matrix_type        
 'CrysAlisPro convention (1999,Acta A55,543-557)'
_diffrn_orient_matrix_UB_11        -0.0366593000
_diffrn_orient_matrix_UB_12        0.1153571000
_diffrn_orient_matrix_UB_13        -0.0528904000
_diffrn_orient_matrix_UB_21        0.1146945000
_diffrn_orient_matrix_UB_22        -0.0659757000
_diffrn_orient_matrix_UB_23        -0.0589571000
_diffrn_orient_matrix_UB_31        -0.0793849000
_diffrn_orient_matrix_UB_32        -0.0410471000
_diffrn_orient_matrix_UB_33        -0.0317600000
_diffrn_radiation_monochromator    mirror
_diffrn_radiation_probe            x-ray
_diffrn_radiation_type             'Cu K\a'
_diffrn_radiation_wavelength       1.54184
_diffrn_source                     'micro-focus sealed X-ray tube'
_diffrn_source_type                'SuperNova (Cu) X-ray Source'
_reflns_Friedel_coverage           0.000
_reflns_Friedel_fraction_full      .
_reflns_Friedel_fraction_max       .
_reflns_number_gt                  8401
_reflns_number_total               9409
_reflns_special_details
;
 Reflections were merged by SHELXL according to the crystal
 class for the calculation of statistics and refinement.
 
 _reflns_Friedel_fraction is defined as the number of unique
 Friedel pairs measured divided by the number that would be
 possible theoretically, ignoring centric projections and
 systematic absences.
;
_reflns_threshold_expression       'I > 2\s(I)'
_computing_cell_refinement         'CrysAlisPro 1.171.40.84a (Rigaku OD, 2020)'
_computing_data_collection         'CrysAlisPro 1.171.40.84a (Rigaku OD, 2020)'
_computing_data_reduction          'CrysAlisPro 1.171.40.84a (Rigaku OD, 2020)'
_computing_molecular_graphics      'Olex2 1.5 (Dolomanov et al., 2009)'
_computing_publication_material    'Olex2 1.5 (Dolomanov et al., 2009)'
_computing_structure_refinement    'SHELXL 2019/2 (Sheldrick, 2015)'
_computing_structure_solution      'SHELXT 2018/2 (Sheldrick, 2018)'
_refine_diff_density_max           0.442
_refine_diff_density_min           -0.501
_refine_diff_density_rms           0.048
_refine_ls_extinction_coef         .
_refine_ls_extinction_method       none
_refine_ls_goodness_of_fit_ref     1.034
_refine_ls_hydrogen_treatment      mixed
_refine_ls_matrix_type             full
_refine_ls_number_parameters       626
_refine_ls_number_reflns           9409
_refine_ls_number_restraints       651
_refine_ls_R_factor_all            0.0520
_refine_ls_R_factor_gt             0.0473
_refine_ls_restrained_S_all        1.029
_refine_ls_shift/su_max            0.001
_refine_ls_shift/su_mean           0.000
_refine_ls_structure_factor_coef   Fsqd
_refine_ls_weighting_details      
 'w=1/[\s^2^(Fo^2^)+(0.0732P)^2^+1.0622P] where P=(Fo^2^+2Fc^2^)/3'
_refine_ls_weighting_scheme        calc
_refine_ls_wR_factor_gt            0.1287
_refine_ls_wR_factor_ref           0.1335
_refine_special_details            ?
_olex2_refinement_description
;
1. Fixed Uiso
 At 1.2 times of:
  All C(H) groups, All C(H,H) groups
 At 1.5 times of:
  All C(H,H,H) groups
2. Restrained distances
 C45-C50 \\sim C50-C49
 with sigma of 0.02
 C52A-C57A \\sim C57A-C56A
 with sigma of 0.02
 C57A-C51A \\sim C57-C51
 with sigma of 0.01
3. Uiso/Uaniso restraints and constraints
C44 \\sim C45 \\sim C46 \\sim C47 \\sim C48 \\sim C49 \\sim C50: within 4A with
sigma of 0.02 and sigma for terminal atoms of 0.04 within 4A
C51 \\sim C52 \\sim C53 \\sim C54 \\sim C55 \\sim C56 \\sim C57 \\sim C51A
\\sim C52A \\sim C53A \\sim C54A \\sim C55A \\sim C56A \\sim C57A: within 4A
with sigma of 0.02 and sigma for terminal atoms of 0.04 within 4A
4. Rigid body (RIGU) restrains
 C44, C50
 with sigma for 1-2 distances of 0.002 and sigma for 1-3 distances of 0.002
 C51A, C57A
 with sigma for 1-2 distances of 0.004 and sigma for 1-3 distances of 0.004
5. Others
 Sof(C51A)=Sof(C56A)=Sof(H56A)=Sof(C55A)=Sof(H55A)=Sof(C54A)=Sof(H54A)=
 Sof(C53A)=Sof(H53A)=Sof(C52A)=Sof(H52A)=Sof(C57A)=Sof(H57d)=Sof(H57e)=
 Sof(H57f)=1-FVAR(1)
 Sof(C51)=Sof(C52)=Sof(H52)=Sof(C53)=Sof(H53)=Sof(C54)=Sof(H54)=Sof(C55)=
 Sof(H55)=Sof(C56)=Sof(H56)=Sof(C57)=Sof(H57a)=Sof(H57b)=Sof(H57c)=FVAR(1)
 Fixed Sof: C46(0.5) H46(0.5) C45(0.5) H45(0.5) C44(0.5) C49(0.5) H49(0.5)
 C48(0.5) H48(0.5) C47(0.5) H47(0.5) C50(0.5) H50a(0.5) H50b(0.5) H50c(0.5)
6.a Ternary CH refined with riding coordinates:
 C18(H18), C23(H23), C34(H34), C39(H39)
6.b Secondary CH2 refined with riding coordinates:
 C19(H19a,H19b), C21(H21a,H21b), C24(H24a,H24b), C26(H26a,H26b), C35(H35a,
 H35b), C37(H37a,H37b), C40(H40a,H40b), C42(H42a,H42b)
6.c Aromatic/amide H refined with riding coordinates:
 C2(H2), C14(H14), C15(H15), C16(H16), C30(H30), C31(H31), C32(H32), C52(H52),
 C53(H53), C54(H54), C55(H55), C56(H56), C56A(H56A), C55A(H55A), C54A(H54A),
 C53A(H53A), C52A(H52A), C46(H46), C45(H45), C49(H49), C48(H48), C47(H47)
6.d Fitted hexagon refined as free rotating group:
 C51A(C56A,C55A,C54A,C53A,C52A), C46(C45,C44,C49,C48,C47)
6.e Idealised Me refined with riding coordinates:
 C57A(H57d,H57e,H57f)
6.f Idealised Me refined as rotating group:
 C5(H5a,H5b,H5c), C6(H6a,H6b,H6c), C7(H7a,H7b,H7c), C9(H9a,H9b,H9c), C10(H10a,
 H10b,H10c), C11(H11a,H11b,H11c), C22(H22a,H22b,H22c), C25(H25a,H25b,H25c),
 C27(H27a,H27b,H27c), C36(H36a,H36b,H36c), C38(H38a,H38b,H38c), C41(H41a,H41b,
 H41c), C43(H43a,H43b,H43c), C57(H57a,H57b,H57c), C50(H50a,H50b,H50c)
;
_atom_sites_solution_hydrogens     mixed
_atom_sites_solution_primary       dual
_atom_sites_solution_secondary     ?
loop_
  _atom_site_label
  _atom_site_type_symbol
  _atom_site_fract_x
  _atom_site_fract_y
  _atom_site_fract_z
  _atom_site_U_iso_or_equiv
  _atom_site_adp_type
  _atom_site_occupancy
  _atom_site_site_symmetry_order
  _atom_site_calc_flag
  _atom_site_refinement_flags_posn
  _atom_site_refinement_flags_adp
  _atom_site_refinement_flags_occupancy
  _atom_site_disorder_assembly
  _atom_site_disorder_group
 Mg1 Mg 0.38441(4) 0.54255(4) 0.65871(2) 0.01825(12) Uani 1 1 d . . . . .
 Na1 Na 0.38762(5) 0.57219(5) 0.46424(3) 0.02678(15) Uani 1 1 d . . . . .
 H20A H 0.6396(18) 0.5011(17) 0.6356(10) 0.030(5) Uiso 1 1 d . . . . .
 O1 O 0.40775(10) 0.45921(9) 0.57388(5) 0.0228(2) Uani 1 1 d . . . . .
 H1 H 0.394(2) 0.398(2) 0.5806(14) 0.054(7) Uiso 1 1 d . . . . .
 N1 N 0.23877(11) 0.71406(10) 0.65674(6) 0.0183(2) Uani 1 1 d . . . . .
 N2 N 0.30093(11) 0.49272(10) 0.76193(6) 0.0183(2) Uani 1 1 d . . . . .
 C1 C 0.17483(12) 0.76769(12) 0.71876(8) 0.0195(3) Uani 1 1 d . . . . .
 C2 C 0.17616(13) 0.70062(13) 0.78811(8) 0.0220(3) Uani 1 1 d . . . . .
 H2 H 0.135615 0.749834 0.828737 0.026 Uiso 1 1 calc R U . . .
 C3 C 0.22510(13) 0.57556(12) 0.80997(7) 0.0194(3) Uani 1 1 d . . . . .
 C4 C 0.09084(14) 0.90612(12) 0.72425(8) 0.0241(3) Uani 1 1 d . . . . .
 C5 C 0.08910(16) 0.98536(13) 0.65114(9) 0.0318(4) Uani 1 1 d . . . . .
 H5A H 0.174335 0.976053 0.629027 0.048 Uiso 1 1 calc R U . . .
 H5B H 0.035231 1.070073 0.660780 0.048 Uiso 1 1 calc R U . . .
 H5C H 0.056620 0.960536 0.616954 0.048 Uiso 1 1 calc R U . . .
 C6 C 0.13674(17) 0.95444(14) 0.77590(10) 0.0326(4) Uani 1 1 d . . . . .
 H6A H 0.128746 0.914011 0.825647 0.049 Uiso 1 1 calc R U . . .
 H6B H 0.086032 1.041623 0.778229 0.049 Uiso 1 1 calc R U . . .
 H6C H 0.224683 0.938434 0.756718 0.049 Uiso 1 1 calc R U . . .
 C7 C -0.04534(15) 0.92560(15) 0.75642(10) 0.0348(4) Uani 1 1 d . . . . .
 H7A H -0.073905 0.893153 0.724129 0.052 Uiso 1 1 calc R U . . .
 H7B H -0.098998 1.012158 0.759608 0.052 Uiso 1 1 calc R U . . .
 H7C H -0.049774 0.883899 0.805990 0.052 Uiso 1 1 calc R U . . .
 C8 C 0.18832(14) 0.54972(13) 0.89592(8) 0.0240(3) Uani 1 1 d . . . . .
 C9 C 0.04818(16) 0.62360(16) 0.92552(9) 0.0327(4) Uani 1 1 d . . . . .
 H9A H 0.026852 0.709848 0.913796 0.049 Uiso 1 1 calc R U . . .
 H9B H 0.030154 0.607039 0.979337 0.049 Uiso 1 1 calc R U . . .
 H9C H -0.001682 0.600948 0.902278 0.049 Uiso 1 1 calc R U . . .
 C10 C 0.26337(18) 0.58993(17) 0.93213(9) 0.0346(4) Uani 1 1 d . . . . .
 H10A H 0.352934 0.546604 0.912450 0.052 Uiso 1 1 calc R U . . .
 H10B H 0.247306 0.571814 0.985883 0.052 Uiso 1 1 calc R U . . .
 H10C H 0.237644 0.676979 0.921119 0.052 Uiso 1 1 calc R U . . .
 C11 C 0.21636(17) 0.41853(15) 0.92551(8) 0.0318(3) Uani 1 1 d . . . . .
 H11A H 0.173532 0.388093 0.901744 0.048 Uiso 1 1 calc R U . . .
 H11B H 0.186609 0.415123 0.979225 0.048 Uiso 1 1 calc R U . . .
 H11C H 0.306822 0.368646 0.914457 0.048 Uiso 1 1 calc R U . . .
 C12 C 0.25173(13) 0.76652(11) 0.58290(7) 0.0191(3) Uani 1 1 d . . . . .
 C13 C 0.35604(13) 0.79388(12) 0.55483(8) 0.0206(3) Uani 1 1 d . . . . .
 C14 C 0.38059(14) 0.82695(12) 0.47921(8) 0.0240(3) Uani 1 1 d . . . . .
 H14 H 0.451493 0.843664 0.459573 0.029 Uiso 1 1 calc R U . . .
 C15 C 0.30421(15) 0.83597(13) 0.43220(8) 0.0259(3) Uani 1 1 d . . . . .
 H15 H 0.322687 0.858691 0.380969 0.031 Uiso 1 1 calc R U . . .
 C16 C 0.20003(14) 0.81153(12) 0.46047(8) 0.0238(3) Uani 1 1 d . . . . .
 H16 H 0.146695 0.819566 0.428296 0.029 Uiso 1 1 calc R U . . .
 C17 C 0.17259(13) 0.77528(12) 0.53557(8) 0.0208(3) Uani 1 1 d . . . . .
 C18 C 0.43705(13) 0.79546(12) 0.60472(8) 0.0222(3) Uani 1 1 d . . . . .
 H18 H 0.390606 0.795889 0.656912 0.027 Uiso 1 1 calc R U . . .
 C19 C 0.56368(14) 0.68189(13) 0.60001(8) 0.0247(3) Uani 1 1 d . . . . .
 H19A H 0.597395 0.663240 0.547546 0.030 Uiso 1 1 calc R U . . .
 H19B H 0.623817 0.699987 0.617368 0.030 Uiso 1 1 calc R U . . .
 C20 C 0.55404(14) 0.56931(13) 0.64622(8) 0.0240(3) Uani 1 1 d . . . . .
 H20B H 0.5408(19) 0.5851(18) 0.7010(12) 0.038(5) Uiso 1 1 d . . . . .
 C21 C 0.45866(15) 0.91120(13) 0.58764(9) 0.0275(3) Uani 1 1 d . . . . .
 H21A H 0.528246 0.900223 0.544808 0.033 Uiso 1 1 calc R U . . .
 H21B H 0.382404 0.979371 0.573765 0.033 Uiso 1 1 calc R U . . .
 C22 C 0.48970(16) 0.94219(15) 0.65338(9) 0.0315(3) Uani 1 1 d . . . . .
 H22A H 0.507650 1.013198 0.639158 0.047 Uiso 1 1 calc R U . . .
 H22B H 0.563173 0.873677 0.668609 0.047 Uiso 1 1 calc R U . . .
 H22C H 0.418260 0.959624 0.694680 0.047 Uiso 1 1 calc R U . . .
 C23 C 0.05851(13) 0.74885(13) 0.56630(8) 0.0227(3) Uani 1 1 d . . . . .
 H23 H 0.038813 0.756708 0.620872 0.027 Uiso 1 1 calc R U . . .
 C24 C 0.08689(14) 0.61781(13) 0.55638(9) 0.0259(3) Uani 1 1 d . . . . .
 H24A H 0.166864 0.563411 0.572818 0.031 Uiso 1 1 calc R U . . .
 H24B H 0.020403 0.598011 0.589541 0.031 Uiso 1 1 calc R U . . .
 C25 C 0.09631(16) 0.59080(15) 0.47780(10) 0.0321(3) Uani 1 1 d . . . . .
 H25A H 0.158677 0.613932 0.443715 0.048 Uiso 1 1 calc R U . . .
 H25B H 0.014716 0.636851 0.462824 0.048 Uiso 1 1 calc R U . . .
 H25C H 0.121594 0.504304 0.476471 0.048 Uiso 1 1 calc R U . . .
 C26 C -0.05809(14) 0.84199(14) 0.53567(10) 0.0301(3) Uani 1 1 d . . . . .
 H26A H -0.068679 0.924199 0.540762 0.036 Uiso 1 1 calc R U . . .
 H26B H -0.044817 0.832668 0.482230 0.036 Uiso 1 1 calc R U . . .
 C27 C -0.17739(16) 0.82916(17) 0.57504(11) 0.0383(4) Uani 1 1 d . . . . .
 H27A H -0.248823 0.892443 0.554698 0.058 Uiso 1 1 calc R U . . .
 H27B H -0.190461 0.837017 0.628133 0.058 Uiso 1 1 calc R U . . .
 H27C H -0.169620 0.749768 0.567616 0.058 Uiso 1 1 calc R U . . .
 C28 C 0.33598(14) 0.36565(12) 0.77640(7) 0.0211(3) Uani 1 1 d . . . . .
 C29 C 0.25954(15) 0.31756(13) 0.76041(8) 0.0249(3) Uani 1 1 d . . . . .
 C30 C 0.29022(18) 0.19539(15) 0.77800(9) 0.0348(4) Uani 1 1 d . . . . .
 H30 H 0.236498 0.163378 0.770575 0.042 Uiso 1 1 calc R U . . .
 C31 C 0.3971(2) 0.11921(15) 0.80606(10) 0.0405(4) Uani 1 1 d . . . . .
 H31 H 0.414560 0.036642 0.819748 0.049 Uiso 1 1 calc R U . . .
 C32 C 0.47783(18) 0.16441(14) 0.81394(9) 0.0344(4) Uani 1 1 d . . . . .
 H32 H 0.554015 0.110843 0.829927 0.041 Uiso 1 1 calc R U . . .
 C33 C 0.45052(15) 0.28716(13) 0.79900(8) 0.0249(3) Uani 1 1 d . . . . .
 C34 C 0.14719(14) 0.39761(14) 0.72300(8) 0.0261(3) Uani 1 1 d . . . . .
 H34 H 0.170935 0.458591 0.688988 0.031 Uiso 1 1 calc R U . . .
 C35 C 0.02675(17) 0.47014(19) 0.77659(10) 0.0401(4) Uani 1 1 d . . . . .
 H35A H 0.044598 0.522116 0.802266 0.048 Uiso 1 1 calc R U . . .
 H35B H -0.037710 0.524022 0.746918 0.048 Uiso 1 1 calc R U . . .
 C36 C -0.0274(2) 0.3976(3) 0.83411(12) 0.0585(6) Uani 1 1 d . . . . .
 H36A H -0.055033 0.352797 0.809822 0.088 Uiso 1 1 calc R U . . .
 H36B H -0.099006 0.451909 0.867585 0.088 Uiso 1 1 calc R U . . .
 H36C H 0.036477 0.340731 0.862501 0.088 Uiso 1 1 calc R U . . .
 C37 C 0.11927(16) 0.32895(15) 0.67375(9) 0.0302(3) Uani 1 1 d . . . . .
 H37A H 0.100410 0.264033 0.704986 0.036 Uiso 1 1 calc R U . . .
 H37B H 0.043431 0.385366 0.653603 0.036 Uiso 1 1 calc R U . . .
 C38 C 0.22534(17) 0.27305(15) 0.60940(9) 0.0333(4) Uani 1 1 d . . . . .
 H38A H 0.240488 0.337106 0.575889 0.050 Uiso 1 1 calc R U . . .
 H38B H 0.202142 0.227866 0.582402 0.050 Uiso 1 1 calc R U . . .
 H38C H 0.301547 0.218259 0.628545 0.050 Uiso 1 1 calc R U . . .
 C39 C 0.54610(15) 0.32826(14) 0.80859(8) 0.0267(3) Uani 1 1 d . . . . .
 H39 H 0.508532 0.418501 0.803275 0.032 Uiso 1 1 calc R U . . .
 C40 C 0.58289(17) 0.28511(17) 0.88582(9) 0.0358(4) Uani 1 1 d . . . . .
 H40A H 0.510478 0.279216 0.921468 0.043 Uiso 1 1 calc R U . . .
 H40B H 0.652053 0.202917 0.883264 0.043 Uiso 1 1 calc R U . . .
 C41 C 0.62376(19) 0.36529(19) 0.91604(11) 0.0445(4) Uani 1 1 d . . . . .
 H41A H 0.702121 0.363214 0.884979 0.067 Uiso 1 1 calc R U . . .
 H41B H 0.636632 0.335593 0.966924 0.067 Uiso 1 1 calc R U . . .
 H41C H 0.558716 0.448425 0.915582 0.067 Uiso 1 1 calc R U . . .
 C42 C 0.66018(15) 0.28013(14) 0.74526(9) 0.0309(3) Uani 1 1 d . . . . .
 H42A H 0.689876 0.191577 0.746792 0.037 Uiso 1 1 calc R U . . .
 H42B H 0.631446 0.314879 0.697631 0.037 Uiso 1 1 calc R U . . .
 C43 C 0.77132(16) 0.30568(17) 0.74538(10) 0.0374(4) Uani 1 1 d . . . . .
 H43A H 0.831735 0.282454 0.699013 0.056 Uiso 1 1 calc R U . . .
 H43B H 0.811472 0.259038 0.787320 0.056 Uiso 1 1 calc R U . . .
 H43C H 0.742278 0.392006 0.749876 0.056 Uiso 1 1 calc R U . . .
 C51 C 0.3757(5) 0.1874(4) 0.0988(3) 0.0707(12) Uani 0.770(4) 1 d D U P A 1
 C52 C 0.5006(4) 0.1634(3) 0.0767(2) 0.0703(10) Uani 0.770(4) 1 d . U P A 1
 H52 H 0.548095 0.115845 0.035868 0.084 Uiso 0.770(4) 1 calc R U P A 1
 C53 C 0.5602(5) 0.2067(3) 0.1126(2) 0.0750(10) Uani 0.770(4) 1 d . U P A 1
 H53 H 0.647142 0.186297 0.096900 0.090 Uiso 0.770(4) 1 calc R U P A 1
 C54 C 0.4944(5) 0.2764(3) 0.16841(19) 0.0669(10) Uani 0.770(4) 1 d . U P A 1
 H54 H 0.536413 0.304561 0.192037 0.080 Uiso 0.770(4) 1 calc R U P A 1
 C55 C 0.3588(6) 0.3123(5) 0.1955(3) 0.0837(13) Uani 0.770(4) 1 d . U P A 1
 H55 H 0.310108 0.364952 0.233881 0.100 Uiso 0.770(4) 1 calc R U P A 1
 C56 C 0.3107(5) 0.2601(4) 0.1585(3) 0.0847(12) Uani 0.770(4) 1 d . U P A 1
 H56 H 0.225178 0.275285 0.175368 0.102 Uiso 0.770(4) 1 calc R U P A 1
 C57 C 0.3161(4) 0.1398(3) 0.0616(2) 0.0730(11) Uani 0.770(4) 1 d D U P A 1
 H57A H 0.371565 0.107524 0.015211 0.110 Uiso 0.770(4) 1 calc R U P A 1
 H57B H 0.236838 0.204702 0.050761 0.110 Uiso 0.770(4) 1 calc R U P A 1
 H57C H 0.299820 0.075278 0.093830 0.110 Uiso 0.770(4) 1 calc R U P A 1
 C51A C 0.2945(10) 0.1941(10) 0.1368(6) 0.099(3) Uani 0.230(4) 1 d DG U P A 2
 C56A C 0.2579(9) 0.2503(10) 0.2022(5) 0.076(3) Uani 0.230(4) 1 d DG U P A 2
 H56A H 0.186635 0.250179 0.237067 0.091 Uiso 0.230(4) 1 calc R U P A 2
 C55A C 0.3256(11) 0.3066(11) 0.2165(5) 0.081(3) Uani 0.230(4) 1 d G U P A 2
 H55A H 0.300565 0.345032 0.261194 0.098 Uiso 0.230(4) 1 calc R U P A 2
 C54A C 0.4299(11) 0.3067(10) 0.1654(6) 0.084(3) Uani 0.230(4) 1 d G U P A 2
 H54A H 0.476148 0.345256 0.175241 0.100 Uiso 0.230(4) 1 calc R U P A 2
 C53A C 0.4665(10) 0.2505(10) 0.1001(5) 0.068(2) Uani 0.230(4) 1 d G U P A 2
 H53A H 0.537803 0.250627 0.065161 0.082 Uiso 0.230(4) 1 calc R U P A 2
 C52A C 0.3988(12) 0.1942(11) 0.0857(5) 0.075(4) Uani 0.230(4) 1 d DG U P A 2
 H52A H 0.423875 0.155772 0.041033 0.090 Uiso 0.230(4) 1 calc R U P A 2
 C57A C 0.2088(18) 0.167(2) 0.1099(11) 0.150(5) Uani 0.230(4) 1 d D U P A 2
 H57D H 0.123547 0.210699 0.136922 0.225 Uiso 0.230(4) 1 calc R U P A 2
 H57E H 0.232270 0.080063 0.117678 0.225 Uiso 0.230(4) 1 calc R U P A 2
 H57F H 0.212290 0.192127 0.056942 0.225 Uiso 0.230(4) 1 calc R U P A 2
 C46 C 0.9783(5) 1.1346(4) 0.9454(3) 0.096(2) Uani 0.5 1 d G U P B -1
 H46 H 0.948570 1.209772 0.916958 0.115 Uiso 0.5 1 calc R U P B -1
 C45 C 0.9014(4) 1.0751(5) 0.9718(4) 0.113(3) Uani 0.5 1 d DG U P B -1
 H45 H 0.819242 1.109677 0.961384 0.136 Uiso 0.5 1 calc R U P B -1
 C44 C 0.9449(5) 0.9651(5) 1.0135(4) 0.096(2) Uani 0.5 1 d G U P B -1
 C49 C 1.0651(5) 0.9146(4) 1.0287(3) 0.099(3) Uani 0.5 1 d DG U P B -1
 H49 H 1.094816 0.839374 1.057208 0.119 Uiso 0.5 1 calc R U P B -1
 C48 C 1.1420(4) 0.9740(5) 1.0023(3) 0.118(3) Uani 0.5 1 d G U P B -1
 H48 H 1.224144 0.939468 1.012783 0.142 Uiso 0.5 1 calc R U P B -1
 C47 C 1.0985(5) 1.0840(5) 0.9607(3) 0.081(2) Uani 0.5 1 d G U P B -1
 H47 H 1.151024 1.124666 0.942657 0.097 Uiso 0.5 1 calc R U P B -1
 C50 C 0.8540(13) 0.9144(12) 1.0417(9) 0.167(5) Uani 0.5 1 d D U P B -1
 H50A H 0.809280 0.922427 1.002530 0.251 Uiso 0.5 1 calc R U P B -1
 H50B H 0.794137 0.957834 1.083905 0.251 Uiso 0.5 1 calc R U P B -1
 H50C H 0.897618 0.828824 1.057601 0.251 Uiso 0.5 1 calc R U P B -1

loop_
  _atom_site_aniso_label
  _atom_site_aniso_U_11
  _atom_site_aniso_U_22
  _atom_site_aniso_U_33
  _atom_site_aniso_U_23
  _atom_site_aniso_U_13
  _atom_site_aniso_U_12
 Mg1 0.0194(2) 0.0171(2) 0.0174(2) -0.00032(16) -0.00373(17) -0.00723(18)
 Na1 0.0222(3) 0.0295(3) 0.0215(3) -0.0017(2) -0.0045(2) -0.0047(2)
 O1 0.0264(5) 0.0209(5) 0.0213(5) -0.0033(4) -0.0034(4) -0.0103(4)
 N1 0.0203(5) 0.0162(5) 0.0192(6) 0.0005(4) -0.0043(4) -0.0087(4)
 N2 0.0225(6) 0.0179(5) 0.0170(5) 0.0005(4) -0.0057(4) -0.0103(5)
 C1 0.0186(6) 0.0178(6) 0.0232(7) -0.0025(5) -0.0034(5) -0.0085(5)
 C2 0.0245(7) 0.0208(7) 0.0202(7) -0.0045(5) -0.0016(5) -0.0095(6)
 C3 0.0218(7) 0.0232(7) 0.0175(6) -0.0007(5) -0.0042(5) -0.0133(5)
 C4 0.0247(7) 0.0178(6) 0.0262(7) -0.0032(5) -0.0024(6) -0.0066(6)
 C5 0.0387(9) 0.0154(6) 0.0314(8) -0.0006(6) -0.0053(7) -0.0039(6)
 C6 0.0408(9) 0.0215(7) 0.0367(9) -0.0059(6) -0.0084(7) -0.0126(7)
 C7 0.0245(8) 0.0263(8) 0.0450(10) -0.0051(7) -0.0008(7) -0.0052(6)
 C8 0.0306(8) 0.0274(7) 0.0168(7) -0.0010(5) -0.0027(5) -0.0158(6)
 C9 0.0345(9) 0.0388(9) 0.0216(7) -0.0020(6) 0.0033(6) -0.0171(7)
 C10 0.0482(10) 0.0460(10) 0.0212(7) -0.0005(7) -0.0097(7) -0.0293(8)
 C11 0.0444(9) 0.0313(8) 0.0178(7) 0.0033(6) -0.0016(6) -0.0185(7)
 C12 0.0222(7) 0.0136(6) 0.0194(6) -0.0004(5) -0.0033(5) -0.0063(5)
 C13 0.0222(7) 0.0146(6) 0.0231(7) -0.0012(5) -0.0033(5) -0.0070(5)
 C14 0.0267(7) 0.0195(7) 0.0245(7) 0.0001(5) -0.0012(6) -0.0112(6)
 C15 0.0348(8) 0.0204(7) 0.0195(7) 0.0018(5) -0.0041(6) -0.0108(6)
 C16 0.0285(7) 0.0184(6) 0.0233(7) 0.0011(5) -0.0098(6) -0.0076(6)
 C17 0.0225(7) 0.0148(6) 0.0237(7) -0.0001(5) -0.0065(5) -0.0061(5)
 C18 0.0238(7) 0.0203(7) 0.0241(7) -0.0006(5) -0.0035(5) -0.0115(6)
 C19 0.0226(7) 0.0249(7) 0.0278(7) -0.0011(6) -0.0053(6) -0.0113(6)
 C20 0.0237(7) 0.0211(7) 0.0255(7) 0.0002(5) -0.0059(6) -0.0082(6)
 C21 0.0304(8) 0.0233(7) 0.0324(8) 0.0018(6) -0.0072(6) -0.0154(6)
 C22 0.0350(8) 0.0295(8) 0.0370(9) -0.0042(6) -0.0044(7) -0.0204(7)
 C23 0.0225(7) 0.0230(7) 0.0234(7) 0.0001(5) -0.0070(5) -0.0096(6)
 C24 0.0247(7) 0.0232(7) 0.0320(8) 0.0041(6) -0.0117(6) -0.0113(6)
 C25 0.0326(8) 0.0292(8) 0.0383(9) -0.0064(6) -0.0101(7) -0.0135(7)
 C26 0.0237(7) 0.0244(7) 0.0404(9) 0.0001(6) -0.0114(6) -0.0068(6)
 C27 0.0241(8) 0.0397(9) 0.0497(10) -0.0028(8) -0.0109(7) -0.0106(7)
 C28 0.0301(7) 0.0197(7) 0.0160(6) 0.0015(5) -0.0070(5) -0.0125(6)
 C29 0.0354(8) 0.0252(7) 0.0208(7) 0.0023(5) -0.0101(6) -0.0178(6)
 C30 0.0562(11) 0.0293(8) 0.0340(9) 0.0059(6) -0.0214(8) -0.0279(8)
 C31 0.0698(13) 0.0222(8) 0.0406(10) 0.0080(7) -0.0293(9) -0.0235(8)
 C32 0.0494(10) 0.0221(7) 0.0341(9) 0.0045(6) -0.0247(8) -0.0112(7)
 C33 0.0339(8) 0.0221(7) 0.0209(7) 0.0002(5) -0.0118(6) -0.0112(6)
 C34 0.0298(8) 0.0304(7) 0.0254(7) -0.0005(6) -0.0089(6) -0.0177(6)
 C35 0.0321(9) 0.0583(11) 0.0363(9) -0.0135(8) -0.0065(7) -0.0213(8)
 C36 0.0528(12) 0.0962(18) 0.0438(11) -0.0111(11) -0.0023(9) -0.0481(13)
 C37 0.0376(9) 0.0337(8) 0.0304(8) 0.0011(6) -0.0150(7) -0.0220(7)
 C38 0.0424(9) 0.0298(8) 0.0333(8) -0.0042(6) -0.0169(7) -0.0147(7)
 C39 0.0305(8) 0.0250(7) 0.0264(8) -0.0004(6) -0.0135(6) -0.0099(6)
 C40 0.0393(9) 0.0473(10) 0.0276(8) 0.0009(7) -0.0157(7) -0.0211(8)
 C41 0.0449(10) 0.0576(12) 0.0382(10) -0.0108(8) -0.0193(8) -0.0199(9)
 C42 0.0332(8) 0.0270(7) 0.0297(8) -0.0014(6) -0.0129(6) -0.0073(6)
 C43 0.0316(9) 0.0381(9) 0.0381(9) 0.0002(7) -0.0119(7) -0.0095(7)
 C51 0.094(3) 0.063(2) 0.065(2) 0.0208(17) -0.030(2) -0.0437(19)
 C52 0.099(3) 0.062(2) 0.0580(18) 0.0110(15) -0.0219(18) -0.0432(19)
 C53 0.099(3) 0.065(2) 0.071(2) 0.0135(17) -0.0159(19) -0.050(2)
 C54 0.110(3) 0.067(2) 0.0454(16) 0.0058(14) -0.0222(18) -0.056(2)
 C55 0.119(3) 0.081(2) 0.074(3) 0.010(2) -0.030(3) -0.061(2)
 C56 0.090(3) 0.071(2) 0.101(3) -0.018(2) -0.018(2) -0.037(2)
 C57 0.080(2) 0.0527(18) 0.086(3) 0.0134(17) -0.040(2) -0.0218(17)
 C51A 0.108(5) 0.092(5) 0.091(5) 0.003(5) 0.001(5) -0.051(5)
 C56A 0.087(5) 0.090(5) 0.071(5) 0.008(4) -0.017(4) -0.059(4)
 C55A 0.095(5) 0.081(5) 0.081(6) 0.025(5) -0.026(5) -0.055(4)
 C54A 0.105(6) 0.082(5) 0.086(6) -0.004(5) -0.018(5) -0.060(5)
 C53A 0.092(5) 0.070(5) 0.067(5) -0.019(4) -0.011(4) -0.053(4)
 C52A 0.085(5) 0.083(5) 0.074(6) 0.015(5) -0.030(5) -0.051(5)
 C57A 0.152(9) 0.133(10) 0.158(11) -0.007(9) -0.034(9) -0.054(8)
 C46 0.097(5) 0.082(4) 0.097(5) -0.022(4) -0.014(4) -0.025(4)
 C45 0.115(6) 0.102(6) 0.086(6) -0.010(5) -0.033(5) -0.006(5)
 C44 0.102(5) 0.065(4) 0.096(5) -0.013(3) -0.023(4) -0.010(3)
 C49 0.102(5) 0.065(4) 0.069(4) -0.020(4) -0.025(4) 0.027(4)
 C48 0.106(6) 0.103(6) 0.116(6) 0.009(5) -0.047(5) -0.012(5)
 C47 0.096(5) 0.079(4) 0.066(4) -0.032(3) -0.023(4) -0.022(4)
 C50 0.148(8) 0.137(8) 0.194(11) -0.016(8) 0.007(7) -0.060(7)

_geom_special_details
;
 All esds (except the esd in the dihedral angle between two l.s. planes)
 are estimated using the full covariance matrix.  The cell esds are taken
 into account individually in the estimation of esds in distances, angles
 and torsion angles; correlations between esds in cell parameters are only
 used when they are defined by crystal symmetry.  An approximate (isotropic)
 treatment of cell esds is used for estimating esds involving l.s. planes.
;
loop_
  _geom_bond_atom_site_label_1
  _geom_bond_atom_site_label_2
  _geom_bond_distance
  _geom_bond_site_symmetry_2
  _geom_bond_publ_flag
 Mg1 O1 1.9377(11) . ?
 Mg1 N1 2.0734(12) . ?
 Mg1 N2 2.0791(12) . ?
 Mg1 C12 2.8379(14) . ?
 Mg1 C20 2.1869(16) . ?
 Na1 O1 2.2689(12) . ?
 Na1 O1 2.2853(12) 2_666 ?
 Na1 C15 2.9599(15) . ?
 Na1 C16 2.8239(15) . ?
 Na1 C17 2.9235(15) . ?
 Na1 C20 2.7001(16) 2_666 ?
 O1 H1 0.83(3) . ?
 N1 C1 1.3256(18) . ?
 N1 C12 1.4216(17) . ?
 N2 C3 1.3358(18) . ?
 N2 C28 1.4324(17) . ?
 C1 C2 1.411(2) . ?
 C1 C4 1.5647(18) . ?
 C2 H2 0.9500 . ?
 C2 C3 1.4151(19) . ?
 C3 C8 1.5737(19) . ?
 C4 C5 1.535(2) . ?
 C4 C6 1.539(2) . ?
 C4 C7 1.540(2) . ?
 C5 H5A 0.9800 . ?
 C5 H5B 0.9800 . ?
 C5 H5C 0.9800 . ?
 C6 H6A 0.9800 . ?
 C6 H6B 0.9800 . ?
 C6 H6C 0.9800 . ?
 C7 H7A 0.9800 . ?
 C7 H7B 0.9800 . ?
 C7 H7C 0.9800 . ?
 C8 C9 1.540(2) . ?
 C8 C10 1.540(2) . ?
 C8 C11 1.535(2) . ?
 C9 H9A 0.9800 . ?
 C9 H9B 0.9800 . ?
 C9 H9C 0.9800 . ?
 C10 H10A 0.9800 . ?
 C10 H10B 0.9800 . ?
 C10 H10C 0.9800 . ?
 C11 H11A 0.9800 . ?
 C11 H11B 0.9800 . ?
 C11 H11C 0.9800 . ?
 C12 C13 1.415(2) . ?
 C12 C17 1.416(2) . ?
 C13 C14 1.397(2) . ?
 C13 C18 1.520(2) . ?
 C14 H14 0.9500 . ?
 C14 C15 1.384(2) . ?
 C15 H15 0.9500 . ?
 C15 C16 1.394(2) . ?
 C16 H16 0.9500 . ?
 C16 C17 1.402(2) . ?
 C17 C23 1.523(2) . ?
 C18 H18 1.0000 . ?
 C18 C19 1.549(2) . ?
 C18 C21 1.5426(19) . ?
 C19 H19A 0.9900 . ?
 C19 H19B 0.9900 . ?
 C19 C20 1.546(2) . ?
 C20 H20A 1.00(2) . ?
 C20 H20B 1.04(2) . ?
 C21 H21A 0.9900 . ?
 C21 H21B 0.9900 . ?
 C21 C22 1.523(2) . ?
 C22 H22A 0.9800 . ?
 C22 H22B 0.9800 . ?
 C22 H22C 0.9800 . ?
 C23 H23 1.0000 . ?
 C23 C24 1.542(2) . ?
 C23 C26 1.539(2) . ?
 C24 H24A 0.9900 . ?
 C24 H24B 0.9900 . ?
 C24 C25 1.528(2) . ?
 C25 H25A 0.9800 . ?
 C25 H25B 0.9800 . ?
 C25 H25C 0.9800 . ?
 C26 H26A 0.9900 . ?
 C26 H26B 0.9900 . ?
 C26 C27 1.524(2) . ?
 C27 H27A 0.9800 . ?
 C27 H27B 0.9800 . ?
 C27 H27C 0.9800 . ?
 C28 C29 1.418(2) . ?
 C28 C33 1.412(2) . ?
 C29 C30 1.389(2) . ?
 C29 C34 1.532(2) . ?
 C30 H30 0.9500 . ?
 C30 C31 1.383(3) . ?
 C31 H31 0.9500 . ?
 C31 C32 1.378(3) . ?
 C32 H32 0.9500 . ?
 C32 C33 1.399(2) . ?
 C33 C39 1.521(2) . ?
 C34 H34 1.0000 . ?
 C34 C35 1.542(2) . ?
 C34 C37 1.542(2) . ?
 C35 H35A 0.9900 . ?
 C35 H35B 0.9900 . ?
 C35 C36 1.500(3) . ?
 C36 H36A 0.9800 . ?
 C36 H36B 0.9800 . ?
 C36 H36C 0.9800 . ?
 C37 H37A 0.9900 . ?
 C37 H37B 0.9900 . ?
 C37 C38 1.525(2) . ?
 C38 H38A 0.9800 . ?
 C38 H38B 0.9800 . ?
 C38 H38C 0.9800 . ?
 C39 H39 1.0000 . ?
 C39 C40 1.547(2) . ?
 C39 C42 1.545(2) . ?
 C40 H40A 0.9900 . ?
 C40 H40B 0.9900 . ?
 C40 C41 1.529(3) . ?
 C41 H41A 0.9800 . ?
 C41 H41B 0.9800 . ?
 C41 H41C 0.9800 . ?
 C42 H42A 0.9900 . ?
 C42 H42B 0.9900 . ?
 C42 C43 1.523(2) . ?
 C43 H43A 0.9800 . ?
 C43 H43B 0.9800 . ?
 C43 H43C 0.9800 . ?
 C51 C52 1.378(7) . ?
 C51 C56 1.403(7) . ?
 C51 C57 1.461(6) . ?
 C52 H52 0.9500 . ?
 C52 C53 1.407(6) . ?
 C53 H53 0.9500 . ?
 C53 C54 1.329(6) . ?
 C54 H54 0.9500 . ?
 C54 C55 1.480(8) . ?
 C55 H55 0.9500 . ?
 C55 C56 1.392(6) . ?
 C56 H56 0.9500 . ?
 C57 H57A 0.9800 . ?
 C57 H57B 0.9800 . ?
 C57 H57C 0.9800 . ?
 C51A C56A 1.3900 . ?
 C51A C52A 1.3900 . ?
 C51A C57A 1.443(11) . ?
 C56A H56A 0.9500 . ?
 C56A C55A 1.3900 . ?
 C55A H55A 0.9500 . ?
 C55A C54A 1.3900 . ?
 C54A H54A 0.9500 . ?
 C54A C53A 1.3900 . ?
 C53A H53A 0.9500 . ?
 C53A C52A 1.3900 . ?
 C52A H52A 0.9500 . ?
 C57A H57D 0.9800 . ?
 C57A H57E 0.9800 . ?
 C57A H57F 0.9800 . ?
 C46 H46 0.9500 . ?
 C46 C45 1.3900 . ?
 C46 C47 1.3900 . ?
 C45 H45 0.9500 . ?
 C45 C44 1.3900 . ?
 C44 C49 1.3900 . ?
 C44 C50 1.457(14) . ?
 C49 H49 0.9500 . ?
 C49 C48 1.3900 . ?
 C48 H48 0.9500 . ?
 C48 C47 1.3900 . ?
 C47 H47 0.9500 . ?
 C50 H50A 0.9800 . ?
 C50 H50B 0.9800 . ?
 C50 H50C 0.9800 . ?

loop_
  _geom_angle_atom_site_label_1
  _geom_angle_atom_site_label_2
  _geom_angle_atom_site_label_3
  _geom_angle
  _geom_angle_site_symmetry_1
  _geom_angle_site_symmetry_3
  _geom_angle_publ_flag
 O1 Mg1 N1 111.36(5) . . ?
 O1 Mg1 N2 119.07(5) . . ?
 O1 Mg1 C12 89.89(4) . . ?
 O1 Mg1 C20 106.02(5) . . ?
 N1 Mg1 N2 92.23(5) . . ?
 N1 Mg1 C12 28.61(4) . . ?
 N1 Mg1 C20 105.82(5) . . ?
 N2 Mg1 C12 119.94(5) . . ?
 N2 Mg1 C20 120.61(5) . . ?
 C20 Mg1 C12 95.11(5) . . ?
 O1 Na1 Mg1 38.88(3) 2_666 2_666 ?
 O1 Na1 Mg1 112.03(3) . 2_666 ?
 O1 Na1 O1 97.52(4) . 2_666 ?
 O1 Na1 C15 90.78(5) 2_666 . ?
 O1 Na1 C15 129.74(5) . . ?
 O1 Na1 C16 118.53(5) 2_666 . ?
 O1 Na1 C16 119.66(5) . . ?
 O1 Na1 C17 91.55(4) . . ?
 O1 Na1 C17 130.22(5) 2_666 . ?
 O1 Na1 C20 110.14(5) . 2_666 ?
 O1 Na1 C20 82.37(4) 2_666 2_666 ?
 C15 Na1 Mg1 105.22(4) . 2_666 ?
 C16 Na1 Mg1 126.70(4) . 2_666 ?
 C16 Na1 C15 27.76(4) . . ?
 C16 Na1 C17 28.17(4) . . ?
 C17 Na1 Mg1 153.85(4) . 2_666 ?
 C17 Na1 C15 48.89(4) . . ?
 C20 Na1 Mg1 43.84(3) 2_666 2_666 ?
 C20 Na1 C15 120.09(5) 2_666 . ?
 C20 Na1 C16 120.59(5) 2_666 . ?
 C20 Na1 C17 138.98(5) 2_666 . ?
 Mg1 O1 Na1 116.24(5) . . ?
 Mg1 O1 Na1 93.35(5) . 2_666 ?
 Mg1 O1 H1 119.1(17) . . ?
 Na1 O1 Na1 82.48(4) . 2_666 ?
 Na1 O1 H1 116.2(17) 2_666 . ?
 Na1 O1 H1 119.3(17) . . ?
 C1 N1 Mg1 121.09(9) . . ?
 C1 N1 C12 129.06(11) . . ?
 C12 N1 Mg1 107.10(8) . . ?
 C3 N2 Mg1 120.52(9) . . ?
 C3 N2 C28 124.88(12) . . ?
 C28 N2 Mg1 114.55(9) . . ?
 N1 C1 C2 121.17(12) . . ?
 N1 C1 C4 125.64(12) . . ?
 C2 C1 C4 113.18(12) . . ?
 C1 C2 H2 113.2 . . ?
 C1 C2 C3 133.57(13) . . ?
 C3 C2 H2 113.2 . . ?
 N2 C3 C2 121.88(12) . . ?
 N2 C3 C8 125.76(12) . . ?
 C2 C3 C8 112.20(12) . . ?
 C5 C4 C1 116.00(12) . . ?
 C5 C4 C6 106.27(13) . . ?
 C5 C4 C7 106.92(13) . . ?
 C6 C4 C1 109.25(12) . . ?
 C6 C4 C7 109.48(13) . . ?
 C7 C4 C1 108.77(12) . . ?
 C4 C5 H5A 109.5 . . ?
 C4 C5 H5B 109.5 . . ?
 C4 C5 H5C 109.5 . . ?
 H5A C5 H5B 109.5 . . ?
 H5A C5 H5C 109.5 . . ?
 H5B C5 H5C 109.5 . . ?
 C4 C6 H6A 109.5 . . ?
 C4 C6 H6B 109.5 . . ?
 C4 C6 H6C 109.5 . . ?
 H6A C6 H6B 109.5 . . ?
 H6A C6 H6C 109.5 . . ?
 H6B C6 H6C 109.5 . . ?
 C4 C7 H7A 109.5 . . ?
 C4 C7 H7B 109.5 . . ?
 C4 C7 H7C 109.5 . . ?
 H7A C7 H7B 109.5 . . ?
 H7A C7 H7C 109.5 . . ?
 H7B C7 H7C 109.5 . . ?
 C9 C8 C3 112.26(12) . . ?
 C9 C8 C10 107.97(13) . . ?
 C10 C8 C3 106.02(12) . . ?
 C11 C8 C3 117.58(12) . . ?
 C11 C8 C9 105.64(13) . . ?
 C11 C8 C10 106.94(13) . . ?
 C8 C9 H9A 109.5 . . ?
 C8 C9 H9B 109.5 . . ?
 C8 C9 H9C 109.5 . . ?
 H9A C9 H9B 109.5 . . ?
 H9A C9 H9C 109.5 . . ?
 H9B C9 H9C 109.5 . . ?
 C8 C10 H10A 109.5 . . ?
 C8 C10 H10B 109.5 . . ?
 C8 C10 H10C 109.5 . . ?
 H10A C10 H10B 109.5 . . ?
 H10A C10 H10C 109.5 . . ?
 H10B C10 H10C 109.5 . . ?
 C8 C11 H11A 109.5 . . ?
 C8 C11 H11B 109.5 . . ?
 C8 C11 H11C 109.5 . . ?
 H11A C11 H11B 109.5 . . ?
 H11A C11 H11C 109.5 . . ?
 H11B C11 H11C 109.5 . . ?
 N1 C12 Mg1 44.29(6) . . ?
 C13 C12 Mg1 95.83(8) . . ?
 C13 C12 N1 118.24(12) . . ?
 C13 C12 C17 120.61(13) . . ?
 C17 C12 Mg1 120.58(9) . . ?
 C17 C12 N1 120.57(12) . . ?
 C12 C13 C18 122.25(12) . . ?
 C14 C13 C12 118.46(13) . . ?
 C14 C13 C18 119.19(13) . . ?
 C13 C14 H14 119.2 . . ?
 C15 C14 C13 121.66(14) . . ?
 C15 C14 H14 119.2 . . ?
 Na1 C15 H15 112.9 . . ?
 C14 C15 Na1 86.49(9) . . ?
 C14 C15 H15 120.2 . . ?
 C14 C15 C16 119.60(13) . . ?
 C16 C15 Na1 70.68(8) . . ?
 C16 C15 H15 120.2 . . ?
 Na1 C16 H16 109.2 . . ?
 C15 C16 Na1 81.56(9) . . ?
 C15 C16 H16 119.4 . . ?
 C15 C16 C17 121.14(14) . . ?
 C17 C16 Na1 79.86(8) . . ?
 C17 C16 H16 119.4 . . ?
 C12 C17 Na1 86.08(8) . . ?
 C12 C17 C23 120.50(12) . . ?
 C16 C17 Na1 71.97(8) . . ?
 C16 C17 C12 118.50(13) . . ?
 C16 C17 C23 120.99(13) . . ?
 C23 C17 Na1 113.02(9) . . ?
 C13 C18 H18 107.5 . . ?
 C13 C18 C19 112.34(12) . . ?
 C13 C18 C21 111.19(12) . . ?
 C19 C18 H18 107.5 . . ?
 C21 C18 H18 107.5 . . ?
 C21 C18 C19 110.53(12) . . ?
 C18 C19 H19A 108.8 . . ?
 C18 C19 H19B 108.8 . . ?
 H19A C19 H19B 107.7 . . ?
 C20 C19 C18 113.61(12) . . ?
 C20 C19 H19A 108.8 . . ?
 C20 C19 H19B 108.8 . . ?
 Mg1 C20 Na1 77.39(5) . 2_666 ?
 Mg1 C20 H20A 121.5(11) . . ?
 Mg1 C20 H20B 95.7(12) . . ?
 Na1 C20 H20A 59.9(11) 2_666 . ?
 Na1 C20 H20B 153.8(11) 2_666 . ?
 H20A C20 H20B 105.4(16) . . ?
 C19 C20 Mg1 119.72(10) . . ?
 C19 C20 Na1 99.58(9) . 2_666 ?
 C19 C20 H20A 106.1(11) . . ?
 C19 C20 H20B 105.7(11) . . ?
 C18 C21 H21A 109.2 . . ?
 C18 C21 H21B 109.2 . . ?
 H21A C21 H21B 107.9 . . ?
 C22 C21 C18 112.26(13) . . ?
 C22 C21 H21A 109.2 . . ?
 C22 C21 H21B 109.2 . . ?
 C21 C22 H22A 109.5 . . ?
 C21 C22 H22B 109.5 . . ?
 C21 C22 H22C 109.5 . . ?
 H22A C22 H22B 109.5 . . ?
 H22A C22 H22C 109.5 . . ?
 H22B C22 H22C 109.5 . . ?
 C17 C23 H23 106.5 . . ?
 C17 C23 C24 111.79(12) . . ?
 C17 C23 C26 112.41(12) . . ?
 C24 C23 H23 106.5 . . ?
 C26 C23 H23 106.5 . . ?
 C26 C23 C24 112.59(12) . . ?
 C23 C24 H24A 108.3 . . ?
 C23 C24 H24B 108.3 . . ?
 H24A C24 H24B 107.4 . . ?
 C25 C24 C23 115.77(12) . . ?
 C25 C24 H24A 108.3 . . ?
 C25 C24 H24B 108.3 . . ?
 C24 C25 H25A 109.5 . . ?
 C24 C25 H25B 109.5 . . ?
 C24 C25 H25C 109.5 . . ?
 H25A C25 H25B 109.5 . . ?
 H25A C25 H25C 109.5 . . ?
 H25B C25 H25C 109.5 . . ?
 C23 C26 H26A 109.0 . . ?
 C23 C26 H26B 109.0 . . ?
 H26A C26 H26B 107.8 . . ?
 C27 C26 C23 112.99(13) . . ?
 C27 C26 H26A 109.0 . . ?
 C27 C26 H26B 109.0 . . ?
 C26 C27 H27A 109.5 . . ?
 C26 C27 H27B 109.5 . . ?
 C26 C27 H27C 109.5 . . ?
 H27A C27 H27B 109.5 . . ?
 H27A C27 H27C 109.5 . . ?
 H27B C27 H27C 109.5 . . ?
 C29 C28 N2 118.70(12) . . ?
 C33 C28 N2 121.16(13) . . ?
 C33 C28 C29 119.84(13) . . ?
 C28 C29 C34 120.91(13) . . ?
 C30 C29 C28 118.54(14) . . ?
 C30 C29 C34 120.54(14) . . ?
 C29 C30 H30 119.2 . . ?
 C31 C30 C29 121.63(15) . . ?
 C31 C30 H30 119.2 . . ?
 C30 C31 H31 120.4 . . ?
 C32 C31 C30 119.26(15) . . ?
 C32 C31 H31 120.4 . . ?
 C31 C32 H32 119.2 . . ?
 C31 C32 C33 121.70(15) . . ?
 C33 C32 H32 119.2 . . ?
 C28 C33 C39 123.83(13) . . ?
 C32 C33 C28 118.33(14) . . ?
 C32 C33 C39 117.84(14) . . ?
 C29 C34 H34 106.1 . . ?
 C29 C34 C35 114.37(13) . . ?
 C29 C34 C37 113.37(13) . . ?
 C35 C34 H34 106.1 . . ?
 C37 C34 H34 106.1 . . ?
 C37 C34 C35 110.11(13) . . ?
 C34 C35 H35A 108.2 . . ?
 C34 C35 H35B 108.2 . . ?
 H35A C35 H35B 107.4 . . ?
 C36 C35 C34 116.21(18) . . ?
 C36 C35 H35A 108.2 . . ?
 C36 C35 H35B 108.2 . . ?
 C35 C36 H36A 109.5 . . ?
 C35 C36 H36B 109.5 . . ?
 C35 C36 H36C 109.5 . . ?
 H36A C36 H36B 109.5 . . ?
 H36A C36 H36C 109.5 . . ?
 H36B C36 H36C 109.5 . . ?
 C34 C37 H37A 108.6 . . ?
 C34 C37 H37B 108.6 . . ?
 H37A C37 H37B 107.6 . . ?
 C38 C37 C34 114.45(13) . . ?
 C38 C37 H37A 108.6 . . ?
 C38 C37 H37B 108.6 . . ?
 C37 C38 H38A 109.5 . . ?
 C37 C38 H38B 109.5 . . ?
 C37 C38 H38C 109.5 . . ?
 H38A C38 H38B 109.5 . . ?
 H38A C38 H38C 109.5 . . ?
 H38B C38 H38C 109.5 . . ?
 C33 C39 H39 108.5 . . ?
 C33 C39 C40 111.62(13) . . ?
 C33 C39 C42 107.45(12) . . ?
 C40 C39 H39 108.5 . . ?
 C42 C39 H39 108.5 . . ?
 C42 C39 C40 112.08(13) . . ?
 C39 C40 H40A 108.4 . . ?
 C39 C40 H40B 108.4 . . ?
 H40A C40 H40B 107.5 . . ?
 C41 C40 C39 115.46(15) . . ?
 C41 C40 H40A 108.4 . . ?
 C41 C40 H40B 108.4 . . ?
 C40 C41 H41A 109.5 . . ?
 C40 C41 H41B 109.5 . . ?
 C40 C41 H41C 109.5 . . ?
 H41A C41 H41B 109.5 . . ?
 H41A C41 H41C 109.5 . . ?
 H41B C41 H41C 109.5 . . ?
 C39 C42 H42A 108.1 . . ?
 C39 C42 H42B 108.1 . . ?
 H42A C42 H42B 107.3 . . ?
 C43 C42 C39 116.92(14) . . ?
 C43 C42 H42A 108.1 . . ?
 C43 C42 H42B 108.1 . . ?
 C42 C43 H43A 109.5 . . ?
 C42 C43 H43B 109.5 . . ?
 C42 C43 H43C 109.5 . . ?
 H43A C43 H43B 109.5 . . ?
 H43A C43 H43C 109.5 . . ?
 H43B C43 H43C 109.5 . . ?
 C52 C51 C56 115.8(5) . . ?
 C52 C51 C57 121.5(4) . . ?
 C56 C51 C57 122.7(5) . . ?
 C51 C52 H52 118.8 . . ?
 C51 C52 C53 122.4(4) . . ?
 C53 C52 H52 118.8 . . ?
 C52 C53 H53 120.2 . . ?
 C54 C53 C52 119.7(4) . . ?
 C54 C53 H53 120.2 . . ?
 C53 C54 H54 118.4 . . ?
 C53 C54 C55 123.1(4) . . ?
 C55 C54 H54 118.4 . . ?
 C54 C55 H55 123.8 . . ?
 C56 C55 C54 112.4(5) . . ?
 C56 C55 H55 123.8 . . ?
 C51 C56 H56 116.7 . . ?
 C55 C56 C51 126.5(5) . . ?
 C55 C56 H56 116.7 . . ?
 C51 C57 H57A 109.5 . . ?
 C51 C57 H57B 109.5 . . ?
 C51 C57 H57C 109.5 . . ?
 H57A C57 H57B 109.5 . . ?
 H57A C57 H57C 109.5 . . ?
 H57B C57 H57C 109.5 . . ?
 C56A C51A C52A 120.0 . . ?
 C56A C51A C57A 120.9(7) . . ?
 C52A C51A C57A 116.5(7) . . ?
 C51A C56A H56A 120.0 . . ?
 C55A C56A C51A 120.0 . . ?
 C55A C56A H56A 120.0 . . ?
 C56A C55A H55A 120.0 . . ?
 C54A C55A C56A 120.0 . . ?
 C54A C55A H55A 120.0 . . ?
 C55A C54A H54A 120.0 . . ?
 C53A C54A C55A 120.0 . . ?
 C53A C54A H54A 120.0 . . ?
 C54A C53A H53A 120.0 . . ?
 C54A C53A C52A 120.0 . . ?
 C52A C53A H53A 120.0 . . ?
 C51A C52A H52A 120.0 . . ?
 C53A C52A C51A 120.0 . . ?
 C53A C52A H52A 120.0 . . ?
 C51A C57A H57D 109.5 . . ?
 C51A C57A H57E 109.5 . . ?
 C51A C57A H57F 109.5 . . ?
 H57D C57A H57E 109.5 . . ?
 H57D C57A H57F 109.5 . . ?
 H57E C57A H57F 109.5 . . ?
 C45 C46 H46 120.0 . . ?
 C45 C46 C47 120.0 . . ?
 C47 C46 H46 120.0 . . ?
 C46 C45 H45 120.0 . . ?
 C46 C45 C44 120.0 . . ?
 C44 C45 H45 120.0 . . ?
 C45 C44 C50 115.2(6) . . ?
 C49 C44 C45 120.0 . . ?
 C49 C44 C50 124.7(6) . . ?
 C44 C49 H49 120.0 . . ?
 C44 C49 C48 120.0 . . ?
 C48 C49 H49 120.0 . . ?
 C49 C48 H48 120.0 . . ?
 C47 C48 C49 120.0 . . ?
 C47 C48 H48 120.0 . . ?
 C46 C47 H47 120.0 . . ?
 C48 C47 C46 120.0 . . ?
 C48 C47 H47 120.0 . . ?
 C44 C50 H50A 109.5 . . ?
 C44 C50 H50B 109.5 . . ?
 C44 C50 H50C 109.5 . . ?
 H50A C50 H50B 109.5 . . ?
 H50A C50 H50C 109.5 . . ?
 H50B C50 H50C 109.5 . . ?

loop_
  _geom_torsion_atom_site_label_1
  _geom_torsion_atom_site_label_2
  _geom_torsion_atom_site_label_3
  _geom_torsion_atom_site_label_4
  _geom_torsion
  _geom_torsion_site_symmetry_1
  _geom_torsion_site_symmetry_2
  _geom_torsion_site_symmetry_3
  _geom_torsion_site_symmetry_4
  _geom_torsion_publ_flag
 Mg1 N1 C1 C2 -19.10(18) . . . . ?
 Mg1 N1 C1 C4 161.81(11) . . . . ?
 Mg1 N1 C12 C13 -67.33(13) . . . . ?
 Mg1 N1 C12 C17 103.92(12) . . . . ?
 Mg1 N2 C3 C2 14.35(18) . . . . ?
 Mg1 N2 C3 C8 -160.50(10) . . . . ?
 Mg1 N2 C28 C29 -93.70(14) . . . . ?
 Mg1 N2 C28 C33 79.94(14) . . . . ?
 Mg1 C12 C13 C14 129.44(11) . . . . ?
 Mg1 C12 C13 C18 -54.16(13) . . . . ?
 Mg1 C12 C17 Na1 -52.05(8) . . . . ?
 Mg1 C12 C17 C16 -119.08(12) . . . . ?
 Mg1 C12 C17 C23 62.43(15) . . . . ?
 Na1 C15 C16 C17 72.69(12) . . . . ?
 Na1 C16 C17 C12 75.02(11) . . . . ?
 Na1 C16 C17 C23 -106.51(12) . . . . ?
 Na1 C17 C23 C24 3.46(14) . . . . ?
 Na1 C17 C23 C26 -124.30(11) . . . . ?
 N1 C1 C2 C3 -7.4(2) . . . . ?
 N1 C1 C4 C5 -3.2(2) . . . . ?
 N1 C1 C4 C6 -123.20(15) . . . . ?
 N1 C1 C4 C7 117.34(16) . . . . ?
 N1 C12 C13 C14 169.81(12) . . . . ?
 N1 C12 C13 C18 -13.80(19) . . . . ?
 N1 C12 C17 Na1 -103.98(11) . . . . ?
 N1 C12 C17 C16 -171.01(12) . . . . ?
 N1 C12 C17 C23 10.50(19) . . . . ?
 N2 C3 C8 C9 -137.51(14) . . . . ?
 N2 C3 C8 C10 104.82(16) . . . . ?
 N2 C3 C8 C11 -14.7(2) . . . . ?
 N2 C28 C29 C30 -176.77(14) . . . . ?
 N2 C28 C29 C34 4.6(2) . . . . ?
 N2 C28 C33 C32 178.51(14) . . . . ?
 N2 C28 C33 C39 -1.1(2) . . . . ?
 C1 N1 C12 Mg1 161.01(18) . . . . ?
 C1 N1 C12 C13 93.68(17) . . . . ?
 C1 N1 C12 C17 -95.07(17) . . . . ?
 C1 C2 C3 N2 10.1(2) . . . . ?
 C1 C2 C3 C8 -174.40(15) . . . . ?
 C2 C1 C4 C5 177.68(13) . . . . ?
 C2 C1 C4 C6 57.65(16) . . . . ?
 C2 C1 C4 C7 -61.81(16) . . . . ?
 C2 C3 C8 C9 47.21(17) . . . . ?
 C2 C3 C8 C10 -70.45(16) . . . . ?
 C2 C3 C8 C11 170.07(13) . . . . ?
 C3 N2 C28 C29 88.81(17) . . . . ?
 C3 N2 C28 C33 -97.55(17) . . . . ?
 C4 C1 C2 C3 171.75(15) . . . . ?
 C12 N1 C1 C2 -177.81(13) . . . . ?
 C12 N1 C1 C4 3.1(2) . . . . ?
 C12 C13 C14 C15 1.5(2) . . . . ?
 C12 C13 C18 C19 103.78(15) . . . . ?
 C12 C13 C18 C21 -131.74(14) . . . . ?
 C12 C17 C23 C24 -95.98(15) . . . . ?
 C12 C17 C23 C26 136.26(13) . . . . ?
 C13 C12 C17 Na1 67.06(12) . . . . ?
 C13 C12 C17 C16 0.03(19) . . . . ?
 C13 C12 C17 C23 -178.45(12) . . . . ?
 C13 C14 C15 Na1 -65.47(13) . . . . ?
 C13 C14 C15 C16 -0.1(2) . . . . ?
 C13 C18 C19 C20 -79.46(15) . . . . ?
 C13 C18 C21 C22 156.16(13) . . . . ?
 C14 C13 C18 C19 -79.85(16) . . . . ?
 C14 C13 C18 C21 44.62(17) . . . . ?
 C14 C15 C16 Na1 -74.11(13) . . . . ?
 C14 C15 C16 C17 -1.4(2) . . . . ?
 C15 C16 C17 Na1 -73.60(13) . . . . ?
 C15 C16 C17 C12 1.4(2) . . . . ?
 C15 C16 C17 C23 179.89(13) . . . . ?
 C16 C17 C23 C24 85.57(16) . . . . ?
 C16 C17 C23 C26 -42.19(18) . . . . ?
 C17 C12 C13 C14 -1.44(19) . . . . ?
 C17 C12 C13 C18 174.95(12) . . . . ?
 C17 C23 C24 C25 -74.78(16) . . . . ?
 C17 C23 C26 C27 -170.57(14) . . . . ?
 C18 C13 C14 C15 -175.04(13) . . . . ?
 C18 C19 C20 Mg1 33.54(16) . . . . ?
 C18 C19 C20 Na1 114.42(11) . . . 2_666 ?
 C19 C18 C21 C22 -78.35(16) . . . . ?
 C21 C18 C19 C20 155.69(12) . . . . ?
 C24 C23 C26 C27 62.09(18) . . . . ?
 C26 C23 C24 C25 52.89(18) . . . . ?
 C28 N2 C3 C2 -168.30(13) . . . . ?
 C28 N2 C3 C8 16.9(2) . . . . ?
 C28 C29 C30 C31 -4.2(3) . . . . ?
 C28 C29 C34 C35 -83.51(18) . . . . ?
 C28 C29 C34 C37 149.12(14) . . . . ?
 C28 C33 C39 C40 127.37(15) . . . . ?
 C28 C33 C39 C42 -109.36(16) . . . . ?
 C29 C28 C33 C32 -7.9(2) . . . . ?
 C29 C28 C33 C39 172.47(14) . . . . ?
 C29 C30 C31 C32 -2.7(3) . . . . ?
 C29 C34 C35 C36 -63.0(2) . . . . ?
 C29 C34 C37 C38 -61.15(18) . . . . ?
 C30 C29 C34 C35 97.85(18) . . . . ?
 C30 C29 C34 C37 -29.5(2) . . . . ?
 C30 C31 C32 C33 4.4(3) . . . . ?
 C31 C32 C33 C28 1.0(3) . . . . ?
 C31 C32 C33 C39 -179.41(16) . . . . ?
 C32 C33 C39 C40 -52.2(2) . . . . ?
 C32 C33 C39 C42 71.03(17) . . . . ?
 C33 C28 C29 C30 9.5(2) . . . . ?
 C33 C28 C29 C34 -169.16(13) . . . . ?
 C33 C39 C40 C41 -151.68(15) . . . . ?
 C33 C39 C42 C43 -177.40(13) . . . . ?
 C34 C29 C30 C31 174.50(16) . . . . ?
 C35 C34 C37 C38 169.29(14) . . . . ?
 C37 C34 C35 C36 66.04(19) . . . . ?
 C40 C39 C42 C43 -54.42(19) . . . . ?
 C42 C39 C40 C41 87.73(19) . . . . ?
 C51 C52 C53 C54 -2.0(6) . . . . ?
 C52 C51 C56 C55 2.0(7) . . . . ?
 C52 C53 C54 C55 -0.2(6) . . . . ?
 C53 C54 C55 C56 3.0(6) . . . . ?
 C54 C55 C56 C51 -3.9(7) . . . . ?
 C56 C51 C52 C53 1.2(6) . . . . ?
 C57 C51 C52 C53 -178.9(4) . . . . ?
 C57 C51 C56 C55 -177.8(5) . . . . ?
 C51A C56A C55A C54A 0.0 . . . . ?
 C56A C51A C52A C53A 0.0 . . . . ?
 C56A C55A C54A C53A 0.0 . . . . ?
 C55A C54A C53A C52A 0.0 . . . . ?
 C54A C53A C52A C51A 0.0 . . . . ?
 C52A C51A C56A C55A 0.0 . . . . ?
 C57A C51A C56A C55A -161.4(16) . . . . ?
 C57A C51A C52A C53A 162.2(15) . . . . ?
 C46 C45 C44 C49 0.0 . . . . ?
 C46 C45 C44 C50 176.7(10) . . . . ?
 C45 C46 C47 C48 0.0 . . . . ?
 C45 C44 C49 C48 0.0 . . . . ?
 C44 C49 C48 C47 0.0 . . . . ?
 C49 C48 C47 C46 0.0 . . . . ?
 C47 C46 C45 C44 0.0 . . . . ?
 C50 C44 C49 C48 -176.4(11) . . . . ?

_shelx_res_file
;
TITL hasj220203b_auto_a.res in P-1
    hasj220203b.res
    created by SHELXL-2019/2 at 16:12:39 on 04-Feb-2022
REM Old TITL hasj220203b_auto in P-1
REM SHELXT solution in P-1: R1 0.156, Rweak 0.007, Alpha 0.052
REM <I/s> 0.000 for 0 systematic absences, Orientation as input
REM Formula found by SHELXT: C52 N2 O Na Mg
CELL 1.54184 12.1701 12.4334 18.6675 79.887 75.914 63.312
ZERR 1 0.0004 0.0003 0.0005 0.002 0.003 0.003
LATT 1
SFAC C H Mg N Na O
UNIT 107 162 2 4 2 2
EQIV $1 1-X,1-Y,1-Z
SADI C45 C50 C50 C49
SADI C52A C57A C57A C56A
SIMU 0.02 0.04 4 C44 C45 C46 C47 C48 C49 C50
SADI 0.01 C57A C51A C57 C51
SIMU 0.02 0.04 4 C51 C52 C53 C54 C55 C56 C57 C51A C52A C53A C54A C55A C56A =
 C57A
RIGU 0.002 0.002 C44 C50
RIGU C51A C57A

L.S. 50 0 0
PLAN  16
TEMP -173
CONF
FREE Mg1 Na1
FREE Mg1 Na1_$1
FREE Na1 Na1_$1
BOND
list 4
MORE -1
BOND $H
fmap 2 53
acta
REM <olex2.extras>
REM <HklSrc "%.\\hasj220203b.hkl">
REM </olex2.extras>

WGHT    0.073200    1.062200
FVAR       0.54898   0.76992
MG1   3    0.384407    0.542552    0.658708    11.00000    0.01941    0.01711 =
         0.01737   -0.00032   -0.00373   -0.00723
NA1   5    0.387616    0.572187    0.464240    11.00000    0.02222    0.02950 =
         0.02154   -0.00171   -0.00449   -0.00471
H20A  2    0.639555    0.501053    0.635647    11.00000    0.02966
O1    6    0.407750    0.459207    0.573883    11.00000    0.02637    0.02092 =
         0.02131   -0.00327   -0.00340   -0.01029
H1    2    0.393941    0.398011    0.580600    11.00000    0.05384
N1    4    0.238774    0.714058    0.656736    11.00000    0.02029    0.01620 =
         0.01923    0.00054   -0.00435   -0.00874
N2    4    0.300933    0.492716    0.761935    11.00000    0.02245    0.01791 =
         0.01699    0.00053   -0.00567   -0.01035
C1    1    0.174826    0.767691    0.718761    11.00000    0.01859    0.01777 =
         0.02325   -0.00247   -0.00343   -0.00854
C2    1    0.176156    0.700623    0.788115    11.00000    0.02451    0.02078 =
         0.02022   -0.00452   -0.00162   -0.00946
AFIX  43
H2    2    0.135615    0.749834    0.828737    11.00000   -1.20000
AFIX   0
C3    1    0.225100    0.575564    0.809967    11.00000    0.02180    0.02323 =
         0.01751   -0.00066   -0.00423   -0.01330
C4    1    0.090836    0.906124    0.724254    11.00000    0.02470    0.01781 =
         0.02622   -0.00316   -0.00241   -0.00661
C5    1    0.089098    0.985360    0.651144    11.00000    0.03870    0.01543 =
         0.03137   -0.00063   -0.00529   -0.00394
AFIX 137
H5A   2    0.174335    0.976053    0.629027    11.00000   -1.50000
H5B   2    0.035231    1.070073    0.660780    11.00000   -1.50000
H5C   2    0.056620    0.960536    0.616954    11.00000   -1.50000
AFIX   0
C6    1    0.136745    0.954437    0.775904    11.00000    0.04080    0.02150 =
         0.03674   -0.00591   -0.00840   -0.01258
AFIX 137
H6A   2    0.128746    0.914011    0.825647    11.00000   -1.50000
H6B   2    0.086032    1.041623    0.778229    11.00000   -1.50000
H6C   2    0.224683    0.938434    0.756718    11.00000   -1.50000
AFIX   0
C7    1   -0.045342    0.925604    0.756420    11.00000    0.02450    0.02628 =
         0.04500   -0.00513   -0.00084   -0.00519
AFIX 137
H7A   2   -0.073905    0.893153    0.724129    11.00000   -1.50000
H7B   2   -0.098998    1.012158    0.759608    11.00000   -1.50000
H7C   2   -0.049774    0.883899    0.805990    11.00000   -1.50000
AFIX   0
C8    1    0.188318    0.549719    0.895916    11.00000    0.03062    0.02737 =
         0.01680   -0.00101   -0.00270   -0.01583
C9    1    0.048177    0.623602    0.925522    11.00000    0.03447    0.03881 =
         0.02157   -0.00205    0.00328   -0.01711
AFIX 137
H9A   2    0.026852    0.709848    0.913796    11.00000   -1.50000
H9B   2    0.030154    0.607039    0.979337    11.00000   -1.50000
H9C   2   -0.001682    0.600948    0.902278    11.00000   -1.50000
AFIX   0
C10   1    0.263372    0.589934    0.932134    11.00000    0.04823    0.04596 =
         0.02122   -0.00054   -0.00970   -0.02930
AFIX 137
H10A  2    0.352934    0.546604    0.912450    11.00000   -1.50000
H10B  2    0.247306    0.571814    0.985883    11.00000   -1.50000
H10C  2    0.237644    0.676979    0.921119    11.00000   -1.50000
AFIX   0
C11   1    0.216356    0.418531    0.925512    11.00000    0.04441    0.03130 =
         0.01783    0.00333   -0.00162   -0.01854
AFIX 137
H11A  2    0.173532    0.388093    0.901744    11.00000   -1.50000
H11B  2    0.186609    0.415123    0.979225    11.00000   -1.50000
H11C  2    0.306822    0.368646    0.914457    11.00000   -1.50000
AFIX   0
C12   1    0.251728    0.766523    0.582903    11.00000    0.02225    0.01358 =
         0.01938   -0.00043   -0.00332   -0.00629
C13   1    0.356044    0.793878    0.554834    11.00000    0.02223    0.01464 =
         0.02312   -0.00118   -0.00326   -0.00695
C14   1    0.380592    0.826950    0.479215    11.00000    0.02666    0.01953 =
         0.02451    0.00007   -0.00121   -0.01117
AFIX  43
H14   2    0.451493    0.843664    0.459573    11.00000   -1.20000
AFIX   0
C15   1    0.304212    0.835972    0.432201    11.00000    0.03483    0.02042 =
         0.01955    0.00177   -0.00409   -0.01078
AFIX  43
H15   2    0.322687    0.858691    0.380969    11.00000   -1.20000
AFIX   0
C16   1    0.200031    0.811527    0.460472    11.00000    0.02852    0.01837 =
         0.02335    0.00109   -0.00980   -0.00755
AFIX  43
H16   2    0.146695    0.819566    0.428296    11.00000   -1.20000
AFIX   0
C17   1    0.172585    0.775279    0.535573    11.00000    0.02248    0.01484 =
         0.02373   -0.00011   -0.00652   -0.00607
C18   1    0.437054    0.795464    0.604716    11.00000    0.02381    0.02028 =
         0.02410   -0.00063   -0.00349   -0.01154
AFIX  13
H18   2    0.390606    0.795889    0.656912    11.00000   -1.20000
AFIX   0
C19   1    0.563682    0.681890    0.600013    11.00000    0.02263    0.02493 =
         0.02777   -0.00115   -0.00525   -0.01128
AFIX  23
H19A  2    0.597395    0.663240    0.547546    11.00000   -1.20000
H19B  2    0.623817    0.699987    0.617368    11.00000   -1.20000
AFIX   0
C20   1    0.554038    0.569311    0.646224    11.00000    0.02366    0.02113 =
         0.02548    0.00019   -0.00591   -0.00819
H20B  2    0.540761    0.585099    0.701032    11.00000    0.03845
C21   1    0.458659    0.911203    0.587643    11.00000    0.03036    0.02329 =
         0.03244    0.00185   -0.00723   -0.01536
AFIX  23
H21A  2    0.528246    0.900223    0.544808    11.00000   -1.20000
H21B  2    0.382404    0.979371    0.573765    11.00000   -1.20000
AFIX   0
C22   1    0.489702    0.942187    0.653382    11.00000    0.03496    0.02949 =
         0.03696   -0.00420   -0.00442   -0.02039
AFIX 137
H22A  2    0.507650    1.013198    0.639158    11.00000   -1.50000
H22B  2    0.563173    0.873677    0.668609    11.00000   -1.50000
H22C  2    0.418260    0.959624    0.694680    11.00000   -1.50000
AFIX   0
C23   1    0.058510    0.748853    0.566296    11.00000    0.02249    0.02301 =
         0.02337    0.00011   -0.00699   -0.00958
AFIX  13
H23   2    0.038813    0.756708    0.620872    11.00000   -1.20000
AFIX   0
C24   1    0.086890    0.617806    0.556378    11.00000    0.02474    0.02324 =
         0.03200    0.00412   -0.01166   -0.01126
AFIX  23
H24A  2    0.166864    0.563411    0.572818    11.00000   -1.20000
H24B  2    0.020403    0.598011    0.589541    11.00000   -1.20000
AFIX   0
C25   1    0.096314    0.590803    0.477805    11.00000    0.03259    0.02924 =
         0.03831   -0.00641   -0.01009   -0.01346
AFIX 137
H25A  2    0.158677    0.613932    0.443715    11.00000   -1.50000
H25B  2    0.014716    0.636851    0.462824    11.00000   -1.50000
H25C  2    0.121594    0.504304    0.476471    11.00000   -1.50000
AFIX   0
C26   1   -0.058086    0.841995    0.535670    11.00000    0.02367    0.02436 =
         0.04040    0.00014   -0.01144   -0.00679
AFIX  23
H26A  2   -0.068679    0.924199    0.540762    11.00000   -1.20000
H26B  2   -0.044817    0.832668    0.482230    11.00000   -1.20000
AFIX   0
C27   1   -0.177388    0.829161    0.575041    11.00000    0.02413    0.03973 =
         0.04975   -0.00277   -0.01087   -0.01060
AFIX 137
H27A  2   -0.248823    0.892443    0.554698    11.00000   -1.50000
H27B  2   -0.190461    0.837017    0.628133    11.00000   -1.50000
H27C  2   -0.169620    0.749768    0.567616    11.00000   -1.50000
AFIX   0
C28   1    0.335984    0.365646    0.776401    11.00000    0.03008    0.01973 =
         0.01599    0.00148   -0.00700   -0.01252
C29   1    0.259540    0.317561    0.760411    11.00000    0.03542    0.02523 =
         0.02079    0.00231   -0.01006   -0.01782
C30   1    0.290224    0.195395    0.778002    11.00000    0.05619    0.02931 =
         0.03404    0.00589   -0.02144   -0.02788
AFIX  43
H30   2    0.236498    0.163378    0.770575    11.00000   -1.20000
AFIX   0
C31   1    0.397054    0.119210    0.806060    11.00000    0.06981    0.02217 =
         0.04057    0.00805   -0.02933   -0.02352
AFIX  43
H31   2    0.414560    0.036642    0.819748    11.00000   -1.20000
AFIX   0
C32   1    0.477831    0.164413    0.813939    11.00000    0.04937    0.02215 =
         0.03410    0.00450   -0.02467   -0.01123
AFIX  43
H32   2    0.554015    0.110843    0.829927    11.00000   -1.20000
AFIX   0
C33   1    0.450518    0.287157    0.798999    11.00000    0.03388    0.02208 =
         0.02092    0.00019   -0.01176   -0.01122
C34   1    0.147189    0.397610    0.723002    11.00000    0.02977    0.03035 =
         0.02541   -0.00048   -0.00892   -0.01769
AFIX  13
H34   2    0.170935    0.458591    0.688988    11.00000   -1.20000
AFIX   0
C35   1    0.026749    0.470142    0.776589    11.00000    0.03210    0.05829 =
         0.03629   -0.01353   -0.00650   -0.02129
AFIX  23
H35A  2    0.044598    0.522116    0.802266    11.00000   -1.20000
H35B  2   -0.037710    0.524022    0.746918    11.00000   -1.20000
AFIX   0
C36   1   -0.027396    0.397609    0.834109    11.00000    0.05279    0.09621 =
         0.04377   -0.01107   -0.00233   -0.04812
AFIX 137
H36A  2   -0.055033    0.352797    0.809822    11.00000   -1.50000
H36B  2   -0.099006    0.451909    0.867585    11.00000   -1.50000
H36C  2    0.036477    0.340731    0.862501    11.00000   -1.50000
AFIX   0
C37   1    0.119269    0.328949    0.673751    11.00000    0.03762    0.03375 =
         0.03041    0.00113   -0.01505   -0.02196
AFIX  23
H37A  2    0.100410    0.264033    0.704986    11.00000   -1.20000
H37B  2    0.043431    0.385366    0.653603    11.00000   -1.20000
AFIX   0
C38   1    0.225335    0.273052    0.609399    11.00000    0.04240    0.02979 =
         0.03333   -0.00423   -0.01692   -0.01466
AFIX 137
H38A  2    0.240488    0.337106    0.575889    11.00000   -1.50000
H38B  2    0.202142    0.227866    0.582402    11.00000   -1.50000
H38C  2    0.301547    0.218259    0.628545    11.00000   -1.50000
AFIX   0
C39   1    0.546102    0.328259    0.808587    11.00000    0.03046    0.02503 =
         0.02638   -0.00036   -0.01351   -0.00992
AFIX  13
H39   2    0.508532    0.418501    0.803275    11.00000   -1.20000
AFIX   0
C40   1    0.582885    0.285111    0.885825    11.00000    0.03935    0.04733 =
         0.02755    0.00087   -0.01566   -0.02110
AFIX  23
H40A  2    0.510478    0.279216    0.921468    11.00000   -1.20000
H40B  2    0.652053    0.202917    0.883264    11.00000   -1.20000
AFIX   0
C41   1    0.623759    0.365285    0.916041    11.00000    0.04493    0.05761 =
         0.03821   -0.01079   -0.01926   -0.01994
AFIX 137
H41A  2    0.702121    0.363214    0.884979    11.00000   -1.50000
H41B  2    0.636632    0.335593    0.966924    11.00000   -1.50000
H41C  2    0.558716    0.448425    0.915582    11.00000   -1.50000
AFIX   0
C42   1    0.660183    0.280126    0.745256    11.00000    0.03317    0.02705 =
         0.02975   -0.00138   -0.01287   -0.00731
AFIX  23
H42A  2    0.689876    0.191577    0.746792    11.00000   -1.20000
H42B  2    0.631446    0.314879    0.697631    11.00000   -1.20000
AFIX   0
C43   1    0.771317    0.305683    0.745377    11.00000    0.03165    0.03811 =
         0.03815    0.00016   -0.01192   -0.00949
AFIX 137
H43A  2    0.831735    0.282454    0.699013    11.00000   -1.50000
H43B  2    0.811472    0.259038    0.787320    11.00000   -1.50000
H43C  2    0.742278    0.392006    0.749876    11.00000   -1.50000
AFIX   0

PART 1
C51   1    0.375731    0.187421    0.098758    21.00000    0.09377    0.06307 =
         0.06517    0.02084   -0.02997   -0.04372
C52   1    0.500575    0.163402    0.076732    21.00000    0.09860    0.06226 =
         0.05800    0.01100   -0.02191   -0.04317
AFIX  43
H52   2    0.548095    0.115845    0.035868    21.00000   -1.20000
AFIX   0
C53   1    0.560250    0.206737    0.112551    21.00000    0.09885    0.06453 =
         0.07125    0.01352   -0.01592   -0.04973
AFIX  43
H53   2    0.647142    0.186297    0.096900    21.00000   -1.20000
AFIX   0
C54   1    0.494426    0.276430    0.168405    21.00000    0.10973    0.06654 =
         0.04542    0.00584   -0.02223   -0.05563
AFIX  43
H54   2    0.536413    0.304561    0.192037    21.00000   -1.20000
AFIX   0
C55   1    0.358812    0.312274    0.195520    21.00000    0.11862    0.08073 =
         0.07353    0.00957   -0.03046   -0.06056
AFIX  43
H55   2    0.310108    0.364952    0.233881    21.00000   -1.20000
AFIX   0
C56   1    0.310672    0.260133    0.158501    21.00000    0.09017    0.07069 =
         0.10096   -0.01818   -0.01805   -0.03667
AFIX  43
H56   2    0.225178    0.275285    0.175368    21.00000   -1.20000
AFIX   0
C57   1    0.316078    0.139813    0.061580    21.00000    0.07976    0.05269 =
         0.08566    0.01339   -0.03999   -0.02178
AFIX 137
H57A  2    0.371565    0.107524    0.015211    21.00000   -1.50000
H57B  2    0.236838    0.204702    0.050761    21.00000   -1.50000
H57C  2    0.299820    0.075278    0.093830    21.00000   -1.50000
AFIX  66

PART 2
C51A  1    0.294542    0.194057    0.136782   -21.00000    0.10823    0.09166 =
         0.09074    0.00298    0.00062   -0.05110
C56A  1    0.257919    0.250269    0.202171   -21.00000    0.08687    0.08961 =
         0.07069    0.00799   -0.01656   -0.05928
AFIX  43
H56A  2    0.186635    0.250179    0.237067   -21.00000   -1.20000
AFIX  65
C55A  1    0.325596    0.306614    0.216503   -21.00000    0.09519    0.08059 =
         0.08075    0.02509   -0.02641   -0.05458
AFIX  43
H55A  2    0.300565    0.345032    0.261194   -21.00000   -1.20000
AFIX  65
C54A  1    0.429895    0.306747    0.165446   -21.00000    0.10508    0.08207 =
         0.08637   -0.00350   -0.01791   -0.06045
AFIX  43
H54A  2    0.476148    0.345256    0.175241   -21.00000   -1.20000
AFIX  65
C53A  1    0.466519    0.250535    0.100056   -21.00000    0.09214    0.06984 =
         0.06739   -0.01884   -0.01119   -0.05298
AFIX  43
H53A  2    0.537803    0.250627    0.065161   -21.00000   -1.20000
AFIX  65
C52A  1    0.398844    0.194190    0.085724   -21.00000    0.08496    0.08313 =
         0.07394    0.01459   -0.02993   -0.05094
AFIX  43
H52A  2    0.423875    0.155772    0.041033   -21.00000   -1.20000
AFIX   0
C57A  1    0.208787    0.167073    0.109928   -21.00000    0.15180    0.13336 =
         0.15795   -0.00684   -0.03372   -0.05429
AFIX 133
H57D  2    0.123547    0.210699    0.136922   -21.00000   -1.50000
H57E  2    0.232270    0.080063    0.117678   -21.00000   -1.50000
H57F  2    0.212290    0.192127    0.056942   -21.00000   -1.50000
AFIX  66

PART -1
C46   1    0.978256    1.134585    0.945427    10.50000    0.09676    0.08193 =
         0.09701   -0.02158   -0.01381   -0.02457
AFIX  43
H46   2    0.948570    1.209772    0.916958    10.50000   -1.20000
AFIX  65
C45   1    0.901434    1.075126    0.971818    10.50000    0.11463    0.10173 =
         0.08588   -0.00966   -0.03320   -0.00561
AFIX  43
H45   2    0.819242    1.109677    0.961384    10.50000   -1.20000
AFIX  65
C44   1    0.944870    0.965116    1.013474    10.50000    0.10171    0.06537 =
         0.09639   -0.01262   -0.02326   -0.01023
C49   1    1.065129    0.914562    1.028739    10.50000    0.10173    0.06509 =
         0.06915   -0.01971   -0.02475    0.02728
AFIX  43
H49   2    1.094816    0.839374    1.057208    10.50000   -1.20000
AFIX  65
C48   1    1.141952    0.974019    1.002349    10.50000    0.10610    0.10281 =
         0.11577    0.00905   -0.04652   -0.01212
AFIX  43
H48   2    1.224144    0.939468    1.012783    10.50000   -1.20000
AFIX  65
C47   1    1.098518    1.084030    0.960693    10.50000    0.09552    0.07904 =
         0.06639   -0.03208   -0.02303   -0.02162
AFIX  43
H47   2    1.151024    1.124666    0.942657    10.50000   -1.20000
AFIX   0
C50   1    0.854042    0.914399    1.041687    10.50000    0.14804    0.13719 =
         0.19366   -0.01575    0.00706   -0.05962
AFIX 137
H50A  2    0.809280    0.922427    1.002530    10.50000   -1.50000
H50B  2    0.794137    0.957834    1.083905    10.50000   -1.50000
H50C  2    0.897618    0.828824    1.057601    10.50000   -1.50000
AFIX   0
HKLF 4


REM  hasj220203b_auto_a.res in P-1
REM wR2 = 0.1335, GooF = S = 1.034, Restrained GooF = 1.029 for all data
REM R1 = 0.0473 for 8401 Fo > 4sig(Fo) and 0.0520 for all 9409 data
REM 626 parameters refined using 651 restraints

END

WGHT      0.0732      1.0621

REM Highest difference peak  0.442,  deepest hole -0.501,  1-sigma level  0.048
Q1    1   0.4587  0.0994  0.0307  11.00000  0.05    0.44
Q2    1  -0.0766  0.5457  0.7559  11.00000  0.05    0.43
Q3    1   0.3188  0.2710  0.1048  11.00000  0.05    0.37
Q4    1   0.5684  0.2217  0.1627  11.00000  0.05    0.31
Q5    1   0.7805  0.9401  1.0001  11.00000  0.05    0.29
Q6    1   0.3976  0.2193  0.1644  11.00000  0.05    0.29
Q7    1   0.2610  0.2536  0.1218  11.00000  0.05    0.29
Q8    1   0.2052  0.5580  0.8552  11.00000  0.05    0.28
Q9    1   0.3003  0.1799  0.1973  11.00000  0.05    0.27
Q10   1   0.3923  0.7928  0.5802  11.00000  0.05    0.27
Q11   1   1.0245  0.9548  0.9797  11.00000  0.05    0.26
Q12   1   0.1316  0.8345  0.7187  11.00000  0.05    0.26
Q13   1   0.0379  0.4006  0.7908  11.00000  0.05    0.25
Q14   1   0.2016  0.3592  0.7449  11.00000  0.05    0.24
Q15   1   0.1389  0.3569  0.6972  11.00000  0.05    0.24
Q16   1   0.4968  0.3065  0.8008  11.00000  0.05    0.23
;
_shelx_res_checksum                7428
_shelx_hkl_file
;
   0   0  -2   74.38    2.74
   0   0   2   78.64    2.56
   0   0  -3 1408.82   33.28
   0   0   3 1446.96   32.72
   0   0  -4  230.88    7.55
   0   0   4  231.51    6.93
   0   0  -5 1201.16   30.06
   0   0   5 1222.74   29.15
   0   0  -6 1804.59   43.89
   0   0   6 1801.71   42.61
   0   0  -7 1090.24   29.05
   0   0   7 1085.86   27.70
   0   0  -8  995.93   27.95
   0   0   8 1006.42   26.53
   0   0  -9 1288.90   36.36
   0   0   9 1390.50   35.08
   0   0 -10  205.19   10.49
   0   0  10  226.29    9.74
   0   0 -11  374.98   15.97
   0   0  11  412.61   15.08
   0   0  12  115.97    7.55
   0   0 -13   39.11    2.61
   0   0 -13   47.79    2.62
   0   0  13   45.97    5.00
   0   0 -13   41.47    2.50
   0   0 -13   43.57    3.47
   0   0  13   38.72    2.63
   0   0  14   -0.01    1.24
   0   0  14    1.26    0.81
   0   0 -14    0.50    1.66
   0   0 -14    1.35    0.87
   0   0 -14    2.63    1.42
   0   0  15  129.25   10.04
   0   0 -15  154.64    7.60
   0   0  15  138.87    5.68
   0   0 -15  142.43    5.67
   0   0 -15  130.95    5.38
   0   0  15  164.64   10.66
   0   0  16  214.93    7.59
   0   0 -16  217.23    7.59
   0   0 -16  209.75    7.47
   0   0  17  105.68    4.81
   0   0 -17   97.33    4.65
   0   0 -17  107.80    4.74
   0   0 -18   -0.06    1.55
   0   0 -18   -1.09    0.87
   0   0  18    0.66    0.87
   0   0 -18    1.28    0.93
   0   0 -19   58.50    3.17
   0   0 -19   50.46    3.06
   0   0  19   56.07    3.02
   0   0 -19   64.37    4.65
   0   0 -20    6.31    1.01
   0   0 -20    4.06    0.96
   0   0 -20    5.40    1.43
   0   0 -21   10.11    1.10
   0   1 -21    3.55    1.16
   0  -1  20    3.39    0.84
   0   1 -20    3.19    1.17
   0   1 -19   12.95    1.52
   0  -1  19   13.26    1.57
   0   1 -19   12.95    1.43
   0   1 -19   11.57    2.03
   0   1 -18   19.63    1.86
   0  -1  18   15.73    1.81
   0   1 -18   15.32    1.68
   0   1 -18   19.77    2.78
   0   1 -17  115.59    4.99
   0   1 -17  125.47    5.18
   0  -1  17  126.30    5.40
   0   1 -16   15.36    1.74
   0   1 -16   17.20    1.86
   0  -1  16   20.38    2.01
   0   1 -16   21.32    2.91
   0   1 -15   18.10    2.46
   0   1 -15   16.18    1.65
   0   1 -15   17.58    1.78
   0   1 -15   15.25    1.72
   0  -1  15   12.32    3.25
   0  -1  15   15.51    1.80
   0  -1  15   15.85    3.41
   0   1 -14    2.22    1.06
   0  -1  14    4.84    1.92
   0   1 -14    2.90    0.88
   0   1 -14    1.36    0.89
   0  -1  14    1.18    1.74
   0   1 -14    2.32    0.87
   0  -1  14    1.73    0.87
   0  -1  13  108.28    8.05
   0   1 -13  109.21    4.41
   0  -1  13   94.35    7.93
   0   1 -13  119.75    4.40
   0  -1  13   99.72    4.55
   0   1 -13  109.20    5.65
   0   1 -12   -0.39    0.62
   0  -1  12    1.33    1.22
   0  -1  12    0.10    1.25
   0  -1  11  383.34   14.97
   0  -1  10   19.97    2.78
   0   1 -10   18.95    3.34
   0   1  -9  628.22   21.40
   0  -1   9  667.44   20.05
   0   1  -8  289.38   11.86
   0   1  -8  282.57    8.56
   0  -1   8  289.90   10.64
   0   1  -7  259.03    7.91
   0   1  -7  264.45   10.58
   0  -1   7  266.25    9.50
   0   1  -6   10.65    1.88
   0  -1   6   13.00    1.62
   0   1  -6   11.28    1.21
   0   1  -5   19.24    1.54
   0   1  -5   22.73    2.40
   0   1  -4  192.61    6.11
   0  -1   4  189.97    6.33
   0   1  -4  202.77    7.18
   0   1  -4  190.62    5.86
   0   1  -3 5674.03  123.54
   0   1  -3 5632.37  123.61
   0   1  -3 5864.41  124.86
   0  -1   2   18.01    1.22
   0  -1   2   16.57    1.25
   0   1  -2   17.89    1.05
   0   1  -2   17.52    1.41
   0   1  -2   18.77    1.26
   0  -1   1  155.75    4.43
   0  -1   1  144.86    4.41
   0   1  -1  163.47    4.61
   0   1  -1  162.11    4.66
   0   1  -1  159.13    4.03
   0  -1   1  153.53    4.55
   0  -1   0 1322.31   30.70
   0  -1   0 1304.86   30.64
   0  -1  -1    1.95    0.27
   0  -1  -1    3.33    0.51
   0  -1  -1    1.70    0.44
   0   1   1    2.87    0.53
   0  -1  -2 2236.57   47.73
   0  -1  -2 2095.99   48.43
   0   1   2 2083.46   47.84
   0   1   2 2143.69   48.16
   0   1   3  795.18   18.90
   0   1   3  816.41   19.51
   0  -1  -3  834.16   19.36
   0   1   4  132.12    4.72
   0  -1  -4  128.39    4.71
   0   1   5 1288.84   30.49
   0  -1  -5 1245.62   30.70
   0   1   6  305.07    9.37
   0  -1  -6  269.21    9.50
   0   1   7  457.91   13.38
   0  -1  -7  423.86   13.90
   0   1   8    5.97    1.43
   0  -1  -8    3.74    1.38
   0   1   9    1.49    1.01
   0  -1  -9   -0.71    1.40
   0   1  10   13.01    2.19
   0  -1 -10   10.72    2.44
   0   1  11   65.13    5.06
   0  -1 -11   58.85    5.46
   0   1  12  323.14   13.32
   0  -1 -12  283.79   13.79
   0  -1 -13    4.15    1.42
   0  -1 -13    4.06    0.87
   0  -1 -13    1.81    0.79
   0   1  13    3.19    1.39
   0   1  13    3.18    0.86
   0  -1 -14    1.03    1.16
   0  -1 -14    0.20    0.80
   0  -1 -14    0.38    0.86
   0   1  14    2.42    1.70
   0   1  14    0.84    0.81
   0  -1 -15  232.86    9.99
   0  -1 -15  199.13    7.36
   0  -1 -15  209.21    7.49
   0   1  15  218.12   12.36
   0   1  15  221.57    7.50
   0  -1 -16    5.49    1.25
   0  -1 -16    6.47    1.40
   0   1  16    6.24    1.34
   0  -1 -16    7.26    1.78
   0  -1 -17   30.37    2.48
   0  -1 -17   28.68    2.55
   0  -1 -17   36.59    3.82
   0  -1 -18   27.08    2.26
   0  -1 -18   25.24    2.28
   0  -1 -18   28.42    3.32
   0  -1 -19    7.15    1.24
   0  -1 -19    9.44    1.87
   0  -1 -19    5.99    1.30
   0  -1 -20    1.39    0.80
   0  -1 -20    2.14    0.71
   0  -1 -21   24.29    1.65
   0   1  21   23.97    1.69
   0   2 -21   42.82    2.91
   0  -2  20    7.90    1.10
   0   2 -20    6.11    1.39
   0   2 -19   10.02    1.88
   0  -2  19   13.58    1.57
   0   2 -19   11.78    1.31
   0   2 -18    3.77    1.62
   0  -2  18    4.91    1.17
   0   2 -18    4.40    1.08
   0   2 -17   30.43    3.28
   0   2 -17   29.66    2.33
   0   2 -17   26.20    2.09
   0  -2  17   29.02    2.44
   0   2 -16   43.30    2.74
   0   2 -16   38.61    3.65
   0  -2  16   42.68    2.98
   0   2 -16   40.83    2.59
   0   2 -16   42.08    2.83
   0  -2  15   -1.42    1.66
   0  -2  15    0.03    0.92
   0   2 -15    0.36    0.67
   0   2 -15   -0.70    1.25
   0   2 -15    1.22    0.82
   0  -2  14  112.59    8.89
   0   2 -14  106.77    4.53
   0   2 -14  118.15    4.48
   0  -2  14  107.97    4.84
   0  -2  14  108.87    8.85
   0   2 -14  108.92    5.88
   0  -2  13   19.74    3.67
   0   2 -13   18.50    1.64
   0   2 -13   16.71    2.15
   0   2 -13   17.12    1.54
   0  -2  13   19.76    1.93
   0  -2  13   18.62    3.59
   0   2 -12    0.75    0.55
   0  -2  12    2.02    1.64
   0  -2  12    1.51    0.89
   0   2 -12    0.84    1.02
   0  -2  12    0.81    1.53
   0  -2  11    3.86    1.40
   0  -2  11    2.69    1.41
   0  -2  10  398.46   15.17
   0  -2  10  382.82   15.29
   0  -2   9  220.20   10.33
   0   2  -9  218.75   11.04
   0  -2   9  216.19    9.89
   0  -2   8   80.19    5.46
   0   2  -8   80.58    6.16
   0  -2   8   78.52    5.22
   0   2  -8   73.58    3.99
   0  -2   7 1372.26   35.35
   0   2  -7 1340.48   36.28
   0  -2   7 1421.35   35.10
   0   2  -7 1317.90   32.96
   0  -2   6  104.63    5.49
   0   2  -6   96.21    4.46
   0   2  -6   96.96    5.75
   0  -2   6   96.54    5.07
   0   2  -5  447.12   12.52
   0  -2   5  466.18   13.62
   0  -2   5  467.09   13.91
   0   2  -5  459.73   14.53
   0   2  -5  463.69   12.92
   0  -2   4  116.31    4.95
   0   2  -4  111.31    5.42
   0   2  -4  115.62    4.72
   0   2  -4  118.68    4.28
   0  -2   4  112.25    5.02
   0  -2   3 1479.31   34.35
   0  -2   3 1430.37   34.41
   0  -2   3 1408.38   34.51
   0   2  -3 1455.77   35.10
   0   2  -3 1452.27   33.23
   0   2  -3 1473.07   34.33
   0  -2   2   27.23    1.90
   0   2  -2   27.03    1.40
   0   2  -2   32.30    2.17
   0  -2   2   30.68    2.15
   0  -2   1 2559.61   60.31
   0   2  -1 2728.41   59.26
   0  -2   1 2650.09   60.55
   0   2  -1 2703.51   60.67
   0  -2   0 1357.03   32.34
   0   2   0 1447.41   32.57
   0  -2   0 1356.25   32.28
   0  -2  -1  327.22    9.19
   0  -2  -1  311.30    9.08
   0   2   1  325.54    9.11
   0  -2  -2  228.99    7.06
   0  -2  -2  211.23    5.63
   0  -2  -2  219.14    7.01
   0   2   2  217.63    6.74
   0  -2  -3 2497.82   54.93
   0   2   3 2480.11   56.13
   0  -2  -3 2414.09   56.54
   0   2   3 2416.26   55.80
   0   2   4  263.37    8.29
   0  -2  -4  278.77    7.71
   0   2   4  256.69    7.84
   0   2   5 1437.47   33.44
   0  -2  -5 1361.28   32.73
   0   2   5 1362.73   32.43
   0  -2  -6 2307.99   55.06
   0   2   6 2434.65   55.47
   0  -2  -7    4.25    1.23
   0   2   7    5.95    1.27
   0  -2  -8  143.00    6.93
   0   2   8  150.94    6.81
   0  -2  -9   31.79    3.34
   0   2   9   36.16    3.29
   0  -2 -10  104.05    6.59
   0   2  10  114.14    6.44
   0   2  11    2.47    1.23
   0  -2 -11    0.84    1.00
   0  -2 -12  272.31    8.49
   0  -2 -12  274.50   12.91
   0   2  13   49.33    4.95
   0  -2 -13   42.02    2.79
   0  -2 -13   46.16    2.97
   0  -2 -13   51.13    4.19
   0  -2 -14    7.58    1.29
   0  -2 -14   10.93    2.11
   0  -2 -14    8.06    1.33
   0   2  14    9.94    2.37
   0  -2 -15   24.73    2.19
   0  -2 -15   30.57    3.52
   0  -2 -15   22.35    2.18
   0   2  15   22.94    3.87
   0  -2 -16   43.21    2.98
   0  -2 -16   38.57    2.91
   0  -2 -16   43.07    4.11
   0  -2 -17  127.95    5.36
   0  -2 -17  138.21    7.58
   0  -2 -18    1.76    1.07
   0  -2 -18    4.12    1.13
   0  -2 -18    3.69    1.62
   0  -2 -19    9.81    1.36
   0  -2 -19   15.42    1.84
   0  -2 -20   28.20    1.96
   0  -2 -20   31.19    2.25
   0   2  21  103.83    4.04
   0  -2 -21  108.82    4.03
   0   3 -20    2.05    0.97
   0  -3  20    1.84    0.76
   0   3 -19   15.66    1.45
   0   3 -19   21.65    2.62
   0  -3  19   19.38    1.83
   0   3 -18   12.50    1.47
   0   3 -18   14.39    2.29
   0  -3  18   14.01    1.70
   0  -3  17   10.96    1.61
   0   3 -17    7.47    1.14
   0   3 -17    8.05    1.88
   0   3 -17    8.59    1.41
   0  -3  16   17.20    1.99
   0   3 -16   17.33    1.76
   0   3 -16   18.27    2.53
   0   3 -16   15.94    1.79
   0  -3  15    3.79    1.23
   0   3 -15    5.96    1.64
   0   3 -15    4.22    0.92
   0  -3  14   31.27    2.54
   0  -3  14   29.30    4.61
   0  -3  14   22.63    4.00
   0   3 -14   32.25    3.06
   0   3 -14   29.91    2.19
   0  -3  13    9.48    2.66
   0  -3  13    6.12    2.18
   0   3 -13    7.82    1.16
   0  -3  13    6.83    1.39
   0  -3  13    9.29    2.89
   0   3 -13    9.92    1.71
   0   3 -12   51.26    2.71
   0   3 -12   48.35    3.41
   0  -3  12   47.47    5.52
   0  -3  12   49.76    3.00
   0  -3  12   51.63    5.48
   0  -3  12   50.42    5.55
   0  -3  11  131.19    8.75
   0  -3  11  139.33    8.71
   0   3 -11  128.49    4.69
   0  -3  11  130.22    5.05
   0   3 -11  140.15    5.21
   0   3 -11  131.35    5.59
   0  -3  11  127.92    8.79
   0  -3  10  138.73    8.47
   0  -3  10  143.78    8.36
   0  -3  10  121.87    8.16
   0  -3   9   14.04    2.47
   0  -3   9   15.14    2.59
   0  -3   9   12.73    2.47
   0  -3   8    0.69    1.07
   0  -3   8    0.93    1.04
   0  -3   8    1.85    1.33
   0   3  -8   -0.58    0.93
   0  -3   7  985.48   27.57
   0  -3   7  968.00   27.34
   0  -3   7 1020.52   27.22
   0   3  -7  935.96   25.63
   0  -3   6  667.58   19.90
   0   3  -6  633.42   18.59
   0  -3   6  684.63   19.85
   0  -3   6  683.02   19.51
   0  -3   5   22.19    2.57
   0   3  -5   25.49    1.94
   0  -3   5   28.14    2.63
   0  -3   5   24.68    2.54
   0   3  -5   27.13    2.58
   0  -3   4  760.92   20.74
   0  -3   4  751.10   20.29
   0   3  -4  742.87   18.47
   0   3  -4  736.91   20.12
   0  -3   3   19.25    2.08
   0  -3   3   22.82    2.17
   0   3  -3   21.57    1.47
   0   3  -3   21.47    2.18
   0  -3   2 2318.11   54.84
   0  -3   2 2259.47   54.47
   0   3  -2 2378.46   52.60
   0   3  -2 2370.08   54.88
   0  -3   1 1068.15   27.45
   0  -3   1 1131.63   27.46
   0   3  -1 1100.84   25.65
   0   3  -1 1123.74   27.76
   0   3   0  107.83    4.95
   0  -3   0  101.98    4.69
   0  -3   0  116.84    4.92
   0   3   1  786.81   19.98
   0  -3  -1  742.00   19.84
   0  -3  -1  752.01   19.90
   0  -3  -2  991.92   24.69
   0   3   2 1032.03   24.71
   0  -3  -2 1018.90   24.94
   0   3   3 2027.89   46.97
   0  -3  -3 1974.69   44.84
   0  -3  -3 2054.44   47.65
   0   3   4  985.09   24.71
   0   3   4 1014.03   25.05
   0  -3  -4  964.93   23.06
   0  -3  -4  983.22   25.64
   0  -3  -5  666.33   16.55
   0   3   5  667.51   18.06
   0   3   5  624.73   17.36
   0  -3  -6   46.37    2.86
   0   3   6   54.19    3.56
   0   3   6   45.46    3.02
   0  -3  -7  163.75    6.64
   0   3   7  176.71    7.37
   0   3   7  162.60    6.33
   0   3   8  414.92   13.66
   0  -3  -8  399.49   12.99
   0   3   9   68.91    4.80
   0  -3  -9   64.63    4.54
   0  -3 -10    0.82    0.91
   0   3  10    4.06    1.31
   0   3  11   43.98    4.24
   0  -3 -12    0.30    0.86
   0   3  12    0.77    1.11
   0  -3 -12    0.30    0.71
   0  -3 -13    3.20    0.93
   0  -3 -13    2.36    0.95
   0   3  13    1.54    1.22
   0  -3 -14   53.97    3.42
   0  -3 -14   59.39    3.09
   0   3  14   66.32    6.13
   0  -3 -14   57.92    3.55
   0  -3 -14   71.74    5.31
   0  -3 -15   58.74    3.51
   0  -3 -15   52.60    3.42
   0   3  15   59.00    5.99
   0  -3 -16    2.45    1.13
   0  -3 -16    1.22    1.13
   0  -3 -17   77.48    4.28
   0  -3 -17   80.55    4.16
   0  -3 -18   17.12    1.79
   0  -3 -18   14.89    1.91
   0  -3 -19   -0.21    0.74
   0  -3 -19    1.42    0.98
   0  -3 -20   26.49    1.83
   0  -3 -20   25.81    2.07
   0   3  20   27.95    2.15
   0  -3 -21  229.38    6.88
   0   3  21  225.84    6.93
   0  -4  20   97.49    3.72
   0   4 -20  113.32    5.12
   0  -4  19   13.97    1.47
   0   4 -19   12.76    1.92
   0   4 -18   14.20    1.42
   0   4 -18   15.93    2.33
   0  -4  18   15.84    1.68
   0   4 -17    0.65    0.69
   0  -4  17    2.96    1.14
   0   4 -17    0.09    0.68
   0   4 -17   -0.11    1.16
   0   4 -16   64.73    4.62
   0  -4  16   60.64    3.63
   0   4 -16   61.78    3.26
   0  -4  15   21.41    2.21
   0   4 -15   24.86    2.01
   0   4 -15   19.77    2.56
   0  -4  14    2.74    1.11
   0   4 -14    3.94    0.93
   0   4 -14    4.30    1.31
   0   4 -13  126.36    4.88
   0  -4  13  123.53    5.37
   0  -4  13  114.44    9.06
   0   4 -13  124.06    6.06
   0   4 -12   92.56    3.95
   0  -4  12   99.05    8.26
   0  -4  12   93.52    4.38
   0  -4  12   87.57    7.58
   0   4 -12   93.70    4.93
   0  -4  11   11.19    2.51
   0   4 -11   10.85    1.22
   0  -4  11    9.46    1.41
   0  -4  11    9.29    2.55
   0   4 -11   10.11    1.45
   0  -4  10  109.92    7.63
   0   4 -10   98.83    3.91
   0   4 -10  105.27    4.69
   0   4 -10   98.27    4.20
   0  -4  10   99.36    4.25
   0  -4  10   86.23    7.16
   0  -4   9  366.83   15.03
   0  -4   9  371.95   15.54
   0  -4   8  260.38   11.49
   0  -4   8  252.11   11.76
   0   4  -8  244.40   10.20
   0  -4   7  210.08    9.67
   0  -4   7  208.02   10.02
   0   4  -7  197.89    8.81
   0   4  -6    1.80    1.30
   0  -4   6    2.78    1.42
   0  -4   6    1.11    1.15
   0   4  -5  759.63   22.30
   0  -4   5  794.72   23.18
   0   4  -5  800.58   19.83
   0  -4   5  769.24   22.54
   0   4  -4 2204.74   53.79
   0  -4   4 2195.55   54.24
   0  -4   4 2180.49   53.76
   0   4  -4 2249.34   50.67
   0   4  -3    0.92    0.97
   0  -4   3    3.24    1.23
   0  -4   3    3.35    1.14
   0   4  -3    2.54    0.60
   0   4  -2 1208.94   31.56
   0  -4   2 1266.49   31.40
   0   4  -2 1202.98   28.44
   0  -4   2 1211.29   31.41
   0   4  -1  474.54   14.78
   0  -4   1  464.85   14.48
   0  -4   1  466.24   14.40
   0   4  -1  476.86   12.36
   0   4   0    0.67    0.93
   0  -4   0    1.43    1.12
   0  -4   0    1.03    0.75
   0   4   0    1.16    0.51
   0  -4  -1  355.06   11.79
   0  -4  -1  356.71   11.87
   0   4   1  369.35   12.09
   0  -4  -2  122.75    5.86
   0  -4  -2  115.55    3.96
   0  -4  -2  129.61    6.11
   0   4   2  128.44    6.07
   0  -4  -3  467.31   14.38
   0  -4  -3  444.92   11.16
   0  -4  -3  478.76   14.61
   0   4   3  454.91   14.06
   0  -4  -4  362.86    9.34
   0  -4  -4  369.55   12.63
   0   4   4  376.96   12.12
   0  -4  -5    9.50    1.00
   0   4   5    7.48    1.55
   0   4   5   10.50    1.73
   0  -4  -5   11.37    2.11
   0   4   6   99.64    5.17
   0   4   6   92.07    5.24
   0   4   7    5.68    1.43
   0   4   7    3.67    1.30
   0   4   8  538.68   17.26
   0   4   9  118.52    6.79
   0   4  10   11.89    2.30
   0   4  11  125.78    7.56
   0  -4 -11  111.01    4.82
   0  -4 -11  116.80    4.89
   0   4  12  319.69   13.62
   0  -4 -12  301.58    9.57
   0  -4 -12  292.14    9.49
   0  -4 -13    3.37    1.18
   0  -4 -13    4.32    1.25
   0   4  13    1.72    1.07
   0  -4 -14   13.20    1.81
   0   4  14   13.37    2.93
   0  -4 -14   11.93    1.85
   0  -4 -14   12.00    1.41
   0  -4 -15  229.90    8.17
   0  -4 -15  232.54    8.38
   0  -4 -15  228.04    7.47
   0  -4 -16   -0.82    1.03
   0  -4 -16    0.88    0.54
   0  -4 -16    1.23    1.11
   0  -4 -17   22.33    2.25
   0  -4 -17   23.85    2.25
   0  -4 -18   24.14    2.25
   0  -4 -18   20.48    1.99
   0  -4 -19   11.93    1.42
   0   4  19   13.22    1.77
   0  -4 -19   11.56    1.62
   0  -4 -20   -0.07    0.63
   0   4  20    2.98    0.93
   0  -4 -20    1.49    0.75
   0  -4 -21   98.15    3.75
   0   4  21   96.25    3.76
   0   5 -20  165.25    5.98
   0  -5  20  153.72    4.77
   0   5 -19    0.76    0.74
   0  -5  19    1.44    0.73
   0   5 -18   10.60    1.78
   0  -5  18    8.57    1.26
   0   5 -17    3.55    0.90
   0   5 -17    2.82    0.70
   0   5 -17    3.08    1.13
   0  -5  17    2.64    1.15
   0   5 -16  107.32    4.40
   0   5 -16  105.25    5.81
   0  -5  16  106.98    4.85
   0   5 -15   38.76    2.50
   0   5 -15   39.22    3.51
   0  -5  15   32.92    2.73
   0   5 -14    2.87    0.87
   0   5 -14    3.86    1.46
   0  -5  14    3.62    1.17
   0  -5  13  234.53    8.21
   0   5 -13  234.07    9.05
   0   5 -13  234.55    7.58
   0  -5  12   34.04    2.60
   0   5 -12   31.46    2.76
   0   5 -12   33.69    2.22
   0   5 -11   27.59    1.96
   0  -5  11   27.20    4.07
   0   5 -11   24.17    2.32
   0  -5  11   26.64    2.25
   0   5 -10   17.44    1.88
   0  -5  10   18.22    1.79
   0  -5  10   14.79    3.19
   0  -5  10   17.76    3.34
   0  -5  10   17.33    1.50
   0   5 -10   18.21    1.58
   0   5  -9    4.12    0.95
   0  -5   9    2.42    0.96
   0   5  -9    1.91    0.65
   0   5  -9    1.44    0.61
   0  -5   9    1.26    1.44
   0  -5   9    1.08    1.04
   0  -5   8  470.53   18.33
   0  -5   8  489.04   18.19
   0   5  -8  465.70   16.70
   0  -5   7  110.65    7.55
   0  -5   7  124.94    7.67
   0   5  -7  105.78    6.79
   0  -5   6   23.47    3.23
   0  -5   6   22.37    3.08
   0   5  -6   24.07    3.15
   0  -5   5 1401.12   38.40
   0  -5   5 1451.74   38.24
   0   5  -5 1403.95   37.92
   0  -5   4   29.07    3.39
   0   5  -4   32.79    3.62
   0  -5   4   27.04    3.12
   0   5  -3  554.73   18.10
   0  -5   3  542.17   17.73
   0  -5   3  568.57   18.12
   0   5  -2 1293.78   34.37
   0  -5   2 1346.20   34.24
   0   5  -1  400.60   14.13
   0   5  -1  411.53   11.19
   0  -5   1  389.74   13.73
   0  -5   1  376.07   13.63
   0   5   0   57.14    4.53
   0   5   0   57.47    3.15
   0  -5   0   57.87    4.32
   0  -5   0   56.91    4.37
   0   5   1 2922.11   69.77
   0   5   1 2978.07   67.19
   0  -5  -1 2841.01   69.34
   0  -5  -1 2868.76   69.60
   0  -5  -2 2641.87   64.34
   0   5   2 2681.10   64.17
   0  -5  -2 2669.93   64.39
   0  -5  -3    9.09    1.95
   0   5   3    4.73    1.75
   0  -5  -3    5.68    1.70
   0   5   4   26.18    3.09
   0  -5  -4   28.87    3.28
   0   5   5    2.07    1.39
   0   5   5    0.89    1.01
   0  -5  -5    2.74    1.34
   0   5   6   72.19    4.90
   0  -5  -6   69.93    5.34
   0   5   6   67.05    4.66
   0   5   7    9.20    1.85
   0   5   7    9.53    2.01
   0   5   8    2.83    1.22
   0   5   8    3.50    1.22
   0   5   9    2.94    1.46
   0  -5 -10   66.93    3.59
   0   5  10   66.49    5.46
   0  -5 -10   72.31    3.72
   0  -5 -11  796.43   20.71
   0   5  11  801.27   25.51
   0  -5 -11  792.63   20.76
   0  -5 -12  406.90   12.37
   0  -5 -12  405.49   12.31
   0  -5 -13   84.77    4.68
   0  -5 -13   81.28    4.58
   0  -5 -14  174.85    7.08
   0  -5 -14  174.82    6.92
   0  -5 -14  178.10    6.41
   0  -5 -15   14.51    1.87
   0  -5 -15   15.21    1.59
   0  -5 -15   16.23    2.13
   0  -5 -16    3.82    1.21
   0  -5 -16    3.18    0.84
   0  -5 -16    2.25    1.30
   0  -5 -17   68.75    4.02
   0  -5 -17   62.15    3.57
   0  -5 -17   72.15    3.33
   0   5  17   73.42    4.20
   0   5  18   10.41    1.65
   0  -5 -18   10.80    1.48
   0  -5 -18   10.05    1.08
   0  -5 -18    6.93    1.42
   0  -5 -19    0.92    0.88
   0   5  19   -0.65    0.90
   0  -5 -19    0.05    0.67
   0  -5 -20    0.22    0.70
   0  -5 -20    0.55    0.67
   0   5  20   -0.41    0.70
   0  -5 -21   38.43    2.06
   0   5  21   39.87    2.09
   0  -6  19   14.87    1.23
   0   6 -19   16.49    1.76
   0   6 -18    1.49    0.80
   0  -6  18    0.53    0.68
   0  -6  17   58.35    3.14
   0   6 -17   61.23    2.77
   0   6 -17   58.80    3.94
   0   6 -17   56.42    2.64
   0   6 -16   29.69    1.99
   0  -6  16   32.29    2.44
   0   6 -16   29.21    2.83
   0   6 -15  228.14    7.26
   0  -6  15  220.93    7.85
   0   6 -15  233.82    9.19
   0   6 -14    3.10    1.13
   0  -6  14    4.27    1.34
   0   6 -14    2.30    0.81
   0   6 -13    1.56    1.12
   0  -6  13    1.60    1.17
   0   6 -13    0.00    0.60
   0   6 -12    2.75    1.01
   0   6 -12    2.22    0.73
   0  -6  12    1.96    1.04
   0  -6  11   32.45    2.12
   0   6 -11   33.03    2.79
   0  -6  11   32.64    2.56
   0   6 -11   32.12    2.21
   0  -6  10   10.21    2.60
   0   6 -10    7.27    1.25
   0   6 -10    7.42    1.18
   0  -6  10    8.99    1.10
   0  -6   9   49.45    5.70
   0   6  -9   47.41    2.66
   0   6  -9   51.25    3.19
   0  -6   9   49.29    5.54
   0  -6   9   47.11    2.61
   0  -6   9   48.86    3.02
   0  -6   9   42.43    2.68
   0  -6   8   91.61    7.54
   0   6  -8   94.23    3.92
   0   6  -8   94.82    4.38
   0  -6   8   98.26    7.58
   0  -6   8   97.67    3.92
   0   6  -8   92.51    6.89
   0  -6   8   99.16    4.31
   0  -6   8   84.33    4.01
   0   6  -7  358.93   15.18
   0  -6   7  386.77   16.29
   0   6  -7  379.82   10.52
   0   6  -7  380.08   11.02
   0  -6   7  372.91   10.80
   0  -6   7  390.39   16.15
   0  -6   7  389.85   10.86
   0  -6   6   67.16    5.91
   0   6  -6   57.39    5.36
   0  -6   6   62.89    5.64
   0  -6   5  723.71   23.45
   0   6  -5  693.06   22.98
   0  -6   5  682.31   22.92
   0  -6   4  173.82    9.41
   0   6  -4  187.53    9.70
   0  -6   4  179.84    9.47
   0  -6   3    8.50    2.21
   0   6  -3   11.51    2.41
   0  -6   3    8.23    2.01
   0  -6   2  127.88    7.60
   0   6  -2  123.59    7.58
   0  -6   2  138.93    7.84
   0  -6   1   24.00    3.15
   0   6  -1   20.40    3.17
   0  -6   1   20.48    2.89
   0  -6   0  118.28    7.12
   0  -6   0  120.94    7.18
   0   6   0  111.91    7.12
   0  -6  -1   14.44    2.49
   0   6   1   17.74    2.93
   0  -6  -1   13.50    2.44
   0   6   2   15.21    2.58
   0  -6  -2   15.06    2.51
   0   6   2   15.41    1.97
   0  -6  -2   17.27    2.69
   0  -6  -3  155.58    8.43
   0   6   3  160.67    8.42
   0  -6  -3  158.57    8.61
   0  -6  -4  297.79   12.75
   0   6   4  314.36   12.49
   0   6   5  199.96    9.30
   0  -6  -5  198.69   10.06
   0   6   5  192.52    9.30
   0   6   6   31.49    3.46
   0  -6  -6   33.39    3.89
   0   6   6   29.23    3.40
   0   6   7    2.19    1.15
   0   6   7    1.59    1.17
   0   6   8   23.34    3.24
   0   6   8   27.24    3.36
   0   6   9  238.65   11.18
   0  -6  -9  227.53    7.80
   0   6   9  210.67    7.83
   0  -6  -9  235.98    7.91
   0   6  10    5.25    1.88
   0   6  10    4.82    1.41
   0  -6 -10    3.96    1.08
   0  -6 -10    4.66    1.12
   0  -6 -11  124.73    5.50
   0   6  11  125.19    5.74
   0   6  11  130.57    8.37
   0  -6 -11  124.31    5.56
   0  -6 -12   38.78    2.98
   0   6  12   36.07    3.06
   0   6  12   40.69    4.66
   0  -6 -12   38.31    2.99
   0  -6 -13   56.35    3.72
   0  -6 -13   58.76    3.67
   0  -6 -13   61.38    3.42
   0   6  13   59.44    3.88
   0  -6 -14   32.11    2.87
   0  -6 -14   30.64    2.66
   0  -6 -14   34.29    2.46
   0   6  14   32.98    2.93
   0  -6 -15   32.89    2.87
   0  -6 -15   32.47    2.37
   0  -6 -15   35.02    2.78
   0   6  15   34.11    3.01
   0  -6 -16   26.39    2.05
   0  -6 -16   26.68    2.38
   0   6  16   29.21    2.76
   0  -6 -16   28.06    2.54
   0  -6 -17  129.88    5.54
   0  -6 -17  117.13    5.09
   0  -6 -17  126.92    4.75
   0   6  17  132.49    5.76
   0  -6 -18    0.23    0.44
   0  -6 -18    0.39    0.79
   0  -6 -18    0.57    0.93
   0   6  18    0.07    0.87
   0  -6 -19    0.01    0.63
   0   6  19   -0.49    0.81
   0  -6 -19    0.15    0.73
   0   6  20   -0.37    0.59
   0  -6 -20    0.86    0.65
   0  -7  18    6.06    0.84
   0   7 -18    5.41    1.03
   0  -7  17   66.58    3.07
   0   7 -17   63.14    2.66
   0   7 -17   65.35    3.84
   0  -7  16   35.05    2.38
   0   7 -16   37.19    2.09
   0   7 -16   38.60    3.07
   0  -7  15  168.89    6.19
   0   7 -15  166.22    5.56
   0   7 -15  159.52    7.02
   0  -7  14   24.89    2.23
   0   7 -14   23.82    1.84
   0   7 -14   24.29    2.57
   0  -7  13   24.74    2.29
   0   7 -13   25.68    1.94
   0   7 -13   25.49    2.72
   0  -7  12    0.88    0.50
   0  -7  12    0.89    0.98
   0   7 -12    0.26    0.65
   0   7 -12   -0.46    1.11
   0  -7  11  215.53    7.48
   0   7 -11  204.70    6.82
   0   7 -11  197.51    7.90
   0  -7  11  196.25    6.63
   0  -7  10    9.84    1.54
   0  -7  10   12.82    1.37
   0   7 -10   12.85    1.40
   0   7 -10   13.37    1.81
   0   7  -9    4.53    1.20
   0  -7   9    3.88    1.35
   0  -7   9    5.09    1.00
   0   7  -9    4.35    0.95
   0  -7   9    3.38    0.92
   0   7  -8  231.36    8.16
   0  -7   8  241.41    7.93
   0  -7   8  248.09    7.61
   0   7  -8  217.30   11.92
   0  -7   8  232.13    7.81
   0   7  -8  233.64    7.52
   0   7  -7  157.09    9.91
   0  -7   7  170.10    6.18
   0   7  -7  172.77    6.47
   0   7  -7  174.46    6.02
   0  -7   7  175.28   10.73
   0  -7   7  168.61   10.47
   0  -7   7  173.56    6.29
   0   7  -6  594.38   15.54
   0   7  -6  572.10   15.01
   0  -7   6  554.29   21.36
   0  -7   6  557.64   21.31
   0   7  -6  535.14   20.94
   0  -7   6  563.49   15.26
   0   7  -5  422.24   11.91
   0  -7   5  420.28   17.32
   0   7  -5  425.11   11.67
   0  -7   5  411.88   11.85
   0  -7   5  440.28   17.63
   0   7  -5  417.84   17.34
   0  -7   4   84.76    6.84
   0   7  -4   88.51    3.80
   0  -7   4   83.50    3.88
   0  -7   4   90.10    6.96
   0   7  -4   89.35    7.08
   0  -7   3    1.65    1.38
   0  -7   3   -0.18    1.22
   0   7  -3    1.37    1.38
   0  -7   2    6.53    1.96
   0  -7   2    8.09    2.18
   0   7  -2    2.84    1.61
   0  -7   1    6.33    1.71
   0  -7   1    4.80    1.69
   0   7  -1    7.68    2.10
   0  -7   0  191.07   10.13
   0  -7   0  182.35    9.91
   0   7   0  180.39   10.10
   0  -7  -1   -0.01    1.13
   0  -7  -1    1.05    1.50
   0   7   1    2.00    1.49
   0  -7  -2    7.20    2.02
   0  -7  -2    3.68    1.60
   0   7   2    5.80    1.90
   0  -7  -3   68.67    5.81
   0   7   3   57.30    5.36
   0  -7  -4  586.03   20.92
   0   7   4  590.03   20.60
   0   7   5  310.43   13.67
   0  -7  -5  334.63   14.57
   0   7   5  339.34   13.67
   0   7   6   19.72    3.03
   0  -7  -6   23.02    2.13
   0   7   6   21.99    3.10
   0  -7  -6   18.85    3.25
   0  -7  -7   55.73    3.27
   0   7   7   51.91    3.36
   0   7   7   63.37    5.52
   0  -7  -7   56.83    3.40
   0   7   7   66.14    5.50
   0   7   8    7.22    2.04
   0  -7  -8   10.12    1.54
   0   7   8    9.76    1.54
   0  -7  -8    8.98    1.39
   0   7   8    9.39    2.31
   0  -7  -9   40.65    2.98
   0   7   9   37.04    2.99
   0  -7  -9   47.26    3.17
   0   7   9   49.84    4.93
   0  -7 -10    0.45    1.02
   0   7  10    1.35    1.10
   0  -7 -10    0.07    0.92
   0   7  10    3.13    1.71
   0   7  11   43.11    4.85
   0   7  11   43.72    3.29
   0  -7 -11   40.51    3.04
   0  -7 -11   43.40    3.26
   0  -7 -12    2.41    1.17
   0  -7 -12    1.72    0.84
   0   7  12    1.56    1.08
   0  -7 -12    2.18    1.09
   0  -7 -13  107.07    5.22
   0   7  13  107.71    5.41
   0  -7 -13  109.64    4.80
   0  -7 -13  104.84    5.12
   0  -7 -14    4.48    1.30
   0  -7 -14    6.61    1.20
   0   7  14    6.59    1.48
   0  -7 -14    5.66    1.44
   0  -7 -15   29.08    2.65
   0   7  15   28.39    2.69
   0  -7 -15   27.86    2.15
   0  -7 -15   28.44    2.48
   0  -7 -16    2.21    0.97
   0  -7 -16    2.63    0.74
   0   7  16    0.34    0.92
   0  -7 -16    3.19    1.22
   0   7  17  180.61    6.61
   0  -7 -17  176.18    6.49
   0  -7 -17  176.93    6.18
   0  -7 -17  173.11    5.82
   0   7  18   47.74    2.81
   0  -7 -18   52.86    2.88
   0  -7 -18   46.82    2.52
   0  -7 -18   49.71    2.37
   0  -7 -19   36.50    1.72
   0   7  19   39.24    2.26
   0  -7 -19   38.26    2.26
   0   7  19   35.50    1.95
   0  -7 -19   34.79    1.87
   0   7  20   14.61    1.14
   0  -7 -20   13.10    1.16
   0  -8  17    1.07    0.61
   0   8 -17    0.28    0.54
   0   8 -16    3.34    0.62
   0  -8  16    3.06    0.75
   0   8 -16    4.00    1.01
   0  -8  15   27.65    1.98
   0   8 -15   25.16    2.41
   0   8 -15   24.81    1.63
   0  -8  14  198.66    6.72
   0   8 -14  195.99    7.64
   0   8 -14  194.68    6.15
   0   8 -13   17.38    2.20
   0   8 -13   16.86    1.51
   0  -8  13   16.54    1.88
   0   8 -12   16.06    2.11
   0  -8  12   16.81    1.87
   0  -8  12   15.27    1.41
   0   8 -12   15.25    1.48
   0   8 -11   47.28    3.43
   0  -8  11   51.22    3.24
   0  -8  11   53.04    2.78
   0   8 -11   49.64    2.79
   0   8 -10   67.10    4.08
   0   8 -10   71.31    3.49
   0  -8  10   72.76    3.44
   0  -8  10   70.95    3.82
   0  -8   9  184.94    6.91
   0  -8   9  194.16    6.53
   0   8  -9  189.72    7.37
   0  -8   9  185.27    6.79
   0   8  -9  185.32    6.45
   0  -8   8   35.07    2.59
   0  -8   8   33.22    2.31
   0   8  -8   33.26    2.30
   0  -8   8   33.70    2.54
   0   8  -8   34.71    2.74
   0  -8   7  123.66    5.32
   0   8  -7  134.38    5.10
   0  -8   7  124.76    5.19
   0   8  -7  128.37    5.48
   0  -8   6   91.21    4.32
   0   8  -6   87.24    3.96
   0  -8   6   89.53    4.11
   0   8  -6   88.66    4.30
   0  -8   5   24.26    4.10
   0   8  -5   27.30    2.05
   0   8  -5   29.05    2.23
   0   8  -5   21.09    3.96
   0  -8   5   27.22    2.31
   0  -8   4    6.15    1.27
   0  -8   4    4.77    2.24
   0   8  -4    6.00    1.01
   0  -8   4    5.45    2.18
   0   8  -4    7.24    2.16
   0   8  -4    8.11    1.17
   0  -8   3    1.42    0.86
   0  -8   3    4.54    2.02
   0  -8   3    0.27    1.06
   0   8  -3    1.76    0.70
   0   8  -3    0.75    0.62
   0   8  -3    2.03    1.97
   0  -8   2   76.63    6.54
   0   8  -2   71.82    3.51
   0   8  -2   72.54    3.58
   0  -8   2   72.62    6.51
   0  -8   2   71.55    3.68
   0   8  -2   63.69    6.35
   0  -8   1    7.41    1.24
   0  -8   1    7.26    1.41
   0  -8   1    7.30    2.15
   0  -8   1    3.83    1.76
   0   8  -1    5.79    1.00
   0   8  -1    7.44    2.35
   0   8  -1    4.68    0.88
   0  -8   0  511.45   19.90
   0  -8   0  517.79   19.72
   0  -8   0  501.70   14.07
   0   8   0  527.89   14.16
   0   8   0  514.86   13.75
   0   8   0  527.97   20.53
   0  -8   0  503.58   14.16
   0  -8  -1  260.06   13.01
   0   8   1  267.60    8.45
   0  -8  -1  262.07   13.06
   0  -8  -1  249.90    8.30
   0   8   1  248.85   13.07
   0  -8  -1  262.60    8.44
   0  -8  -2   82.04    6.86
   0  -8  -2   78.27    3.88
   0   8   2   86.40    7.11
   0  -8  -2   81.33    3.97
   0  -8  -3   45.80    5.05
   0  -8  -3   45.60    2.83
   0   8   3   45.14    5.12
   0  -8  -3   45.21    2.98
   0  -8  -4   14.81    1.72
   0   8   4   14.02    2.78
   0  -8  -4   17.36    3.23
   0  -8  -4   15.63    1.78
   0   8   4   16.53    3.10
   0  -8  -5    8.70    1.34
   0   8   5   11.99    2.78
   0  -8  -5   10.73    2.65
   0   8   5    9.89    2.28
   0  -8  -5    6.37    1.22
   0   8   6  357.87   11.23
   0   8   6  390.78   15.80
   0  -8  -6  395.70   11.71
   0   8   6  376.74   16.20
   0  -8  -6  373.23   11.27
   0  -8  -6  376.13   11.00
   0  -8  -7   18.83    1.80
   0  -8  -7   20.40    2.10
   0  -8  -7   18.83    2.09
   0   8   7   16.67    1.89
   0   8   7   21.83    3.44
   0   8   7   16.93    3.28
   0   8   8   11.93    1.69
   0  -8  -8   15.31    2.01
   0  -8  -8   12.35    1.67
   0   8   8   17.03    3.04
   0  -8  -9   30.64    2.68
   0  -8  -9   30.31    2.33
   0   8   9   35.63    4.40
   0  -8  -9   32.78    2.70
   0   8   9   26.80    2.52
   0  -8 -10   76.73    4.21
   0  -8 -10   65.75    3.94
   0  -8 -10   65.76    3.59
   0   8  10   63.59    3.94
   0  -8 -11   21.22    2.33
   0  -8 -11   20.77    2.00
   0  -8 -11   21.11    2.26
   0   8  11   17.64    2.20
   0  -8 -12   18.97    2.25
   0   8  12   17.72    2.12
   0  -8 -12   19.05    1.90
   0  -8 -12   17.49    2.09
   0  -8 -13   85.39    4.56
   0   8  13   84.38    4.56
   0  -8 -13   87.41    4.61
   0  -8 -13   92.52    4.28
   0  -8 -14    0.50    1.02
   0   8  14    0.44    0.93
   0  -8 -14    1.58    1.02
   0  -8 -14    0.47    0.73
   0  -8 -15   65.44    3.66
   0  -8 -15   64.57    3.28
   0   8  15   69.83    3.82
   0  -8 -15   59.92    3.44
   0   8  16   50.49    2.72
   0  -8 -16   58.14    3.22
   0  -8 -16   55.63    2.83
   0   8  16   53.47    3.23
   0  -8 -16   54.17    2.99
   0   8  17   50.72    2.52
   0  -8 -17   58.41    3.02
   0  -8 -17   58.99    2.68
   0   8  17   52.44    2.93
   0  -8 -17   53.76    2.72
   0   8  18    8.79    1.12
   0   8  18    8.16    0.83
   0  -8 -18   10.29    1.04
   0  -8 -18    8.75    1.15
   0  -8 -18   10.97    0.98
   0   8  19   -0.25    0.45
   0  -8 -19   -0.95    0.54
   0   9 -15   17.19    1.17
   0  -9  15   19.10    1.41
   0   9 -14    9.66    0.95
   0   9 -14   10.59    1.45
   0  -9  14    9.29    1.12
   0  -9  13   16.97    1.63
   0   9 -13   16.34    1.34
   0   9 -13   20.23    2.05
   0  -9  12    2.02    0.91
   0  -9  12    3.39    0.69
   0   9 -12    3.38    1.12
   0   9 -12    3.88    0.74
   0  -9  11    4.63    1.12
   0  -9  11    2.35    0.63
   0   9 -11    3.90    1.12
   0   9 -11    3.35    0.76
   0   9 -10    2.42    0.97
   0  -9  10    3.62    0.99
   0  -9  10    6.19    1.01
   0   9 -10    6.02    1.05
   0  -9   9  120.06    5.12
   0  -9   9  126.10    4.86
   0   9  -9  125.88    4.88
   0   9  -9  120.84    5.59
   0  -9   8  109.32    4.56
   0   9  -8  106.22    5.12
   0  -9   8  108.26    4.74
   0   9  -8  109.47    4.53
   0  -9   8  111.10    4.89
   0  -9   7  169.20    6.08
   0  -9   7  162.87    6.38
   0  -9   7  164.42    6.12
   0   9  -7  164.80    6.56
   0   9  -7  161.76    5.93
   0   9  -6   11.29    1.54
   0   9  -6   10.23    1.30
   0  -9   6   10.40    1.53
   0  -9   6   10.17    1.60
   0   9  -5    9.18    1.43
   0  -9   5    7.99    1.40
   0   9  -5    7.73    1.17
   0  -9   5    7.47    1.30
   0   9  -4    8.97    3.02
   0  -9   4    8.86    1.50
   0   9  -4    8.16    1.20
   0   9  -4    8.51    1.27
   0   9  -3   79.12    3.94
   0   9  -3   85.80    7.96
   0   9  -3   84.80    4.00
   0  -9   3   80.66    4.18
   0   9  -2    2.26    0.88
   0   9  -2    3.18    0.96
   0   9  -2    2.58    1.83
   0  -9   2    1.28    1.17
   0  -9   2    4.18    2.09
   0   9  -1   25.58    2.02
   0   9  -1   29.14    2.27
   0   9  -1   20.67    3.84
   0  -9   1   23.41    3.94
   0  -9   1   28.41    2.36
   0  -9   1   29.80    4.42
   0  -9   0    2.75    1.75
   0   9   0    3.32    0.85
   0   9   0    7.32    3.10
   0   9   0    4.88    1.03
   0  -9   0    4.23    1.26
   0  -9   0    3.65    1.09
   0  -9   0    5.08    2.33
   0  -9  -1   29.13    2.48
   0   9   1   27.64    4.41
   0  -9  -1   25.42    2.25
   0  -9  -1   28.75    4.16
   0   9   1   28.06    2.25
   0   9   2   14.98    1.69
   0   9   2   17.76    3.92
   0  -9  -2   17.46    1.85
   0  -9  -2   17.78    1.96
   0  -9  -2   14.07    3.08
   0   9   3   16.88    3.47
   0  -9  -3   21.96    2.10
   0   9   3   21.41    2.05
   0  -9  -3   24.23    2.31
   0   9   3   22.96    3.53
   0  -9  -3   20.62    3.80
   0  -9  -4  137.03    5.58
   0   9   4  134.90    8.88
   0  -9  -4  145.41    9.99
   0   9   4  133.42    9.47
   0  -9  -4  137.56    5.87
   0   9   5   13.31    3.04
   0  -9  -5   15.85    1.81
   0  -9  -5   13.02    1.43
   0  -9  -5   14.03    1.85
   0   9   5   10.65    2.37
   0  -9  -6  209.80    7.30
   0  -9  -6  211.21    7.79
   0   9   6  193.03   11.53
   0   9   6  205.81   11.25
   0  -9  -6  208.04    7.05
   0   9   7   60.48    3.59
   0  -9  -7   68.31    3.51
   0  -9  -7   64.25    3.85
   0  -9  -7   66.60    3.56
   0  -9  -8   14.62    1.75
   0  -9  -8   15.60    1.94
   0   9   8   14.27    1.87
   0  -9  -8   15.55    1.65
   0  -9  -9   77.48    4.25
   0   9   9   72.87    4.17
   0  -9  -9   83.44    4.51
   0  -9  -9   90.03    4.13
   0  -9 -10   37.67    2.83
   0   9  10   33.14    2.77
   0  -9 -10   42.09    3.11
   0  -9 -10   36.79    2.63
   0  -9 -11    9.73    1.65
   0  -9 -11   10.30    1.67
   0   9  11    6.64    1.38
   0  -9 -11    7.60    1.25
   0  -9 -12    0.69    0.87
   0  -9 -12    2.85    1.25
   0   9  12    0.82    0.92
   0  -9 -12    2.07    0.65
   0  -9 -13   72.86    3.85
   0   9  13   66.01    3.75
   0  -9 -13   68.36    3.74
   0  -9 -13   65.12    3.40
   0  -9 -14   -0.50    0.93
   0  -9 -14   -0.08    0.86
   0   9  14   -0.58    0.95
   0  -9 -14    0.38    0.67
   0  -9 -15   11.04    1.39
   0  -9 -15    8.46    1.25
   0   9  15   13.79    1.61
   0  -9 -15   11.61    1.23
   0  -9 -16   22.58    1.67
   0  -9 -16   24.91    1.82
   0  -9 -16   24.71    1.66
   0   9  16   21.00    1.74
   0   9  17    9.84    1.09
   0  -9 -17   11.21    1.01
   0  10 -13    0.32    0.31
   0 -10  13    0.80    0.54
   0  10 -13    1.09    0.61
   0  10 -12   18.93    1.32
   0  10 -12   18.35    1.83
   0 -10  12   18.97    1.51
   0  10 -11   46.14    2.31
   0 -10  11   49.49    2.31
   0  10 -11   41.44    2.80
   0 -10  11   45.10    2.48
   0 -10  10   11.57    1.16
   0  10 -10   11.40    1.56
   0 -10  10   12.23    1.43
   0  10 -10   12.73    1.25
   0  10  -9   39.67    2.32
   0 -10   9   37.22    2.43
   0  10  -9   38.10    2.71
   0 -10   9   40.09    2.30
   0  10  -8   91.05    3.85
   0 -10   8   90.65    3.86
   0 -10   8   86.49    3.90
   0  10  -8   87.31    4.38
   0  10  -7   28.44    2.05
   0 -10   7   29.77    2.13
   0 -10   7   24.51    2.21
   0  10  -7   24.95    2.21
   0 -10   7   25.42    1.98
   0 -10   6    8.05    1.17
   0  10  -6    7.58    1.34
   0 -10   6    7.49    1.41
   0  10  -6    8.09    1.21
   0  10  -5   15.51    1.64
   0  10  -5   16.42    1.78
   0 -10   5   15.44    1.90
   0  10  -4    3.29    0.97
   0  10  -4    2.35    0.85
   0 -10   4    1.75    1.11
   0  10  -3   10.89    1.39
   0 -10   3   10.61    1.61
   0  10  -3   11.13    1.39
   0  10  -2   34.60    2.52
   0 -10   2   40.29    2.90
   0  10  -2   39.34    2.67
   0  10  -1   29.35    2.20
   0 -10   1   31.62    2.55
   0  10  -1   31.66    2.39
   0 -10   0    9.00    1.53
   0  10   0    9.03    1.37
   0 -10  -1    0.30    1.02
   0  10   1   -0.61    0.81
   0 -10  -2    8.86    1.52
   0 -10  -2    7.50    1.48
   0  10   2    9.69    1.46
   0 -10  -3   24.09    2.28
   0  10   3   22.10    2.10
   0 -10  -3   22.46    2.23
   0 -10  -4  195.49    7.19
   0 -10  -4  181.79    6.81
   0  10   4  183.07    6.97
   0  10   5    2.50    1.02
   0 -10  -5    1.25    1.13
   0 -10  -5    1.71    1.18
   0 -10  -6   73.99    4.12
   0 -10  -6   74.83    3.57
   0 -10  -6   74.19    3.76
   0 -10  -7   36.93    2.89
   0 -10  -7   40.42    2.55
   0 -10  -7   35.44    2.47
   0 -10  -8   -0.37    0.60
   0 -10  -8    1.11    1.19
   0 -10  -9   21.84    1.62
   0 -10  -9   24.46    2.09
   0 -10  -9   27.02    2.42
   0  10   9   18.98    1.93
   0 -10 -10   -0.74    1.26
   0 -10 -10    0.98    0.78
   0  10  10    0.29    0.78
   0 -10 -11   37.30    2.41
   0  10  11   38.43    2.69
   0 -10 -11   34.28    2.56
   0 -10 -12   28.13    2.03
   0  10  12   23.95    2.06
   0 -10 -12   25.67    2.17
   0 -10 -13   41.08    2.40
   0 -10 -13   40.90    2.54
   0  10  13   39.42    2.45
   0 -10 -14   12.60    1.34
   0  10  14   12.48    1.33
   0 -10 -14   10.45    1.13
   0 -10 -15    4.97    0.87
   0  10  15    5.65    0.85
   0 -10 -15    6.86    0.86
   0 -10 -16   15.78    1.11
   0 -10 -16   13.73    1.06
   0  11 -11    1.03    0.52
   0  11 -11    0.77    0.41
   0  11 -10   10.05    1.32
   0 -11  10   10.49    0.92
   0  11 -10   10.74    0.96
   0 -11   9   45.96    2.22
   0  11  -9   48.36    2.28
   0  11  -9   45.97    2.71
   0 -11   8    5.74    0.83
   0  11  -8    4.30    0.92
   0  11  -8    5.77    0.84
   0 -11   7   40.51    2.26
   0  11  -7   40.57    2.24
   0  11  -7   35.29    2.44
   0  11  -6    1.03    0.62
   0  11  -6    0.93    0.60
   0 -11   6    1.50    0.77
   0 -11   6    2.49    0.59
   0 -11   6    0.48    0.94
   0  11  -5   14.23    1.43
   0 -11   5   14.83    1.61
   0 -11   5   13.41    1.65
   0  11  -5   12.83    1.49
   0 -11   5   14.74    1.31
   0  11  -4   45.67    2.65
   0  11  -4   43.00    2.71
   0 -11   4   47.33    3.02
   0  11  -3  132.66    5.17
   0  11  -3  129.44    5.18
   0 -11   3  144.87    5.68
   0  11  -2    8.20    1.23
   0 -11   2    8.19    1.54
   0  11  -1   38.04    2.56
   0 -11   1   40.22    2.84
   0  11   0   23.40    2.04
   0 -11   0   22.87    2.25
   0  11   1    0.77    0.80
   0 -11  -1    3.17    1.20
   0  11   2   29.32    2.34
   0 -11  -2   33.72    2.54
   0 -11  -3   14.13    1.76
   0  11   3   12.39    1.69
   0 -11  -4   76.82    3.97
   0 -11  -4   79.12    3.88
   0  11   4   71.95    3.81
   0  11   5    1.35    0.75
   0 -11  -5    2.89    1.35
   0 -11  -5    0.75    0.79
   0  11   6    7.90    1.37
   0 -11  -6    8.12    1.23
   0 -11  -6   10.58    1.60
   0  11   7   55.65    3.28
   0 -11  -7   59.53    3.44
   0 -11  -7   58.14    2.93
   0 -11  -7   52.56    2.72
   0  11   8   16.95    1.76
   0 -11  -8   16.64    1.81
   0 -11  -8   16.52    1.37
   0 -11  -8   17.71    1.54
   0 -11  -9   31.82    2.07
   0 -11  -9   33.93    2.43
   0  11   9   32.65    2.36
   0 -11  -9   32.55    1.79
   0  11  10    0.30    0.61
   0 -11 -10    0.41    0.83
   0 -11 -10    0.25    0.55
   0  11  11   -0.23    0.62
   0 -11 -11    1.01    0.48
   0 -11 -11    0.80    0.74
   0 -11 -12   28.31    1.91
   0 -11 -12   26.70    1.71
   0  11  12   26.50    1.85
   0 -11 -13   35.85    2.05
   0  11  13   38.75    2.14
   0 -11 -13   39.90    2.00
   0 -11 -14    3.92    0.68
   0 -11 -14    4.48    0.67
   0  11  14    4.33    0.68
   0 -12   8    0.87    0.34
   0  12  -8    0.77    0.35
   0 -12   7    3.63    0.64
   0  12  -7    3.86    0.62
   0 -12   6   -0.57    0.46
   0  12  -6    0.96    0.46
   0  12  -5   81.31    3.25
   0 -12   5   86.60    3.62
   0 -12   5   82.97    3.00
   0 -12   5   83.41    3.36
   0  12  -4  123.56    4.39
   0 -12   4  127.23    4.77
   0 -12   4  121.49    4.15
   0 -12   4  125.93    4.52
   0  12  -3   64.66    2.98
   0 -12   3   65.72    2.86
   0 -12   3   64.44    3.26
   0  12  -2   38.51    2.27
   0 -12   2   39.07    2.47
   0 -12   2   39.63    2.21
   0 -12   1    8.34    1.21
   0 -12   1    8.38    1.07
   0  12  -1    7.16    1.08
   0 -12   0   -0.25    0.80
   0  12   0   -0.21    0.60
   0 -12  -1    5.72    1.21
   0  12   1    4.84    0.92
   0 -12  -2   11.82    1.45
   0  12   2   14.59    1.51
   0 -12  -3   -0.92    0.73
   0  12   3    0.24    0.59
   0 -12  -4    1.04    0.81
   0 -12  -4    0.29    0.54
   0  12   4    0.28    0.60
   0  12   5   36.87    2.38
   0 -12  -5   38.08    2.25
   0 -12  -5   38.91    2.18
   0 -12  -6    7.81    0.98
   0 -12  -6    6.64    0.86
   0  12   6    6.88    1.04
   0 -12  -7   52.78    2.40
   0  12   7   55.23    2.87
   0 -12  -8   16.63    1.17
   0  12   8   18.39    1.56
   0  12   9   85.70    3.54
   0  12  10    2.35    0.61
   0 -12 -10    1.24    0.42
   0  12  11   45.36    2.19
   0  12  12   24.79    1.43
   0  13  -5    1.44    0.35
   0 -13   5    1.73    0.43
   0  13  -4    4.75    0.59
   0 -13   4    4.13    0.63
   0 -13   3   18.18    1.27
   0  13  -3   20.26    1.26
   0 -13   3   20.20    1.17
   0 -13   2    0.87    0.49
   0 -13   2    0.05    0.51
   0 -13   2    0.82    0.38
   0  13  -2    0.22    0.40
   0  13  -1   52.84    2.33
   0 -13   1   53.95    2.51
   0 -13   1   53.68    2.28
   0 -13   1   45.64    2.31
   0  13   0   19.91    1.38
   0 -13   0   19.53    1.49
   0 -13   0   19.36    1.35
   0 -13  -1   -0.28    0.59
   0 -13  -1    0.29    0.38
   0  13   1    0.08    0.41
   0 -13  -2    0.83    0.59
   0 -13  -2    1.13    0.46
   0  13   2    1.05    0.45
   0  13   3   13.57    1.14
   0 -13  -3   12.48    1.13
   0 -13  -3   13.84    1.12
   0 -13  -4    0.52    0.42
   0  13   4    0.04    0.41
   0  13   5   10.92    1.05
   0 -13  -5    9.56    0.88
   0 -13  -5   10.80    0.92
   0 -13  -6    3.89    0.56
   0  13   6    3.93    0.66
   0 -13  -7   82.56    2.73
   0  13   7   92.43    3.21
   0  13   8   78.10    2.85
  -1  13   5   -0.41    0.34
   1 -13  -4    3.89    0.51
  -1  13   4    2.64    0.51
  -1  13   3   30.65    1.59
   1 -13  -3   30.43    1.50
   1 -13  -3   34.05    1.63
  -1  13   2   33.41    1.68
   1 -13  -2   36.19    1.75
   1 -13  -2   34.69    1.64
   1 -13  -1    1.85    0.48
  -1  13   1    1.26    0.40
  -1  13   0   49.70    2.04
   1 -13   0   50.66    2.16
   1 -13   0   50.11    2.00
   1 -13   1    2.80    0.54
   1 -13   1    3.61    0.68
   1 -13   1    3.32    0.53
  -1  13  -1    3.59    0.58
  -1  13  -2  104.26    3.14
   1 -13   2   84.06    3.01
  -1  12  10   27.70    1.50
  -1  12   9    4.24    0.69
  -1  12   8   58.05    2.60
  -1  12   7   51.11    2.47
   1 -12  -7   45.66    1.99
   1 -12  -6    2.55    0.61
   1 -12  -6    1.24    0.47
  -1  12   6    2.02    0.63
   1 -12  -5    6.55    0.94
   1 -12  -5    6.25    0.82
  -1  12   5    5.42    0.89
  -1  12   4  108.00    4.13
   1 -12  -4  102.48    3.81
   1 -12  -4  106.51    4.05
   1 -12  -3   84.49    3.50
  -1  12   3   72.94    3.33
   1 -12  -2   59.38    2.91
  -1  12   2   53.61    2.75
   1 -12  -1    2.12    0.84
  -1  12   1    0.40    0.53
   1 -12   0   17.12    1.57
  -1  12   0   14.35    1.33
   1 -12   1   24.28    1.83
  -1  12  -1   23.08    1.66
   1 -12   2    9.87    1.26
   1 -12   2    8.38    0.95
  -1  12  -2    8.24    1.00
   1 -12   3    2.66    0.82
   1 -12   3    3.95    0.66
  -1  12  -3    3.44    0.69
  -1  12  -4   20.85    1.42
   1 -12   4   17.98    1.43
   1 -12   4   19.96    1.58
   1 -12   4   22.04    1.34
   1 -12   5    4.71    0.74
  -1  12  -5    5.64    0.73
   1 -12   5    5.75    0.88
   1 -12   5    6.04    0.66
  -1  12  -6   -0.30    0.39
   1 -12   6    0.32    0.35
  -1  12  -7   11.44    0.91
  -1  12  -8   22.44    1.20
  -1  11  13   10.00    0.89
   1 -11 -12   73.32    2.75
  -1  11  12   77.76    3.01
   1 -11 -12   69.26    2.78
  -1  11  11   13.66    1.24
   1 -11 -11   11.29    1.03
   1 -11 -11   13.78    1.26
  -1  11  10   -0.09    0.54
   1 -11 -10    0.18    0.36
   1 -11 -10   -0.75    0.69
   1 -11  -9   16.12    1.55
  -1  11   9   15.58    1.47
   1 -11  -9   14.66    1.23
   1 -11  -8    8.29    1.23
   1 -11  -8    7.85    0.89
   1 -11  -8    7.29    0.91
  -1  11   8    8.17    1.18
   1 -11  -7   15.67    1.48
  -1  11   7   16.94    1.70
   1 -11  -7   14.48    1.68
   1 -11  -6  136.01    5.13
  -1  11   6  142.97    5.46
   1 -11  -5  308.84    9.26
  -1  11   5  307.34    9.50
   1 -11  -4   51.78    3.01
  -1  11   4   47.22    2.93
   1 -11  -3   16.68    1.79
  -1  11   3   15.62    1.69
   1 -11  -2    5.40    1.25
  -1  11   2    5.04    1.04
   1 -11  -1   18.34    1.93
  -1  11   1   17.43    1.80
   1 -11   0   48.02    2.97
  -1  11   0   40.18    2.64
  -1  11  -1    6.07    1.04
  -1  11  -1    5.39    0.91
   1 -11   1    7.07    1.39
  -1  11  -2    4.29    0.91
   1 -11   2    6.07    1.29
  -1  11  -2    5.14    1.03
  -1  11  -3   18.00    1.67
   1 -11   3   15.18    1.75
  -1  11  -3   17.86    1.62
  -1  11  -4  146.42    5.52
   1 -11   4  156.96    5.74
  -1  11  -4  152.90    5.39
  -1  11  -5  103.77    4.06
   1 -11   5   98.83    4.02
  -1  11  -5   97.83    4.28
   1 -11   5  104.05    4.40
   1 -11   5  103.82    3.80
  -1  11  -6   49.29    2.54
  -1  11  -6   49.03    2.79
   1 -11   6   47.40    2.48
   1 -11   6   49.07    2.73
   1 -11   6   49.72    2.23
   1 -11   7    5.31    0.81
  -1  11  -7    3.83    0.79
  -1  11  -7    5.43    0.86
  -1  11  -8   14.45    1.42
   1 -11   8   18.06    1.27
  -1  11  -8   16.13    1.30
  -1  11  -9   34.01    2.20
   1 -11   9   35.56    1.73
  -1  11 -10   82.30    2.89
  -1  11 -10   76.25    3.35
  -1  11 -11    1.63    0.39
  -1  10  15    0.43    0.32
   1 -10 -15   -0.32    0.33
   1 -10 -14   15.68    1.23
  -1  10  14   13.49    1.22
   1 -10 -14   15.23    1.22
   1 -10 -13    2.99    0.63
   1 -10 -13    3.63    0.79
  -1  10  13    1.36    0.63
   1 -10 -12   57.66    2.92
  -1  10  12   56.44    2.96
   1 -10 -12   60.80    2.88
   1 -10 -11    2.77    0.74
   1 -10 -11    2.34    0.87
  -1  10  11    1.73    0.83
   1 -10 -10   30.61    2.33
   1 -10 -10   26.81    1.95
  -1  10  10   27.23    2.11
   1 -10  -9    0.37    0.52
   1 -10  -9    0.30    0.87
  -1  10   9    0.04    0.73
  -1  10   8    1.28    0.75
   1 -10  -8    0.83    0.99
   1 -10  -8   -0.31    0.66
  -1  10   8    1.13    0.82
   1 -10  -8    1.09    0.67
  -1  10   7  161.08    6.27
   1 -10  -7  155.10    5.80
   1 -10  -7  161.44    6.21
  -1  10   7  141.24    5.72
   1 -10  -7  158.69    5.62
   1 -10  -6   38.59    2.90
   1 -10  -6   34.10    2.25
  -1  10   6   38.27    2.74
   1 -10  -6   38.94    2.67
   1 -10  -5   65.02    3.55
   1 -10  -5   67.86    3.89
  -1  10   5   66.59    3.74
   1 -10  -4    7.44    1.77
  -1  10   4    9.38    1.46
   1 -10  -4    4.96    1.23
   1 -10  -3  172.32    6.58
  -1  10   3  173.44    6.68
   1 -10  -3  178.58    6.70
   1 -10  -2   21.94    2.19
  -1  10   2   19.77    1.95
  -1  10   1    6.85    1.08
   1 -10  -1    7.24    1.45
  -1  10   1    5.75    1.11
  -1  10   0    0.02    0.57
   1 -10   0   -0.34    1.04
  -1  10   0   -0.72    0.90
  -1  10  -1    0.49    0.61
   1 -10   1   -0.09    0.94
  -1  10  -1    0.70    0.74
  -1  10  -2    0.78    0.67
  -1  10  -2    1.16    0.73
   1 -10   2    2.95    1.36
  -1  10  -3   59.97    3.35
   1 -10   3   68.36    3.77
  -1  10  -3   64.65    3.44
  -1  10  -4   13.25    1.50
   1 -10   4   12.29    1.65
  -1  10  -4   10.43    1.41
   1 -10   5   76.33    4.01
  -1  10  -5   79.80    3.76
   1 -10   5   75.98    3.55
  -1  10  -5   77.64    3.96
   1 -10   6  143.93    5.79
  -1  10  -6  144.68    5.78
  -1  10  -6  150.14    5.43
   1 -10   6  141.89    5.28
   1 -10   7    0.71    0.82
   1 -10   7    1.90    0.72
   1 -10   7    1.80    0.83
  -1  10  -7    3.27    0.84
  -1  10  -7    2.67    0.88
   1 -10   8    3.97    0.99
   1 -10   8    7.13    0.92
  -1  10  -8    6.71    1.03
   1 -10   8    6.55    1.06
  -1  10  -8    6.45    1.19
   1 -10   9    3.97    0.67
  -1  10  -9    4.25    0.83
  -1  10  -9    3.68    1.01
   1 -10   9    3.56    0.91
  -1  10 -10  166.67    5.31
  -1  10 -10  151.72    5.96
   1 -10  10  164.35    5.04
   1 -10  10  154.13    5.35
   1 -10  11   22.01    1.59
  -1  10 -11   20.14    1.43
  -1  10 -11   18.81    1.77
   1 -10  12   43.50    2.23
  -1  10 -12   46.90    2.76
  -1  10 -12   50.99    2.18
  -1  10 -13   91.30    3.85
  -1  10 -13   95.48    3.12
   1  -9 -16   43.12    2.03
   1  -9 -16   39.32    1.86
  -1   9  16   41.87    2.16
   1  -9 -15    0.80    0.57
  -1   9  15    1.64    0.70
   1  -9 -15    1.38    0.57
   1  -9 -14    8.08    1.14
  -1   9  14   10.52    1.41
   1  -9 -14    8.87    1.11
   1  -9 -13    5.49    1.18
   1  -9 -13    6.82    1.22
   1  -9 -13    5.64    1.00
  -1   9  13    5.15    1.11
   1  -9 -12  133.53    5.27
   1  -9 -12  140.74    5.23
   1  -9 -12  133.05    5.34
  -1   9  12  124.54    5.43
   1  -9 -11   44.01    2.82
   1  -9 -11   42.38    2.68
   1  -9 -11   45.69    3.04
  -1   9  11   44.48    3.09
   1  -9 -10    1.47    0.79
  -1   9  10   -1.10    1.09
   1  -9 -10    0.73    0.82
   1  -9 -10    0.13    1.15
   1  -9  -9    3.45    1.00
   1  -9  -9    2.95    0.87
  -1   9   9    1.88    0.95
   1  -9  -9    2.38    1.01
   1  -9  -8    7.75    1.37
   1  -9  -8    6.43    1.10
  -1   9   8    9.40    1.50
   1  -9  -8    8.05    1.50
   1  -9  -7    2.04    0.96
   1  -9  -7   -0.05    1.14
  -1   9   7    0.15    0.93
   1  -9  -7    0.70    0.70
   1  -9  -6  102.69    5.02
  -1   9   6   93.23    4.67
   1  -9  -6  110.29    4.56
   1  -9  -6  110.39    4.85
   1  -9  -5   58.62    3.63
   1  -9  -5   56.64    3.37
  -1   9   5   52.51    3.32
   1  -9  -5   57.96    3.09
  -1   9   4  150.57    6.16
   1  -9  -4  154.51    6.24
   1  -9  -4  151.28    6.22
  -1   9   3  683.04   18.48
  -1   9   3  655.46   25.38
   1  -9  -3  701.01   18.64
   1  -9  -3  688.01   18.39
  -1   9   2   40.10    2.83
  -1   9   2   44.28    2.75
   1  -9  -2   44.73    3.13
  -1   9   2   37.80    5.25
   1  -9  -2   44.91    3.02
  -1   9   1    3.88    0.90
  -1   9   1    0.53    1.96
   1  -9  -1    2.72    1.15
  -1   9   1    3.36    0.89
   1  -9  -1    1.80    1.06
   1  -9   0   10.53    3.08
   1  -9   0    8.33    1.49
  -1   9   0   10.49    1.37
  -1   9   0    6.92    2.24
  -1   9   0    8.28    1.32
   1  -9   1  135.83    5.69
  -1   9  -1  131.76    5.34
  -1   9  -1  132.45    5.51
  -1   9  -1  123.73    9.62
   1  -9   1  131.95    9.92
  -1   9  -2  113.86    4.98
   1  -9   2  118.80    5.22
   1  -9   2  111.20    8.96
  -1   9  -2  112.82    4.86
  -1   9  -3   95.88    4.46
   1  -9   3   94.82    4.66
  -1   9  -3   95.24    4.40
  -1   9  -4    0.86    0.70
  -1   9  -4    1.68    0.77
   1  -9   4    1.14    1.02
  -1   9  -5    1.84    0.83
   1  -9   5    2.32    1.13
  -1   9  -5    2.68    0.83
   1  -9   5    3.67    1.09
  -1   9  -6   28.60    2.41
   1  -9   6   28.00    2.22
   1  -9   6   27.17    2.34
  -1   9  -6   29.80    2.25
   1  -9   7   -0.14    0.87
  -1   9  -7    0.83    0.63
   1  -9   7    1.90    1.03
  -1   9  -7    0.46    0.79
   1  -9   8   27.28    2.41
  -1   9  -8   24.58    2.32
   1  -9   8   23.47    2.11
   1  -9   8   30.40    2.13
  -1   9  -8   28.80    2.13
   1  -9   9   84.40    4.09
  -1   9  -9   93.18    4.64
  -1   9  -9   93.52    4.03
   1  -9   9   96.56    4.29
   1  -9   9   96.95    3.96
  -1   9 -10   10.21    1.57
   1  -9  10   13.96    1.62
  -1   9 -10   13.00    1.42
   1  -9  10   14.27    1.32
  -1   9 -11    1.44    0.85
  -1   9 -11    2.75    0.71
   1  -9  11    0.81    0.81
  -1   9 -12    2.55    0.97
   1  -9  12    3.78    0.95
  -1   9 -12    4.49    0.79
   1  -9  13   12.16    1.37
  -1   9 -13   16.03    1.28
  -1   9 -13   15.42    1.76
   1  -9  14   35.41    2.04
  -1   9 -14   37.35    2.50
  -1   9 -14   37.06    1.85
  -1   9 -15    8.49    1.14
   1  -9  15    9.03    0.90
  -1   9 -15    8.69    0.79
  -1   8  18    2.13    0.55
   1  -8 -17   15.99    1.38
  -1   8  17   13.38    1.34
   1  -8 -17   17.59    1.27
  -1   8  17   14.74    1.09
   1  -8 -17   14.33    1.14
   1  -8 -16   64.90    3.11
  -1   8  16   57.77    3.19
   1  -8 -16   66.00    2.91
  -1   8  16   60.58    2.75
   1  -8 -16   63.05    2.87
   1  -8 -15   84.43    3.87
  -1   8  15   84.14    4.10
   1  -8 -15   88.26    3.72
  -1   8  15   80.59    3.52
   1  -8 -15   83.19    3.73
   1  -8 -14   28.46    2.32
  -1   8  14   24.29    2.33
   1  -8 -14   30.41    2.18
  -1   8  14   25.56    1.92
   1  -8 -14   26.62    2.18
   1  -8 -13   61.85    3.55
   1  -8 -13   58.10    3.20
   1  -8 -13   57.53    3.39
  -1   8  13   59.35    3.71
  -1   8  13   53.13    3.00
   1  -8 -12   -0.09    0.73
   1  -8 -12    0.45    1.05
  -1   8  12    0.00    0.92
   1  -8 -12    0.32    0.87
  -1   8  11   54.26    3.68
   1  -8 -11   53.16    3.40
   1  -8 -11   56.14    3.46
   1  -8 -11   56.32    3.26
   1  -8 -10    8.90    1.51
   1  -8 -10    9.14    1.59
  -1   8  10   11.50    1.80
   1  -8  -9  144.51    5.99
  -1   8   9  125.33    5.85
   1  -8  -9  134.88    5.75
   1  -8  -9  138.12    5.38
   1  -8  -8   -0.49    0.88
  -1   8   8    1.42    0.99
   1  -8  -8    0.93    0.89
  -1   8   8    1.24    1.09
   1  -8  -8    0.91    1.06
  -1   8   7    1.44    0.98
   1  -8  -7    0.16    1.39
  -1   8   7    1.61    1.47
  -1   8   7    3.00    1.60
   1  -8  -7    0.32    0.82
  -1   8   6   39.81    4.98
   1  -8  -6   43.22    3.01
   1  -8  -6   42.13    2.81
  -1   8   6   35.64    2.74
  -1   8   6   46.99    4.80
   1  -8  -5   93.33    4.48
  -1   8   5   95.97    7.75
   1  -8  -5   90.89    4.33
  -1   8   5   85.99    4.36
  -1   8   5   93.39    6.84
  -1   8   4    6.81    1.11
   1  -8  -4    8.10    1.53
  -1   8   4    9.99    2.36
  -1   8   4    5.21    2.12
   1  -8  -4    9.34    1.60
  -1   8   4    6.96    1.35
  -1   8   3    8.74    1.22
   1  -8  -3    7.16    2.33
  -1   8   3    5.16    1.65
  -1   8   3    5.57    1.30
  -1   8   3   11.19    2.99
   1  -8  -3    6.81    1.57
   1  -8  -3    6.77    1.36
   1  -8  -2  612.79   16.29
  -1   8   2  578.45   22.38
  -1   8   2  586.86   15.73
  -1   8   2  615.20   16.25
   1  -8  -2  564.48   21.58
   1  -8  -2  574.39   16.15
   1  -8  -1  352.51   10.46
  -1   8   1  356.01   16.16
   1  -8  -1  340.58   10.52
  -1   8   1  323.03    9.94
  -1   8   1  348.72   10.41
   1  -8  -1  329.64   15.81
   1  -8  -1  311.37   14.67
   1  -8   0  234.43    8.05
   1  -8   0  242.89    8.13
  -1   8   0  226.64   12.74
  -1   8   0  240.36    7.79
  -1   8   0  243.13    8.02
   1  -8   0  243.11   13.31
   1  -8   0  235.97   12.18
  -1   8  -1   41.28    2.68
   1  -8   1   35.50    4.81
   1  -8   1   45.49    2.92
  -1   8  -1   40.39    2.61
  -1   8  -1   47.12    5.45
   1  -8   2   12.96    3.10
   1  -8   2    8.23    1.48
  -1   8  -2    9.97    1.29
  -1   8  -2   11.38    1.41
  -1   8  -2    8.36    2.54
  -1   8  -3  237.43    7.80
   1  -8   3  224.22    7.88
   1  -8   3  209.98   12.67
  -1   8  -3  245.40    7.88
  -1   8  -3  206.55   12.41
  -1   8  -4  711.30   18.13
   1  -8   4  634.29   25.07
   1  -8   4  679.71   18.29
  -1   8  -4  702.88   18.26
  -1   8  -4  648.45   24.98
   1  -8   5    2.64    1.64
  -1   8  -5    7.55    1.17
   1  -8   5    7.43    1.50
  -1   8  -5    8.51    2.43
  -1   8  -5    7.49    1.23
   1  -8   6   15.45    3.48
   1  -8   6   14.89    1.76
  -1   8  -6   10.98    2.67
  -1   8  -6   14.64    1.69
  -1   8  -6   15.67    1.65
  -1   8  -7   91.95    4.50
   1  -8   7   89.15    4.27
   1  -8   7   85.13    4.24
  -1   8  -7   91.67    4.13
  -1   8  -8  136.47    5.33
   1  -8   8  135.33    5.56
  -1   8  -8  136.42    5.89
   1  -8   8  143.54    5.31
   1  -8   8  138.82    5.66
  -1   8  -9    7.09    1.13
   1  -8   9    5.30    1.16
   1  -8   9    6.83    1.37
   1  -8   9    6.16    1.06
  -1   8  -9    7.35    1.40
  -1   8 -10    9.60    1.59
   1  -8  10   11.64    1.59
  -1   8 -10    9.34    1.23
   1  -8  10    6.23    1.00
  -1   8 -11  216.09    8.16
  -1   8 -11  220.28    7.13
   1  -8  11  219.81    6.82
   1  -8  11  216.52    7.53
   1  -8  12   -0.33    0.94
  -1   8 -12    0.97    0.67
  -1   8 -12   -0.08    0.83
   1  -8  13    7.08    1.29
  -1   8 -13    5.38    0.95
  -1   8 -13    5.02    1.22
   1  -8  14    2.40    1.05
  -1   8 -14    2.09    0.64
  -1   8 -14    1.95    0.83
   1  -8  15   15.28    1.50
  -1   8 -15   15.53    1.26
  -1   8 -15   15.02    1.79
  -1   8 -16   34.42    2.43
  -1   8 -16   30.31    1.63
   1  -8  16   28.94    1.82
  -1   7  19    2.33    0.58
   1  -7 -19    2.30    0.63
  -1   7  18    5.67    1.00
   1  -7 -18    5.66    0.73
   1  -7 -18    6.71    1.02
  -1   7  18    5.84    0.76
   1  -7 -17   35.18    2.05
  -1   7  17   35.92    2.43
   1  -7 -17   35.75    2.02
  -1   7  17   30.65    2.04
   1  -7 -17   33.96    2.34
   1  -7 -16   30.41    2.15
  -1   7  16   31.74    2.47
   1  -7 -16   35.11    2.16
  -1   7  16   26.86    2.08
   1  -7 -16   33.51    2.44
   1  -7 -15   38.85    2.66
  -1   7  15   44.14    3.07
   1  -7 -15   40.39    2.88
   1  -7 -15   42.93    2.60
   1  -7 -14   50.68    3.18
  -1   7  14   49.83    3.42
   1  -7 -14   57.19    3.51
   1  -7 -14   52.31    3.06
   1  -7 -13    2.23    0.83
   1  -7 -13    2.02    1.17
  -1   7  13   -0.72    1.09
   1  -7 -13    2.16    1.09
   1  -7 -12    4.68    1.42
  -1   7  12    2.47    1.03
   1  -7 -12    2.66    1.24
   1  -7 -11  177.59    6.96
   1  -7 -11  172.28    6.90
  -1   7  11  176.65    7.26
   1  -7 -10   98.45    4.84
  -1   7  10  102.52    7.48
   1  -7 -10   95.10    4.78
  -1   7  10   98.94    5.08
   1  -7  -9   20.10    2.23
  -1   7   9   22.33    3.31
   1  -7  -9   23.85    2.23
  -1   7   9   21.79    2.33
  -1   7   8    8.39    2.20
   1  -7  -8    6.78    1.39
   1  -7  -8    7.98    1.29
  -1   7   8    2.73    1.51
   1  -7  -8    5.92    1.15
  -1   7   8    6.63    1.40
  -1   7   7    8.26    2.00
   1  -7  -7    8.74    1.63
   1  -7  -7    8.81    1.51
  -1   7   7    8.05    2.24
  -1   7   7    8.59    1.65
   1  -7  -7    6.59    1.20
  -1   7   6  466.41   13.86
   1  -7  -6  482.15   13.60
  -1   7   6  503.59   18.88
   1  -7  -6  498.22   14.01
  -1   7   6  515.62   18.06
  -1   7   5  321.53   10.13
  -1   7   5  348.25   13.82
   1  -7  -5  315.17    9.78
   1  -7  -5  335.18   10.24
  -1   7   5  340.84   14.65
   1  -7  -4   20.27    1.92
  -1   7   4   20.60    2.07
   1  -7  -4   21.35    1.94
   1  -7  -4   20.46    3.27
  -1   7   4   23.45    3.19
  -1   7   4   20.38    3.26
   1  -7  -3    1.09    1.01
  -1   7   3    2.31    1.22
  -1   7   3    1.31    1.50
   1  -7  -3    3.42    1.01
   1  -7  -3    0.79    0.85
   1  -7  -2   75.08    3.68
   1  -7  -2   65.12    6.19
   1  -7  -2   76.17    6.14
   1  -7  -2   73.94    3.69
  -1   7   2   78.37    6.40
  -1   7   1   53.38    5.53
   1  -7  -1   62.22    3.32
  -1   7   1   59.17    3.14
   1  -7  -1   62.56    3.24
   1  -7  -1   59.07    5.76
   1  -7  -1   59.32    5.32
  -1   7   0  131.02    8.66
   1  -7   0  128.77    5.09
  -1   7   0  124.80    4.94
   1  -7   0  128.19    5.06
   1  -7   0  128.64    8.52
   1  -7   0  117.39    7.74
  -1   7  -1  115.73    8.15
   1  -7   1  116.94    4.81
  -1   7  -1  125.22    4.85
   1  -7   1  119.82    4.88
   1  -7   1  119.83    8.34
   1  -7   1  132.55    8.17
  -1   7  -2  283.10    8.58
   1  -7   2  276.23   12.75
  -1   7  -2  284.73   13.63
   1  -7   2  274.91    8.69
   1  -7   2  274.29   13.66
  -1   7  -2  286.09    8.66
  -1   7  -3    2.82    0.73
  -1   7  -3    2.95    1.62
  -1   7  -3    3.47    0.85
   1  -7   3    1.12    0.70
   1  -7   3    1.54    1.66
   1  -7   3    1.47    1.10
  -1   7  -4    2.86    0.82
  -1   7  -4    2.28    1.65
  -1   7  -4    2.72    0.70
   1  -7   4    4.18    1.16
   1  -7   4    5.66    2.06
   1  -7   4    2.09    1.56
   1  -7   5   76.73    7.03
  -1   7  -5   77.47    3.67
   1  -7   5   77.32    3.78
  -1   7  -5   78.70    3.80
  -1   7  -5   68.07    6.41
   1  -7   6    4.34    2.02
  -1   7  -6    1.88    0.79
  -1   7  -6    4.08    2.12
  -1   7  -6    2.06    0.76
   1  -7   6    1.51    0.90
   1  -7   7   95.08    8.32
  -1   7  -7   95.54    7.63
  -1   7  -7  108.27    4.46
  -1   7  -7  108.84    4.85
   1  -7   7  107.98    4.65
   1  -7   8   31.87    4.91
   1  -7   8   29.97    2.37
   1  -7   8   35.50    2.65
  -1   7  -8   32.87    2.30
  -1   7  -8   33.44    2.60
   1  -7   9  116.30    4.91
   1  -7   9  115.14    4.56
   1  -7   9  117.37    5.11
  -1   7  -9  114.62    4.66
  -1   7  -9  107.19    5.13
   1  -7  10    3.28    0.85
   1  -7  10    1.70    0.99
   1  -7  10    0.94    0.74
  -1   7 -10    3.52    1.01
  -1   7 -10    2.37    0.79
  -1   7 -11   24.25    2.41
   1  -7  11   21.90    2.21
  -1   7 -11   22.25    1.91
  -1   7 -12   64.92    4.03
   1  -7  12   71.11    3.82
  -1   7 -12   65.99    3.35
  -1   7 -13   28.72    2.73
   1  -7  13   24.45    2.23
  -1   7 -13   25.42    1.95
  -1   7 -14    1.61    0.73
   1  -7  14    2.84    1.13
  -1   7 -14    3.19    1.30
  -1   7 -15   19.35    1.57
   1  -7  15   19.77    1.85
  -1   7 -15   19.68    2.16
  -1   7 -16    3.78    0.78
   1  -7  16    2.14    0.84
  -1   7 -16    3.88    1.12
  -1   7 -17   57.55    2.44
  -1   7 -17   53.99    2.32
   1  -7  17   57.00    2.73
  -1   7 -17   58.09    3.40
   1  -7  18    5.82    0.80
  -1   7 -18    6.66    1.09
   1  -6 -20   31.39    1.78
  -1   6  20   37.52    1.87
   1  -6 -19   25.20    1.83
  -1   6  19   28.84    1.78
  -1   6  19   27.09    1.86
   1  -6 -18   16.52    1.28
  -1   6  18   14.81    1.65
   1  -6 -18   16.68    1.41
   1  -6 -18   16.11    1.67
   1  -6 -17   70.09    3.64
   1  -6 -17   62.98    3.21
  -1   6  17   75.02    3.87
   1  -6 -17   72.16    3.20
   1  -6 -16   37.26    2.78
  -1   6  16   35.17    2.79
   1  -6 -16   31.18    2.31
   1  -6 -16   35.83    2.32
   1  -6 -15    6.73    1.08
   1  -6 -15    6.24    1.33
   1  -6 -15    4.52    1.28
  -1   6  15    8.19    1.69
  -1   6  14   69.01    4.16
   1  -6 -14   67.55    3.57
   1  -6 -14   61.66    3.83
   1  -6 -14   66.65    3.75
   1  -6 -13   75.51    4.10
   1  -6 -13   69.92    4.12
  -1   6  13   74.84    4.47
   1  -6 -12  196.09    7.40
  -1   6  12  201.33    7.92
   1  -6 -12  198.94    7.57
   1  -6 -11   52.20    3.45
  -1   6  11   56.38    5.45
  -1   6  11   53.49    3.70
   1  -6 -11   53.72    3.47
   1  -6 -10  278.41    9.19
  -1   6  10  283.91   12.94
   1  -6 -10  275.42    9.27
  -1   6  10  264.30    9.48
  -1   6   9    1.02    1.16
  -1   6   9    1.63    1.18
   1  -6  -9    0.37    0.94
   1  -6  -9    1.36    1.09
   1  -6  -8  569.58   15.82
  -1   6   8  627.20   20.30
   1  -6  -8  599.88   16.07
  -1   6   8  553.89   16.13
   1  -6  -8  581.44   15.42
  -1   6   8  628.61   20.44
  -1   6   7  117.07    7.20
   1  -6  -7  125.50    5.10
  -1   6   7  130.34    7.84
  -1   6   7  108.81    5.05
  -1   6   6   12.33    2.22
  -1   6   6   11.08    2.59
  -1   6   5    0.74    1.07
  -1   6   5    0.28    1.42
   1  -6  -4  462.21   16.82
  -1   6   4  436.25   15.52
  -1   6   4  441.89   16.54
   1  -6  -3 1041.92   30.66
  -1   6   3 1060.24   29.86
   1  -6  -3 1087.57   31.59
  -1   6   3 1056.47   30.94
   1  -6  -2   89.36    6.22
  -1   6   2   99.14    5.89
   1  -6  -2   96.71    6.73
  -1   6   2   95.84    6.66
   1  -6  -1   21.67    2.97
  -1   6   1   27.61    2.85
  -1   6   1   25.66    3.64
   1  -6  -1   22.30    3.25
   1  -6   0  236.40   11.18
  -1   6   0  240.73   11.22
   1  -6   0  212.69   10.16
   1  -6   1   45.19    4.81
  -1   6  -1   46.72    4.60
   1  -6   1   50.60    4.53
   1  -6   2  106.16    7.36
  -1   6  -2  114.96    7.43
   1  -6   2  104.82    6.72
   1  -6   3   44.39    4.78
   1  -6   3   50.23    4.53
  -1   6  -3   44.66    4.52
   1  -6   4   13.35    2.51
  -1   6  -4   13.81    2.62
   1  -6   4   14.28    2.77
   1  -6   5  439.57   16.48
   1  -6   5  448.42   17.95
  -1   6  -5  427.52   16.79
  -1   6  -6  764.90   18.72
   1  -6   6  718.71   18.41
   1  -6   6  730.01   23.83
  -1   6  -6  712.56   23.89
  -1   6  -6  703.95   18.23
   1  -6   6  716.98   25.45
   1  -6   7   59.91    6.16
  -1   6  -7   61.64    3.30
  -1   6  -7   60.76    3.06
  -1   6  -7   60.85    5.50
   1  -6   7   67.54    3.37
   1  -6   8   14.63    1.63
  -1   6  -8   18.16    1.82
  -1   6  -8   16.46    1.59
  -1   6  -8   15.02    1.49
  -1   6  -8    9.93    2.33
   1  -6   8   12.49    3.09
   1  -6   9  957.02   24.07
  -1   6  -9  990.10   24.83
   1  -6   9  993.36   24.48
  -1   6  -9 1004.52   23.99
   1  -6   9  984.67   23.72
   1  -6   9  949.65   32.86
  -1   6  -9  937.64   24.13
   1  -6  10    0.78    2.25
  -1   6 -10    0.61    0.75
   1  -6  10   -0.17    0.95
   1  -6  10    0.55    0.58
   1  -6  10   -1.25    0.98
  -1   6 -10   -0.09    0.76
   1  -6  11  133.63    5.61
  -1   6 -11  134.17    5.99
  -1   6 -11  133.06    5.15
   1  -6  12  104.58    5.01
  -1   6 -12  115.18    4.66
  -1   6 -12  110.48    5.50
  -1   6 -13    4.80    1.02
  -1   6 -13    4.63    1.29
   1  -6  13    4.11    1.33
   1  -6  14   65.99    3.70
  -1   6 -14   64.58    4.20
  -1   6 -14   62.56    3.21
   1  -6  15   34.46    2.63
  -1   6 -15   40.54    3.33
  -1   6 -15   38.28    2.38
   1  -6  16  202.90    6.93
  -1   6 -16  195.69    6.37
  -1   6 -16  194.65    7.84
  -1   6 -17    6.39    1.26
   1  -6  17    3.99    1.01
  -1   6 -17    6.99    0.96
  -1   6 -18   50.94    2.30
   1  -6  18   55.63    2.68
  -1   6 -18   51.95    3.33
   1  -6  19   30.56    1.70
  -1   6 -19   35.18    2.37
   1  -5 -20   25.94    1.80
  -1   5  20   25.10    1.66
  -1   5  20   27.23    1.77
  -1   5  19    5.82    1.07
   1  -5 -19    7.30    1.19
  -1   5  18    4.53    1.09
   1  -5 -18    2.62    0.93
   1  -5 -18    4.55    0.75
   1  -5 -18    4.46    0.82
   1  -5 -17   40.18    2.63
  -1   5  17   45.44    3.18
   1  -5 -17   46.16    2.50
   1  -5 -17   43.94    2.99
   1  -5 -16   41.11    2.87
  -1   5  16   50.43    3.45
   1  -5 -16   43.87    2.62
   1  -5 -16   41.26    2.99
   1  -5 -15   28.43    2.45
   1  -5 -15   22.97    2.39
  -1   5  15   27.49    2.73
   1  -5 -15   27.81    2.14
   1  -5 -14    0.89    1.12
  -1   5  14    0.80    1.00
   1  -5 -14   -0.45    0.95
   1  -5 -13   23.72    2.43
   1  -5 -13   24.41    2.32
  -1   5  13   21.23    3.54
  -1   5  13   25.06    2.62
   1  -5 -12   30.42    2.65
  -1   5  12   30.86    2.83
  -1   5  12   27.60    3.74
   1  -5 -12   30.86    2.51
  -1   5  11    1.88    1.19
   1  -5 -11    0.63    0.90
   1  -5 -11    2.93    1.04
  -1   5  11    2.30    1.37
  -1   5  10   90.47    6.50
   1  -5 -10   86.61    4.23
   1  -5 -10   82.83    4.18
  -1   5  10   86.43    4.56
  -1   5   9   25.53    3.28
   1  -5  -9   24.65    2.18
  -1   5   9   25.95    2.31
   1  -5  -9   25.60    2.14
  -1   5   8  485.30   16.92
  -1   5   7  559.14   18.14
  -1   5   7  540.92   18.12
  -1   5   6  100.25    6.02
  -1   5   6  106.67    6.32
  -1   5   5   65.62    4.64
  -1   5   5   65.44    4.98
   1  -5  -4   74.20    5.34
  -1   5   4   79.02    5.02
  -1   5   4   70.21    5.20
  -1   5   3   94.48    6.01
   1  -5  -3   96.62    6.37
   1  -5  -3   91.41    5.84
   1  -5  -2    4.15    1.32
   1  -5  -2    2.81    1.47
  -1   5   2    3.93    1.63
  -1   5   1   33.85    3.00
   1  -5  -1   31.35    3.31
   1  -5  -1   36.00    3.71
  -1   5   1   30.91    3.51
  -1   5   0  294.26   10.26
  -1   5   0  304.88   11.97
   1  -5   0  277.20   11.69
   1  -5   0  294.15   11.32
   1  -5   1    1.72    1.10
  -1   5  -1    0.04    1.49
   1  -5   1    1.31    1.32
  -1   5  -1    2.11    0.84
  -1   5  -2  238.88    8.44
  -1   5  -2  246.17   10.59
   1  -5   2  238.53   10.74
   1  -5   2  235.17    9.87
   1  -5   3   23.61    2.82
  -1   5  -3   28.60    3.45
   1  -5   3   22.22    3.18
  -1   5  -3   24.81    2.21
   1  -5   4   73.05    5.80
   1  -5   4   71.12    5.03
  -1   5  -4   71.24    5.35
   1  -5   5  838.77   26.28
   1  -5   5  813.37   24.38
  -1   5  -5  818.37   24.75
   1  -5   6   49.60    5.18
   1  -5   6   56.03    4.71
  -1   5  -6   58.85    4.95
   1  -5   7   40.50    4.80
   1  -5   7   45.53    4.39
  -1   5  -7   36.78    3.86
  -1   5  -8  126.76    4.92
  -1   5  -8  117.01    4.44
   1  -5   8  126.11    7.86
  -1   5  -8  110.82    7.03
   1  -5   8  120.82    8.70
   1  -5   9  399.95   16.06
  -1   5  -9  396.23   11.40
   1  -5   9  386.55   11.09
  -1   5  -9  383.98   10.65
  -1   5  -9  373.72   10.87
   1  -5   9  372.13   10.66
   1  -5   9  372.68   17.34
   1  -5  10    2.97    1.75
   1  -5  10    1.78    0.74
   1  -5  10    1.88    0.98
  -1   5 -10    2.09    0.77
  -1   5 -10    1.53    0.63
  -1   5 -10    3.28    0.99
   1  -5  11   11.16    1.63
   1  -5  11    2.28    1.87
  -1   5 -11    7.40    1.10
  -1   5 -11    6.77    1.15
  -1   5 -11    6.32    1.29
  -1   5 -12    6.19    0.99
  -1   5 -12    4.73    1.17
   1  -5  12    3.42    2.32
   1  -5  12    6.18    1.28
  -1   5 -13   59.61    3.94
   1  -5  13   59.98    3.62
  -1   5 -13   64.15    3.28
  -1   5 -14   77.03    4.69
   1  -5  14   81.80    4.25
  -1   5 -14   81.20    3.82
  -1   5 -15   64.80    4.33
   1  -5  15   68.32    3.82
  -1   5 -15   67.85    3.40
  -1   5 -16  143.03    6.70
   1  -5  16  140.57    5.71
  -1   5 -16  143.49    5.30
   1  -5  17    0.89    0.85
  -1   5 -17    1.13    0.59
  -1   5 -17   -0.28    1.04
  -1   5 -18   75.34    4.36
  -1   5 -18   70.10    3.10
  -1   5 -18   73.71    3.18
   1  -5  18   74.14    3.46
  -1   5 -19    4.97    0.72
  -1   5 -19    5.94    1.23
   1  -5  19    4.61    0.87
  -1   4  21    0.50    0.42
  -1   4  21    0.33    0.31
  -1   4  20   52.68    2.74
   1  -4 -20   59.41    2.91
   1  -4 -19    8.71    1.30
  -1   4  19    8.56    1.32
   1  -4 -18   27.27    2.34
  -1   4  18   28.01    2.37
   1  -4 -18   24.54    1.92
   1  -4 -17  112.76    5.20
   1  -4 -17  103.89    4.68
   1  -4 -17  112.90    4.28
  -1   4  17  115.01    5.31
   1  -4 -16   -0.71    1.16
  -1   4  16    0.88    0.93
   1  -4 -16    1.53    0.68
   1  -4 -16    0.15    0.89
   1  -4 -15    0.59    0.87
   1  -4 -15    2.20    1.35
   1  -4 -15    3.04    0.87
   1  -4 -14   51.61    3.30
   1  -4 -14   46.42    3.35
  -1   4  13   95.42    7.30
   1  -4 -13   83.64    4.28
   1  -4 -13   88.64    4.50
  -1   4  12  129.99    8.28
   1  -4 -12  116.44    5.16
   1  -4 -12  118.36    5.24
  -1   4  11  119.49    7.56
   1  -4 -11  102.07    4.92
   1  -4 -11  111.92    4.88
  -1   4  10    2.47    1.21
   1  -4 -10    3.19    0.98
  -1   4   9    3.00    1.18
  -1   4   8  136.68    7.26
  -1   4   7   47.18    3.91
  -1   4   7   46.66    3.77
  -1   4   6    2.87    1.14
  -1   4   6    4.61    1.45
  -1   4   5  134.58    6.49
  -1   4   5  135.69    6.78
   1  -4  -5  142.35    5.53
   1  -4  -4   40.42    3.60
  -1   4   4   43.72    3.60
  -1   4   4   35.50    3.02
   1  -4  -4   38.01    2.51
   1  -4  -3  169.88    7.63
   1  -4  -3  177.15    8.16
  -1   4   3  166.71    7.64
   1  -4  -3  168.13    6.08
   1  -4  -2  826.59   23.20
   1  -4  -2  896.50   24.25
  -1   4   2  875.91   23.80
   1  -4  -2  819.46   21.31
   1  -4  -1 2020.61   49.88
   1  -4  -1 2036.42   51.11
  -1   4   1 2163.96   50.82
   1  -4   0   47.87    3.53
   1  -4   0   49.47    3.94
  -1   4   0   45.60    3.14
  -1   4   0   48.81    3.92
   1  -4   1   16.78    2.06
  -1   4  -1   18.79    2.47
  -1   4  -1   16.70    1.80
   1  -4   1   17.31    2.46
   1  -4   2   50.81    3.62
   1  -4   2   42.13    3.88
  -1   4  -2   47.62    2.99
  -1   4  -2   47.07    3.86
   1  -4   3  190.49    7.93
   1  -4   3  200.63    9.08
  -1   4  -3  193.34    6.97
  -1   4  -3  199.08    8.60
   1  -4   4   87.88    5.16
   1  -4   4   94.24    6.17
  -1   4  -4   98.67    4.55
  -1   4  -4   92.03    5.55
   1  -4   5    0.03    0.96
  -1   4  -5    1.09    1.27
  -1   4  -5    0.77    0.67
   1  -4   5    1.06    1.34
   1  -4   6  290.12   12.58
   1  -4   6  292.61   11.30
  -1   4  -6  297.51    9.89
  -1   4  -6  279.44   11.07
   1  -4   7  211.39    9.54
  -1   4  -7  210.21    9.14
   1  -4   7  207.04   10.60
  -1   4  -7  217.13    8.30
   1  -4   8  666.99   22.77
  -1   4  -8  629.50   19.59
   1  -4   8  655.85   20.94
   1  -4   9  103.51    6.92
   1  -4   9  108.38    7.96
  -1   4 -10   81.99    3.95
   1  -4  10   77.99    3.77
  -1   4 -10   79.40    3.46
  -1   4 -10   79.44    3.70
   1  -4  10   77.63    7.16
   1  -4  10   91.01    6.75
   1  -4  11    4.01    1.96
  -1   4 -11    3.47    0.88
  -1   4 -11    2.57    0.73
   1  -4  11    1.53    1.77
   1  -4  11    4.59    1.03
  -1   4 -11    2.74    0.88
  -1   4 -12   14.13    1.65
   1  -4  12   12.00    3.29
  -1   4 -12   17.85    1.96
   1  -4  12   15.94    1.81
  -1   4 -12   16.61    1.55
  -1   4 -13   11.94    1.34
   1  -4  13    9.82    1.55
  -1   4 -13    9.33    1.59
  -1   4 -14  110.86    5.68
  -1   4 -14  111.11    4.60
   1  -4  14  109.18    5.01
  -1   4 -15  123.66    6.23
  -1   4 -15  121.90    4.93
   1  -4  15  122.86    5.37
  -1   4 -16    9.92    1.29
   1  -4  16    9.23    1.61
  -1   4 -16   10.58    1.87
  -1   4 -17    0.91    0.62
   1  -4  17    0.54    0.95
  -1   4 -17   -0.71    1.09
  -1   4 -18    0.64    0.61
  -1   4 -18    1.65    0.81
   1  -4  18    0.88    0.83
  -1   4 -18   -1.01    1.21
   1  -4  19    4.73    0.95
  -1   4 -19    5.61    0.88
  -1   4 -19    7.24    1.52
   1  -4  20    8.99    1.05
  -1   4 -20   10.23    1.47
   1  -3 -21   16.74    1.36
  -1   3  21   18.69    1.34
   1  -3 -20   23.79    1.85
  -1   3  20   22.92    1.80
  -1   3  19    7.57    1.29
   1  -3 -19    9.36    1.43
   1  -3 -18    1.70    0.99
   1  -3 -18    3.63    1.02
  -1   3  18    3.58    1.19
   1  -3 -17    3.63    1.32
   1  -3 -17    1.49    0.93
   1  -3 -16   10.29    1.81
   1  -3 -16    6.75    1.40
   1  -3 -15    2.47    0.97
   1  -3 -15    2.16    1.17
   1  -3 -15    1.44    0.66
   1  -3 -14    1.13    1.10
  -1   3  14   -0.17    1.38
   1  -3 -14   -0.92    1.19
   1  -3 -14    0.42    0.82
   1  -3 -13    6.99    1.29
   1  -3 -13    8.23    2.09
  -1   3  13    8.35    2.34
   1  -3 -13    5.21    1.29
  -1   3  12  409.66   15.97
   1  -3 -12  382.35   11.23
   1  -3 -12  436.13   14.86
   1  -3 -12  347.89   11.14
  -1   3  11   19.38    2.91
   1  -3 -11   21.29    1.88
   1  -3 -10    8.04    1.94
  -1   3  10   11.25    2.06
  -1   3   9  191.70    8.78
   1  -3  -9  170.16    8.24
   1  -3  -8   15.23    2.18
  -1   3   8   19.33    2.46
   1  -3  -7   27.98    2.67
  -1   3   7   33.06    3.07
   1  -3  -6   17.53    2.01
  -1   3   6   23.18    2.43
  -1   3   6   21.96    2.31
   1  -3  -5  497.86   14.10
  -1   3   5  513.38   14.98
  -1   3   5  512.07   15.10
   1  -3  -4  556.75   14.92
  -1   3   4  565.88   16.06
  -1   3   4  543.94   15.62
  -1   3   3   51.48    3.24
   1  -3  -3   57.70    2.99
   1  -3  -3   55.12    3.87
  -1   3   3   57.06    3.68
   1  -3  -3   61.75    3.82
   1  -3  -2   13.38    1.39
   1  -3  -2   14.84    2.01
  -1   3   2   13.78    1.80
   1  -3  -2   12.05    1.59
  -1   3   1   84.72    4.53
   1  -3  -1   81.27    4.72
   1  -3  -1   82.94    4.23
  -1   3   0  549.44   15.35
   1  -3   0  527.83   15.82
  -1   3   0  522.50   14.44
   1  -3   0  502.06   14.58
  -1   3  -1  298.64    9.80
   1  -3   1  287.92   10.14
  -1   3  -1  269.67    8.61
   1  -3   1  272.11    9.00
   1  -3   2   -0.47    0.81
  -1   3  -2    0.47    0.90
  -1   3  -2   -0.34    0.54
   1  -3   2   -0.01    0.51
  -1   3  -3 1444.59   35.53
   1  -3   3 1403.29   36.48
  -1   3  -3 1453.05   34.12
   1  -3   3 1409.04   34.80
  -1   3  -4  359.12   11.50
   1  -3   4  341.17   12.43
  -1   3  -4  354.42   10.48
   1  -3   4  339.18   11.05
  -1   3  -5   71.93    4.42
   1  -3   5   75.31    5.25
  -1   3  -5   80.36    4.06
   1  -3   5   80.68    4.47
  -1   3  -6  381.46   12.41
   1  -3   6  389.51   14.27
  -1   3  -6  388.74   11.98
   1  -3   6  384.80   12.72
  -1   3  -7   46.18    3.50
   1  -3   7   46.78    4.53
  -1   3  -7   50.71    3.50
   1  -3   7   55.03    4.06
   1  -3   8  104.86    6.11
   1  -3   8  100.93    6.28
  -1   3  -8  105.01    5.41
  -1   3  -8  101.28    5.47
   1  -3   8  103.62    6.99
   1  -3   9   12.11    2.21
   1  -3   9   15.31    2.47
   1  -3   9   13.69    2.91
   1  -3  10  361.61   15.97
   1  -3  10  384.16   14.73
   1  -3  10  368.07   15.04
  -1   3 -11   13.11    1.58
  -1   3 -11   12.33    1.42
  -1   3 -11   10.84    1.20
   1  -3  11   10.47    1.39
   1  -3  11   11.96    2.86
   1  -3  11   14.10    2.83
   1  -3  11   15.41    2.81
  -1   3 -12    0.52    0.69
   1  -3  12    2.00    1.64
   1  -3  12    2.13    1.43
  -1   3 -12    0.73    0.67
  -1   3 -12    1.28    0.57
   1  -3  12    0.57    0.84
   1  -3  12   -0.68    2.00
  -1   3 -13  121.58    4.66
   1  -3  13  111.43    4.93
   1  -3  13  103.94    8.97
  -1   3 -13  114.54    4.93
  -1   3 -13  115.78    5.56
  -1   3 -14  374.79   10.81
   1  -3  14  377.77   11.31
  -1   3 -14  383.61   12.49
  -1   3 -15   48.95    3.77
  -1   3 -15   44.07    2.75
   1  -3  15   48.42    3.20
  -1   3 -16   30.18    3.04
   1  -3  16   29.77    2.48
  -1   3 -16   29.68    2.20
  -1   3 -17   -0.99    0.90
  -1   3 -17   -0.04    0.67
  -1   3 -17    0.27    1.19
   1  -3  17   -0.22    0.90
  -1   3 -18    0.14    0.78
  -1   3 -18    1.62    1.17
   1  -3  18   -0.81    0.83
   1  -3  19    1.28    0.84
  -1   3 -19   -0.87    0.78
  -1   3 -19   -0.05    0.90
   1  -3  20    1.49    0.68
  -1   3 -20    0.40    0.71
  -1   3 -20    1.55    0.68
   1  -2 -21   38.41    2.10
  -1   2  21   37.79    2.01
   1  -2 -20   99.09    4.14
  -1   2  20  102.14    4.13
  -1   2  19   14.45    1.65
   1  -2 -19   14.36    1.67
   1  -2 -18   -0.63    0.93
   1  -2 -18    1.49    0.92
   1  -2 -17   14.94    1.95
   1  -2 -17   11.76    1.64
   1  -2 -17   17.23    2.78
   1  -2 -16  142.52    5.71
   1  -2 -16  133.44    5.83
   1  -2 -15    4.42    1.18
   1  -2 -15    3.98    1.81
   1  -2 -15    2.96    1.14
   1  -2 -14    8.99    1.55
   1  -2 -14    9.34    2.38
   1  -2 -14   10.45    1.67
  -1   2  14    9.58    2.62
  -1   2  13   74.50    6.38
   1  -2 -13   84.84    5.76
   1  -2 -13   65.65    3.61
   1  -2 -13   74.52    6.71
   1  -2 -13   69.78    3.72
  -1   2  12   77.16    6.15
   1  -2 -12   80.16    5.31
   1  -2 -12   69.77    3.53
   1  -2 -12   64.50    3.42
   1  -2 -12   57.85    5.58
  -1   2  11  322.48   13.07
   1  -2 -11  295.14   13.19
  -1   2  10  385.12   14.01
   1  -2 -10  358.93   14.26
  -1   2   9  148.44    7.38
   1  -2  -9  138.76    7.55
   1  -2  -8    9.99    1.92
  -1   2   8   11.73    1.86
   1  -2  -7  451.48   14.43
  -1   2   7  477.27   14.47
   1  -2  -6   25.80    2.42
  -1   2   6   25.87    2.36
   1  -2  -5  557.32   15.39
  -1   2   5  560.56   15.35
  -1   2   5  555.48   15.55
   1  -2  -4   67.21    3.38
  -1   2   4   61.18    3.34
   1  -2  -3  118.39    5.22
   1  -2  -3  111.96    4.36
  -1   2   3  102.84    4.39
  -1   2   3  116.20    4.77
   1  -2  -2  248.99    8.24
   1  -2  -2  234.87    7.76
  -1   2   2  250.84    7.93
   1  -2  -2  237.19    7.29
  -1   2   1 1156.82   27.16
   1  -2  -1 1146.12   27.45
  -1   2   0 1830.47   40.90
   1  -2   0 1806.35   41.27
  -1   2  -1 9999.00  206.31
   1  -2   1 8824.77  205.24
  -1   2  -1 9119.04  205.41
   1  -2   1 9870.34  206.95
  -1   2  -2    5.03    1.31
   1  -2   2    2.67    0.83
  -1   2  -2    3.09    0.81
   1  -2   2    4.38    1.34
  -1   2  -3 4873.10  105.33
   1  -2   3 4559.04  104.62
  -1   2  -3 4674.46  104.62
   1  -2   3 4719.26  106.22
  -1   2  -4   19.92    1.88
   1  -2   4   20.74    1.89
   1  -2   4   23.67    1.91
  -1   2  -4   20.38    1.75
   1  -2   4   16.83    2.12
   1  -2   5  258.38    8.38
   1  -2   5  246.41    8.50
  -1   2  -5  246.18    8.17
   1  -2   5  241.94    9.34
  -1   2  -5  245.61    8.15
   1  -2   6   11.43    1.65
   1  -2   6   10.26    1.48
  -1   2  -6   13.96    1.68
   1  -2   6   12.93    2.10
  -1   2  -6   11.75    1.55
   1  -2   7  511.82   15.56
  -1   2  -7  487.16   13.96
   1  -2   7  510.32   16.74
  -1   2  -7  504.49   14.90
   1  -2   8   29.67    3.48
  -1   2  -8   29.40    2.34
   1  -2   8   33.07    3.20
   1  -2   9   13.66    2.32
   1  -2   9   12.53    2.74
   1  -2  10   62.74    5.10
   1  -2  10   63.50    5.67
   1  -2  11   18.13    2.92
   1  -2  11   18.61    3.62
  -1   2 -12   23.95    2.18
  -1   2 -12   22.80    1.74
   1  -2  12   23.81    3.59
   1  -2  12   19.28    3.71
  -1   2 -12   23.24    1.88
   1  -2  12   21.88    1.94
  -1   2 -13   56.03    3.63
  -1   2 -13   54.99    2.88
   1  -2  13   53.49    5.58
   1  -2  13   55.59    5.52
   1  -2  13   42.54    5.60
  -1   2 -13   52.08    3.01
   1  -2  13   51.57    3.07
   1  -2  14  310.30   14.78
   1  -2  14  310.32   15.26
  -1   2 -14  319.45    9.34
   1  -2  14  278.75   15.64
   1  -2  14  300.15    9.60
  -1   2 -14  306.49   10.70
  -1   2 -15    7.75    1.24
   1  -2  15    7.49    2.39
   1  -2  15    7.31    2.42
   1  -2  15    9.20    1.41
  -1   2 -15   10.43    1.85
  -1   2 -16    1.77    0.83
   1  -2  16   -0.14    0.93
  -1   2 -16    1.35    1.07
  -1   2 -17    2.21    0.80
  -1   2 -17    0.91    1.29
   1  -2  17    3.53    1.12
  -1   2 -17    2.57    1.08
  -1   2 -18    0.70    0.87
   1  -2  18    0.85    0.94
  -1   2 -19   15.15    1.58
  -1   2 -19   18.51    2.38
   1  -2  19   15.78    1.71
  -1   2 -20    5.45    0.94
  -1   2 -20    6.36    1.35
   1  -2  20    6.19    1.11
  -1   2 -21    0.12    0.47
  -1   2 -21   -0.11    0.65
   1  -1 -21   69.95    2.94
  -1   1  20   19.73    1.64
   1  -1 -20   16.16    1.61
   1  -1 -19    3.28    1.07
   1  -1 -19    5.03    1.59
   1  -1 -18   15.87    1.83
   1  -1 -18   15.39    2.58
   1  -1 -17    9.00    1.43
   1  -1 -17   10.41    2.46
   1  -1 -17    8.66    1.55
  -1   1  17    7.02    1.40
   1  -1 -16   16.99    1.87
   1  -1 -16   16.70    2.78
   1  -1 -16   15.30    1.95
  -1   1  16   18.90    1.94
  -1   1  15   -0.27    1.17
   1  -1 -15    1.25    0.90
   1  -1 -15   -0.15    1.36
   1  -1 -15    0.08    0.94
  -1   1  15    0.81    1.03
  -1   1  14    3.19    1.78
   1  -1 -14    1.95    1.34
   1  -1 -14    0.88    0.94
   1  -1 -14    1.70    0.96
  -1   1  14    0.56    0.83
  -1   1  13  152.69    9.39
   1  -1 -13  151.52    5.42
   1  -1 -13  130.45    5.29
   1  -1 -13  124.26    9.19
   1  -1 -13  144.67    7.47
  -1   1  13  129.77    5.42
   1  -1 -12   28.73    2.04
   1  -1 -12   32.45    3.18
   1  -1 -12   25.11    3.97
  -1   1  12   27.14    3.72
   1  -1 -11  867.78   28.01
  -1   1  11  916.17   27.00
   1  -1 -10   85.22    6.32
  -1   1  10   96.02    6.02
  -1   1   9    6.92    1.58
   1  -1  -9   10.29    2.23
   1  -1  -8  344.32   12.85
  -1   1   8  364.21   12.22
   1  -1  -7  339.24   12.03
  -1   1   7  370.06   11.75
   1  -1  -6  269.15    9.57
  -1   1   6  277.68    9.24
   1  -1  -5  111.66    5.16
  -1   1   5  125.79    5.06
   1  -1  -4 1690.35   40.02
  -1   1   4 1713.70   39.77
   1  -1  -3 3609.64   80.12
  -1   1   3 3500.04   79.75
  -1   1   3 3602.49   79.94
   1  -1  -2  625.90   15.53
  -1   1   2  609.70   15.20
  -1   1   2  631.83   15.68
   1  -1  -2  630.37   15.93
  -1   1   1 1174.12   26.76
  -1   1   1 1116.85   26.05
   1  -1  -1 1190.33   27.00
   1  -1  -1 1094.47   26.34
  -1   1   0   50.21    2.34
   1  -1   0   49.75    2.50
   1  -1   0   42.31    1.89
  -1   1  -1  112.09    3.94
  -1   1  -1  107.32    3.79
   1  -1   1  113.39    4.22
   1  -1   1  110.27    3.39
  -1   1  -2  286.10    7.85
  -1   1  -2  272.89    7.77
   1  -1   2  272.70    7.27
  -1   1  -3   95.58    3.58
  -1   1  -3   97.46    3.76
   1  -1   3   99.74    4.33
   1  -1   3   94.91    3.51
   1  -1   4 1571.72   36.81
  -1   1  -4 1499.13   35.07
   1  -1   4 1495.58   35.42
  -1   1  -4 1557.22   35.77
   1  -1   5 1963.86   45.22
  -1   1  -5 1807.82   42.70
   1  -1   5 1903.20   43.74
  -1   1  -5 1894.09   43.91
   1  -1   6   70.11    4.41
  -1   1  -6   66.07    3.70
   1  -1   6   69.39    3.74
  -1   1  -6   70.14    2.99
   1  -1   7   45.46    3.86
  -1   1  -7   43.46    3.17
  -1   1  -7   41.20    2.19
   1  -1   7   43.54    3.14
   1  -1   8    9.86    1.74
   1  -1   8    7.48    1.99
   1  -1   9   78.78    5.06
   1  -1   9   67.31    5.51
   1  -1  10  249.12   10.63
   1  -1  10  252.48   11.76
   1  -1  11   59.40    5.08
   1  -1  11   61.57    5.79
  -1   1 -12   18.69    1.53
   1  -1  12   17.79    3.62
   1  -1  12   18.80    3.01
   1  -1  13   25.84    3.84
  -1   1 -13   20.00    1.69
   1  -1  13   19.70    1.82
  -1   1 -13   19.87    1.74
   1  -1  13   18.96    3.68
  -1   1 -13   21.55    2.29
  -1   1 -14    0.95    0.71
  -1   1 -14    0.95    0.78
   1  -1  14    0.28    1.66
   1  -1  14    1.56    1.48
   1  -1  14    2.09    0.94
  -1   1 -15   59.79    3.22
  -1   1 -15   57.00    4.15
   1  -1  15   56.33    6.69
   1  -1  15   52.56    3.20
   1  -1  15   57.02    6.13
  -1   1 -16    5.49    1.29
  -1   1 -16    4.02    0.94
  -1   1 -16    4.04    1.32
   1  -1  16    4.27    1.20
   1  -1  17   82.62    4.17
  -1   1 -17   86.23    4.27
  -1   1 -17   93.29    5.72
   1  -1  18   12.89    1.67
  -1   1 -18   12.76    1.65
  -1   1 -18   16.86    2.44
   1  -1  19   68.97    3.48
  -1   1 -19   73.14    3.61
  -1   1 -20   24.02    2.59
   1  -1  20   19.98    1.63
  -1   1 -20   19.69    1.67
  -1   1 -21    5.45    0.86
   1   0 -21    5.09    0.79
   1   0 -20    0.16    0.62
   1   0 -20    0.11    0.80
   1   0 -19   23.77    2.83
  -1   0  19   21.47    1.82
   1   0 -19   19.98    1.89
  -1   0  18    2.97    0.95
   1   0 -18    3.18    1.09
   1   0 -18    5.77    1.75
   1   0 -17    2.64    0.95
   1   0 -17    3.29    1.18
  -1   0  17    3.98    1.26
   1   0 -17    4.07    1.15
   1   0 -16    0.21    0.86
   1   0 -16   -0.96    1.04
  -1   0  16    1.50    1.18
   1   0 -16    1.18    1.18
   1   0 -15  324.11   10.33
  -1   0  15  317.09   10.61
  -1   0  15  345.10   16.86
   1   0 -15  364.81   13.59
   1   0 -14   72.89    3.56
   1   0 -14   63.48    3.47
  -1   0  14   66.07    3.66
  -1   0  14   71.00    6.82
   1   0 -14   77.05    5.32
   1   0 -13  293.07   10.96
   1   0 -13  287.55    8.46
   1   0 -13  261.94    8.36
  -1   0  13  256.01    8.64
  -1   0  13  275.71   13.51
   1   0 -13  251.84   14.11
  -1   0  12   57.93    5.43
   1   0 -12   53.22    5.88
   1   0 -12   64.23    4.37
   1   0 -12   70.20    3.21
  -1   0  11   40.66    4.24
   1   0 -11   35.66    4.46
  -1   0  10  704.84   21.92
   1   0 -10  709.29   23.37
  -1   0   9  163.55    7.85
   1   0  -9  156.89    8.58
  -1   0   8  415.98   13.55
   1   0  -8  398.59   14.49
  -1   0   7  565.61   16.41
   1   0  -7  555.94   17.31
  -1   0   6 1456.71   35.24
   1   0  -6 1426.49   36.15
  -1   0   5  230.78    7.64
   1   0  -5  227.67    8.18
  -1   0   4 1448.68   33.84
   1   0  -4 1423.30   34.47
  -1   0   3 1179.49   27.34
   1   0  -3 1152.38   27.85
  -1   0   2  745.09   17.69
   1   0  -2  758.69   18.26
   1   0  -1 2451.82   53.67
  -1   0   1 2378.93   53.37
   1   0  -1 2430.36   54.01
   1   0   0  699.96   16.46
  -1   0   0  709.81   15.72
   1   0   1 4614.72   97.71
  -1   0  -1 4316.90   97.27
   1   0   2   91.49    2.60
  -1   0  -2   87.72    2.60
  -1   0  -3   19.78    1.44
   1   0   3   19.05    1.16
  -1   0  -3   17.74    0.85
   1   0   4 4273.76   89.45
  -1   0  -4 4209.27   90.12
  -1   0  -5  285.42    8.46
   1   0   5  277.58    7.87
   1   0   6  889.96   22.48
  -1   0  -6  906.16   23.11
   1   0   7   76.70    4.04
   1   0   8    9.32    1.56
   1   0   9  616.87   18.29
   1   0  10   52.10    4.14
   1   0  11  245.90   10.69
   1   0  12   19.42    3.01
  -1   0 -13   20.78    2.21
  -1   0 -13   19.35    1.66
   1   0  13   20.66    1.82
  -1   0 -13   22.57    1.70
  -1   0 -13   20.21    1.72
   1   0  13   19.02    3.19
  -1   0 -14   11.42    1.88
   1   0  14    5.61    2.14
  -1   0 -14   13.19    1.46
  -1   0 -14    9.61    1.32
  -1   0 -14    9.61    1.60
   1   0  14   10.18    1.44
   1   0  14   12.48    2.81
  -1   0 -15    9.65    1.84
   1   0  15    8.10    3.01
  -1   0 -15    7.03    1.49
  -1   0 -15    6.79    1.27
   1   0  15   11.92    1.55
   1   0  15    5.50    2.00
  -1   0 -15   10.75    1.36
  -1   0 -16    3.46    1.16
  -1   0 -16    3.22    0.98
  -1   0 -16    5.24    1.72
   1   0  16    3.41    0.88
  -1   0 -17  235.47    8.09
  -1   0 -17  224.16    7.71
   1   0  17  229.37    7.83
  -1   0 -18  187.89    6.91
  -1   0 -18  180.93    6.57
  -1   0 -18  204.68    9.01
   1   0  18  186.12    6.64
  -1   0 -19  154.75    5.83
  -1   0 -19  140.21    5.47
  -1   0 -20  253.28    9.39
  -1   0 -20  226.75    7.34
  -1   0 -21    1.19    0.65
   1   1 -20    5.09    1.47
   1   1 -20    6.32    0.99
  -1  -1  20    6.52    1.03
   1   1 -19   16.68    2.41
   1   1 -19   13.98    1.49
  -1  -1  19   14.43    1.54
   1   1 -18   18.15    2.73
   1   1 -18   14.81    1.66
  -1  -1  18   17.71    1.88
  -1  -1  17  260.96    8.71
   1   1 -17  280.22   11.43
   1   1 -16   54.24    3.21
   1   1 -16   63.24    3.42
  -1  -1  16   56.74    3.58
   1   1 -16   65.66    5.12
  -1  -1  15   83.97    4.32
   1   1 -15   93.23    5.97
   1   1 -15   86.25    4.10
   1   1 -15   89.54    4.06
  -1  -1  15   91.62    8.24
   1   1 -14   11.08    1.42
   1   1 -14   12.31    2.28
  -1  -1  14   11.11    3.01
  -1  -1  14   14.27    3.34
   1   1 -14   12.07    1.55
  -1  -1  14   10.05    1.60
  -1  -1  13  270.64    8.86
   1   1 -13  291.39    8.55
   1   1 -13  274.39   14.98
   1   1 -13  265.11    8.47
   1   1 -13  276.44    8.43
  -1  -1  13  300.11   14.38
   1   1 -13  291.16   10.87
   1   1 -12   67.22    3.16
  -1  -1  12   65.46    3.42
   1   1 -12   69.36    4.40
  -1  -1  12   69.47    6.15
   1   1 -12   62.36    6.35
  -1  -1  11   48.67    4.81
   1   1 -11   38.97    4.88
  -1  -1  10  330.39   13.21
   1   1 -10  316.43   14.21
  -1  -1   9   10.99    2.09
   1   1  -9   12.66    2.65
  -1  -1   8  390.15   13.35
   1   1  -8  380.93   14.38
  -1  -1   7   51.28    3.71
   1   1  -7   51.50    4.34
  -1  -1   6    5.56    1.15
   1   1  -6    3.41    1.33
  -1  -1   5  623.88   16.76
   1   1  -5  605.02   17.44
  -1  -1   4   31.11    2.19
   1   1  -4   31.09    2.52
  -1  -1   3  197.95    6.23
   1   1  -3  192.27    6.59
  -1  -1   2 1333.55   31.26
   1   1  -2 1389.25   31.71
  -1  -1   1   74.54    2.64
   1   1  -1   68.33    2.68
  -1  -1   0 2178.18   46.82
  -1  -1   0 2129.69   47.32
   1   1   0 2038.55   47.19
  -1  -1  -1 4310.54   94.33
  -1  -1  -1 4271.67   94.09
  -1  -1  -2   35.89    1.68
  -1  -1  -2   35.56    1.67
   1   1   2   32.94    1.26
   1   1   3  586.01   14.24
   1   1   4 1847.69   42.18
   1   1   5 3509.80   79.45
  -1  -1  -5 3574.98   80.26
   1   1   6   19.94    1.77
  -1  -1  -6   18.46    2.12
   1   1   7   65.20    3.66
  -1  -1  -7   72.69    4.40
   1   1   8  746.32   20.07
  -1  -1  -8  714.22   21.29
   1   1   9 1236.64   31.91
   1   1  10 1065.18   28.92
   1   1  11  654.11   20.44
   1   1  12  197.91    9.75
  -1  -1 -13   11.13    1.47
   1   1  13   10.17    2.24
  -1  -1 -13   10.19    1.26
  -1  -1 -13   10.54    1.29
  -1  -1 -14    1.51    0.85
   1   1  14    1.96    1.32
  -1  -1 -14    1.78    0.86
  -1  -1 -14    2.21    1.17
   1   1  15   61.57    6.13
  -1  -1 -15   58.72    3.48
  -1  -1 -15   57.20    3.34
  -1  -1 -15   69.32    4.76
   1   1  16   79.52    7.36
   1   1  16   71.66    7.53
  -1  -1 -16   72.31    3.86
  -1  -1 -16   78.88    4.16
  -1  -1 -16   79.74    5.29
  -1  -1 -17   13.19    1.73
  -1  -1 -17   15.11    1.82
  -1  -1 -18   11.81    1.67
  -1  -1 -18   14.38    1.71
  -1  -1 -18   14.65    2.37
  -1  -1 -19   27.43    2.24
  -1  -1 -19   32.92    2.51
  -1  -1 -20   81.77    3.74
  -1  -1 -20   96.70    4.05
  -1  -1 -21    0.75    0.65
   1   1  22  130.21    4.25
   1   2 -21   30.56    2.41
  -1  -2  20    9.48    1.14
   1   2 -20   15.38    2.06
  -1  -2  19    7.22    1.23
   1   2 -19    6.01    1.03
   1   2 -18   23.18    2.00
   1   2 -18   30.22    3.31
  -1  -2  18   29.38    2.36
   1   2 -17   94.20    4.25
   1   2 -17  106.31    6.44
  -1  -2  17   93.78    4.64
   1   2 -16    2.58    0.93
  -1  -2  16    2.85    1.12
   1   2 -16    3.20    0.88
   1   2 -16    5.95    1.69
  -1  -2  15   15.48    2.02
   1   2 -15   20.74    1.84
   1   2 -15   19.21    1.89
   1   2 -15   23.56    1.87
   1   2 -15   19.77    2.65
   1   2 -14   25.55    2.92
   1   2 -14   26.93    2.15
   1   2 -14   28.84    2.10
  -1  -2  14   34.55    5.01
  -1  -2  14   25.78    2.33
   1   2 -14   24.85    1.99
  -1  -2  13   26.98    4.29
   1   2 -13   20.32    1.71
  -1  -2  13   20.31    3.81
  -1  -2  13   18.10    1.93
   1   2 -13   18.63    2.44
   1   2 -12   93.95    5.08
  -1  -2  12  102.46    7.78
   1   2 -12   93.40    8.18
   1   2 -12   90.79    3.81
  -1  -2  12   90.65    4.19
  -1  -2  12   87.67    7.15
   1   2 -11    1.48    1.46
  -1  -2  11    0.16    1.02
  -1  -2  11    1.81    1.35
   1   2 -10   59.28    5.86
  -1  -2  10   56.27    5.07
  -1  -2  10   60.74    5.28
  -1  -2   9    1.71    1.35
   1   2  -9   -0.02    0.79
  -1  -2   9    0.19    0.96
   1   2  -9   -0.71    1.59
  -1  -2   8  643.40   19.59
   1   2  -8  605.73   17.45
   1   2  -8  604.05   20.41
  -1  -2   7  487.95   15.54
   1   2  -7  481.47   14.18
   1   2  -7  465.50   16.35
  -1  -2   6  345.74   11.53
   1   2  -6  331.21   10.49
   1   2  -6  314.63   12.00
  -1  -2   5   67.59    3.97
   1   2  -5   67.01    4.36
   1   2  -4  110.14    5.29
  -1  -2   4   98.74    4.71
  -1  -2   4  107.85    4.47
   1   2  -3 3182.52   72.09
  -1  -2   3 3135.76   71.74
  -1  -2   3 3150.35   70.89
   1   2  -2 4888.56  105.13
  -1  -2   2 4681.17  105.03
  -1  -2   2 4628.54  104.96
  -1  -2   2 4665.06  104.05
   1   2  -1  238.11    6.89
  -1  -2   1  236.17    7.18
  -1  -2   1  227.94    6.41
   1   2   0  540.31   12.65
   1   2   0  553.28   13.60
  -1  -2   0  532.32   13.54
   1   2   1  881.95   20.98
   1   2   1  892.35   19.51
  -1  -2  -1  878.21   21.19
  -1  -2  -1  815.95   20.40
   1   2   2  338.67    9.22
  -1  -2  -2  357.83    9.82
   1   2   3  796.20   19.28
  -1  -2  -3  837.37   20.36
   1   2   4 1447.48   34.51
  -1  -2  -4 1535.87   36.19
   1   2   5 2351.79   54.20
   1   2   5 2515.48   55.97
  -1  -2  -5 2522.76   55.58
   1   2   6   46.14    2.93
  -1  -2  -6   34.80    2.62
   1   2   7   36.61    2.78
  -1  -2  -7   32.14    2.69
   1   2   8  291.60    9.92
  -1  -2  -8  254.46    9.96
   1   2   9  673.74   19.57
   1   2  10 1020.60   28.03
   1   2  11  341.99   12.98
   1   2  12   15.86    2.56
  -1  -2 -13   64.33    3.44
  -1  -2 -13   61.37    3.32
   1   2  13   63.12    5.44
   1   2  14    2.27    1.50
  -1  -2 -14    1.10    0.99
  -1  -2 -14    0.88    0.86
  -1  -2 -15  139.49    5.76
  -1  -2 -15  129.80    5.53
  -1  -2 -16    5.43    1.28
  -1  -2 -16    6.36    1.41
  -1  -2 -17    9.98    1.61
  -1  -2 -17   12.19    1.70
  -1  -2 -18   30.55    2.52
  -1  -2 -18   28.97    2.82
  -1  -2 -19   25.84    2.26
  -1  -2 -19   22.79    2.10
  -1  -2 -20    7.62    1.18
  -1  -2 -20    6.72    1.23
  -1  -2 -21    1.40    0.67
  -1  -2 -21    0.19    0.59
   1   2  22   22.23    1.52
   1   3 -20    0.85    0.80
  -1  -3  20    0.42    0.60
   1   3 -19   69.67    4.60
  -1  -3  19   60.74    3.21
   1   3 -18   20.30    1.71
  -1  -3  18   22.67    2.17
   1   3 -18   22.82    2.95
  -1  -3  17   -0.21    0.94
   1   3 -17   -0.24    1.12
   1   3 -17    0.68    0.74
  -1  -3  16    3.29    1.12
   1   3 -16    3.00    0.86
   1   3 -16    3.28    0.89
   1   3 -16    3.34    1.62
  -1  -3  15   65.43    3.84
   1   3 -15   68.93    3.50
   1   3 -15   62.95    3.47
   1   3 -15   79.20    3.54
   1   3 -15   72.23    5.08
   1   3 -14   16.54    2.30
   1   3 -14   16.68    1.65
   1   3 -14   18.38    1.64
  -1  -3  14   18.06    2.00
  -1  -3  14   16.00    3.52
  -1  -3  14   13.50    3.38
   1   3 -13   87.10    5.19
  -1  -3  13   94.90    8.21
  -1  -3  13   85.56    7.62
  -1  -3  13   83.53    4.16
   1   3 -13   80.51    3.70
   1   3 -12   55.13    3.86
  -1  -3  12   55.15    5.95
  -1  -3  12   61.20    6.13
  -1  -3  12   56.32    3.31
   1   3 -12   51.41    2.72
  -1  -3  12   48.06    5.29
   1   3 -11   46.64    3.26
  -1  -3  11   44.53    2.74
  -1  -3  11   47.29    5.17
  -1  -3  11   45.62    5.07
   1   3 -11   45.70    2.43
  -1  -3  11   39.12    4.69
  -1  -3  10   92.52    6.75
   1   3 -10   98.29    8.06
  -1  -3  10  113.03    7.66
  -1  -3   9    0.40    0.92
   1   3  -9    0.80    0.97
  -1  -3   9    1.76    1.23
   1   3  -9    1.50    1.53
  -1  -3   8   34.41    3.56
  -1  -3   8   32.34    3.63
   1   3  -8   34.64    3.23
   1   3  -8   33.45    4.17
  -1  -3   7 1104.48   29.67
  -1  -3   7 1152.88   30.72
   1   3  -7 1088.85   31.45
   1   3  -7 1076.13   28.87
  -1  -3   6   48.95    3.62
  -1  -3   6   53.23    4.02
  -1  -3   6   49.87    3.97
   1   3  -6   46.98    4.22
   1   3  -6   47.92    3.62
  -1  -3   5   91.85    4.80
  -1  -3   5   98.61    5.29
  -1  -3   5   91.86    5.21
   1   3  -5   88.85    5.53
   1   3  -5   98.09    5.04
  -1  -3   4 1587.30   38.71
  -1  -3   4 1605.82   39.67
  -1  -3   4 1651.35   39.63
   1   3  -4 1646.16   39.39
   1   3  -4 1575.07   39.98
  -1  -3   3  144.00    5.53
  -1  -3   3  144.17    6.03
   1   3  -3  137.91    6.07
   1   3  -3  144.68    6.06
  -1  -3   2 1369.76   33.14
   1   3  -2 1384.33   33.69
   1   3  -2 1449.62   34.23
  -1  -3   2 1407.44   34.06
  -1  -3   1   15.13    1.42
   1   3  -1   15.24    1.82
  -1  -3   1   15.55    1.67
   1   3  -1   14.93    1.45
  -1  -3   0  566.28   15.04
  -1  -3   0  643.13   16.19
   1   3   0  567.59   14.47
   1   3   0  614.76   16.02
   1   3   1    1.08    0.93
  -1  -3  -1    2.04    0.79
  -1  -3  -1    1.01    0.63
  -1  -3  -2  148.79    5.88
   1   3   2  140.88    5.48
  -1  -3  -3  422.07   12.60
   1   3   3  429.39   11.98
  -1  -3  -4    0.83    0.70
   1   3   4    1.39    0.73
   1   3   5   71.71    3.42
   1   3   5   75.53    4.01
  -1  -3  -5   79.57    4.43
   1   3   6  792.74   20.21
  -1  -3  -6  833.82   20.50
   1   3   6  839.83   21.85
   1   3   7   75.64    3.39
   1   3   7   74.72    4.42
  -1  -3  -7   73.67    3.89
   1   3   8  130.96    6.33
   1   3   9  401.54   13.63
   1   3  10   43.43    3.82
   1   3  11   -0.08    0.83
   1   3  12   84.92    6.08
  -1  -3 -13   20.33    2.02
  -1  -3 -13   19.95    2.04
  -1  -3 -13   23.41    1.75
   1   3  13   24.25    3.36
  -1  -3 -14  107.24    4.88
  -1  -3 -14   97.37    4.73
   1   3  14  112.44    7.90
  -1  -3 -15  197.85    7.40
  -1  -3 -15  198.78    7.43
   1   3  15  220.08   11.82
  -1  -3 -16   22.14    2.29
  -1  -3 -16   24.46    2.36
  -1  -3 -17    0.03    0.97
  -1  -3 -17    0.17    1.03
  -1  -3 -18   -0.12    0.91
  -1  -3 -18   -0.53    0.95
  -1  -3 -19    1.01    0.81
  -1  -3 -19    1.46    1.00
  -1  -3 -20    0.46    0.78
  -1  -3 -20    0.06    0.81
  -1  -3 -21   31.93    2.04
  -1  -3 -21   30.86    1.97
   1   3  21   33.41    2.19
  -1  -3 -22   51.10    2.26
   1   3  22   55.14    2.49
   1   4 -20    7.48    1.41
  -1  -4  20    5.15    0.82
   1   4 -19   39.39    3.27
  -1  -4  19   34.32    2.24
   1   4 -18   20.57    2.64
  -1  -4  18   15.82    1.73
   1   4 -17    1.67    1.25
  -1  -4  17    1.34    0.91
  -1  -4  16   48.13    3.29
   1   4 -16   52.65    4.23
   1   4 -16   48.39    2.80
   1   4 -15   71.45    3.25
  -1  -4  15   61.44    3.81
   1   4 -15   64.95    4.71
   1   4 -15   64.16    3.36
   1   4 -14  202.18    6.42
  -1  -4  14  186.95    7.17
   1   4 -14  192.32    8.49
   1   4 -14  180.17    6.42
  -1  -4  13   59.78    3.58
   1   4 -13   67.57    4.56
   1   4 -13   65.56    3.26
  -1  -4  13   67.51    7.00
  -1  -4  12   17.70    1.96
   1   4 -12   16.22    2.08
  -1  -4  12   16.58    3.42
   1   4 -12   16.29    1.51
   1   4 -11   68.19    3.18
   1   4 -11   70.28    4.17
  -1  -4  11   74.16    3.75
  -1  -4  11   70.16    6.74
  -1  -4  11   75.23    6.73
  -1  -4  11   72.67    3.26
   1   4 -10   14.40    1.71
  -1  -4  10   20.42    3.49
  -1  -4  10   13.99    2.88
  -1  -4  10   13.56    2.81
  -1  -4  10   15.32    1.61
   1   4  -9   15.25    2.35
  -1  -4   9   17.23    2.91
  -1  -4   9   18.55    3.14
  -1  -4   9   16.99    3.02
   1   4  -8   -0.38    0.96
  -1  -4   8    0.60    0.89
  -1  -4   8   -1.42    1.18
  -1  -4   8    0.32    0.96
  -1  -4   7  548.89   18.06
   1   4  -7  549.02   17.74
   1   4  -7  538.85   19.50
  -1  -4   7  602.21   19.16
   1   4  -6    6.19    1.94
  -1  -4   6    8.80    1.96
   1   4  -6    4.54    2.07
  -1  -4   6    8.91    2.20
  -1  -4   5    0.03    1.00
  -1  -4   5    0.19    1.02
   1   4  -5    0.72    1.29
  -1  -4   4 1137.06   29.29
   1   4  -4 1161.42   30.03
  -1  -4   4 1138.33   30.18
   1   4  -4 1093.50   30.14
  -1  -4   3  495.67   14.77
   1   4  -3  509.61   15.58
  -1  -4   3  529.74   15.79
   1   4  -3  482.14   15.20
  -1  -4   2  292.76   10.26
   1   4  -2  288.29   10.27
  -1  -4   2  274.45    9.38
  -1  -4   1  446.78   13.99
   1   4  -1  467.09   14.24
  -1  -4   1  455.12   13.19
   1   4   0  736.83   20.06
  -1  -4   0  684.96   18.90
   1   4   0  727.22   16.79
  -1  -4   0  738.50   20.08
  -1  -4  -1  331.85   11.13
   1   4   1  346.41   11.10
  -1  -4  -1  326.66   10.34
  -1  -4  -2 5629.79  125.84
   1   4   2 5528.78  125.26
  -1  -4  -2 5536.08  124.82
  -1  -4  -3 3182.76   72.53
   1   4   3 3027.33   71.58
  -1  -4  -4  455.66   14.20
   1   4   4  426.33   13.13
  -1  -4  -5 1162.37   29.85
   1   4   5 1087.11   28.04
  -1  -4  -6  576.62   17.55
   1   4   6  529.93   15.42
   1   4   6  569.54   16.67
   1   4   7   38.15    2.79
   1   4   7   38.06    3.30
   1   4   8  148.04    5.93
   1   4   8  148.91    7.21
   1   4   9   26.44    3.01
   1   4  10  342.72   13.09
   1   4  11   31.61    3.61
   1   4  12    5.63    1.69
  -1  -4 -12    4.31    1.19
  -1  -4 -12    6.45    1.01
  -1  -4 -12    5.83    1.13
   1   4  13   56.14    5.26
  -1  -4 -13   52.39    3.36
  -1  -4 -13   56.15    2.95
  -1  -4 -13   55.30    3.39
   1   4  14  283.00   13.43
  -1  -4 -14  282.31    9.37
  -1  -4 -14  287.53    8.67
  -1  -4 -14  278.63    9.36
   1   4  15   32.75    4.36
  -1  -4 -15   32.46    2.90
  -1  -4 -15   33.73    2.26
  -1  -4 -15   32.07    2.66
  -1  -4 -16   24.29    2.51
  -1  -4 -16   29.44    2.07
  -1  -4 -16   27.90    2.52
  -1  -4 -17    8.98    1.66
  -1  -4 -17    7.41    1.48
  -1  -4 -18   10.57    1.64
  -1  -4 -18   14.66    2.00
  -1  -4 -19    1.60    0.88
  -1  -4 -19    0.62    0.82
  -1  -4 -20   14.15    1.49
  -1  -4 -20   14.62    1.60
  -1  -4 -21   72.56    3.09
   1   4  21   79.38    3.47
  -1  -4 -21   73.21    3.24
   1   4  22  111.78    3.82
  -1  -4 -22  103.87    3.57
   1   5 -20   11.20    1.42
   1   5 -19   15.19    1.93
  -1  -5  19   14.93    1.40
   1   5 -18   27.35    2.86
  -1  -5  18   27.79    2.13
   1   5 -17   45.19    3.79
  -1  -5  17   37.20    2.62
   1   5 -16  102.95    5.89
  -1  -5  16   96.57    4.63
   1   5 -16   91.77    3.99
  -1  -5  15    8.59    1.52
   1   5 -15    9.56    1.93
   1   5 -15   10.82    1.33
  -1  -5  14    4.00    1.46
   1   5 -14    3.92    1.66
   1   5 -14    4.17    0.95
   1   5 -13   38.44    2.43
  -1  -5  13   41.77    3.07
   1   5 -13   47.53    3.72
   1   5 -12    2.54    1.12
  -1  -5  12    4.59    1.34
  -1  -5  12    2.76    0.77
   1   5 -12    1.02    0.60
  -1  -5  12    4.12    2.28
   1   5 -11   40.97    2.41
   1   5 -11   43.00    3.23
  -1  -5  11   39.52    2.79
  -1  -5  11   40.27    2.44
  -1  -5  11   38.17    5.17
   1   5 -10   19.77    1.56
  -1  -5  10   22.16    3.80
   1   5 -10   20.42    2.09
  -1  -5  10   20.94    1.64
  -1  -5  10   21.64    1.92
   1   5  -9  207.09    7.38
  -1  -5   9  209.97    6.95
  -1  -5   9  218.22   11.72
  -1  -5   9  206.41   10.82
   1   5  -9  204.02    6.44
  -1  -5   8   81.40    6.23
   1   5  -8   70.54    5.58
  -1  -5   7   77.98    5.82
   1   5  -7   80.38    5.86
  -1  -5   7   84.22    6.45
  -1  -5   6   44.14    4.18
   1   5  -6   46.59    4.39
  -1  -5   6   50.55    4.62
  -1  -5   5  303.71   11.71
   1   5  -5  291.89   11.97
  -1  -5   5  306.95   12.46
  -1  -5   4  148.96    7.34
   1   5  -4  147.62    7.74
  -1  -5   4  160.78    8.15
  -1  -5   3   15.93    2.20
  -1  -5   3   20.52    2.78
   1   5  -3   15.68    2.54
  -1  -5   2  428.09   14.46
   1   5  -2  413.78   14.30
  -1  -5   2  398.78   13.28
  -1  -5   1  334.57   12.24
   1   5  -1  345.24   12.38
  -1  -5   1  325.47   11.31
   1   5   0 1913.58   47.28
  -1  -5   0 1777.50   45.82
  -1  -5   0 1818.03   47.06
   1   5   0 1942.51   42.65
  -1  -5  -1   -0.39    1.00
  -1  -5  -1   -1.12    1.10
   1   5   1    0.68    1.32
  -1  -5  -2    2.00    1.32
  -1  -5  -2    1.59    1.21
   1   5   2    2.16    1.22
  -1  -5  -3   34.05    3.56
   1   5   3   26.49    3.06
  -1  -5  -4   74.10    5.11
   1   5   4   75.53    4.80
  -1  -5  -5   13.99    2.37
   1   5   5   13.91    2.15
   1   5   6  572.72   17.73
  -1  -5  -6  568.12   18.58
   1   5   6  559.28   16.94
   1   5   7    2.59    1.27
   1   5   7    3.29    1.24
   1   5   8    9.61    1.82
   1   5   8    8.54    1.72
   1   5   9   11.51    2.14
   1   5  10   65.63    5.24
  -1  -5 -11    1.56    1.04
  -1  -5 -11    2.36    1.04
   1   5  11    1.61    1.06
  -1  -5 -12  184.43    6.93
  -1  -5 -12  178.74    6.18
   1   5  12  195.07   10.20
  -1  -5 -12  184.84    6.96
  -1  -5 -12  183.81    6.37
  -1  -5 -13  192.17    7.28
  -1  -5 -13  200.46    7.25
  -1  -5 -13  185.56    6.39
   1   5  13  192.41   10.55
  -1  -5 -13  189.22    6.60
  -1  -5 -14   12.54    1.80
  -1  -5 -14   13.35    1.47
  -1  -5 -14   13.01    1.85
   1   5  14   10.52    2.59
  -1  -5 -15  146.12    6.28
  -1  -5 -15  150.93    5.64
  -1  -5 -15  148.21    6.28
  -1  -5 -16    8.91    1.76
  -1  -5 -16   13.30    1.52
  -1  -5 -16   10.70    1.87
  -1  -5 -17  112.36    5.34
  -1  -5 -17  122.38    5.54
  -1  -5 -17  119.87    4.65
  -1  -5 -18   41.69    3.08
  -1  -5 -18   38.56    2.79
  -1  -5 -19    1.32    0.82
   1   5  19    1.30    0.93
  -1  -5 -19    2.05    0.95
  -1  -5 -20    1.12    0.73
   1   5  20    0.48    0.74
  -1  -5 -20    0.24    0.75
  -1  -5 -21   10.03    1.00
   1   5  21   10.27    1.21
  -1  -5 -21    8.92    1.10
   1   6 -19   35.25    2.56
  -1  -6  19   31.37    1.83
   1   6 -18    2.88    1.14
  -1  -6  18    2.98    0.92
   1   6 -17   19.37    2.34
  -1  -6  17   13.35    1.52
   1   6 -16   13.65    2.07
  -1  -6  16   13.06    1.71
   1   6 -16   13.45    1.37
   1   6 -15  117.82    6.17
  -1  -6  15  114.59    5.10
   1   6 -15  108.62    4.42
   1   6 -14   22.21    2.74
   1   6 -14   25.28    1.98
  -1  -6  14   24.81    2.38
  -1  -6  13   29.64    2.63
  -1  -6  13   31.27    2.18
   1   6 -13   29.13    2.13
   1   6 -13   29.44    2.98
   1   6 -12   19.26    2.35
  -1  -6  12   20.88    2.22
   1   6 -12   20.83    1.74
  -1  -6  12   21.26    1.84
  -1  -6  11  127.03    4.84
  -1  -6  11  122.09    9.59
  -1  -6  11  126.44    5.39
   1   6 -11  118.68    5.85
   1   6 -11  122.54    4.77
  -1  -6  10  123.82    4.70
  -1  -6  10  125.44    9.51
  -1  -6  10  116.56    5.07
   1   6 -10  117.55    5.53
   1   6 -10  116.06    4.54
  -1  -6   9   81.02    3.52
  -1  -6   9   78.15    3.81
  -1  -6   9   78.98    7.26
   1   6  -9   74.02    3.38
   1   6  -9   74.53    4.07
   1   6  -8    0.28    1.44
  -1  -6   8    1.63    0.64
  -1  -6   8    1.17    1.38
   1   6  -8    1.72    0.83
  -1  -6   8    0.50    0.81
   1   6  -8    1.79    0.61
  -1  -6   8    1.05    0.67
  -1  -6   7   91.11    7.21
   1   6  -7   82.67    6.58
  -1  -6   6   48.96    5.01
  -1  -6   6   49.56    4.63
   1   6  -6   46.79    4.75
  -1  -6   5   72.84    5.98
  -1  -6   5   70.11    5.37
   1   6  -5   69.58    5.77
  -1  -6   4   37.83    4.13
  -1  -6   4   45.03    4.13
   1   6  -4   40.14    4.27
  -1  -6   3  242.67   11.20
  -1  -6   3  239.82   10.25
   1   6  -3  259.86   11.39
  -1  -6   2  166.72    8.77
  -1  -6   2  179.07    8.29
   1   6  -2  167.75    8.85
  -1  -6   1  170.08    8.75
  -1  -6   1  168.14    7.94
   1   6  -1  169.68    8.92
  -1  -6   0   88.10    6.04
  -1  -6   0   85.85    5.36
   1   6   0   92.92    6.21
  -1  -6  -1  611.83   20.05
  -1  -6  -1  619.70   19.02
   1   6   1  640.01   20.19
  -1  -6  -2  943.58   27.17
  -1  -6  -2  914.25   26.09
   1   6   2  906.59   26.63
  -1  -6  -3  442.65   16.11
   1   6   3  456.31   15.77
  -1  -6  -4  480.36   17.05
   1   6   4  478.36   16.17
  -1  -6  -5    0.53    0.97
   1   6   5    2.12    1.28
   1   6   6   39.91    3.82
  -1  -6  -6   28.82    3.64
   1   6   6   32.42    3.41
  -1  -6  -7   13.90    2.59
   1   6   7   13.63    2.33
   1   6   7   10.94    2.08
   1   6   8  151.11    8.14
   1   6   8  138.20    7.15
   1   6   9  198.29    9.84
  -1  -6 -10    4.54    1.21
   1   6  10    5.88    1.70
  -1  -6 -10    6.64    1.43
  -1  -6 -11   93.95    4.62
   1   6  11   93.06    6.86
  -1  -6 -11   88.06    4.47
  -1  -6 -11   88.63    4.04
  -1  -6 -12   26.98    2.47
  -1  -6 -12   25.96    2.44
   1   6  12   33.01    4.23
  -1  -6 -12   27.79    2.16
  -1  -6 -13  257.40    8.96
   1   6  13  266.12   13.00
  -1  -6 -13  262.12    9.08
  -1  -6 -13  248.69    8.27
  -1  -6 -14   16.13    2.03
  -1  -6 -14   13.27    1.61
  -1  -6 -14   14.22    1.98
  -1  -6 -15   51.72    3.59
  -1  -6 -15   47.95    3.44
  -1  -6 -15   53.80    3.10
  -1  -6 -16    2.83    1.12
  -1  -6 -16    3.38    0.89
  -1  -6 -16    3.44    1.39
  -1  -6 -17   15.45    2.08
  -1  -6 -17   14.74    1.85
  -1  -6 -17   16.27    1.51
   1   6  17   17.91    2.09
  -1  -6 -18   76.71    4.03
  -1  -6 -18   73.58    3.82
  -1  -6 -18   82.60    3.45
   1   6  18   77.16    4.16
  -1  -6 -19   11.31    1.47
  -1  -6 -19    9.88    1.34
  -1  -6 -19   10.99    1.04
   1   6  19    9.02    1.43
  -1  -6 -20   26.06    1.78
   1   6  20   25.53    1.95
  -1  -6 -20   25.78    1.92
   1   6  21    2.42    0.66
  -1  -6 -21    1.66    0.66
   1   7 -18    0.81    0.76
  -1  -7  18    1.83    0.65
  -1  -7  17   -0.09    0.69
   1   7 -17    0.19    0.86
   1   7 -16  250.03    9.24
  -1  -7  16  248.01    7.84
   1   7 -16  241.37    7.11
   1   7 -15    1.33    0.53
  -1  -7  15    2.34    1.10
   1   7 -15    0.91    0.91
   1   7 -14   11.55    1.28
  -1  -7  14   14.36    1.75
   1   7 -14   12.45    1.99
  -1  -7  13    1.06    0.73
   1   7 -13    2.53    1.36
   1   7 -13    1.71    0.65
  -1  -7  13    1.57    1.03
   1   7 -12   53.25    2.96
   1   7 -12   53.71    3.95
  -1  -7  12   60.74    3.10
  -1  -7  12   59.71    3.58
   1   7 -11   21.79    1.84
   1   7 -11   21.88    2.46
  -1  -7  11   20.96    2.09
  -1  -7  11   23.99    1.91
  -1  -7  10   10.10    1.26
   1   7 -10    8.38    1.19
  -1  -7  10    7.46    2.35
  -1  -7  10    7.12    1.39
   1   7 -10    6.93    1.42
  -1  -7   9  109.09    9.04
  -1  -7   9  110.62    4.53
   1   7  -9  112.42    5.34
  -1  -7   9  116.10    4.98
   1   7  -9  110.55    4.44
   1   7  -8  201.44    6.52
  -1  -7   8  180.68   11.56
  -1  -7   8  200.33    6.63
  -1  -7   8  200.05    6.95
   1   7  -8  198.98    7.36
   1   7  -8  183.10   10.83
  -1  -7   8  193.78    6.86
   1   7  -7   37.25    2.31
  -1  -7   7   44.58    5.47
  -1  -7   7   43.14    2.49
   1   7  -7   38.96    2.71
  -1  -7   7   32.86    2.44
  -1  -7   7   33.12    2.41
   1   7  -7   33.00    4.36
   1   7  -6   35.95    4.70
   1   7  -6   36.13    2.25
  -1  -7   6   39.29    4.87
   1   7  -6   37.68    2.55
  -1  -7   6   33.10    2.37
  -1  -7   6   39.45    2.45
  -1  -7   5  342.08    9.96
   1   7  -5  337.26    9.61
  -1  -7   5  340.62   15.34
   1   7  -5  324.78   14.92
  -1  -7   5  347.43   14.24
  -1  -7   4 1147.63   34.49
  -1  -7   4 1125.15   32.57
   1   7  -4 1143.11   34.30
   1   7  -3    7.39    2.17
  -1  -7   3    8.89    2.33
  -1  -7   3    6.41    1.77
   1   7  -2    1.67    1.57
  -1  -7   2    2.24    1.77
  -1  -7   2    1.11    0.93
  -1  -7   1   -1.23    0.97
  -1  -7   1    0.42    0.91
  -1  -7   0  116.15    7.64
  -1  -7   0  110.75    6.80
   1   7   0  101.38    7.26
   1   7   1    0.88    1.37
  -1  -7  -1    1.16    1.19
  -1  -7  -1    1.01    1.01
   1   7   2    3.40    1.52
  -1  -7  -2    4.28    1.64
  -1  -7  -2    4.80    2.04
  -1  -7  -3  153.77    8.90
   1   7   3  141.40    8.38
  -1  -7  -4  132.22    8.34
   1   7   4  139.99    8.18
  -1  -7  -5  638.44   21.99
   1   7   5  608.28   20.55
   1   7   6  347.66   13.97
  -1  -7  -6  335.85   14.77
   1   7   6  340.56   13.67
   1   7   7   59.96    5.17
  -1  -7  -7   51.49    5.24
   1   7   7   54.15    4.88
  -1  -7  -7   51.25    3.17
   1   7   8    0.63    1.05
   1   7   8    0.49    0.94
  -1  -7  -8    0.22    0.79
   1   7   8    0.75    1.12
  -1  -7  -8    0.02    0.85
  -1  -7  -9   41.52    2.94
   1   7   9   37.20    4.31
   1   7   9   37.22    2.85
  -1  -7  -9   40.01    2.96
  -1  -7 -10   13.04    1.47
   1   7  10   14.32    2.84
   1   7  10   13.86    1.91
  -1  -7 -10    9.72    1.48
  -1  -7 -10   11.90    1.81
  -1  -7 -11   60.76    3.34
   1   7  11   54.86    3.72
  -1  -7 -11   57.35    3.73
   1   7  11   58.10    5.64
  -1  -7 -11   62.83    3.80
  -1  -7 -12   49.28    3.05
  -1  -7 -12   47.04    3.34
   1   7  12   49.30    3.52
   1   7  12   49.92    5.27
  -1  -7 -12   53.40    3.56
  -1  -7 -13    4.62    1.44
   1   7  13    5.32    1.48
  -1  -7 -13    5.09    1.43
  -1  -7 -13    6.06    1.19
  -1  -7 -14    4.95    1.38
   1   7  14    4.24    1.43
  -1  -7 -14    5.29    1.48
  -1  -7 -14    3.81    0.93
  -1  -7 -15    5.41    1.53
  -1  -7 -15    6.00    1.15
  -1  -7 -15    6.40    1.64
   1   7  15    6.77    1.53
   1   7  16   57.15    3.81
  -1  -7 -16   64.02    3.89
  -1  -7 -16   62.96    3.29
  -1  -7 -16   63.98    3.74
   1   7  17   45.76    3.22
  -1  -7 -17   40.32    2.95
  -1  -7 -17   46.31    2.64
  -1  -7 -17   47.50    3.02
   1   7  18  123.19    5.17
  -1  -7 -18  128.12    5.21
  -1  -7 -18  122.37    4.95
  -1  -7 -18  131.20    4.57
  -1  -7 -19    1.41    0.70
  -1  -7 -19    2.87    0.87
   1   7  19    2.54    0.89
  -1  -7 -19    2.31    0.51
   1   7  20    0.16    0.60
  -1  -7 -20   -0.06    0.51
  -1  -7 -20    0.79    0.56
   1   8 -17    1.91    0.82
  -1  -8  17    1.05    0.54
   1   8 -16   19.05    2.01
   1   8 -16   18.65    1.26
  -1  -8  16   18.54    1.55
   1   8 -15    0.84    0.47
   1   8 -15    2.96    1.14
  -1  -8  15    1.05    0.82
   1   8 -14    3.32    0.73
   1   8 -14    3.18    1.13
  -1  -8  14    4.73    1.22
  -1  -8  13    1.90    0.65
   1   8 -13    1.22    0.51
   1   8 -13    0.55    0.87
  -1  -8  13    2.17    0.95
  -1  -8  12    3.50    0.84
   1   8 -12    3.80    0.84
   1   8 -12    2.57    1.13
  -1  -8  12    4.34    1.29
  -1  -8  11   -0.04    0.59
  -1  -8  11    0.24    1.06
   1   8 -11    0.07    0.50
   1   8 -11    0.90    1.08
  -1  -8  10   24.44    2.25
  -1  -8  10   26.31    2.03
   1   8 -10   28.80    2.07
   1   8 -10   25.39    2.48
  -1  -8   9   30.21    2.53
  -1  -8   9   34.53    2.32
   1   8  -9   34.71    2.29
   1   8  -9   26.95    2.54
   1   8  -8  200.09    7.57
  -1  -8   8  190.73    7.08
  -1  -8   8  212.32    6.91
  -1  -8   8  189.44    6.95
   1   8  -8  196.23    6.61
  -1  -8   8  202.71   12.73
  -1  -8   7    4.09    1.15
   1   8  -7    4.61    0.93
  -1  -8   7    5.79    2.31
  -1  -8   7    6.31    1.27
   1   8  -7    6.88    2.63
  -1  -8   7    4.77    1.00
   1   8  -7    4.17    1.13
  -1  -8   6  178.15   11.50
  -1  -8   6  184.40    6.68
  -1  -8   6  188.01    6.46
   1   8  -6  175.78    6.16
   1   8  -6  179.70    6.71
   1   8  -6  173.44   11.10
  -1  -8   5   73.21    7.11
  -1  -8   5   80.23    3.96
  -1  -8   5   79.63    3.68
   1   8  -5   76.74    3.57
   1   8  -5   75.49    7.09
   1   8  -5   74.58    3.78
   1   8  -4   11.76    1.35
  -1  -8   4    7.54    2.47
  -1  -8   4   10.17    1.43
   1   8  -4   10.41    2.81
   1   8  -4   12.20    1.32
   1   8  -3    3.45    0.80
  -1  -8   3    2.75    0.96
   1   8  -3    4.71    2.16
   1   8  -3    5.06    0.97
  -1  -8   3    4.39    1.81
   1   8  -2   18.72    1.67
  -1  -8   2   15.48    2.88
   1   8  -2   17.87    3.26
  -1  -8   2   17.16    3.38
  -1  -8   2   17.15    1.79
  -1  -8   1   84.33    6.32
   1   8  -1   82.17    7.01
  -1  -8   1   82.44    3.82
   1   8  -1   82.56    3.75
  -1  -8   1   76.20    6.79
  -1  -8   1   81.36    3.80
  -1  -8   0  451.45   16.92
   1   8   0  436.40   17.98
  -1  -8   0  432.85   12.25
   1   8   0  435.17   12.16
  -1  -8   0  435.50   18.08
  -1  -8   0  440.11   12.22
  -1  -8  -1  395.63   15.71
   1   8   1  391.01   11.14
  -1  -8  -1  384.44   11.23
   1   8   1  391.22   16.64
  -1  -8  -1  385.36   16.69
  -1  -8  -1  389.94   11.08
   1   8   2    8.01    2.46
  -1  -8  -2    8.46    2.39
  -1  -8  -2    4.25    0.95
  -1  -8  -3   75.92    6.61
   1   8   3   79.73    6.57
  -1  -8  -3   75.15    3.76
   1   8   4   18.66    3.38
  -1  -8  -4   19.13    1.86
  -1  -8  -4   17.57    3.19
  -1  -8  -5  284.57    8.55
  -1  -8  -5  271.04    8.92
  -1  -8  -5  289.98   14.04
  -1  -8  -5  276.03    8.36
  -1  -8  -5  288.08    9.20
   1   8   5  265.45   12.86
   1   8   6  110.78    7.72
  -1  -8  -6  109.88    5.02
  -1  -8  -6  103.65    4.85
  -1  -8  -6  107.15    8.20
  -1  -8  -6  116.50    4.57
   1   8   6  118.40    7.86
   1   8   7  115.87    7.86
  -1  -8  -7  117.53    5.28
   1   8   7  115.75    7.87
  -1  -8  -7  120.28    4.79
  -1  -8  -7  114.65    5.26
   1   8   8   86.11    6.74
  -1  -8  -8   90.70    4.52
  -1  -8  -8   87.94    3.99
  -1  -8  -8   80.59    4.28
   1   8   9  124.24    5.75
   1   8   9  137.79    8.86
  -1  -8  -9  146.28    6.11
  -1  -8  -9  137.15    5.42
  -1  -8  -9  141.94    6.01
   1   8  10  507.62   15.08
  -1  -8 -10  538.44   15.38
   1   8  10  531.16   20.22
  -1  -8 -10  533.63   15.35
  -1  -8 -10  531.47   14.61
  -1  -8 -11    5.26    1.13
   1   8  11    3.34    1.20
  -1  -8 -11    4.69    1.34
  -1  -8 -11    6.64    1.55
  -1  -8 -12    0.03    0.66
  -1  -8 -12    1.56    1.16
   1   8  12   -0.18    1.02
  -1  -8 -12    0.46    1.12
  -1  -8 -13   18.98    2.22
  -1  -8 -13   19.36    2.16
  -1  -8 -13   20.49    1.96
   1   8  13   19.91    2.23
  -1  -8 -14   38.17    2.95
  -1  -8 -14   39.91    2.67
   1   8  14   39.57    3.05
  -1  -8 -14   36.33    2.94
  -1  -8 -15    5.08    1.33
   1   8  15    7.20    1.44
  -1  -8 -15    7.08    1.52
  -1  -8 -15    6.90    1.15
  -1  -8 -16    3.93    1.24
  -1  -8 -16    4.04    0.91
  -1  -8 -16    4.08    1.22
   1   8  16    1.32    0.86
  -1  -8 -17   96.26    4.38
  -1  -8 -17   95.09    4.18
   1   8  17   90.95    4.26
  -1  -8 -17   97.50    3.89
   1   8  18    5.20    0.99
  -1  -8 -18    4.46    1.00
  -1  -8 -18    4.77    1.09
  -1  -8 -18    5.67    0.83
   1   8  19    0.77    0.35
  -1  -8 -19    1.81    0.64
  -1  -8 -19    0.38    0.57
  -1  -8 -19    0.56    0.34
   1   8  19    0.44    0.63
   1   9 -15   17.45    1.16
   1   9 -15   17.14    1.78
  -1  -9  15   17.04    1.38
   1   9 -14   92.11    3.30
  -1  -9  14   88.73    3.72
   1   9 -14   88.17    4.53
   1   9 -13   35.59    1.99
   1   9 -13   35.52    2.92
  -1  -9  13   40.50    2.13
  -1  -9  13   35.93    2.37
   1   9 -12    2.77    1.08
  -1  -9  12    4.44    0.84
   1   9 -12    3.21    0.74
  -1  -9  12    3.98    1.03
   1   9 -11    1.26    0.97
  -1  -9  11    0.71    0.61
   1   9 -11    0.83    0.61
  -1  -9  10    5.68    1.24
   1   9 -10    5.21    0.93
   1   9 -10    4.61    1.21
  -1  -9  10    5.71    0.98
   1   9  -9   25.40    1.93
  -1  -9   9   22.15    2.06
   1   9  -9   21.18    2.26
  -1  -9   9   25.48    1.98
   1   9  -8   68.54    3.37
  -1  -9   8   69.02    3.49
  -1  -9   8   70.79    3.64
   1   9  -8   65.19    3.90
   1   9  -7   57.62    3.10
  -1  -9   7   56.94    3.47
  -1  -9   7   62.64    3.32
  -1  -9   7   58.11    3.25
   1   9  -7   56.54    3.50
  -1  -9   6   84.44    4.29
   1   9  -6   86.52    3.92
  -1  -9   6   86.62    4.03
   1   9  -6   87.18    4.36
  -1  -9   5   44.22    5.68
  -1  -9   5   48.10    3.16
   1   9  -5   45.89    5.73
   1   9  -5   43.84    2.89
   1   9  -5   45.18    2.70
  -1  -9   4   49.72    6.04
  -1  -9   4   51.62    3.25
   1   9  -4   42.82    5.71
   1   9  -4   50.69    3.07
   1   9  -4   48.52    2.85
  -1  -9   3  179.64   11.65
  -1  -9   3  193.88    6.91
   1   9  -3  187.07   11.90
   1   9  -3  185.52    6.58
   1   9  -3  176.94    6.44
   1   9  -2   77.16    3.78
   1   9  -2   71.28    7.22
  -1  -9   2   80.06    4.02
  -1  -9   2   73.61    7.13
   1   9  -1   97.18    4.31
   1   9  -1   87.14    7.86
  -1  -9   1   95.10    4.44
  -1  -9   1   93.37    7.99
   1   9   0  157.60    6.00
  -1  -9   0  162.39    6.16
   1   9   0  159.08   10.80
  -1  -9   0  168.43    6.22
  -1  -9   0  158.71   10.67
   1   9   1  235.90    7.83
  -1  -9  -1  228.37    7.81
   1   9   1  229.23   12.99
  -1  -9  -1  229.30    7.80
  -1  -9  -1  234.96   13.06
   1   9   2   73.04    3.78
  -1  -9  -2   70.02    6.81
  -1  -9  -2   76.15    3.89
   1   9   2   75.20    7.08
  -1  -9  -2   77.24    3.87
  -1  -9  -3   31.39    4.47
   1   9   3   31.05    4.67
  -1  -9  -3   33.88    2.58
  -1  -9  -3   32.84    2.44
  -1  -9  -4   21.18    2.06
  -1  -9  -4   20.44    1.93
  -1  -9  -4   20.50    3.75
   1   9   4   17.99    3.52
  -1  -9  -5   51.97    2.83
  -1  -9  -5   46.70    2.91
   1   9   5   52.70    5.38
  -1  -9  -5   48.16    5.69
   1   9   5   46.62    5.51
  -1  -9  -5   47.51    3.22
  -1  -9  -6   78.63    3.75
   1   9   6   84.95    6.95
  -1  -9  -6   82.99    4.31
   1   9   6   83.21    7.12
  -1  -9  -6   83.27    3.93
  -1  -9  -6   82.18    7.50
  -1  -9  -7    8.54    1.51
   1   9   7    5.09    2.24
   1   9   7    7.12    2.12
  -1  -9  -7    6.46    1.08
  -1  -9  -8   -0.43    0.96
  -1  -9  -8   -1.77    1.28
   1   9   8   -0.44    0.90
  -1  -9  -8    0.17    0.60
  -1  -9  -9    1.54    0.74
   1   9   9   -0.32    0.78
  -1  -9  -9   -0.43    1.23
   1   9  10   24.27    2.37
  -1  -9 -10   26.27    2.20
  -1  -9 -10   25.63    2.47
  -1  -9 -10   25.25    2.53
  -1  -9 -11   13.03    1.57
   1   9  11    8.53    1.67
  -1  -9 -11   11.65    1.76
  -1  -9 -11   11.47    1.84
   1   9  12  105.79    5.07
  -1  -9 -12  111.72    4.82
  -1  -9 -12  110.96    5.31
  -1  -9 -12  109.57    5.28
  -1  -9 -13    0.94    0.75
   1   9  13    2.61    1.03
  -1  -9 -13    2.73    1.20
  -1  -9 -13    0.82    1.18
  -1  -9 -14    5.35    1.05
   1   9  14    5.26    1.25
  -1  -9 -14    3.62    1.17
  -1  -9 -14    5.56    1.31
   1   9  15   33.04    2.53
  -1  -9 -15   35.81    2.31
  -1  -9 -15   32.70    2.48
  -1  -9 -15   35.16    2.51
  -1  -9 -16    0.18    0.50
   1   9  16   -0.15    0.70
  -1  -9 -16    1.00    0.86
  -1  -9 -16   -0.24    0.87
  -1  -9 -17    1.49    0.52
   1   9  17    1.60    0.84
  -1  -9 -17    0.83    0.81
  -1  -9 -17    1.86    0.75
  -1  -9 -18    4.47    0.62
  -1  -9 -18    3.24    0.68
   1   9  18    4.99    0.82
   1  10 -14    0.93    0.51
   1  10 -13    8.32    0.83
  -1 -10  13    6.61    0.93
   1  10 -13    8.11    1.27
   1  10 -12    2.60    0.53
  -1 -10  12    2.58    0.75
  -1 -10  12    3.22    0.64
   1  10 -12    3.10    0.97
   1  10 -11   48.64    2.37
  -1 -10  11   44.58    2.57
  -1 -10  11   50.06    2.44
   1  10 -11   46.07    3.12
  -1 -10  10    6.84    1.11
   1  10 -10    7.25    0.98
   1  10 -10    8.70    1.43
  -1 -10  10    8.91    1.08
  -1 -10   9    0.62    0.71
   1  10  -9   -0.25    0.78
  -1 -10   9   -0.12    0.52
   1  10  -9   -0.06    0.52
  -1 -10   8   11.62    1.41
   1  10  -8   10.22    1.24
   1  10  -8    8.62    1.37
  -1 -10   8   12.65    1.39
   1  10  -7   10.81    1.56
  -1 -10   7   16.31    1.68
  -1 -10   7   14.36    1.57
  -1 -10   7   13.28    1.75
   1  10  -7   15.61    1.52
   1  10  -6    3.79    1.00
  -1 -10   6    4.56    1.07
  -1 -10   6    2.50    1.12
   1  10  -6    2.23    0.83
   1  10  -5   90.53    4.08
  -1 -10   5   93.74    3.88
  -1 -10   5   91.34    4.54
   1  10  -5   89.11    4.39
  -1 -10   4   14.39    1.84
   1  10  -4   16.68    1.76
   1  10  -4   17.41    1.70
   1  10  -3    1.36    0.66
   1  10  -3    0.40    0.63
  -1 -10   3    0.25    0.95
   1  10  -2   10.22    1.36
  -1 -10   2   10.18    1.57
  -1 -10   1   54.45    6.31
  -1 -10   1   56.43    3.43
   1  10  -1   52.39    3.12
  -1 -10   0   38.58    5.37
   1  10   0   41.59    2.74
  -1 -10   0   36.55    2.77
  -1 -10  -1    2.10    1.15
  -1 -10  -1    2.02    1.30
   1  10   1    2.05    2.39
   1  10   1    2.55    1.02
  -1 -10  -1    0.49    0.92
  -1 -10  -2    5.43    1.27
  -1 -10  -2    3.01    2.14
   1  10   2    7.29    2.59
   1  10   2    7.00    1.17
  -1 -10  -2    5.46    1.15
  -1 -10  -3    2.37    1.30
  -1 -10  -3    0.39    1.23
   1  10   3    0.26    0.69
   1  10   3   -2.40    2.43
  -1 -10  -3   -0.61    0.95
   1  10   4    1.13    0.83
  -1 -10  -4    0.29    1.09
  -1 -10  -4    0.24    0.89
  -1 -10  -5   95.32    4.75
  -1 -10  -5   92.10    4.26
  -1 -10  -6   41.47    2.63
  -1 -10  -6   46.75    3.28
  -1 -10  -6   49.02    2.91
  -1 -10  -7   38.58    2.99
  -1 -10  -7   36.02    2.43
  -1 -10  -8    0.69    0.74
  -1 -10  -8   -0.29    1.23
  -1 -10  -9   39.32    2.25
  -1 -10  -9   43.53    3.11
  -1 -10  -9   35.45    2.50
  -1 -10 -10   13.80    1.94
  -1 -10 -10   14.15    1.57
  -1 -10 -11    1.20    1.12
   1  10  11    1.49    0.86
  -1 -10 -11    1.68    0.78
  -1 -10 -12   29.48    2.17
  -1 -10 -12   24.25    2.30
   1  10  12   27.22    2.21
  -1 -10 -13   53.66    2.90
   1  10  13   49.90    2.92
  -1 -10 -13   50.01    3.16
  -1 -10 -14   43.57    2.47
  -1 -10 -14   38.58    2.61
   1  10  14   38.28    2.48
  -1 -10 -15    0.05    0.77
  -1 -10 -15    0.63    0.47
  -1 -10 -16   15.81    1.40
  -1 -10 -16   16.99    1.31
   1  10  16   13.63    1.23
  -1 -10 -17   78.72    3.01
  -1 -10 -17   86.20    3.02
   1  11 -11    0.58    0.39
   1  11 -11    1.06    0.61
  -1 -11  11    0.55    0.36
   1  11 -10   25.95    2.07
   1  11 -10   28.67    1.62
  -1 -11  10   28.75    1.69
  -1 -11   9    7.37    0.95
   1  11  -9    8.77    1.26
   1  11  -9    7.03    0.86
  -1 -11   8    2.92    0.72
   1  11  -8    4.52    1.01
   1  11  -8    4.10    0.80
  -1 -11   7   13.19    1.40
   1  11  -7   12.99    1.50
   1  11  -7   13.73    1.32
  -1 -11   6    0.82    0.67
   1  11  -6    0.73    0.67
  -1 -11   6   -0.53    1.12
   1  11  -6    1.54    0.68
   1  11  -5    7.94    1.10
   1  11  -5    5.50    1.08
  -1 -11   5    6.97    1.20
  -1 -11   5    3.61    0.99
  -1 -11   5    6.28    0.90
  -1 -11   4   -0.82    1.10
   1  11  -4    1.30    0.72
  -1 -11   4    1.22    0.62
  -1 -11   3    5.57    1.36
   1  11  -3    6.38    1.10
   1  11  -2   33.50    2.35
  -1 -11   2   32.33    2.54
  -1 -11   1    9.78    1.64
   1  11  -1    8.23    1.26
   1  11   0   20.30    1.92
  -1 -11   0   19.47    2.01
  -1 -11  -1    0.72    0.94
   1  11   1    0.89    0.68
   1  11   2   47.43    2.97
  -1 -11  -2   44.90    2.96
  -1 -11  -3  100.59    4.74
   1  11   3   96.94    4.58
  -1 -11  -3   95.72    4.43
  -1 -11  -4   70.60    3.95
   1  11   4   67.53    3.71
  -1 -11  -4   70.64    3.64
  -1 -11  -5   26.84    2.43
  -1 -11  -5   26.43    2.16
   1  11   5   24.80    2.16
   1  11   6    4.80    1.01
  -1 -11  -6    3.79    1.33
  -1 -11  -6    5.15    1.05
   1  11   7    4.73    1.15
  -1 -11  -7    3.02    0.80
  -1 -11  -7    3.69    1.35
  -1 -11  -7    2.11    0.63
   1  11   8   11.07    1.51
  -1 -11  -8   10.57    1.28
  -1 -11  -8   10.43    1.65
  -1 -11  -8   10.29    1.11
  -1 -11  -9    0.33    0.55
  -1 -11  -9    1.16    0.48
  -1 -11  -9    0.13    0.96
  -1 -11 -10   29.27    2.04
  -1 -11 -10   27.66    2.38
  -1 -11 -11   34.22    2.20
  -1 -11 -11   38.48    2.61
  -1 -11 -12   -0.07    0.80
  -1 -11 -12    0.70    0.49
  -1 -11 -13   26.76    1.80
  -1 -11 -13   28.10    2.03
  -1 -11 -14   12.71    1.35
  -1 -11 -14   13.49    1.19
  -1 -11 -15    1.75    0.47
  -1 -11 -15    1.04    0.69
   1  12  -9   26.56    1.38
  -1 -12   9   27.67    1.50
   1  12  -8   43.39    1.96
  -1 -12   8   44.55    2.12
   1  12  -7   26.38    1.59
  -1 -12   7   25.89    1.68
   1  12  -6   10.22    1.04
  -1 -12   6    9.62    1.04
  -1 -12   5   30.39    1.69
   1  12  -5   29.82    1.84
  -1 -12   5   32.06    2.04
  -1 -12   4   37.94    2.51
  -1 -12   4   39.51    2.10
   1  12  -4   38.79    2.25
  -1 -12   4   45.85    2.50
  -1 -12   3   70.34    3.54
  -1 -12   3   68.83    3.04
   1  12  -3   69.93    3.17
  -1 -12   3   67.50    3.36
  -1 -12   2   73.00    3.28
  -1 -12   2   75.99    3.76
   1  12  -2   78.04    3.47
  -1 -12   1    8.39    1.41
  -1 -12   1    9.75    1.19
   1  12  -1   10.04    1.21
  -1 -12   0   50.95    2.74
   1  12   0   47.48    2.78
  -1 -12   0   52.17    3.01
  -1 -12  -1  115.92    4.64
  -1 -12  -1  120.22    4.93
   1  12   1  122.86    4.82
   1  12   2   13.12    1.52
  -1 -12  -2   13.07    1.39
   1  12   3    1.10    0.66
  -1 -12  -3    0.31    0.77
  -1 -12  -3    0.36    0.56
  -1 -12  -4   14.18    1.52
  -1 -12  -4   14.50    1.41
   1  12   4   15.72    1.59
  -1 -12  -5   10.85    1.21
   1  12   5    9.62    1.30
  -1 -12  -5   11.50    1.31
   1  12   6    7.51    1.22
  -1 -12  -6   10.51    1.60
  -1 -12  -6    8.33    1.06
  -1 -12  -6    7.83    1.07
  -1 -12  -7   22.67    2.02
   1  12   7   23.89    1.94
  -1 -12  -7   22.18    1.60
  -1 -12  -8  128.52    5.08
  -1 -12  -8  122.13    4.25
   1  12   8  129.92    4.94
   1  12   9    6.54    1.09
  -1 -12  -9    6.24    0.83
  -1 -12  -9    5.24    1.14
  -1 -12  -9    4.41    0.65
  -1 -12 -10   97.27    4.07
  -1 -12 -10  101.67    3.70
   1  12  10  103.13    4.10
   1  12  11   -0.60    0.58
  -1 -12 -11    0.71    0.45
  -1 -12 -11   -0.10    0.62
   1  12  12    5.03    0.77
  -1 -12 -12    3.47    0.77
  -1 -12 -12    4.53    0.66
  -1 -12 -13   20.19    1.24
  -1 -12 -13   20.44    1.41
   1  12  13   21.82    1.40
  -1 -13   6   33.67    1.64
   1  13  -6   29.22    1.41
  -1 -13   5   17.16    1.21
   1  13  -5   15.74    1.07
  -1 -13   4   19.24    1.16
  -1 -13   4   21.37    1.46
   1  13  -4   19.10    1.27
  -1 -13   3   44.91    1.99
  -1 -13   3   41.37    2.18
   1  13  -3   42.59    2.05
  -1 -13   2    3.25    0.80
  -1 -13   2    5.59    0.86
   1  13  -2    4.97    0.72
  -1 -13   2    5.60    0.72
  -1 -13   1   -0.54    0.71
  -1 -13   1    1.34    0.58
  -1 -13   1    0.20    0.41
   1  13  -1    0.42    0.44
  -1 -13   0   -0.65    0.64
   1  13   0    0.04    0.41
  -1 -13  -1   -0.52    0.66
  -1 -13  -1    0.21    0.40
   1  13   1    0.27    0.43
  -1 -13  -2    3.72    0.77
  -1 -13  -2    4.61    0.79
   1  13   2    3.01    0.62
  -1 -13  -3    5.36    0.89
   1  13   3    6.22    0.91
  -1 -13  -3    6.50    0.85
   1  13   4   34.99    2.07
  -1 -13  -4   38.08    2.03
  -1 -13  -4   33.53    1.93
   1  13   5   11.65    1.18
  -1 -13  -5   11.15    1.04
   1  13   6   54.87    2.63
  -1 -13  -6   54.49    2.38
  -1 -13  -7    1.33    0.41
   1  13   7    1.09    0.52
  -1 -13  -8    4.43    0.57
   1  13   8    5.35    0.78
   1  13   9   12.10    1.07
   1  13  10    1.91    0.50
  -1 -14   1    8.59    0.76
  -1 -14   0   18.36    1.06
  -1 -14   0   16.93    1.10
  -1 -14  -1   16.76    1.03
  -1 -14  -1   14.54    1.02
   1  14   1   15.51    1.00
   1  14   2   -0.41    0.34
  -1 -14  -2    0.14    0.29
  -1 -14  -2   -0.07    0.29
   1  14   3    4.00    0.53
  -1 -14  -3    4.64    0.56
  -1 -14  -4   27.46    1.34
   1  14   4   26.54    1.36
  -2  12   7   33.34    1.65
   2 -12  -6   -0.01    0.23
  -2  12   6   -0.34    0.34
   2 -12  -5    2.63    0.61
  -2  12   5    1.68    0.46
   2 -12  -5    1.79    0.42
  -2  12   4   29.27    1.69
   2 -12  -4   27.02    1.52
   2 -12  -4   30.58    1.71
  -2  12   3   51.91    2.42
   2 -12  -3   54.56    2.35
   2 -12  -3   58.32    2.59
  -2  12   2  135.58    4.59
   2 -12  -2  148.08    4.80
  -2  12   1  110.24    3.94
   2 -12  -1  119.85    4.19
   2 -12   0    9.42    1.07
  -2  12   0    8.90    0.95
   2 -12   1    1.54    0.64
  -2  12  -1    0.76    0.41
   2 -12   1    0.73    0.41
   2 -12   2   34.03    1.74
  -2  12  -2   34.37    1.79
   2 -12   2   31.92    1.93
   2 -12   3    2.97    0.70
   2 -12   3    3.04    0.52
   2 -12   3    2.47    0.54
  -2  12  -3    2.37    0.51
   2 -12   4   -0.08    0.54
   2 -12   4    1.21    0.36
   2 -12   4    0.96    0.41
  -2  12  -4    1.41    0.41
  -2  12  -5    8.41    0.79
  -2  12  -6    1.03    0.34
  -2  11  11   20.42    1.24
  -2  11  10   65.31    2.68
  -2  11   9   24.75    1.62
   2 -11  -9   21.54    1.30
  -2  11   8   22.40    1.62
   2 -11  -8   20.66    1.39
  -2  11   7   91.88    3.72
   2 -11  -7   84.69    3.15
   2 -11  -7   91.14    3.49
   2 -11  -6    7.32    1.09
  -2  11   6    8.54    1.11
   2 -11  -5    2.47    0.84
  -2  11   5    4.29    0.90
   2 -11  -4    3.52    0.96
  -2  11   4    4.26    0.89
  -2  11   3   38.41    2.42
   2 -11  -3   39.85    2.52
  -2  11   2  157.41    5.69
   2 -11  -2  166.10    5.93
  -2  11   1   88.46    3.92
   2 -11  -1   95.38    4.18
  -2  11   0    2.68    0.77
  -2  11   0    1.57    0.50
  -2  11  -1   -0.09    0.64
  -2  11  -1    0.12    0.51
   2 -11   1   -0.14    0.79
  -2  11  -2   24.55    1.82
   2 -11   2   23.90    1.99
  -2  11  -2   24.87    1.80
   2 -11   3    9.45    1.34
  -2  11  -3    7.74    1.09
  -2  11  -3    8.34    1.08
   2 -11   4    0.53    0.76
  -2  11  -4    0.10    0.51
  -2  11  -4    0.40    0.55
   2 -11   5    0.72    0.56
   2 -11   5   -0.42    0.71
  -2  11  -5    0.07    0.49
  -2  11  -5    0.53    0.49
   2 -11   6   85.61    2.99
  -2  11  -6   83.93    3.62
  -2  11  -6   86.73    3.35
   2 -11   6   91.11    3.60
   2 -11   6   80.10    3.20
   2 -11   7    1.84    0.48
  -2  11  -7    0.70    0.59
  -2  11  -7    1.84    0.51
  -2  11  -8   47.72    2.10
  -2  11  -8   44.83    2.36
   2 -11   8   40.81    1.79
  -2  11  -9   17.79    1.44
  -2  11  -9   19.27    1.21
  -2  11 -10   45.81    1.84
  -2  10  13   15.96    1.20
  -2  10  13   18.02    1.23
   2 -10 -13   17.30    1.18
  -2  10  12   70.04    2.90
   2 -10 -12   65.82    2.73
   2 -10 -12   63.84    2.63
  -2  10  12   64.93    2.85
   2 -10 -11    8.57    1.05
  -2  10  11    9.91    1.09
  -2  10  11    8.42    1.07
   2 -10 -11    8.82    0.96
   2 -10 -10   10.56    1.23
   2 -10 -10    9.58    1.08
  -2  10  10   10.56    1.26
  -2  10  10    9.18    1.13
   2 -10  -9   17.63    1.51
  -2  10   9   19.43    1.70
   2 -10  -9   17.68    1.50
   2 -10  -9   19.96    1.72
  -2  10   9   16.31    1.62
  -2  10   8   11.90    1.42
   2 -10  -8   11.64    1.35
   2 -10  -8   10.58    1.16
  -2  10   8    7.76    1.18
   2 -10  -8   12.40    1.51
   2 -10  -7   54.87    2.76
   2 -10  -7   56.27    3.03
   2 -10  -7   58.36    3.22
  -2  10   7   55.44    3.16
  -2  10   7   51.10    3.01
   2 -10  -6   37.39    2.54
  -2  10   6   39.13    2.62
   2 -10  -6   39.93    2.69
   2 -10  -5  203.33    7.20
  -2  10   5  210.35    7.30
   2 -10  -4  185.11    6.68
  -2  10   4  174.22    6.56
  -2  10   3    1.29    0.70
   2 -10  -3    1.20    1.11
  -2  10   3    0.25    0.66
  -2  10   2   84.01    3.86
   2 -10  -2   86.38    4.30
  -2  10   2   87.14    4.15
  -2  10   1   19.60    1.76
   2 -10  -1   16.94    2.04
  -2  10   1   17.83    1.78
  -2  10   0   52.67    3.06
   2 -10   0   61.66    3.52
  -2  10   0   55.29    3.20
  -2  10  -1    5.59    1.05
  -2  10  -1    5.48    1.03
   2 -10   1    7.57    1.46
  -2  10  -2    5.08    0.98
  -2  10  -2    3.96    0.95
  -2  10  -3   56.34    3.18
   2 -10   3   58.93    3.46
  -2  10  -3   54.77    3.08
  -2  10  -4   60.41    3.37
  -2  10  -4   61.33    3.23
   2 -10   4   60.19    3.39
  -2  10  -5  130.08    5.24
  -2  10  -5  131.47    5.02
   2 -10   5  130.14    4.83
   2 -10   5  126.30    5.21
   2 -10   6    1.58    0.82
   2 -10   6    0.77    1.04
  -2  10  -6    0.92    0.76
  -2  10  -6    1.27    0.87
  -2  10  -7   39.76    2.33
  -2  10  -7   41.89    2.70
   2 -10   7   41.44    2.37
   2 -10   7   42.78    2.30
   2 -10   7   40.40    2.51
  -2  10  -8   28.33    1.87
   2 -10   8   26.98    1.89
  -2  10  -8   24.83    2.04
   2 -10   8   27.91    1.74
   2 -10   8   26.61    1.92
  -2  10  -9    1.95    0.70
  -2  10  -9    1.28    0.56
   2 -10   9    2.19    0.50
  -2  10  -9    0.98    0.41
   2 -10   9    1.26    0.74
  -2  10 -10   98.16    3.57
  -2  10 -10   94.55    4.13
   2 -10  10   95.46    3.64
  -2  10 -11   30.34    1.67
  -2  10 -11   31.26    2.13
   2 -10  11   30.78    1.74
  -2  10 -12    1.77    0.67
  -2  10 -12    1.41    0.44
   2  -9 -15   28.45    1.57
  -2   9  15   29.55    1.59
  -2   9  15   29.37    1.71
   2  -9 -14    1.02    0.49
  -2   9  14    1.02    0.63
   2  -9 -14    0.61    0.53
   2  -9 -13    3.98    0.80
  -2   9  13    4.97    1.00
   2  -9 -13    4.35    0.84
   2  -9 -12    4.35    0.85
   2  -9 -12    4.10    0.93
  -2   9  12    3.58    0.98
   2  -9 -11   84.15    3.73
   2  -9 -11   81.84    3.78
  -2   9  11   81.89    4.01
   2  -9 -10   36.35    2.39
  -2   9  10   37.67    2.76
   2  -9 -10   35.43    2.46
   2  -9  -9    0.87    0.68
   2  -9  -9    0.75    0.54
  -2   9   9   -0.50    0.82
   2  -9  -9   -0.09    0.89
   2  -9  -8   95.25    4.27
   2  -9  -8   98.49    4.52
  -2   9   8   89.63    4.60
   2  -9  -8   98.76    4.27
   2  -9  -7  237.09    8.00
   2  -9  -7  237.08    7.71
   2  -9  -7  247.32    8.24
  -2   9   7  225.78    8.13
  -2   9   6   40.03    2.86
   2  -9  -6   47.10    3.01
   2  -9  -6   42.02    2.63
   2  -9  -6   45.09    3.10
  -2   9   6   43.18    2.98
  -2   9   5   31.19    2.23
   2  -9  -5   28.28    2.10
  -2   9   5   25.44    2.31
   2  -9  -5   28.45    2.44
  -2   9   5   24.96    2.34
   2  -9  -5   30.73    2.53
  -2   9   4    5.13    1.10
   2  -9  -4    7.70    1.66
  -2   9   4    5.33    1.09
   2  -9  -4    9.29    1.54
  -2   9   4    6.11    1.37
  -2   9   3  108.25    4.91
  -2   9   3  122.59    4.99
   2  -9  -3  120.54    5.33
  -2   9   3  114.94    5.17
   2  -9  -3  122.63    5.34
  -2   9   2  115.87    4.91
  -2   9   2  114.59    5.09
   2  -9  -2  109.32    5.13
  -2   9   1   21.07    1.90
  -2   9   1   20.94    2.01
   2  -9  -1   18.02    2.07
  -2   9   0   17.35    1.75
  -2   9   0   21.00    2.01
   2  -9   0   20.58    2.13
  -2   9  -1   39.43    2.66
   2  -9   1   38.48    2.87
  -2   9  -1   40.59    2.78
  -2   9  -2    9.51    1.41
   2  -9   2    8.07    1.50
  -2   9  -2    9.79    1.43
  -2   9  -3   72.81    3.83
  -2   9  -3   71.31    3.71
   2  -9   3   72.61    3.99
  -2   9  -4   38.76    2.69
   2  -9   4   37.03    2.80
  -2   9  -4   36.30    2.52
   2  -9   5    1.70    1.09
  -2   9  -5    1.53    0.80
  -2   9  -5    1.97    0.82
  -2   9  -6   18.20    1.75
   2  -9   6   21.97    1.94
   2  -9   6   18.88    1.92
  -2   9  -6   19.59    1.98
  -2   9  -7   33.34    2.35
  -2   9  -7   37.43    2.71
   2  -9   7   36.28    2.54
   2  -9   7   35.30    2.57
   2  -9   8    0.33    0.59
  -2   9  -8    0.52    0.63
   2  -9   8    0.47    0.74
   2  -9   8   -0.29    0.80
  -2   9  -8    1.22    0.84
   2  -9   9   -0.08    0.56
  -2   9  -9    0.67    0.63
   2  -9   9   -1.66    0.94
   2  -9   9    0.16    0.67
  -2   9  -9    0.11    0.67
  -2   9 -10   25.72    1.84
  -2   9 -10   23.24    2.13
   2  -9  10   24.92    2.00
  -2   9 -11    9.13    1.09
  -2   9 -11    7.81    1.27
   2  -9  11    8.26    1.21
  -2   9 -12    6.25    0.89
  -2   9 -12    6.18    1.11
   2  -9  12    6.94    1.12
  -2   9 -13   30.56    1.71
  -2   9 -13   35.32    2.40
   2  -9  13   32.23    1.94
   2  -9  14    3.26    0.69
  -2   9 -14    4.78    0.93
  -2   9 -14    2.68    0.53
  -2   8  17    6.48    0.82
   2  -8 -16    3.06    0.61
  -2   8  16    4.02    0.79
   2  -8 -15   13.28    1.24
   2  -8 -15   12.73    1.27
  -2   8  15   16.02    1.53
  -2   8  15   14.20    1.18
   2  -8 -14    7.98    1.25
   2  -8 -14   10.35    1.25
   2  -8 -14    8.60    1.14
  -2   8  14    8.36    1.38
  -2   8  14    8.97    1.05
   2  -8 -13   45.39    2.74
   2  -8 -13   44.95    2.63
   2  -8 -13   47.89    2.76
  -2   8  13   48.79    3.17
  -2   8  13   48.83    2.61
   2  -8 -12  150.15    5.66
   2  -8 -12  147.86    5.59
  -2   8  12  152.02    6.16
   2  -8 -12  142.95    5.55
   2  -8 -11  312.54    9.39
   2  -8 -11  291.71    9.22
  -2   8  11  297.33    9.90
   2  -8 -11  285.29    9.29
   2  -8 -10   -0.08    1.05
   2  -8 -10    1.48    0.85
  -2   8  10   -0.52    1.04
   2  -8  -9    1.53    0.96
  -2   8   9    2.46    1.07
   2  -8  -9    4.26    1.11
  -2   8   8   58.98    3.80
   2  -8  -8   62.86    3.56
   2  -8  -8   65.05    3.73
   2  -8  -7  171.37    6.61
  -2   8   7  174.76    6.33
  -2   8   7  160.11    6.73
   2  -8  -7  165.85    6.48
  -2   8   6   16.65    1.73
   2  -8  -6   19.78    2.12
  -2   8   6   20.09    2.17
   2  -8  -6   18.03    1.95
  -2   8   5  101.72    5.10
  -2   8   5  111.35    4.79
   2  -8  -5  115.02    5.12
  -2   8   5  118.24    8.78
   2  -8  -5  107.69    4.94
  -2   8   4   35.27    2.87
   2  -8  -4   37.67    2.77
  -2   8   4   37.06    2.54
  -2   8   4   35.96    4.85
   2  -8  -4   34.61    2.68
  -2   8   3  439.34   12.84
  -2   8   3  406.54   12.56
   2  -8  -3  436.41   12.75
  -2   8   3  438.94   12.53
   2  -8  -3  452.72   12.92
  -2   8   3  442.96   19.03
  -2   8   2  348.54   10.76
  -2   8   2  331.91   10.53
   2  -8  -2  348.91   10.83
   2  -8  -2  363.65   10.88
  -2   8   2  334.69   16.44
  -2   8   2  355.25   10.57
   2  -8  -1   27.26    2.31
  -2   8   1   25.88    4.58
  -2   8   1   29.69    2.35
   2  -8  -1   27.60    2.47
  -2   8   1   26.08    2.16
   2  -8  -1   19.07    3.81
   2  -8   0    1.04    1.94
  -2   8   0   -0.05    0.78
   2  -8   0    1.95    1.00
  -2   8   0    0.91    1.99
  -2   8   0   -0.32    0.76
   2  -8   1    4.37    2.87
  -2   8  -1    5.98    1.09
   2  -8   1    8.04    1.47
  -2   8  -1    7.24    2.50
  -2   8  -1    5.05    1.12
   2  -8   2   13.50    3.52
  -2   8  -2   13.48    1.57
   2  -8   2   12.74    1.60
  -2   8  -2   14.88    3.29
  -2   8  -2   12.37    1.49
   2  -8   3   -1.07    1.53
   2  -8   3    1.76    1.11
  -2   8  -3    0.84    0.78
  -2   8  -3   -0.19    0.66
  -2   8  -3    1.05    1.60
   2  -8   4  318.30   16.91
  -2   8  -4  319.68   15.94
   2  -8   4  333.49   10.37
  -2   8  -4  341.69   10.23
  -2   8  -4  333.02   10.37
   2  -8   5   11.51    3.45
   2  -8   5   17.58    1.93
  -2   8  -5   13.64    1.75
  -2   8  -5   20.16    3.78
  -2   8  -5   12.56    1.48
   2  -8   6  428.74   12.68
  -2   8  -6  442.28   12.47
  -2   8  -6  436.10   12.87
   2  -8   7   88.18    4.26
  -2   8  -7   85.43    4.01
  -2   8  -7   85.20    4.33
   2  -8   8   40.50    2.83
  -2   8  -8   41.16    2.97
  -2   8  -8   42.70    2.64
   2  -8   8   41.28    2.83
  -2   8  -9    0.18    0.62
   2  -8   9   -0.16    0.80
   2  -8   9    0.80    0.61
  -2   8  -9    1.73    0.89
   2  -8   9    2.29    1.04
   2  -8  10    3.88    1.09
  -2   8 -10    4.51    1.16
  -2   8 -10    4.28    0.94
   2  -8  10    1.84    0.83
  -2   8 -11   27.17    2.01
   2  -8  11   26.05    2.22
  -2   8 -11   24.84    2.34
   2  -8  12    1.88    0.98
  -2   8 -12    0.90    0.60
  -2   8 -12   -0.75    0.97
   2  -8  13   -0.63    0.95
  -2   8 -13   -0.05    0.49
  -2   8 -13    0.22    0.77
  -2   8 -14   23.45    1.61
   2  -8  14   23.92    1.91
  -2   8 -14   25.34    2.15
   2  -8  15    2.47    0.76
  -2   8 -15    1.55    0.48
  -2   8 -15    1.59    0.71
   2  -8  16   19.68    1.37
  -2   8 -16   21.37    1.75
  -2   8 -16   21.61    1.28
  -2   7  18   23.42    1.51
   2  -7 -17   29.47    1.88
   2  -7 -17   30.74    1.69
  -2   7  17   29.83    1.77
  -2   7  17   31.78    2.04
  -2   7  16    1.13    0.84
   2  -7 -16    2.35    0.65
  -2   7  16    1.19    0.50
   2  -7 -16    2.30    0.82
   2  -7 -15   21.43    1.70
  -2   7  15   18.48    1.87
   2  -7 -15   17.91    1.57
   2  -7 -15   17.49    1.71
  -2   7  15   17.42    1.60
  -2   7  14    2.21    0.74
   2  -7 -14    0.98    0.84
   2  -7 -14    2.02    0.80
  -2   7  14    2.35    1.12
   2  -7 -14    1.84    1.04
   2  -7 -13   24.81    2.06
  -2   7  13   20.45    1.95
   2  -7 -13   24.52    2.15
   2  -7 -13   24.10    2.04
  -2   7  13   21.88    2.25
  -2   7  12    4.69    1.05
   2  -7 -12    5.02    1.09
   2  -7 -12    4.64    1.20
  -2   7  12    2.22    1.09
   2  -7 -11   28.14    2.38
   2  -7 -11   27.38    2.39
  -2   7  11   25.60    2.25
  -2   7  11   28.43    2.70
  -2   7  10   38.48    2.73
   2  -7 -10   46.12    3.02
   2  -7 -10   42.40    2.99
   2  -7 -10   43.61    2.88
  -2   7  10   43.96    3.34
  -2   7   9   53.02    3.19
   2  -7  -9   55.91    3.40
   2  -7  -9   56.13    3.34
   2  -7  -9   56.70    3.44
  -2   7   9   52.24    3.63
   2  -7  -8   -0.52    1.01
   2  -7  -8    0.61    0.86
  -2   7   8   -1.59    1.24
  -2   7   8   -0.46    1.06
  -2   7   7    7.60    1.61
  -2   7   7    7.68    2.44
   2  -7  -7    6.15    1.38
   2  -7  -7    5.63    1.28
  -2   7   7    6.11    1.70
  -2   7   6  274.24   14.04
  -2   7   6  258.10   12.00
   2  -7  -6  282.02    8.92
  -2   7   6  253.80    9.22
  -2   7   6  282.37   13.60
   2  -7  -6  282.43    9.09
  -2   7   5  118.61    7.38
  -2   7   5  128.01    8.75
   2  -7  -5  120.94    5.19
   2  -7  -5  120.84    5.14
  -2   7   5  108.74    5.16
  -2   7   4   84.92    6.03
  -2   7   4   85.10    7.13
   2  -7  -4   85.49    4.17
  -2   7   4   86.98    4.08
   2  -7  -4   77.84    4.02
  -2   7   4   75.36    4.13
  -2   7   3   73.02    5.52
   2  -7  -3   71.34    3.72
  -2   7   3   77.70    6.65
  -2   7   3   68.24    3.53
   2  -7  -3   67.53    3.72
  -2   7   3   65.70    3.67
   2  -7  -2  116.03    7.67
   2  -7  -2  118.68    5.00
  -2   7   2  120.44    8.58
  -2   7   2  117.22    4.83
   2  -7  -2  120.25    8.87
  -2   7   2  106.68    4.84
  -2   7   2  118.34    7.12
   2  -7  -2  113.78    4.95
   2  -7  -1  410.98   11.87
  -2   7   1  422.55   17.53
   2  -7  -1  401.24   11.74
  -2   7   1  401.34   11.62
  -2   7   1  410.86   11.76
  -2   7   1  385.92   11.77
   2  -7  -1  416.18   17.85
  -2   7   1  411.97   15.19
  -2   7   0   33.07    2.32
  -2   7   0   32.81    2.50
   2  -7   0   33.55    2.49
  -2   7   0   31.47    4.43
   2  -7   0   34.60    2.54
   2  -7   0   35.44    4.84
  -2   7   0   32.33    2.32
  -2   7  -1   24.48    2.01
   2  -7   1   23.38    2.09
  -2   7  -1   21.16    3.60
   2  -7   1   18.02    3.67
  -2   7  -1   25.23    2.01
  -2   7  -2   20.12    1.77
   2  -7   2   18.97    3.48
   2  -7   2   21.16    1.97
  -2   7  -2   18.05    1.77
  -2   7  -2   15.96    3.11
   2  -7   3    6.70    2.33
  -2   7  -3    6.29    1.12
   2  -7   3    8.05    1.47
  -2   7  -3    6.78    2.24
  -2   7  -3    9.02    1.25
   2  -7   4    0.71    1.57
  -2   7  -4    2.56    0.73
   2  -7   4    2.56    1.05
  -2   7  -4    2.10    1.41
  -2   7  -4    2.42    0.78
   2  -7   5   -1.00    2.04
   2  -7   5    0.66    0.84
  -2   7  -5   -0.88    0.75
  -2   7  -5   -0.02    0.72
  -2   7  -5    0.36    1.56
  -2   7  -6  242.51    7.86
   2  -7   6  232.54   13.85
   2  -7   6  241.75    8.06
  -2   7  -6  245.45    8.23
  -2   7  -6  228.88   12.43
   2  -7   7    7.64    2.88
   2  -7   7    9.43    1.44
  -2   7  -7    7.37    1.26
  -2   7  -7    7.93    1.19
  -2   7  -7    5.97    2.29
   2  -7   8  156.35   11.52
  -2   7  -8  166.53    6.07
  -2   7  -8  178.95    6.70
   2  -7   8  161.82    6.18
   2  -7   9  424.39   12.43
  -2   7  -9  433.65   12.36
   2  -7   9  453.62   12.91
   2  -7   9  455.03   12.12
  -2   7  -9  435.55   13.11
   2  -7  10   15.27    1.65
  -2   7 -10   19.73    1.82
   2  -7  10   20.33    2.04
  -2   7 -10   18.67    2.02
  -2   7 -11    2.49    0.86
   2  -7  11    0.90    0.97
  -2   7 -11    3.29    1.17
   2  -7  12  119.97    5.13
  -2   7 -12  116.17    5.46
  -2   7 -12  113.31    4.62
  -2   7 -13    0.60    0.65
   2  -7  13    0.03    0.98
  -2   7 -13    0.41    0.93
  -2   7 -14    5.67    0.94
   2  -7  14    2.84    1.05
  -2   7 -14    6.46    1.41
  -2   7 -15    1.62    0.64
   2  -7  15    1.49    0.85
  -2   7 -15    0.10    0.73
   2  -7  16   33.22    2.12
  -2   7 -16   33.22    2.56
  -2   7 -16   37.39    1.99
   2  -7  17    3.68    0.77
  -2   7 -17    3.09    0.82
  -2   7 -17    3.09    0.56
  -2   7 -17    2.44    0.59
   2  -6 -19    0.05    0.46
  -2   6  19    0.24    0.27
   2  -6 -18    0.18    0.32
  -2   6  18    0.48    0.41
  -2   6  18    0.76    0.64
   2  -6 -17   52.70    2.47
  -2   6  17   49.20    2.69
   2  -6 -17   52.98    2.91
  -2   6  17   54.51    3.02
   2  -6 -16   44.77    2.46
  -2   6  16   47.46    3.05
   2  -6 -16   43.67    2.81
  -2   6  16   38.53    2.60
  -2   6  15   -0.52    1.06
   2  -6 -15   -0.01    0.83
   2  -6 -15    1.42    0.76
   2  -6 -15   -0.11    0.89
  -2   6  14   36.93    3.01
   2  -6 -14   34.80    2.76
   2  -6 -14   33.59    2.44
   2  -6 -14   38.86    2.53
   2  -6 -13   18.78    2.14
  -2   6  13   15.35    2.04
   2  -6 -13   18.30    1.97
   2  -6 -12    0.66    0.95
  -2   6  12    1.39    1.07
   2  -6 -12    0.97    0.88
   2  -6 -11    1.84    1.21
  -2   6  11    2.54    1.04
   2  -6 -11    1.75    0.98
   2  -6 -10  111.39    4.97
   2  -6 -10  101.99    4.60
  -2   6  10  106.45    7.51
  -2   6  10  105.90    5.32
   2  -6 -10  107.90    5.00
   2  -6  -9   51.35    3.30
  -2   6   9   51.30    5.01
   2  -6  -9   50.68    3.17
   2  -6  -9   50.68    3.08
  -2   6   9   47.04    3.47
  -2   6   8    0.29    0.88
   2  -6  -8    1.70    0.91
   2  -6  -8    1.04    0.86
   2  -6  -8    0.90    1.00
  -2   6   8    0.90    0.97
   2  -6  -7    1.73    1.06
   2  -6  -7    1.48    0.83
  -2   6   7    5.65    1.64
  -2   6   7    4.48    1.21
   2  -6  -6  322.95    9.84
  -2   6   6  312.22   10.26
   2  -6  -6  322.11    9.99
  -2   6   6  332.42   14.21
  -2   6   6  344.83   13.37
   2  -6  -5  399.62   11.86
  -2   6   5  406.42   12.11
  -2   6   5  413.32   15.01
   2  -6  -5  415.54   11.88
  -2   6   5  439.30   16.89
  -2   6   4  222.44   10.03
  -2   6   4  232.03   11.50
  -2   6   4  246.01   11.80
   2  -6  -3  124.52    8.41
  -2   6   3  127.56    8.23
  -2   6   3  127.50    7.06
  -2   6   3  134.76    8.09
   2  -6  -2   12.56    2.41
  -2   6   2   11.23    2.07
  -2   6   2   11.37    2.27
   2  -6  -2   14.22    3.05
  -2   6   2    9.28    2.19
   2  -6  -1  132.83    7.68
   2  -6  -1  142.79    9.11
  -2   6   1  146.03    7.84
  -2   6   1  141.39    8.60
   2  -6   0   72.39    6.20
  -2   6   0   67.67    5.96
   2  -6   0   67.36    5.18
   2  -6   1  195.31   10.79
  -2   6  -1  203.97   10.49
   2  -6   1  170.52    8.85
   2  -6   2  143.92    9.32
   2  -6   2  144.11    7.85
  -2   6  -2  148.00    8.87
  -2   6  -3   -0.25    1.46
   2  -6   3    0.86    1.44
  -2   6  -4   22.57    1.79
   2  -6   4   22.36    1.88
  -2   6  -4   19.38    1.66
  -2   6  -4   23.73    3.51
   2  -6   4   25.81    4.10
   2  -6   5   48.90    2.84
   2  -6   5   42.79    5.32
  -2   6  -5   49.57    2.85
  -2   6  -5   48.77    2.71
  -2   6  -5   46.18    4.96
   2  -6   6  153.61    5.73
   2  -6   6  151.38   10.49
  -2   6  -6  160.65    5.93
  -2   6  -6  157.92    5.63
  -2   6  -6  163.86    9.48
  -2   6  -7   21.90    1.81
   2  -6   7   18.64    1.81
  -2   6  -7   22.59    1.97
  -2   6  -7   16.46    2.98
   2  -6   7   13.31    3.23
  -2   6  -8  517.04   14.07
  -2   6  -8  534.62   14.09
   2  -6   8  512.11   14.11
   2  -6   8  514.02   22.23
  -2   6  -8  538.48   14.72
  -2   6  -9  777.25   20.00
  -2   6  -9  813.85   19.93
   2  -6   9  748.22   19.82
   2  -6   9  749.07   29.07
  -2   6  -9  811.18   20.70
  -2   6 -10  879.88   22.71
   2  -6  10  935.58   23.18
  -2   6 -10  915.60   22.54
   2  -6  10  893.72   22.48
   2  -6  10  874.71   32.57
  -2   6 -10  901.97   23.44
  -2   6 -11   87.83    4.61
  -2   6 -11   78.60    3.97
  -2   6 -11   82.72    3.84
   2  -6  11   80.59    4.20
  -2   6 -12    9.94    1.32
  -2   6 -12    7.58    1.55
   2  -6  12    9.21    1.59
  -2   6 -13   35.87    2.37
  -2   6 -13   34.34    2.92
   2  -6  13   35.82    2.71
  -2   6 -14   18.36    1.71
  -2   6 -14   16.95    2.12
   2  -6  14   14.15    1.83
  -2   6 -15  123.17    4.75
   2  -6  15  134.22    5.30
  -2   6 -15  123.84    5.81
  -2   6 -16   60.23    2.91
  -2   6 -16   59.66    3.72
   2  -6  16   58.43    3.14
  -2   6 -17   13.66    1.21
  -2   6 -17   11.39    1.57
   2  -6  17   14.77    1.49
   2  -6  18   77.22    3.18
  -2   6 -18   80.77    3.92
  -2   6 -18   76.66    2.95
  -2   6 -18   74.22    2.90
  -2   5  19    4.72    0.76
   2  -5 -19    7.23    1.03
  -2   5  19    5.32    0.93
   2  -5 -18    0.65    0.37
  -2   5  18    0.58    0.50
  -2   5  18    0.62    0.69
   2  -5 -18    0.85    0.73
   2  -5 -17    6.52    0.93
  -2   5  17    7.75    1.41
   2  -5 -17    5.92    1.26
   2  -5 -16    2.46    0.72
  -2   5  16    2.34    1.04
   2  -5 -16    2.60    1.07
   2  -5 -15   11.61    1.55
   2  -5 -15   15.29    1.98
  -2   5  15   11.03    1.73
   2  -5 -15   15.83    1.55
   2  -5 -14   36.91    2.95
   2  -5 -14   40.35    2.81
   2  -5 -13   21.53    2.31
  -2   5  13   22.97    2.53
   2  -5 -13   23.41    2.14
  -2   5  12    2.50    1.41
   2  -5 -12    1.19    1.02
  -2   5  12    0.48    1.19
   2  -5 -12    2.09    1.01
   2  -5 -11   38.43    2.74
  -2   5  11   31.66    4.04
  -2   5  11   34.09    3.02
   2  -5 -11   29.68    2.59
   2  -5 -10   26.82    2.38
   2  -5 -10   25.49    2.34
   2  -5 -10   27.01    2.15
  -2   5  10   24.20    3.42
  -2   5  10   26.32    2.53
  -2   5   9    4.86    1.66
   2  -5  -9    2.07    0.91
   2  -5  -9    3.89    1.28
  -2   5   9    2.50    0.98
   2  -5  -9    3.19    0.94
   2  -5  -8  261.53    8.46
  -2   5   8  272.28    9.09
   2  -5  -8  257.81    8.39
   2  -5  -8  274.31    8.66
  -2   5   8  276.24   11.83
  -2   5   7  365.94   11.32
  -2   5   7  392.93   14.37
  -2   5   6   37.80    4.07
  -2   5   6   33.82    3.48
  -2   5   5    5.33    1.37
  -2   5   5    5.16    1.71
  -2   5   4  158.04    8.56
  -2   5   4  150.85    7.40
   2  -5  -3  212.65    9.84
   2  -5  -3  238.97   11.33
  -2   5   3  224.44    9.34
   2  -5  -2   17.07    2.45
  -2   5   2   13.21    1.96
  -2   5   2    9.83    2.23
  -2   5   2   14.34    2.41
   2  -5  -2   10.49    2.28
   2  -5  -1    4.11    1.43
  -2   5   1    4.39    1.53
  -2   5   1    7.48    1.75
   2  -5  -1    4.64    1.18
   2  -5  -1    1.76    1.85
   2  -5   0   62.89    4.52
   2  -5   0   66.43    5.53
  -2   5   0   60.18    4.43
  -2   5   0   63.87    5.13
   2  -5   1    3.31    1.12
  -2   5  -1    3.74    1.45
  -2   5  -1    4.66    1.30
   2  -5   1    7.25    1.96
  -2   5  -2  182.85    8.10
   2  -5   2  194.03   10.39
  -2   5  -2  204.55    9.77
   2  -5   2  182.75    8.38
  -2   5  -3  114.33    6.01
  -2   5  -3  120.48    7.30
   2  -5   3  119.56    6.46
   2  -5   3  114.02    7.67
  -2   5  -4   49.70    4.64
   2  -5   4   51.95    4.16
   2  -5   4   51.49    5.21
  -2   5  -5  188.82    9.59
   2  -5   5  197.73   10.96
  -2   5  -6  135.56    7.93
   2  -5   6  150.58    9.62
  -2   5  -7   93.11    4.03
  -2   5  -7   89.97    3.74
   2  -5   7   89.50    7.67
  -2   5  -7   80.53    5.97
  -2   5  -8  104.21    4.48
  -2   5  -8  102.97    4.13
  -2   5  -8  100.13    4.16
   2  -5   8   98.09    8.32
   2  -5   8   99.22    4.13
  -2   5  -9   90.22    4.24
  -2   5  -9   93.60    4.06
  -2   5  -9   86.36    3.80
   2  -5   9   85.57    8.00
   2  -5   9   88.59    3.90
   2  -5  10  484.02   21.61
  -2   5 -10  497.47   13.32
  -2   5 -10  472.37   13.56
   2  -5  10  505.93   13.89
  -2   5 -10  507.83   14.18
   2  -5  11   46.46    6.38
   2  -5  11   49.84    3.13
  -2   5 -11   45.77    2.92
  -2   5 -11   48.40    3.20
  -2   5 -11   48.93    2.76
  -2   5 -12  118.46    4.77
   2  -5  12  116.96    5.21
  -2   5 -12  116.60    5.02
  -2   5 -12  120.08    5.56
   2  -5  12  111.16    9.94
  -2   5 -13   55.25    3.66
  -2   5 -13   54.04    3.02
   2  -5  13   52.56    3.33
  -2   5 -14  147.72    6.50
  -2   5 -14  140.28    5.36
   2  -5  14  140.76    5.84
  -2   5 -15   47.02    3.49
  -2   5 -15   44.93    2.71
   2  -5  15   42.85    2.94
  -2   5 -16   12.43    1.86
   2  -5  16    9.30    1.54
  -2   5 -16    9.90    1.29
  -2   5 -17   58.83    3.87
   2  -5  17   62.18    3.30
  -2   5 -17   63.13    3.02
   2  -5  18   49.52    2.71
  -2   5 -18   55.23    3.48
  -2   5 -18   48.21    2.50
  -2   5 -18   51.96    2.55
  -2   5 -19  152.41    4.83
  -2   5 -19  166.26    6.19
   2  -5  19  157.43    5.07
  -2   4  20   22.32    1.48
  -2   4  20   20.16    1.42
   2  -4 -20   22.65    1.59
  -2   4  19   33.88    2.18
   2  -4 -19   33.16    2.23
  -2   4  18    1.40    0.93
   2  -4 -18    0.58    0.83
  -2   4  17   11.90    1.66
   2  -4 -17   12.23    1.66
   2  -4 -17   14.46    1.32
  -2   4  16  449.21   13.37
   2  -4 -16  435.10   12.93
   2  -4 -16  443.54   12.11
   2  -4 -15   61.65    3.80
  -2   4  15   63.20    3.96
   2  -4 -14    9.28    1.57
  -2   4  14    9.54    1.67
   2  -4 -14    8.45    1.66
  -2   4  13  114.11    6.87
  -2   4  13  118.54    8.48
   2  -4 -13  109.90    5.31
  -2   4  13  124.00    5.82
   2  -4 -13  124.03    5.23
  -2   4  12   26.72    3.38
   2  -4 -12   22.12    2.32
  -2   4  12   27.99    2.70
  -2   4  12   24.42    3.59
   2  -4 -12   29.96    2.44
  -2   4  11   34.74    3.78
   2  -4 -11   39.95    2.82
  -2   4  11   42.81    4.58
  -2   4  11   46.14    3.26
   2  -4 -11   42.99    2.89
  -2   4  10   67.29    5.04
   2  -4 -10   67.19    3.58
  -2   4  10   76.23    5.87
   2  -4 -10   62.21    3.57
  -2   4  10   68.52    3.98
  -2   4   9    5.07    1.54
  -2   4   9    7.53    1.38
   2  -4  -9    8.18    1.28
  -2   4   9    8.04    1.85
  -2   4   8  101.25    6.33
  -2   4   7  228.85    9.83
  -2   4   6   58.36    4.33
  -2   4   6   66.68    4.93
  -2   4   5   64.62    4.35
   2  -4  -5   65.64    4.11
  -2   4   5   64.17    4.93
  -2   4   4   52.45    3.80
   2  -4  -4   62.32    3.91
  -2   4   4   62.94    4.79
  -2   4   3  143.33    6.55
  -2   4   3  154.33    7.82
   2  -4  -3  155.60    6.64
   2  -4  -3  159.48    8.18
  -2   4   2    1.87    0.76
   2  -4  -2    2.41    1.03
   2  -4  -2    1.72    0.98
   2  -4  -2    1.27    1.42
  -2   4   2    0.83    1.26
   2  -4  -1  231.30    9.11
  -2   4   1  248.58   10.12
  -2   4   1  235.02    9.62
   2  -4  -1  251.26   10.57
   2  -4   0 1163.99   30.73
  -2   4   0 1259.68   32.51
  -2   4   0 1146.42   31.19
   2  -4   0 1268.32   33.36
   2  -4   1  819.55   22.83
  -2   4  -1  819.59   23.15
   2  -4   1  904.79   25.74
  -2   4  -1  879.83   24.58
   2  -4   2   14.36    1.99
  -2   4  -2   14.31    1.97
   2  -4   2   16.12    2.74
  -2   4  -2   17.72    2.63
   2  -4   3   46.89    3.47
  -2   4  -3   48.08    4.12
  -2   4  -3   43.50    3.38
   2  -4   3   43.47    4.42
   2  -4   4  855.11   23.52
  -2   4  -4  855.12   23.39
   2  -4   4  858.44   26.39
  -2   4  -4  881.14   24.92
   2  -4   5   27.53    2.80
  -2   4  -5   30.47    2.80
   2  -4   5   21.58    3.29
  -2   4  -5   22.85    2.91
   2  -4   6   36.10    3.34
  -2   4  -6   39.44    3.29
  -2   4  -6   38.36    3.76
   2  -4   6   39.43    4.51
  -2   4  -7   17.63    2.47
  -2   4  -7   18.92    2.40
   2  -4   7   21.70    3.60
   2  -4   8  156.36    9.95
  -2   4  -8  154.53    7.71
  -2   4  -9    6.52    0.95
   2  -4   9    8.37    2.52
  -2   4  -9    7.29    1.14
  -2   4 -10   21.49    1.83
  -2   4 -10   23.47    2.00
   2  -4  10   23.44    4.27
  -2   4 -10   24.52    1.81
  -2   4 -11   -0.18    0.64
  -2   4 -11   -0.60    0.66
   2  -4  11    1.01    0.88
   2  -4  11   -0.38    1.76
  -2   4 -11    0.91    0.70
  -2   4 -12    1.07    0.64
   2  -4  12    0.24    1.05
  -2   4 -12    0.59    0.53
   2  -4  12   -1.47    1.95
  -2   4 -12   -0.17    0.79
  -2   4 -13   20.60    2.02
   2  -4  13   21.61    2.12
  -2   4 -13   24.36    2.42
  -2   4 -13   22.00    1.88
  -2   4 -14    5.44    1.11
  -2   4 -14    5.07    1.37
   2  -4  14    5.95    1.34
  -2   4 -14    4.79    1.03
   2  -4  15  284.74    9.26
  -2   4 -15  282.46    8.84
  -2   4 -15  288.88   10.26
  -2   4 -16    3.97    1.00
   2  -4  16    3.97    1.35
  -2   4 -16    2.27    1.18
  -2   4 -17   -0.60    0.71
   2  -4  17    0.41    0.95
  -2   4 -17   -0.60    0.97
  -2   4 -18   -0.20    0.60
   2  -4  18    0.92    0.77
  -2   4 -18   -0.67    0.88
  -2   4 -18   -0.33    0.76
   2  -4  19   10.09    1.25
  -2   4 -19   13.36    1.79
  -2   4 -19   10.25    1.18
   2  -4  20    5.00    0.83
  -2   4 -20    4.46    0.99
  -2   4 -20    3.22    0.64
   2  -3 -20    5.09    0.98
  -2   3  20    5.77    0.88
   2  -3 -19    0.75    0.74
  -2   3  19    0.64    0.64
   2  -3 -18  108.88    4.77
  -2   3  18  110.54    4.79
   2  -3 -17   31.62    2.52
  -2   3  17   34.26    2.70
   2  -3 -16  170.09    6.74
  -2   3  16  187.31    7.16
   2  -3 -15    8.11    1.70
  -2   3  15    7.08    1.68
   2  -3 -14   57.49    3.54
   2  -3 -13   41.23    2.80
  -2   3  13   43.31    5.03
  -2   3  13   45.46    4.14
   2  -3 -13   34.81    2.80
   2  -3 -12  137.66    5.71
   2  -3 -12  142.58    5.66
  -2   3  12  155.47    9.31
  -2   3  12  149.50    7.63
   2  -3 -11  501.50   14.46
   2  -3 -11  521.96   14.39
  -2   3  11  549.45   19.33
  -2   3  11  525.75   17.06
  -2   3  10  293.46   12.22
   2  -3 -10  260.55    8.40
  -2   3   9   66.02    5.07
   2  -3  -9   68.15    5.19
   2  -3  -8   -0.05    0.95
  -2   3   8   -0.42    0.74
   2  -3  -7    0.99    0.97
  -2   3   7    0.89    0.82
   2  -3  -6   12.91    1.90
  -2   3   6   12.72    1.96
  -2   3   5    0.38    1.26
   2  -3  -5    0.07    0.81
  -2   3   5    1.51    0.90
  -2   3   4   92.68    5.32
  -2   3   4   94.75    4.80
   2  -3  -4   94.69    4.93
  -2   3   3   64.31    4.29
   2  -3  -3   56.77    3.65
  -2   3   3   62.10    3.60
   2  -3  -3   59.34    4.52
  -2   3   2 1473.29   37.11
  -2   3   2 1655.29   39.26
   2  -3  -2 1548.46   37.85
   2  -3  -2 1637.02   39.72
   2  -3  -2 1523.33   37.99
  -2   3   1 2073.17   48.67
   2  -3  -1 2091.92   49.31
  -2   3   0  102.44    5.33
  -2   3   0   90.12    4.86
   2  -3   0   99.68    5.57
  -2   3  -1  741.57   20.60
  -2   3  -1  714.48   20.01
   2  -3   1  758.36   21.62
   2  -3   1  724.94   19.27
  -2   3  -2  507.40   15.19
  -2   3  -2  497.34   14.47
   2  -3   2  513.46   16.22
   2  -3   2  455.11   13.62
  -2   3  -3   38.33    3.25
   2  -3   3   35.38    3.60
  -2   3  -3   36.32    2.86
   2  -3   3   35.32    2.61
  -2   3  -4   11.85    2.01
   2  -3   4   12.78    2.59
  -2   3  -4   13.33    1.79
   2  -3   4   11.98    1.56
  -2   3  -5  162.68    7.26
  -2   3  -5  166.93    7.05
   2  -3   5  176.58    8.81
   2  -3   5  171.43    6.87
  -2   3  -6  141.57    6.70
   2  -3   6  139.64    8.14
  -2   3  -6  141.78    6.53
   2  -3   6  141.68    6.37
  -2   3  -7   11.96    1.88
   2  -3   7   14.48    2.90
  -2   3  -7   13.65    1.99
   2  -3   7   14.20    1.97
  -2   3  -8  585.67   17.25
   2  -3   8  592.65   21.10
  -2   3  -8  569.42   17.92
   2  -3   8  593.09   18.13
   2  -3   9    0.27    1.22
  -2   3  -9    1.95    0.97
   2  -3   9    1.91    1.23
   2  -3  10   49.93    5.77
  -2   3 -11   61.54    3.16
   2  -3  11   59.72    6.38
  -2   3 -11   55.94    2.86
   2  -3  11   58.41    3.17
  -2   3 -11   60.01    3.33
  -2   3 -12   53.49    3.05
   2  -3  12   49.51    3.01
  -2   3 -12   53.46    2.82
   2  -3  12   52.29    6.32
  -2   3 -12   53.47    3.35
  -2   3 -13    0.19    0.82
  -2   3 -13    1.41    0.72
   2  -3  13    1.06    0.85
   2  -3  13    0.74    1.70
  -2   3 -13    1.75    0.80
  -2   3 -14   75.46    3.63
   2  -3  14   74.64    3.94
   2  -3  14   73.87    7.98
  -2   3 -14   73.60    4.36
  -2   3 -14   74.07    3.90
  -2   3 -15  270.72    8.51
  -2   3 -15  275.85    9.97
   2  -3  15  259.80    8.81
  -2   3 -16   11.82    1.43
   2  -3  16   10.70    1.60
  -2   3 -16   10.77    1.77
  -2   3 -17    0.36    0.66
  -2   3 -17   -0.54    0.83
   2  -3  17    1.76    0.99
  -2   3 -18   51.76    2.88
  -2   3 -18   45.59    2.88
  -2   3 -18   54.84    3.87
   2  -3  18   45.41    2.90
  -2   3 -19   13.69    1.48
  -2   3 -19   14.99    1.92
   2  -3  19   14.79    1.50
  -2   3 -20    5.76    0.92
  -2   3 -20    6.12    1.22
   2  -3  20    5.64    1.02
   2  -2 -21    0.72    0.48
  -2   2  21   -0.53    0.32
   2  -2 -20   26.79    1.87
  -2   2  20   24.17    1.65
   2  -2 -19   55.29    3.09
  -2   2  19   61.06    3.12
   2  -2 -18    5.40    1.30
  -2   2  18    5.32    1.22
  -2   2  17   56.82    3.49
   2  -2 -17   56.14    3.45
  -2   2  16   22.45    2.29
   2  -2 -16   20.48    2.39
   2  -2 -16   19.87    3.17
  -2   2  15   41.65    2.93
   2  -2 -15   44.79    4.50
   2  -2 -15   36.67    2.95
  -2   2  14   43.25    5.18
   2  -2 -14   33.58    2.77
   2  -2 -14   46.55    4.59
  -2   2  14   34.49    2.65
  -2   2  13   22.14    3.62
   2  -2 -13   16.14    1.82
   2  -2 -13   21.82    3.29
  -2   2  13   21.49    2.56
  -2   2  12   22.07    3.38
   2  -2 -12   19.45    3.48
   2  -2 -12   17.36    1.77
   2  -2 -12   23.11    3.11
  -2   2  12   19.16    2.63
  -2   2  12   17.20    1.95
  -2   2  11  735.67   24.33
   2  -2 -11  690.71   24.74
   2  -2 -11  813.49   23.52
   2  -2 -11  784.79   19.49
  -2   2  10   32.17    3.56
   2  -2 -10   29.47    3.69
  -2   2   9  113.56    6.64
   2  -2  -9  112.74    6.95
  -2   2   8  332.69   12.04
   2  -2  -8  312.67   12.26
   2  -2  -7    6.60    1.61
  -2   2   7    4.71    1.23
  -2   2   6  200.02    7.82
   2  -2  -6  180.45    7.88
  -2   2   5 1117.69   28.09
   2  -2  -5 1093.04   28.60
  -2   2   4  475.41   13.57
   2  -2  -4  468.51   14.04
  -2   2   4  480.44   14.42
   2  -2  -3    3.92    1.25
   2  -2  -3    4.42    1.00
  -2   2   3    3.86    1.17
  -2   2   3    3.70    0.80
   2  -2  -2   13.09    1.67
   2  -2  -2   15.45    1.97
  -2   2   2   14.48    1.87
  -2   2   2   15.10    1.43
  -2   2   1 2570.35   57.71
   2  -2  -1 2467.72   58.06
   2  -2  -1 2538.05   56.57
  -2   2   0 1342.29   31.15
   2  -2   0 1349.52   31.83
  -2   2   0 1223.10   30.85
   2  -2   0 1161.91   29.49
  -2   2  -1 4730.18  101.92
   2  -2   1 4809.66  102.94
  -2   2  -1 4344.33  101.57
   2  -2   1 4342.61  100.17
  -2   2  -2   52.78    3.29
   2  -2   2   52.69    3.86
  -2   2  -2   49.28    3.09
   2  -2   2   48.45    2.51
   2  -2   3   14.10    2.05
  -2   2  -3   16.62    1.82
  -2   2  -3   14.10    1.65
   2  -2   3   12.57    1.27
  -2   2  -4  136.29    5.79
   2  -2   4  138.46    6.88
  -2   2  -4  142.59    5.89
   2  -2   4  137.54    5.15
  -2   2  -5  698.17   18.99
   2  -2   5  728.19   21.36
  -2   2  -5  718.61   19.49
   2  -2   5  713.61   18.54
  -2   2  -6  116.43    5.16
   2  -2   6  118.60    6.86
  -2   2  -6  122.47    5.74
   2  -2   6  113.66    5.07
  -2   2  -7  293.31    9.50
  -2   2  -7  298.43   10.64
   2  -2   7  298.88   10.45
   2  -2   7  295.55   10.04
   2  -2   7  299.86   12.37
   2  -2   8   23.15    3.38
  -2   2  -8   24.96    2.72
   2  -2   8   29.26    2.97
   2  -2   8   31.63    2.87
  -2   2  -9  134.56    7.12
   2  -2   9  144.28    7.39
   2  -2   9  144.76    7.00
   2  -2   9  139.06    8.56
   2  -2  10  378.56   13.60
   2  -2  10  363.21   13.97
   2  -2  10  372.25   15.99
   2  -2  11    1.56    1.21
   2  -2  11    2.01    1.15
   2  -2  11    0.41    1.22
  -2   2 -12   12.46    1.28
   2  -2  12   11.57    2.52
   2  -2  12    9.60    2.84
  -2   2 -12   12.55    1.38
   2  -2  12   11.19    1.43
  -2   2 -12   12.48    1.57
   2  -2  13  123.91    9.90
  -2   2 -13  137.86    5.06
   2  -2  13  127.27    8.62
  -2   2 -13  139.12    5.91
   2  -2  13  128.30    5.22
  -2   2 -13  136.54    5.33
  -2   2 -14  198.91    6.69
  -2   2 -14  200.15    7.79
   2  -2  14  185.99   12.71
   2  -2  14  192.64    6.95
  -2   2 -14  197.39    7.00
  -2   2 -15  120.09    4.88
  -2   2 -15  116.75    5.83
   2  -2  15  104.27    9.79
   2  -2  15  118.14    5.10
  -2   2 -15  114.42    5.04
  -2   2 -16    0.79    0.69
   2  -2  16    2.01    1.01
  -2   2 -16   -0.68    0.99
  -2   2 -17    6.67    1.17
  -2   2 -17    7.73    1.59
   2  -2  17    6.37    1.35
  -2   2 -17    7.08    1.36
  -2   2 -18   -0.39    1.02
   2  -2  18    0.20    0.89
  -2   2 -18    0.32    0.88
  -2   2 -19    0.68    0.84
   2  -2  19    0.96    0.71
  -2   2 -19   -1.02    0.82
  -2   2 -20   70.84    4.16
  -2   2 -20   71.67    3.24
   2  -2  20   68.96    3.12
  -2   2 -21   24.34    1.57
  -2   1  21    0.85    0.36
   2  -1 -21    0.87    0.51
   2  -1 -20   82.54    3.50
   2  -1 -19  158.08    5.69
  -2   1  19  150.75    5.48
   2  -1 -18   14.42    1.81
   2  -1 -18   15.20    2.68
  -2   1  18   12.49    1.54
  -2   1  18   15.76    1.73
  -2   1  17   31.35    2.42
   2  -1 -17   31.33    2.66
   2  -1 -17   31.27    3.72
  -2   1  16   84.20    4.32
   2  -1 -16   83.81    4.35
   2  -1 -15   -0.55    1.38
   2  -1 -15   -0.12    0.97
  -2   1  15    0.25    0.88
   2  -1 -14  265.74   11.55
   2  -1 -14  233.24    8.13
  -2   1  14  233.58    8.28
   2  -1 -14  247.12   14.21
  -2   1  14  255.48   13.69
   2  -1 -13   43.27    4.25
   2  -1 -13   34.92    4.98
   2  -1 -13   47.68    2.84
  -2   1  13   38.49    2.83
  -2   1  13   44.73    5.20
   2  -1 -12  392.20   14.00
  -2   1  12  349.05   11.95
  -2   1  12  388.31   15.86
  -2   1  12  334.92   10.79
   2  -1 -12  391.49   10.67
   2  -1 -12  349.56   16.26
   2  -1 -11  327.26    9.42
  -2   1  11  342.17   13.99
  -2   1  10  279.86   11.71
   2  -1 -10  257.55   12.26
  -2   1   9  281.50   11.17
   2  -1  -9  261.37   11.69
  -2   1   8  140.89    6.94
   2  -1  -8  130.87    7.28
  -2   1   7  641.61   18.53
   2  -1  -7  635.27   19.42
  -2   1   6  151.10    6.43
   2  -1  -6  148.53    7.01
  -2   1   5 1141.44   27.84
   2  -1  -5 1072.64   28.46
  -2   1   4  275.15    8.63
   2  -1  -4  272.17    9.31
  -2   1   3 1073.96   26.30
   2  -1  -3 1129.20   27.50
  -2   1   2 1383.54   32.95
  -2   1   2 1458.93   34.31
   2  -1  -2 1437.47   34.29
   2  -1  -2 1446.41   34.36
   2  -1  -1    4.28    1.09
   2  -1  -1    4.75    1.01
  -2   1   1    4.66    1.05
  -2   1   1    5.39    0.69
   2  -1   0  169.83    6.15
  -2   1   0  180.17    5.99
  -2   1  -1   11.67    1.41
   2  -1   1   15.24    1.82
   2  -1   1   12.27    0.89
  -2   1  -1   16.93    1.62
   2  -1   2  743.27   17.76
   2  -1   2  835.16   20.47
  -2   1  -2  756.09   19.52
  -2   1  -2  802.77   19.41
   2  -1   3  541.99   13.44
   2  -1   3  588.21   16.20
  -2   1  -3  567.50   15.12
  -2   1  -3  568.23   14.63
   2  -1   4  100.84    3.87
   2  -1   4  105.11    3.69
   2  -1   4  102.63    5.27
  -2   1  -4  103.59    4.67
  -2   1  -4  104.75    4.14
   2  -1   5  206.13    6.80
   2  -1   5  214.80    8.51
  -2   1  -5  211.83    7.63
  -2   1  -5  210.54    6.64
   2  -1   6    9.96    1.35
   2  -1   6    9.40    1.83
  -2   1  -6   11.45    1.66
  -2   1  -6    8.36    1.06
   2  -1   7 1242.30   30.92
   2  -1   7 1302.37   33.50
  -2   1  -7 1226.41   31.58
  -2   1  -7 1219.23   28.91
   2  -1   8  252.74    9.36
  -2   1  -8  250.16    9.72
   2  -1   8  255.97   11.02
   2  -1   9  394.88   15.33
   2  -1   9  398.45   13.36
  -2   1  -9  376.44   13.50
   2  -1  10   35.50    4.29
   2  -1  10   37.54    3.64
   2  -1  11  491.54   19.53
   2  -1  11  533.07   17.89
  -2   1 -12    0.42    0.59
  -2   1 -12   -0.73    0.56
   2  -1  12   -1.02    1.58
   2  -1  12   -0.15    0.79
   2  -1  13    6.70    2.13
  -2   1 -13    6.40    1.01
   2  -1  13    6.99    1.16
  -2   1 -13    6.41    1.04
   2  -1  13    6.83    2.96
  -2   1 -13    6.49    1.28
   2  -1  14   39.97    4.73
  -2   1 -14   36.93    2.41
   2  -1  14   35.72    2.52
  -2   1 -14   38.08    2.54
   2  -1  14   33.24    5.17
  -2   1 -14   37.12    2.97
   2  -1  15  138.43    9.55
  -2   1 -15  147.59    5.51
  -2   1 -15  151.18    6.72
  -2   1 -15  143.78    5.64
   2  -1  15  130.27    5.44
  -2   1 -16    2.70    0.86
   2  -1  16    3.42    1.04
  -2   1 -16    3.14    1.18
  -2   1 -17    0.92    0.67
  -2   1 -17    1.17    1.00
  -2   1 -17    0.62    0.95
   2  -1  17   -0.37    0.80
  -2   1 -18    5.42    1.43
   2  -1  18    7.42    1.21
  -2   1 -18    8.39    1.85
   2  -1  19   14.18    1.53
  -2   1 -19   12.32    1.55
  -2   1 -19   14.45    2.09
  -2   1 -20   31.07    2.21
  -2   1 -20   42.28    3.18
  -2   1 -21   37.21    2.15
   2   0 -21    0.51    0.50
   2   0 -20    9.21    1.16
   2   0 -19    2.18    1.25
  -2   0  19    0.27    0.66
   2   0 -19    2.16    0.92
  -2   0  18    3.58    0.95
  -2   0  18    1.74    1.02
   2   0 -18    2.17    1.16
   2   0 -18    3.27    1.09
  -2   0  17   10.08    1.62
   2   0 -17   12.35    1.74
   2   0 -17   14.16    2.60
  -2   0  16   50.31    3.25
   2   0 -16   53.47    4.92
   2   0 -16   43.47    3.07
  -2   0  15    2.74    1.03
   2   0 -15    2.02    0.95
   2   0 -15    4.08    1.46
   2   0 -14   19.10    4.00
  -2   0  14   29.28    4.43
   2   0 -14   33.31    2.42
   2   0 -14   31.31    3.67
  -2   0  14   22.99    2.23
  -2   0  13   18.51    3.59
   2   0 -13   15.80    1.64
  -2   0  13   12.00    1.74
   2   0 -13   15.70    2.51
   2   0 -13   11.44    2.97
  -2   0  12   11.10    2.66
  -2   0  12    9.01    1.48
  -2   0  12   10.13    1.55
   2   0 -12   10.61    1.31
   2   0 -12    6.31    2.57
   2   0 -12   10.20    2.09
  -2   0  11   50.21    4.91
   2   0 -11   44.46    5.19
  -2   0  10  715.62   22.63
   2   0 -10  712.76   24.09
  -2   0   9   68.26    4.97
   2   0  -9   61.88    5.39
  -2   0   8    5.48    1.39
   2   0  -8    3.77    1.65
  -2   0   7    0.06    0.82
   2   0  -7    0.71    1.10
  -2   0   6 1897.84   45.67
   2   0  -6 1907.10   46.79
  -2   0   5   15.84    1.75
   2   0  -5   11.13    1.82
  -2   0   4 2002.85   46.80
   2   0  -4 2032.91   47.97
  -2   0   3  313.21    9.00
   2   0  -3  325.32   10.07
   2   0  -2   49.80    2.55
  -2   0   2   44.24    2.16
   2   0  -2   52.37    2.98
   2   0  -1 1343.24   30.87
  -2   0   1 1310.74   29.92
   2   0  -1 1315.36   31.51
  -2   0   0  103.83    2.89
   2   0   0  112.37    4.04
   2   0   1 1273.36   29.95
  -2   0  -2 1037.06   24.95
   2   0   2 1121.72   25.93
   2   0   3   53.82    1.93
  -2   0  -3   55.16    2.33
   2   0   3   55.40    3.15
   2   0   4   13.47    1.04
  -2   0  -4   12.35    1.02
   2   0   4   15.40    1.86
   2   0   5  262.85    7.48
  -2   0  -5  262.57    8.56
  -2   0  -5  245.31    6.57
   2   0   5  271.57    9.30
   2   0   6  220.54    7.13
  -2   0  -6  219.00    8.01
  -2   0  -7   -0.53    0.90
   2   0   7    0.28    0.68
  -2   0  -8  311.92   11.20
   2   0   8  311.49   10.32
   2   0   9   31.04    2.83
  -2   0  -9   28.72    3.13
   2   0  10  258.21   10.18
   2   0  11  500.96   19.12
   2   0  11  513.73   17.06
   2   0  12    0.03    0.95
   2   0  12    0.32    1.36
   2   0  13  124.95    7.92
  -2   0 -13  120.58    4.59
   2   0  13  113.92    4.55
  -2   0 -13  115.42    4.59
   2   0  13  119.31    9.12
  -2   0 -13  113.33    5.34
   2   0  14    0.06    1.09
  -2   0 -14    0.23    0.54
   2   0  14    2.20    1.00
  -2   0 -14    1.89    0.71
  -2   0 -14    0.24    0.91
   2   0  14    0.82    1.69
   2   0  15    2.37    1.50
  -2   0 -15    2.31    0.76
   2   0  15    2.75    0.96
  -2   0 -15    2.42    0.78
  -2   0 -15    1.69    0.88
   2   0  15    1.39    1.70
  -2   0 -16    4.99    1.10
  -2   0 -16    4.32    1.47
  -2   0 -16    2.61    1.21
   2   0  16    5.16    1.89
   2   0  16    3.71    1.10
  -2   0 -17    6.45    1.33
   2   0  17    6.66    1.22
  -2   0 -17    8.11    1.81
  -2   0 -18   22.89    2.36
  -2   0 -18   25.91    2.94
  -2   0 -19   -0.12    0.88
  -2   0 -20   52.68    2.97
  -2   0 -21   52.08    2.67
  -2   0 -22   -0.56    0.53
  -2  -1  20   35.07    2.04
   2   1 -20   40.53    3.24
   2   1 -20   36.41    2.09
  -2  -1  19   52.71    2.90
   2   1 -19   59.39    4.44
   2   1 -19   51.49    2.86
  -2  -1  18    5.33    1.28
   2   1 -18    2.94    1.63
   2   1 -18    3.27    1.04
  -2  -1  17    1.99    1.03
   2   1 -17    1.88    0.85
  -2  -1  16   52.57    3.47
   2   1 -16   60.44    5.08
   2   1 -15  150.69    5.76
   2   1 -15  157.31    8.48
  -2  -1  15  138.70    6.00
   2   1 -14  375.00   19.35
  -2  -1  14  410.36   18.69
   2   1 -14  414.69   11.72
   2   1 -14  427.13   15.16
  -2  -1  14  401.28   12.21
  -2  -1  13   16.22    3.36
   2   1 -13   16.35    3.85
   2   1 -13   20.27    1.75
   2   1 -13   18.64    2.67
  -2  -1  13   18.51    2.03
  -2  -1  12   83.23    6.99
   2   1 -12   78.11    7.36
   2   1 -12   79.74    5.16
  -2  -1  12   75.10    3.95
  -2  -1  12   66.34    3.74
  -2  -1  11   79.28    6.40
   2   1 -11   84.65    7.26
  -2  -1  10   32.25    3.77
   2   1 -10   31.85    4.19
   2   1  -9    2.64    1.63
  -2  -1   9    4.09    1.32
   2   1  -8    3.37    1.61
  -2  -1   8    5.06    1.42
  -2  -1   7 1841.92   44.71
   2   1  -7 1740.58   45.68
  -2  -1   6  423.95   13.35
   2   1  -6  428.07   14.26
  -2  -1   5 2236.64   51.20
   2   1  -5 2079.10   51.95
  -2  -1   4  133.97    5.38
   2   1  -4  137.16    5.97
  -2  -1   3  260.09    8.02
   2   1  -3  267.22    8.77
  -2  -1   2 2006.54   46.17
   2   1  -2 2059.97   47.16
  -2  -1   1 1729.52   39.85
   2   1  -1 1811.87   40.89
   2   1   0 1231.22   28.61
  -2  -1   0 1190.03   27.59
   2   1   0 1186.86   27.32
  -2  -1  -1  528.08   13.31
  -2  -1  -1  557.63   12.69
   2   1   1  510.17   12.81
  -2  -1  -2  278.75    6.95
  -2  -1  -2  257.85    7.64
  -2  -1  -3  713.72   16.78
   2   1   3  707.91   16.60
  -2  -1  -3  706.95   17.74
   2   1   4  583.14   14.28
   2   1   5  227.97    6.83
  -2  -1  -6  118.37    5.43
   2   1   6  128.03    4.81
  -2  -1  -7   80.30    4.59
   2   1   7   84.92    4.03
   2   1   8   35.11    2.69
  -2  -1  -8   39.33    3.30
   2   1   9   59.46    3.87
   2   1  10  324.56   11.62
   2   1  11   17.92    2.48
   2   1  12   43.94    4.08
   2   1  13   32.87    3.84
  -2  -1 -13   34.16    2.19
  -2  -1 -14  203.09    7.21
  -2  -1 -14  194.79    6.83
  -2  -1 -14  221.90    7.06
   2   1  14  206.35   10.91
  -2  -1 -14  202.72    6.77
  -2  -1 -15  161.69    6.24
  -2  -1 -15  156.14    5.88
   2   1  15  149.85   11.12
   2   1  15  164.40   10.04
  -2  -1 -16  127.25    5.57
  -2  -1 -16  130.47    5.28
   2   1  16  121.31   10.25
   2   1  16  134.72    9.43
  -2  -1 -17    5.12    1.34
  -2  -1 -17    2.90    1.05
  -2  -1 -18   21.09    2.16
  -2  -1 -18   21.08    1.95
  -2  -1 -19    2.15    1.09
  -2  -1 -20    8.87    1.40
  -2  -1 -21   16.32    1.57
  -2  -1 -22   37.50    1.97
   2   2 -20   16.15    1.32
  -2  -2  20   18.74    1.54
   2   2 -20   20.16    2.31
  -2  -2  19    0.88    0.81
   2   2 -19    2.13    0.83
   2   2 -19    2.04    1.15
  -2  -2  18    3.80    1.15
   2   2 -18    4.43    1.03
   2   2 -18    2.98    1.57
  -2  -2  17    6.89    1.47
   2   2 -17    5.07    1.01
   2   2 -17    6.03    2.02
   2   2 -16  263.03   11.34
   2   2 -16  258.27    8.24
  -2  -2  16  254.12    8.80
   2   2 -15  186.54    9.12
   2   2 -15  190.38    6.60
  -2  -2  15  178.66    7.07
  -2  -2  14  107.88    9.02
  -2  -2  14  102.93    4.96
   2   2 -14  109.63    4.57
   2   2 -14  115.42    6.75
  -2  -2  13   11.71    3.10
  -2  -2  13   11.11    1.65
   2   2 -13   11.51    1.29
   2   2 -13    9.46    2.90
  -2  -2  13   15.22    1.80
   2   2 -13   12.13    2.09
   2   2 -12   26.84    3.00
  -2  -2  12   25.39    2.22
  -2  -2  12   31.58    2.31
   2   2 -12   24.39    1.87
   2   2 -12   27.76    4.62
  -2  -2  12   33.98    4.56
  -2  -2  11   -0.08    0.98
   2   2 -11    2.69    1.04
  -2  -2  11    2.47    0.96
   2   2 -11    1.83    1.86
  -2  -2  11    2.64    1.47
   2   2 -10   93.94    7.61
  -2  -2  10   96.89    7.01
   2   2  -9    9.33    2.48
  -2  -2   9   12.04    2.34
   2   2  -8    1.42    1.76
  -2  -2   8    0.48    1.01
   2   2  -7    3.04    1.57
  -2  -2   7    5.43    1.59
   2   2  -6    2.95    1.39
  -2  -2   6    3.87    1.32
   2   2  -5  512.44   15.89
  -2  -2   5  507.71   15.25
  -2  -2   4    2.41    0.87
   2   2  -4    1.46    0.98
  -2  -2   3 1609.53   38.69
   2   2  -3 1642.45   39.20
  -2  -2   2 1323.31   31.55
   2   2  -2 1306.49   31.72
  -2  -2   2 1319.92   29.66
  -2  -2   1  522.75   13.79
  -2  -2   1  534.13   13.87
   2   2  -1  522.97   13.82
   2   2   0 1013.99   24.53
  -2  -2   0 1059.85   24.84
  -2  -2   0 1041.34   23.72
  -2  -2  -1 1514.09   33.98
  -2  -2  -1 1495.84   33.14
  -2  -2  -2 1156.13   27.19
  -2  -2  -2 1144.21   26.71
  -2  -2  -3 1676.57   38.76
  -2  -2  -3 1665.98   38.55
   2   2   4 1008.76   23.43
   2   2   4 1051.88   24.48
  -2  -2  -4  991.37   24.75
  -2  -2  -4 1014.11   24.78
  -2  -2  -5   23.83    2.02
   2   2   5   24.97    1.84
   2   2   5   19.62    1.02
  -2  -2  -6  533.99   15.51
   2   2   6  554.73   14.84
   2   2   7  252.95    8.54
   2   2   8  185.52    7.28
   2   2   9  190.59    7.81
   2   2  10  717.88   20.80
   2   2  11  119.14    6.60
   2   2  12    8.55    1.95
  -2  -2 -13  118.46    4.96
  -2  -2 -13  117.42    4.75
   2   2  13  126.82    7.63
  -2  -2 -14  189.27    6.90
  -2  -2 -14  182.40    6.69
   2   2  14  206.30   10.62
  -2  -2 -15   44.54    2.99
  -2  -2 -15   44.36    2.94
   2   2  15   47.95    5.20
  -2  -2 -16  195.53    7.12
  -2  -2 -16  199.06    7.39
   2   2  16  208.46   11.73
  -2  -2 -17    5.25    1.36
  -2  -2 -17    5.26    1.45
  -2  -2 -18    9.43    1.46
  -2  -2 -18    8.41    1.52
  -2  -2 -19   28.51    2.40
  -2  -2 -19   20.26    1.97
  -2  -2 -20    0.97    0.68
  -2  -2 -20    1.40    0.96
  -2  -2 -21   22.20    1.84
  -2  -2 -22    1.47    0.64
  -2  -3  20   10.48    1.08
   2   3 -20   14.78    1.87
  -2  -3  19    0.39    0.77
   2   3 -19    1.26    1.03
   2   3 -19    0.08    0.54
  -2  -3  18   -0.80    0.87
   2   3 -18   -1.45    1.40
   2   3 -18    0.17    0.67
  -2  -3  17    0.64    0.90
   2   3 -17    1.11    1.53
   2   3 -17    0.93    0.80
   2   3 -16   40.44    2.50
  -2  -3  16   36.36    2.94
   2   3 -16   39.53    3.95
  -2  -3  15    1.90    1.15
   2   3 -15    3.36    1.63
   2   3 -15    0.75    0.80
  -2  -3  14    2.81    1.20
   2   3 -14    3.69    1.00
   2   3 -14    2.94    1.27
   2   3 -14    3.86    0.94
  -2  -3  13   99.21    8.61
  -2  -3  13  100.90    8.72
   2   3 -13   98.97    4.18
   2   3 -13  101.27    5.96
  -2  -3  13  102.97    4.82
  -2  -3  13   99.87    4.60
  -2  -3  12    0.00    0.57
   2   3 -12    0.34    0.54
   2   3 -12    0.04    1.06
  -2  -3  12    0.72    1.07
   2   3 -12    1.28    2.01
  -2  -3  12    1.53    1.75
  -2  -3  12   -0.57    1.21
  -2  -3  11    1.01    0.50
   2   3 -11    0.43    0.42
   2   3 -11    0.46    0.83
  -2  -3  11    1.67    1.36
  -2  -3  11   -0.09    0.81
   2   3 -11    2.86    2.10
  -2  -3  10    0.22    1.00
  -2  -3  10    2.19    1.40
   2   3 -10    3.03    1.48
  -2  -3   9   40.30    3.99
   2   3  -9   49.86    4.14
   2   3  -9   46.31    5.36
  -2  -3   9   52.14    4.95
  -2  -3   8    2.71    1.25
   2   3  -8    2.25    1.48
  -2  -3   8   -0.36    1.00
   2   3  -8    2.18    1.28
  -2  -3   7  111.69    5.81
  -2  -3   7  109.99    6.72
   2   3  -7  108.79    6.01
   2   3  -7  106.16    7.04
  -2  -3   6  429.00   13.25
  -2  -3   6  457.36   15.08
   2   3  -6  428.76   15.29
   2   3  -6  426.02   14.04
  -2  -3   5  190.15    6.93
  -2  -3   5  193.63    8.28
   2   3  -5  186.34    8.46
  -2  -3   4   99.99    4.19
  -2  -3   4   98.12    5.27
  -2  -3   4  103.85    5.34
   2   3  -4   98.19    5.38
  -2  -3   3  493.71   13.02
  -2  -3   3  518.90   15.01
  -2  -3   3  520.34   14.91
   2   3  -3  498.53   14.80
  -2  -3   2  143.99    4.64
   2   3  -2  151.51    5.95
  -2  -3   1  935.31   22.04
   2   3  -1  984.52   23.60
  -2  -3   1  996.36   24.41
  -2  -3   0    8.85    0.81
   2   3   0    9.27    1.08
   2   3   0   11.54    1.59
  -2  -3   0   11.80    1.50
   2   3   1 1098.72   26.66
   2   3   1 1152.16   28.30
  -2  -3  -1 1183.82   28.57
  -2  -3  -1 1206.34   26.35
   2   3   2  267.78    8.11
   2   3   2  244.15    6.40
  -2  -3  -2  251.80    8.33
  -2  -3  -2  262.08    7.07
  -2  -3  -3   25.30    2.19
   2   3   3   27.50    2.06
   2   3   3   19.96    1.05
  -2  -3  -4 1859.33   42.51
   2   3   4 1722.76   40.98
   2   3   5  227.02    7.02
  -2  -3  -5  235.18    8.41
   2   3   5  244.74    8.09
   2   3   6  114.00    4.06
  -2  -3  -6  126.98    5.82
   2   3   6  122.41    5.35
   2   3   7  368.70    9.45
   2   3   7  407.91   12.14
   2   3   8    8.62    1.56
   2   3   9   23.48    2.52
   2   3  10  264.28   10.43
   2   3  11   54.23    4.37
   2   3  12    3.82    1.37
  -2  -3 -13    0.75    0.87
   2   3  13    0.28    0.99
  -2  -3 -13    1.77    0.90
  -2  -3 -14   34.97    2.70
  -2  -3 -14   33.20    2.54
  -2  -3 -15  652.55   17.71
  -2  -3 -15  640.38   17.50
   2   3  15  675.13   23.35
  -2  -3 -16  338.66   10.63
  -2  -3 -16  321.54   10.33
   2   3  16  326.93   15.30
  -2  -3 -17   23.27    2.33
  -2  -3 -17   19.10    2.09
  -2  -3 -18    5.63    1.33
  -2  -3 -18    5.30    1.25
  -2  -3 -19   22.87    2.31
  -2  -3 -19   27.56    2.28
  -2  -3 -20   17.36    1.70
  -2  -3 -20   17.74    1.88
  -2  -3 -21    7.14    1.09
  -2  -3 -21    5.79    0.97
  -2  -3 -22    0.85    0.54
   2   4 -20   28.51    2.47
  -2  -4  20   29.39    1.71
   2   4 -19    6.26    1.53
  -2  -4  19    6.84    1.11
   2   4 -18   49.38    2.53
  -2  -4  18   53.08    3.09
   2   4 -18   59.48    4.42
  -2  -4  17    2.29    1.07
   2   4 -17    0.84    1.20
   2   4 -17    0.93    0.71
   2   4 -16   34.87    2.24
   2   4 -16   33.49    3.57
  -2  -4  16   31.19    2.68
  -2  -4  15    6.26    1.55
   2   4 -15    7.44    1.17
   2   4 -15   10.64    2.20
   2   4 -15    6.48    1.10
  -2  -4  14   31.46    2.73
   2   4 -14   33.30    2.28
  -2  -4  14   35.36    2.55
   2   4 -14   32.17    3.39
  -2  -4  13   83.78    4.04
  -2  -4  13   90.96    8.32
  -2  -4  13   85.78    4.43
   2   4 -13   83.74    3.73
   2   4 -13   76.05    5.15
  -2  -4  12   24.76    2.06
   2   4 -12   24.61    2.82
  -2  -4  12   30.53    4.69
  -2  -4  12   20.87    4.09
  -2  -4  12   24.91    2.35
   2   4 -12   24.05    1.83
  -2  -4  11  129.96    5.08
   2   4 -11  129.97    4.78
   2   4 -11  137.91    6.40
  -2  -4  11  145.23   10.06
  -2  -4  11  145.67    9.88
   2   4 -11  125.00   10.02
  -2  -4  11  143.37    5.58
   2   4 -10   68.58    4.05
  -2  -4  10   64.77    3.42
  -2  -4  10   70.41    3.22
   2   4 -10   64.98    6.77
  -2  -4  10   64.89    6.34
  -2  -4  10   72.07    6.48
   2   4  -9   33.51    3.69
   2   4  -9   37.80    4.96
  -2  -4   9   41.29    4.74
  -2  -4   9   40.92    4.67
  -2  -4   8   83.36    5.50
   2   4  -8   82.31    5.72
   2   4  -8   85.77    7.01
  -2  -4   8   88.97    6.64
  -2  -4   8   91.21    6.72
  -2  -4   7  240.06    9.72
   2   4  -7  231.75   11.45
   2   4  -7  241.18   10.38
  -2  -4   7  257.76   11.50
  -2  -4   7  263.88   11.47
   2   4  -6   17.69    2.56
   2   4  -6   15.04    2.69
  -2  -4   6   19.73    2.27
  -2  -4   6   22.34    3.03
  -2  -4   6   25.97    3.20
  -2  -4   5  446.08   13.48
   2   4  -5  422.49   15.31
   2   4  -5  446.18   14.94
  -2  -4   5  461.07   15.45
  -2  -4   4   34.65    2.57
   2   4  -4   33.40    3.27
   2   4  -4   33.00    3.37
  -2  -4   4   32.44    3.29
  -2  -4   3  105.10    4.54
   2   4  -3  101.20    5.48
   2   4  -3  119.22    6.05
  -2  -4   3  110.03    5.86
  -2  -4   2   48.03    2.68
  -2  -4   2   53.38    3.80
   2   4  -2   50.23    3.38
   2   4  -2   50.93    3.71
   2   4  -1    1.92    1.02
  -2  -4   1    4.24    1.21
  -2  -4   1    1.78    0.60
   2   4  -1    1.22    0.72
   2   4   0    0.40    0.79
  -2  -4   0   -0.33    0.74
  -2  -4   0    0.28    0.56
   2   4   0    0.60    0.43
  -2  -4  -1  233.09    8.60
   2   4   1  220.71    6.38
  -2  -4  -2  134.34    6.10
   2   4   2  129.26    5.72
  -2  -4  -3   66.93    4.14
   2   4   3   60.24    3.65
  -2  -4  -4   -0.01    0.69
   2   4   4    0.32    0.79
  -2  -4  -5  143.73    6.62
   2   4   5  130.23    5.51
   2   4   6  122.61    5.89
  -2  -4  -6  131.24    6.47
   2   4   6  115.71    4.93
   2   4   7   40.86    3.32
  -2  -4  -7   42.45    3.67
   2   4   7   38.09    2.52
   2   4   8  291.54   10.75
   2   4   9  257.11   10.29
   2   4  10    0.57    0.81
   2   4  11  345.28   13.33
   2   4  12   52.60    4.68
  -2  -4 -12   51.64    3.12
  -2  -4 -12   54.66    3.20
  -2  -4 -13   50.82    2.74
  -2  -4 -13   52.00    2.79
   2   4  13   55.89    5.10
  -2  -4 -13   52.84    3.27
  -2  -4 -13   53.71    3.28
  -2  -4 -14  138.53    5.10
  -2  -4 -14  129.24    4.99
  -2  -4 -14  138.46    5.69
   2   4  14  141.43    8.75
  -2  -4 -14  126.45    5.65
   2   4  15  116.37    8.22
  -2  -4 -15  118.83    5.32
  -2  -4 -15  104.94    5.02
  -2  -4 -15  111.83    4.52
  -2  -4 -16   24.52    2.45
  -2  -4 -16   25.81    2.48
  -2  -4 -17   32.83    2.72
  -2  -4 -17   39.97    3.06
  -2  -4 -18   32.05    2.63
  -2  -4 -18   31.38    2.64
  -2  -4 -19   13.44    1.66
  -2  -4 -19   12.31    1.75
  -2  -4 -20   15.49    1.69
  -2  -4 -20   18.30    1.79
  -2  -4 -21    6.28    1.01
  -2  -4 -21    3.59    0.91
  -2  -4 -22   61.44    2.50
  -2  -4 -22   59.98    2.59
   2   4  22   64.35    2.86
   2   5 -19   48.05    3.38
  -2  -5  19   44.45    2.37
   2   5 -18   23.04    2.68
  -2  -5  18   18.13    1.75
   2   5 -17   12.11    2.08
  -2  -5  17   11.71    1.56
   2   5 -16   18.53    1.54
   2   5 -16   20.19    2.80
  -2  -5  16   16.26    1.93
   2   5 -15  364.54    9.74
  -2  -5  15  321.68   10.58
   2   5 -15  349.92   12.71
   2   5 -15  312.21    9.61
   2   5 -14    0.91    1.14
  -2  -5  14    2.07    1.17
  -2  -5  14    3.02    0.95
   2   5 -14    1.61    0.69
   2   5 -13   -0.41    1.02
  -2  -5  13    1.60    1.22
  -2  -5  13   -0.21    0.56
   2   5 -13    0.15    0.58
   2   5 -12    4.83    0.92
  -2  -5  12    4.93    2.63
   2   5 -12    5.98    1.60
  -2  -5  12    7.28    1.13
  -2  -5  12    6.05    1.40
   2   5 -11    1.59    0.69
  -2  -5  11    1.39    1.50
   2   5 -11    1.67    0.93
  -2  -5  11    3.52    0.88
  -2  -5  11    0.97    1.01
   2   5 -10    2.75    0.72
   2   5 -10    3.51    1.27
  -2  -5  10    2.38    1.02
  -2  -5  10    2.41    0.70
  -2  -5  10    3.27    1.77
   2   5  -9   11.12    1.61
  -2  -5   9   10.46    1.43
   2   5  -9    5.37    1.93
  -2  -5   9   11.11    2.66
  -2  -5   9    9.71    1.12
   2   5  -8  478.99   19.75
   2   5  -8  504.51   18.13
  -2  -5   8  547.49   20.03
   2   5  -7    1.24    1.34
  -2  -5   7    2.75    1.23
   2   5  -7    2.34    1.36
   2   5  -6  240.25   11.46
   2   5  -6  253.17   11.14
  -2  -5   6  247.03    9.80
  -2  -5   6  236.64   11.33
   2   5  -5  566.03   19.56
   2   5  -5  596.98   19.49
  -2  -5   5  630.00   20.22
  -2  -5   5  595.20   17.64
  -2  -5   4   10.24    1.63
   2   5  -4   10.83    2.21
   2   5  -4   12.96    2.25
  -2  -5   4   10.00    2.12
   2   5  -3    7.83    1.78
  -2  -5   3    4.81    1.08
  -2  -5   3    6.93    1.82
   2   5  -3    8.30    1.92
  -2  -5   2   23.73    2.22
   2   5  -2   22.40    2.43
  -2  -5   2   23.60    2.85
   2   5  -2   25.82    3.11
   2   5  -1  107.15    5.03
   2   5  -1  115.82    6.35
  -2  -5   1  122.85    6.49
  -2  -5   1  106.44    4.83
  -2  -5   0   13.29    1.65
  -2  -5   0   13.23    2.15
   2   5   0   12.28    2.08
  -2  -5  -1   86.22    4.26
  -2  -5  -1   84.32    5.19
   2   5   1   81.87    5.03
  -2  -5  -2    4.57    1.55
   2   5   2    4.43    1.58
  -2  -5  -3   42.53    3.71
   2   5   3   34.82    3.20
  -2  -5  -4   37.18    3.52
   2   5   4   32.14    2.95
  -2  -5  -5  344.80   12.71
   2   5   5  341.50   11.57
   2   5   6  156.59    7.30
  -2  -5  -6  147.75    7.75
   2   5   6  143.93    6.51
   2   5   7   61.96    4.50
   2   5   7   57.99    3.68
  -2  -5  -7   59.48    4.77
   2   5   8    0.34    1.05
   2   5   9    0.01    0.96
   2   5  10    1.12    0.90
  -2  -5 -11   -0.60    0.80
   2   5  11    1.41    0.99
  -2  -5 -11    1.76    1.03
  -2  -5 -12   91.25    4.29
  -2  -5 -12   77.29    3.62
   2   5  12   96.20    6.66
  -2  -5 -12   80.80    3.69
  -2  -5 -12   85.89    4.20
   2   5  13   -0.10    1.14
  -2  -5 -13    0.85    0.58
  -2  -5 -13   -0.01    1.07
  -2  -5 -13    0.35    0.55
  -2  -5 -13    1.30    1.13
   2   5  14   11.71    2.50
  -2  -5 -14   10.13    1.34
  -2  -5 -14    9.10    1.21
  -2  -5 -14    8.65    1.55
  -2  -5 -14   10.11    1.62
   2   5  15   12.20    2.73
  -2  -5 -15   12.13    1.38
  -2  -5 -15    9.29    1.64
  -2  -5 -15   12.15    1.48
  -2  -5 -15   10.37    1.75
  -2  -5 -16    7.41    1.08
  -2  -5 -16    8.14    1.58
  -2  -5 -16    6.51    1.41
  -2  -5 -17    1.92    0.74
  -2  -5 -17    1.61    1.04
  -2  -5 -17    1.50    1.09
  -2  -5 -18    3.71    1.32
  -2  -5 -18    0.58    0.94
  -2  -5 -19   -0.02    0.88
  -2  -5 -19   -0.13    0.87
  -2  -5 -20   -0.03    0.80
  -2  -5 -20   -0.69    0.74
  -2  -5 -21    1.84    0.79
  -2  -5 -21    0.45    0.59
   2   5  21    1.02    0.74
   2   5  22   21.16    1.50
  -2  -5 -22   17.47    1.23
   2   6 -19   25.16    2.15
  -2  -6  19   23.51    1.52
   2   6 -18   25.44    2.50
  -2  -6  18   27.62    1.92
   2   6 -17   13.84    2.12
  -2  -6  17   15.34    1.68
  -2  -6  16    7.24    1.39
   2   6 -16    7.58    1.79
   2   6 -15  148.43    5.30
   2   6 -15  161.43    7.68
  -2  -6  15  154.65    6.14
   2   6 -14    0.21    0.61
  -2  -6  14   -0.26    0.74
   2   6 -14    1.53    1.30
  -2  -6  14   -1.08    1.08
   2   6 -13   24.30    1.90
  -2  -6  13   23.44    2.02
   2   6 -13   23.81    2.86
  -2  -6  13   25.43    2.41
   2   6 -12   23.30    1.86
  -2  -6  12   28.42    2.14
   2   6 -12   28.57    2.97
  -2  -6  12   23.57    2.38
  -2  -6  11  104.78    4.82
   2   6 -11   96.56    4.03
  -2  -6  11   99.61    4.29
  -2  -6  11   98.55    8.80
   2   6 -11   96.18    5.42
  -2  -6  10    0.41    1.92
  -2  -6  10    0.92    1.03
   2   6 -10    1.20    0.56
   2   6 -10    0.65    0.79
  -2  -6  10    1.56    0.69
  -2  -6   9    0.88    1.21
  -2  -6   9   -0.37    0.94
   2   6  -9    0.44    0.51
   2   6  -9    0.26    1.59
  -2  -6   9   -0.09    0.55
   2   6  -9    0.11    0.83
   2   6  -8  253.14   12.35
   2   6  -8  255.91    7.51
  -2  -6   8  254.05    7.73
  -2  -6   8  276.11   13.94
  -2  -6   8  250.72    8.08
   2   6  -8  247.12    8.54
   2   6  -7  115.18    7.86
  -2  -6   7  122.65    8.61
   2   6  -6   84.90    6.54
  -2  -6   6   95.71    7.27
   2   6  -5    2.79    1.81
  -2  -6   5    4.32    1.73
  -2  -6   4   89.89    5.27
   2   6  -4   93.59    6.64
  -2  -6   4   97.40    6.81
  -2  -6   3   47.84    3.63
   2   6  -3   48.22    4.58
  -2  -6   3   47.69    4.56
  -2  -6   2   88.89    4.96
   2   6  -2   87.20    6.23
  -2  -6   2   87.74    6.14
  -2  -6   1  405.54   13.07
   2   6  -1  417.04   15.27
  -2  -6   1  429.71   15.47
  -2  -6   0    0.08    0.73
   2   6   0    2.06    1.84
  -2  -6   0    0.13    1.16
   2   6   1  223.17    9.95
  -2  -6  -1  239.42   10.42
  -2  -6  -1  220.19    8.72
  -2  -6  -2    9.56    1.99
   2   6   2   10.57    2.21
  -2  -6  -3    4.20    1.64
   2   6   3   -0.16    1.27
  -2  -6  -4    6.18    1.91
   2   6   4    4.18    1.62
  -2  -6  -5  751.19   22.95
   2   6   5  703.52   21.29
  -2  -6  -6  659.23   20.93
   2   6   6  586.46   18.53
   2   6   7  301.00   12.09
   2   6   7  285.25   10.96
   2   6   8  119.96    7.07
   2   6   9    4.61    1.46
  -2  -6 -10    3.51    0.85
  -2  -6 -10    1.58    0.72
  -2  -6 -10    2.28    0.88
  -2  -6 -10    3.28    0.83
  -2  -6 -11    2.88    0.83
  -2  -6 -11    4.31    0.93
  -2  -6 -11    3.53    1.09
  -2  -6 -11    4.35    1.15
   2   6  11    3.25    1.37
  -2  -6 -12   92.35    4.17
  -2  -6 -12   94.54    4.75
  -2  -6 -12   99.39    4.81
   2   6  12   96.42    7.05
  -2  -6 -12   91.46    4.09
  -2  -6 -13  344.57   10.27
  -2  -6 -13  361.45   11.14
  -2  -6 -13  354.65   11.15
   2   6  13  367.53   15.46
  -2  -6 -13  325.64   10.08
  -2  -6 -14   40.29    2.64
  -2  -6 -14   35.80    3.01
  -2  -6 -14   37.45    2.97
   2   6  14   36.91    4.51
  -2  -6 -14   33.93    2.35
  -2  -6 -15  198.96    7.86
  -2  -6 -15  219.04    8.08
  -2  -6 -15  217.18    7.29
  -2  -6 -16   72.10    4.16
  -2  -6 -16   70.00    4.28
  -2  -6 -16   73.63    3.62
  -2  -6 -17  245.67    8.54
  -2  -6 -17  242.74    7.70
  -2  -6 -17  243.52    8.68
  -2  -6 -18    1.63    1.10
  -2  -6 -18    1.32    0.63
  -2  -6 -18   -0.38    1.01
  -2  -6 -19   31.85    2.52
   2   6  19   35.09    2.65
  -2  -6 -19   34.18    2.49
  -2  -6 -20   33.02    2.24
   2   6  20   33.29    2.31
  -2  -6 -20   32.48    2.17
  -2  -6 -21    0.30    0.55
   2   6  21    0.26    0.59
  -2  -6 -21    0.03    0.59
   2   7 -18    2.10    0.84
  -2  -7  18    1.72    0.63
   2   7 -17   23.59    2.41
  -2  -7  17   20.29    1.71
   2   7 -16    6.04    1.66
  -2  -7  16    2.62    0.94
   2   7 -15   20.73    1.57
   2   7 -15   21.48    2.51
  -2  -7  15   22.66    2.11
  -2  -7  14   10.56    1.27
  -2  -7  14    8.48    1.49
   2   7 -14   10.42    1.18
   2   7 -14   12.42    2.17
  -2  -7  13   74.83    4.11
  -2  -7  13   78.46    3.68
   2   7 -13   71.26    4.77
   2   7 -13   72.46    3.37
  -2  -7  12  105.31    4.95
  -2  -7  12  107.83    4.50
   2   7 -12   95.68    5.63
   2   7 -12  104.83    4.25
  -2  -7  11   42.65    3.00
  -2  -7  11   39.03    2.55
   2   7 -11   35.58    3.28
   2   7 -11   38.40    2.39
  -2  -7  10    4.27    0.98
  -2  -7  10    5.97    2.63
  -2  -7  10    4.22    1.12
   2   7 -10    3.19    0.74
   2   7 -10    4.42    1.43
   2   7  -9    0.98    0.70
   2   7  -9    0.11    0.83
  -2  -7   9   -1.86    1.13
  -2  -7   9   -0.20    0.67
  -2  -7   9    1.74    2.03
  -2  -7   8   82.79    4.01
   2   7  -8   85.07    4.41
   2   7  -8   85.94    3.66
   2   7  -8   76.95    7.10
  -2  -7   8   85.75    3.83
  -2  -7   7   74.15    3.41
  -2  -7   7   71.50    6.87
  -2  -7   7   72.91    3.53
   2   7  -7   64.69    3.67
   2   7  -7   65.22    3.08
   2   7  -7   59.12    6.05
  -2  -7   7   67.64    3.51
  -2  -7   6  115.05    4.37
  -2  -7   6  100.41    4.26
   2   7  -6  103.24    4.59
  -2  -7   6  101.52    4.41
  -2  -7   6  108.26    8.36
   2   7  -6  107.08    4.09
   2   7  -6  105.94    7.96
  -2  -7   5    4.79    1.98
  -2  -7   5    3.67    0.79
   2   7  -5    6.97    2.33
  -2  -7   4  227.71   12.00
   2   7  -4  235.92   11.89
  -2  -7   3  390.54   16.17
   2   7  -3  375.36   15.70
  -2  -7   2   18.64    3.06
   2   7  -2   12.06    2.45
  -2  -7   2   14.48    2.19
  -2  -7   1    1.26    1.31
   2   7  -1    1.56    1.75
  -2  -7   1    2.70    1.24
  -2  -7   0  258.29   10.34
  -2  -7   0  266.34   12.33
   2   7   0  271.20   12.25
  -2  -7  -1  245.70   11.57
   2   7   1  216.83   10.78
  -2  -7  -2   11.46    2.39
   2   7   2   13.67    2.69
  -2  -7  -3   55.24    5.06
   2   7   3   51.69    4.80
  -2  -7  -4   12.41    2.60
   2   7   4   14.03    2.60
  -2  -7  -5  156.98    9.10
   2   7   5  157.32    8.51
  -2  -7  -6   81.90    6.50
   2   7   6   77.51    5.57
  -2  -7  -7   15.18    2.83
   2   7   7   14.44    2.59
   2   7   7   15.21    2.44
  -2  -7  -8    4.22    0.89
   2   7   8    4.66    1.63
  -2  -7  -8    4.02    1.78
  -2  -7  -8    3.71    1.01
  -2  -7  -8    2.25    0.88
  -2  -7  -9    1.35    0.68
  -2  -7  -9    1.14    0.80
  -2  -7  -9    0.73    0.55
   2   7   9   -0.08    0.86
  -2  -7 -10  153.51    6.32
  -2  -7 -10  159.57    5.88
   2   7  10  160.99    9.27
  -2  -7 -10  157.74    5.79
  -2  -7 -10  154.87    6.36
   2   7  11   18.09    3.11
  -2  -7 -11   19.67    2.11
  -2  -7 -11   16.10    1.91
  -2  -7 -11   18.30    1.77
   2   7  12   35.78    4.47
  -2  -7 -12   34.06    2.81
  -2  -7 -12   37.72    2.59
  -2  -7 -12   32.31    2.78
  -2  -7 -13   16.19    2.00
  -2  -7 -13   19.78    1.88
  -2  -7 -13   14.61    1.98
   2   7  13   18.21    3.16
  -2  -7 -14   15.53    2.04
  -2  -7 -14   16.43    2.18
  -2  -7 -14   18.22    1.82
  -2  -7 -15  148.93    6.30
  -2  -7 -15  138.22    5.49
  -2  -7 -15  133.71    6.03
  -2  -7 -16   10.61    1.77
  -2  -7 -16   11.23    1.43
  -2  -7 -16    9.84    1.83
  -2  -7 -17   23.21    2.33
   2   7  17   20.43    2.19
  -2  -7 -17   20.30    1.75
  -2  -7 -17   19.87    2.17
   2   7  18   23.36    2.18
  -2  -7 -18   24.95    1.77
  -2  -7 -18   24.86    2.25
  -2  -7 -18   22.84    2.12
   2   7  19   84.07    3.94
  -2  -7 -19   88.64    4.02
  -2  -7 -19   87.24    3.35
  -2  -7 -19   81.05    3.78
  -2  -7 -20    3.41    0.85
  -2  -7 -20    2.52    0.86
   2   7  20    4.03    0.87
  -2  -7 -21    2.66    0.61
  -2  -7 -21    2.50    0.63
   2   7  21    1.80    0.55
   2   8 -17    7.96    1.27
  -2  -8  17    8.57    0.99
   2   8 -16    5.87    1.27
  -2  -8  16    4.49    0.93
  -2  -8  15   -1.74    0.96
   2   8 -15   -1.28    1.06
   2   8 -15   -0.61    0.39
  -2  -8  14   41.00    2.69
  -2  -8  14   42.94    2.41
   2   8 -14   41.39    2.24
   2   8 -14   43.73    3.44
  -2  -8  13    1.35    1.07
  -2  -8  13    1.73    0.60
   2   8 -13    1.18    0.97
   2   8 -13    1.86    0.63
  -2  -8  12   -0.50    0.98
  -2  -8  12    0.55    0.58
   2   8 -12    1.15    1.15
   2   8 -12   -0.11    0.50
   2   8 -11   52.12    2.74
  -2  -8  11   51.43    2.94
  -2  -8  11   53.11    3.31
   2   8 -11   47.29    3.70
   2   8 -10   58.15    2.97
  -2  -8  10   61.05    3.24
  -2  -8  10   54.89    3.37
   2   8 -10   51.14    3.78
   2   8  -9   94.08    4.01
   2   8  -9   98.33    5.12
  -2  -8   9  101.85    4.35
  -2  -8   9   94.91    4.55
   2   8  -8  141.33    5.11
  -2  -8   8  131.17   10.43
   2   8  -8  136.95    6.05
  -2  -8   8  143.84    5.42
   2   8  -8  128.61    9.52
  -2  -8   8  132.60    5.51
  -2  -8   7  171.88    6.27
  -2  -8   7  163.89   11.49
  -2  -8   7  170.07    6.48
   2   8  -7  164.62    6.69
  -2  -8   7  187.18    6.32
   2   8  -7  154.11   10.70
   2   8  -7  174.97    5.91
  -2  -8   6   36.88    2.51
   2   8  -6   41.59    2.83
  -2  -8   6   49.30    5.89
  -2  -8   6   38.94    2.71
   2   8  -6   28.85    4.72
   2   8  -6   38.53    2.36
  -2  -8   6   42.52    2.59
   2   8  -5   87.50    4.20
  -2  -8   5   94.89    4.33
   2   8  -5   95.37    3.93
   2   8  -5   91.22    7.89
  -2  -8   5   92.21    8.03
   2   8  -4  133.94    5.23
  -2  -8   4  146.48    9.93
   2   8  -4  135.28    9.55
  -2  -8   4  135.78    5.35
   2   8  -4  136.61    4.99
  -2  -8   3    0.55    1.32
   2   8  -3    1.24    2.13
  -2  -8   3    4.95    1.07
   2   8  -3    1.59    0.59
  -2  -8   2    2.38    1.82
  -2  -8   2    3.01    0.92
   2   8  -2    2.01    1.92
  -2  -8   1   28.58    4.03
   2   8  -1   25.51    3.85
  -2  -8   0    0.69    1.36
   2   8   0    0.47    1.59
  -2  -8  -1  152.50    9.63
   2   8   1  145.80    9.19
  -2  -8  -2  124.29    8.55
   2   8   2  105.05    7.68
  -2  -8  -3   22.23    3.61
   2   8   3   22.76    3.45
  -2  -8  -4   -1.07    1.16
   2   8   4    1.10    1.12
  -2  -8  -5   17.44    3.09
   2   8   5   19.51    3.14
  -2  -8  -5   16.68    1.76
  -2  -8  -6  154.66    6.18
   2   8   6  169.31    9.49
  -2  -8  -6  154.64   10.00
  -2  -8  -6  159.40    6.12
   2   8   6  154.10    9.04
  -2  -8  -6  155.34    5.54
  -2  -8  -7  243.91    8.62
   2   8   7  261.90   12.44
  -2  -8  -7  254.20   13.31
  -2  -8  -7  259.11    8.75
   2   8   7  254.03   11.80
  -2  -8  -7  262.67    8.07
   2   8   8   33.31    4.17
  -2  -8  -8   31.16    2.63
  -2  -8  -8   30.20    2.58
  -2  -8  -8   31.53    2.24
  -2  -8  -9  110.61    4.63
  -2  -8  -9  105.45    5.05
   2   8   9  117.56    7.98
  -2  -8  -9  104.52    5.05
   2   8   9  100.68    4.76
   2   8  10    6.18    1.52
  -2  -8 -10    7.28    1.52
  -2  -8 -10    3.96    1.28
   2   8  10    8.03    2.28
  -2  -8 -10    7.12    1.17
   2   8  11  199.91   11.17
  -2  -8 -11  206.76    7.72
  -2  -8 -11  209.62    7.18
  -2  -8 -11  200.68    7.88
   2   8  11  184.31    7.46
  -2  -8 -12  125.41    5.88
  -2  -8 -12  135.39    5.47
   2   8  12  129.39    5.86
  -2  -8 -12  134.08    6.05
  -2  -8 -13    4.22    1.04
   2   8  13    3.12    1.20
  -2  -8 -13    4.62    1.36
  -2  -8 -13    3.03    1.20
  -2  -8 -14    1.23    0.78
   2   8  14    0.59    0.86
  -2  -8 -14    2.00    1.29
  -2  -8 -14    0.13    1.08
  -2  -8 -15    1.70    0.79
  -2  -8 -15    1.55    1.13
   2   8  15    0.63    0.89
  -2  -8 -15    0.47    1.08
  -2  -8 -16   20.63    2.09
  -2  -8 -16   20.18    2.22
   2   8  16   25.89    2.40
  -2  -8 -16   25.81    2.03
  -2  -8 -17   32.33    2.55
  -2  -8 -17   36.17    2.24
   2   8  17   30.01    2.45
  -2  -8 -17   29.54    2.38
  -2  -8 -18   44.68    2.82
  -2  -8 -18   46.43    2.42
   2   8  18   46.79    2.79
  -2  -8 -18   47.31    2.79
  -2  -8 -19    6.17    1.06
  -2  -8 -19    7.66    1.16
   2   8  19    6.44    1.05
  -2  -8 -19    6.16    0.80
   2   8  20    0.23    0.48
  -2  -8 -20    0.49    0.53
  -2  -8 -20    1.06    0.59
   2   9 -15    2.79    0.94
  -2  -9  15    3.53    0.78
  -2  -9  14    0.31    0.68
   2   9 -14   -0.84    0.93
   2   9 -14    0.21    0.40
  -2  -9  13   11.08    1.19
  -2  -9  13    8.87    1.31
   2   9 -13    8.41    0.97
   2   9 -13   10.18    1.63
  -2  -9  12   30.82    2.03
  -2  -9  12   29.76    2.23
   2   9 -12   28.71    1.83
   2   9 -12   27.16    2.65
  -2  -9  11   79.77    3.63
   2   9 -11   76.43    3.34
  -2  -9  11   75.68    3.84
   2   9 -11   71.61    4.39
   2   9 -10    0.17    0.46
  -2  -9  10    0.29    0.63
   2   9 -10    0.61    0.91
  -2  -9  10   -0.39    0.79
  -2  -9   9    7.56    1.32
  -2  -9   9    6.67    1.10
   2   9  -9    6.19    0.99
   2   9  -9    6.36    1.41
  -2  -9   8    8.98    1.42
  -2  -9   8   11.46    1.50
   2   9  -8   10.71    1.27
   2   9  -8    9.40    1.45
  -2  -9   7  108.15    4.72
  -2  -9   7  117.07    4.82
   2   9  -7  118.06    4.56
   2   9  -7  106.40    5.18
   2   9  -6   29.44    2.48
  -2  -9   6   30.43    2.52
  -2  -9   6   30.15    5.00
  -2  -9   6   34.12    2.39
   2   9  -6   36.36    2.29
   2   9  -6   26.27    4.48
   2   9  -5    2.62    0.97
   2   9  -5    1.18    0.58
  -2  -9   5    3.76    2.28
   2   9  -5    0.61    1.47
  -2  -9   5    0.80    0.46
  -2  -9   5    2.13    1.01
   2   9  -4    3.55    0.96
   2   9  -4    2.26    1.83
  -2  -9   4    2.24    1.26
  -2  -9   4    2.12    1.06
   2   9  -4    5.05    1.06
  -2  -9   3   26.90    4.53
   2   9  -3   23.90    1.90
  -2  -9   3   21.00    2.09
   2   9  -3   17.81    3.92
  -2  -9   2   28.11    4.60
   2   9  -2   31.99    2.22
  -2  -9   2   33.97    2.50
   2   9  -2   38.53    5.35
  -2  -9   1  110.02    8.91
   2   9  -1  110.97    4.58
  -2  -9   1  110.71    4.74
   2   9  -1  117.30    9.08
  -2  -9   0   43.38    5.42
   2   9   0   44.10    2.65
  -2  -9   0   39.31    2.64
   2   9   0   40.48    5.22
  -2  -9   0   40.73    2.69
  -2  -9  -1   49.45    5.76
   2   9   1   45.86    5.50
  -2  -9  -1   51.48    3.03
   2   9   1   48.70    2.84
  -2  -9  -1   49.83    3.00
   2   9   2    0.85    0.55
  -2  -9  -2   -0.40    0.81
  -2  -9  -2    0.53    1.53
  -2  -9  -2    0.31    0.87
   2   9   2    0.49    1.60
  -2  -9  -3    2.40    1.17
  -2  -9  -3    3.91    2.05
  -2  -9  -3    2.02    0.88
   2   9   3    0.80    1.36
  -2  -9  -4   -0.13    0.89
  -2  -9  -4    0.70    0.75
   2   9   4   -0.44    1.52
  -2  -9  -4   -1.03    1.60
  -2  -9  -5  190.82    7.10
   2   9   5  182.42   10.89
  -2  -9  -5  182.05   11.50
  -2  -9  -5  191.39    6.41
   2   9   6  241.47   12.35
  -2  -9  -6  238.58   13.30
  -2  -9  -6  235.35    8.20
   2   9   6  217.10   11.75
  -2  -9  -6  219.45    7.33
   2   9   7    2.58    1.47
  -2  -9  -7    2.53    2.23
  -2  -9  -7    1.42    1.13
  -2  -9  -7    3.87    0.91
   2   9   7    2.15    1.70
  -2  -9  -8   26.26    2.44
  -2  -9  -8   24.66    2.35
  -2  -9  -8   27.77    2.16
   2   9   8   25.25    4.01
  -2  -9  -9   35.01    2.12
  -2  -9  -9   29.24    2.66
  -2  -9  -9   31.98    2.38
  -2  -9  -9   33.29    2.88
   2   9   9   36.60    4.51
  -2  -9 -10  113.36    4.84
  -2  -9 -10  110.91    5.27
   2   9  11   -0.12    0.83
  -2  -9 -11    0.43    0.78
  -2  -9 -11    0.59    1.11
  -2  -9 -11    1.01    1.26
   2   9  12   65.93    3.96
  -2  -9 -12   75.53    3.85
  -2  -9 -12   78.66    4.43
  -2  -9 -12   77.43    4.41
   2   9  13   44.65    3.15
  -2  -9 -13   48.93    3.01
  -2  -9 -13   47.31    3.42
  -2  -9 -13   50.83    3.62
   2   9  14    6.04    1.39
  -2  -9 -14    8.95    1.26
  -2  -9 -14   12.12    1.79
  -2  -9 -14   10.15    1.73
   2   9  15   10.65    1.50
  -2  -9 -15   14.21    1.52
  -2  -9 -15   10.47    1.65
  -2  -9 -15   10.99    1.70
   2   9  16    0.43    0.75
  -2  -9 -16    2.06    0.70
  -2  -9 -16    1.21    1.04
  -2  -9 -16    0.59    0.99
   2   9  17    6.66    1.14
  -2  -9 -17    8.02    1.02
  -2  -9 -17    5.35    1.06
  -2  -9 -17    6.09    1.17
  -2  -9 -18   60.48    2.62
  -2  -9 -18   58.37    2.87
  -2  -9 -18   60.65    3.03
   2   9  18   56.14    2.77
  -2  -9 -19   44.66    1.90
  -2  -9 -19   42.09    2.06
   2  10 -14   12.46    1.42
   2  10 -13   44.27    1.94
  -2 -10  13   43.14    2.25
  -2 -10  13   50.61    2.23
   2  10 -13   50.30    3.05
  -2 -10  12    4.57    0.88
  -2 -10  12    5.92    0.85
   2  10 -12    4.48    0.72
  -2 -10  11    0.90    0.66
   2  10 -11    0.35    0.67
   2  10 -11    1.50    0.51
  -2 -10  11    1.88    0.64
   2  10 -10  113.02    4.17
  -2 -10  10  118.14    4.52
   2  10 -10  109.02    5.30
  -2 -10  10  112.56    4.54
   2  10  -9   39.76    2.27
  -2 -10   9   42.63    2.52
   2  10  -9   34.65    2.85
  -2 -10   9   35.99    2.42
   2  10  -8   28.71    1.99
   2  10  -8   27.78    2.49
  -2 -10   8   28.79    2.19
  -2 -10   8   32.07    2.23
  -2 -10   7   -0.37    0.68
   2  10  -7    0.26    0.48
   2  10  -7    0.08    0.79
  -2 -10   6    3.39    0.99
   2  10  -6    5.44    0.96
   2  10  -6    4.62    1.07
  -2 -10   6    4.71    1.15
  -2 -10   5   -0.70    1.02
  -2 -10   5    1.14    0.86
   2  10  -5    0.54    0.53
  -2 -10   5    0.48    0.46
   2  10  -5    0.05    0.69
   2  10  -4   81.74    3.83
  -2 -10   4   83.70    3.67
  -2 -10   4   88.29    4.40
   2  10  -3   12.24    1.43
  -2 -10   3   11.30    1.71
  -2 -10   2   14.07    1.79
  -2 -10   2   17.84    3.90
   2  10  -2   15.89    1.58
   2  10  -2   16.56    3.95
   2  10  -1   55.17    6.46
  -2 -10   1   64.99    6.94
   2  10  -1   66.64    3.44
  -2 -10   1   61.99    3.61
  -2 -10   0   -0.43    0.91
  -2 -10   0    1.01    1.34
   2  10   0    1.27    0.62
  -2 -10  -1   28.21    4.55
   2  10   1   33.18    5.07
  -2 -10  -1   31.17    2.49
  -2 -10  -1   28.27    2.36
   2  10   1   33.41    2.42
  -2 -10  -2   22.38    2.03
  -2 -10  -2   20.26    2.06
  -2 -10  -2   22.28    4.18
   2  10   2   18.92    3.95
   2  10   2   24.31    2.09
  -2 -10  -3    5.57    1.20
  -2 -10  -3    5.71    1.36
  -2 -10  -3    6.31    2.27
   2  10   3    7.05    1.10
   2  10   3    3.14    2.51
   2  10   4   34.19    4.97
  -2 -10  -4   43.45    2.96
   2  10   4   43.10    2.85
  -2 -10  -4   41.13    5.48
  -2 -10  -4   38.84    2.61
   2  10   5    5.09    2.07
  -2 -10  -5    4.68    2.02
   2  10   5    0.07    1.71
  -2 -10  -5    4.44    1.35
  -2 -10  -5    1.74    0.78
  -2 -10  -6    0.24    1.07
  -2 -10  -6    1.23    0.68
   2  10   6    1.09    1.30
  -2 -10  -6   -0.42    1.52
   2  10   6   -0.80    1.78
  -2 -10  -7   55.27    3.59
  -2 -10  -7   51.95    3.00
  -2 -10  -8   70.48    4.14
  -2 -10  -8   73.36    3.65
  -2 -10  -8   66.45    3.22
  -2 -10  -9  111.25    5.36
  -2 -10  -9  119.80    4.98
  -2 -10  -9  115.36    4.39
  -2 -10 -10   29.34    2.28
  -2 -10 -10   33.71    2.80
  -2 -10 -11   41.85    2.72
  -2 -10 -11   39.52    3.01
  -2 -10 -12   50.77    3.05
  -2 -10 -12   58.42    3.63
   2  10  13   91.46    4.30
  -2 -10 -13   91.94    4.67
   2  10  14   73.01    3.62
  -2 -10 -14   74.77    3.55
  -2 -10 -14   76.90    3.94
  -2 -10 -15    4.69    1.10
   2  10  15    5.15    0.99
  -2 -10 -15    4.90    0.95
  -2 -10 -16    0.35    0.81
   2  10  16    2.09    0.69
  -2 -10 -16    0.15    0.44
  -2 -10 -17    0.66    0.68
   2  10  17    1.07    0.57
  -2 -10 -17    0.04    0.39
  -2 -10 -18    2.36    0.60
  -2 -10 -18    3.94    0.59
   2  11 -11    1.44    0.42
   2  11 -11    1.26    0.66
  -2 -11  11    1.72    0.52
   2  11 -10    0.13    0.35
   2  11 -10   -0.86    0.67
  -2 -11  10    0.29    0.51
   2  11  -9    5.94    0.86
   2  11  -9    5.74    1.19
  -2 -11   9    6.23    0.93
  -2 -11   8   21.63    1.70
   2  11  -8   20.55    1.50
   2  11  -8   21.37    2.03
  -2 -11   7    0.14    0.62
   2  11  -7    0.28    0.53
   2  11  -7    0.45    0.88
   2  11  -6    1.89    0.64
  -2 -11   6    2.22    0.82
   2  11  -5    2.87    0.79
  -2 -11   5    3.48    1.02
  -2 -11   5    1.04    1.04
  -2 -11   5    3.33    0.71
  -2 -11   4   20.79    1.94
  -2 -11   4   23.73    2.23
   2  11  -4   23.76    1.84
  -2 -11   4   20.81    1.68
  -2 -11   3   77.25    4.03
   2  11  -3   74.28    3.55
  -2 -11   3   76.95    3.53
   2  11  -2   17.20    1.66
  -2 -11   2   18.10    1.94
  -2 -11   2   14.94    1.48
  -2 -11   1   34.68    2.32
  -2 -11   1   30.43    2.53
   2  11  -1   30.35    2.26
  -2 -11   0  167.57    6.41
   2  11   0  167.07    6.19
  -2 -11  -1  111.22    4.97
   2  11   1  106.80    4.71
  -2 -11  -2   38.24    2.89
   2  11   2   36.93    2.57
  -2 -11  -2   40.12    2.81
  -2 -11  -3   17.72    1.82
  -2 -11  -3   19.28    1.96
   2  11   3   16.18    1.71
  -2 -11  -4  259.41    8.76
  -2 -11  -4  263.18    8.39
   2  11   4  254.58    8.59
   2  11   5    0.65    0.73
  -2 -11  -5    3.69    1.16
  -2 -11  -5    2.79    0.78
   2  11   6  102.50    4.69
  -2 -11  -6   95.00    4.12
  -2 -11  -6   92.42    4.69
  -2 -11  -7   65.11    3.80
  -2 -11  -7   65.55    3.20
   2  11   7   63.40    3.61
  -2 -11  -7   65.67    3.29
  -2 -11  -8   92.49    4.66
  -2 -11  -8   85.31    3.93
  -2 -11  -8   87.16    3.69
  -2 -11  -9   50.91    3.34
  -2 -11  -9   48.87    2.83
  -2 -11  -9   52.26    2.59
  -2 -11 -10   36.93    2.81
  -2 -11 -10   40.98    2.54
  -2 -11 -10   41.84    2.15
  -2 -11 -11    3.18    1.09
  -2 -11 -11    2.79    0.79
  -2 -11 -12    4.56    1.11
  -2 -11 -12    4.75    0.92
  -2 -11 -13    3.11    0.97
  -2 -11 -13    4.25    0.80
  -2 -11 -14   36.62    2.37
  -2 -11 -14   36.56    2.15
  -2 -11 -15   10.19    1.06
  -2 -11 -15   10.88    1.22
  -2 -11 -16    6.36    0.78
  -2 -11 -16    3.78    0.74
  -2 -12  10    5.24    0.64
   2  12  -9    5.73    0.63
  -2 -12   9    7.88    0.88
   2  12  -8   29.57    1.59
  -2 -12   8   31.19    1.82
   2  12  -7   62.20    2.57
  -2 -12   7   58.87    2.80
   2  12  -6   37.97    2.01
  -2 -12   6   40.25    2.33
  -2 -12   5   17.38    1.58
  -2 -12   5   18.48    1.32
   2  12  -5   17.77    1.40
  -2 -12   4    3.87    0.73
   2  12  -4    3.85    0.75
  -2 -12   4    5.27    1.01
   2  12  -3    1.97    0.65
  -2 -12   3    3.01    0.64
  -2 -12   3    1.43    0.95
  -2 -12   3    2.70    0.83
   2  12  -2   -0.19    0.55
  -2 -12   2    0.27    0.51
  -2 -12   2   -0.24    0.94
  -2 -12   1   25.28    1.88
  -2 -12   1   25.40    2.15
   2  12  -1   25.53    1.94
   2  12   0    3.32    0.70
  -2 -12   0    2.56    0.80
  -2 -12   0    4.50    1.04
  -2 -12  -1   37.47    2.42
   2  12   1   38.95    2.49
  -2 -12  -1   36.85    2.57
  -2 -12  -2  215.26    7.06
   2  12   2  208.08    7.12
  -2 -12  -2  214.32    7.22
  -2 -12  -3   23.24    1.88
   2  12   3   21.16    1.89
   2  12   4    1.46    0.69
  -2 -12  -4   -0.34    0.61
  -2 -12  -5   35.26    2.66
   2  12   5   38.03    2.51
  -2 -12  -5   35.27    2.29
  -2 -12  -5   38.80    2.37
  -2 -12  -6   16.18    1.85
   2  12   6   18.00    1.75
  -2 -12  -6   18.95    1.60
  -2 -12  -7   18.91    1.88
  -2 -12  -7   18.63    1.52
   2  12   7   16.68    1.70
  -2 -12  -8    0.64    0.40
   2  12   8    0.30    0.64
  -2 -12  -8    0.12    0.97
  -2 -12  -8    0.72    0.46
  -2 -12  -9   18.86    1.36
  -2 -12  -9   16.99    1.46
  -2 -12  -9   19.81    1.93
   2  12   9   20.98    1.78
   2  12  10    1.00    0.63
  -2 -12 -10    1.98    1.06
  -2 -12 -10    0.25    0.44
   2  12  11   11.26    1.24
  -2 -12 -11   12.06    1.17
  -2 -12 -11   11.90    1.47
  -2 -12 -12   38.91    2.09
  -2 -12 -12   37.93    2.32
   2  12  12   39.26    2.25
   2  12  13   14.89    1.29
  -2 -12 -13   15.47    1.22
  -2 -12 -13   13.11    1.43
  -2 -12 -14   16.51    1.18
   2  12  14   19.63    1.31
  -2 -12 -14   15.98    1.28
  -2 -12 -15    9.36    0.89
  -2 -13   7    0.53    0.40
   2  13  -6    7.36    0.69
  -2 -13   6    8.33    0.87
  -2 -13   5    1.18    0.55
   2  13  -5    0.11    0.30
  -2 -13   4    0.13    0.49
  -2 -13   4    0.63    0.38
   2  13  -4    0.11    0.33
  -2 -13   3   22.25    1.59
   2  13  -3   21.70    1.41
  -2 -13   3   23.62    1.47
  -2 -13   2   12.85    1.29
  -2 -13   2   12.37    1.12
   2  13  -2   12.12    1.10
  -2 -13   1    1.07    0.58
  -2 -13   1   -0.55    0.57
  -2 -13   1   -0.46    0.77
   2  13  -1    0.01    0.51
  -2 -13   0   24.53    1.79
   2  13   0   24.83    1.67
  -2 -13   0   22.62    1.80
  -2 -13   0   22.39    1.61
   2  13   1   13.46    1.26
  -2 -13  -1   14.80    1.43
  -2 -13  -1   13.96    1.33
   2  13   2   45.01    2.42
  -2 -13  -2   45.94    2.42
  -2 -13  -2   44.63    2.48
   2  13   3    7.52    1.02
  -2 -13  -3    6.04    0.95
  -2 -13  -3    6.45    0.94
   2  13   4   21.52    1.65
  -2 -13  -4   19.60    1.53
  -2 -13  -4   18.86    1.51
   2  13   5    1.35    0.60
  -2 -13  -5    0.37    0.55
   2  13   6    0.69    0.50
  -2 -13  -6    0.48    0.47
   2  13   7    1.33    0.62
  -2 -13  -7    2.06    0.53
   2  13   8   37.27    2.08
  -2 -13  -8   31.66    1.69
  -2 -13  -9   18.68    1.60
   2  13   9   20.33    1.50
  -2 -13  -9   19.14    1.16
   2  13  10  112.76    3.96
  -2 -13 -10  113.71    4.09
   2  13  11   88.92    3.19
  -2 -13 -11   82.94    3.24
   2  13  12    0.08    0.31
  -2 -13 -12    0.89    0.47
  -2 -14   3    0.53    0.39
  -2 -14   2   -0.02    0.33
  -2 -14   2    0.50    0.28
  -2 -14   1    0.02    0.37
   2  14  -1    0.57    0.33
  -2 -14   1   -0.38    0.38
  -2 -14   0    0.53    0.37
   2  14   0   -0.25    0.31
  -2 -14   0    0.55    0.33
  -2 -14  -1    1.78    0.48
  -2 -14  -1    1.80    0.46
   2  14   1    2.15    0.43
  -2 -14  -2   27.50    1.50
   2  14   2   25.48    1.41
   2  14   3   29.29    1.53
  -2 -14  -3   31.40    1.60
  -2 -14  -4    1.01    0.40
  -2 -14  -4    1.02    0.41
   2  14   4    0.85    0.42
  -2 -14  -5   54.81    2.08
   2  14   5   53.48    2.09
  -2 -14  -6   11.32    0.88
   2  14   6   11.14    0.90
  -2 -14  -7   27.50    1.31
   2  14   7   28.46    1.44
   3 -12  -2   -0.27    0.26
  -3  12   2    0.47    0.28
   3 -12  -1   80.87    2.88
  -3  12   1   77.48    2.69
   3 -12  -1   81.65    2.74
  -3  12   0   33.65    1.58
   3 -12   0   35.42    1.61
   3 -12   1    9.56    0.88
  -3  12  -1    9.59    0.77
   3 -12   1   10.14    0.79
   3 -12   2    0.59    0.45
  -3  11   8    1.30    0.43
   3 -11  -7   44.22    2.01
  -3  11   7   48.55    2.16
   3 -11  -6   38.48    1.78
  -3  11   6   42.22    2.08
   3 -11  -6   43.02    2.08
  -3  11   5   29.16    1.79
   3 -11  -5   32.85    1.90
  -3  11   4   65.69    2.87
   3 -11  -4   68.06    3.05
  -3  11   3   82.91    3.42
   3 -11  -3   95.61    3.73
  -3  11   2   27.27    1.81
   3 -11  -2   33.10    2.11
  -3  11   1   24.75    1.69
  -3  11   1   28.92    1.75
   3 -11  -1   30.20    2.05
  -3  11   0   11.70    1.14
  -3  11   0   11.14    1.09
   3 -11   0   10.55    1.27
   3 -11   1   17.67    1.66
  -3  11  -1   16.57    1.36
  -3  11  -1   17.71    1.41
   3 -11   2  159.96    5.29
  -3  11  -2  150.45    5.00
  -3  11  -2  144.61    4.89
  -3  11  -3   44.26    2.36
  -3  11  -3   47.59    2.31
   3 -11   4   13.61    1.30
  -3  11  -4   16.57    1.26
  -3  11  -4   15.89    1.34
  -3  11  -5    0.99    0.52
   3 -11   5    0.31    0.55
  -3  11  -5    0.52    0.41
   3 -11   5    1.23    0.48
   3 -11   5    1.06    0.41
   3 -11   6    4.29    0.56
  -3  11  -6    6.32    0.73
  -3  11  -6    4.72    0.76
   3 -11   6    6.19    0.84
  -3  11  -7    1.24    0.39
  -3  11  -7    1.33    0.47
  -3  11  -8    0.85    0.30
   3 -10 -11    2.16    0.46
  -3  10  11    3.18    0.56
   3 -10 -10   19.48    1.28
  -3  10  10   19.56    1.37
  -3  10   9   -0.25    0.48
   3 -10  -9    0.05    0.37
   3 -10  -9   -0.59    0.51
  -3  10   8    9.62    1.13
   3 -10  -8    8.06    1.02
   3 -10  -8    8.16    0.89
   3 -10  -7   49.07    2.59
   3 -10  -7   47.38    2.28
  -3  10   7   49.42    2.62
   3 -10  -6    0.82    0.80
  -3  10   6    0.70    0.64
   3 -10  -5   15.10    1.66
  -3  10   5   14.42    1.33
  -3  10   5   14.50    1.48
  -3  10   4    6.96    1.10
  -3  10   4    6.31    0.99
   3 -10  -4    6.01    1.14
   3 -10  -3   14.98    1.72
  -3  10   3   14.74    1.41
  -3  10   3   14.73    1.55
   3 -10  -2   15.96    1.72
  -3  10   2   14.34    1.46
  -3  10   2   16.91    1.64
   3 -10  -1   46.33    2.95
  -3  10   1   48.86    2.77
  -3  10   1   45.37    2.73
  -3  10   0    1.69    0.73
  -3  10   0    1.31    0.64
   3 -10   0    0.51    0.90
  -3  10  -1    5.17    0.98
  -3  10  -1    4.21    0.90
   3 -10   1    4.02    1.15
  -3  10  -2    4.79    1.04
  -3  10  -2    2.21    0.76
   3 -10   2    3.98    1.20
  -3  10  -3    4.24    0.97
   3 -10   3    2.84    1.14
  -3  10  -3    2.50    0.79
   3 -10   4   34.56    2.41
   3 -10   4   35.59    2.16
  -3  10  -4   38.15    2.27
  -3  10  -4   35.10    2.39
   3 -10   5   35.23    2.30
   3 -10   5   32.63    2.09
  -3  10  -5   32.63    2.26
  -3  10  -5   29.94    1.99
  -3  10  -6    8.56    1.24
  -3  10  -6    7.76    0.98
   3 -10   6    8.84    1.15
   3 -10   6    8.77    1.23
  -3  10  -7   14.57    1.27
  -3  10  -7   16.02    1.53
   3 -10   7   13.15    1.12
   3 -10   7   13.59    1.38
   3 -10   7   10.69    1.19
  -3  10  -8   41.71    2.14
   3 -10   8   43.36    2.21
  -3  10  -8   43.47    2.53
   3 -10   8   40.89    2.18
   3 -10   9   23.37    1.54
  -3  10  -9   24.32    1.50
  -3  10  -9   22.62    1.75
  -3  10  -9   23.84    1.37
  -3  10 -10   11.78    0.98
  -3  10 -10   10.42    1.16
   3 -10  10   10.98    1.02
  -3  10 -11    1.51    0.54
  -3  10 -11    0.14    0.28
   3  -9 -14   69.49    2.52
   3  -9 -13   15.51    1.17
  -3   9  13   13.34    1.05
  -3   9  13   16.33    1.35
   3  -9 -12   13.79    1.20
  -3   9  12   14.73    1.39
  -3   9  12   13.25    1.16
  -3   9  11    0.73    0.46
   3  -9 -11    0.77    0.57
  -3   9  11    2.47    0.85
   3  -9 -11    1.35    0.60
  -3   9  10    5.56    1.13
   3  -9 -10    5.06    0.90
   3  -9 -10    5.74    0.94
   3  -9 -10    4.50    0.87
  -3   9  10    4.45    0.80
   3  -9  -9   18.47    1.56
  -3   9   9   16.29    1.73
   3  -9  -9   16.27    1.56
   3  -9  -9   19.63    1.66
  -3   9   9   15.96    1.55
   3  -9  -8    0.74    0.76
   3  -9  -8   -0.64    0.89
  -3   9   8    0.07    0.68
  -3   9   8    0.64    0.78
   3  -9  -8    0.75    0.56
   3  -9  -7    4.51    1.00
   3  -9  -7    2.97    0.98
   3  -9  -7    3.78    1.01
  -3   9   7    5.47    0.94
  -3   9   7    3.89    0.86
  -3   9   7    2.44    1.07
   3  -9  -6    1.81    0.70
  -3   9   6    1.35    0.70
   3  -9  -6    2.39    1.08
  -3   9   6   -0.31    0.69
   3  -9  -6    0.70    0.88
  -3   9   6    1.45    1.07
   3  -9  -5  222.19    7.55
  -3   9   5  215.70    7.44
  -3   9   5  196.83    7.41
   3  -9  -5  212.01    6.86
  -3   9   5  212.39    7.16
   3  -9  -5  218.93    7.36
  -3   9   4   10.10    1.41
   3  -9  -4   10.04    1.59
  -3   9   4    9.16    1.32
  -3   9   3   72.97    3.83
  -3   9   3   70.19    3.67
   3  -9  -3   81.87    4.14
  -3   9   2  193.46    7.00
  -3   9   2  196.43    6.97
   3  -9  -2  203.26    7.37
  -3   9   1   25.08    2.11
   3  -9  -1   29.19    2.60
  -3   9   1   26.00    2.16
   3  -9   0    4.99    1.49
  -3   9   0    3.30    0.97
  -3   9   0    3.21    0.89
   3  -9   1    4.40    1.41
  -3   9  -1    4.73    1.08
  -3   9  -1    4.30    1.07
   3  -9   2   18.90    2.12
  -3   9  -2   20.00    1.93
  -3   9  -2   16.95    1.71
  -3   9  -3    3.35    0.92
   3  -9   3    1.24    1.10
  -3   9  -3    4.14    1.05
  -3   9  -4   70.72    3.57
  -3   9  -4   69.55    3.73
   3  -9   4   74.74    3.92
  -3   9  -5   46.36    2.77
   3  -9   5   45.46    2.97
  -3   9  -5   49.64    3.06
  -3   9  -6    6.98    1.16
  -3   9  -6    7.10    1.27
   3  -9   6    8.08    1.39
  -3   9  -7   33.64    2.22
   3  -9   7   32.55    2.31
   3  -9   7   35.65    2.39
  -3   9  -7   34.33    2.56
   3  -9   8   32.98    2.27
   3  -9   8   33.38    2.21
  -3   9  -8   28.64    1.99
   3  -9   8   31.94    1.90
  -3   9  -8   31.99    2.47
  -3   9  -9   11.91    1.21
   3  -9   9   11.09    1.28
  -3   9  -9   10.66    1.47
   3  -9   9   13.45    1.48
  -3   9 -10   37.81    2.56
   3  -9  10   41.71    2.46
  -3   9 -10   39.80    2.05
  -3   9 -10   42.11    2.26
  -3   9 -11   12.93    1.46
  -3   9 -11   16.32    1.29
   3  -9  11   16.27    1.44
  -3   9 -12   27.98    1.62
   3  -9  12   26.93    1.78
  -3   9 -12   27.72    2.07
  -3   9 -13   32.55    1.64
   3  -9  13   34.07    1.81
  -3   9 -13   31.90    2.08
  -3   8  15    4.18    0.54
   3  -8 -15    3.64    0.59
  -3   8  15    3.83    0.71
   3  -8 -14    2.08    0.63
  -3   8  14    1.89    0.75
   3  -8 -13    6.39    0.96
  -3   8  13    5.56    1.05
  -3   8  12   17.98    1.82
   3  -8 -12   19.21    1.65
   3  -8 -11   57.52    2.96
   3  -8 -11   60.84    3.13
   3  -8 -11   54.25    2.83
  -3   8  11   56.78    3.40
   3  -8 -10   93.16    4.11
  -3   8  10   94.85    4.63
  -3   8  10  100.51    4.11
   3  -8 -10   89.91    4.01
   3  -8  -9    8.43    1.25
  -3   8   9   12.31    1.40
   3  -8  -9    9.39    1.40
  -3   8   9    7.42    1.51
   3  -8  -8    4.58    1.18
  -3   8   8    4.32    0.98
   3  -8  -8    4.06    1.21
  -3   8   8    2.66    1.22
   3  -8  -7   76.30    3.91
  -3   8   7   80.40    3.90
   3  -8  -7   71.87    3.84
  -3   8   7   71.94    4.13
   3  -8  -6    9.08    1.59
  -3   8   6    7.58    1.55
   3  -8  -6    8.72    1.44
  -3   8   6    9.84    1.36
   3  -8  -5    0.56    0.91
  -3   8   5   -0.71    0.89
  -3   8   5   -0.07    1.09
   3  -8  -5    0.53    0.95
  -3   8   5   -0.21    0.68
   3  -8  -4   -0.15    0.96
  -3   8   4   -0.11    0.98
  -3   8   4   -0.97    0.91
   3  -8  -4   -0.12    1.07
  -3   8   4    0.30    0.65
   3  -8  -3    4.28    1.33
  -3   8   3    4.87    1.02
   3  -8  -3    7.43    1.54
  -3   8   3    6.80    1.45
  -3   8   3    6.12    1.13
   3  -8  -2  409.82   12.12
  -3   8   2  405.90   11.77
  -3   8   2  398.20   11.75
  -3   8   1   21.56    2.06
   3  -8  -1   20.80    2.39
  -3   8   1   23.15    2.11
  -3   8   0   99.45    4.69
   3  -8   0  104.28    4.89
  -3   8   0   96.63    4.54
  -3   8  -1  117.45    5.16
  -3   8  -1  120.04    5.09
   3  -8   1  117.07    5.30
  -3   8  -2    7.72    1.27
   3  -8   2    5.60    1.27
  -3   8  -2    8.66    1.38
  -3   8  -3   40.28    2.84
   3  -8   3   39.44    2.91
  -3   8  -3   41.22    2.70
  -3   8  -4   61.99    3.53
   3  -8   4   58.74    3.48
  -3   8  -4   61.69    3.36
  -3   8  -5  233.12    8.03
  -3   8  -5  230.89    7.62
   3  -8   5  216.40    7.77
  -3   8  -6    0.76    0.65
   3  -8   6    1.62    0.99
  -3   8  -6    1.41    0.74
  -3   8  -7   87.34    3.96
   3  -8   7   84.99    4.15
  -3   8  -7   85.47    4.34
   3  -8   8   42.25    2.76
  -3   8  -8   46.20    3.09
  -3   8  -8   48.21    2.76
   3  -8   8   44.82    2.93
  -3   8  -9    0.55    0.58
   3  -8   9    0.92    0.68
  -3   8  -9    0.41    0.83
   3  -8   9   -0.65    0.92
   3  -8  10   71.11    3.41
  -3   8 -10   80.76    3.59
  -3   8 -10   75.71    4.04
   3  -8  10   79.54    3.84
  -3   8 -11  153.30    5.32
  -3   8 -11  141.38    4.95
  -3   8 -11  160.63    6.23
   3  -8  11  160.30    5.76
   3  -8  12    1.77    0.88
  -3   8 -12    2.12    0.65
  -3   8 -12    2.03    0.75
   3  -8  13   61.92    3.03
  -3   8 -13   57.16    3.26
  -3   8 -13   61.07    2.72
   3  -8  14   10.53    1.18
  -3   8 -14    7.81    0.90
  -3   8 -14    7.74    1.21
  -3   8 -15   14.29    1.07
   3  -8  15   15.90    1.25
  -3   8 -15   13.91    1.43
  -3   7  17   16.74    1.22
  -3   7  16    0.65    0.62
  -3   7  16    0.81    0.41
   3  -7 -16    0.14    0.36
  -3   7  15   22.51    1.91
   3  -7 -15   21.24    1.60
   3  -7 -15   24.75    1.66
  -3   7  15   25.45    1.69
  -3   7  14   10.36    1.48
  -3   7  14    6.93    1.00
   3  -7 -14    8.41    1.13
   3  -7 -14    7.53    1.07
  -3   7  13    1.68    1.00
   3  -7 -13    0.65    0.71
   3  -7 -13    1.54    0.75
  -3   7  13    0.86    0.51
   3  -7 -12   89.69    3.93
  -3   7  12   94.69    4.73
  -3   7  12   91.29    4.19
   3  -7 -11   91.29    4.10
  -3   7  11   96.61    4.96
   3  -7 -11   86.76    3.98
  -3   7  11   92.06    4.27
   3  -7 -10   31.04    2.36
  -3   7  10   31.40    2.80
   3  -7 -10   30.40    2.36
  -3   7  10   28.08    2.24
   3  -7  -9   23.16    2.07
  -3   7   9   19.14    2.24
   3  -7  -9   21.36    2.07
  -3   7   9   20.32    1.89
   3  -7  -8   58.53    3.40
  -3   7   8   54.02    3.70
   3  -7  -8   53.57    3.36
  -3   7   8   60.06    3.32
   3  -7  -7  181.98    6.75
  -3   7   7  174.89    7.17
   3  -7  -7  180.48    6.82
   3  -7  -6   62.84    3.57
  -3   7   6   59.41    3.81
   3  -7  -6   61.94    3.70
   3  -7  -5    4.70    1.11
  -3   7   5    2.73    1.17
   3  -7  -5    4.13    1.31
  -3   7   4    0.68    0.62
  -3   7   4    0.19    0.90
   3  -7  -4   -0.73    1.17
  -3   7   4    2.09    1.65
   3  -7  -4   -0.41    1.06
  -3   7   3   93.37    4.72
   3  -7  -3  106.14    4.80
   3  -7  -3   96.11    4.50
  -3   7   3   92.06    7.83
  -3   7   3   95.31    4.49
  -3   7   3   94.16    4.44
   3  -7  -2  298.09   15.23
  -3   7   2  279.41    9.27
   3  -7  -2  298.98    9.41
  -3   7   2  291.72   14.67
   3  -7  -2  286.68    9.08
  -3   7   2  270.52    9.03
  -3   7   2  277.03    9.05
  -3   7   1   73.21    3.96
   3  -7  -1   72.21    7.22
   3  -7  -1   89.30    4.14
  -3   7   1   78.85    7.24
  -3   7   1   83.40    4.10
  -3   7   1   81.45    3.97
   3  -7  -1   78.25    4.15
  -3   7   0    0.65    0.66
   3  -7   0    0.17    1.59
  -3   7   0   -0.41    0.91
  -3   7   0   -2.42    1.83
   3  -7   0    0.63    0.95
   3  -7   1  197.25   12.18
   3  -7   1  184.48    6.97
  -3   7  -1  206.05   11.88
  -3   7  -1  197.00    6.97
  -3   7  -1  187.03    6.74
   3  -7   2  463.82   20.48
   3  -7   2  436.35   12.91
  -3   7  -2  447.23   19.00
  -3   7  -2  448.47   12.88
  -3   7  -2  452.96   12.73
   3  -7   3  294.14   15.77
  -3   7  -3  278.94   14.31
  -3   7  -3  300.40    9.35
  -3   7  -3  285.63    9.02
   3  -7   3  278.65    9.23
  -3   7  -4    9.22    1.35
   3  -7   4    5.41    2.43
  -3   7  -4    9.55    1.35
  -3   7  -4    9.73    2.78
   3  -7   4    8.26    1.48
   3  -7   5  187.91   12.74
  -3   7  -5  172.73   10.92
  -3   7  -5  196.85    7.08
  -3   7  -5  193.58    6.72
   3  -7   5  187.83    6.90
  -3   7  -6    3.21    1.67
   3  -7   6    0.52    0.88
  -3   7  -6    0.08    0.75
  -3   7  -6    1.18    0.72
   3  -7   6    0.16    1.50
   3  -7   7  490.43   14.01
  -3   7  -7  522.74   14.54
  -3   7  -7  510.08   13.89
   3  -7   8    0.30    0.87
  -3   7  -8    0.57    0.79
  -3   7  -8    1.40    0.79
   3  -7   9   71.79    3.63
  -3   7  -9   76.42    4.14
  -3   7  -9   74.43    3.64
   3  -7  10   -0.70    1.00
   3  -7  10    0.78    0.67
  -3   7 -10    0.27    0.67
  -3   7 -10    0.85    0.81
  -3   7 -11    0.53    0.81
  -3   7 -11   -0.19    0.51
   3  -7  11   -1.15    1.22
  -3   7 -11    0.30    0.73
  -3   7 -12   20.42    2.06
  -3   7 -12   20.40    1.74
  -3   7 -12   19.14    1.49
   3  -7  12   19.02    1.97
   3  -7  13   15.17    1.76
  -3   7 -13   17.70    1.55
  -3   7 -13   17.85    1.99
  -3   7 -14   54.26    2.67
  -3   7 -14   53.18    3.28
   3  -7  14   52.13    2.89
   3  -7  15    1.28    0.83
  -3   7 -15    1.98    0.52
  -3   7 -15    1.82    0.85
   3  -7  16    1.58    0.71
  -3   7 -16    0.15    0.35
  -3   7 -16    0.08    0.57
  -3   7 -17    0.31    0.30
   3  -7  17   -0.04    0.52
  -3   7 -17   -0.61    0.54
  -3   7 -17    0.65    0.43
  -3   6  18    2.99    0.61
  -3   6  17    2.27    0.56
  -3   6  17    0.93    0.63
   3  -6 -17    0.35    0.53
   3  -6 -17    1.36    0.45
   3  -6 -16   36.56    2.25
   3  -6 -16   38.64    2.12
  -3   6  16   39.91    2.32
  -3   6  16   37.00    2.43
  -3   6  15   12.42    1.40
  -3   6  15   15.34    1.75
   3  -6 -15   11.24    1.43
   3  -6 -15   13.74    1.33
   3  -6 -14    1.45    0.74
   3  -6 -14    2.61    1.04
  -3   6  14    0.86    0.58
  -3   6  14    0.94    0.91
   3  -6 -13    1.60    0.84
  -3   6  13    0.80    0.57
  -3   6  13    1.09    1.07
   3  -6 -12   10.80    1.55
  -3   6  12    9.25    1.39
  -3   6  12   12.07    1.84
   3  -6 -11    0.26    0.71
   3  -6 -11   -0.86    0.93
   3  -6 -11   -0.34    0.91
  -3   6  11   -0.37    0.65
  -3   6  11   -0.88    1.12
   3  -6 -10    2.80    1.04
   3  -6 -10    0.98    0.93
  -3   6  10    0.09    0.75
  -3   6  10    1.03    1.03
   3  -6 -10    0.72    0.95
  -3   6   9    9.12    1.38
  -3   6   9    9.97    1.75
   3  -6  -9   11.40    1.61
   3  -6  -9   13.31    1.59
  -3   6   8  102.02    5.23
  -3   6   8   98.76    4.67
   3  -6  -8  108.54    4.99
   3  -6  -8  113.54    4.85
   3  -6  -7    9.76    1.40
  -3   6   7    9.10    1.34
   3  -6  -7    9.78    1.60
  -3   6   7   11.96    3.05
  -3   6   7   11.68    1.73
  -3   6   6   30.56    2.71
  -3   6   6   32.05    2.35
  -3   6   6   31.71    4.64
   3  -6  -6   35.66    2.62
   3  -6  -6   31.51    2.42
  -3   6   5  283.78   13.63
   3  -6  -5  265.74    8.59
   3  -6  -5  259.76    8.70
  -3   6   5  252.80   13.53
  -3   6   5  265.44    9.09
  -3   6   4   25.69    3.73
   3  -6  -4   25.50    2.18
   3  -6  -4   21.51    2.03
  -3   6   4   25.00    2.29
  -3   6   4   21.24    3.59
  -3   6   3   10.27    1.52
  -3   6   3    9.61    2.28
  -3   6   3    9.17    2.53
   3  -6  -3   11.59    2.91
   3  -6  -3   11.77    1.50
   3  -6  -3    8.99    1.42
  -3   6   2    5.08    1.12
   3  -6  -2    1.79    1.46
  -3   6   2    3.65    1.55
  -3   6   2    5.14    1.77
   3  -6  -2    3.35    0.89
   3  -6  -2    1.94    0.92
   3  -6  -1   13.56    1.54
  -3   6   1   10.15    2.24
  -3   6   1   17.13    1.79
   3  -6  -1   15.63    1.74
   3  -6  -1   14.06    3.07
  -3   6   1   15.82    2.93
  -3   6   1   15.05    1.54
  -3   6   1   14.03    1.50
   3  -6   0    8.62    1.42
  -3   6   0   11.07    2.35
   3  -6   0    4.56    2.13
  -3   6   0    9.46    1.23
   3  -6   0    9.02    1.37
  -3   6   0    8.24    1.27
  -3   6   0    8.06    2.48
  -3   6   0    8.04    1.22
  -3   6  -1    0.31    0.60
  -3   6  -1    0.18    0.52
  -3   6  -1   -0.01    1.42
   3  -6   1    1.34    1.59
   3  -6   1    1.64    1.06
  -3   6  -2    4.78    0.98
  -3   6  -2    2.51    1.55
  -3   6  -2    3.99    0.90
   3  -6   2    5.83    2.51
   3  -6   2    3.97    1.01
   3  -6   3  318.99   15.59
  -3   6  -3  316.38    9.32
  -3   6  -3  304.44    9.45
  -3   6  -3  326.32   14.56
   3  -6   3  302.17    9.47
  -3   6  -4    8.77    1.29
  -3   6  -4    5.74    2.19
  -3   6  -4    8.47    1.18
   3  -6   4   12.12    3.20
   3  -6   4    7.27    1.37
   3  -6   5   49.57    2.95
   3  -6   5   46.26    5.98
  -3   6  -5   49.70    2.82
  -3   6  -5   52.76    5.34
  -3   6  -5   51.41    3.00
   3  -6   6   41.08    2.67
   3  -6   6   51.00    6.25
  -3   6  -6   42.25    2.77
  -3   6  -6   42.04    2.56
  -3   6  -6   36.64    4.51
   3  -6   7   18.41    3.98
  -3   6  -7   23.04    1.91
  -3   6  -7   22.35    2.04
   3  -6   7   17.22    1.75
   3  -6   8   52.69    3.03
  -3   6  -8   60.01    3.16
  -3   6  -8   60.48    3.47
  -3   6  -8   61.71    3.19
   3  -6   9   -0.42    1.78
  -3   6  -9    0.78    0.67
  -3   6  -9    1.29    0.70
   3  -6   9   -1.06    0.91
  -3   6  -9    0.45    0.77
  -3   6 -10   63.96    3.73
  -3   6 -10   62.65    3.27
  -3   6 -10   60.42    3.31
   3  -6  11   20.83    2.14
  -3   6 -11   19.47    1.87
  -3   6 -11   19.36    1.77
  -3   6 -11   19.72    2.12
   3  -6  12    8.38    1.50
  -3   6 -12    8.64    1.24
  -3   6 -12    9.44    1.55
  -3   6 -12    9.10    1.14
   3  -6  13    9.05    1.49
  -3   6 -13   10.31    1.30
  -3   6 -13    8.71    1.51
  -3   6 -13    8.21    1.07
  -3   6 -14    3.36    0.91
   3  -6  14    1.98    1.10
  -3   6 -14    2.84    0.86
   3  -6  15   36.54    2.51
  -3   6 -15   37.29    2.27
  -3   6 -15   41.12    2.98
   3  -6  16   33.07    2.24
  -3   6 -16   35.67    2.07
  -3   6 -16   34.77    2.67
   3  -6  17  114.40    4.21
  -3   6 -17  109.10    4.80
  -3   6 -17  111.66    3.94
   3  -6  18   14.26    1.22
  -3   6 -18   14.76    1.11
  -3   6 -18   13.48    1.10
  -3   6 -18   14.90    1.47
  -3   5  18   17.71    1.39
  -3   5  18   18.25    1.47
   3  -5 -18   16.31    1.43
  -3   5  17    5.76    1.05
   3  -5 -17    6.42    1.09
  -3   5  17    5.04    0.86
   3  -5 -17    5.44    0.77
  -3   5  16    9.05    1.40
   3  -5 -16    8.72    1.08
  -3   5  16   10.82    1.36
   3  -5 -16    9.06    1.38
  -3   5  15    6.96    1.36
  -3   5  15    8.70    1.38
   3  -5 -15    8.46    1.36
   3  -5 -14    0.80    0.91
  -3   5  14    1.97    1.02
   3  -5 -13    0.14    0.90
  -3   5  13    0.17    1.09
   3  -5 -12    7.56    1.40
   3  -5 -12    6.74    1.34
  -3   5  12    6.87    1.52
   3  -5 -11   13.56    1.82
  -3   5  11   16.32    2.05
   3  -5 -11   14.33    1.75
  -3   5  10   23.74    3.40
   3  -5 -10   20.45    2.04
   3  -5 -10   26.72    2.24
  -3   5  10   23.56    2.43
   3  -5 -10   23.11    2.13
  -3   5   9    2.00    1.30
  -3   5   9    0.02    1.02
   3  -5  -9    2.27    0.97
   3  -5  -9    1.37    0.99
   3  -5  -9    1.42    0.83
   3  -5  -8  153.72    5.89
  -3   5   8  154.07    6.58
   3  -5  -8  157.02    6.03
  -3   5   8  150.54    8.47
   3  -5  -7  124.73    5.14
  -3   5   7  132.12    7.54
  -3   5   7  125.13    5.59
   3  -5  -7  126.35    5.31
   3  -5  -6  201.05    6.80
  -3   5   6  173.29    6.57
  -3   5   6  199.31    7.32
  -3   5   6  198.65    9.24
   3  -5  -6  197.99    6.90
   3  -5  -5  235.64    7.81
  -3   5   5  240.99   10.14
  -3   5   5  232.37    8.08
  -3   5   5  243.37   11.88
  -3   5   4   23.63    3.62
  -3   5   4   31.90    3.16
  -3   5   4   31.27    3.89
  -3   5   3  238.79    9.59
  -3   5   3  221.85   11.47
   3  -5  -3  254.25   12.34
  -3   5   3  251.43   11.80
  -3   5   2  141.45    8.61
  -3   5   2  152.36    7.11
   3  -5  -2  162.41    9.65
  -3   5   2  164.36    9.13
  -3   5   1  207.57    8.34
  -3   5   1  176.53    9.49
   3  -5  -1  187.03    8.87
   3  -5  -1  190.36   10.65
  -3   5   1  209.34   10.50
  -3   5   0   49.42    4.55
   3  -5   0   55.99    5.53
  -3   5   0   56.89    5.10
  -3   5  -1   26.57    3.29
   3  -5   1   34.19    4.26
  -3   5  -1   32.63    3.93
  -3   5  -2   32.67    3.51
   3  -5   2   32.35    4.36
  -3   5  -2   41.05    4.30
  -3   5  -3   -1.18    1.04
   3  -5   3    1.31    1.69
  -3   5  -3    2.40    1.36
  -3   5  -4    0.84    0.97
   3  -5   4    1.15    1.41
  -3   5  -4    1.01    1.02
  -3   5  -5    0.27    0.47
  -3   5  -5    2.15    1.40
   3  -5   5    0.01    1.44
  -3   5  -6    0.41    0.63
   3  -5   6    0.24    0.73
  -3   5  -6    0.36    0.46
  -3   5  -6    1.78    1.51
   3  -5   6    0.65    1.30
  -3   5  -7  164.29    6.00
  -3   5  -7  163.20    5.61
  -3   5  -7  161.17    5.63
  -3   5  -7  161.92    8.97
   3  -5   7  149.66    5.60
   3  -5   7  160.46   10.94
   3  -5   8   -0.03    1.72
   3  -5   8    0.10    0.74
  -3   5  -8    0.48    0.49
  -3   5  -8    0.76    0.52
  -3   5  -8    0.35    0.69
  -3   5  -9    0.64    0.85
   3  -5   9    1.64    1.86
  -3   5  -9    1.04    0.58
  -3   5  -9    1.07    0.61
  -3   5 -10  519.28   14.46
  -3   5 -10  543.36   14.25
   3  -5  10  504.79   23.11
  -3   5 -10  529.64   14.92
  -3   5 -11  180.57    6.62
   3  -5  11  185.31    6.92
  -3   5 -11  186.83    6.42
   3  -5  11  166.36   12.46
  -3   5 -11  190.56    7.18
  -3   5 -12    3.41    1.10
   3  -5  12    5.38    1.41
  -3   5 -12    2.54    0.86
  -3   5 -12    3.12    0.90
  -3   5 -12    3.94    0.84
  -3   5 -13    5.15    1.26
   3  -5  13    3.68    1.27
  -3   5 -13    5.81    1.08
  -3   5 -13    4.86    0.89
  -3   5 -13    5.07    1.08
   3  -5  14  238.29    8.17
  -3   5 -14  244.67    7.73
  -3   5 -14  232.91    8.67
   3  -5  15  101.75    4.58
  -3   5 -15   98.68    5.07
  -3   5 -15   98.17    4.20
  -3   5 -16    8.01    1.17
   3  -5  16    8.34    1.42
  -3   5 -16    5.75    1.31
   3  -5  17   26.22    2.05
  -3   5 -17   24.08    2.28
  -3   5 -17   25.66    1.80
  -3   5 -18    0.64    0.49
  -3   5 -18    0.10    0.58
  -3   5 -18    1.13    0.67
   3  -5  18   -0.02    0.71
  -3   5 -19   98.45    4.17
   3  -5  19  101.29    3.53
  -3   5 -19   97.65    3.46
  -3   4  19    7.39    0.88
   3  -4 -19    7.66    1.04
  -3   4  19    7.62    0.88
  -3   4  18   12.82    1.34
   3  -4 -18   11.83    1.35
  -3   4  18   13.01    1.31
  -3   4  17   45.54    2.84
   3  -4 -17   43.67    2.67
   3  -4 -17   44.13    2.19
  -3   4  17   41.94    2.67
  -3   4  16    2.82    1.13
   3  -4 -16    3.32    0.76
   3  -4 -16    4.46    1.20
   3  -4 -15   75.34    4.03
  -3   4  15   81.21    4.36
   3  -4 -14   51.52    3.34
  -3   4  14   54.82    3.60
   3  -4 -13    4.84    1.32
  -3   4  13    4.21    1.28
   3  -4 -12   59.86    3.39
  -3   4  12   58.96    3.85
  -3   4  12   56.50    4.95
   3  -4 -12   58.60    3.58
  -3   4  11   76.96    5.80
  -3   4  11   76.22    4.39
   3  -4 -11   72.86    4.02
   3  -4 -11   75.90    3.87
  -3   4  11   79.20    6.49
  -3   4  10   31.63    2.84
  -3   4  10   25.64    3.53
   3  -4 -10   27.38    2.42
  -3   4  10   34.07    3.99
   3  -4 -10   29.22    2.33
   3  -4  -9    7.41    1.41
  -3   4   9    6.92    1.92
  -3   4   9    7.94    1.92
  -3   4   9    8.80    1.55
   3  -4  -9    7.63    1.40
  -3   4   9    7.53    1.44
  -3   4   8  109.51    4.85
  -3   4   8  113.87    5.30
   3  -4  -8  119.36    4.89
  -3   4   8  113.72    6.91
  -3   4   8  117.87    7.11
   3  -4  -8  116.04    4.77
  -3   4   7  178.36    6.64
  -3   4   7  155.43    8.25
  -3   4   7  179.95    8.64
  -3   4   6  165.24    7.94
   3  -4  -5   49.97    4.04
  -3   4   5   48.01    3.85
   3  -4  -4  151.63    7.48
  -3   4   4  153.69    7.11
  -3   4   3    2.57    0.99
   3  -4  -3    1.82    1.88
   3  -4  -3    0.43    1.05
  -3   4   3    2.88    1.46
   3  -4  -2   46.03    4.56
   3  -4  -2   46.64    3.83
  -3   4   2   36.90    2.95
  -3   4   2   34.86    3.82
  -3   4   2   45.01    4.40
   3  -4  -1  260.93   11.58
  -3   4   1  273.67   11.35
   3  -4  -1  250.84   10.17
  -3   4   1  230.47   10.62
  -3   4   1  244.26    8.81
   3  -4   0    1.06    0.80
  -3   4   0    1.59    0.73
   3  -4   0    0.92    1.29
  -3   4   0    1.49    1.39
  -3   4   0    1.40    1.01
   3  -4   1  193.72    7.67
   3  -4   1  210.33   10.31
  -3   4  -1  175.74    8.62
  -3   4  -1  201.17    9.40
  -3   4  -2    6.77    1.98
  -3   4  -2    5.78    1.53
   3  -4   2    9.12    2.66
   3  -4   3  196.67   10.31
  -3   4  -3  187.53    8.66
  -3   4  -3  197.15    9.34
   3  -4   4   76.92    6.30
  -3   4  -4   67.85    4.85
  -3   4  -4   77.65    5.47
  -3   4  -5    1.66    1.33
  -3   4  -5    1.22    1.02
   3  -4   5    3.21    1.67
   3  -4   6   50.48    5.57
  -3   4  -6   48.04    4.12
  -3   4  -6   45.96    4.24
   3  -4   7    9.85    2.62
  -3   4  -7    9.68    1.99
  -3   4  -7   12.27    2.15
   3  -4   8    7.33    2.59
  -3   4  -8    8.28    1.05
  -3   4  -8    3.73    1.25
  -3   4  -8    7.79    1.13
  -3   4  -9   59.85    3.12
   3  -4   9   63.58    6.87
  -3   4  -9   63.82    3.34
  -3   4  -9   63.24    3.01
  -3   4 -10  180.55    6.51
  -3   4 -10  196.64    6.39
  -3   4 -10  193.98    6.91
   3  -4  10  195.42   12.79
  -3   4 -11    1.31    0.63
  -3   4 -11    1.35    0.73
  -3   4 -11    0.81    0.75
   3  -4  11    2.06    1.06
   3  -4  11   -1.17    2.35
  -3   4 -12   23.34    2.19
   3  -4  12   16.13    1.89
  -3   4 -12   21.10    1.92
  -3   4 -12   18.86    1.73
  -3   4 -12   18.40    1.61
   3  -4  12   11.81    3.23
  -3   4 -13   -0.06    0.60
   3  -4  13    0.75    0.96
  -3   4 -13    0.03    0.81
  -3   4 -13   -0.44    0.52
  -3   4 -13    1.79    0.85
  -3   4 -14   21.19    1.88
  -3   4 -14   21.42    2.28
  -3   4 -14   19.42    1.94
   3  -4  14   18.44    2.00
  -3   4 -15   82.52    4.67
   3  -4  15   81.94    4.15
  -3   4 -15   84.87    3.89
  -3   4 -16   27.88    2.62
   3  -4  16   24.12    2.16
  -3   4 -16   25.99    2.01
  -3   4 -17    3.92    0.90
   3  -4  17    5.09    1.21
  -3   4 -17    5.42    1.27
  -3   4 -18    4.70    0.86
   3  -4  18    3.29    1.02
  -3   4 -18    3.96    1.07
  -3   4 -19   37.65    2.67
   3  -4  19   35.29    2.07
  -3   4 -19   35.46    2.08
  -3   4 -20   10.60    0.99
   3  -3 -20    1.94    0.59
  -3   3  20    2.61    0.47
  -3   3  19   -0.64    0.52
   3  -3 -19   -0.49    0.65
  -3   3  19    0.46    0.47
   3  -3 -18   -0.22    0.73
  -3   3  18    0.46    0.65
   3  -3 -17   17.51    1.93
  -3   3  17   16.39    1.78
   3  -3 -16  104.28    4.82
   3  -3 -16  108.03    4.12
  -3   3  16  100.78    4.90
   3  -3 -15  138.54    5.90
  -3   3  15  147.92    6.19
  -3   3  15  138.11    7.37
  -3   3  14    3.15    1.80
   3  -3 -14    3.66    1.28
  -3   3  14    4.58    1.23
  -3   3  14    3.00    1.19
  -3   3  13    0.10    1.43
  -3   3  13    0.92    1.15
   3  -3 -13    1.24    1.18
  -3   3  13   -0.20    0.83
  -3   3  12   10.16    1.57
  -3   3  12    8.59    2.16
  -3   3  12   10.86    2.59
   3  -3 -12    7.90    1.41
   3  -3 -12    8.89    1.55
  -3   3  12   10.01    1.70
  -3   3  11    0.86    0.98
  -3   3  11    1.20    1.14
  -3   3  11    1.73    1.15
   3  -3 -11    1.07    0.96
  -3   3  11   -0.25    0.95
   3  -3 -11    0.30    0.93
  -3   3  10  368.48   11.19
   3  -3 -10  364.34   10.83
  -3   3  10  394.47   15.29
   3  -3 -10  349.09   10.81
  -3   3  10  390.35   13.98
  -3   3  10  384.92   11.71
  -3   3   9  398.16   11.68
  -3   3   9  423.63   12.20
  -3   3   9  396.15   14.19
  -3   3   9  417.86   15.34
   3  -3  -9  386.11   11.33
   3  -3  -9  401.84   11.47
  -3   3   8   15.73    2.45
   3  -3  -8   16.12    2.49
   3  -3  -7  147.84    7.94
  -3   3   7  148.25    7.44
   3  -3  -6   29.22    3.22
  -3   3   6   31.52    3.03
   3  -3  -5   16.35    2.33
  -3   3   5   17.98    2.18
   3  -3  -4 1086.26   29.78
  -3   3   4 1089.04   28.57
   3  -3  -3  135.80    7.45
   3  -3  -3  131.84    6.67
  -3   3   3  134.12    5.81
  -3   3   3  132.53    7.19
   3  -3  -2   49.48    4.34
   3  -3  -2   48.03    3.84
  -3   3   2   48.95    3.09
  -3   3   2   54.53    4.37
   3  -3  -1  785.67   22.91
   3  -3  -1  758.38   21.70
  -3   3   1  807.34   22.57
  -3   3   1  735.85   19.49
  -3   3   1  715.08   22.11
   3  -3   0  587.69   18.16
  -3   3   0  517.16   14.56
  -3   3   0  534.52   17.16
  -3   3   0  605.51   17.65
   3  -3   0  523.82   15.09
   3  -3   1   98.87    6.39
  -3   3  -1   90.19    5.46
  -3   3  -1  102.55    5.86
   3  -3   1   96.82    4.45
   3  -3   2   38.29    4.12
  -3   3  -2   34.65    3.28
  -3   3  -2   42.51    3.72
   3  -3   2   43.79    2.75
   3  -3   3  924.25   26.48
  -3   3  -3  849.57   24.25
  -3   3  -3  886.20   24.63
   3  -3   3  861.34   21.98
   3  -3   4  194.35    9.80
  -3   3  -4  186.88    8.26
  -3   3  -4  193.41    8.38
   3  -3   5  375.41   14.89
  -3   3  -5  357.81   12.70
  -3   3  -5  352.61   12.51
   3  -3   6  568.12   19.95
  -3   3  -6  534.40   17.23
  -3   3  -6  533.86   16.80
   3  -3   7  138.34    8.87
  -3   3  -7  128.36    6.51
  -3   3  -7  137.28    7.16
   3  -3   8    8.15    2.63
  -3   3  -8    6.75    1.76
   3  -3   9    1.67    1.80
  -3   3  -9    0.52    0.69
   3  -3  10   11.50    3.01
  -3   3 -10   11.84    1.40
  -3   3 -10   11.11    1.30
  -3   3 -10    8.61    1.02
  -3   3 -10    8.17    2.12
  -3   3 -11    1.33    0.72
  -3   3 -11    0.84    0.61
  -3   3 -11    0.04    0.51
   3  -3  11    0.59    1.57
  -3   3 -11   -0.63    0.56
  -3   3 -12  108.05    4.88
   3  -3  12  102.91    4.62
  -3   3 -12  107.13    4.32
  -3   3 -12  106.80    4.64
   3  -3  12  103.31    9.25
  -3   3 -12  104.96    4.20
  -3   3 -13    0.04    0.52
  -3   3 -13    0.71    0.67
   3  -3  13   -0.21    0.83
  -3   3 -13    0.10    0.72
  -3   3 -13    0.77    0.56
   3  -3  13    0.30    2.00
  -3   3 -14    5.05    0.98
   3  -3  14    5.82    1.28
  -3   3 -14    5.32    1.12
  -3   3 -14    5.78    1.25
  -3   3 -15   31.99    2.33
   3  -3  15   31.60    2.51
  -3   3 -15   34.71    2.92
  -3   3 -15   32.22    2.51
   3  -3  16  277.66    8.95
  -3   3 -16  273.92    9.93
  -3   3 -16  280.07    8.68
   3  -3  17    0.45    0.92
  -3   3 -17    0.14    0.77
  -3   3 -17   -0.10    0.59
   3  -3  18   11.19    1.42
  -3   3 -18    8.68    1.35
  -3   3 -18    9.20    1.54
  -3   3 -18    9.84    1.24
  -3   3 -19   11.92    1.38
  -3   3 -19   13.16    1.77
   3  -3  19   12.04    1.39
  -3   3 -20   15.45    1.36
  -3   3 -20   16.94    1.77
   3  -3  20   12.58    1.23
  -3   2  20   10.16    0.96
   3  -2 -20    7.45    1.01
  -3   2  19   11.85    1.19
   3  -2 -19   15.31    1.50
  -3   2  19   13.16    1.30
  -3   2  18   27.01    2.04
   3  -2 -18   30.07    2.30
  -3   2  17  182.22    6.74
   3  -2 -17  191.22    6.85
  -3   2  16    3.51    1.07
  -3   2  16    3.79    1.06
   3  -2 -16    1.92    1.06
  -3   2  15   10.05    1.64
  -3   2  15    7.51    1.81
   3  -2 -15    7.16    1.44
  -3   2  15   10.63    1.61
   3  -2 -14   59.30    3.68
  -3   2  14   68.19    5.05
  -3   2  14   65.95    3.81
  -3   2  14   70.90    4.12
   3  -2 -13   83.97    6.33
  -3   2  13   82.91    5.57
   3  -2 -13   63.70    3.83
  -3   2  13   76.94    4.29
  -3   2  13   78.81    6.95
  -3   2  13   72.83    4.05
   3  -2 -12   17.21    3.01
  -3   2  12   17.15    1.98
  -3   2  12   17.33    3.19
  -3   2  12   17.06    2.48
  -3   2  12   15.62    1.94
   3  -2 -12   12.92    1.73
   3  -2 -11   85.26    6.25
  -3   2  11   73.26    4.05
  -3   2  11   80.89    5.35
  -3   2  11   80.66    6.39
   3  -2 -11   66.72    3.56
  -3   2  11   73.76    3.95
   3  -2 -11   67.33    6.38
   3  -2 -10  285.91   13.30
   3  -2 -10  301.43    8.89
  -3   2  10  298.12   12.84
  -3   2  10  293.16   11.10
  -3   2  10  288.33    9.48
  -3   2  10  274.72    9.14
   3  -2  -9   18.87    2.95
  -3   2   9   17.69    2.54
   3  -2  -8   10.27    2.19
  -3   2   8    9.95    1.91
   3  -2  -7   36.55    3.69
  -3   2   7   32.56    3.15
   3  -2  -6   -0.13    1.09
  -3   2   6    0.24    0.84
   3  -2  -5   47.16    3.94
  -3   2   5   44.66    3.27
   3  -2  -4  363.12   12.66
  -3   2   4  368.38   11.43
  -3   2   3  589.66   16.00
   3  -2  -3  582.57   17.61
   3  -2  -3  603.97   18.16
   3  -2  -2   90.89    5.20
  -3   2   2   93.09    4.09
   3  -2  -2   96.60    5.44
  -3   2   2   99.84    5.46
   3  -2  -1  273.76    9.92
  -3   2   1  253.71    7.85
  -3   2   1  256.26   10.05
   3  -2  -1  276.53   10.25
  -3   2   1  287.65   10.14
  -3   2   0  247.54    7.38
  -3   2   0  240.43    9.54
   3  -2   0  264.92   10.07
  -3   2  -1    1.35    0.69
   3  -2   1    0.77    1.07
  -3   2  -1    0.36    0.94
   3  -2   2    3.14    1.38
  -3   2  -2    3.40    1.16
  -3   2  -2    2.44    0.91
  -3   2  -3  533.87   15.58
  -3   2  -3  492.53   15.54
   3  -2   3  559.90   17.43
   3  -2   3  510.86   13.03
  -3   2  -4   60.84    3.92
  -3   2  -4   54.89    3.87
   3  -2   4   61.51    4.89
   3  -2   4   57.85    2.69
  -3   2  -5  252.55    9.14
  -3   2  -5  246.16    9.60
   3  -2   5  270.44   11.41
   3  -2   5  253.38    7.69
  -3   2  -6  203.94    8.68
   3  -2   6  212.81   10.24
  -3   2  -6  211.73    8.00
  -3   2  -7  175.07    8.14
   3  -2   7  188.44    9.81
  -3   2  -7  182.92    7.13
   3  -2   8  432.73   16.77
  -3   2  -8  402.49   14.39
   3  -2   9  115.75    8.16
  -3   2  -9  116.75    6.84
  -3   2 -10   13.13    2.37
   3  -2  10   13.94    3.14
  -3   2 -11   76.42    3.64
  -3   2 -11   70.31    5.68
  -3   2 -11   76.05    3.27
  -3   2 -11   73.68    3.50
   3  -2  11   69.59    6.94
   3  -2  11   71.03    3.44
  -3   2 -12    3.87    0.74
  -3   2 -12    5.04    1.03
  -3   2 -12    4.73    0.97
   3  -2  12    6.98    1.22
   3  -2  12    4.13    2.43
  -3   2 -12    4.89    0.87
   3  -2  13  216.18    7.47
  -3   2 -13  234.09    7.31
   3  -2  13  220.60   13.94
  -3   2 -13  239.87    7.75
  -3   2 -13  230.36    8.10
  -3   2 -13  216.98    6.99
   3  -2  14  119.64    5.04
  -3   2 -14  122.88    4.83
   3  -2  14  111.46   10.03
  -3   2 -14  123.26    5.11
  -3   2 -14  116.23    5.47
  -3   2 -14  111.87    4.43
  -3   2 -15  168.97    6.37
  -3   2 -15  171.23    7.04
   3  -2  15  156.63    6.18
  -3   2 -15  167.02    6.04
  -3   2 -16  143.82    5.78
  -3   2 -16  142.71    5.51
  -3   2 -16  148.28    6.65
   3  -2  16  134.74    5.61
  -3   2 -17   39.47    2.57
  -3   2 -17   41.73    3.35
   3  -2  17   38.56    2.66
  -3   2 -18   -0.06    0.87
  -3   2 -18    0.26    0.60
   3  -2  18    0.39    0.79
  -3   2 -18   -0.17    0.97
  -3   2 -19   66.03    3.40
   3  -2  19   67.86    3.27
  -3   2 -19   69.45    4.14
   3  -2  20    0.85    0.65
  -3   2 -20   -0.07    0.66
  -3   2 -21   15.35    1.32
  -3   1  20   20.22    1.38
   3  -1 -20   20.26    1.53
   3  -1 -19  133.70    4.96
   3  -1 -18  116.69    4.79
  -3   1  18  110.95    4.48
  -3   1  18  115.76    4.56
   3  -1 -17   87.31    4.23
  -3   1  17   88.16    4.14
  -3   1  17   81.84    3.97
   3  -1 -16    1.97    1.35
   3  -1 -16    2.37    1.27
  -3   1  16    2.22    1.24
  -3   1  16    1.28    1.10
  -3   1  15   88.05    5.53
   3  -1 -15   88.24    4.52
  -3   1  15   85.61    4.49
  -3   1  15   92.17    4.68
   3  -1 -15  100.86    6.95
   3  -1 -14   -1.44    1.57
  -3   1  14    0.54    0.92
  -3   1  14    0.26    0.96
  -3   1  14    0.86    1.18
   3  -1 -14    0.24    0.98
  -3   1  13  116.40    5.39
   3  -1 -13  113.01    9.35
   3  -1 -13  140.28    5.39
  -3   1  13  130.70    6.81
  -3   1  13  130.22    9.24
   3  -1 -13  131.59    8.05
   3  -1 -12    7.09    2.05
   3  -1 -12    6.64    2.29
  -3   1  12    6.40    2.06
  -3   1  12    9.80    1.97
   3  -1 -12    6.76    1.16
  -3   1  12    5.99    1.26
   3  -1 -11    9.13    2.30
  -3   1  11    8.95    2.22
   3  -1 -11   11.46    2.95
  -3   1  11    8.75    1.67
   3  -1 -11   10.98    1.41
  -3   1  11    7.52    1.32
  -3   1  10  722.33   23.24
   3  -1 -10  689.03   24.11
   3  -1 -10  690.57   17.90
  -3   1   9   15.52    2.56
   3  -1  -9   11.14    2.37
  -3   1   8   15.19    2.30
   3  -1  -8   12.98    2.39
  -3   1   7    7.53    1.61
   3  -1  -7    5.22    1.89
  -3   1   6   15.26    1.99
   3  -1  -6   10.60    2.17
  -3   1   5    2.63    0.89
   3  -1  -5   -0.43    1.10
  -3   1   4    3.81    0.93
   3  -1  -4    1.61    1.24
   3  -1  -3   20.26    2.37
   3  -1  -3   17.57    2.16
  -3   1   3   19.94    1.71
   3  -1  -2  578.93   16.74
  -3   1   2  561.48   14.63
   3  -1  -2  586.39   16.55
  -3   1   1    9.84    0.96
   3  -1  -1    6.73    1.31
   3  -1  -1    9.00    1.55
  -3   1   1   10.39    1.70
  -3   1   0 1036.43   24.42
  -3   1   0  994.79   27.29
  -3   1   0 1183.97   27.38
   3  -1   0 1125.71   27.57
  -3   1  -1   93.62    4.88
  -3   1  -1   91.44    2.80
  -3   1  -1  113.41    4.95
   3  -1   1  108.26    5.26
  -3   1  -2   42.92    3.10
  -3   1  -2   44.20    2.99
   3  -1   2   45.23    3.46
  -3   1  -3  497.69   13.73
   3  -1   3  500.19   15.24
   3  -1   4    8.72    0.66
  -3   1  -4    7.50    1.41
   3  -1   4    7.90    1.71
  -3   1  -4    7.78    1.27
  -3   1  -5  129.36    5.30
   3  -1   5  135.93    4.32
  -3   1  -5  133.08    6.20
   3  -1   5  133.18    7.06
  -3   1  -6  281.01    8.72
   3  -1   6  268.64    8.55
   3  -1   6  278.52    8.09
  -3   1  -6  265.24   10.05
   3  -1   6  293.72   11.57
  -3   1  -7  428.36   11.91
   3  -1   7  437.49   15.58
   3  -1   7  433.81   12.11
   3  -1   7  425.51   12.68
  -3   1  -7  421.63   14.08
   3  -1   8  207.18   10.26
   3  -1   8  207.84    8.01
   3  -1   8  217.37    7.64
  -3   1  -8  204.58    9.03
   3  -1   9  246.63   11.85
   3  -1   9  249.69    9.54
  -3   1  -9  240.30   10.35
   3  -1  10   98.27    7.42
   3  -1  10  107.05    6.06
  -3   1 -10  100.66    6.52
   3  -1  11  194.28   11.45
  -3   1 -11  201.08   10.08
   3  -1  11  211.65    9.58
   3  -1  12   -0.56    0.70
  -3   1 -12   -0.03    0.47
   3  -1  12    1.36    1.70
  -3   1 -12    0.52    0.57
  -3   1 -13  217.28    7.70
   3  -1  13  209.08   12.96
  -3   1 -13  208.08    6.69
  -3   1 -13  228.68    7.33
   3  -1  13  208.13    7.04
  -3   1 -13  219.57    7.01
  -3   1 -14    7.68    1.35
   3  -1  14    6.84    2.56
  -3   1 -14    7.47    1.03
  -3   1 -14    7.73    1.29
  -3   1 -14   10.15    1.28
   3  -1  14    5.77    1.10
   3  -1  15   44.49    6.50
  -3   1 -15   48.84    3.00
   3  -1  15   41.64    2.78
  -3   1 -15   49.21    3.53
  -3   1 -15   49.81    2.89
  -3   1 -16  208.91    7.27
  -3   1 -16  204.59    7.02
  -3   1 -16  204.74    8.30
   3  -1  16  198.79    7.03
  -3   1 -17    0.83    1.05
   3  -1  17    0.86    1.05
  -3   1 -17    0.10    0.95
  -3   1 -17   -0.08    0.70
   3  -1  18    1.23    0.82
  -3   1 -18    2.74    1.12
  -3   1 -18    2.24    1.11
  -3   1 -19    0.87    0.95
  -3   1 -20   27.88    2.12
  -3   1 -21    3.77    0.91
  -3   1 -22   24.32    1.48
   3   0 -20    4.20    0.81
  -3   0  20    5.09    0.67
   3   0 -19   55.34    2.87
  -3   0  19   56.68    2.75
   3   0 -18   55.86    3.12
   3   0 -18   59.07    4.68
  -3   0  18   54.20    3.08
  -3   0  17    7.52    1.44
   3   0 -17    6.17    1.36
  -3   0  17    8.09    1.28
  -3   0  16    0.09    1.03
  -3   0  16    2.14    0.97
   3   0 -16    0.20    1.02
   3   0 -16   -0.99    1.39
  -3   0  15   67.51    3.94
  -3   0  15   76.06    4.92
   3   0 -15   83.25    4.07
   3   0 -15   75.63    6.01
  -3   0  15   74.98    4.01
  -3   0  14   14.38    1.95
  -3   0  14   14.93    2.27
   3   0 -14   11.97    3.46
   3   0 -14   17.53    1.87
   3   0 -14   16.08    2.90
  -3   0  13  417.80   18.28
   3   0 -13  420.00   11.82
  -3   0  13  391.70   13.40
   3   0 -13  439.69   15.91
  -3   0  13  410.08   12.33
  -3   0  12   79.81    6.88
   3   0 -12   75.98    3.60
  -3   0  12   69.82    4.41
   3   0 -12   64.51    6.85
   3   0 -12   78.43    5.69
  -3   0  12   70.37    3.84
  -3   0  11   55.29    5.33
   3   0 -11   58.45    2.97
   3   0 -11   49.41    5.67
   3   0 -11   55.70    4.69
  -3   0  11   51.28    3.53
  -3   0  11   51.60    3.29
  -3   0  10 1195.13   34.18
   3   0 -10 1165.19   35.51
  -3   0   9  548.46   18.41
   3   0  -9  523.11   19.36
  -3   0   8   68.63    4.93
   3   0  -8   63.50    5.38
  -3   0   7  124.72    6.36
   3   0  -7  111.85    6.91
  -3   0   6   86.86    4.88
   3   0  -6   90.82    5.76
  -3   0   5   70.73    4.01
   3   0  -5   69.46    4.75
  -3   0   4  206.80    7.28
   3   0  -4  209.05    8.49
  -3   0   3   10.03    1.23
   3   0  -3    7.99    1.55
  -3   0   2  891.00   22.09
   3   0  -2  947.76   23.24
   3   0  -2  951.30   24.34
  -3   0   1   44.83    2.05
   3   0  -1   43.82    2.73
   3   0  -1   43.57    3.13
  -3   0   0   26.34    1.21
   3   0   0   22.62    1.95
   3   0   1   59.36    3.36
   3   0   2  568.35   15.80
   3   0   3  453.91   13.58
   3   0   4  115.74    3.51
  -3   0  -4  124.68    5.45
   3   0   4  122.54    5.81
  -3   0  -5  334.04   10.79
   3   0   5  315.46    8.64
   3   0   5  332.93   11.49
  -3   0  -6  199.93    8.00
   3   0   6  202.62    6.49
   3   0   6  204.48    8.82
   3   0   7   26.77    2.10
  -3   0  -7   26.81    2.81
   3   0   7   28.81    3.32
   3   0   8  752.20   19.95
  -3   0  -8  719.98   21.52
   3   0   8  765.86   23.22
   3   0   9    7.90    1.45
  -3   0  -9    9.64    1.87
   3   0   9    7.21    2.17
   3   0  10    1.76    0.85
   3   0  10    0.91    1.44
  -3   0 -10    3.20    1.32
   3   0  11  703.38   24.34
   3   0  11  701.96   21.22
   3   0  12  702.38   25.16
   3   0  12  689.54   21.85
   3   0  13    4.92    1.09
  -3   0 -13    4.75    0.90
  -3   0 -13    5.67    0.94
   3   0  13    3.08    1.47
  -3   0 -13    4.64    0.84
   3   0  13    4.22    2.23
   3   0  14   23.07    1.94
  -3   0 -14   26.19    1.97
  -3   0 -14   23.49    1.74
  -3   0 -14   26.05    2.03
  -3   0 -14   27.75    2.49
   3   0  14   26.94    4.66
   3   0  15   26.35    2.12
  -3   0 -15   26.28    2.12
  -3   0 -15   30.15    2.22
  -3   0 -15   27.53    2.66
  -3   0 -16   69.27    3.67
  -3   0 -16   72.43    3.67
  -3   0 -16   77.34    4.63
  -3   0 -16   73.98    4.03
  -3   0 -17    4.22    1.34
  -3   0 -18   50.76    3.27
  -3   0 -19   22.62    2.14
  -3   0 -20   38.36    2.53
  -3   0 -21   25.78    1.94
  -3   0 -22   45.91    2.25
  -3  -1  20   32.94    1.81
   3   1 -20   32.81    1.89
  -3  -1  19    8.51    1.22
   3   1 -19    8.19    1.14
  -3  -1  18    1.23    0.93
   3   1 -18    2.18    0.91
   3   1 -18    3.66    1.51
  -3  -1  17    5.49    1.23
   3   1 -17    5.90    1.86
   3   1 -17    5.85    1.26
   3   1 -16  205.78    6.95
   3   1 -16  198.30    9.90
   3   1 -15   86.19    4.01
  -3  -1  15   75.20    4.76
  -3  -1  15   73.31    4.18
   3   1 -15   86.10    6.25
  -3  -1  14    5.75    1.45
   3   1 -14    8.70    1.35
  -3  -1  14    6.73    1.45
   3   1 -14    9.68    2.28
  -3  -1  13   -0.38    1.16
  -3  -1  13   -0.34    1.55
   3   1 -13    1.00    2.25
   3   1 -13   -0.42    0.84
   3   1 -13   -0.02    1.53
  -3  -1  13    0.09    0.80
  -3  -1  12    3.22    1.14
   3   1 -12    0.66    1.63
   3   1 -12    1.65    1.67
  -3  -1  12   -1.14    1.46
  -3  -1  12    0.77    0.96
  -3  -1  11   53.26    3.33
   3   1 -11   52.70    5.95
  -3  -1  11   58.14    5.71
   3   1 -11   53.14    4.32
  -3  -1  11   51.08    3.19
   3   1 -10  488.35   19.75
  -3  -1  10  521.12   18.78
   3   1  -9  210.53   11.09
  -3  -1   9  217.77   10.40
   3   1  -8  114.45    7.46
  -3  -1   8  124.83    7.05
   3   1  -7  285.26   11.94
  -3  -1   7  280.79   10.92
   3   1  -6  118.83    6.80
  -3  -1   6  122.52    6.14
   3   1  -5  486.61   15.69
  -3  -1   5  480.58   14.51
   3   1  -4   47.76    3.69
  -3  -1   4   49.47    3.16
   3   1  -3  329.81   10.91
  -3  -1   3  315.49    9.69
   3   1  -2  337.59   10.81
  -3  -1   2  329.80    9.47
   3   1  -1  689.74   18.22
  -3  -1   1  658.00   16.43
   3   1  -1  669.58   16.36
   3   1   0  120.82    5.29
  -3  -1   0  121.21    3.88
  -3  -1   0  127.11    5.02
   3   1   0  118.30    4.21
  -3  -1  -1 1933.68   43.54
  -3  -1  -1 1987.41   45.40
   3   1   1 1941.46   44.59
  -3  -1  -2  852.18   19.39
  -3  -1  -2  854.13   21.50
   3   1   2  851.40   21.14
   3   1   3   52.77    1.73
   3   1   3   46.26    2.88
   3   1   4  400.99    9.93
   3   1   4  416.77   12.21
  -3  -1  -5   99.67    4.78
   3   1   5   93.46    3.42
   3   1   5   98.45    5.02
   3   1   6   29.44    1.88
  -3  -1  -6   27.97    2.59
   3   1   7   21.85    1.81
  -3  -1  -7   21.85    2.47
  -3  -1  -8    2.44    1.19
   3   1   8    2.18    0.84
  -3  -1  -9   27.96    3.13
   3   1   9   28.60    2.53
  -3  -1 -10   15.36    2.43
   3   1  10   13.61    1.88
   3   1  11  244.05    9.91
   3   1  12  348.03   13.23
   3   1  12  349.48   15.70
  -3  -1 -13   32.91    2.12
  -3  -1 -13   34.54    2.18
  -3  -1 -13   31.41    2.00
   3   1  13   24.56    4.01
   3   1  13   31.53    3.63
   3   1  14    2.25    1.24
  -3  -1 -14    4.48    0.85
   3   1  14    2.26    2.32
  -3  -1 -14    3.08    0.76
  -3  -1 -14    3.80    0.82
  -3  -1 -15    0.59    0.64
   3   1  15    2.09    2.12
  -3  -1 -15    1.70    0.77
  -3  -1 -15    1.01    0.91
  -3  -1 -15    0.59    0.55
   3   1  15    0.27    1.10
  -3  -1 -16    0.39    0.52
   3   1  16    0.04    2.31
  -3  -1 -16   -0.04    1.14
  -3  -1 -17   75.73    4.17
  -3  -1 -18  122.68    5.43
  -3  -1 -19    4.16    1.21
  -3  -1 -20   36.32    2.56
  -3  -1 -21   18.64    1.69
  -3  -1 -22   12.83    1.24
  -3  -2  20   20.94    1.43
   3   2 -20   21.25    1.41
  -3  -2  19   33.83    2.18
   3   2 -19   30.29    2.00
  -3  -2  18    6.06    1.23
   3   2 -18    5.34    1.09
   3   2 -18    9.03    1.88
  -3  -2  17   11.15    1.69
   3   2 -17   10.85    1.48
   3   2 -17   14.18    2.78
  -3  -2  16   14.02    1.91
   3   2 -16   12.86    2.32
   3   2 -16   15.57    1.71
  -3  -2  15  102.90    5.34
   3   2 -15  103.69    4.53
   3   2 -15  103.85    6.87
  -3  -2  15   96.11    5.01
  -3  -2  14  325.47   10.88
  -3  -2  14  309.50   10.48
   3   2 -14  322.26    9.80
   3   2 -14  343.12   13.41
  -3  -2  13   41.67    3.11
   3   2 -13   37.78    5.72
   3   2 -13   43.52    4.24
  -3  -2  13   45.34    3.21
  -3  -2  13   44.91    5.81
  -3  -2  12   32.30    2.57
   3   2 -12   26.99    4.96
   3   2 -12   33.81    3.52
  -3  -2  12   34.43    4.91
  -3  -2  12   30.20    2.54
   3   2 -11   -0.94    2.15
  -3  -2  11   -0.16    0.89
  -3  -2  11    0.20    1.14
   3   2 -11    2.38    1.52
  -3  -2  11    0.78    0.78
  -3  -2  10   27.77    3.88
   3   2 -10   32.96    4.62
  -3  -2   9   15.84    2.79
   3   2  -9    7.10    2.28
  -3  -2   8    2.19    1.24
   3   2  -8    3.89    1.71
   3   2  -7  116.90    7.27
  -3  -2   7  122.50    6.90
   3   2  -6   97.54    6.39
  -3  -2   6  110.83    6.10
   3   2  -5 1014.18   27.89
  -3  -2   5 1007.61   26.95
  -3  -2   4  473.54   14.11
   3   2  -4  455.77   14.75
  -3  -2   3   43.05    2.92
   3   2  -3   41.12    3.22
  -3  -2   2  112.40    4.77
   3   2  -2  112.28    5.27
  -3  -2   1  829.81   20.65
  -3  -2   1  815.10   20.71
   3   2  -1  818.56   21.39
  -3  -2   1  835.93   20.50
  -3  -2   0   56.18    2.80
   3   2   0   58.31    3.16
   3   2   0   47.82    1.50
  -3  -2   0   53.14    2.68
  -3  -2  -1   49.42    2.45
   3   2   1   42.11    2.64
  -3  -2  -1   45.74    2.47
   3   2   1   38.53    1.77
  -3  -2  -2 5767.11  127.21
   3   2   2 5706.79  126.48
  -3  -2  -3 1314.80   32.01
  -3  -2  -3 1365.08   31.43
  -3  -2  -4  240.60    8.07
   3   2   4  244.04    7.13
  -3  -2  -4  251.86    7.46
  -3  -2  -5    4.87    1.02
   3   2   5    4.18    0.75
   3   2   6  185.62    5.94
  -3  -2  -6  188.47    7.11
  -3  -2  -7   64.44    4.19
   3   2   7   63.38    3.39
  -3  -2  -8   42.58    3.66
   3   2   8   45.93    3.04
  -3  -2  -9  646.56   20.06
   3   2   9  669.71   18.56
   3   2  10  599.35   17.73
   3   2  11  506.70   16.28
   3   2  12   65.10    4.86
   3   2  13   35.85    3.87
  -3  -2 -13   32.53    2.05
  -3  -2 -13   33.55    2.51
  -3  -2 -14  232.07    7.31
  -3  -2 -14  237.41    7.73
  -3  -2 -14  233.23    8.00
   3   2  14  243.46   11.51
  -3  -2 -14  241.23    7.41
   3   2  15  704.19   23.85
  -3  -2 -15  673.24   17.44
  -3  -2 -15  702.83   17.68
  -3  -2 -15  687.32   18.37
  -3  -2 -15  684.65   17.98
   3   2  15  662.87   26.55
  -3  -2 -16   85.66    4.44
  -3  -2 -16   82.19    4.06
   3   2  16   85.32    7.11
   3   2  16   85.90    8.53
  -3  -2 -17   -0.64    1.08
  -3  -2 -18   42.27    3.08
  -3  -2 -19   77.44    4.06
  -3  -2 -20   72.65    3.72
  -3  -2 -21    0.46    0.72
  -3  -2 -22    0.00    0.68
  -3  -3  20   53.89    2.37
   3   3 -20   56.30    3.44
   3   3 -19   13.97    2.10
  -3  -3  19   10.99    1.29
   3   3 -19   10.29    1.11
   3   3 -18   -0.67    1.37
  -3  -3  18    0.99    0.84
   3   3 -18    1.02    0.68
   3   3 -17    2.11    1.63
   3   3 -17    1.53    0.80
  -3  -3  17    2.84    1.14
  -3  -3  16   49.09    3.41
   3   3 -16   56.13    3.05
   3   3 -16   53.08    4.72
  -3  -3  15   78.26    4.28
   3   3 -15   74.99    3.66
  -3  -3  15   74.22    4.23
   3   3 -15   76.71    5.74
  -3  -3  14  107.93    5.18
   3   3 -14  104.86    4.52
   3   3 -14  116.54    6.95
  -3  -3  14  107.43    5.25
  -3  -3  13   68.12    3.84
  -3  -3  13   64.90    3.88
   3   3 -13   76.64    5.42
   3   3 -13   57.26    7.12
  -3  -3  13   57.49    6.66
  -3  -3  13   66.07    7.09
  -3  -3  12   53.24    3.29
   3   3 -12   57.77    2.90
  -3  -3  12   57.63    3.50
   3   3 -12   57.11    4.47
   3   3 -12   55.52    6.69
  -3  -3  12   62.66    6.72
   3   3 -11   12.41    1.97
  -3  -3  11   16.31    3.39
   3   3 -11   13.24    1.31
   3   3 -11   16.05    3.77
  -3  -3  11   13.27    1.53
  -3  -3  11   12.50    1.71
  -3  -3  10   13.11    1.56
  -3  -3  10   21.97    1.73
   3   3 -10   16.33    3.69
   3   3 -10   16.69    2.15
  -3  -3  10   17.31    3.25
   3   3  -9  146.30    9.65
   3   3  -9  145.93    7.97
  -3  -3   9  152.19    9.14
   3   3  -8   71.44    6.20
  -3  -3   8   68.81    5.66
   3   3  -7    4.86    2.05
  -3  -3   7    6.96    1.86
  -3  -3   7    6.82    1.47
   3   3  -6   55.50    4.90
  -3  -3   6   60.80    4.72
  -3  -3   6   56.37    3.43
   3   3  -5  528.62   17.19
  -3  -3   5  560.44   17.01
  -3  -3   5  511.98   14.07
   3   3  -4  143.95    7.03
  -3  -3   4  149.30    6.90
  -3  -3   4  143.56    4.80
   3   3  -3   12.47    1.94
  -3  -3   3   14.78    1.94
  -3  -3   3   16.49    1.99
  -3  -3   3   12.81    0.89
  -3  -3   2  627.60   17.44
  -3  -3   2  629.03   15.54
   3   3  -2  595.49   17.27
  -3  -3   1    2.27    0.87
  -3  -3   1    2.76    0.53
   3   3  -1    3.83    1.12
  -3  -3   0   82.89    4.13
  -3  -3   0   86.49    3.15
   3   3   0   82.33    3.92
  -3  -3  -1   85.38    4.10
  -3  -3  -1   86.12    3.28
   3   3   1   81.54    3.70
  -3  -3  -2  717.75   18.29
  -3  -3  -2  710.68   17.23
  -3  -3  -3    7.52    1.13
  -3  -3  -3    7.33    1.03
  -3  -3  -4  277.26    9.11
  -3  -3  -4  291.63    8.92
   3   3   4  278.18    8.42
  -3  -3  -5  982.19   24.07
  -3  -3  -5  936.70   23.84
   3   3   5  936.19   23.37
   3   3   5  892.13   22.41
   3   3   6    2.71    0.74
  -3  -3  -6    3.32    0.97
  -3  -3  -6    2.19    0.72
   3   3   6    4.15    0.67
  -3  -3  -7  295.73   10.67
   3   3   7  312.72   10.02
   3   3   8  781.07   21.16
   3   3   9    2.54    0.92
   3   3  10    6.94    1.56
   3   3  11  411.84   14.21
   3   3  12    0.91    0.85
  -3  -3 -13    8.74    1.35
  -3  -3 -13   11.75    1.28
  -3  -3 -13    8.99    1.36
  -3  -3 -14   61.41    3.57
  -3  -3 -14   65.94    3.56
   3   3  14   58.83    5.34
  -3  -3 -14   63.96    3.13
  -3  -3 -15   76.88    4.03
  -3  -3 -15   79.37    4.20
   3   3  15   81.14    6.55
  -3  -3 -15   80.16    3.66
  -3  -3 -16  319.20   10.32
  -3  -3 -16  312.48   10.01
   3   3  16  321.51   14.80
  -3  -3 -16  322.72    9.42
  -3  -3 -17   11.48    1.62
  -3  -3 -17   12.89    1.87
  -3  -3 -18  180.04    6.74
  -3  -3 -18  197.90    7.26
  -3  -3 -19   21.36    2.21
  -3  -3 -19   16.80    1.87
  -3  -3 -20   13.54    1.48
  -3  -3 -20   16.45    1.82
  -3  -3 -21   69.76    3.40
  -3  -3 -22   18.19    1.46
  -3  -4  19    1.91    0.77
   3   4 -19    0.40    0.84
   3   4 -19    1.13    0.53
   3   4 -18   79.43    5.08
  -3  -4  18   75.19    3.55
  -3  -4  17    9.59    1.66
   3   4 -17   15.57    2.50
   3   4 -17   14.99    1.41
   3   4 -16   44.69    4.18
  -3  -4  16   43.70    3.09
   3   4 -16   43.47    2.56
  -3  -4  15  275.98    9.45
  -3  -4  15  273.35    9.32
   3   4 -15  287.65   11.77
   3   4 -15  282.38    8.60
  -3  -4  14   56.16    3.46
  -3  -4  14   56.79    3.62
   3   4 -14   57.86    4.74
   3   4 -13  118.86    4.59
   3   4 -13  116.41    6.76
  -3  -4  13  111.99    5.09
  -3  -4  13  119.91    5.44
   3   4 -12   18.12    2.42
   3   4 -12   15.60    1.47
  -3  -4  12   14.85    1.89
  -3  -4  12   15.12    3.31
  -3  -4  12   16.73    3.79
   3   4 -12   12.46    4.05
  -3  -4  12   15.18    1.71
  -3  -4  11   94.16    4.18
   3   4 -11   90.19    3.75
   3   4 -11   90.90    5.47
  -3  -4  11   90.21    4.44
  -3  -4  11  102.80    8.61
  -3  -4  11   92.32    8.17
   3   4 -11   80.94    8.18
   3   4 -10   19.61    2.37
  -3  -4  10   18.91    1.85
   3   4 -10   15.44    3.50
  -3  -4  10   17.61    1.68
  -3  -4  10   21.51    3.66
  -3  -4  10   18.55    3.49
  -3  -4   9   42.24    4.99
  -3  -4   9   41.16    4.85
   3   4  -9   35.92    4.06
   3   4  -9   42.09    5.20
  -3  -4   8   89.11    6.85
  -3  -4   8   90.77    6.94
   3   4  -8   82.74    7.02
   3   4  -8   83.54    6.12
  -3  -4   7   10.10    2.25
  -3  -4   7    7.81    1.95
   3   4  -7   10.57    2.23
   3   4  -7    9.51    2.43
   3   4  -6  470.46   16.28
   3   4  -6  446.51   16.91
  -3  -4   6  487.35   17.12
  -3  -4   6  490.65   16.99
   3   4  -5  328.71   13.20
  -3  -4   5  361.28   13.47
  -3  -4   5  367.30   13.55
   3   4  -4   48.35    4.14
  -3  -4   4   49.08    4.07
  -3  -4   3    0.45    0.42
   3   4  -3    0.27    1.16
  -3  -4   3    1.94    1.09
  -3  -4   2   88.54    4.94
   3   4  -2   87.67    4.58
  -3  -4   1    6.14    1.32
   3   4  -1    4.33    1.02
  -3  -4   0  452.93   13.60
   3   4   0  410.93   12.00
  -3  -4  -1   39.68    1.75
  -3  -4  -1   42.39    3.19
   3   4   1   36.71    2.25
   3   4   1   38.07    2.99
  -3  -4  -2  141.47    4.59
  -3  -4  -2  134.57    6.08
   3   4   2  130.78    4.51
   3   4   2  133.49    5.94
  -3  -4  -3   53.54    2.77
  -3  -4  -3   54.83    3.64
   3   4   3   50.71    3.32
   3   4   3   49.73    2.18
  -3  -4  -4   16.36    2.00
   3   4   4   16.48    1.85
   3   4   4   11.81    0.94
  -3  -4  -5   38.34    3.13
   3   4   5   34.40    2.58
  -3  -4  -6  170.21    7.40
   3   4   6  167.73    6.94
   3   4   6  163.94    6.02
  -3  -4  -7 2084.06   50.45
   3   4   7 2114.37   49.54
   3   4   7 2008.91   47.07
   3   4   8  212.04    8.52
   3   4   9   15.37    2.17
   3   4  10    2.87    1.22
   3   4  11  108.75    6.43
  -3  -4 -12   44.49    2.84
   3   4  12   46.73    4.27
  -3  -4 -13  214.95    6.88
  -3  -4 -13  214.79    7.48
  -3  -4 -13  222.59    7.63
   3   4  13  218.80   10.54
  -3  -4 -13  215.95    6.98
  -3  -4 -14   32.64    2.15
  -3  -4 -14   31.52    2.52
  -3  -4 -14   31.79    2.54
   3   4  14   35.62    4.09
  -3  -4 -14   32.08    2.24
  -3  -4 -15   32.68    2.58
  -3  -4 -15   35.20    2.80
   3   4  15   38.73    4.45
  -3  -4 -15   34.65    2.37
  -3  -4 -16  356.65   11.20
  -3  -4 -16  346.58   10.14
  -3  -4 -16  348.82   10.92
  -3  -4 -17    7.33    1.37
  -3  -4 -17    6.64    1.05
  -3  -4 -17    5.59    1.42
  -3  -4 -18    3.13    1.15
  -3  -4 -18    4.40    1.32
  -3  -4 -19    3.25    1.15
  -3  -4 -19    2.71    1.12
  -3  -4 -20    4.85    1.08
  -3  -4 -20    5.28    1.28
  -3  -4 -21   43.13    2.54
  -3  -4 -21   40.57    2.29
  -3  -4 -22    4.13    0.85
   3   5 -19   17.55    2.00
  -3  -5  19   16.13    1.34
   3   5 -18    0.47    0.50
   3   5 -18   -0.11    1.00
  -3  -5  18   -0.54    0.70
   3   5 -17   14.57    1.28
   3   5 -17   13.32    2.19
  -3  -5  17   12.71    1.63
   3   5 -16   40.33    2.31
   3   5 -16   36.84    3.63
  -3  -5  16   34.15    2.72
   3   5 -15  284.84   11.50
  -3  -5  15  288.34    9.43
   3   5 -15  275.76    8.39
  -3  -5  15  275.67    9.13
   3   5 -14   78.37    5.52
   3   5 -14   78.83    3.62
  -3  -5  14   86.54    4.27
  -3  -5  14   84.89    4.46
  -3  -5  13    2.02    1.17
  -3  -5  13    4.13    1.01
   3   5 -13    4.71    1.73
   3   5 -13    4.59    0.87
  -3  -5  12   65.46    3.89
   3   5 -12   69.07    3.22
   3   5 -12   67.14    4.85
  -3  -5  12   62.96    7.19
  -3  -5  12   69.42    3.66
  -3  -5  11   33.14    2.62
   3   5 -11   30.93    2.02
   3   5 -11   31.87    3.13
  -3  -5  11   32.76    2.35
   3   5 -11   21.85    4.55
  -3  -5  11   28.73    4.83
   3   5 -10   15.21    2.05
  -3  -5  10   15.17    1.79
   3   5 -10   14.17    1.32
  -3  -5  10   14.82    1.52
   3   5 -10   13.97    3.51
  -3  -5  10   14.84    3.42
  -3  -5   9    0.78    0.76
   3   5  -9   -0.50    1.34
  -3  -5   9    0.83    0.67
   3   5  -9    0.58    0.79
   3   5  -9    0.63    1.65
  -3  -5   9    2.02    1.29
   3   5  -8   16.66    3.04
   3   5  -8   19.98    3.62
  -3  -5   8   19.53    3.42
   3   5  -7   14.54    2.67
   3   5  -7   18.19    3.25
  -3  -5   7   19.57    3.29
   3   5  -6  331.96   13.45
   3   5  -6  300.73   13.63
  -3  -5   6  335.04   14.12
   3   5  -5   36.36    4.12
   3   5  -5   36.80    4.12
  -3  -5   5   34.86    3.89
   3   5  -4  105.90    6.61
   3   5  -4  121.20    7.22
  -3  -5   4  124.73    7.31
   3   5  -3   -0.15    1.49
   3   5  -3    0.69    1.04
  -3  -5   3    0.15    1.15
   3   5  -2  286.86   11.23
   3   5  -2  255.62    9.94
  -3  -5   2  284.39   11.21
   3   5  -1  525.96   15.60
   3   5  -1  544.12   17.29
  -3  -5   1  558.63   17.45
   3   5   0   81.95    4.06
   3   5   0   80.51    5.22
  -3  -5   0   83.38    5.23
   3   5   1    3.18    1.34
   3   5   1    1.81    0.69
  -3  -5  -1    1.40    1.05
   3   5   2   11.27    1.89
   3   5   2   12.18    1.03
  -3  -5  -2   15.10    2.12
   3   5   3  102.71    5.62
  -3  -5  -3  116.79    6.22
  -3  -5  -4  508.14   16.06
   3   5   4  473.05   14.87
  -3  -5  -5  126.03    6.69
   3   5   5  120.20    5.83
  -3  -5  -6  358.48   13.00
   3   5   6  346.52   11.32
  -3  -5  -7  179.21    8.50
   3   5   7  167.88    7.74
   3   5   7  160.90    6.60
  -3  -5  -8   55.29    4.60
   3   5   8   56.93    4.27
   3   5   9  474.23   15.89
   3   5  10    7.64    1.68
   3   5  11   18.94    2.71
  -3  -5 -12    3.50    1.18
  -3  -5 -12    1.38    0.83
  -3  -5 -12    2.19    0.76
   3   5  12    3.44    1.39
  -3  -5 -12    1.94    0.68
  -3  -5 -13   80.71    4.25
  -3  -5 -13   80.71    3.75
   3   5  13   83.62    6.26
  -3  -5 -13   80.57    4.16
  -3  -5 -13   75.79    3.58
  -3  -5 -14    1.17    0.65
   3   5  14    1.88    1.19
  -3  -5 -14    1.08    0.70
  -3  -5 -14    0.56    0.92
  -3  -5 -14   -0.22    1.01
  -3  -5 -15   14.46    1.90
  -3  -5 -15   14.32    1.52
  -3  -5 -15   17.22    2.04
   3   5  15   16.89    3.15
  -3  -5 -15   16.95    1.62
  -3  -5 -16  129.02    5.05
  -3  -5 -16  119.91    5.70
  -3  -5 -16  136.29    5.98
  -3  -5 -16  131.63    5.07
  -3  -5 -17  165.78    6.01
  -3  -5 -17  168.42    6.85
  -3  -5 -17  189.03    6.19
  -3  -5 -17  176.52    7.03
  -3  -5 -18  338.02   10.81
  -3  -5 -18  352.09   10.97
  -3  -5 -19    8.99    1.48
  -3  -5 -19   11.05    1.60
  -3  -5 -20    1.10    0.79
  -3  -5 -20    0.18    0.89
  -3  -5 -21    4.60    0.87
  -3  -5 -21    4.05    0.89
   3   5  22    7.55    1.05
  -3  -5 -22    5.40    0.86
   3   6 -18   23.96    2.39
  -3  -6  18   21.22    1.64
   3   6 -17    0.39    1.03
  -3  -6  17    0.09    0.75
   3   6 -16    9.61    1.06
   3   6 -16    7.11    1.79
  -3  -6  16    8.71    1.56
   3   6 -15   66.91    4.90
  -3  -6  15   75.60    4.05
   3   6 -15   74.78    3.22
  -3  -6  15   72.18    3.72
   3   6 -14  182.00    8.58
   3   6 -14  173.44    6.01
  -3  -6  14  201.15    6.92
  -3  -6  14  187.86    7.08
  -3  -6  13    7.38    1.52
   3   6 -13    5.16    0.88
   3   6 -13    4.63    1.46
  -3  -6  13    7.08    1.24
  -3  -6  12   -0.60    0.98
  -3  -6  12    0.80    0.83
   3   6 -12    0.26    1.15
   3   6 -12    1.47    0.57
   3   6 -11    4.04    0.82
   3   6 -11    4.65    1.51
  -3  -6  11    3.64    2.15
  -3  -6  11    5.03    1.09
  -3  -6  11    2.44    1.17
  -3  -6  10   64.47    3.69
   3   6 -10   68.28    3.13
   3   6 -10   66.61    4.40
  -3  -6  10   72.38    7.48
  -3  -6  10   72.23    3.52
  -3  -6   9    1.17    0.83
   3   6  -9    3.72    1.31
   3   6  -9    2.47    0.68
  -3  -6   9    2.24    0.65
   3   6  -9    3.32    1.77
  -3  -6   9   -0.18    1.19
  -3  -6   8   70.52    3.61
   3   6  -8   68.15    7.01
  -3  -6   8   73.44    3.38
   3   6  -8   69.96    6.23
   3   6  -8   68.33    4.06
  -3  -6   8   70.92    6.87
  -3  -6   7  288.71    8.41
   3   6  -7  278.67   13.25
  -3  -6   7  304.20   14.56
   3   6  -6  281.25   13.30
   3   6  -6  281.06   13.05
  -3  -6   6  277.47   13.51
   3   6  -5  459.02   17.30
   3   6  -5  425.54   16.79
  -3  -6   5  473.07   17.97
   3   6  -4   50.34    4.56
   3   6  -4   50.37    4.85
  -3  -6   4   58.82    5.35
   3   6  -3  115.39    6.88
   3   6  -3  136.59    7.94
  -3  -6   3  136.67    8.13
   3   6  -2    1.83    1.66
   3   6  -2    2.72    1.32
  -3  -6   2    2.78    1.55
   3   6  -1  105.93    6.84
   3   6  -1   99.26    5.29
  -3  -6   1  107.09    6.70
   3   6   0 1064.48   30.53
  -3  -6   0 1116.40   31.05
  -3  -6  -1   11.55    2.25
   3   6   1    9.79    2.41
  -3  -6  -2  118.81    7.01
   3   6   2  112.32    6.63
  -3  -6  -3   11.82    2.30
   3   6   3   12.29    2.40
  -3  -6  -4  291.20   11.95
   3   6   4  274.80   10.87
  -3  -6  -5   35.74    3.81
   3   6   5   31.92    3.22
  -3  -6  -6   16.35    2.64
   3   6   6   17.68    2.38
  -3  -6  -7   35.84    3.90
   3   6   7   35.09    3.58
   3   6   7   31.51    3.12
   3   6   8  335.20   13.00
  -3  -6  -8  345.30   14.05
   3   6   9   68.76    5.21
   3   6  10   16.20    2.59
   3   6  11    8.45    2.01
  -3  -6 -11    4.61    1.15
  -3  -6 -11    5.85    1.00
  -3  -6 -11    4.86    1.23
  -3  -6 -11    7.35    1.04
   3   6  12   46.67    4.69
  -3  -6 -12   47.30    3.18
  -3  -6 -12   43.19    2.65
  -3  -6 -12   46.04    2.72
  -3  -6 -12   41.56    3.01
   3   6  13    0.99    1.22
  -3  -6 -13    1.80    0.65
  -3  -6 -13    0.22    1.04
  -3  -6 -13    0.06    0.61
  -3  -6 -13    0.65    1.15
  -3  -6 -14   36.57    2.98
  -3  -6 -14   41.01    3.02
  -3  -6 -14   36.61    2.48
  -3  -6 -14   40.22    2.62
   3   6  14   38.85    4.51
  -3  -6 -15    1.16    1.18
  -3  -6 -15    1.54    0.62
  -3  -6 -15    2.10    1.32
  -3  -6 -15    0.78    0.58
  -3  -6 -16    0.05    1.14
  -3  -6 -16    0.06    0.76
  -3  -6 -16    0.72    1.06
  -3  -6 -16    1.13    0.70
  -3  -6 -17   16.12    1.56
  -3  -6 -17   13.85    2.06
  -3  -6 -17   14.01    1.48
  -3  -6 -17   12.93    1.97
  -3  -6 -18   59.23    3.56
  -3  -6 -18   57.69    3.56
  -3  -6 -18   63.22    3.05
  -3  -6 -19    0.10    0.99
  -3  -6 -19   -0.89    0.97
  -3  -6 -20   -0.39    0.85
  -3  -6 -20    1.22    0.80
   3   6  21    0.39    0.65
  -3  -6 -21    0.08    0.67
  -3  -6 -21    1.46    0.73
   3   6  22    0.90    0.54
  -3  -6 -22   -0.05    0.46
   3   7 -18   40.76    2.69
  -3  -7  18   38.10    1.93
   3   7 -17    1.77    0.97
  -3  -7  17    1.69    0.79
   3   7 -16    3.87    1.25
  -3  -7  16    3.27    0.94
   3   7 -15    2.46    1.30
  -3  -7  15    3.75    1.05
  -3  -7  15    2.95    0.83
   3   7 -14   70.72    4.87
  -3  -7  14   72.78    3.61
  -3  -7  14   74.11    3.92
  -3  -7  13    1.97    0.83
   3   7 -13    0.40    0.42
   3   7 -13    0.69    1.19
  -3  -7  13    2.10    1.22
  -3  -7  12    2.35    0.89
   3   7 -12    0.39    0.51
   3   7 -12    0.25    1.09
  -3  -7  12    1.13    1.06
  -3  -7  11   11.32    1.51
   3   7 -11   11.68    1.99
   3   7 -11   11.27    1.23
  -3  -7  11   10.44    1.62
   3   7 -10  314.39   11.41
  -3  -7  10  336.09   10.03
   3   7 -10  331.08    9.41
  -3  -7  10  344.71   18.04
  -3  -7  10  332.79   10.40
   3   7  -9   23.84    2.50
  -3  -7   9   25.06    2.01
  -3  -7   9   29.28    4.99
   3   7  -9   24.43    1.77
  -3  -7   9   21.81    2.15
  -3  -7   8    6.31    1.34
   3   7  -8    5.82    2.07
  -3  -7   8    4.49    0.94
  -3  -7   8    4.71    2.45
   3   7  -8    5.89    0.87
   3   7  -8    6.21    1.32
   3   7  -7  143.27    4.92
  -3  -7   7  151.77    5.41
  -3  -7   7  153.97   10.63
   3   7  -7  126.88    9.11
  -3  -7   7  140.94    5.46
   3   7  -7  143.58    6.08
  -3  -7   6   32.83    2.13
  -3  -7   6   30.37    4.38
   3   7  -6   25.99    4.27
  -3  -7   6   30.70    2.18
   3   7  -6   25.73    2.20
  -3  -7   5  251.84   13.14
   3   7  -5  236.91   12.38
  -3  -7   5  236.77    7.63
  -3  -7   5  246.80    7.47
  -3  -7   4    6.67    2.43
   3   7  -4    4.18    1.54
  -3  -7   3  594.35   21.77
   3   7  -3  615.38   21.69
  -3  -7   2   89.25    6.94
   3   7  -2   85.64    6.67
  -3  -7   1    3.12    1.48
   3   7  -1    0.44    1.55
  -3  -7   0  186.60   10.00
   3   7   0  169.45    9.40
  -3  -7  -1  190.52   10.07
   3   7   1  185.41    9.76
  -3  -7  -2   17.00    2.89
   3   7   2   17.77    2.91
  -3  -7  -3    6.08    1.93
   3   7   3    4.75    1.81
  -3  -7  -4    0.59    1.32
   3   7   4   -0.98    1.40
  -3  -7  -5    2.05    1.32
   3   7   5    0.58    1.04
  -3  -7  -6  940.89   28.08
   3   7   6  837.46   25.57
   3   7   7  714.05   22.64
  -3  -7  -7  716.06   23.87
   3   7   7  682.48   21.24
   3   7   8  162.49    8.95
  -3  -7  -8  177.29   10.02
   3   7   9   94.47    6.62
  -3  -7  -9   91.41    4.04
  -3  -7  -9   94.41    4.01
  -3  -7  -9   91.49    4.37
  -3  -7  -9   84.00    4.23
   3   7  10   75.52    6.00
  -3  -7 -10   72.22    3.57
  -3  -7 -10   74.13    3.50
  -3  -7 -10   68.52    3.83
  -3  -7 -10   63.24    3.78
   3   7  11   84.67    6.53
  -3  -7 -11   86.47    4.38
  -3  -7 -11   80.47    3.86
  -3  -7 -11   84.09    3.90
  -3  -7 -11   76.27    4.29
  -3  -7 -12   14.44    1.60
  -3  -7 -12   14.47    1.63
  -3  -7 -12   16.41    2.07
  -3  -7 -12   17.69    2.15
   3   7  12   17.09    3.02
  -3  -7 -13  156.70    6.64
  -3  -7 -13  148.35    6.38
  -3  -7 -13  152.39    5.82
  -3  -7 -13  150.28    5.82
   3   7  13  157.87    9.60
  -3  -7 -14    6.98    1.54
  -3  -7 -14    9.49    1.41
  -3  -7 -14    8.49    1.27
  -3  -7 -14    9.04    1.53
  -3  -7 -15  393.74   12.37
  -3  -7 -15  404.23   11.51
  -3  -7 -15  377.28   11.28
  -3  -7 -15  381.96   12.17
  -3  -7 -16  211.77    8.02
  -3  -7 -16  219.92    8.08
  -3  -7 -16  217.85    7.32
  -3  -7 -17  310.51   10.28
  -3  -7 -17  313.45   10.23
  -3  -7 -17  313.91    9.38
  -3  -7 -18  142.00    5.90
  -3  -7 -18  145.97    5.21
  -3  -7 -18  149.36    5.98
  -3  -7 -19    7.35    1.37
   3   7  19    7.73    1.27
  -3  -7 -19    8.13    1.33
  -3  -7 -19    8.38    0.95
  -3  -7 -20    0.38    0.71
   3   7  20    1.70    0.82
  -3  -7 -21   18.56    1.43
   3   7  21   18.67    1.45
  -3  -7 -21   18.86    1.41
  -3  -8  17    6.43    0.85
   3   8 -16    9.61    1.54
  -3  -8  16    8.59    1.14
   3   8 -15   19.31    2.24
  -3  -8  15   19.52    1.75
  -3  -8  15   20.03    1.60
   3   8 -14    1.16    0.91
  -3  -8  14    1.50    0.67
  -3  -8  14    1.11    0.87
  -3  -8  13   51.36    2.88
  -3  -8  13   45.78    2.98
   3   8 -13   49.26    3.82
  -3  -8  12    8.03    1.22
   3   8 -12    6.35    1.60
   3   8 -12    7.00    0.99
  -3  -8  12    6.78    1.42
  -3  -8  11    0.73    0.84
   3   8 -11    0.72    0.97
   3   8 -11    0.17    0.45
  -3  -8  11   -0.83    1.13
  -3  -8  10   38.13    2.55
   3   8 -10   32.97    2.14
  -3  -8  10   34.22    2.70
   3   8 -10   37.53    3.24
  -3  -8   9    9.19    1.31
  -3  -8   9    7.47    1.34
   3   8  -9    9.27    1.76
   3   8  -9    8.24    1.06
  -3  -8   8  129.18    5.08
  -3  -8   8  129.35   10.40
   3   8  -8  121.23    4.53
  -3  -8   8  128.36    5.22
   3   8  -8  110.30    5.58
  -3  -8   7  201.54   12.95
   3   8  -7  186.98    6.19
  -3  -8   7  185.83    6.74
   3   8  -7  186.90    7.40
   3   8  -7  172.80   11.49
  -3  -8   6  110.11    4.55
  -3  -8   6  116.39    9.41
   3   8  -6  115.32    4.26
  -3  -8   6  114.05    4.69
   3   8  -6  101.70    4.92
   3   8  -6  102.13    8.51
   3   8  -5   20.38    3.79
  -3  -8   5   22.57    4.08
  -3  -8   5   25.67    1.93
   3   8  -5   24.31    1.73
   3   8  -5   23.92    2.15
  -3  -8   5   22.33    2.02
   3   8  -4   17.75    3.69
   3   8  -4   22.22    1.63
  -3  -8   4   16.29    3.48
  -3  -8   4   20.16    1.51
  -3  -8   4   17.59    1.79
  -3  -8   3  123.30    9.00
  -3  -8   3  119.39    4.35
  -3  -8   3  121.10    4.85
   3   8  -3  122.04    8.88
  -3  -8   2   50.41    5.56
  -3  -8   2   50.69    2.87
   3   8  -2   51.68    5.60
   3   8  -1    7.10    2.26
  -3  -8   1    8.36    2.52
   3   8   0   40.30    4.76
  -3  -8   0   48.75    5.31
   3   8   1  105.52    7.62
  -3  -8  -1   99.91    7.73
   3   8   2   45.21    4.94
  -3  -8  -2   51.95    5.50
   3   8   3   52.97    5.21
  -3  -8  -3   69.74    6.25
   3   8   4  124.77    8.09
  -3  -8  -4  140.61    9.07
   3   8   5   22.26    3.43
  -3  -8  -5   24.27    3.67
  -3  -8  -6   81.34    4.33
  -3  -8  -6   94.33    7.42
   3   8   6   85.97    6.34
   3   8   7  103.96    7.36
  -3  -8  -7  100.95    7.92
  -3  -8  -7  105.50    4.01
  -3  -8  -7   96.71    4.84
  -3  -8  -7  112.79    4.43
   3   8   7  101.59    6.88
  -3  -8  -7  108.51    4.81
   3   8   8  161.57    9.43
  -3  -8  -8  160.56   10.27
  -3  -8  -8  166.28    6.52
  -3  -8  -8  165.23    5.42
  -3  -8  -8  162.58    5.90
  -3  -8  -8  160.73    6.33
   3   8   9   54.56    5.31
  -3  -8  -9   50.53    3.32
  -3  -8  -9   54.04    3.06
  -3  -8  -9   51.25    3.38
   3   8  10   20.22    3.28
  -3  -8 -10   20.54    1.86
  -3  -8 -10   16.39    2.13
  -3  -8 -10   18.71    2.17
  -3  -8 -11  272.84    9.25
  -3  -8 -11  267.03    8.55
  -3  -8 -11  256.98    9.31
   3   8  11  243.05   12.56
  -3  -8 -12   41.53    3.23
  -3  -8 -12   47.29    2.98
  -3  -8 -12   41.68    3.28
   3   8  12   43.93    5.01
  -3  -8 -13   37.97    3.11
  -3  -8 -13   37.56    3.14
  -3  -8 -13   34.81    2.55
  -3  -8 -14    0.29    1.23
  -3  -8 -14    1.04    0.74
  -3  -8 -14    0.76    1.24
  -3  -8 -15   91.48    4.87
  -3  -8 -15   94.94    4.31
  -3  -8 -15   86.84    4.82
   3   8  15   91.23    4.76
  -3  -8 -16    3.40    1.28
  -3  -8 -16    4.13    1.37
  -3  -8 -16    5.45    1.10
   3   8  16    5.86    1.44
  -3  -8 -17   47.74    3.20
  -3  -8 -17   48.36    3.21
  -3  -8 -17   51.22    2.81
   3   8  17   49.57    3.17
  -3  -8 -18    1.75    0.94
  -3  -8 -18    1.04    0.94
  -3  -8 -18    2.12    0.68
   3   8  18    2.13    1.01
  -3  -8 -19   23.51    1.96
   3   8  19   21.93    1.85
  -3  -8 -19   23.34    1.87
  -3  -8 -19   24.19    1.57
  -3  -8 -20   20.27    1.60
   3   8  20   23.39    1.69
  -3  -8 -20   21.61    1.64
  -3  -8 -20   25.95    1.36
  -3  -9  15    9.55    1.11
   3   9 -15   10.28    1.44
  -3  -9  14   21.64    1.73
  -3  -9  14   18.64    1.49
   3   9 -14   21.66    2.30
  -3  -9  13   60.80    3.19
  -3  -9  13   71.31    3.23
   3   9 -13   61.83    4.00
   3   9 -12   15.00    2.09
  -3  -9  12   13.73    1.45
  -3  -9  12   12.19    1.56
  -3  -9  11   32.86    2.31
  -3  -9  11   28.24    2.30
   3   9 -11   30.46    1.92
   3   9 -11   29.70    2.87
  -3  -9  10   58.21    3.16
  -3  -9  10   56.44    3.27
   3   9 -10   56.21    2.78
   3   9 -10   59.89    4.03
  -3  -9   9    0.90    0.65
   3   9  -9    1.36    0.85
  -3  -9   9    0.23    0.95
   3   9  -9    2.00    0.68
  -3  -9   8    0.92    0.76
   3   9  -8    0.86    0.71
   3   9  -8    0.49    0.45
  -3  -9   8    2.16    0.89
  -3  -9   7   56.36    3.15
   3   9  -7   53.37    2.77
   3   9  -7   51.04    3.50
  -3  -9   7   60.88    3.29
  -3  -9   6  154.37   11.47
   3   9  -6  145.06    6.26
   3   9  -6  140.29   10.63
   3   9  -6  157.78    5.42
  -3  -9   6  161.78    5.92
  -3  -9   5   21.17    2.13
  -3  -9   5   25.10    2.00
   3   9  -5   23.43    1.76
   3   9  -5   23.14    4.22
  -3  -9   5   23.61    1.68
  -3  -9   5   21.28    4.14
  -3  -9   4  357.76   10.68
  -3  -9   4  355.97   10.35
  -3  -9   4  339.40   17.40
  -3  -9   4  349.84    9.80
   3   9  -4  342.70    9.86
   3   9  -3  186.93    6.16
   3   9  -3  181.03   11.74
  -3  -9   3  196.06   12.41
  -3  -9   3  178.64    6.60
  -3  -9   3  180.47    6.05
   3   9  -2   72.46    3.40
  -3  -9   2   77.06    7.44
   3   9  -2   72.73    7.25
  -3  -9   2   75.20    3.37
  -3  -9   2   73.28    3.73
  -3  -9   1    7.96    2.51
   3   9  -1    3.58    2.00
   3   9  -1    7.49    1.07
  -3  -9   1    5.83    1.20
   3   9   0   -0.05    0.53
  -3  -9   0    2.17    0.81
  -3  -9   0    1.81    0.93
   3   9   0   -1.41    1.82
  -3  -9   0    0.83    1.61
   3   9   1   56.69    5.96
  -3  -9  -1   55.31    3.11
  -3  -9  -1   59.51    3.18
   3   9   1   59.72    3.05
  -3  -9  -1   68.18    6.72
   3   9   2   92.97    7.70
  -3  -9  -2   96.08    4.36
  -3  -9  -2  100.46    4.23
   3   9   2  107.37    4.36
  -3  -9  -2  104.28    8.37
   3   9   3   83.38    7.26
  -3  -9  -3   83.50    4.06
  -3  -9  -3   91.92    3.97
   3   9   3   90.11    4.03
   3   9   4   -0.32    1.35
  -3  -9  -4    0.37    1.29
  -3  -9  -4    0.34    0.99
  -3  -9  -5   32.62    2.16
  -3  -9  -5   28.54    2.36
  -3  -9  -6   75.98    3.43
  -3  -9  -6   76.60    7.27
  -3  -9  -6   77.30    3.61
  -3  -9  -6   81.66    4.14
   3   9   6   69.75    6.18
   3   9   7  312.88   14.48
  -3  -9  -7  308.50    8.94
  -3  -9  -7  322.52   15.82
  -3  -9  -7  295.14    9.24
  -3  -9  -7  318.56   10.09
  -3  -9  -8  234.42    7.65
  -3  -9  -8  219.90    8.28
  -3  -9  -8  225.55   12.97
  -3  -9  -8  223.32    8.13
   3   9   8  226.52   12.03
  -3  -9  -8  229.00    7.08
  -3  -9  -9  118.35    4.34
  -3  -9  -9  111.18    5.43
  -3  -9  -9  114.05    4.85
   3   9   9  108.35    8.07
  -3  -9  -9  107.08    5.17
  -3  -9 -10   37.58    3.06
  -3  -9 -10   39.14    2.66
   3   9  10   42.08    4.87
  -3  -9 -10   36.75    3.03
  -3  -9 -11    2.06    1.15
  -3  -9 -11    2.09    1.27
  -3  -9 -11    2.27    0.87
  -3  -9 -12    3.51    1.36
  -3  -9 -12    2.50    1.29
  -3  -9 -12    3.43    1.02
  -3  -9 -13   21.98    2.00
  -3  -9 -13   21.25    2.32
  -3  -9 -13   22.35    2.41
   3   9  13   22.31    2.18
  -3  -9 -14   58.60    3.28
  -3  -9 -14   57.34    3.70
   3   9  14   51.41    3.32
  -3  -9 -14   52.29    3.63
   3   9  15   20.75    2.10
  -3  -9 -15   20.03    1.83
  -3  -9 -15   23.46    2.38
  -3  -9 -15   19.78    2.26
  -3  -9 -16   -0.78    0.70
  -3  -9 -16    0.22    1.06
  -3  -9 -16    1.59    1.11
   3   9  16   -1.39    0.93
  -3  -9 -17   51.40    2.72
  -3  -9 -17   53.06    3.10
  -3  -9 -17   51.89    3.10
   3   9  17   47.00    2.81
  -3  -9 -18   12.98    1.50
  -3  -9 -18   15.06    1.56
  -3  -9 -18   13.88    1.24
   3   9  18   12.31    1.38
   3   9  19    5.91    0.90
  -3  -9 -19    8.34    1.07
  -3  -9 -19    7.27    0.79
  -3  -9 -20    3.57    0.65
  -3 -10  13   34.37    1.97
  -3 -10  13   36.40    1.98
   3  10 -13   37.09    2.72
  -3 -10  12   21.54    1.69
  -3 -10  12   26.60    1.78
   3  10 -12   24.03    2.30
  -3 -10  11   93.49    3.94
   3  10 -11   88.33    4.74
  -3 -10  11  100.91    4.03
  -3 -10  10   61.07    3.26
   3  10 -10   69.55    2.99
   3  10 -10   67.45    4.05
   3  10  -9    0.28    0.44
  -3 -10   9    2.27    0.81
  -3 -10   9    1.06    0.83
   3  10  -9    2.14    0.94
   3  10  -8    3.48    1.20
  -3 -10   8    3.28    0.76
   3  10  -8    2.68    0.65
   3  10  -7    7.82    1.41
   3  10  -7    7.53    1.05
  -3 -10   7   10.62    1.44
   3  10  -6   39.36    2.37
  -3 -10   6   48.84    2.92
  -3 -10   5   16.60    1.74
   3  10  -5   15.02    1.47
  -3 -10   5   15.79    1.39
   3  10  -4   63.62    3.11
  -3 -10   4   55.71    3.45
  -3 -10   4   63.15    3.42
  -3 -10   4   62.09    3.02
  -3 -10   3   56.13    3.45
   3  10  -3   59.57    3.05
   3  10  -3   54.29    6.77
  -3 -10   3   60.23    3.02
  -3 -10   3   59.45    6.84
  -3 -10   2    1.62    0.98
   3  10  -2    1.37    0.58
  -3 -10   2    0.33    0.53
  -3 -10   1   65.93    3.61
   3  10  -1   56.14    6.78
   3  10  -1   66.31    3.31
  -3 -10   1   73.29    7.55
  -3 -10   1   68.39    3.31
  -3 -10   0   22.71    2.11
   3  10   0   29.82    2.19
   3  10   0   23.29    4.59
  -3 -10   0   27.60    2.02
  -3 -10   0   27.50    4.70
  -3 -10  -1    1.41    0.87
   3  10   1    4.43    2.44
   3  10   1    3.96    0.99
  -3 -10  -1    3.74    1.09
  -3 -10  -1    3.67    1.93
  -3 -10  -2   15.07    1.63
   3  10   2   15.89    1.60
  -3 -10  -2   17.77    1.85
  -3 -10  -2   14.21    3.44
   3  10   2   13.00    3.45
   3  10   3   23.51    4.05
  -3 -10  -3   25.55    2.28
   3  10   3   26.80    2.08
  -3 -10  -3   25.57    4.55
  -3 -10  -3   31.08    2.28
   3  10   4   33.33    4.82
  -3 -10  -4   38.24    2.78
   3  10   4   36.85    2.50
  -3 -10  -4   36.76    5.19
  -3 -10  -4   32.70    2.34
  -3 -10  -5    1.01    1.62
  -3 -10  -5   -0.07    0.92
  -3 -10  -5    0.56    0.57
   3  10   5   -2.07    1.54
  -3 -10  -5    1.00    0.63
  -3 -10  -6  112.59    4.62
   3  10   6  118.08    8.65
  -3 -10  -6  106.26    5.05
  -3 -10  -6  117.82    4.58
  -3 -10  -6  124.59    9.69
   3  10   7    1.35    1.06
  -3 -10  -7    2.95    1.88
  -3 -10  -7    2.46    1.27
  -3 -10  -7    0.44    0.56
  -3 -10  -7    1.55    0.58
  -3 -10  -8   76.81    3.50
  -3 -10  -8   82.13    4.43
  -3 -10  -8   86.07    4.02
  -3 -10  -9   95.48    3.91
  -3 -10  -9   94.15    4.81
  -3 -10  -9  102.33    4.52
  -3 -10 -10  482.10   12.71
  -3 -10 -10  464.43   14.28
  -3 -10 -10  508.76   13.80
  -3 -10 -11  327.28   10.68
  -3 -10 -11  315.49    9.94
  -3 -10 -12   -0.34    0.88
  -3 -10 -12    0.95    1.22
  -3 -10 -13   18.37    2.17
  -3 -10 -13   18.11    1.78
  -3 -10 -14   44.61    3.08
  -3 -10 -14   41.68    2.68
  -3 -10 -15  213.67    7.40
  -3 -10 -15  204.35    6.85
  -3 -10 -16  106.55    4.20
   3  10  16  101.99    4.13
  -3 -10 -16  109.30    4.59
   3  10  17    5.12    0.83
  -3 -10 -17    5.96    0.86
  -3 -10 -17    4.43    0.99
  -3 -10 -18    4.35    0.68
  -3 -10 -18    5.98    0.94
  -3 -10 -19   97.44    3.32
  -3 -11  12   20.55    1.33
  -3 -11  11   20.29    1.47
  -3 -11  10   28.75    1.87
  -3 -11   9   58.94    2.93
  -3 -11   8    5.36    0.94
   3  11  -8    4.25    0.73
  -3 -11   7   22.94    1.88
   3  11  -7   21.17    1.55
  -3 -11   6   56.21    3.11
   3  11  -6   51.06    2.59
  -3 -11   5   42.04    2.30
  -3 -11   5   41.81    2.74
   3  11  -5   45.12    2.45
  -3 -11   4   25.54    1.84
  -3 -11   4   25.91    2.10
   3  11  -4   26.23    1.87
  -3 -11   3   75.89    3.75
  -3 -11   3   68.14    3.30
  -3 -11   3   70.48    3.86
   3  11  -3   72.71    3.38
  -3 -11   2   28.37    2.05
  -3 -11   2   25.96    2.31
   3  11  -2   26.99    1.99
  -3 -11   1  149.48    5.47
  -3 -11   1  154.02    6.00
   3  11  -1  139.31    5.39
  -3 -11   0  114.21    4.63
  -3 -11   0  103.47    4.77
   3  11   0  108.03    4.56
  -3 -11  -1   42.12    2.65
   3  11   1   40.87    2.60
  -3 -11  -1   40.10    2.86
  -3 -11  -2   59.14    3.53
  -3 -11  -2   67.16    3.41
  -3 -11  -2   67.13    3.56
   3  11   2   67.41    3.48
   3  11   3   17.23    1.69
  -3 -11  -3   18.40    1.70
  -3 -11  -3   19.20    1.92
  -3 -11  -3   18.40    1.98
  -3 -11  -4   59.42    3.61
  -3 -11  -4   65.29    3.34
  -3 -11  -4   65.81    3.40
   3  11   4   63.24    3.48
  -3 -11  -5    1.37    0.68
  -3 -11  -5    2.52    1.19
   3  11   5    0.94    0.63
  -3 -11  -6   41.29    3.01
  -3 -11  -6   48.88    2.74
  -3 -11  -6   46.32    2.69
   3  11   6   46.04    2.93
  -3 -11  -7   10.62    1.25
  -3 -11  -7   11.25    1.35
  -3 -11  -7    7.18    1.47
  -3 -11  -8   19.10    1.61
  -3 -11  -8   19.85    1.77
  -3 -11  -8   19.80    2.26
  -3 -11  -9    2.81    0.72
  -3 -11  -9    2.95    0.86
  -3 -11 -10    0.02    0.38
  -3 -11 -10    0.35    1.13
  -3 -11 -10    1.94    0.76
  -3 -11 -11   37.82    2.85
  -3 -11 -11   41.33    2.64
  -3 -11 -12    0.44    1.04
  -3 -11 -12    0.65    0.57
  -3 -11 -13    0.35    0.87
  -3 -11 -13    1.44    0.76
  -3 -11 -14    0.63    0.89
  -3 -11 -14    0.81    0.53
  -3 -11 -15    6.90    1.14
  -3 -11 -15    8.17    1.07
  -3 -11 -16   42.24    2.35
  -3 -11 -16   43.55    2.21
  -3 -11 -17    6.46    0.76
  -3 -11 -17    5.22    0.83
  -3 -12  10    1.08    0.44
  -3 -12   9    0.77    0.50
  -3 -12   8    0.97    0.54
  -3 -12   7   90.35    3.72
   3  12  -6   15.38    1.24
  -3 -12   6   15.43    1.46
  -3 -12   5   23.29    1.84
  -3 -12   5   20.59    1.41
   3  12  -5   21.30    1.50
  -3 -12   4    9.02    0.97
   3  12  -4    8.35    0.99
  -3 -12   4    9.12    1.22
  -3 -12   3    2.36    0.68
   3  12  -3    2.98    0.69
  -3 -12   3    3.31    0.90
   3  12  -2    1.04    0.54
  -3 -12   2    0.51    0.52
  -3 -12   2    0.95    0.65
   3  12  -1   -0.23    0.53
  -3 -12   1   -0.60    0.65
  -3 -12   1   -0.37    0.86
  -3 -12   1    0.32    0.76
   3  12   0    2.96    0.72
  -3 -12   0    3.75    0.86
  -3 -12  -1  175.35    6.00
  -3 -12  -1  166.07    6.18
   3  12   1  159.63    5.84
  -3 -12  -2   49.66    2.90
  -3 -12  -2   59.25    3.22
   3  12   2   52.80    2.94
  -3 -12  -3   65.54    3.32
   3  12   3   61.52    3.24
  -3 -12  -3   63.07    3.31
  -3 -12  -4   80.22    4.11
  -3 -12  -4   84.00    3.78
   3  12   4   80.17    3.84
  -3 -12  -4   83.71    3.77
  -3 -12  -5   31.48    2.57
   3  12   5   31.34    2.31
  -3 -12  -5   32.45    2.21
  -3 -12  -6   74.69    3.87
  -3 -12  -6   78.64    3.51
   3  12   6   68.52    3.54
  -3 -12  -7    1.86    0.63
   3  12   7    0.92    0.78
  -3 -12  -7    2.00    1.16
  -3 -12  -8  192.21    7.16
  -3 -12  -8  211.86    6.49
  -3 -12  -8  204.30    6.65
   3  12   8  203.72    7.02
   3  12   9   14.79    1.56
  -3 -12  -9   14.30    1.25
  -3 -12  -9   14.94    1.77
  -3 -12  -9   12.54    1.32
  -3 -12 -10   11.80    1.54
   3  12  10   14.36    1.48
  -3 -12 -10   13.47    1.13
  -3 -12 -10   13.86    1.39
  -3 -12 -11   18.19    1.53
   3  12  11   20.02    1.66
  -3 -12 -11   18.32    1.83
  -3 -12 -12    1.90    0.71
   3  12  12    1.24    0.60
  -3 -12 -12    0.43    0.77
  -3 -12 -13   26.07    1.72
   3  12  13   26.36    1.75
  -3 -12 -13   27.83    1.97
  -3 -12 -14    3.34    0.79
  -3 -12 -14    5.05    0.76
   3  12  14    4.66    0.74
  -3 -12 -15   -0.40    0.55
   3  12  15    0.20    0.33
  -3 -12 -15    0.38    0.40
  -3 -13   8    1.10    0.39
  -3 -13   7   42.04    2.02
  -3 -13   6   48.37    2.29
  -3 -13   5    3.17    0.68
  -3 -13   4    8.76    1.04
  -3 -13   4    8.30    0.83
  -3 -13   3   19.28    1.58
   3  13  -3   19.02    1.31
  -3 -13   3   16.93    1.25
  -3 -13   2   11.25    1.29
  -3 -13   2   13.67    1.17
   3  13  -2   11.06    1.06
   3  13  -1    7.80    0.95
  -3 -13   1    8.72    1.03
  -3 -13   1    8.22    1.10
   3  13   0    0.78    0.51
  -3 -13   0    0.93    0.51
  -3 -13   0    0.44    0.56
  -3 -13  -1    4.96    0.83
  -3 -13  -1    4.31    0.86
  -3 -13  -1    2.84    0.81
   3  13   1    4.61    0.76
  -3 -13  -2   84.14    3.60
  -3 -13  -2   84.72    3.68
   3  13   2   85.62    3.56
  -3 -13  -3   70.49    3.20
   3  13   3   64.06    3.06
  -3 -13  -3   74.16    3.28
  -3 -13  -4    2.72    0.73
   3  13   4    1.38    0.64
  -3 -13  -5   11.61    1.21
   3  13   5   11.93    1.24
  -3 -13  -6   24.96    1.71
   3  13   6   25.86    1.87
  -3 -13  -7    8.78    0.96
  -3 -13  -7   10.59    1.41
   3  13   7   10.81    1.20
  -3 -13  -8    1.02    0.37
   3  13   8    1.46    0.64
  -3 -13  -9    4.55    0.64
   3  13   9    5.63    0.87
  -3 -13  -9    3.93    0.90
  -3 -13 -10    9.74    0.93
  -3 -13 -10    9.30    1.18
   3  13  10    9.06    0.97
   3  13  11   72.44    2.91
  -3 -13 -11   67.04    2.70
  -3 -13 -11   69.01    3.05
   3  13  12   41.56    1.97
  -3 -13 -12   39.35    2.09
  -3 -13 -12   40.25    1.86
  -3 -13 -13   47.44    2.16
  -3 -14   4   28.89    1.54
  -3 -14   3    1.25    0.50
  -3 -14   2   26.14    1.38
  -3 -14   2   28.18    1.60
  -3 -14   1   52.31    2.19
  -3 -14   1   49.52    2.26
  -3 -14   0    1.48    0.44
  -3 -14   0    1.84    0.50
  -3 -14  -1   12.11    1.06
   3  14   1   13.92    1.01
  -3 -14  -1   14.64    1.14
  -3 -14  -2    0.86    0.46
  -3 -14  -2    0.53    0.43
   3  14   2    0.44    0.37
   3  14   3   30.06    1.57
  -3 -14  -3   31.07    1.72
  -3 -14  -4    2.57    0.49
  -3 -14  -4    4.52    0.71
   3  14   4    3.53    0.59
  -3 -14  -5    0.71    0.34
  -3 -14  -5    1.33    0.45
  -3 -14  -6   26.94    1.50
   3  14   6   25.33    1.46
  -3 -14  -7   13.25    0.99
   3  14   7   13.46    1.03
  -3 -14  -8   28.14    1.37
   3  14   8   27.31    1.44
   4 -11  -4   24.44    1.44
   4 -11  -3    5.23    0.78
  -4  11   3    4.22    0.55
   4 -11  -2    6.96    0.85
  -4  11   2    8.13    0.76
   4 -11  -1    9.41    0.99
  -4  11   1    7.54    0.75
  -4  11   0   20.75    1.27
   4 -11   0   25.80    1.59
  -4  11  -1   15.30    1.07
  -4  11  -1   17.54    1.19
   4 -11   1   17.57    1.32
  -4  11  -2   35.85    1.66
   4 -11   2   39.18    1.93
   4 -11   3   20.09    1.33
  -4  11  -3   21.28    1.21
   4 -11   4    8.04    0.82
  -4  11  -4    7.85    0.71
   4 -10  -8    6.28    0.78
  -4  10   8    7.64    0.76
   4 -10  -7    5.36    0.77
  -4  10   7    6.37    0.74
  -4  10   6   23.77    1.53
   4 -10  -6   23.35    1.66
  -4  10   5    0.99    0.47
  -4  10   5    0.95    0.46
  -4  10   4   16.65    1.35
   4 -10  -4   14.84    1.48
  -4  10   4   16.97    1.36
  -4  10   3    6.81    0.88
  -4  10   3    8.36    1.00
   4 -10  -3    6.62    1.16
  -4  10   2    2.69    0.68
  -4  10   2    2.63    0.66
   4 -10  -2    3.40    0.95
  -4  10   1    5.55    0.87
   4 -10  -1    6.00    1.13
  -4  10   1    6.21    0.88
  -4  10   0   18.03    1.46
   4 -10   0   18.07    1.66
  -4  10   0   18.03    1.52
  -4  10  -1    7.12    0.97
   4 -10   1    6.83    1.12
  -4  10  -1    7.15    0.99
  -4  10  -2   18.44    1.42
  -4  10  -2   16.24    1.49
   4 -10   2   19.22    1.72
  -4  10  -3    5.98    0.98
   4 -10   3    7.82    1.24
  -4  10  -3    6.69    0.90
   4 -10   4   -1.02    0.75
   4 -10   4    0.44    0.55
  -4  10  -4   -0.01    0.52
  -4  10  -4    0.51    0.39
   4 -10   5    4.43    0.87
  -4  10  -5    3.40    0.65
  -4  10  -5    2.88    0.68
   4 -10   5    3.64    0.68
   4 -10   6   24.60    1.68
  -4  10  -6   29.37    1.92
  -4  10  -6   27.39    1.62
   4 -10   6   27.80    1.64
   4 -10   6   26.59    1.46
  -4  10  -7   25.55    1.78
   4 -10   7   22.88    1.46
   4 -10   7   21.87    1.43
  -4  10  -7   23.66    1.43
  -4  10  -8   44.01    1.93
   4 -10   8   42.80    1.93
  -4  10  -8   40.20    1.85
  -4  10  -8   44.09    2.31
  -4  10  -9    1.43    0.40
  -4  10  -9    1.29    0.51
   4  -9 -12   11.80    0.89
  -4   9  11    2.75    0.50
   4  -9 -11    1.70    0.44
  -4   9  10   34.60    1.82
   4  -9 -10   34.10    1.84
  -4   9  10   35.89    2.10
   4  -9 -10   32.23    1.73
  -4   9   9    3.90    0.69
  -4   9   9    2.41    0.73
   4  -9  -9    4.76    0.77
   4  -9  -9    4.24    0.81
   4  -9  -8    1.93    0.55
  -4   9   8    3.30    0.72
  -4   9   8    2.06    0.56
   4  -9  -8    1.79    0.77
  -4   9   7   42.15    2.34
   4  -9  -7   40.94    2.22
  -4   9   7   39.21    2.34
   4  -9  -7   42.80    2.53
  -4   9   6   55.70    2.85
   4  -9  -6   52.95    2.62
   4  -9  -6   55.92    3.10
  -4   9   6   53.89    2.85
  -4   9   5   16.62    1.57
   4  -9  -5   15.51    1.76
  -4   9   5   17.54    1.60
  -4   9   4  116.82    4.70
  -4   9   4  112.63    4.64
   4  -9  -4  126.93    5.14
  -4   9   3    9.95    1.32
  -4   9   3   11.26    1.38
   4  -9  -3   11.08    1.63
  -4   9   2   13.17    1.44
  -4   9   2   11.41    1.45
   4  -9  -2   11.18    1.61
  -4   9   1   57.11    3.18
   4  -9  -1   58.91    3.43
  -4   9   1   52.30    3.00
  -4   9   0   82.58    3.93
   4  -9   0   86.76    4.26
  -4   9   0   78.95    3.74
  -4   9  -1   62.82    3.43
  -4   9  -1   64.56    3.30
   4  -9   1   72.35    3.80
  -4   9  -2    9.67    1.26
  -4   9  -2    8.06    1.24
   4  -9   2   10.02    1.55
  -4   9  -3   39.74    2.66
   4  -9   3   41.27    2.75
  -4   9  -3   42.50    2.50
  -4   9  -4    5.90    0.96
  -4   9  -4    6.66    1.14
   4  -9   4    8.57    1.35
  -4   9  -5    4.66    0.90
  -4   9  -5    5.66    1.09
   4  -9   5    4.43    1.03
  -4   9  -6    2.37    0.66
   4  -9   6    0.75    0.80
  -4   9  -6    1.27    0.69
   4  -9   7    3.11    0.89
  -4   9  -7    2.24    0.65
   4  -9   7    4.46    1.01
  -4   9  -7    2.59    0.95
   4  -9   8  115.10    4.35
  -4   9  -8  113.17    4.11
   4  -9   8  107.80    4.12
  -4   9  -8  111.98    4.64
  -4   9  -9   97.51    3.69
  -4   9  -9  109.77    4.42
   4  -9   9  105.00    4.04
  -4   9  -9  111.34    3.87
   4  -9  10   10.37    1.15
  -4   9 -10   10.02    0.98
  -4   9 -10    9.29    1.23
  -4   9 -10    9.40    0.91
  -4   9 -11   12.33    1.28
   4  -9  11   16.33    1.28
  -4   9 -11   14.73    1.00
  -4   9 -11   13.78    1.08
   4  -9  12    0.78    0.57
  -4   9 -12    0.29    0.40
  -4   9 -12   -0.16    0.29
  -4   8  14   -0.08    0.42
   4  -8 -14    0.06    0.31
  -4   8  13    0.85    0.58
   4  -8 -13    1.89    0.53
   4  -8 -12   34.38    1.96
  -4   8  12   32.69    1.78
  -4   8  12   34.74    2.20
   4  -8 -11    2.34    0.66
   4  -8 -11    3.14    0.79
  -4   8  11    2.51    0.62
  -4   8  11    4.67    1.04
  -4   8  10    0.70    0.42
   4  -8 -10    0.79    0.55
   4  -8 -10    1.99    0.71
  -4   8  10    1.99    0.96
  -4   8  10    1.42    0.54
  -4   8   9    3.85    0.82
   4  -8  -9    2.86    0.85
  -4   8   9    3.85    0.85
  -4   8   9    5.15    1.18
  -4   8   8   79.95    4.11
  -4   8   8   80.43    3.74
   4  -8  -8   74.57    3.71
   4  -8  -8   80.73    3.55
  -4   8   8   78.55    3.73
  -4   8   7    6.44    1.04
  -4   8   7    6.21    1.08
   4  -8  -7    4.10    0.99
   4  -8  -7    7.21    1.23
  -4   8   7    5.55    1.26
   4  -8  -6   41.00    2.84
  -4   8   6   40.26    2.94
  -4   8   6   44.63    2.77
  -4   8   6   40.56    2.66
   4  -8  -5   24.50    2.34
  -4   8   5   26.77    2.53
  -4   8   5   22.52    2.01
  -4   8   5   22.26    1.97
   4  -8  -4   24.12    2.39
  -4   8   4   19.78    1.89
  -4   8   4   20.53    2.12
  -4   8   4   21.65    1.97
  -4   8   3    1.68    0.66
   4  -8  -3    0.81    1.07
  -4   8   3    1.18    0.65
  -4   8   2  162.96    6.23
  -4   8   2  165.65    6.41
   4  -8  -2  181.62    6.82
  -4   8   1  124.93    5.19
  -4   8   1  117.75    5.23
   4  -8  -1  132.14    5.64
  -4   8   0   59.40    3.30
  -4   8   0   57.22    3.39
   4  -8   0   58.73    3.67
  -4   8  -1   16.74    1.84
   4  -8   1   17.79    2.08
  -4   8  -1   14.42    1.65
  -4   8  -2  108.27    4.62
  -4   8  -2  105.93    4.88
   4  -8   2  106.66    4.96
  -4   8  -3    1.60    0.68
   4  -8   3    2.82    1.16
  -4   8  -3    1.81    0.67
  -4   8  -4   13.09    1.55
   4  -8   4   14.15    1.74
  -4   8  -4   14.27    1.71
  -4   8  -5   23.07    1.91
  -4   8  -5   21.54    2.04
   4  -8   5   21.84    2.06
  -4   8  -6    6.62    1.09
   4  -8   6    4.64    1.04
  -4   8  -6    7.52    1.29
  -4   8  -7   52.49    2.85
   4  -8   7   50.50    3.00
  -4   8  -8  124.24    4.71
   4  -8   8  125.04    4.84
  -4   8  -8  125.71    5.32
   4  -8   9   75.67    3.39
   4  -8   9   82.39    3.83
  -4   8  -9   79.82    3.95
  -4   8  -9   72.94    3.34
  -4   8 -10   -0.68    0.53
  -4   8 -10    0.46    0.66
  -4   8 -10    0.15    0.52
   4  -8  10    0.63    0.78
  -4   8 -11   72.06    3.08
   4  -8  11   72.05    3.41
  -4   8 -11   70.72    2.98
  -4   8 -11   77.56    3.78
  -4   8 -12   -0.67    0.65
  -4   8 -12   -0.28    0.40
  -4   8 -12    0.09    0.34
   4  -8  13    4.86    0.88
  -4   8 -13    4.65    0.68
  -4   8 -13    2.70    0.86
   4  -8  14    5.80    0.85
  -4   8 -14    5.64    0.67
  -4   8 -14    8.02    1.09
  -4   7  15    0.96    0.55
   4  -7 -15    2.27    0.51
   4  -7 -14    0.26    0.37
  -4   7  14    0.95    0.43
  -4   7  14    0.29    0.38
  -4   7  13    0.74    0.44
   4  -7 -13    1.82    0.65
  -4   7  13    0.57    0.86
   4  -7 -12    1.45    0.69
  -4   7  12    0.40    0.53
   4  -7 -11    0.98    0.79
  -4   7  11   -0.04    0.90
  -4   7  11    0.21    0.54
   4  -7 -10   23.33    2.03
  -4   7  10   23.51    2.25
  -4   7  10   28.05    2.11
   4  -7  -9   20.82    1.98
  -4   7   9   20.41    1.80
  -4   7   9   21.22    2.22
   4  -7  -8  168.87    5.98
   4  -7  -8  166.75    6.54
  -4   7   8  160.76    6.05
  -4   7   8  166.80    6.80
   4  -7  -7   30.88    2.41
   4  -7  -7   29.28    2.49
  -4   7   7   29.53    2.24
  -4   7   7   30.65    2.72
   4  -7  -6   87.05    4.57
  -4   7   6   86.27    4.30
   4  -7  -6   90.93    4.15
  -4   7   6   83.24    4.63
   4  -7  -5   19.52    2.25
   4  -7  -5   20.27    1.93
  -4   7   5   19.34    2.14
  -4   7   5   17.68    1.94
  -4   7   5   18.03    1.79
  -4   7   4    8.89    1.33
   4  -7  -4   10.34    1.68
   4  -7  -4    9.22    1.36
  -4   7   4    9.90    1.67
  -4   7   4    9.75    1.35
  -4   7   3   57.73    3.35
  -4   7   3   61.54    3.82
   4  -7  -3   62.13    3.42
   4  -7  -3   63.38    3.73
  -4   7   3   57.79    3.48
  -4   7   2    3.81    0.95
   4  -7  -2    5.19    1.60
  -4   7   2    2.88    1.02
  -4   7   1  768.08   20.26
  -4   7   1  784.01   27.83
   4  -7  -1  808.30   29.15
   4  -7  -1  797.59   20.46
  -4   7   1  731.50   19.80
  -4   7   0   89.60    4.40
  -4   7   0   84.98    4.14
  -4   7   0   85.27    7.73
   4  -7   0   86.51    8.51
   4  -7   0   93.03    4.68
   4  -7   1   41.09    5.64
   4  -7   1   45.77    3.20
  -4   7  -1   53.30    6.00
  -4   7  -1   39.41    2.85
  -4   7  -1   45.41    2.85
   4  -7   2  108.49    5.08
   4  -7   2  117.43    9.58
  -4   7  -2  113.00    4.78
  -4   7  -2  110.13    8.77
  -4   7  -2  108.76    4.97
  -4   7  -3   37.84    2.55
  -4   7  -3   37.90    2.70
   4  -7   3   42.87    3.00
  -4   7  -4  113.72    4.78
  -4   7  -4  116.09    5.11
   4  -7   4  109.10    4.98
  -4   7  -5   69.17    3.51
  -4   7  -5   69.89    3.82
   4  -7   5   75.22    3.88
  -4   7  -6  144.45    5.50
  -4   7  -6  151.14    6.02
   4  -7   6  143.87    5.79
  -4   7  -7   98.44    4.27
  -4   7  -7  100.72    4.72
   4  -7   7   92.89    4.39
  -4   7  -8   70.70    3.43
  -4   7  -8   68.43    3.81
   4  -7   8   65.20    3.43
  -4   7  -9   37.98    2.42
   4  -7   9   36.45    2.41
  -4   7  -9   38.87    2.86
  -4   7 -10   15.38    1.50
   4  -7  10   15.17    1.79
  -4   7 -10   19.90    2.04
  -4   7 -11  108.25    4.30
  -4   7 -11  102.57    4.18
   4  -7  11  117.24    4.83
  -4   7 -11  113.56    5.04
  -4   7 -12   23.17    1.73
  -4   7 -12   22.61    1.63
   4  -7  12   22.24    2.01
  -4   7 -12   24.63    2.17
  -4   7 -13   29.94    1.89
  -4   7 -13   30.61    1.78
  -4   7 -13   32.53    2.44
   4  -7  13   31.59    2.23
   4  -7  14    0.10    0.73
  -4   7 -14    1.79    0.60
  -4   7 -14    2.08    0.82
   4  -7  15    0.98    0.60
  -4   7 -15    0.51    0.39
  -4   7 -15   -0.40    0.57
   4  -7  16    0.22    0.47
  -4   7 -16    0.60    0.35
  -4   7 -16    0.48    0.49
   4  -6 -16    8.05    0.83
  -4   6  16    7.52    1.01
  -4   6  16    9.99    0.95
  -4   6  15    4.51    1.01
   4  -6 -15    6.12    0.83
  -4   6  15    5.75    0.83
  -4   6  14   -0.62    0.77
   4  -6 -14   -0.17    0.53
  -4   6  14    1.47    0.62
  -4   6  13   18.51    1.98
  -4   6  13   20.28    1.80
  -4   6  12    7.42    1.54
   4  -6 -12    7.82    1.23
  -4   6  12    8.65    1.26
  -4   6  11   11.05    1.75
   4  -6 -11    8.79    1.34
  -4   6  11   12.51    1.55
  -4   6  10    1.22    1.14
   4  -6 -10    0.92    0.87
  -4   6  10    0.78    0.66
  -4   6   9   23.35    2.36
   4  -6  -9   20.82    2.19
  -4   6   9   24.26    2.15
  -4   6   8   26.94    2.59
   4  -6  -8   31.07    2.53
  -4   6   8   22.07    2.09
   4  -6  -7  194.99    7.23
  -4   6   7  185.41    6.97
   4  -6  -7  198.77    6.85
  -4   6   7  192.82    7.63
  -4   6   6  214.93    8.05
   4  -6  -6  213.81    7.88
  -4   6   6  190.71    7.12
  -4   6   6  187.37   12.38
   4  -6  -6  221.32    7.29
  -4   6   5   25.87    2.46
   4  -6  -5   24.56    2.40
  -4   6   5   22.42    1.98
  -4   6   5   22.01    3.94
   4  -6  -5   23.19    2.07
  -4   6   4   39.20    3.04
  -4   6   4   39.97    2.61
  -4   6   4   33.82    4.93
   4  -6  -4   41.77    3.05
   4  -6  -4   48.04    2.88
   4  -6  -3   10.27    1.42
  -4   6   3   10.74    1.35
  -4   6   3   10.24    2.65
  -4   6   3    9.37    1.59
   4  -6  -3   10.58    1.63
   4  -6  -2   18.00    1.79
  -4   6   2   14.40    1.75
   4  -6  -2   14.03    1.85
  -4   6   2   15.07    1.72
  -4   6   2   12.11    2.92
  -4   6   2   12.94    1.47
   4  -6  -2   17.17    3.63
  -4   6   2   19.84    3.50
  -4   6   1  392.99   11.65
   4  -6  -1  397.24   11.28
  -4   6   1  410.16   17.55
  -4   6   1  361.13   11.15
   4  -6  -1  403.14   11.78
  -4   6   1  363.78   16.33
  -4   6   1  396.94   11.92
   4  -6  -1  406.24   18.40
  -4   6   0    1.31    0.87
   4  -6   0    1.19    2.11
  -4   6   0    0.82    0.64
   4  -6   0    2.27    1.09
  -4   6   0    1.06    0.62
  -4   6   0    2.77    1.88
  -4   6  -1   28.61    2.15
   4  -6   1   40.34    5.43
   4  -6   1   31.02    2.47
  -4   6  -1   32.16    2.41
  -4   6  -1   38.00    4.79
  -4   6  -2    6.02    1.07
   4  -6   2    3.35    1.64
  -4   6  -2    6.11    1.04
   4  -6   2    6.35    1.31
   4  -6   3  229.90   13.61
  -4   6  -3  219.71    7.34
  -4   6  -3  233.90   12.59
  -4   6  -3  223.11    7.70
   4  -6   3  218.32    7.61
   4  -6   4  550.34   23.04
  -4   6  -4  554.07   21.17
  -4   6  -4  546.02   15.02
   4  -6   4  535.10   14.87
  -4   6  -4  531.50   14.50
  -4   6  -5    9.10    1.36
   4  -6   5   13.69    3.71
  -4   6  -5    8.45    1.19
  -4   6  -5   13.57    3.21
   4  -6   5   12.75    1.62
   4  -6   6   86.04    8.42
   4  -6   6   81.59    4.01
  -4   6  -6   86.95    4.24
  -4   6  -6   86.48    3.93
  -4   6  -6   72.91    6.53
  -4   6  -7   11.43    1.54
  -4   6  -7   14.54    1.51
   4  -6   7    8.96    3.42
   4  -6   7   13.70    1.63
  -4   6  -8   26.47    2.40
   4  -6   8   25.53    2.11
  -4   6  -8   22.60    1.88
  -4   6  -9    3.54    0.99
  -4   6  -9    5.79    1.04
  -4   6  -9    4.15    0.86
  -4   6 -10    0.54    0.83
  -4   6 -10   -0.31    0.70
  -4   6 -10   -0.20    0.55
   4  -6  11    1.79    1.08
  -4   6 -11    4.26    1.13
  -4   6 -11    4.09    0.89
  -4   6 -11    4.37    0.88
  -4   6 -12  243.87    8.08
   4  -6  12  263.66    8.64
  -4   6 -12  268.33    8.09
  -4   6 -12  279.83    9.11
  -4   6 -12  251.35    7.87
   4  -6  13  213.80    7.19
  -4   6 -13  207.43    6.67
  -4   6 -13  213.88    7.66
  -4   6 -13  193.77    6.36
   4  -6  14  118.96    4.78
  -4   6 -14  116.08    4.38
  -4   6 -14  112.66    5.13
  -4   6 -14  114.14    4.08
  -4   6 -15   71.90    3.11
   4  -6  15   75.72    3.48
  -4   6 -15   72.03    3.82
   4  -6  16    3.08    0.83
  -4   6 -16    4.83    1.03
  -4   6 -16    3.11    0.67
  -4   6 -17   -1.13    0.56
  -4   6 -17   -0.23    0.35
   4  -5 -17   36.13    1.88
  -4   5  17   39.36    2.05
   4  -5 -17   36.87    1.66
  -4   5  17   37.37    2.03
  -4   5  16   11.72    1.22
   4  -5 -16   10.55    1.22
  -4   5  16   10.00    1.26
   4  -5 -16   10.66    1.01
  -4   5  15    7.72    1.11
   4  -5 -15    7.33    0.98
  -4   5  15    7.32    1.28
   4  -5 -15    6.57    1.13
  -4   5  14    1.00    0.71
  -4   5  14    0.12    0.95
   4  -5 -14   -0.43    0.74
   4  -5 -13    1.07    0.79
  -4   5  13    1.58    0.77
  -4   5  13    2.30    1.12
   4  -5 -13    3.41    0.94
   4  -5 -12    7.19    1.25
  -4   5  12   10.92    1.53
  -4   5  12   11.91    1.72
   4  -5 -12   11.84    1.60
   4  -5 -11    2.60    0.90
  -4   5  11    2.01    0.82
  -4   5  11    2.00    1.06
   4  -5 -11    1.90    0.98
  -4   5  10    6.57    1.20
   4  -5 -10    4.58    1.10
  -4   5  10    5.89    1.39
  -4   5   9   15.62    1.82
   4  -5  -9   14.51    1.80
  -4   5   9   18.53    2.19
  -4   5   8    9.19    1.48
   4  -5  -8    9.91    1.59
  -4   5   8   10.32    1.73
  -4   5   7   24.90    2.19
  -4   5   7   18.13    3.90
   4  -5  -7   25.70    2.31
  -4   5   7   24.85    2.46
  -4   5   6    0.39    0.67
  -4   5   6    0.18    1.25
   4  -5  -6    0.87    1.16
  -4   5   6    1.46    1.06
  -4   5   5   83.34    4.04
  -4   5   5   78.46    7.39
   4  -5  -5   84.34    4.32
  -4   5   5   85.13    4.49
  -4   5   4   61.44    3.70
  -4   5   4   58.90    6.21
  -4   5   4   62.48    3.32
   4  -5  -4   60.38    3.51
   4  -5  -4   66.13    3.28
  -4   5   3   25.27    2.29
  -4   5   3   22.83    3.74
   4  -5  -3   24.32    3.93
  -4   5   3   21.14    1.82
  -4   5   3   24.46    3.59
   4  -5  -3   27.03    2.06
   4  -5  -3   25.68    2.22
  -4   5   2    6.99    2.12
   4  -5  -2    6.41    2.14
   4  -5  -2    7.63    1.21
  -4   5   2    6.19    2.32
   4  -5  -2    8.89    1.40
  -4   5   2    7.08    1.32
  -4   5   1  227.44    7.80
   4  -5  -1  218.67   12.12
  -4   5   1  212.43    7.13
  -4   5   1  200.95   11.18
   4  -5  -1  227.55    7.21
  -4   5   1  246.49   12.14
   4  -5  -1  224.69    7.61
   4  -5   0   12.59    1.45
  -4   5   0   10.69    1.55
   4  -5   0    9.21    1.31
  -4   5   0   10.04    1.30
  -4   5   0   12.55    2.60
  -4   5   0   12.04    1.24
   4  -5   0   15.01    3.22
   4  -5   0   11.09    2.38
  -4   5   0   12.79    2.82
  -4   5  -1  192.23    6.75
  -4   5  -1  183.01    6.34
   4  -5   1  196.37    6.74
  -4   5  -1  179.61    9.96
   4  -5   1  200.04   11.75
  -4   5  -1  197.70    6.84
  -4   5  -1  214.72   11.14
  -4   5  -2  122.46    4.99
  -4   5  -2  123.83    4.76
   4  -5   2  127.88    5.08
  -4   5  -2  119.08    7.74
   4  -5   2  129.78    9.41
  -4   5  -2  129.33    8.49
  -4   5  -3  144.07    5.47
  -4   5  -3  133.93    5.06
   4  -5   3  131.85    5.29
  -4   5  -3  130.32    8.13
   4  -5   3  153.98   10.21
  -4   5  -3  143.71    8.92
  -4   5  -4  647.16   16.75
  -4   5  -4  609.28   16.19
   4  -5   4  617.85   16.52
  -4   5  -4  659.61   21.61
  -4   5  -4  649.72   22.39
   4  -5   4  647.19   24.72
  -4   5  -5  117.30    4.66
   4  -5   5  119.65    9.55
   4  -5   5  125.47    4.97
  -4   5  -5  124.47    5.07
  -4   5  -5  125.07    8.34
  -4   5  -6   10.66    1.37
   4  -5   6   12.04    3.29
  -4   5  -6    9.14    1.19
  -4   5  -6   10.19    2.43
   4  -5   6    8.76    1.28
   4  -5   7   91.44    8.75
   4  -5   7   93.98    4.14
  -4   5  -7  102.09    4.18
  -4   5  -7  100.73    4.52
  -4   5  -7   95.84    4.08
  -4   5  -8   38.95    2.40
   4  -5   8   34.10    5.31
  -4   5  -8   38.84    2.72
  -4   5  -8   37.24    2.42
  -4   5  -9   16.46    1.82
  -4   5  -9   15.32    1.61
  -4   5  -9   14.52    1.50
  -4   5 -10  193.74    7.06
  -4   5 -10  179.53    6.55
  -4   5 -10  183.31    6.34
  -4   5 -11   20.39    2.10
  -4   5 -11   17.87    1.77
  -4   5 -11   17.99    1.64
   4  -5  12   75.45    4.00
  -4   5 -12   71.93    3.98
  -4   5 -12   68.55    3.65
  -4   5 -12   67.74    3.38
  -4   5 -12   73.39    3.52
   4  -5  13  135.38    5.46
  -4   5 -13  123.58    5.18
  -4   5 -13  128.73    5.68
  -4   5 -13  123.53    4.75
  -4   5 -13  126.17    4.91
  -4   5 -14    0.11    0.58
   4  -5  14    0.39    0.93
  -4   5 -14    0.03    0.58
  -4   5 -14   -0.10    0.78
  -4   5 -14    0.55    0.60
  -4   5 -15   -1.22    0.93
  -4   5 -15    0.91    0.67
   4  -5  15    0.10    0.92
  -4   5 -16    1.29    0.86
   4  -5  16    0.26    0.80
  -4   5 -16    0.05    0.49
   4  -5  17   34.75    2.13
  -4   5 -17   32.58    1.92
  -4   5 -17   33.05    2.49
  -4   5 -18   -0.35    0.57
   4  -5  18    0.62    0.56
  -4   5 -18    0.74    0.59
  -4   5 -18    0.22    0.34
  -4   5 -19   58.76    2.33
  -4   4  18   23.33    1.50
  -4   4  18   19.91    1.36
   4  -4 -18   21.04    1.46
  -4   4  17    2.84    0.80
  -4   4  17    0.90    0.51
   4  -4 -17    1.87    0.75
   4  -4 -17    1.58    0.45
   4  -4 -16   44.59    2.29
   4  -4 -16   41.80    2.57
  -4   4  16   48.96    2.80
  -4   4  16   50.84    2.89
   4  -4 -15   33.74    2.48
  -4   4  15   33.57    2.51
  -4   4  15   35.77    2.61
   4  -4 -14   41.10    2.80
  -4   4  14   44.21    3.07
  -4   4  14   39.77    2.86
   4  -4 -13   27.86    2.39
   4  -4 -13   29.31    2.28
  -4   4  13   31.04    2.72
  -4   4  13   28.06    2.53
   4  -4 -12    6.42    1.26
   4  -4 -12    6.96    1.37
  -4   4  12    7.27    1.54
   4  -4 -11   59.19    3.50
   4  -4 -11   61.57    3.51
  -4   4  11   69.51    4.21
  -4   4  11   59.37    5.32
   4  -4 -10  131.77    5.51
  -4   4  10  125.81    7.95
  -4   4  10  136.14    6.14
   4  -4 -10  131.18    5.52
  -4   4   9    1.06    1.32
  -4   4   9    0.72    1.02
   4  -4  -9   -0.05    0.78
   4  -4  -9   -0.05    1.00
  -4   4   8    3.15    1.08
  -4   4   8    0.78    0.65
   4  -4  -8    2.40    1.05
  -4   4   8    1.81    1.65
[truncated: 465,759 more chars]
