# Supplementary material for: Redox-active inverse crowns for small molecule activation
Source: Nat Chem. 2025 Feb 17;17(5):703–9. doi: 10.1038/s41557-024-01724-5 (PMC12055576; doi:10.1038/s41557-024-01724-5)
Supplement: Supplementary file 6 — Crystallographic data for complex 5 (CCDC 2365521). [file 41557_2024_1724_MOESM6_ESM.cif]

data_hasj231016a
_audit_creation_date               2024-06-25
_audit_creation_method
;
Olex2 1.5
(compiled 2024.02.16 svn.r378c4104 for OlexSys, GUI svn.r6928)
;
_shelx_SHELXL_version_number       '2019/3'
_audit_contact_author_address      ?
_audit_contact_author_email        ?
_audit_contact_author_name         ''
_audit_contact_author_phone        ?
_publ_contact_author_id_orcid      ?
_publ_section_references
;
Dolomanov, O.V., Bourhis, L.J., Gildea, R.J, Howard, J.A.K. & Puschmann, H.
 (2009), J. Appl. Cryst. 42, 339-341.

Sheldrick, G.M. (2015). Acta Cryst. A71, 3-8.

Sheldrick, G.M. (2015). Acta Cryst. C71, 3-8.
;
_chemical_name_common              ?
_chemical_name_systematic          ?
_chemical_formula_moiety           'C55 H105 Mg N4 Na3 O2 Si4'
_chemical_formula_sum              'C55 H105 Mg N4 Na3 O2 Si4'
_chemical_formula_weight           1060.06
_chemical_melting_point            ?
_chemical_oxdiff_formula           C55H105MgN4Na3O2Si4
loop_
  _atom_type_symbol
  _atom_type_description
  _atom_type_scat_dispersion_real
  _atom_type_scat_dispersion_imag
  _atom_type_scat_source
 'C' 'C' 0.0181 0.0091 'International Tables Vol C Tables 4.2.6.8 and 6.1.1.4'
 'H' 'H' 0.0000 0.0000 'International Tables Vol C Tables 4.2.6.8 and 6.1.1.4'
 'Mg' 'Mg' 0.1719 0.1771 'International Tables Vol C Tables 4.2.6.8 and 6.1.1.4'
 'N' 'N' 0.0311 0.0180 'International Tables Vol C Tables 4.2.6.8 and 6.1.1.4'
 'Na' 'Na' 0.1353 0.1239 'International Tables Vol C Tables 4.2.6.8 and 6.1.1.4'
 'O' 'O' 0.0492 0.0322 'International Tables Vol C Tables 4.2.6.8 and 6.1.1.4'
 'Si' 'Si' 0.2541 0.3302 'International Tables Vol C Tables 4.2.6.8 and 6.1.1.4'

_shelx_space_group_comment
;
The symmetry employed for this shelxl refinement is uniquely defined
by the following loop, which should always be used as a source of
symmetry information in preference to the above space-group names.
They are only intended as comments.
;
_space_group_crystal_system        'triclinic'
_space_group_IT_number             2
_space_group_name_H-M_alt          'P -1'
_space_group_name_Hall             '-P 1'
loop_
  _space_group_symop_operation_xyz
 'x, y, z'
 '-x, -y, -z'

_cell_length_a                     16.1046(3)
_cell_length_b                     19.7957(3)
_cell_length_c                     31.4472(4)
_cell_angle_alpha                  77.9310(10)
_cell_angle_beta                   86.2060(10)
_cell_angle_gamma                  81.7310(10)
_cell_volume                       9695.2(3)
_cell_formula_units_Z              6
_cell_measurement_reflns_used      31361
_cell_measurement_temperature      99.97(10)
_cell_measurement_theta_max        72.5080
_cell_measurement_theta_min        2.8340
_shelx_estimated_absorpt_T_max     0.888
_shelx_estimated_absorpt_T_min     0.618
_exptl_absorpt_coefficient_mu      1.437
_exptl_absorpt_correction_T_max    1.000
_exptl_absorpt_correction_T_min    0.333
_exptl_absorpt_correction_type     gaussian
_exptl_absorpt_process_details
;
CrysAlisPro 1.171.42.72a (Rigaku Oxford Diffraction, 2022)
Numerical absorption correction based on gaussian integration over
a multifaceted crystal model
Empirical absorption correction using spherical harmonics,
implemented in SCALE3 ABSPACK scaling algorithm.
;
_exptl_absorpt_special_details     ?
_exptl_crystal_colour              'clear colourless'
_exptl_crystal_colour_lustre       clear
_exptl_crystal_colour_modifier     .
_exptl_crystal_colour_primary      colourless
_exptl_crystal_density_diffrn      1.089
_exptl_crystal_density_meas        ?
_exptl_crystal_density_method      ?
_exptl_crystal_description         block
_exptl_crystal_F_000               3480
loop_
  _exptl_crystal_face_index_h
  _exptl_crystal_face_index_k
  _exptl_crystal_face_index_l
  _exptl_crystal_face_perp_dist
 0 1 1 0.0790
 0 -1 -1 0.0881
 -4 -6 15 0.1977
 1 0 1 0.0516
 -1 0 -1 0.0332
 -1 4 -17 0.1148
 1 0 20 0.1791
 0 -1 1 0.1862
 -2 -9 -18 0.0862
 3 -11 1 0.1285
 -6 -12 -7 0.1382
 5 -1 17 0.1183
 5 9 15 0.0794
 -5 3 -16 0.0867
 -5 -10 -14 0.0782
 -10 -6 -4 0.1259
 -5 -2 -19 0.0830

_exptl_crystal_size_max            0.37
_exptl_crystal_size_mid            0.167
_exptl_crystal_size_min            0.085
loop_
  _exptl_oxdiff_crystal_face_indexfrac_h
  _exptl_oxdiff_crystal_face_indexfrac_k
  _exptl_oxdiff_crystal_face_indexfrac_l
  _exptl_oxdiff_crystal_face_x
  _exptl_oxdiff_crystal_face_y
  _exptl_oxdiff_crystal_face_z
 0.0015 1.0014 0.9961 -0.0305 0.0247 -0.0761
 -0.0015 -1.0014 -0.9961 0.0305 -0.0247 0.0761
 -4.0942 -5.5962 14.5807 -0.7503 0.4586 0.4762
 1.0007 0.0006 0.9948 0.0512 0.0941 0.0038
 -1.0007 -0.0006 -0.9948 -0.0512 -0.0941 -0.0038
 -0.7966 4.1724 -17.4101 0.4420 -0.8139 -0.3772
 1.2812 -0.4557 19.7131 -0.4756 0.8749 0.0914
 0.0002 -0.9986 1.0070 -0.0283 0.0565 0.0814
 -1.9477 -8.6789 -17.5498 0.3705 -0.6797 0.6331
 3.4035 -11.0579 1.2690 0.2509 0.4080 0.8778
 -5.6269 -11.5852 -6.7298 -0.2394 -0.3934 0.8876
 5.2976 -0.6287 17.1981 -0.0785 0.9916 0.1024
 4.8939 9.3369 14.9546 -0.0582 0.7226 -0.6888
 -4.7895 3.2669 -15.8022 0.0749 -0.9492 -0.3058
 -4.6464 -10.0361 -14.0882 0.0536 -0.6632 0.7465
 -9.8634 -5.9123 -3.5759 -0.6802 -0.5824 0.4451
 -4.6053 -1.6758 -18.7306 0.1823 -0.9803 0.0756

_exptl_transmission_factor_max     ?
_exptl_transmission_factor_min     ?
_diffrn_reflns_av_R_equivalents    0.0306
_diffrn_reflns_av_unetI/netI       0.0439
_diffrn_reflns_Laue_measured_fraction_full  0.996
_diffrn_reflns_Laue_measured_fraction_max  0.967
_diffrn_reflns_limit_h_max         19
_diffrn_reflns_limit_h_min         -19
_diffrn_reflns_limit_k_max         15
_diffrn_reflns_limit_k_min         -24
_diffrn_reflns_limit_l_max         38
_diffrn_reflns_limit_l_min         -38
_diffrn_reflns_number              66974
_diffrn_reflns_point_group_measured_fraction_full  0.996
_diffrn_reflns_point_group_measured_fraction_max  0.967
_diffrn_reflns_theta_full          67.684
_diffrn_reflns_theta_max           72.515
_diffrn_reflns_theta_min           2.775
_diffrn_ambient_temperature        99.97(10)
_diffrn_detector                   'CCD plate'
_diffrn_detector_area_resol_mean   5.2903
_diffrn_detector_type              AtlasS2
_diffrn_measured_fraction_theta_full  0.996
_diffrn_measured_fraction_theta_max  0.967
_diffrn_measurement_details
;
List of Runs (angles in degrees, time in seconds):

  # Type    Start    End  Width  t~exp~   \w     \q     \k     \f   Frames
--------------------------------------------------------------------------
  1  \w    -69.00  26.00   1.00    3.50    --  -41.40  57.00-180.00   95
  2  \w   -114.00 -17.00   1.00    3.50    --  -41.40 -57.00  30.00   97
  3  \w    -21.00  74.00   1.00    3.50    --   41.40 -77.00 -90.00   95
  4  \w     29.00  79.00   1.00   14.00    --  104.66 -77.00-120.00   50
  5  \w    128.00 166.00   1.00   14.00    --  104.66  77.00-150.00   38
  6  \w     51.00 113.00   1.00   14.00    --  104.66-125.00-120.00   62
  7  \w     32.00 117.00   1.00   14.00    --  104.66 -45.00  60.00   85
  8  \w     28.00 132.00   1.00   14.00    --  104.66 -30.00 -90.00  104
  9  \w     99.00 127.00   1.00   14.00    --  104.66 125.00 -90.00   28
 10  \w    146.00 173.00   1.00   14.00    --  104.66 125.00 -90.00   27
 11  \w     85.00 133.00   1.00   14.00    --  104.66 -77.00-120.00   48
 12  \w     34.00 156.00   1.00   14.00    --  104.66 -15.00 150.00  122
 13  \w     46.00 113.00   1.00   14.00    --  104.66-125.00 -30.00   67
 14  \w    109.00 178.00   1.00   14.00    --  104.66  77.00 -30.00   69
 15  \w     68.00 126.00   1.00   14.00    --  104.66-143.00  97.00   58
 16  \w     54.00 113.00   1.00   14.00    --  104.66-125.00 120.00   59
;
_diffrn_measurement_device         'four-circle diffractometer'
_diffrn_measurement_device_type    'SuperNova, Dual, Cu at home/near, AtlasS2'
_diffrn_measurement_method         '\w scans'
_diffrn_orient_matrix_type        
 'CrysAlisPro convention (1999,Acta A55,543-557)'
_diffrn_orient_matrix_UB_11        0.0804065000
_diffrn_orient_matrix_UB_12        -0.0013163000
_diffrn_orient_matrix_UB_13        -0.0293834000
_diffrn_orient_matrix_UB_21        0.0537653000
_diffrn_orient_matrix_UB_22        -0.0156973000
_diffrn_orient_matrix_UB_23        0.0405240000
_diffrn_orient_matrix_UB_31        0.0010787000
_diffrn_orient_matrix_UB_32        -0.0787374000
_diffrn_orient_matrix_UB_33        0.0027451000
_diffrn_radiation_monochromator    mirror
_diffrn_radiation_probe            x-ray
_diffrn_radiation_type             'Cu K\a'
_diffrn_radiation_wavelength       1.54184
_diffrn_source                     'micro-focus sealed X-ray tube'
_diffrn_source_type                'SuperNova (Cu) X-ray Source'
_reflns_Friedel_coverage           0.000
_reflns_Friedel_fraction_full      .
_reflns_Friedel_fraction_max       .
_reflns_number_gt                  31634
_reflns_number_total               37195
_reflns_special_details
;
 Reflections were merged by SHELXL according to the crystal
 class for the calculation of statistics and refinement.
 
 _reflns_Friedel_fraction is defined as the number of unique
 Friedel pairs measured divided by the number that would be
 possible theoretically, ignoring centric projections and
 systematic absences.
;
_reflns_threshold_expression       'I > 2\s(I)'
_computing_cell_refinement         'CrysAlisPro 1.171.42.72a (Rigaku OD, 2022)'
_computing_data_collection         'CrysAlisPro 1.171.42.72a (Rigaku OD, 2022)'
_computing_data_reduction          'CrysAlisPro 1.171.42.72a (Rigaku OD, 2022)'
_computing_molecular_graphics      'Olex2 1.5 (Dolomanov et al., 2009)'
_computing_publication_material    'Olex2 1.5 (Dolomanov et al., 2009)'
_computing_structure_refinement    'SHELXL 2019/3 (Sheldrick, 2015)'
_computing_structure_solution      'SHELXT  (Sheldrick, 2015)'
_refine_diff_density_max           0.643
_refine_diff_density_min           -0.377
_refine_diff_density_rms           0.048
_refine_ls_extinction_coef         .
_refine_ls_extinction_method       none
_refine_ls_goodness_of_fit_ref     1.042
_refine_ls_hydrogen_treatment      constr
_refine_ls_matrix_type             full
_refine_ls_number_parameters       1942
_refine_ls_number_reflns           37195
_refine_ls_number_restraints       0
_refine_ls_R_factor_all            0.0504
_refine_ls_R_factor_gt             0.0412
_refine_ls_restrained_S_all        1.042
_refine_ls_shift/su_max            0.002
_refine_ls_shift/su_mean           0.000
_refine_ls_structure_factor_coef   Fsqd
_refine_ls_weighting_details      
 'w=1/[\s^2^(Fo^2^)+(0.0369P)^2^+4.7981P] where P=(Fo^2^+2Fc^2^)/3'
_refine_ls_weighting_scheme        calc
_refine_ls_wR_factor_gt            0.0990
_refine_ls_wR_factor_ref           0.1045
_refine_special_details            ?
_olex2_refinement_description
;
1. Fixed Uiso
 At 1.2 times of:
  All C(H) groups, All C(H,H) groups
 At 1.5 times of:
  All C(H,H,H) groups
2.a Ternary CH refined with riding coordinates:
 C18(H18), C23(H23), C34(H34), C39(H39), C73(H73), C78(H78), C89(H89),
 C94(H94), C128(H128), C133(H133), C144(H144), C149(H149)
2.b Secondary CH2 refined with riding coordinates:
 C19(H19A,H19B), C21(H21A,H21B), C24(H24A,H24B), C26(H26A,H26B), C35(H35A,
 H35B), C37(H37A,H37B), C40(H40A,H40B), C42(H42A,H42B), C74(H74A,H74B),
 C76(H76A,H76B), C79(H79A,H79B), C81(H81A,H81B), C90(H90A,H90B), C92(H92A,H92B),
  C95(H95A,H95B), C97(H97A,H97B), C129(H12G,H12H), C131(H13D,H13E), C134(H13I,
 H13J), C136(H13N,H13O), C145(H14A,H14B), C147(H14F,H14G), C150(H15A,H15B),
 C152(H15F,H15G)
2.c Aromatic/amide H refined with riding coordinates:
 C2(H2), C14(H14), C15(H15), C16(H16), C30(H30), C31(H31), C32(H32), C57(H57),
 C69(H69), C70(H70), C71(H71), C85(H85), C86(H86), C87(H87), C112(H112),
 C124(H124), C125(H125), C126(H126), C140(H140), C141(H141), C142(H142)
2.d Idealised Me refined as rotating group:
 C5(H5A,H5B,H5C), C6(H6A,H6B,H6C), C7(H7A,H7B,H7C), C9(H9A,H9B,H9C), C10(H10A,
 H10B,H10C), C11(H11A,H11B,H11C), C20(H20A,H20B,H20C), C22(H22A,H22B,H22C),
 C25(H25A,H25B,H25C), C27(H27A,H27B,H27C), C36(H36A,H36B,H36C), C38(H38A,H38B,
 H38C), C41(H41A,H41B,H41C), C43(H43A,H43B,H43C), C44(H44A,H44B,H44C), C45(H45A,
 H45B,H45C), C46(H46A,H46B,H46C), C47(H47A,H47B,H47C), C48(H48A,H48B,H48C),
 C49(H49A,H49B,H49C), C50(H50A,H50B,H50C), C51(H51A,H51B,H51C), C52(H52A,H52B,
 H52C), C53(H53A,H53B,H53C), C54(H54A,H54B,H54C), C55(H55A,H55B,H55C), C60(H60A,
 H60B,H60C), C61(H61A,H61B,H61C), C62(H62A,H62B,H62C), C64(H64A,H64B,H64C),
 C65(H65A,H65B,H65C), C66(H66A,H66B,H66C), C75(H75A,H75B,H75C), C77(H77A,H77B,
 H77C), C80(H80A,H80B,H80C), C82(H82A,H82B,H82C), C91(H91A,H91B,H91C), C93(H93A,
 H93B,H93C), C96(H96A,H96B,H96C), C98(H98A,H98B,H98C), C99(H99A,H99B,H99C),
 C100(H10D,H10E,H10F), C101(H10G,H10H,H10I), C102(H10J,H10K,H10L), C103(H10M,
 H10N,H10O), C104(H10P,H10Q,H10R), C105(H10S,H10T,H10U), C106(H10V,H10W,H10X),
 C107(H,H10Y,H1AA), C108(H10Z,H1AB,H1AC), C109(H10,H1AD,H1AE), C110(H11D,H11E,
 H11F), C115(H11G,H11H,H11I), C116(H11J,H11K,H11L), C117(H11M,H11N,H11O),
 C119(H11P,H11Q,H11R), C120(H12A,H12B,H12C), C121(H12D,H12E,H12F), C130(H13A,
 H13B,H13C), C132(H13F,H13G,H13H), C135(H13K,H13L,H13M), C137(H13P,H13Q,H13R),
 C146(H14C,H14D,H14E), C148(H14H,H14I,H14J), C151(H15C,H15D,H15E), C153(H15H,
 H15I,H15J), C154(H15K,H15L,H15M), C155(H15N,H15O,H15P), C156(H15Q,H15R,H15S),
 C157(H15T,H15U,H15V), C158(H15W,H15X,H15Y), C159(H15Z,H1AF,H1AG), C160(H16A,
 H16B,H16C), C161(H16D,H16E,H16F), C162(H16G,H16H,H16I), C163(H16J,H16L,H16K),
 C164(H16M,H16N,H16O), C165(H16P,H16Q,H16R)
;
_atom_sites_solution_hydrogens     geom
_atom_sites_solution_primary       dual
_atom_sites_solution_secondary     ?
loop_
  _atom_site_label
  _atom_site_type_symbol
  _atom_site_fract_x
  _atom_site_fract_y
  _atom_site_fract_z
  _atom_site_U_iso_or_equiv
  _atom_site_adp_type
  _atom_site_occupancy
  _atom_site_site_symmetry_order
  _atom_site_calc_flag
  _atom_site_refinement_flags_posn
  _atom_site_refinement_flags_adp
  _atom_site_refinement_flags_occupancy
  _atom_site_disorder_assembly
  _atom_site_disorder_group
 Si1 Si -0.14308(3) 0.14459(3) 1.03071(2) 0.02602(11) Uani 1 1 d . . . . .
 Si2 Si -0.15935(3) 0.28101(2) 1.05638(2) 0.02064(9) Uani 1 1 d . . . . .
 Si3 Si 0.03735(3) 0.29235(3) 0.88859(2) 0.02590(10) Uani 1 1 d . . . . .
 Si4 Si 0.04339(3) 0.42027(3) 0.92589(2) 0.02420(10) Uani 1 1 d . . . . .
 Mg1 Mg 0.22310(3) 0.18382(3) 1.05986(2) 0.01736(11) Uani 1 1 d . . . . .
 Na1 Na 0.03006(4) 0.15628(4) 1.06634(2) 0.02454(15) Uani 1 1 d . . . . .
 Na2 Na 0.00423(5) 0.26617(4) 0.99311(2) 0.02951(16) Uani 1 1 d . . . . .
 Na3 Na 0.17297(4) 0.29412(4) 0.97180(2) 0.02360(14) Uani 1 1 d . . . . .
 O1 O 0.14009(8) 0.18488(6) 1.01730(4) 0.0206(2) Uani 1 1 d . . . . .
 O2 O 0.12212(8) 0.24782(6) 1.04215(4) 0.0206(2) Uani 1 1 d . . . . .
 N1 N 0.24328(9) 0.12228(7) 1.11954(4) 0.0172(3) Uani 1 1 d . . . . .
 N2 N 0.34603(8) 0.19326(7) 1.04492(4) 0.0157(3) Uani 1 1 d . . . . .
 N3 N -0.09983(9) 0.21339(8) 1.03898(5) 0.0204(3) Uani 1 1 d . . . . .
 N4 N 0.05584(9) 0.33306(8) 0.92839(5) 0.0224(3) Uani 1 1 d . . . . .
 C1 C 0.31876(11) 0.10429(8) 1.13682(5) 0.0180(3) Uani 1 1 d . . . . .
 C2 C 0.39212(11) 0.12411(9) 1.11351(5) 0.0186(3) Uani 1 1 d . . . . .
 H2 H 0.441584 0.107439 1.129437 0.022 Uiso 1 1 calc R U . . .
 C3 C 0.40794(10) 0.16350(8) 1.07149(5) 0.0171(3) Uani 1 1 d . . . . .
 C4 C 0.33559(11) 0.06406(9) 1.18439(6) 0.0209(3) Uani 1 1 d . . . . .
 C5 C 0.25913(12) 0.03814(10) 1.21145(6) 0.0251(4) Uani 1 1 d . . . . .
 H5A H 0.215068 0.077591 1.212236 0.038 Uiso 1 1 calc R U . . .
 H5B H 0.275784 0.016570 1.241160 0.038 Uiso 1 1 calc R U . . .
 H5C H 0.237796 0.003726 1.198208 0.038 Uiso 1 1 calc R U . . .
 C6 C 0.36947(12) 0.11463(10) 1.20821(6) 0.0259(4) Uani 1 1 d . . . . .
 H6A H 0.423418 0.126420 1.194575 0.039 Uiso 1 1 calc R U . . .
 H6B H 0.377209 0.092337 1.238837 0.039 Uiso 1 1 calc R U . . .
 H6C H 0.329269 0.157211 1.206320 0.039 Uiso 1 1 calc R U . . .
 C7 C 0.40263(12) -0.00028(9) 1.18480(6) 0.0263(4) Uani 1 1 d . . . . .
 H7A H 0.383134 -0.031643 1.168427 0.039 Uiso 1 1 calc R U . . .
 H7B H 0.411984 -0.024815 1.214906 0.039 Uiso 1 1 calc R U . . .
 H7C H 0.455291 0.014815 1.171329 0.039 Uiso 1 1 calc R U . . .
 C8 C 0.50396(10) 0.16506(9) 1.06030(6) 0.0199(3) Uani 1 1 d . . . . .
 C9 C 0.52701(11) 0.20533(10) 1.01475(6) 0.0239(4) Uani 1 1 d . . . . .
 H9A H 0.501776 0.187061 0.992711 0.036 Uiso 1 1 calc R U . . .
 H9B H 0.588195 0.199721 1.010190 0.036 Uiso 1 1 calc R U . . .
 H9C H 0.505745 0.254872 1.012298 0.036 Uiso 1 1 calc R U . . .
 C10 C 0.54337(11) 0.19693(10) 1.09356(6) 0.0252(4) Uani 1 1 d . . . . .
 H10A H 0.515468 0.244498 1.092893 0.038 Uiso 1 1 calc R U . . .
 H10B H 0.603313 0.197985 1.086167 0.038 Uiso 1 1 calc R U . . .
 H10C H 0.536406 0.168573 1.122770 0.038 Uiso 1 1 calc R U . . .
 C11 C 0.54567(11) 0.08887(10) 1.06314(6) 0.0256(4) Uani 1 1 d . . . . .
 H11A H 0.540582 0.062953 1.093161 0.038 Uiso 1 1 calc R U . . .
 H11B H 0.605170 0.088398 1.054196 0.038 Uiso 1 1 calc R U . . .
 H11C H 0.517661 0.066995 1.043866 0.038 Uiso 1 1 calc R U . . .
 C12 C 0.16547(10) 0.09756(9) 1.13452(5) 0.0175(3) Uani 1 1 d . . . . .
 C13 C 0.09909(11) 0.14396(9) 1.14854(5) 0.0197(3) Uani 1 1 d . . . . .
 C14 C 0.01934(11) 0.12243(9) 1.15624(6) 0.0221(3) Uani 1 1 d . . . . .
 H14 H -0.025421 0.152175 1.166717 0.026 Uiso 1 1 calc R U . . .
 C15 C 0.00431(12) 0.05867(10) 1.14892(6) 0.0253(4) Uani 1 1 d . . . . .
 H15 H -0.050576 0.045603 1.153595 0.030 Uiso 1 1 calc R U . . .
 C16 C 0.06996(12) 0.01382(9) 1.13468(6) 0.0231(4) Uani 1 1 d . . . . .
 H16 H 0.059202 -0.029709 1.129594 0.028 Uiso 1 1 calc R U . . .
 C17 C 0.15089(11) 0.03152(9) 1.12777(5) 0.0200(3) Uani 1 1 d . . . . .
 C18 C 0.11198(11) 0.21588(9) 1.15534(6) 0.0207(3) Uani 1 1 d . . . . .
 H18 H 0.162291 0.229639 1.136975 0.025 Uiso 1 1 calc R U . . .
 C19 C 0.03722(12) 0.27136(9) 1.13979(6) 0.0254(4) Uani 1 1 d . . . . .
 H19A H 0.018830 0.263747 1.111935 0.031 Uiso 1 1 calc R U . . .
 H19B H -0.010087 0.265276 1.161389 0.031 Uiso 1 1 calc R U . . .
 C20 C 0.05708(14) 0.34592(10) 1.13333(8) 0.0356(5) Uani 1 1 d . . . . .
 H20A H 0.101783 0.353236 1.110804 0.053 Uiso 1 1 calc R U . . .
 H20B H 0.075596 0.353925 1.160713 0.053 Uiso 1 1 calc R U . . .
 H20C H 0.006638 0.378539 1.124303 0.053 Uiso 1 1 calc R U . . .
 C21 C 0.13081(12) 0.21516(10) 1.20273(6) 0.0255(4) Uani 1 1 d . . . . .
 H21A H 0.185920 0.186778 1.209486 0.031 Uiso 1 1 calc R U . . .
 H21B H 0.135667 0.263383 1.205401 0.031 Uiso 1 1 calc R U . . .
 C22 C 0.06574(15) 0.18678(12) 1.23645(6) 0.0368(5) Uani 1 1 d . . . . .
 H22A H 0.010017 0.211925 1.228841 0.055 Uiso 1 1 calc R U . . .
 H22B H 0.079314 0.193048 1.265177 0.055 Uiso 1 1 calc R U . . .
 H22C H 0.065932 0.137054 1.237054 0.055 Uiso 1 1 calc R U . . .
 C23 C 0.22269(12) -0.01819(9) 1.11252(6) 0.0215(3) Uani 1 1 d . . . . .
 H23 H 0.274606 -0.012442 1.126438 0.026 Uiso 1 1 calc R U . . .
 C24 C 0.23861(12) 0.00150(9) 1.06265(6) 0.0233(4) Uani 1 1 d . . . . .
 H24A H 0.199137 -0.019429 1.048054 0.028 Uiso 1 1 calc R U . . .
 H24B H 0.227086 0.052763 1.053133 0.028 Uiso 1 1 calc R U . . .
 C25 C 0.32817(13) -0.02312(10) 1.04853(6) 0.0286(4) Uani 1 1 d . . . . .
 H25A H 0.334120 -0.012025 1.016708 0.043 Uiso 1 1 calc R U . . .
 H25B H 0.340716 -0.073616 1.058869 0.043 Uiso 1 1 calc R U . . .
 H25C H 0.367328 0.000437 1.060935 0.043 Uiso 1 1 calc R U . . .
 C26 C 0.21071(14) -0.09569(9) 1.12572(6) 0.0293(4) Uani 1 1 d . . . . .
 H26A H 0.158103 -0.102151 1.113379 0.035 Uiso 1 1 calc R U . . .
 H26B H 0.257595 -0.123418 1.112456 0.035 Uiso 1 1 calc R U . . .
 C27 C 0.20686(15) -0.12457(10) 1.17461(7) 0.0349(5) Uani 1 1 d . . . . .
 H27A H 0.197967 -0.173634 1.180009 0.052 Uiso 1 1 calc R U . . .
 H27B H 0.160358 -0.097874 1.188173 0.052 Uiso 1 1 calc R U . . .
 H27C H 0.259784 -0.120775 1.187060 0.052 Uiso 1 1 calc R U . . .
 C28 C 0.34984(10) 0.24241(9) 1.00481(5) 0.0167(3) Uani 1 1 d . . . . .
 C29 C 0.35148(10) 0.31379(9) 1.00550(6) 0.0188(3) Uani 1 1 d . . . . .
 C30 C 0.34153(11) 0.36245(9) 0.96672(6) 0.0221(3) Uani 1 1 d . . . . .
 H30 H 0.341460 0.410379 0.966917 0.027 Uiso 1 1 calc R U . . .
 C31 C 0.33170(11) 0.34273(9) 0.92768(6) 0.0234(4) Uani 1 1 d . . . . .
 H31 H 0.325890 0.376836 0.901488 0.028 Uiso 1 1 calc R U . . .
 C32 C 0.33040(11) 0.27336(9) 0.92709(6) 0.0214(3) Uani 1 1 d . . . . .
 H32 H 0.324378 0.260139 0.900221 0.026 Uiso 1 1 calc R U . . .
 C33 C 0.33779(10) 0.22195(9) 0.96537(5) 0.0178(3) Uani 1 1 d . . . . .
 C34 C 0.36496(11) 0.33640(9) 1.04783(6) 0.0219(3) Uani 1 1 d . . . . .
 H34 H 0.402808 0.297657 1.065479 0.026 Uiso 1 1 calc R U . . .
 C35 C 0.28252(12) 0.34602(10) 1.07504(6) 0.0283(4) Uani 1 1 d . . . . .
 H35A H 0.251447 0.392597 1.063779 0.034 Uiso 1 1 calc R U . . .
 H35B H 0.247120 0.310608 1.071766 0.034 Uiso 1 1 calc R U . . .
 C36 C 0.29805(17) 0.33922(16) 1.12343(8) 0.0514(7) Uani 1 1 d . . . . .
 H36A H 0.332164 0.374784 1.126886 0.077 Uiso 1 1 calc R U . . .
 H36B H 0.327761 0.292819 1.134880 0.077 Uiso 1 1 calc R U . . .
 H36C H 0.244164 0.345711 1.139438 0.077 Uiso 1 1 calc R U . . .
 C37 C 0.40891(13) 0.40233(10) 1.04116(7) 0.0276(4) Uani 1 1 d . . . . .
 H37A H 0.372866 0.441471 1.023464 0.033 Uiso 1 1 calc R U . . .
 H37B H 0.413499 0.414141 1.069917 0.033 Uiso 1 1 calc R U . . .
 C38 C 0.49636(13) 0.39647(11) 1.01911(7) 0.0315(4) Uani 1 1 d . . . . .
 H38A H 0.492357 0.387919 0.989772 0.047 Uiso 1 1 calc R U . . .
 H38B H 0.532808 0.357764 1.036190 0.047 Uiso 1 1 calc R U . . .
 H38C H 0.520007 0.439984 1.017228 0.047 Uiso 1 1 calc R U . . .
 C39 C 0.33070(11) 0.14664(9) 0.96333(5) 0.0197(3) Uani 1 1 d . . . . .
 H39 H 0.312055 0.123495 0.993109 0.024 Uiso 1 1 calc R U . . .
 C40 C 0.26254(11) 0.14241(9) 0.93231(6) 0.0228(4) Uani 1 1 d . . . . .
 H40A H 0.213435 0.177173 0.936222 0.027 Uiso 1 1 calc R U . . .
 H40B H 0.284525 0.154985 0.901946 0.027 Uiso 1 1 calc R U . . .
 C41 C 0.23387(16) 0.07120(11) 0.93923(8) 0.0399(5) Uani 1 1 d . . . . .
 H41A H 0.189966 0.072398 0.918841 0.060 Uiso 1 1 calc R U . . .
 H41B H 0.211499 0.058426 0.969143 0.060 Uiso 1 1 calc R U . . .
 H41C H 0.281581 0.036692 0.934190 0.060 Uiso 1 1 calc R U . . .
 C42 C 0.41575(12) 0.10517(9) 0.95255(6) 0.0250(4) Uani 1 1 d . . . . .
 H42A H 0.453243 0.100538 0.977003 0.030 Uiso 1 1 calc R U . . .
 H42B H 0.405915 0.057651 0.950721 0.030 Uiso 1 1 calc R U . . .
 C43 C 0.46120(13) 0.13665(11) 0.91057(7) 0.0311(4) Uani 1 1 d . . . . .
 H43A H 0.424644 0.142176 0.886028 0.047 Uiso 1 1 calc R U . . .
 H43B H 0.512754 0.105708 0.905952 0.047 Uiso 1 1 calc R U . . .
 H43C H 0.475409 0.182277 0.912747 0.047 Uiso 1 1 calc R U . . .
 C44 C -0.05738(14) 0.07102(11) 1.02356(8) 0.0377(5) Uani 1 1 d . . . . .
 H44A H -0.030345 0.051721 1.051317 0.056 Uiso 1 1 calc R U . . .
 H44B H -0.015535 0.088901 1.001622 0.056 Uiso 1 1 calc R U . . .
 H44C H -0.081958 0.034406 1.014046 0.056 Uiso 1 1 calc R U . . .
 C45 C -0.21206(13) 0.10697(11) 1.07820(9) 0.0386(5) Uani 1 1 d . . . . .
 H45A H -0.179817 0.094643 1.104717 0.058 Uiso 1 1 calc R U . . .
 H45B H -0.231637 0.065159 1.072523 0.058 Uiso 1 1 calc R U . . .
 H45C H -0.260500 0.141588 1.081978 0.058 Uiso 1 1 calc R U . . .
 C46 C -0.20838(14) 0.16253(13) 0.98115(8) 0.0424(5) Uani 1 1 d . . . . .
 H46A H -0.252650 0.201545 0.982745 0.064 Uiso 1 1 calc R U . . .
 H46B H -0.233903 0.120965 0.979906 0.064 Uiso 1 1 calc R U . . .
 H46C H -0.172597 0.174433 0.954970 0.064 Uiso 1 1 calc R U . . .
 C47 C -0.18888(13) 0.26242(10) 1.11635(6) 0.0289(4) Uani 1 1 d . . . . .
 H47A H -0.231980 0.231054 1.121898 0.043 Uiso 1 1 calc R U . . .
 H47B H -0.210839 0.306181 1.125477 0.043 Uiso 1 1 calc R U . . .
 H47C H -0.139146 0.240357 1.132832 0.043 Uiso 1 1 calc R U . . .
 C48 C -0.26160(13) 0.31219(11) 1.02742(8) 0.0341(4) Uani 1 1 d . . . . .
 H48A H -0.249751 0.325139 0.996017 0.051 Uiso 1 1 calc R U . . .
 H48B H -0.290852 0.352797 1.037974 0.051 Uiso 1 1 calc R U . . .
 H48C H -0.297071 0.274742 1.033284 0.051 Uiso 1 1 calc R U . . .
 C49 C -0.10131(13) 0.35935(10) 1.04603(7) 0.0296(4) Uani 1 1 d . . . . .
 H49A H -0.044584 0.345494 1.057069 0.044 Uiso 1 1 calc R U . . .
 H49B H -0.131422 0.394893 1.060962 0.044 Uiso 1 1 calc R U . . .
 H49C H -0.097746 0.378412 1.014691 0.044 Uiso 1 1 calc R U . . .
 C50 C 0.02036(14) 0.19936(11) 0.91248(7) 0.0351(5) Uani 1 1 d . . . . .
 H50A H 0.066570 0.176689 0.931408 0.053 Uiso 1 1 calc R U . . .
 H50B H 0.018562 0.174130 0.888929 0.053 Uiso 1 1 calc R U . . .
 H50C H -0.032860 0.199011 0.929491 0.053 Uiso 1 1 calc R U . . .
 C51 C -0.05938(17) 0.33227(15) 0.85718(9) 0.0531(7) Uani 1 1 d . . . . .
 H51A H -0.107948 0.335839 0.877457 0.080 Uiso 1 1 calc R U . . .
 H51B H -0.069137 0.302867 0.836988 0.080 Uiso 1 1 calc R U . . .
 H51C H -0.051378 0.378858 0.840741 0.080 Uiso 1 1 calc R U . . .
 C52 C 0.12561(16) 0.28774(12) 0.84640(7) 0.0394(5) Uani 1 1 d . . . . .
 H52A H 0.130850 0.334732 0.829714 0.059 Uiso 1 1 calc R U . . .
 H52B H 0.113612 0.258270 0.826712 0.059 Uiso 1 1 calc R U . . .
 H52C H 0.178254 0.267828 0.860844 0.059 Uiso 1 1 calc R U . . .
 C53 C 0.08989(13) 0.43757(10) 0.97563(7) 0.0311(4) Uani 1 1 d . . . . .
 H53A H 0.151265 0.428198 0.973193 0.047 Uiso 1 1 calc R U . . .
 H53B H 0.069449 0.407103 1.001733 0.047 Uiso 1 1 calc R U . . .
 H53C H 0.073053 0.486380 0.977729 0.047 Uiso 1 1 calc R U . . .
 C54 C -0.06866(13) 0.46416(11) 0.92303(7) 0.0348(5) Uani 1 1 d . . . . .
 H54A H -0.088040 0.469673 0.893457 0.052 Uiso 1 1 calc R U . . .
 H54B H -0.071821 0.510078 0.930572 0.052 Uiso 1 1 calc R U . . .
 H54C H -0.104344 0.435529 0.943580 0.052 Uiso 1 1 calc R U . . .
 C55 C 0.10200(15) 0.46987(11) 0.87860(8) 0.0405(5) Uani 1 1 d . . . . .
 H55A H 0.161071 0.449236 0.878460 0.061 Uiso 1 1 calc R U . . .
 H55B H 0.098196 0.518653 0.881317 0.061 Uiso 1 1 calc R U . . .
 H55C H 0.077264 0.467578 0.851369 0.061 Uiso 1 1 calc R U . . .
 Si5 Si 0.15235(3) 0.51927(3) 0.69244(2) 0.02586(11) Uani 1 1 d . . . . .
 Si6 Si 0.16760(3) 0.65491(3) 0.71679(2) 0.02899(11) Uani 1 1 d . . . . .
 Si7 Si 0.40341(3) 0.58680(3) 0.55124(2) 0.02352(10) Uani 1 1 d . . . . .
 Si8 Si 0.35659(3) 0.72847(3) 0.57110(2) 0.02452(10) Uani 1 1 d . . . . .
 Mg2 Mg 0.53113(3) 0.52080(3) 0.73308(2) 0.01721(11) Uani 1 1 d . . . . .
 Na4 Na 0.33005(5) 0.53027(5) 0.73887(2) 0.03540(19) Uani 1 1 d . . . . .
 Na5 Na 0.32420(5) 0.58943(5) 0.64970(2) 0.03472(19) Uani 1 1 d . . . . .
 Na6 Na 0.49431(4) 0.62441(4) 0.63867(2) 0.02538(15) Uani 1 1 d . . . . .
 O3 O 0.44731(8) 0.52378(6) 0.69036(4) 0.0203(2) Uani 1 1 d . . . . .
 O4 O 0.44071(8) 0.59245(6) 0.70946(4) 0.0212(2) Uani 1 1 d . . . . .
 N5 N 0.54131(9) 0.45972(7) 0.79373(4) 0.0168(3) Uani 1 1 d . . . . .
 N6 N 0.65558(9) 0.52985(7) 0.72569(5) 0.0174(3) Uani 1 1 d . . . . .
 N7 N 0.20928(9) 0.58046(8) 0.70040(5) 0.0229(3) Uani 1 1 d . . . . .
 N8 N 0.39164(9) 0.64267(8) 0.58568(5) 0.0211(3) Uani 1 1 d . . . . .
 C56 C 0.61322(11) 0.43739(9) 0.81426(5) 0.0185(3) Uani 1 1 d . . . . .
 C57 C 0.68964(11) 0.45860(9) 0.79554(6) 0.0215(3) Uani 1 1 d . . . . .
 H57 H 0.736011 0.440747 0.813631 0.026 Uiso 1 1 calc R U . . .
 C58 C 0.71174(10) 0.50082(9) 0.75553(6) 0.0190(3) Uani 1 1 d . . . . .
 C59 C 0.62238(11) 0.38925(9) 0.86033(6) 0.0228(4) Uani 1 1 d . . . . .
 C60 C 0.54344(11) 0.35848(10) 0.88104(6) 0.0240(4) Uani 1 1 d . . . . .
 H60A H 0.555642 0.330981 0.910204 0.036 Uiso 1 1 calc R U . . .
 H60B H 0.526357 0.328459 0.862977 0.036 Uiso 1 1 calc R U . . .
 H60C H 0.497934 0.396375 0.883156 0.036 Uiso 1 1 calc R U . . .
 C61 C 0.64884(14) 0.43294(12) 0.89120(6) 0.0336(4) Uani 1 1 d . . . . .
 H61A H 0.702646 0.449122 0.880696 0.050 Uiso 1 1 calc R U . . .
 H61B H 0.654683 0.404209 0.920546 0.050 Uiso 1 1 calc R U . . .
 H61C H 0.605975 0.473223 0.891966 0.050 Uiso 1 1 calc R U . . .
 C62 C 0.69043(12) 0.32654(11) 0.85843(7) 0.0321(4) Uani 1 1 d . . . . .
 H62A H 0.674439 0.299769 0.838065 0.048 Uiso 1 1 calc R U . . .
 H62B H 0.695904 0.296671 0.887458 0.048 Uiso 1 1 calc R U . . .
 H62C H 0.744204 0.343304 0.848575 0.048 Uiso 1 1 calc R U . . .
 C63 C 0.80818(10) 0.50470(9) 0.74987(6) 0.0215(3) Uani 1 1 d . . . . .
 C64 C 0.83743(11) 0.55229(10) 0.70814(6) 0.0260(4) Uani 1 1 d . . . . .
 H64A H 0.820647 0.536859 0.682711 0.039 Uiso 1 1 calc R U . . .
 H64B H 0.898688 0.549970 0.707472 0.039 Uiso 1 1 calc R U . . .
 H64C H 0.811618 0.600392 0.707625 0.039 Uiso 1 1 calc R U . . .
 C65 C 0.83865(12) 0.53068(11) 0.78832(6) 0.0280(4) Uani 1 1 d . . . . .
 H65A H 0.808559 0.576998 0.789455 0.042 Uiso 1 1 calc R U . . .
 H65B H 0.899050 0.533332 0.784378 0.042 Uiso 1 1 calc R U . . .
 H65C H 0.827695 0.498215 0.815563 0.042 Uiso 1 1 calc R U . . .
 C66 C 0.85131(11) 0.43022(10) 0.74925(6) 0.0272(4) Uani 1 1 d . . . . .
 H66A H 0.841447 0.399818 0.777463 0.041 Uiso 1 1 calc R U . . .
 H66B H 0.911809 0.430800 0.743605 0.041 Uiso 1 1 calc R U . . .
 H66C H 0.828113 0.412660 0.726273 0.041 Uiso 1 1 calc R U . . .
 C67 C 0.45942(10) 0.44186(8) 0.80576(5) 0.0163(3) Uani 1 1 d . . . . .
 C68 C 0.39906(11) 0.48942(9) 0.82314(5) 0.0186(3) Uani 1 1 d . . . . .
 C69 C 0.31439(11) 0.47908(9) 0.82473(5) 0.0205(3) Uani 1 1 d . . . . .
 H69 H 0.272830 0.511167 0.835451 0.025 Uiso 1 1 calc R U . . .
 C70 C 0.29026(11) 0.42293(9) 0.81093(6) 0.0216(3) Uani 1 1 d . . . . .
 H70 H 0.232520 0.417437 0.811570 0.026 Uiso 1 1 calc R U . . .
 C71 C 0.35058(11) 0.37474(9) 0.79617(6) 0.0216(3) Uani 1 1 d . . . . .
 H71 H 0.333694 0.335361 0.787968 0.026 Uiso 1 1 calc R U . . .
 C72 C 0.43527(11) 0.38296(8) 0.79316(5) 0.0178(3) Uani 1 1 d . . . . .
 C73 C 0.42446(12) 0.54939(10) 0.84064(6) 0.0247(4) Uani 1 1 d . . . . .
 H73 H 0.485549 0.550525 0.832910 0.030 Uiso 1 1 calc R U . . .
 C74 C 0.37856(13) 0.62040(9) 0.81880(6) 0.0266(4) Uani 1 1 d . . . . .
 H74A H 0.390682 0.627508 0.787016 0.032 Uiso 1 1 calc R U . . .
 H74B H 0.317311 0.619782 0.823814 0.032 Uiso 1 1 calc R U . . .
 C75 C 0.40320(15) 0.68183(11) 0.83537(8) 0.0364(5) Uani 1 1 d . . . . .
 H75A H 0.378776 0.725646 0.817103 0.055 Uiso 1 1 calc R U . . .
 H75B H 0.464505 0.679366 0.834129 0.055 Uiso 1 1 calc R U . . .
 H75C H 0.382116 0.679855 0.865503 0.055 Uiso 1 1 calc R U . . .
 C76 C 0.41542(16) 0.53698(11) 0.89097(7) 0.0368(5) Uani 1 1 d . . . . .
 H76A H 0.444834 0.490046 0.902935 0.044 Uiso 1 1 calc R U . . .
 H76B H 0.444904 0.571244 0.900775 0.044 Uiso 1 1 calc R U . . .
 C77 C 0.32705(17) 0.54200(11) 0.91063(7) 0.0390(5) Uani 1 1 d . . . . .
 H77A H 0.295502 0.586897 0.897659 0.058 Uiso 1 1 calc R U . . .
 H77B H 0.329057 0.538293 0.942128 0.058 Uiso 1 1 calc R U . . .
 H77C H 0.299322 0.504068 0.904865 0.058 Uiso 1 1 calc R U . . .
 C78 C 0.50150(11) 0.32844(9) 0.77849(6) 0.0203(3) Uani 1 1 d . . . . .
 H78 H 0.554474 0.330685 0.792731 0.024 Uiso 1 1 calc R U . . .
 C79 C 0.47905(13) 0.25404(9) 0.79524(7) 0.0274(4) Uani 1 1 d . . . . .
 H79A H 0.453057 0.250879 0.824895 0.033 Uiso 1 1 calc R U . . .
 H79B H 0.436968 0.245207 0.776197 0.033 Uiso 1 1 calc R U . . .
 C80 C 0.55452(15) 0.19791(10) 0.79654(8) 0.0379(5) Uani 1 1 d . . . . .
 H80A H 0.580624 0.200653 0.767291 0.057 Uiso 1 1 calc R U . . .
 H80B H 0.536217 0.151942 0.806741 0.057 Uiso 1 1 calc R U . . .
 H80C H 0.595342 0.204969 0.816432 0.057 Uiso 1 1 calc R U . . .
 C81 C 0.52158(12) 0.34322(9) 0.72903(6) 0.0244(4) Uani 1 1 d . . . . .
 H81A H 0.546648 0.387200 0.721169 0.029 Uiso 1 1 calc R U . . .
 H81B H 0.564490 0.305413 0.722318 0.029 Uiso 1 1 calc R U . . .
 C82 C 0.44736(13) 0.34920(11) 0.70052(7) 0.0319(4) Uani 1 1 d . . . . .
 H82A H 0.467252 0.352906 0.670094 0.048 Uiso 1 1 calc R U . . .
 H82B H 0.408142 0.390816 0.703448 0.048 Uiso 1 1 calc R U . . .
 H82C H 0.418766 0.307747 0.709612 0.048 Uiso 1 1 calc R U . . .
 C83 C 0.66585(10) 0.57698(9) 0.68503(6) 0.0184(3) Uani 1 1 d . . . . .
 C84 C 0.65576(11) 0.64951(9) 0.68437(6) 0.0210(3) Uani 1 1 d . . . . .
 C85 C 0.64802(12) 0.69537(9) 0.64418(6) 0.0240(4) Uani 1 1 d . . . . .
 H85 H 0.639442 0.744138 0.643262 0.029 Uiso 1 1 calc R U . . .
 C86 C 0.65253(12) 0.67154(10) 0.60549(6) 0.0255(4) Uani 1 1 d . . . . .
 H86 H 0.646884 0.703676 0.578473 0.031 Uiso 1 1 calc R U . . .
 C87 C 0.66536(11) 0.60035(10) 0.60662(6) 0.0240(4) Uani 1 1 d . . . . .
 H87 H 0.669914 0.584300 0.580014 0.029 Uiso 1 1 calc R U . . .
 C88 C 0.67177(11) 0.55166(9) 0.64585(6) 0.0208(3) Uani 1 1 d . . . . .
 C89 C 0.65669(12) 0.67714(10) 0.72623(6) 0.0257(4) Uani 1 1 d . . . . .
 H89 H 0.693709 0.641355 0.746395 0.031 Uiso 1 1 calc R U . . .
 C90 C 0.57034(13) 0.68511(10) 0.74981(6) 0.0274(4) Uani 1 1 d . . . . .
 H90A H 0.548252 0.639811 0.755030 0.033 Uiso 1 1 calc R U . . .
 H90B H 0.577916 0.695834 0.778566 0.033 Uiso 1 1 calc R U . . .
 C91 C 0.50486(14) 0.74099(11) 0.72603(7) 0.0366(5) Uani 1 1 d . . . . .
 H91A H 0.499972 0.733367 0.696546 0.055 Uiso 1 1 calc R U . . .
 H91B H 0.521955 0.787045 0.724413 0.055 Uiso 1 1 calc R U . . .
 H91C H 0.450490 0.738542 0.741833 0.055 Uiso 1 1 calc R U . . .
 C92 C 0.69543(14) 0.74544(11) 0.71980(7) 0.0337(4) Uani 1 1 d . . . . .
 H92A H 0.661109 0.781722 0.699183 0.040 Uiso 1 1 calc R U . . .
 H92B H 0.691778 0.760628 0.748005 0.040 Uiso 1 1 calc R U . . .
 C93 C 0.78637(15) 0.74156(12) 0.70292(8) 0.0397(5) Uani 1 1 d . . . . .
 H93A H 0.791193 0.726146 0.675095 0.060 Uiso 1 1 calc R U . . .
 H93B H 0.821874 0.708324 0.724039 0.060 Uiso 1 1 calc R U . . .
 H93C H 0.804625 0.787716 0.698736 0.060 Uiso 1 1 calc R U . . .
 C94 C 0.68532(12) 0.47370(10) 0.64542(6) 0.0254(4) Uani 1 1 d . . . . .
 H94 H 0.678959 0.449273 0.676450 0.030 Uiso 1 1 calc R U . . .
 C95 C 0.61542(12) 0.45418(10) 0.62146(7) 0.0275(4) Uani 1 1 d . . . . .
 H95A H 0.614114 0.482669 0.591559 0.033 Uiso 1 1 calc R U . . .
 H95B H 0.560951 0.466464 0.636358 0.033 Uiso 1 1 calc R U . . .
 C96 C 0.62412(14) 0.37718(10) 0.61863(7) 0.0329(4) Uani 1 1 d . . . . .
 H96A H 0.673116 0.366150 0.599890 0.049 Uiso 1 1 calc R U . . .
 H96B H 0.573473 0.367983 0.606377 0.049 Uiso 1 1 calc R U . . .
 H96C H 0.631321 0.348131 0.647808 0.049 Uiso 1 1 calc R U . . .
 C97 C 0.77398(13) 0.44665(11) 0.62984(7) 0.0326(4) Uani 1 1 d . . . . .
 H97A H 0.814911 0.457871 0.648599 0.039 Uiso 1 1 calc R U . . .
 H97B H 0.778983 0.395232 0.634406 0.039 Uiso 1 1 calc R U . . .
 C98 C 0.79906(15) 0.47445(13) 0.58294(8) 0.0424(5) Uani 1 1 d . . . . .
 H98A H 0.754480 0.470964 0.564062 0.064 Uiso 1 1 calc R U . . .
 H98B H 0.851237 0.447057 0.574999 0.064 Uiso 1 1 calc R U . . .
 H98C H 0.807707 0.523357 0.579364 0.064 Uiso 1 1 calc R U . . .
 C99 C 0.22317(14) 0.43720(11) 0.68598(7) 0.0358(5) Uani 1 1 d . . . . .
 H99A H 0.262846 0.447872 0.661292 0.054 Uiso 1 1 calc R U . . .
 H99B H 0.189209 0.402670 0.680723 0.054 Uiso 1 1 calc R U . . .
 H99C H 0.254260 0.418396 0.712580 0.054 Uiso 1 1 calc R U . . .
 C100 C 0.07829(14) 0.49012(15) 0.73933(8) 0.0482(6) Uani 1 1 d . . . . .
 H10D H 0.109573 0.474668 0.766104 0.072 Uiso 1 1 calc R U . . .
 H10E H 0.051747 0.451465 0.733698 0.072 Uiso 1 1 calc R U . . .
 H10F H 0.034960 0.529047 0.742617 0.072 Uiso 1 1 calc R U . . .
 C101 C 0.08760(16) 0.54598(13) 0.64233(8) 0.0446(6) Uani 1 1 d . . . . .
 H10G H 0.044622 0.585095 0.645705 0.067 Uiso 1 1 calc R U . . .
 H10H H 0.060444 0.506547 0.638461 0.067 Uiso 1 1 calc R U . . .
 H10I H 0.124112 0.560178 0.616786 0.067 Uiso 1 1 calc R U . . .
 C102 C 0.13232(16) 0.64108(14) 0.77618(7) 0.0452(6) Uani 1 1 d . . . . .
 H10J H 0.082845 0.616456 0.780654 0.068 Uiso 1 1 calc R U . . .
 H10K H 0.118071 0.686341 0.784710 0.068 Uiso 1 1 calc R U . . .
 H10L H 0.177747 0.613284 0.793963 0.068 Uiso 1 1 calc R U . . .
 C103 C 0.07358(15) 0.70485(14) 0.68605(8) 0.0445(6) Uani 1 1 d . . . . .
 H10M H 0.086540 0.710959 0.654694 0.067 Uiso 1 1 calc R U . . .
 H10N H 0.059950 0.750626 0.693932 0.067 Uiso 1 1 calc R U . . .
 H10O H 0.025458 0.678871 0.693562 0.067 Uiso 1 1 calc R U . . .
 C104 C 0.24811(17) 0.71681(12) 0.71015(8) 0.0428(5) Uani 1 1 d . . . . .
 H10P H 0.299133 0.692961 0.724893 0.064 Uiso 1 1 calc R U . . .
 H10Q H 0.225598 0.757055 0.722960 0.064 Uiso 1 1 calc R U . . .
 H10R H 0.261536 0.732652 0.679125 0.064 Uiso 1 1 calc R U . . .
 C105 C 0.39625(14) 0.49545(10) 0.58304(6) 0.0304(4) Uani 1 1 d . . . . .
 H10S H 0.429989 0.486541 0.608936 0.046 Uiso 1 1 calc R U . . .
 H10T H 0.417506 0.461793 0.564751 0.046 Uiso 1 1 calc R U . . .
 H10U H 0.337559 0.490650 0.591922 0.046 Uiso 1 1 calc R U . . .
 C106 C 0.32152(16) 0.60153(13) 0.50905(7) 0.0401(5) Uani 1 1 d . . . . .
 H10V H 0.265585 0.602512 0.523405 0.060 Uiso 1 1 calc R U . . .
 H10W H 0.330847 0.563668 0.492864 0.060 Uiso 1 1 calc R U . . .
 H10X H 0.325483 0.646090 0.488909 0.060 Uiso 1 1 calc R U . . .
 C107 C 0.50688(15) 0.58808(12) 0.51896(7) 0.0383(5) Uani 1 1 d . . . . .
 H H 0.518569 0.546395 0.506220 0.057 Uiso 1 1 calc R U . . .
 H10Y H 0.551975 0.588703 0.538271 0.057 Uiso 1 1 calc R U . . .
 H1AA H 0.503651 0.629799 0.495686 0.057 Uiso 1 1 calc R U . . .
 C108 C 0.40028(16) 0.77667(11) 0.60819(9) 0.0428(6) Uani 1 1 d . . . . .
 H10Z H 0.388645 0.754801 0.638539 0.064 Uiso 1 1 calc R U . . .
 H1AB H 0.373875 0.825313 0.602629 0.064 Uiso 1 1 calc R U . . .
 H1AC H 0.461083 0.775011 0.602730 0.064 Uiso 1 1 calc R U . . .
 C109 C 0.23856(13) 0.74640(11) 0.57430(7) 0.0342(4) Uani 1 1 d . . . . .
 H10 H 0.215116 0.720983 0.555357 0.051 Uiso 1 1 calc R U . . .
 H1AD H 0.220776 0.796498 0.564839 0.051 Uiso 1 1 calc R U . . .
 H1AE H 0.218362 0.731040 0.604381 0.051 Uiso 1 1 calc R U . . .
 C110 C 0.38612(15) 0.77126(13) 0.51371(8) 0.0439(6) Uani 1 1 d . . . . .
 H11D H 0.445164 0.755454 0.507124 0.066 Uiso 1 1 calc R U . . .
 H11E H 0.377898 0.821991 0.510929 0.066 Uiso 1 1 calc R U . . .
 H11F H 0.350625 0.758538 0.493283 0.066 Uiso 1 1 calc R U . . .
 Si9 Si 0.48752(3) 0.89018(3) 0.35128(2) 0.02312(10) Uani 1 1 d . . . . .
 Si10 Si 0.51896(3) 0.99459(2) 0.40275(2) 0.02232(10) Uani 1 1 d . . . . .
 Si11 Si 0.75332(3) 0.90929(3) 0.21959(2) 0.02261(10) Uani 1 1 d . . . . .
 Si12 Si 0.71488(3) 1.05414(2) 0.23972(2) 0.02081(10) Uani 1 1 d . . . . .
 Mg3 Mg 0.87103(3) 0.85239(3) 0.40129(2) 0.01829(11) Uani 1 1 d . . . . .
 Na7 Na 0.67054(4) 0.87223(4) 0.41173(2) 0.02452(15) Uani 1 1 d . . . . .
 Na8 Na 0.67030(4) 0.94220(4) 0.32297(2) 0.02480(15) Uani 1 1 d . . . . .
 Na9 Na 0.84805(4) 0.91778(4) 0.30104(2) 0.02326(14) Uani 1 1 d . . . . .
 O5 O 0.78362(8) 0.85157(6) 0.36154(4) 0.0209(2) Uani 1 1 d . . . . .
 O6 O 0.78632(8) 0.92528(6) 0.37296(4) 0.0206(2) Uani 1 1 d . . . . .
 N9 N 0.87728(9) 0.79025(7) 0.46126(4) 0.0171(3) Uani 1 1 d . . . . .
 N10 N 0.99677(9) 0.85346(7) 0.39160(5) 0.0183(3) Uani 1 1 d . . . . .
 N11 N 0.55190(9) 0.93299(8) 0.37308(5) 0.0205(3) Uani 1 1 d . . . . .
 N12 N 0.74010(9) 0.96667(8) 0.25304(4) 0.0196(3) Uani 1 1 d . . . . .
 C111 C 0.94937(11) 0.76527(9) 0.48116(5) 0.0186(3) Uani 1 1 d . . . . .
 C112 C 1.02705(11) 0.78249(9) 0.46184(6) 0.0210(3) Uani 1 1 d . . . . .
 H112 H 1.072882 0.762832 0.479998 0.025 Uiso 1 1 calc R U . . .
 C113 C 1.05220(11) 0.82240(9) 0.42156(6) 0.0197(3) Uani 1 1 d . . . . .
 C114 C 0.95812(11) 0.71349(10) 0.52604(6) 0.0237(4) Uani 1 1 d . . . . .
 C115 C 0.87588(12) 0.69216(10) 0.54878(6) 0.0284(4) Uani 1 1 d . . . . .
 H11G H 0.839700 0.733602 0.554765 0.043 Uiso 1 1 calc R U . . .
 H11H H 0.888260 0.659150 0.576206 0.043 Uiso 1 1 calc R U . . .
 H11I H 0.847137 0.670115 0.529892 0.043 Uiso 1 1 calc R U . . .
 C116 C 1.00185(12) 0.74510(11) 0.55796(6) 0.0293(4) Uani 1 1 d . . . . .
 H11J H 1.057377 0.755183 0.545770 0.044 Uiso 1 1 calc R U . . .
 H11K H 1.008093 0.711866 0.585785 0.044 Uiso 1 1 calc R U . . .
 H11L H 0.967877 0.788336 0.562615 0.044 Uiso 1 1 calc R U . . .
 C117 C 1.01230(14) 0.64590(10) 0.51834(7) 0.0342(5) Uani 1 1 d . . . . .
 H11M H 0.986026 0.626975 0.496957 0.051 Uiso 1 1 calc R U . . .
 H11N H 1.016823 0.611647 0.545812 0.051 Uiso 1 1 calc R U . . .
 H11O H 1.068460 0.656159 0.507381 0.051 Uiso 1 1 calc R U . . .
 C118 C 1.14849(11) 0.82804(10) 0.41812(6) 0.0257(4) Uani 1 1 d . . . . .
 C119 C 1.18103(12) 0.86954(12) 0.37482(7) 0.0322(4) Uani 1 1 d . . . . .
 H11P H 1.172673 0.846203 0.351157 0.048 Uiso 1 1 calc R U . . .
 H11Q H 1.240999 0.872132 0.376534 0.048 Uiso 1 1 calc R U . . .
 H11R H 1.150164 0.916745 0.369185 0.048 Uiso 1 1 calc R U . . .
 C120 C 1.16795(13) 0.86496(11) 0.45429(7) 0.0314(4) Uani 1 1 d . . . . .
 H12A H 1.132798 0.910306 0.451243 0.047 Uiso 1 1 calc R U . . .
 H12B H 1.227284 0.871808 0.451758 0.047 Uiso 1 1 calc R U . . .
 H12C H 1.156118 0.836198 0.482823 0.047 Uiso 1 1 calc R U . . .
 C121 C 1.20012(12) 0.75488(11) 0.42558(7) 0.0324(4) Uani 1 1 d . . . . .
 H12D H 1.187327 0.729299 0.454939 0.049 Uiso 1 1 calc R U . . .
 H12E H 1.260132 0.759398 0.422457 0.049 Uiso 1 1 calc R U . . .
 H12F H 1.185688 0.729470 0.404089 0.049 Uiso 1 1 calc R U . . .
 C122 C 0.79299(11) 0.78673(9) 0.47798(5) 0.0180(3) Uani 1 1 d . . . . .
 C123 C 0.75473(11) 0.83889(9) 0.50049(5) 0.0193(3) Uani 1 1 d . . . . .
 C124 C 0.66788(11) 0.84418(10) 0.50922(6) 0.0233(4) Uani 1 1 d . . . . .
 H124 H 0.641143 0.879568 0.523655 0.028 Uiso 1 1 calc R U . . .
 C125 C 0.62022(11) 0.79869(10) 0.49717(6) 0.0258(4) Uani 1 1 d . . . . .
 H125 H 0.561137 0.803914 0.502576 0.031 Uiso 1 1 calc R U . . .
 C126 C 0.65886(12) 0.74564(10) 0.47725(6) 0.0254(4) Uani 1 1 d . . . . .
 H126 H 0.626086 0.713227 0.470587 0.031 Uiso 1 1 calc R U . . .
 C127 C 0.74525(11) 0.73862(9) 0.46668(6) 0.0214(3) Uani 1 1 d . . . . .
 C128 C 0.80798(11) 0.88578(9) 0.51628(5) 0.0194(3) Uani 1 1 d . . . . .
 H128 H 0.863982 0.857677 0.523070 0.023 Uiso 1 1 calc R U . . .
 C129 C 0.82402(12) 0.95064(9) 0.48138(6) 0.0230(4) Uani 1 1 d . . . . .
 H12G H 0.822078 0.940020 0.452094 0.028 Uiso 1 1 calc R U . . .
 H12H H 0.779096 0.989511 0.483938 0.028 Uiso 1 1 calc R U . . .
 C130 C 0.90909(13) 0.97296(11) 0.48640(7) 0.0318(4) Uani 1 1 d . . . . .
 H13A H 0.914501 1.017233 0.466227 0.048 Uiso 1 1 calc R U . . .
 H13B H 0.953992 0.937191 0.479864 0.048 Uiso 1 1 calc R U . . .
 H13C H 0.913399 0.978779 0.516331 0.048 Uiso 1 1 calc R U . . .
 C131 C 0.77248(12) 0.90887(10) 0.55840(6) 0.0253(4) Uani 1 1 d . . . . .
 H13D H 0.808792 0.940755 0.565798 0.030 Uiso 1 1 calc R U . . .
 H13E H 0.715919 0.935402 0.552994 0.030 Uiso 1 1 calc R U . . .
 C132 C 0.76601(14) 0.84911(11) 0.59723(6) 0.0316(4) Uani 1 1 d . . . . .
 H13F H 0.729064 0.817766 0.590554 0.047 Uiso 1 1 calc R U . . .
 H13G H 0.742852 0.867792 0.622668 0.047 Uiso 1 1 calc R U . . .
 H13H H 0.821956 0.823296 0.603470 0.047 Uiso 1 1 calc R U . . .
 C133 C 0.78669(12) 0.67838(9) 0.44624(6) 0.0252(4) Uani 1 1 d . . . . .
 H133 H 0.848621 0.676423 0.448691 0.030 Uiso 1 1 calc R U . . .
 C134 C 0.77069(14) 0.68851(10) 0.39728(6) 0.0300(4) Uani 1 1 d . . . . .
 H13I H 0.794594 0.730763 0.381925 0.036 Uiso 1 1 calc R U . . .
 H13J H 0.802423 0.648396 0.386474 0.036 Uiso 1 1 calc R U . . .
 C135 C 0.68055(15) 0.69555(11) 0.38434(7) 0.0377(5) Uani 1 1 d . . . . .
 H13K H 0.679122 0.697694 0.352975 0.057 Uiso 1 1 calc R U . . .
 H13L H 0.649420 0.738303 0.391481 0.057 Uiso 1 1 calc R U . . .
 H13M H 0.654706 0.655231 0.400183 0.057 Uiso 1 1 calc R U . . .
 C136 C 0.76289(14) 0.60780(10) 0.47200(7) 0.0315(4) Uani 1 1 d . . . . .
 H13N H 0.763337 0.607169 0.503550 0.038 Uiso 1 1 calc R U . . .
 H13O H 0.705146 0.603251 0.465046 0.038 Uiso 1 1 calc R U . . .
 C137 C 0.82252(17) 0.54597(11) 0.46170(9) 0.0450(6) Uani 1 1 d . . . . .
 H13P H 0.819445 0.544480 0.430894 0.068 Uiso 1 1 calc R U . . .
 H13Q H 0.806521 0.502787 0.479741 0.068 Uiso 1 1 calc R U . . .
 H13R H 0.880018 0.550806 0.467814 0.068 Uiso 1 1 calc R U . . .
 C138 C 1.01193(10) 0.88490(9) 0.34696(5) 0.0195(3) Uani 1 1 d . . . . .
 C139 C 0.98959(11) 0.95773(9) 0.33313(6) 0.0209(3) Uani 1 1 d . . . . .
 C140 C 0.99498(11) 0.98610(10) 0.28852(6) 0.0253(4) Uani 1 1 d . . . . .
 H140 H 0.982379 1.035086 0.278788 0.030 Uiso 1 1 calc R U . . .
 C141 C 1.01817(12) 0.94460(11) 0.25827(6) 0.0306(4) Uani 1 1 d . . . . .
 H141 H 1.021358 0.965081 0.228167 0.037 Uiso 1 1 calc R U . . .
 C142 C 1.03676(13) 0.87307(11) 0.27194(6) 0.0301(4) Uani 1 1 d . . . . .
 H142 H 1.051016 0.844803 0.250880 0.036 Uiso 1 1 calc R U . . .
 C143 C 1.03499(11) 0.84176(10) 0.31596(6) 0.0245(4) Uani 1 1 d . . . . .
 C144 C 0.96003(12) 1.00567(9) 0.36478(6) 0.0238(4) Uani 1 1 d . . . . .
 H144 H 0.933089 0.976818 0.390491 0.029 Uiso 1 1 calc R U . . .
 C145 C 0.89203(14) 1.06522(10) 0.34548(7) 0.0319(4) Uani 1 1 d . . . . .
 H14A H 0.918830 1.099458 0.323262 0.038 Uiso 1 1 calc R U . . .
 H14B H 0.851350 1.045868 0.330665 0.038 Uiso 1 1 calc R U . . .
 C146 C 0.84459(17) 1.10285(11) 0.37915(8) 0.0424(5) Uani 1 1 d . . . . .
 H14C H 0.801995 1.139443 0.364793 0.064 Uiso 1 1 calc R U . . .
 H14D H 0.884013 1.123840 0.393192 0.064 Uiso 1 1 calc R U . . .
 H14E H 0.817240 1.069493 0.401129 0.064 Uiso 1 1 calc R U . . .
 C147 C 1.03390(14) 1.03262(11) 0.38192(7) 0.0330(4) Uani 1 1 d . . . . .
 H14F H 1.011276 1.062881 0.402529 0.040 Uiso 1 1 calc R U . . .
 H14G H 1.070327 0.992305 0.398319 0.040 Uiso 1 1 calc R U . . .
 C148 C 1.08734(19) 1.07330(16) 0.34679(8) 0.0566(8) Uani 1 1 d . . . . .
 H14H H 1.110014 1.043955 0.326087 0.085 Uiso 1 1 calc R U . . .
 H14I H 1.133723 1.087216 0.360183 0.085 Uiso 1 1 calc R U . . .
 H14J H 1.052745 1.114971 0.331454 0.085 Uiso 1 1 calc R U . . .
 C149 C 1.05746(13) 0.76309(10) 0.33015(6) 0.0285(4) Uani 1 1 d . . . . .
 H149 H 1.086593 0.754591 0.358263 0.034 Uiso 1 1 calc R U . . .
 C150 C 0.97839(14) 0.72619(11) 0.33935(8) 0.0380(5) Uani 1 1 d . . . . .
 H15A H 0.934378 0.755201 0.353552 0.046 Uiso 1 1 calc R U . . .
 H15B H 0.956939 0.721856 0.311384 0.046 Uiso 1 1 calc R U . . .
 C151 C 0.99480(18) 0.65360(13) 0.36848(12) 0.0641(9) Uani 1 1 d . . . . .
 H15C H 1.035820 0.623712 0.353821 0.096 Uiso 1 1 calc R U . . .
 H15D H 0.942193 0.633240 0.374211 0.096 Uiso 1 1 calc R U . . .
 H15E H 1.016897 0.657410 0.396064 0.096 Uiso 1 1 calc R U . . .
 C152 C 1.11794(16) 0.72916(12) 0.29828(7) 0.0424(5) Uani 1 1 d . . . . .
 H15F H 1.125855 0.678103 0.309305 0.051 Uiso 1 1 calc R U . . .
 H15G H 1.090945 0.738092 0.269899 0.051 Uiso 1 1 calc R U . . .
 C153 C 1.20364(17) 0.75354(15) 0.29073(8) 0.0545(7) Uani 1 1 d . . . . .
 H15H H 1.237507 0.728260 0.270522 0.082 Uiso 1 1 calc R U . . .
 H15I H 1.231664 0.744511 0.318468 0.082 Uiso 1 1 calc R U . . .
 H15J H 1.197177 0.803634 0.278307 0.082 Uiso 1 1 calc R U . . .
 C154 C 0.44844(14) 0.81441(11) 0.39031(7) 0.0335(4) Uani 1 1 d . . . . .
 H15K H 0.496398 0.782225 0.403283 0.050 Uiso 1 1 calc R U . . .
 H15L H 0.415782 0.790012 0.374619 0.050 Uiso 1 1 calc R U . . .
 H15M H 0.412815 0.831595 0.413321 0.050 Uiso 1 1 calc R U . . .
 C155 C 0.39025(14) 0.94614(12) 0.32687(8) 0.0392(5) Uani 1 1 d . . . . .
 H15N H 0.354439 0.962986 0.349935 0.059 Uiso 1 1 calc R U . . .
 H15O H 0.359305 0.918453 0.312617 0.059 Uiso 1 1 calc R U . . .
 H15P H 0.406581 0.985980 0.305405 0.059 Uiso 1 1 calc R U . . .
 C156 C 0.54497(15) 0.85303(13) 0.30525(7) 0.0387(5) Uani 1 1 d . . . . .
 H15Q H 0.557765 0.891190 0.281477 0.058 Uiso 1 1 calc R U . . .
 H15R H 0.509602 0.824101 0.294708 0.058 Uiso 1 1 calc R U . . .
 H15S H 0.597359 0.824499 0.315678 0.058 Uiso 1 1 calc R U . . .
 C157 C 0.44591(14) 0.96452(11) 0.45015(7) 0.0327(4) Uani 1 1 d . . . . .
 H15T H 0.393339 0.956405 0.439255 0.049 Uiso 1 1 calc R U . . .
 H15U H 0.434006 1.000393 0.467792 0.049 Uiso 1 1 calc R U . . .
 H15V H 0.472430 0.921135 0.468027 0.049 Uiso 1 1 calc R U . . .
 C158 C 0.46375(13) 1.07961(10) 0.37194(7) 0.0324(4) Uani 1 1 d . . . . .
 H15W H 0.501997 1.100932 0.349171 0.049 Uiso 1 1 calc R U . . .
 H15X H 0.446499 1.111213 0.392045 0.049 Uiso 1 1 calc R U . . .
 H15Y H 0.414084 1.070823 0.358617 0.049 Uiso 1 1 calc R U . . .
 C159 C 0.61187(13) 1.01829(10) 0.42743(7) 0.0301(4) Uani 1 1 d . . . . .
 H15Z H 0.635648 0.978430 0.449217 0.045 Uiso 1 1 calc R U . . .
 H1AF H 0.593558 1.058127 0.441342 0.045 Uiso 1 1 calc R U . . .
 H1AG H 0.654594 1.030615 0.404542 0.045 Uiso 1 1 calc R U . . .
 C160 C 0.78359(17) 0.81820(11) 0.25211(7) 0.0399(5) Uani 1 1 d . . . . .
 H16A H 0.840259 0.814195 0.262784 0.060 Uiso 1 1 calc R U . . .
 H16B H 0.782478 0.784310 0.233535 0.060 Uiso 1 1 calc R U . . .
 H16C H 0.743716 0.808887 0.276873 0.060 Uiso 1 1 calc R U . . .
 C161 C 0.65923(14) 0.90493(13) 0.18821(7) 0.0381(5) Uani 1 1 d . . . . .
 H16D H 0.610008 0.900441 0.208146 0.057 Uiso 1 1 calc R U . . .
 H16E H 0.670087 0.864495 0.174255 0.057 Uiso 1 1 calc R U . . .
 H16F H 0.648649 0.947575 0.165914 0.057 Uiso 1 1 calc R U . . .
 C162 C 0.84130(14) 0.92352(11) 0.17731(7) 0.0328(4) Uani 1 1 d . . . . .
 H16G H 0.827688 0.968592 0.157535 0.049 Uiso 1 1 calc R U . . .
 H16H H 0.848363 0.886200 0.160712 0.049 Uiso 1 1 calc R U . . .
 H16I H 0.893528 0.923168 0.191724 0.049 Uiso 1 1 calc R U . . .
 C163 C 0.66687(14) 1.08844(10) 0.28880(7) 0.0334(4) Uani 1 1 d . . . . .
 H16J H 0.611852 1.072618 0.296357 0.050 Uiso 1 1 calc R U . . .
 H16L H 0.660147 1.139506 0.282091 0.050 Uiso 1 1 calc R U . . .
 H16K H 0.703701 1.070994 0.313419 0.050 Uiso 1 1 calc R U . . .
 C164 C 0.63592(15) 1.08547(12) 0.19608(8) 0.0415(5) Uani 1 1 d . . . . .
 H16M H 0.660095 1.073887 0.168660 0.062 Uiso 1 1 calc R U . . .
 H16N H 0.621070 1.136093 0.192278 0.062 Uiso 1 1 calc R U . . .
 H16O H 0.585434 1.062772 0.204557 0.062 Uiso 1 1 calc R U . . .
 C165 C 0.80652(13) 1.10349(10) 0.22065(7) 0.0308(4) Uani 1 1 d . . . . .
 H16P H 0.848439 1.092162 0.243163 0.046 Uiso 1 1 calc R U . . .
 H16Q H 0.787057 1.153663 0.215033 0.046 Uiso 1 1 calc R U . . .
 H16R H 0.831768 1.090328 0.193836 0.046 Uiso 1 1 calc R U . . .

loop_
  _atom_site_aniso_label
  _atom_site_aniso_U_11
  _atom_site_aniso_U_22
  _atom_site_aniso_U_33
  _atom_site_aniso_U_23
  _atom_site_aniso_U_13
  _atom_site_aniso_U_12
 Si1 0.0174(2) 0.0258(2) 0.0388(3) -0.0149(2) -0.0014(2) -0.00341(18)
 Si2 0.0183(2) 0.0212(2) 0.0230(2) -0.00594(18) -0.00054(17) -0.00254(17)
 Si3 0.0235(2) 0.0336(3) 0.0199(2) -0.0028(2) -0.00537(19) -0.0033(2)
 Si4 0.0222(2) 0.0230(2) 0.0221(2) 0.00243(18) 0.00487(18) 0.00140(18)
 Mg1 0.0140(3) 0.0214(3) 0.0151(3) 0.0004(2) -0.0023(2) -0.0025(2)
 Na1 0.0177(3) 0.0306(4) 0.0234(4) 0.0007(3) -0.0016(3) -0.0053(3)
 Na2 0.0208(4) 0.0400(4) 0.0232(4) 0.0062(3) -0.0005(3) -0.0078(3)
 Na3 0.0175(3) 0.0294(4) 0.0206(3) 0.0023(3) -0.0025(3) -0.0022(3)
 O1 0.0206(6) 0.0234(6) 0.0186(6) -0.0061(5) -0.0013(5) -0.0029(5)
 O2 0.0201(6) 0.0233(6) 0.0187(6) -0.0062(5) -0.0015(5) -0.0004(5)
 N1 0.0181(7) 0.0184(6) 0.0145(7) -0.0020(5) -0.0006(5) -0.0024(5)
 N2 0.0140(6) 0.0191(6) 0.0139(6) -0.0020(5) -0.0023(5) -0.0030(5)
 N3 0.0135(7) 0.0251(7) 0.0229(7) -0.0053(6) 0.0000(5) -0.0036(5)
 N4 0.0178(7) 0.0262(7) 0.0200(7) 0.0013(6) -0.0027(6) 0.0004(6)
 C1 0.0223(8) 0.0159(7) 0.0157(8) -0.0042(6) -0.0035(6) 0.0002(6)
 C2 0.0166(8) 0.0210(8) 0.0175(8) -0.0022(6) -0.0061(6) -0.0002(6)
 C3 0.0155(8) 0.0173(7) 0.0195(8) -0.0051(6) -0.0030(6) -0.0019(6)
 C4 0.0236(9) 0.0224(8) 0.0150(8) -0.0014(6) -0.0037(6) 0.0008(7)
 C5 0.0289(10) 0.0287(9) 0.0150(8) 0.0004(7) -0.0008(7) -0.0017(7)
 C6 0.0298(10) 0.0303(9) 0.0178(8) -0.0058(7) -0.0069(7) -0.0008(7)
 C7 0.0294(10) 0.0238(9) 0.0216(9) 0.0009(7) -0.0049(7) 0.0038(7)
 C8 0.0140(8) 0.0244(8) 0.0210(8) -0.0040(7) -0.0028(6) -0.0016(6)
 C9 0.0163(8) 0.0310(9) 0.0249(9) -0.0052(7) 0.0004(7) -0.0054(7)
 C10 0.0199(9) 0.0304(9) 0.0266(9) -0.0053(7) -0.0061(7) -0.0057(7)
 C11 0.0181(8) 0.0288(9) 0.0291(10) -0.0064(7) -0.0025(7) 0.0008(7)
 C12 0.0168(8) 0.0211(8) 0.0125(7) 0.0004(6) -0.0017(6) -0.0013(6)
 C13 0.0218(8) 0.0217(8) 0.0141(8) -0.0006(6) 0.0000(6) -0.0024(7)
 C14 0.0192(8) 0.0253(9) 0.0190(8) -0.0005(7) 0.0014(6) -0.0008(7)
 C15 0.0220(9) 0.0286(9) 0.0236(9) 0.0012(7) 0.0006(7) -0.0079(7)
 C16 0.0270(9) 0.0219(8) 0.0201(8) -0.0007(7) -0.0021(7) -0.0067(7)
 C17 0.0244(9) 0.0196(8) 0.0141(8) 0.0005(6) -0.0018(6) -0.0020(7)
 C18 0.0199(8) 0.0219(8) 0.0197(8) -0.0043(7) 0.0020(6) -0.0018(7)
 C19 0.0284(10) 0.0225(9) 0.0245(9) -0.0054(7) -0.0018(7) 0.0009(7)
 C20 0.0333(11) 0.0234(9) 0.0479(13) -0.0059(9) -0.0055(9) 0.0037(8)
 C21 0.0279(9) 0.0252(9) 0.0234(9) -0.0056(7) -0.0040(7) -0.0012(7)
 C22 0.0411(12) 0.0517(13) 0.0182(9) -0.0072(9) 0.0003(8) -0.0091(10)
 C23 0.0265(9) 0.0203(8) 0.0178(8) -0.0040(6) 0.0002(7) -0.0033(7)
 C24 0.0294(10) 0.0214(8) 0.0186(8) -0.0041(7) 0.0007(7) -0.0031(7)
 C25 0.0292(10) 0.0312(10) 0.0248(9) -0.0052(8) 0.0025(8) -0.0050(8)
 C26 0.0388(11) 0.0203(9) 0.0275(10) -0.0043(7) 0.0054(8) -0.0037(8)
 C27 0.0455(12) 0.0234(9) 0.0297(11) 0.0030(8) 0.0065(9) -0.0007(8)
 C28 0.0101(7) 0.0213(8) 0.0175(8) -0.0016(6) -0.0009(6) -0.0019(6)
 C29 0.0157(8) 0.0217(8) 0.0196(8) -0.0037(6) -0.0011(6) -0.0052(6)
 C30 0.0223(9) 0.0192(8) 0.0241(9) -0.0005(7) -0.0036(7) -0.0052(7)
 C31 0.0229(9) 0.0255(9) 0.0189(8) 0.0040(7) -0.0031(7) -0.0053(7)
 C32 0.0199(8) 0.0277(9) 0.0167(8) -0.0033(7) -0.0005(6) -0.0058(7)
 C33 0.0142(8) 0.0228(8) 0.0161(8) -0.0034(6) -0.0011(6) -0.0024(6)
 C34 0.0232(9) 0.0211(8) 0.0224(9) -0.0052(7) -0.0026(7) -0.0048(7)
 C35 0.0284(10) 0.0323(10) 0.0279(10) -0.0128(8) 0.0017(8) -0.0075(8)
 C36 0.0468(14) 0.0865(19) 0.0299(12) -0.0247(12) 0.0077(10) -0.0243(14)
 C37 0.0309(10) 0.0247(9) 0.0301(10) -0.0083(7) -0.0040(8) -0.0084(8)
 C38 0.0313(10) 0.0315(10) 0.0344(11) -0.0053(8) -0.0032(8) -0.0145(8)
 C39 0.0222(8) 0.0220(8) 0.0159(8) -0.0048(6) -0.0013(6) -0.0041(7)
 C40 0.0228(9) 0.0263(9) 0.0208(8) -0.0070(7) -0.0026(7) -0.0039(7)
 C41 0.0512(14) 0.0319(11) 0.0410(12) -0.0044(9) -0.0228(10) -0.0149(10)
 C42 0.0266(9) 0.0242(8) 0.0243(9) -0.0073(7) -0.0041(7) 0.0012(7)
 C43 0.0248(10) 0.0407(11) 0.0279(10) -0.0109(8) 0.0014(8) 0.0008(8)
 C44 0.0309(11) 0.0318(10) 0.0548(14) -0.0209(10) -0.0012(9) -0.0012(8)
 C45 0.0248(10) 0.0279(10) 0.0644(15) -0.0100(10) 0.0066(10) -0.0108(8)
 C46 0.0282(11) 0.0528(13) 0.0558(15) -0.0332(12) -0.0110(10) -0.0007(9)
 C47 0.0267(10) 0.0314(10) 0.0286(10) -0.0087(8) 0.0048(8) -0.0028(8)
 C48 0.0254(10) 0.0353(10) 0.0443(12) -0.0174(9) -0.0108(9) 0.0050(8)
 C49 0.0372(11) 0.0245(9) 0.0275(10) -0.0034(7) -0.0032(8) -0.0074(8)
 C50 0.0354(11) 0.0375(11) 0.0351(11) -0.0093(9) 0.0008(9) -0.0123(9)
 C51 0.0486(15) 0.0643(16) 0.0476(15) -0.0139(12) -0.0278(12) 0.0045(12)
 C52 0.0492(13) 0.0461(12) 0.0245(10) -0.0089(9) 0.0059(9) -0.0128(10)
 C53 0.0292(10) 0.0265(9) 0.0383(11) -0.0087(8) 0.0048(8) -0.0055(8)
 C54 0.0266(10) 0.0389(11) 0.0307(11) 0.0024(9) 0.0028(8) 0.0079(8)
 C55 0.0427(13) 0.0295(10) 0.0397(12) 0.0046(9) 0.0186(10) 0.0012(9)
 Si5 0.0167(2) 0.0374(3) 0.0229(2) -0.0021(2) -0.00382(18) -0.0060(2)
 Si6 0.0258(3) 0.0385(3) 0.0210(2) -0.0097(2) -0.00328(19) 0.0079(2)
 Si7 0.0257(2) 0.0309(2) 0.0152(2) -0.00397(18) -0.00084(18) -0.0088(2)
 Si8 0.0241(2) 0.0239(2) 0.0243(2) 0.00277(19) -0.00850(19) -0.00657(19)
 Mg2 0.0138(3) 0.0213(3) 0.0154(3) -0.0002(2) -0.0023(2) -0.0028(2)
 Na4 0.0168(4) 0.0637(5) 0.0197(4) 0.0073(4) -0.0024(3) -0.0078(3)
 Na5 0.0199(4) 0.0542(5) 0.0218(4) 0.0088(3) 0.0024(3) -0.0031(3)
 Na6 0.0213(3) 0.0332(4) 0.0200(3) 0.0029(3) -0.0054(3) -0.0083(3)
 O3 0.0205(6) 0.0212(6) 0.0205(6) -0.0055(5) -0.0036(5) -0.0035(5)
 O4 0.0229(6) 0.0188(6) 0.0215(6) -0.0041(5) -0.0014(5) -0.0008(5)
 N5 0.0153(7) 0.0189(6) 0.0161(7) -0.0020(5) -0.0001(5) -0.0038(5)
 N6 0.0140(7) 0.0205(7) 0.0171(7) -0.0014(5) -0.0013(5) -0.0039(5)
 N7 0.0143(7) 0.0339(8) 0.0196(7) -0.0051(6) 0.0003(5) -0.0010(6)
 N8 0.0201(7) 0.0275(7) 0.0148(7) 0.0000(6) -0.0032(5) -0.0056(6)
 C56 0.0201(8) 0.0196(8) 0.0156(8) -0.0021(6) -0.0033(6) -0.0023(6)
 C57 0.0144(8) 0.0292(9) 0.0194(8) -0.0004(7) -0.0055(6) -0.0023(7)
 C58 0.0141(8) 0.0230(8) 0.0204(8) -0.0046(7) -0.0021(6) -0.0029(6)
 C59 0.0213(9) 0.0280(9) 0.0171(8) 0.0017(7) -0.0043(7) -0.0048(7)
 C60 0.0230(9) 0.0291(9) 0.0169(8) 0.0031(7) -0.0014(7) -0.0050(7)
 C61 0.0370(11) 0.0453(12) 0.0199(9) -0.0013(8) -0.0068(8) -0.0150(9)
 C62 0.0233(9) 0.0348(10) 0.0307(10) 0.0084(8) -0.0032(8) 0.0000(8)
 C63 0.0127(8) 0.0302(9) 0.0207(8) -0.0015(7) -0.0027(6) -0.0045(7)
 C64 0.0167(8) 0.0367(10) 0.0237(9) -0.0006(8) 0.0000(7) -0.0084(7)
 C65 0.0198(9) 0.0406(11) 0.0253(9) -0.0063(8) -0.0037(7) -0.0095(8)
 C66 0.0177(9) 0.0355(10) 0.0266(9) -0.0036(8) -0.0014(7) -0.0009(7)
 C67 0.0158(8) 0.0187(7) 0.0128(7) 0.0009(6) -0.0022(6) -0.0020(6)
 C68 0.0197(8) 0.0211(8) 0.0139(8) -0.0015(6) -0.0010(6) -0.0017(6)
 C69 0.0189(8) 0.0255(8) 0.0144(8) -0.0006(6) 0.0008(6) 0.0002(7)
 C70 0.0155(8) 0.0286(9) 0.0186(8) 0.0008(7) 0.0002(6) -0.0049(7)
 C71 0.0226(9) 0.0229(8) 0.0195(8) -0.0014(7) -0.0020(7) -0.0076(7)
 C72 0.0176(8) 0.0187(8) 0.0154(8) 0.0005(6) -0.0009(6) -0.0022(6)
 C73 0.0241(9) 0.0276(9) 0.0241(9) -0.0111(7) -0.0015(7) -0.0003(7)
 C74 0.0301(10) 0.0239(9) 0.0257(9) -0.0057(7) 0.0035(7) -0.0041(7)
 C75 0.0409(12) 0.0306(10) 0.0419(12) -0.0168(9) 0.0112(9) -0.0102(9)
 C76 0.0542(14) 0.0324(10) 0.0250(10) -0.0130(8) -0.0117(9) 0.0058(9)
 C77 0.0679(16) 0.0267(10) 0.0194(9) -0.0045(8) 0.0035(9) 0.0009(10)
 C78 0.0217(8) 0.0183(8) 0.0212(9) -0.0043(6) -0.0020(7) -0.0028(6)
 C79 0.0310(10) 0.0194(8) 0.0306(10) -0.0021(7) -0.0019(8) -0.0033(7)
 C80 0.0429(12) 0.0221(9) 0.0471(13) -0.0064(9) -0.0081(10) 0.0028(8)
 C81 0.0264(9) 0.0236(8) 0.0227(9) -0.0058(7) 0.0003(7) -0.0006(7)
 C82 0.0336(11) 0.0397(11) 0.0244(10) -0.0088(8) -0.0032(8) -0.0068(9)
 C83 0.0117(7) 0.0245(8) 0.0186(8) -0.0012(7) -0.0023(6) -0.0043(6)
 C84 0.0178(8) 0.0246(8) 0.0214(9) -0.0030(7) -0.0018(6) -0.0078(7)
 C85 0.0240(9) 0.0225(8) 0.0256(9) 0.0005(7) -0.0038(7) -0.0094(7)
 C86 0.0241(9) 0.0320(10) 0.0189(9) 0.0033(7) -0.0028(7) -0.0101(7)
 C87 0.0201(9) 0.0342(10) 0.0179(8) -0.0041(7) -0.0003(7) -0.0061(7)
 C88 0.0155(8) 0.0267(9) 0.0198(8) -0.0035(7) -0.0023(6) -0.0026(6)
 C89 0.0314(10) 0.0251(9) 0.0224(9) -0.0044(7) -0.0041(7) -0.0090(7)
 C90 0.0316(10) 0.0255(9) 0.0261(9) -0.0068(7) -0.0018(8) -0.0043(8)
 C91 0.0370(12) 0.0337(11) 0.0371(12) -0.0059(9) -0.0031(9) 0.0007(9)
 C92 0.0436(12) 0.0293(10) 0.0325(11) -0.0076(8) -0.0067(9) -0.0144(9)
 C93 0.0454(13) 0.0418(12) 0.0366(12) -0.0021(9) -0.0092(10) -0.0261(10)
 C94 0.0262(9) 0.0277(9) 0.0222(9) -0.0073(7) -0.0024(7) 0.0005(7)
 C95 0.0243(9) 0.0266(9) 0.0324(10) -0.0086(8) 0.0007(8) -0.0029(7)
 C96 0.0360(11) 0.0303(10) 0.0343(11) -0.0118(8) 0.0039(9) -0.0057(8)
 C97 0.0285(10) 0.0391(11) 0.0293(10) -0.0083(8) -0.0036(8) 0.0022(8)
 C98 0.0342(12) 0.0558(14) 0.0341(12) -0.0083(10) 0.0011(9) 0.0026(10)
 C99 0.0351(11) 0.0368(11) 0.0380(12) -0.0098(9) -0.0057(9) -0.0074(9)
 C100 0.0218(10) 0.0699(16) 0.0466(14) 0.0066(12) 0.0020(9) -0.0137(10)
 C101 0.0467(14) 0.0489(13) 0.0401(13) -0.0054(10) -0.0215(11) -0.0087(11)
 C102 0.0439(13) 0.0629(15) 0.0245(11) -0.0138(10) -0.0004(9) 0.0142(11)
 C103 0.0372(12) 0.0597(15) 0.0317(11) -0.0134(10) -0.0060(9) 0.0187(11)
 C104 0.0541(15) 0.0325(11) 0.0423(13) -0.0113(9) -0.0129(11) 0.0026(10)
 C105 0.0371(11) 0.0307(10) 0.0260(10) -0.0088(8) 0.0014(8) -0.0098(8)
 C106 0.0483(13) 0.0498(13) 0.0259(10) -0.0062(9) -0.0131(9) -0.0154(11)
 C107 0.0422(12) 0.0481(12) 0.0270(10) -0.0116(9) 0.0101(9) -0.0130(10)
 C108 0.0492(14) 0.0259(10) 0.0554(15) -0.0055(10) -0.0250(11) -0.0060(9)
 C109 0.0283(10) 0.0388(11) 0.0352(11) -0.0092(9) -0.0077(8) 0.0021(8)
 C110 0.0380(12) 0.0469(13) 0.0395(12) 0.0195(10) -0.0102(10) -0.0191(10)
 Si9 0.0196(2) 0.0315(2) 0.0182(2) -0.00198(19) -0.00086(17) -0.00793(19)
 Si10 0.0217(2) 0.0238(2) 0.0195(2) -0.00187(18) 0.00170(18) -0.00117(18)
 Si11 0.0271(2) 0.0279(2) 0.0142(2) -0.00483(18) -0.00008(18) -0.00763(19)
 Si12 0.0195(2) 0.0234(2) 0.0170(2) 0.00107(17) -0.00216(17) -0.00146(17)
 Mg3 0.0163(3) 0.0227(3) 0.0143(3) 0.0008(2) -0.0031(2) -0.0032(2)
 Na7 0.0194(3) 0.0323(4) 0.0186(3) 0.0022(3) -0.0024(3) -0.0028(3)
 Na8 0.0196(3) 0.0360(4) 0.0160(3) 0.0012(3) 0.0005(3) -0.0046(3)
 Na9 0.0195(3) 0.0321(4) 0.0165(3) -0.0007(3) -0.0035(3) -0.0027(3)
 O5 0.0232(6) 0.0201(6) 0.0207(6) -0.0041(5) -0.0037(5) -0.0054(5)
 O6 0.0226(6) 0.0200(6) 0.0203(6) -0.0044(5) -0.0047(5) -0.0038(5)
 N9 0.0179(7) 0.0189(6) 0.0141(6) -0.0006(5) -0.0010(5) -0.0053(5)
 N10 0.0175(7) 0.0205(7) 0.0151(7) 0.0005(5) -0.0021(5) -0.0018(5)
 N11 0.0173(7) 0.0258(7) 0.0168(7) -0.0010(6) -0.0006(5) -0.0029(6)
 N12 0.0206(7) 0.0246(7) 0.0126(6) -0.0007(5) -0.0039(5) -0.0028(6)
 C111 0.0204(8) 0.0202(8) 0.0149(8) -0.0012(6) -0.0044(6) -0.0039(6)
 C112 0.0166(8) 0.0258(8) 0.0180(8) 0.0015(7) -0.0055(6) -0.0011(6)
 C113 0.0177(8) 0.0222(8) 0.0185(8) -0.0025(6) -0.0023(6) -0.0022(6)
 C114 0.0222(9) 0.0276(9) 0.0184(8) 0.0034(7) -0.0045(7) -0.0038(7)
 C115 0.0276(10) 0.0343(10) 0.0200(9) 0.0083(7) -0.0051(7) -0.0111(8)
 C116 0.0243(9) 0.0430(11) 0.0181(9) 0.0039(8) -0.0067(7) -0.0087(8)
 C117 0.0368(11) 0.0284(10) 0.0295(10) 0.0075(8) -0.0037(8) 0.0028(8)
 C118 0.0178(9) 0.0342(10) 0.0217(9) 0.0029(7) -0.0027(7) -0.0046(7)
 C119 0.0169(9) 0.0500(12) 0.0256(10) 0.0054(9) -0.0015(7) -0.0097(8)
 C120 0.0236(9) 0.0415(11) 0.0278(10) 0.0019(8) -0.0087(8) -0.0101(8)
 C121 0.0168(9) 0.0432(11) 0.0315(10) 0.0005(9) -0.0027(7) 0.0032(8)
 C122 0.0178(8) 0.0223(8) 0.0127(7) 0.0028(6) -0.0044(6) -0.0060(6)
 C123 0.0206(8) 0.0219(8) 0.0143(8) 0.0014(6) -0.0029(6) -0.0056(7)
 C124 0.0194(9) 0.0293(9) 0.0195(8) 0.0001(7) -0.0009(7) -0.0049(7)
 C125 0.0176(8) 0.0352(10) 0.0226(9) 0.0032(7) -0.0031(7) -0.0084(7)
 C126 0.0254(9) 0.0293(9) 0.0219(9) 0.0027(7) -0.0065(7) -0.0139(7)
 C127 0.0249(9) 0.0229(8) 0.0165(8) 0.0012(6) -0.0050(7) -0.0089(7)
 C128 0.0185(8) 0.0243(8) 0.0163(8) -0.0041(6) -0.0015(6) -0.0053(6)
 C129 0.0259(9) 0.0251(9) 0.0194(8) -0.0045(7) -0.0019(7) -0.0074(7)
 C130 0.0362(11) 0.0379(11) 0.0254(10) -0.0046(8) -0.0027(8) -0.0203(9)
 C131 0.0258(9) 0.0322(9) 0.0205(9) -0.0085(7) 0.0003(7) -0.0082(7)
 C132 0.0351(11) 0.0424(11) 0.0203(9) -0.0067(8) 0.0028(8) -0.0160(9)
 C133 0.0312(10) 0.0228(9) 0.0230(9) -0.0025(7) -0.0061(7) -0.0096(7)
 C134 0.0427(12) 0.0246(9) 0.0248(10) -0.0047(7) -0.0081(8) -0.0090(8)
 C135 0.0489(13) 0.0351(11) 0.0325(11) -0.0078(9) -0.0168(10) -0.0082(9)
 C136 0.0397(11) 0.0237(9) 0.0318(10) -0.0006(8) -0.0074(8) -0.0116(8)
 C137 0.0600(16) 0.0247(10) 0.0502(14) -0.0038(9) -0.0016(12) -0.0104(10)
 C138 0.0135(8) 0.0268(8) 0.0164(8) 0.0007(7) -0.0028(6) -0.0027(6)
 C139 0.0168(8) 0.0259(9) 0.0187(8) 0.0012(7) -0.0030(6) -0.0060(7)
 C140 0.0194(9) 0.0300(9) 0.0224(9) 0.0058(7) -0.0036(7) -0.0048(7)
 C141 0.0253(10) 0.0430(11) 0.0177(9) 0.0043(8) 0.0001(7) -0.0016(8)
 C142 0.0282(10) 0.0412(11) 0.0178(9) -0.0042(8) 0.0001(7) 0.0027(8)
 C143 0.0191(8) 0.0309(9) 0.0207(9) -0.0028(7) -0.0010(7) 0.0021(7)
 C144 0.0278(9) 0.0222(8) 0.0210(9) 0.0001(7) -0.0041(7) -0.0072(7)
 C145 0.0421(12) 0.0228(9) 0.0308(10) -0.0041(8) -0.0123(9) -0.0014(8)
 C146 0.0555(15) 0.0295(10) 0.0403(13) -0.0093(9) -0.0105(11) 0.0078(10)
 C147 0.0401(12) 0.0354(10) 0.0251(10) 0.0013(8) -0.0105(8) -0.0168(9)
 C148 0.0654(18) 0.0739(18) 0.0366(13) 0.0079(12) -0.0150(12) -0.0524(15)
 C149 0.0283(10) 0.0314(10) 0.0235(9) -0.0063(8) -0.0005(7) 0.0044(8)
 C150 0.0331(11) 0.0296(10) 0.0526(14) -0.0143(10) -0.0063(10) 0.0028(8)
 C151 0.0406(14) 0.0325(12) 0.110(3) 0.0024(14) -0.0002(15) -0.0018(11)
 C152 0.0496(14) 0.0410(12) 0.0301(11) -0.0081(9) 0.0013(10) 0.0162(10)
 C153 0.0435(14) 0.0699(17) 0.0366(13) -0.0039(12) 0.0120(11) 0.0212(12)
 C154 0.0317(11) 0.0359(10) 0.0333(11) -0.0023(8) 0.0003(8) -0.0126(8)
 C155 0.0278(11) 0.0485(13) 0.0397(12) 0.0017(10) -0.0123(9) -0.0108(9)
 C156 0.0407(12) 0.0538(13) 0.0285(11) -0.0181(10) 0.0048(9) -0.0181(10)
 C157 0.0337(11) 0.0328(10) 0.0278(10) -0.0036(8) 0.0101(8) -0.0006(8)
 C158 0.0312(10) 0.0289(10) 0.0330(11) -0.0014(8) 0.0023(8) 0.0007(8)
 C159 0.0341(11) 0.0309(10) 0.0266(10) -0.0090(8) -0.0013(8) -0.0041(8)
 C160 0.0630(15) 0.0298(10) 0.0268(10) -0.0091(8) 0.0058(10) -0.0042(10)
 C161 0.0355(11) 0.0583(14) 0.0275(10) -0.0165(10) -0.0027(8) -0.0176(10)
 C162 0.0363(11) 0.0411(11) 0.0238(10) -0.0104(8) 0.0040(8) -0.0111(9)
 C163 0.0322(11) 0.0295(10) 0.0348(11) -0.0050(8) 0.0081(8) 0.0013(8)
 C164 0.0424(13) 0.0359(11) 0.0420(13) 0.0052(9) -0.0219(10) -0.0014(9)
 C165 0.0323(10) 0.0283(9) 0.0295(10) -0.0007(8) 0.0034(8) -0.0066(8)

_geom_special_details
;
 All esds (except the esd in the dihedral angle between two l.s. planes)
 are estimated using the full covariance matrix.  The cell esds are taken
 into account individually in the estimation of esds in distances, angles
 and torsion angles; correlations between esds in cell parameters are only
 used when they are defined by crystal symmetry.  An approximate (isotropic)
 treatment of cell esds is used for estimating esds involving l.s. planes.
;
loop_
  _geom_bond_atom_site_label_1
  _geom_bond_atom_site_label_2
  _geom_bond_distance
  _geom_bond_site_symmetry_2
  _geom_bond_publ_flag
 Si1 N3 1.6889(15) . ?
 Si1 C44 1.896(2) . ?
 Si1 C45 1.890(2) . ?
 Si1 C46 1.881(2) . ?
 Si2 N3 1.6964(15) . ?
 Si2 C47 1.887(2) . ?
 Si2 C48 1.896(2) . ?
 Si2 C49 1.8842(19) . ?
 Si3 N4 1.6865(16) . ?
 Si3 C50 1.889(2) . ?
 Si3 C51 1.884(2) . ?
 Si3 C52 1.885(2) . ?
 Si4 N4 1.6948(16) . ?
 Si4 C53 1.892(2) . ?
 Si4 C54 1.886(2) . ?
 Si4 C55 1.881(2) . ?
 Mg1 O1 1.9482(13) . ?
 Mg1 O2 1.9474(13) . ?
 Mg1 N1 2.0304(15) . ?
 Mg1 N2 2.0302(14) . ?
 Na1 O1 2.3239(14) . ?
 Na1 O2 2.4715(14) . ?
 Na1 N3 2.3549(16) . ?
 Na1 C12 3.0906(18) . ?
 Na1 C13 2.8315(19) . ?
 Na1 C14 2.7657(19) . ?
 Na1 C15 2.9392(19) . ?
 Na2 O1 2.5791(14) . ?
 Na2 O2 2.4637(14) . ?
 Na2 N3 2.3526(15) . ?
 Na2 N4 2.3563(16) . ?
 Na3 O1 2.4369(14) . ?
 Na3 O2 2.3520(14) . ?
 Na3 N4 2.3450(16) . ?
 Na3 C28 3.0573(17) . ?
 Na3 C31 3.0110(19) . ?
 Na3 C32 2.8362(19) . ?
 Na3 C33 2.8437(18) . ?
 O1 O2 1.5875(16) . ?
 N1 C1 1.335(2) . ?
 N1 C12 1.426(2) . ?
 N2 C3 1.332(2) . ?
 N2 C28 1.427(2) . ?
 C1 C2 1.409(2) . ?
 C1 C4 1.562(2) . ?
 C2 H2 0.9500 . ?
 C2 C3 1.414(2) . ?
 C3 C8 1.566(2) . ?
 C4 C5 1.538(2) . ?
 C4 C6 1.544(2) . ?
 C4 C7 1.545(2) . ?
 C5 H5A 0.9800 . ?
 C5 H5B 0.9800 . ?
 C5 H5C 0.9800 . ?
 C6 H6A 0.9800 . ?
 C6 H6B 0.9800 . ?
 C6 H6C 0.9800 . ?
 C7 H7A 0.9800 . ?
 C7 H7B 0.9800 . ?
 C7 H7C 0.9800 . ?
 C8 C9 1.537(2) . ?
 C8 C10 1.541(2) . ?
 C8 C11 1.547(2) . ?
 C9 H9A 0.9800 . ?
 C9 H9B 0.9800 . ?
 C9 H9C 0.9800 . ?
 C10 H10A 0.9800 . ?
 C10 H10B 0.9800 . ?
 C10 H10C 0.9800 . ?
 C11 H11A 0.9800 . ?
 C11 H11B 0.9800 . ?
 C11 H11C 0.9800 . ?
 C12 C13 1.416(2) . ?
 C12 C17 1.421(2) . ?
 C13 C14 1.401(3) . ?
 C13 C18 1.527(2) . ?
 C14 H14 0.9500 . ?
 C14 C15 1.386(3) . ?
 C15 H15 0.9500 . ?
 C15 C16 1.393(3) . ?
 C16 H16 0.9500 . ?
 C16 C17 1.389(3) . ?
 C17 C23 1.527(2) . ?
 C18 H18 1.0000 . ?
 C18 C19 1.539(2) . ?
 C18 C21 1.537(2) . ?
 C19 H19A 0.9900 . ?
 C19 H19B 0.9900 . ?
 C19 C20 1.524(3) . ?
 C20 H20A 0.9800 . ?
 C20 H20B 0.9800 . ?
 C20 H20C 0.9800 . ?
 C21 H21A 0.9900 . ?
 C21 H21B 0.9900 . ?
 C21 C22 1.520(3) . ?
 C22 H22A 0.9800 . ?
 C22 H22B 0.9800 . ?
 C22 H22C 0.9800 . ?
 C23 H23 1.0000 . ?
 C23 C24 1.548(2) . ?
 C23 C26 1.540(2) . ?
 C24 H24A 0.9900 . ?
 C24 H24B 0.9900 . ?
 C24 C25 1.523(3) . ?
 C25 H25A 0.9800 . ?
 C25 H25B 0.9800 . ?
 C25 H25C 0.9800 . ?
 C26 H26A 0.9900 . ?
 C26 H26B 0.9900 . ?
 C26 C27 1.525(3) . ?
 C27 H27A 0.9800 . ?
 C27 H27B 0.9800 . ?
 C27 H27C 0.9800 . ?
 C28 C29 1.422(2) . ?
 C28 C33 1.416(2) . ?
 C29 C30 1.390(2) . ?
 C29 C34 1.528(2) . ?
 C30 H30 0.9500 . ?
 C30 C31 1.389(3) . ?
 C31 H31 0.9500 . ?
 C31 C32 1.380(3) . ?
 C32 H32 0.9500 . ?
 C32 C33 1.404(2) . ?
 C33 C39 1.526(2) . ?
 C34 H34 1.0000 . ?
 C34 C35 1.541(3) . ?
 C34 C37 1.543(2) . ?
 C35 H35A 0.9900 . ?
 C35 H35B 0.9900 . ?
 C35 C36 1.533(3) . ?
 C36 H36A 0.9800 . ?
 C36 H36B 0.9800 . ?
 C36 H36C 0.9800 . ?
 C37 H37A 0.9900 . ?
 C37 H37B 0.9900 . ?
 C37 C38 1.528(3) . ?
 C38 H38A 0.9800 . ?
 C38 H38B 0.9800 . ?
 C38 H38C 0.9800 . ?
 C39 H39 1.0000 . ?
 C39 C40 1.538(2) . ?
 C39 C42 1.548(2) . ?
 C40 H40A 0.9900 . ?
 C40 H40B 0.9900 . ?
 C40 C41 1.515(3) . ?
 C41 H41A 0.9800 . ?
 C41 H41B 0.9800 . ?
 C41 H41C 0.9800 . ?
 C42 H42A 0.9900 . ?
 C42 H42B 0.9900 . ?
 C42 C43 1.525(3) . ?
 C43 H43A 0.9800 . ?
 C43 H43B 0.9800 . ?
 C43 H43C 0.9800 . ?
 C44 H44A 0.9800 . ?
 C44 H44B 0.9800 . ?
 C44 H44C 0.9800 . ?
 C45 H45A 0.9800 . ?
 C45 H45B 0.9800 . ?
 C45 H45C 0.9800 . ?
 C46 H46A 0.9800 . ?
 C46 H46B 0.9800 . ?
 C46 H46C 0.9800 . ?
 C47 H47A 0.9800 . ?
 C47 H47B 0.9800 . ?
 C47 H47C 0.9800 . ?
 C48 H48A 0.9800 . ?
 C48 H48B 0.9800 . ?
 C48 H48C 0.9800 . ?
 C49 H49A 0.9800 . ?
 C49 H49B 0.9800 . ?
 C49 H49C 0.9800 . ?
 C50 H50A 0.9800 . ?
 C50 H50B 0.9800 . ?
 C50 H50C 0.9800 . ?
 C51 H51A 0.9800 . ?
 C51 H51B 0.9800 . ?
 C51 H51C 0.9800 . ?
 C52 H52A 0.9800 . ?
 C52 H52B 0.9800 . ?
 C52 H52C 0.9800 . ?
 C53 H53A 0.9800 . ?
 C53 H53B 0.9800 . ?
 C53 H53C 0.9800 . ?
 C54 H54A 0.9800 . ?
 C54 H54B 0.9800 . ?
 C54 H54C 0.9800 . ?
 C55 H55A 0.9800 . ?
 C55 H55B 0.9800 . ?
 C55 H55C 0.9800 . ?
 Si5 N7 1.6874(16) . ?
 Si5 C99 1.886(2) . ?
 Si5 C100 1.881(2) . ?
 Si5 C101 1.887(2) . ?
 Si6 N7 1.6957(16) . ?
 Si6 C102 1.891(2) . ?
 Si6 C103 1.889(2) . ?
 Si6 C104 1.882(3) . ?
 Si7 N8 1.6870(16) . ?
 Si7 C105 1.890(2) . ?
 Si7 C106 1.882(2) . ?
 Si7 C107 1.893(2) . ?
 Si8 N8 1.6871(16) . ?
 Si8 C108 1.879(2) . ?
 Si8 C109 1.883(2) . ?
 Si8 C110 1.888(2) . ?
 Mg2 O3 1.9532(13) . ?
 Mg2 O4 1.9475(13) . ?
 Mg2 N5 2.0361(15) . ?
 Mg2 N6 2.0315(15) . ?
 Na4 O3 2.3540(14) . ?
 Na4 O4 2.3417(14) . ?
 Na4 N7 2.3424(17) . ?
 Na4 C68 2.8544(19) . ?
 Na4 C69 2.6868(18) . ?
 Na4 C70 2.8716(18) . ?
 Na5 O3 2.4807(14) . ?
 Na5 O4 2.7570(15) . ?
 Na5 N7 2.3631(16) . ?
 Na5 N8 2.3444(16) . ?
 Na6 O3 2.4698(14) . ?
 Na6 O4 2.3270(14) . ?
 Na6 N8 2.3626(16) . ?
 Na6 C85 3.0479(19) . ?
 Na6 C86 2.8943(19) . ?
 Na6 C87 2.879(2) . ?
 Na6 C88 3.0097(19) . ?
 O3 O4 1.5849(16) . ?
 N5 C56 1.336(2) . ?
 N5 C67 1.421(2) . ?
 N6 C58 1.329(2) . ?
 N6 C83 1.432(2) . ?
 C56 C57 1.410(2) . ?
 C56 C59 1.562(2) . ?
 C57 H57 0.9500 . ?
 C57 C58 1.412(2) . ?
 C58 C63 1.563(2) . ?
 C59 C60 1.536(2) . ?
 C59 C61 1.544(3) . ?
 C59 C62 1.542(3) . ?
 C60 H60A 0.9800 . ?
 C60 H60B 0.9800 . ?
 C60 H60C 0.9800 . ?
 C61 H61A 0.9800 . ?
 C61 H61B 0.9800 . ?
 C61 H61C 0.9800 . ?
 C62 H62A 0.9800 . ?
 C62 H62B 0.9800 . ?
 C62 H62C 0.9800 . ?
 C63 C64 1.536(2) . ?
 C63 C65 1.542(3) . ?
 C63 C66 1.540(3) . ?
 C64 H64A 0.9800 . ?
 C64 H64B 0.9800 . ?
 C64 H64C 0.9800 . ?
 C65 H65A 0.9800 . ?
 C65 H65B 0.9800 . ?
 C65 H65C 0.9800 . ?
 C66 H66A 0.9800 . ?
 C66 H66B 0.9800 . ?
 C66 H66C 0.9800 . ?
 C67 C68 1.418(2) . ?
 C67 C72 1.418(2) . ?
 C68 C69 1.404(2) . ?
 C68 C73 1.524(2) . ?
 C69 H69 0.9500 . ?
 C69 C70 1.387(3) . ?
 C70 H70 0.9500 . ?
 C70 C71 1.389(3) . ?
 C71 H71 0.9500 . ?
 C71 C72 1.391(2) . ?
 C72 C78 1.526(2) . ?
 C73 H73 1.0000 . ?
 C73 C74 1.536(3) . ?
 C73 C76 1.550(3) . ?
 C74 H74A 0.9900 . ?
 C74 H74B 0.9900 . ?
 C74 C75 1.529(3) . ?
 C75 H75A 0.9800 . ?
 C75 H75B 0.9800 . ?
 C75 H75C 0.9800 . ?
 C76 H76A 0.9900 . ?
 C76 H76B 0.9900 . ?
 C76 C77 1.512(3) . ?
 C77 H77A 0.9800 . ?
 C77 H77B 0.9800 . ?
 C77 H77C 0.9800 . ?
 C78 H78 1.0000 . ?
 C78 C79 1.543(2) . ?
 C78 C81 1.543(2) . ?
 C79 H79A 0.9900 . ?
 C79 H79B 0.9900 . ?
 C79 C80 1.521(3) . ?
 C80 H80A 0.9800 . ?
 C80 H80B 0.9800 . ?
 C80 H80C 0.9800 . ?
 C81 H81A 0.9900 . ?
 C81 H81B 0.9900 . ?
 C81 C82 1.518(3) . ?
 C82 H82A 0.9800 . ?
 C82 H82B 0.9800 . ?
 C82 H82C 0.9800 . ?
 C83 C84 1.417(3) . ?
 C83 C88 1.417(2) . ?
 C84 C85 1.395(3) . ?
 C84 C89 1.529(2) . ?
 C85 H85 0.9500 . ?
 C85 C86 1.388(3) . ?
 C86 H86 0.9500 . ?
 C86 C87 1.388(3) . ?
 C87 H87 0.9500 . ?
 C87 C88 1.398(3) . ?
 C88 C94 1.530(3) . ?
 C89 H89 1.0000 . ?
 C89 C90 1.536(3) . ?
 C89 C92 1.539(3) . ?
 C90 H90A 0.9900 . ?
 C90 H90B 0.9900 . ?
 C90 C91 1.522(3) . ?
 C91 H91A 0.9800 . ?
 C91 H91B 0.9800 . ?
 C91 H91C 0.9800 . ?
 C92 H92A 0.9900 . ?
 C92 H92B 0.9900 . ?
 C92 C93 1.521(3) . ?
 C93 H93A 0.9800 . ?
 C93 H93B 0.9800 . ?
 C93 H93C 0.9800 . ?
 C94 H94 1.0000 . ?
 C94 C95 1.531(3) . ?
 C94 C97 1.537(3) . ?
 C95 H95A 0.9900 . ?
 C95 H95B 0.9900 . ?
 C95 C96 1.531(3) . ?
 C96 H96A 0.9800 . ?
 C96 H96B 0.9800 . ?
 C96 H96C 0.9800 . ?
 C97 H97A 0.9900 . ?
 C97 H97B 0.9900 . ?
 C97 C98 1.512(3) . ?
 C98 H98A 0.9800 . ?
 C98 H98B 0.9800 . ?
 C98 H98C 0.9800 . ?
 C99 H99A 0.9800 . ?
 C99 H99B 0.9800 . ?
 C99 H99C 0.9800 . ?
 C100 H10D 0.9800 . ?
 C100 H10E 0.9800 . ?
 C100 H10F 0.9800 . ?
 C101 H10G 0.9800 . ?
 C101 H10H 0.9800 . ?
 C101 H10I 0.9800 . ?
 C102 H10J 0.9800 . ?
 C102 H10K 0.9800 . ?
 C102 H10L 0.9800 . ?
 C103 H10M 0.9800 . ?
 C103 H10N 0.9800 . ?
 C103 H10O 0.9800 . ?
 C104 H10P 0.9800 . ?
 C104 H10Q 0.9800 . ?
 C104 H10R 0.9800 . ?
 C105 H10S 0.9800 . ?
 C105 H10T 0.9800 . ?
 C105 H10U 0.9800 . ?
 C106 H10V 0.9800 . ?
 C106 H10W 0.9800 . ?
 C106 H10X 0.9800 . ?
 C107 H 0.9800 . ?
 C107 H10Y 0.9800 . ?
 C107 H1AA 0.9800 . ?
 C108 H10Z 0.9800 . ?
 C108 H1AB 0.9800 . ?
 C108 H1AC 0.9800 . ?
 C109 H10 0.9800 . ?
 C109 H1AD 0.9800 . ?
 C109 H1AE 0.9800 . ?
 C110 H11D 0.9800 . ?
 C110 H11E 0.9800 . ?
 C110 H11F 0.9800 . ?
 Si9 N11 1.6890(15) . ?
 Si9 C154 1.885(2) . ?
 Si9 C155 1.891(2) . ?
 Si9 C156 1.888(2) . ?
 Si10 N11 1.6921(16) . ?
 Si10 C157 1.8865(19) . ?
 Si10 C158 1.888(2) . ?
 Si10 C159 1.889(2) . ?
 Si11 N12 1.6860(15) . ?
 Si11 C160 1.891(2) . ?
 Si11 C161 1.884(2) . ?
 Si11 C162 1.888(2) . ?
 Si12 N12 1.6897(15) . ?
 Si12 C163 1.890(2) . ?
 Si12 C164 1.880(2) . ?
 Si12 C165 1.883(2) . ?
 Mg3 O5 1.9474(13) . ?
 Mg3 O6 1.9478(13) . ?
 Mg3 N9 2.0245(15) . ?
 Mg3 N10 2.0302(15) . ?
 Na7 O5 2.3768(14) . ?
 Na7 O6 2.4068(14) . ?
 Na7 N11 2.3684(16) . ?
 Na7 C122 3.0338(18) . ?
 Na7 C123 3.0884(18) . ?
 Na7 C124 2.9979(19) . ?
 Na7 C125 2.9002(19) . ?
 Na7 C126 2.9131(19) . ?
 Na7 C127 2.9796(19) . ?
 Na8 O5 2.5421(14) . ?
 Na8 O6 2.4625(14) . ?
 Na8 N11 2.3946(15) . ?
 Na8 N12 2.3912(15) . ?
 Na9 O5 2.3455(14) . ?
 Na9 O6 2.4343(14) . ?
 Na9 N12 2.3431(15) . ?
 Na9 C138 3.0152(18) . ?
 Na9 C139 2.8278(19) . ?
 Na9 C140 2.8562(19) . ?
 Na9 C141 3.038(2) . ?
 O5 O6 1.5809(16) . ?
 N9 C111 1.336(2) . ?
 N9 C122 1.429(2) . ?
 N10 C113 1.332(2) . ?
 N10 C138 1.432(2) . ?
 C111 C112 1.409(2) . ?
 C111 C114 1.563(2) . ?
 C112 H112 0.9500 . ?
 C112 C113 1.414(2) . ?
 C113 C118 1.566(2) . ?
 C114 C115 1.534(3) . ?
 C114 C116 1.542(3) . ?
 C114 C117 1.543(3) . ?
 C115 H11G 0.9800 . ?
 C115 H11H 0.9800 . ?
 C115 H11I 0.9800 . ?
 C116 H11J 0.9800 . ?
 C116 H11K 0.9800 . ?
 C116 H11L 0.9800 . ?
 C117 H11M 0.9800 . ?
 C117 H11N 0.9800 . ?
 C117 H11O 0.9800 . ?
 C118 C119 1.538(2) . ?
 C118 C120 1.545(3) . ?
 C118 C121 1.543(3) . ?
 C119 H11P 0.9800 . ?
 C119 H11Q 0.9800 . ?
 C119 H11R 0.9800 . ?
 C120 H12A 0.9800 . ?
 C120 H12B 0.9800 . ?
 C120 H12C 0.9800 . ?
 C121 H12D 0.9800 . ?
 C121 H12E 0.9800 . ?
 C121 H12F 0.9800 . ?
 C122 C123 1.418(3) . ?
 C122 C127 1.419(2) . ?
 C123 C124 1.401(3) . ?
 C123 C128 1.524(2) . ?
 C124 H124 0.9500 . ?
 C124 C125 1.387(3) . ?
 C125 H125 0.9500 . ?
 C125 C126 1.385(3) . ?
 C126 H126 0.9500 . ?
 C126 C127 1.403(3) . ?
 C127 C133 1.522(3) . ?
 C128 H128 1.0000 . ?
 C128 C129 1.545(2) . ?
 C128 C131 1.539(2) . ?
 C129 H12G 0.9900 . ?
 C129 H12H 0.9900 . ?
 C129 C130 1.526(3) . ?
 C130 H13A 0.9800 . ?
 C130 H13B 0.9800 . ?
 C130 H13C 0.9800 . ?
 C131 H13D 0.9900 . ?
 C131 H13E 0.9900 . ?
 C131 C132 1.522(3) . ?
 C132 H13F 0.9800 . ?
 C132 H13G 0.9800 . ?
 C132 H13H 0.9800 . ?
 C133 H133 1.0000 . ?
 C133 C134 1.544(3) . ?
 C133 C136 1.548(2) . ?
 C134 H13I 0.9900 . ?
 C134 H13J 0.9900 . ?
 C134 C135 1.513(3) . ?
 C135 H13K 0.9800 . ?
 C135 H13L 0.9800 . ?
 C135 H13M 0.9800 . ?
 C136 H13N 0.9900 . ?
 C136 H13O 0.9900 . ?
 C136 C137 1.520(3) . ?
 C137 H13P 0.9800 . ?
 C137 H13Q 0.9800 . ?
 C137 H13R 0.9800 . ?
 C138 C139 1.416(2) . ?
 C138 C143 1.424(3) . ?
 C139 C140 1.400(2) . ?
 C139 C144 1.523(3) . ?
 C140 H140 0.9500 . ?
 C140 C141 1.382(3) . ?
 C141 H141 0.9500 . ?
 C141 C142 1.386(3) . ?
 C142 H142 0.9500 . ?
 C142 C143 1.394(3) . ?
 C143 C149 1.525(3) . ?
 C144 H144 1.0000 . ?
 C144 C145 1.541(3) . ?
 C144 C147 1.542(3) . ?
 C145 H14A 0.9900 . ?
 C145 H14B 0.9900 . ?
 C145 C146 1.523(3) . ?
 C146 H14C 0.9800 . ?
 C146 H14D 0.9800 . ?
 C146 H14E 0.9800 . ?
 C147 H14F 0.9900 . ?
 C147 H14G 0.9900 . ?
 C147 C148 1.520(3) . ?
 C148 H14H 0.9800 . ?
 C148 H14I 0.9800 . ?
 C148 H14J 0.9800 . ?
 C149 H149 1.0000 . ?
 C149 C150 1.539(3) . ?
 C149 C152 1.539(3) . ?
 C150 H15A 0.9900 . ?
 C150 H15B 0.9900 . ?
 C150 C151 1.532(3) . ?
 C151 H15C 0.9800 . ?
 C151 H15D 0.9800 . ?
 C151 H15E 0.9800 . ?
 C152 H15F 0.9900 . ?
 C152 H15G 0.9900 . ?
 C152 C153 1.515(4) . ?
 C153 H15H 0.9800 . ?
 C153 H15I 0.9800 . ?
 C153 H15J 0.9800 . ?
 C154 H15K 0.9800 . ?
 C154 H15L 0.9800 . ?
 C154 H15M 0.9800 . ?
 C155 H15N 0.9800 . ?
 C155 H15O 0.9800 . ?
 C155 H15P 0.9800 . ?
 C156 H15Q 0.9800 . ?
 C156 H15R 0.9800 . ?
 C156 H15S 0.9800 . ?
 C157 H15T 0.9800 . ?
 C157 H15U 0.9800 . ?
 C157 H15V 0.9800 . ?
 C158 H15W 0.9800 . ?
 C158 H15X 0.9800 . ?
 C158 H15Y 0.9800 . ?
 C159 H15Z 0.9800 . ?
 C159 H1AF 0.9800 . ?
 C159 H1AG 0.9800 . ?
 C160 H16A 0.9800 . ?
 C160 H16B 0.9800 . ?
 C160 H16C 0.9800 . ?
 C161 H16D 0.9800 . ?
 C161 H16E 0.9800 . ?
 C161 H16F 0.9800 . ?
 C162 H16G 0.9800 . ?
 C162 H16H 0.9800 . ?
 C162 H16I 0.9800 . ?
 C163 H16J 0.9800 . ?
 C163 H16L 0.9800 . ?
 C163 H16K 0.9800 . ?
 C164 H16M 0.9800 . ?
 C164 H16N 0.9800 . ?
 C164 H16O 0.9800 . ?
 C165 H16P 0.9800 . ?
 C165 H16Q 0.9800 . ?
 C165 H16R 0.9800 . ?

loop_
  _geom_angle_atom_site_label_1
  _geom_angle_atom_site_label_2
  _geom_angle_atom_site_label_3
  _geom_angle
  _geom_angle_site_symmetry_1
  _geom_angle_site_symmetry_3
  _geom_angle_publ_flag
 N3 Si1 C44 109.83(9) . . ?
 N3 Si1 C45 113.20(9) . . ?
 N3 Si1 C46 114.91(10) . . ?
 C45 Si1 C44 105.65(10) . . ?
 C46 Si1 C44 106.22(10) . . ?
 C46 Si1 C45 106.40(11) . . ?
 N3 Si2 C47 114.02(8) . . ?
 N3 Si2 C48 114.20(8) . . ?
 N3 Si2 C49 110.30(9) . . ?
 C47 Si2 C48 105.91(10) . . ?
 C49 Si2 C47 106.69(9) . . ?
 C49 Si2 C48 105.07(10) . . ?
 N4 Si3 C50 110.18(9) . . ?
 N4 Si3 C51 114.51(10) . . ?
 N4 Si3 C52 114.25(9) . . ?
 C51 Si3 C50 105.39(12) . . ?
 C51 Si3 C52 105.51(13) . . ?
 C52 Si3 C50 106.30(10) . . ?
 N4 Si4 C53 108.71(8) . . ?
 N4 Si4 C54 115.18(9) . . ?
 N4 Si4 C55 113.89(9) . . ?
 C54 Si4 C53 108.01(10) . . ?
 C55 Si4 C53 104.52(11) . . ?
 C55 Si4 C54 105.87(10) . . ?
 O1 Mg1 N1 130.75(6) . . ?
 O1 Mg1 N2 124.36(6) . . ?
 O2 Mg1 O1 48.10(5) . . ?
 O2 Mg1 N1 126.43(6) . . ?
 O2 Mg1 N2 130.60(6) . . ?
 N2 Mg1 N1 95.23(6) . . ?
 O1 Na1 O2 38.51(4) . . ?
 O1 Na1 N3 111.17(5) . . ?
 O1 Na1 C12 86.50(5) . . ?
 O1 Na1 C13 103.64(5) . . ?
 O1 Na1 C14 132.35(6) . . ?
 O1 Na1 C15 138.08(6) . . ?
 O2 Na1 C12 83.13(5) . . ?
 O2 Na1 C13 84.31(5) . . ?
 O2 Na1 C14 110.06(5) . . ?
 O2 Na1 C15 133.99(5) . . ?
 N3 Na1 O2 101.77(5) . . ?
 N3 Na1 C12 157.45(6) . . ?
 N3 Na1 C13 130.58(6) . . ?
 N3 Na1 C14 110.19(6) . . ?
 N3 Na1 C15 110.39(6) . . ?
 C13 Na1 C12 27.22(5) . . ?
 C13 Na1 C15 49.79(5) . . ?
 C14 Na1 C12 48.36(5) . . ?
 C14 Na1 C13 28.96(5) . . ?
 C14 Na1 C15 27.91(6) . . ?
 C15 Na1 C12 55.14(5) . . ?
 O2 Na2 O1 36.61(4) . . ?
 N3 Na2 O1 102.91(5) . . ?
 N3 Na2 O2 102.07(5) . . ?
 N3 Na2 N4 154.59(6) . . ?
 N4 Na2 O1 99.41(5) . . ?
 N4 Na2 O2 103.07(5) . . ?
 O1 Na3 C28 83.53(5) . . ?
 O1 Na3 C31 133.84(5) . . ?
 O1 Na3 C32 110.50(5) . . ?
 O1 Na3 C33 85.03(5) . . ?
 O2 Na3 O1 38.67(4) . . ?
 O2 Na3 C28 87.33(5) . . ?
 O2 Na3 C31 138.87(5) . . ?
 O2 Na3 C32 133.23(5) . . ?
 O2 Na3 C33 104.87(5) . . ?
 N4 Na3 O1 103.94(5) . . ?
 N4 Na3 O2 106.95(5) . . ?
 N4 Na3 C28 164.64(6) . . ?
 N4 Na3 C31 112.65(6) . . ?
 N4 Na3 C32 116.33(6) . . ?
 N4 Na3 C33 138.43(6) . . ?
 C31 Na3 C28 54.89(5) . . ?
 C32 Na3 C28 48.35(5) . . ?
 C32 Na3 C31 27.10(5) . . ?
 C32 Na3 C33 28.62(5) . . ?
 C33 Na3 C28 27.46(5) . . ?
 C33 Na3 C31 48.89(5) . . ?
 Mg1 O1 Na1 97.40(5) . . ?
 Mg1 O1 Na2 133.66(6) . . ?
 Mg1 O1 Na3 93.70(5) . . ?
 Na1 O1 Na2 70.14(4) . . ?
 Na1 O1 Na3 133.17(6) . . ?
 Na3 O1 Na2 69.44(4) . . ?
 O2 O1 Mg1 65.92(6) . . ?
 O2 O1 Na1 75.78(7) . . ?
 O2 O1 Na2 67.74(6) . . ?
 O2 O1 Na3 67.77(6) . . ?
 Mg1 O2 Na1 92.74(5) . . ?
 Mg1 O2 Na2 141.62(6) . . ?
 Mg1 O2 Na3 96.41(5) . . ?
 Na2 O2 Na1 69.84(4) . . ?
 Na3 O2 Na1 129.84(6) . . ?
 Na3 O2 Na2 72.81(4) . . ?
 O1 O2 Mg1 65.98(6) . . ?
 O1 O2 Na1 65.71(6) . . ?
 O1 O2 Na2 75.65(7) . . ?
 O1 O2 Na3 73.56(6) . . ?
 C1 N1 Mg1 123.69(11) . . ?
 C1 N1 C12 129.55(14) . . ?
 C12 N1 Mg1 106.30(10) . . ?
 C3 N2 Mg1 123.67(11) . . ?
 C3 N2 C28 128.62(14) . . ?
 C28 N2 Mg1 107.32(10) . . ?
 Si1 N3 Si2 121.13(9) . . ?
 Si1 N3 Na1 100.08(7) . . ?
 Si1 N3 Na2 124.61(8) . . ?
 Si2 N3 Na1 126.15(8) . . ?
 Si2 N3 Na2 103.78(7) . . ?
 Na2 N3 Na1 73.76(5) . . ?
 Si3 N4 Si4 126.60(9) . . ?
 Si3 N4 Na2 105.28(7) . . ?
 Si3 N4 Na3 121.16(8) . . ?
 Si4 N4 Na2 115.41(8) . . ?
 Si4 N4 Na3 102.33(8) . . ?
 Na3 N4 Na2 74.92(5) . . ?
 N1 C1 C2 121.72(15) . . ?
 N1 C1 C4 125.18(15) . . ?
 C2 C1 C4 113.01(15) . . ?
 C1 C2 H2 113.1 . . ?
 C1 C2 C3 133.78(16) . . ?
 C3 C2 H2 113.1 . . ?
 N2 C3 C2 121.81(15) . . ?
 N2 C3 C8 125.58(15) . . ?
 C2 C3 C8 112.57(14) . . ?
 C5 C4 C1 116.19(15) . . ?
 C5 C4 C6 107.10(15) . . ?
 C5 C4 C7 106.81(14) . . ?
 C6 C4 C1 106.96(14) . . ?
 C6 C4 C7 108.66(15) . . ?
 C7 C4 C1 110.86(14) . . ?
 C4 C5 H5A 109.5 . . ?
 C4 C5 H5B 109.5 . . ?
 C4 C5 H5C 109.5 . . ?
 H5A C5 H5B 109.5 . . ?
 H5A C5 H5C 109.5 . . ?
 H5B C5 H5C 109.5 . . ?
 C4 C6 H6A 109.5 . . ?
 C4 C6 H6B 109.5 . . ?
 C4 C6 H6C 109.5 . . ?
 H6A C6 H6B 109.5 . . ?
 H6A C6 H6C 109.5 . . ?
 H6B C6 H6C 109.5 . . ?
 C4 C7 H7A 109.5 . . ?
 C4 C7 H7B 109.5 . . ?
 C4 C7 H7C 109.5 . . ?
 H7A C7 H7B 109.5 . . ?
 H7A C7 H7C 109.5 . . ?
 H7B C7 H7C 109.5 . . ?
 C9 C8 C3 116.08(14) . . ?
 C9 C8 C10 107.26(14) . . ?
 C9 C8 C11 106.59(14) . . ?
 C10 C8 C3 110.09(14) . . ?
 C10 C8 C11 109.00(14) . . ?
 C11 C8 C3 107.61(14) . . ?
 C8 C9 H9A 109.5 . . ?
 C8 C9 H9B 109.5 . . ?
 C8 C9 H9C 109.5 . . ?
 H9A C9 H9B 109.5 . . ?
 H9A C9 H9C 109.5 . . ?
 H9B C9 H9C 109.5 . . ?
 C8 C10 H10A 109.5 . . ?
 C8 C10 H10B 109.5 . . ?
 C8 C10 H10C 109.5 . . ?
 H10A C10 H10B 109.5 . . ?
 H10A C10 H10C 109.5 . . ?
 H10B C10 H10C 109.5 . . ?
 C8 C11 H11A 109.5 . . ?
 C8 C11 H11B 109.5 . . ?
 C8 C11 H11C 109.5 . . ?
 H11A C11 H11B 109.5 . . ?
 H11A C11 H11C 109.5 . . ?
 H11B C11 H11C 109.5 . . ?
 N1 C12 Na1 110.47(10) . . ?
 C13 C12 Na1 66.15(9) . . ?
 C13 C12 N1 119.12(15) . . ?
 C13 C12 C17 120.67(16) . . ?
 C17 C12 Na1 84.55(10) . . ?
 C17 C12 N1 119.22(15) . . ?
 C12 C13 Na1 86.63(10) . . ?
 C12 C13 C18 122.17(15) . . ?
 C14 C13 Na1 72.91(10) . . ?
 C14 C13 C12 118.16(16) . . ?
 C14 C13 C18 119.66(16) . . ?
 C18 C13 Na1 109.81(11) . . ?
 Na1 C14 H14 109.5 . . ?
 C13 C14 Na1 78.13(10) . . ?
 C13 C14 H14 119.3 . . ?
 C15 C14 Na1 83.02(11) . . ?
 C15 C14 C13 121.46(17) . . ?
 C15 C14 H14 119.3 . . ?
 Na1 C15 H15 114.4 . . ?
 C14 C15 Na1 69.06(10) . . ?
 C14 C15 H15 120.1 . . ?
 C14 C15 C16 119.77(17) . . ?
 C16 C15 Na1 86.72(11) . . ?
 C16 C15 H15 120.1 . . ?
 C15 C16 H16 119.4 . . ?
 C17 C16 C15 121.28(17) . . ?
 C17 C16 H16 119.4 . . ?
 C12 C17 C23 120.41(15) . . ?
 C16 C17 C12 118.61(16) . . ?
 C16 C17 C23 120.97(16) . . ?
 C13 C18 H18 107.2 . . ?
 C13 C18 C19 111.87(15) . . ?
 C13 C18 C21 112.29(14) . . ?
 C19 C18 H18 107.2 . . ?
 C21 C18 H18 107.2 . . ?
 C21 C18 C19 110.90(14) . . ?
 C18 C19 H19A 108.8 . . ?
 C18 C19 H19B 108.8 . . ?
 H19A C19 H19B 107.7 . . ?
 C20 C19 C18 113.59(16) . . ?
 C20 C19 H19A 108.8 . . ?
 C20 C19 H19B 108.8 . . ?
 C19 C20 H20A 109.5 . . ?
 C19 C20 H20B 109.5 . . ?
 C19 C20 H20C 109.5 . . ?
 H20A C20 H20B 109.5 . . ?
 H20A C20 H20C 109.5 . . ?
 H20B C20 H20C 109.5 . . ?
 C18 C21 H21A 108.5 . . ?
 C18 C21 H21B 108.5 . . ?
 H21A C21 H21B 107.5 . . ?
 C22 C21 C18 114.99(16) . . ?
 C22 C21 H21A 108.5 . . ?
 C22 C21 H21B 108.5 . . ?
 C21 C22 H22A 109.5 . . ?
 C21 C22 H22B 109.5 . . ?
 C21 C22 H22C 109.5 . . ?
 H22A C22 H22B 109.5 . . ?
 H22A C22 H22C 109.5 . . ?
 H22B C22 H22C 109.5 . . ?
 C17 C23 H23 107.2 . . ?
 C17 C23 C24 111.04(14) . . ?
 C17 C23 C26 114.26(15) . . ?
 C24 C23 H23 107.2 . . ?
 C26 C23 H23 107.2 . . ?
 C26 C23 C24 109.64(14) . . ?
 C23 C24 H24A 109.1 . . ?
 C23 C24 H24B 109.1 . . ?
 H24A C24 H24B 107.8 . . ?
 C25 C24 C23 112.58(16) . . ?
 C25 C24 H24A 109.1 . . ?
 C25 C24 H24B 109.1 . . ?
 C24 C25 H25A 109.5 . . ?
 C24 C25 H25B 109.5 . . ?
 C24 C25 H25C 109.5 . . ?
 H25A C25 H25B 109.5 . . ?
 H25A C25 H25C 109.5 . . ?
 H25B C25 H25C 109.5 . . ?
 C23 C26 H26A 108.5 . . ?
 C23 C26 H26B 108.5 . . ?
 H26A C26 H26B 107.5 . . ?
 C27 C26 C23 115.00(16) . . ?
 C27 C26 H26A 108.5 . . ?
 C27 C26 H26B 108.5 . . ?
 C26 C27 H27A 109.5 . . ?
 C26 C27 H27B 109.5 . . ?
 C26 C27 H27C 109.5 . . ?
 H27A C27 H27B 109.5 . . ?
 H27A C27 H27C 109.5 . . ?
 H27B C27 H27C 109.5 . . ?
 N2 C28 Na3 110.02(9) . . ?
 C29 C28 Na3 83.85(10) . . ?
 C29 C28 N2 119.37(15) . . ?
 C33 C28 Na3 67.85(9) . . ?
 C33 C28 N2 119.46(14) . . ?
 C33 C28 C29 120.32(15) . . ?
 C28 C29 C34 120.76(15) . . ?
 C30 C29 C28 118.51(16) . . ?
 C30 C29 C34 120.73(15) . . ?
 C29 C30 H30 119.2 . . ?
 C31 C30 C29 121.62(16) . . ?
 C31 C30 H30 119.2 . . ?
 Na3 C31 H31 117.0 . . ?
 C30 C31 Na3 84.09(11) . . ?
 C30 C31 H31 120.1 . . ?
 C32 C31 Na3 69.38(10) . . ?
 C32 C31 C30 119.72(16) . . ?
 C32 C31 H31 120.1 . . ?
 Na3 C32 H32 111.3 . . ?
 C31 C32 Na3 83.52(11) . . ?
 C31 C32 H32 119.3 . . ?
 C31 C32 C33 121.38(16) . . ?
 C33 C32 Na3 75.99(10) . . ?
 C33 C32 H32 119.3 . . ?
 C28 C33 Na3 84.69(10) . . ?
 C28 C33 C39 122.34(15) . . ?
 C32 C33 Na3 75.39(10) . . ?
 C32 C33 C28 118.40(15) . . ?
 C32 C33 C39 119.24(15) . . ?
 C39 C33 Na3 108.35(10) . . ?
 C29 C34 H34 106.8 . . ?
 C29 C34 C35 112.07(15) . . ?
 C29 C34 C37 113.71(15) . . ?
 C35 C34 H34 106.8 . . ?
 C35 C34 C37 110.09(15) . . ?
 C37 C34 H34 106.8 . . ?
 C34 C35 H35A 109.2 . . ?
 C34 C35 H35B 109.2 . . ?
 H35A C35 H35B 107.9 . . ?
 C36 C35 C34 112.22(18) . . ?
 C36 C35 H35A 109.2 . . ?
 C36 C35 H35B 109.2 . . ?
 C35 C36 H36A 109.5 . . ?
 C35 C36 H36B 109.5 . . ?
 C35 C36 H36C 109.5 . . ?
 H36A C36 H36B 109.5 . . ?
 H36A C36 H36C 109.5 . . ?
 H36B C36 H36C 109.5 . . ?
 C34 C37 H37A 108.4 . . ?
 C34 C37 H37B 108.4 . . ?
 H37A C37 H37B 107.5 . . ?
 C38 C37 C34 115.30(16) . . ?
 C38 C37 H37A 108.4 . . ?
 C38 C37 H37B 108.4 . . ?
 C37 C38 H38A 109.5 . . ?
 C37 C38 H38B 109.5 . . ?
 C37 C38 H38C 109.5 . . ?
 H38A C38 H38B 109.5 . . ?
 H38A C38 H38C 109.5 . . ?
 H38B C38 H38C 109.5 . . ?
 C33 C39 H39 106.7 . . ?
 C33 C39 C40 111.66(14) . . ?
 C33 C39 C42 112.98(14) . . ?
 C40 C39 H39 106.7 . . ?
 C40 C39 C42 111.73(14) . . ?
 C42 C39 H39 106.7 . . ?
 C39 C40 H40A 108.8 . . ?
 C39 C40 H40B 108.8 . . ?
 H40A C40 H40B 107.7 . . ?
 C41 C40 C39 113.75(16) . . ?
 C41 C40 H40A 108.8 . . ?
 C41 C40 H40B 108.8 . . ?
 C40 C41 H41A 109.5 . . ?
 C40 C41 H41B 109.5 . . ?
 C40 C41 H41C 109.5 . . ?
 H41A C41 H41B 109.5 . . ?
 H41A C41 H41C 109.5 . . ?
 H41B C41 H41C 109.5 . . ?
 C39 C42 H42A 108.4 . . ?
 C39 C42 H42B 108.4 . . ?
 H42A C42 H42B 107.4 . . ?
 C43 C42 C39 115.63(15) . . ?
 C43 C42 H42A 108.4 . . ?
 C43 C42 H42B 108.4 . . ?
 C42 C43 H43A 109.5 . . ?
 C42 C43 H43B 109.5 . . ?
 C42 C43 H43C 109.5 . . ?
 H43A C43 H43B 109.5 . . ?
 H43A C43 H43C 109.5 . . ?
 H43B C43 H43C 109.5 . . ?
 Si1 C44 H44A 109.5 . . ?
 Si1 C44 H44B 109.5 . . ?
 Si1 C44 H44C 109.5 . . ?
 H44A C44 H44B 109.5 . . ?
 H44A C44 H44C 109.5 . . ?
 H44B C44 H44C 109.5 . . ?
 Si1 C45 H45A 109.5 . . ?
 Si1 C45 H45B 109.5 . . ?
 Si1 C45 H45C 109.5 . . ?
 H45A C45 H45B 109.5 . . ?
 H45A C45 H45C 109.5 . . ?
 H45B C45 H45C 109.5 . . ?
 Si1 C46 H46A 109.5 . . ?
 Si1 C46 H46B 109.5 . . ?
 Si1 C46 H46C 109.5 . . ?
 H46A C46 H46B 109.5 . . ?
 H46A C46 H46C 109.5 . . ?
 H46B C46 H46C 109.5 . . ?
 Si2 C47 H47A 109.5 . . ?
 Si2 C47 H47B 109.5 . . ?
 Si2 C47 H47C 109.5 . . ?
 H47A C47 H47B 109.5 . . ?
 H47A C47 H47C 109.5 . . ?
 H47B C47 H47C 109.5 . . ?
 Si2 C48 H48A 109.5 . . ?
 Si2 C48 H48B 109.5 . . ?
 Si2 C48 H48C 109.5 . . ?
 H48A C48 H48B 109.5 . . ?
 H48A C48 H48C 109.5 . . ?
 H48B C48 H48C 109.5 . . ?
 Si2 C49 H49A 109.5 . . ?
 Si2 C49 H49B 109.5 . . ?
 Si2 C49 H49C 109.5 . . ?
 H49A C49 H49B 109.5 . . ?
 H49A C49 H49C 109.5 . . ?
 H49B C49 H49C 109.5 . . ?
 Si3 C50 H50A 109.5 . . ?
 Si3 C50 H50B 109.5 . . ?
 Si3 C50 H50C 109.5 . . ?
 H50A C50 H50B 109.5 . . ?
 H50A C50 H50C 109.5 . . ?
 H50B C50 H50C 109.5 . . ?
 Si3 C51 H51A 109.5 . . ?
 Si3 C51 H51B 109.5 . . ?
 Si3 C51 H51C 109.5 . . ?
 H51A C51 H51B 109.5 . . ?
 H51A C51 H51C 109.5 . . ?
 H51B C51 H51C 109.5 . . ?
 Si3 C52 H52A 109.5 . . ?
 Si3 C52 H52B 109.5 . . ?
 Si3 C52 H52C 109.5 . . ?
 H52A C52 H52B 109.5 . . ?
 H52A C52 H52C 109.5 . . ?
 H52B C52 H52C 109.5 . . ?
 Si4 C53 H53A 109.5 . . ?
 Si4 C53 H53B 109.5 . . ?
 Si4 C53 H53C 109.5 . . ?
 H53A C53 H53B 109.5 . . ?
 H53A C53 H53C 109.5 . . ?
 H53B C53 H53C 109.5 . . ?
 Si4 C54 H54A 109.5 . . ?
 Si4 C54 H54B 109.5 . . ?
 Si4 C54 H54C 109.5 . . ?
 H54A C54 H54B 109.5 . . ?
 H54A C54 H54C 109.5 . . ?
 H54B C54 H54C 109.5 . . ?
 Si4 C55 H55A 109.5 . . ?
 Si4 C55 H55B 109.5 . . ?
 Si4 C55 H55C 109.5 . . ?
 H55A C55 H55B 109.5 . . ?
 H55A C55 H55C 109.5 . . ?
 H55B C55 H55C 109.5 . . ?
 N7 Si5 C99 110.58(9) . . ?
 N7 Si5 C100 114.06(11) . . ?
 N7 Si5 C101 114.22(10) . . ?
 C99 Si5 C101 106.16(11) . . ?
 C100 Si5 C99 104.48(12) . . ?
 C100 Si5 C101 106.59(12) . . ?
 N7 Si6 C102 113.73(10) . . ?
 N7 Si6 C103 115.09(10) . . ?
 N7 Si6 C104 110.28(9) . . ?
 C103 Si6 C102 105.36(11) . . ?
 C104 Si6 C102 105.57(12) . . ?
 C104 Si6 C103 106.10(12) . . ?
 N8 Si7 C105 109.47(8) . . ?
 N8 Si7 C106 116.17(10) . . ?
 N8 Si7 C107 112.45(9) . . ?
 C105 Si7 C107 109.25(10) . . ?
 C106 Si7 C105 104.30(10) . . ?
 C106 Si7 C107 104.71(11) . . ?
 N8 Si8 C108 109.16(9) . . ?
 N8 Si8 C109 112.04(9) . . ?
 N8 Si8 C110 115.60(10) . . ?
 C108 Si8 C109 108.82(11) . . ?
 C108 Si8 C110 106.58(11) . . ?
 C109 Si8 C110 104.31(10) . . ?
 O3 Mg2 N5 127.86(6) . . ?
 O3 Mg2 N6 131.14(6) . . ?
 O4 Mg2 O3 47.95(5) . . ?
 O4 Mg2 N5 129.50(6) . . ?
 O4 Mg2 N6 125.42(6) . . ?
 N6 Mg2 N5 94.10(6) . . ?
 O3 Na4 C68 104.43(5) . . ?
 O3 Na4 C69 130.67(6) . . ?
 O3 Na4 C70 126.23(6) . . ?
 O4 Na4 O3 39.45(4) . . ?
 O4 Na4 N7 108.50(6) . . ?
 O4 Na4 C68 93.37(5) . . ?
 O4 Na4 C69 121.35(6) . . ?
 O4 Na4 C70 140.80(6) . . ?
 N7 Na4 O3 110.03(5) . . ?
 N7 Na4 C68 144.77(6) . . ?
 N7 Na4 C69 118.94(6) . . ?
 N7 Na4 C70 110.32(6) . . ?
 C68 Na4 C70 50.26(5) . . ?
 C69 Na4 C68 29.15(5) . . ?
 C69 Na4 C70 28.65(5) . . ?
 O3 Na5 O4 34.72(4) . . ?
 N7 Na5 O3 105.16(5) . . ?
 N7 Na5 O4 95.58(5) . . ?
 N8 Na5 O3 100.26(5) . . ?
 N8 Na5 O4 99.93(5) . . ?
 N8 Na5 N7 152.81(6) . . ?
 O3 Na6 C85 127.56(5) . . ?
 O3 Na6 C86 137.10(6) . . ?
 O3 Na6 C87 114.13(5) . . ?
 O3 Na6 C88 89.05(5) . . ?
 O4 Na6 O3 38.44(4) . . ?
 O4 Na6 N8 113.19(5) . . ?
 O4 Na6 C85 106.83(5) . . ?
 O4 Na6 C86 131.39(6) . . ?
 O4 Na6 C87 128.14(6) . . ?
 O4 Na6 C88 101.75(5) . . ?
 N8 Na6 O3 100.07(5) . . ?
 N8 Na6 C85 132.31(6) . . ?
 N8 Na6 C86 114.15(6) . . ?
 N8 Na6 C87 115.19(6) . . ?
 N8 Na6 C88 134.14(6) . . ?
 C86 Na6 C85 26.86(5) . . ?
 C86 Na6 C88 48.62(5) . . ?
 C87 Na6 C85 47.61(5) . . ?
 C87 Na6 C86 27.82(6) . . ?
 C87 Na6 C88 27.34(5) . . ?
 C88 Na6 C85 55.17(5) . . ?
 Mg2 O3 Na4 95.99(5) . . ?
 Mg2 O3 Na5 148.05(7) . . ?
 Mg2 O3 Na6 94.73(5) . . ?
 Na4 O3 Na5 70.90(4) . . ?
 Na4 O3 Na6 124.69(6) . . ?
 Na6 O3 Na5 71.79(4) . . ?
 O4 O3 Mg2 65.84(6) . . ?
 O4 O3 Na4 69.86(7) . . ?
 O4 O3 Na5 82.22(7) . . ?
 O4 O3 Na6 65.90(6) . . ?
 Mg2 O4 Na4 96.55(5) . . ?
 Mg2 O4 Na5 129.27(6) . . ?
 Mg2 O4 Na6 99.54(6) . . ?
 Na4 O4 Na5 66.20(4) . . ?
 Na6 O4 Na4 132.48(6) . . ?
 Na6 O4 Na5 69.03(4) . . ?
 O3 O4 Mg2 66.22(6) . . ?
 O3 O4 Na4 70.69(7) . . ?
 O3 O4 Na5 63.06(6) . . ?
 O3 O4 Na6 75.66(7) . . ?
 C56 N5 Mg2 124.92(11) . . ?
 C56 N5 C67 129.64(14) . . ?
 C67 N5 Mg2 105.13(10) . . ?
 C58 N6 Mg2 124.33(11) . . ?
 C58 N6 C83 129.42(14) . . ?
 C83 N6 Mg2 106.05(10) . . ?
 Si5 N7 Si6 124.10(9) . . ?
 Si5 N7 Na4 111.52(8) . . ?
 Si5 N7 Na5 110.53(8) . . ?
 Si6 N7 Na4 110.02(8) . . ?
 Si6 N7 Na5 116.14(8) . . ?
 Na4 N7 Na5 73.21(5) . . ?
 Si7 N8 Si8 124.12(9) . . ?
 Si7 N8 Na5 107.68(7) . . ?
 Si7 N8 Na6 116.30(8) . . ?
 Si8 N8 Na5 112.39(8) . . ?
 Si8 N8 Na6 110.01(8) . . ?
 Na5 N8 Na6 76.14(5) . . ?
 N5 C56 C57 120.98(15) . . ?
 N5 C56 C59 125.58(15) . . ?
 C57 C56 C59 113.41(15) . . ?
 C56 C57 H57 113.3 . . ?
 C56 C57 C58 133.46(16) . . ?
 C58 C57 H57 113.3 . . ?
 N6 C58 C57 122.12(15) . . ?
 N6 C58 C63 125.21(15) . . ?
 C57 C58 C63 112.56(15) . . ?
 C60 C59 C56 116.44(15) . . ?
 C60 C59 C61 107.18(15) . . ?
 C60 C59 C62 106.04(15) . . ?
 C61 C59 C56 107.47(14) . . ?
 C62 C59 C56 109.97(15) . . ?
 C62 C59 C61 109.60(16) . . ?
 C59 C60 H60A 109.5 . . ?
 C59 C60 H60B 109.5 . . ?
 C59 C60 H60C 109.5 . . ?
 H60A C60 H60B 109.5 . . ?
 H60A C60 H60C 109.5 . . ?
 H60B C60 H60C 109.5 . . ?
 C59 C61 H61A 109.5 . . ?
 C59 C61 H61B 109.5 . . ?
 C59 C61 H61C 109.5 . . ?
 H61A C61 H61B 109.5 . . ?
 H61A C61 H61C 109.5 . . ?
 H61B C61 H61C 109.5 . . ?
 C59 C62 H62A 109.5 . . ?
 C59 C62 H62B 109.5 . . ?
 C59 C62 H62C 109.5 . . ?
 H62A C62 H62B 109.5 . . ?
 H62A C62 H62C 109.5 . . ?
 H62B C62 H62C 109.5 . . ?
 C64 C63 C58 116.11(15) . . ?
 C64 C63 C65 106.62(15) . . ?
 C64 C63 C66 107.26(15) . . ?
 C65 C63 C58 110.03(14) . . ?
 C66 C63 C58 106.70(14) . . ?
 C66 C63 C65 110.03(15) . . ?
 C63 C64 H64A 109.5 . . ?
 C63 C64 H64B 109.5 . . ?
 C63 C64 H64C 109.5 . . ?
 H64A C64 H64B 109.5 . . ?
 H64A C64 H64C 109.5 . . ?
 H64B C64 H64C 109.5 . . ?
 C63 C65 H65A 109.5 . . ?
 C63 C65 H65B 109.5 . . ?
 C63 C65 H65C 109.5 . . ?
 H65A C65 H65B 109.5 . . ?
 H65A C65 H65C 109.5 . . ?
 H65B C65 H65C 109.5 . . ?
 C63 C66 H66A 109.5 . . ?
 C63 C66 H66B 109.5 . . ?
 C63 C66 H66C 109.5 . . ?
 H66A C66 H66B 109.5 . . ?
 H66A C66 H66C 109.5 . . ?
 H66B C66 H66C 109.5 . . ?
 C68 C67 N5 119.38(15) . . ?
 C68 C67 C72 120.65(15) . . ?
 C72 C67 N5 119.03(15) . . ?
 C67 C68 Na4 87.60(10) . . ?
 C67 C68 C73 121.63(15) . . ?
 C69 C68 Na4 68.79(10) . . ?
 C69 C68 C67 118.11(16) . . ?
 C69 C68 C73 120.25(15) . . ?
 C73 C68 Na4 114.04(11) . . ?
 Na4 C69 H69 105.3 . . ?
 C68 C69 Na4 82.06(10) . . ?
 C68 C69 H69 119.4 . . ?
 C70 C69 Na4 83.09(11) . . ?
 C70 C69 C68 121.25(16) . . ?
 C70 C69 H69 119.4 . . ?
 Na4 C70 H70 110.7 . . ?
 C69 C70 Na4 68.26(10) . . ?
 C69 C70 H70 120.0 . . ?
 C69 C70 C71 119.93(16) . . ?
 C71 C70 Na4 90.91(10) . . ?
 C71 C70 H70 120.0 . . ?
 C70 C71 H71 119.3 . . ?
 C70 C71 C72 121.32(16) . . ?
 C72 C71 H71 119.3 . . ?
 C67 C72 C78 120.36(15) . . ?
 C71 C72 C67 118.59(16) . . ?
 C71 C72 C78 121.00(15) . . ?
 C68 C73 H73 106.6 . . ?
 C68 C73 C74 112.37(15) . . ?
 C68 C73 C76 111.94(16) . . ?
 C74 C73 H73 106.6 . . ?
 C74 C73 C76 112.17(15) . . ?
 C76 C73 H73 106.6 . . ?
 C73 C74 H74A 108.8 . . ?
 C73 C74 H74B 108.8 . . ?
 H74A C74 H74B 107.7 . . ?
 C75 C74 C73 113.70(17) . . ?
 C75 C74 H74A 108.8 . . ?
 C75 C74 H74B 108.8 . . ?
 C74 C75 H75A 109.5 . . ?
 C74 C75 H75B 109.5 . . ?
 C74 C75 H75C 109.5 . . ?
 H75A C75 H75B 109.5 . . ?
 H75A C75 H75C 109.5 . . ?
 H75B C75 H75C 109.5 . . ?
 C73 C76 H76A 108.1 . . ?
 C73 C76 H76B 108.1 . . ?
 H76A C76 H76B 107.3 . . ?
 C77 C76 C73 116.77(18) . . ?
 C77 C76 H76A 108.1 . . ?
 C77 C76 H76B 108.1 . . ?
 C76 C77 H77A 109.5 . . ?
 C76 C77 H77B 109.5 . . ?
 C76 C77 H77C 109.5 . . ?
 H77A C77 H77B 109.5 . . ?
 H77A C77 H77C 109.5 . . ?
 H77B C77 H77C 109.5 . . ?
 C72 C78 H78 106.4 . . ?
 C72 C78 C79 111.49(14) . . ?
 C72 C78 C81 113.67(14) . . ?
 C79 C78 H78 106.4 . . ?
 C81 C78 H78 106.4 . . ?
 C81 C78 C79 111.98(15) . . ?
 C78 C79 H79A 108.9 . . ?
 C78 C79 H79B 108.9 . . ?
 H79A C79 H79B 107.7 . . ?
 C80 C79 C78 113.22(16) . . ?
 C80 C79 H79A 108.9 . . ?
 C80 C79 H79B 108.9 . . ?
 C79 C80 H80A 109.5 . . ?
 C79 C80 H80B 109.5 . . ?
 C79 C80 H80C 109.5 . . ?
 H80A C80 H80B 109.5 . . ?
 H80A C80 H80C 109.5 . . ?
 H80B C80 H80C 109.5 . . ?
 C78 C81 H81A 108.4 . . ?
 C78 C81 H81B 108.4 . . ?
 H81A C81 H81B 107.5 . . ?
 C82 C81 C78 115.51(16) . . ?
 C82 C81 H81A 108.4 . . ?
 C82 C81 H81B 108.4 . . ?
 C81 C82 H82A 109.5 . . ?
 C81 C82 H82B 109.5 . . ?
 C81 C82 H82C 109.5 . . ?
 H82A C82 H82B 109.5 . . ?
 H82A C82 H82C 109.5 . . ?
 H82B C82 H82C 109.5 . . ?
 C84 C83 N6 118.79(15) . . ?
 C88 C83 N6 119.42(15) . . ?
 C88 C83 C84 120.94(16) . . ?
 C83 C84 C89 121.24(16) . . ?
 C85 C84 C83 118.18(16) . . ?
 C85 C84 C89 120.54(16) . . ?
 Na6 C85 H85 117.7 . . ?
 C84 C85 Na6 83.26(10) . . ?
 C84 C85 H85 119.2 . . ?
 C86 C85 Na6 70.39(10) . . ?
 C86 C85 C84 121.65(17) . . ?
 C86 C85 H85 119.2 . . ?
 Na6 C86 H86 111.9 . . ?
 C85 C86 Na6 82.75(11) . . ?
 C85 C86 H86 120.3 . . ?
 C87 C86 Na6 75.47(10) . . ?
 C87 C86 C85 119.43(17) . . ?
 C87 C86 H86 120.3 . . ?
 Na6 C87 H87 112.8 . . ?
 C86 C87 Na6 76.71(11) . . ?
 C86 C87 H87 119.1 . . ?
 C86 C87 C88 121.73(17) . . ?
 C88 C87 Na6 81.55(10) . . ?
 C88 C87 H87 119.1 . . ?
 C83 C88 Na6 81.83(10) . . ?
 C83 C88 C94 122.20(16) . . ?
 C87 C88 Na6 71.11(10) . . ?
 C87 C88 C83 118.00(16) . . ?
 C87 C88 C94 119.80(16) . . ?
 C94 C88 Na6 117.07(11) . . ?
 C84 C89 H89 106.4 . . ?
 C84 C89 C90 113.60(15) . . ?
 C84 C89 C92 113.48(16) . . ?
 C90 C89 H89 106.4 . . ?
 C90 C89 C92 110.00(16) . . ?
 C92 C89 H89 106.4 . . ?
 C89 C90 H90A 108.4 . . ?
 C89 C90 H90B 108.4 . . ?
 H90A C90 H90B 107.5 . . ?
 C91 C90 C89 115.47(17) . . ?
 C91 C90 H90A 108.4 . . ?
 C91 C90 H90B 108.4 . . ?
 C90 C91 H91A 109.5 . . ?
 C90 C91 H91B 109.5 . . ?
 C90 C91 H91C 109.5 . . ?
 H91A C91 H91B 109.5 . . ?
 H91A C91 H91C 109.5 . . ?
 H91B C91 H91C 109.5 . . ?
 C89 C92 H92A 108.4 . . ?
 C89 C92 H92B 108.4 . . ?
 H92A C92 H92B 107.5 . . ?
 C93 C92 C89 115.46(18) . . ?
 C93 C92 H92A 108.4 . . ?
 C93 C92 H92B 108.4 . . ?
 C92 C93 H93A 109.5 . . ?
 C92 C93 H93B 109.5 . . ?
 C92 C93 H93C 109.5 . . ?
 H93A C93 H93B 109.5 . . ?
 H93A C93 H93C 109.5 . . ?
 H93B C93 H93C 109.5 . . ?
 C88 C94 H94 105.9 . . ?
 C88 C94 C95 110.84(15) . . ?
 C88 C94 C97 114.15(16) . . ?
 C95 C94 H94 105.9 . . ?
 C95 C94 C97 113.39(16) . . ?
 C97 C94 H94 105.9 . . ?
 C94 C95 H95A 108.6 . . ?
 C94 C95 H95B 108.6 . . ?
 C94 C95 C96 114.84(17) . . ?
 H95A C95 H95B 107.5 . . ?
 C96 C95 H95A 108.6 . . ?
 C96 C95 H95B 108.6 . . ?
 C95 C96 H96A 109.5 . . ?
 C95 C96 H96B 109.5 . . ?
 C95 C96 H96C 109.5 . . ?
 H96A C96 H96B 109.5 . . ?
 H96A C96 H96C 109.5 . . ?
 H96B C96 H96C 109.5 . . ?
 C94 C97 H97A 108.1 . . ?
 C94 C97 H97B 108.1 . . ?
 H97A C97 H97B 107.3 . . ?
 C98 C97 C94 116.66(18) . . ?
 C98 C97 H97A 108.1 . . ?
 C98 C97 H97B 108.1 . . ?
 C97 C98 H98A 109.5 . . ?
 C97 C98 H98B 109.5 . . ?
 C97 C98 H98C 109.5 . . ?
 H98A C98 H98B 109.5 . . ?
 H98A C98 H98C 109.5 . . ?
 H98B C98 H98C 109.5 . . ?
 Si5 C99 H99A 109.5 . . ?
 Si5 C99 H99B 109.5 . . ?
 Si5 C99 H99C 109.5 . . ?
 H99A C99 H99B 109.5 . . ?
 H99A C99 H99C 109.5 . . ?
 H99B C99 H99C 109.5 . . ?
 Si5 C100 H10D 109.5 . . ?
 Si5 C100 H10E 109.5 . . ?
 Si5 C100 H10F 109.5 . . ?
 H10D C100 H10E 109.5 . . ?
 H10D C100 H10F 109.5 . . ?
 H10E C100 H10F 109.5 . . ?
 Si5 C101 H10G 109.5 . . ?
 Si5 C101 H10H 109.5 . . ?
 Si5 C101 H10I 109.5 . . ?
 H10G C101 H10H 109.5 . . ?
 H10G C101 H10I 109.5 . . ?
 H10H C101 H10I 109.5 . . ?
 Si6 C102 H10J 109.5 . . ?
 Si6 C102 H10K 109.5 . . ?
 Si6 C102 H10L 109.5 . . ?
 H10J C102 H10K 109.5 . . ?
 H10J C102 H10L 109.5 . . ?
 H10K C102 H10L 109.5 . . ?
 Si6 C103 H10M 109.5 . . ?
 Si6 C103 H10N 109.5 . . ?
 Si6 C103 H10O 109.5 . . ?
 H10M C103 H10N 109.5 . . ?
 H10M C103 H10O 109.5 . . ?
 H10N C103 H10O 109.5 . . ?
 Si6 C104 H10P 109.5 . . ?
 Si6 C104 H10Q 109.5 . . ?
 Si6 C104 H10R 109.5 . . ?
 H10P C104 H10Q 109.5 . . ?
 H10P C104 H10R 109.5 . . ?
 H10Q C104 H10R 109.5 . . ?
 Si7 C105 H10S 109.5 . . ?
 Si7 C105 H10T 109.5 . . ?
 Si7 C105 H10U 109.5 . . ?
 H10S C105 H10T 109.5 . . ?
 H10S C105 H10U 109.5 . . ?
 H10T C105 H10U 109.5 . . ?
 Si7 C106 H10V 109.5 . . ?
 Si7 C106 H10W 109.5 . . ?
 Si7 C106 H10X 109.5 . . ?
 H10V C106 H10W 109.5 . . ?
 H10V C106 H10X 109.5 . . ?
 H10W C106 H10X 109.5 . . ?
 Si7 C107 H 109.5 . . ?
 Si7 C107 H10Y 109.5 . . ?
 Si7 C107 H1AA 109.5 . . ?
 H C107 H10Y 109.5 . . ?
 H C107 H1AA 109.5 . . ?
 H10Y C107 H1AA 109.5 . . ?
 Si8 C108 H10Z 109.5 . . ?
 Si8 C108 H1AB 109.5 . . ?
 Si8 C108 H1AC 109.5 . . ?
 H10Z C108 H1AB 109.5 . . ?
 H10Z C108 H1AC 109.5 . . ?
 H1AB C108 H1AC 109.5 . . ?
 Si8 C109 H10 109.5 . . ?
 Si8 C109 H1AD 109.5 . . ?
 Si8 C109 H1AE 109.5 . . ?
 H10 C109 H1AD 109.5 . . ?
 H10 C109 H1AE 109.5 . . ?
 H1AD C109 H1AE 109.5 . . ?
 Si8 C110 H11D 109.5 . . ?
 Si8 C110 H11E 109.5 . . ?
 Si8 C110 H11F 109.5 . . ?
 H11D C110 H11E 109.5 . . ?
 H11D C110 H11F 109.5 . . ?
 H11E C110 H11F 109.5 . . ?
 N11 Si9 C154 114.59(9) . . ?
 N11 Si9 C155 114.78(9) . . ?
 N11 Si9 C156 109.65(9) . . ?
 C154 Si9 C155 105.47(10) . . ?
 C154 Si9 C156 106.12(10) . . ?
 C156 Si9 C155 105.50(11) . . ?
 N11 Si10 C157 113.39(8) . . ?
 N11 Si10 C158 115.92(9) . . ?
 N11 Si10 C159 109.82(8) . . ?
 C157 Si10 C158 105.90(9) . . ?
 C157 Si10 C159 105.51(10) . . ?
 C158 Si10 C159 105.51(10) . . ?
 N12 Si11 C160 109.71(8) . . ?
 N12 Si11 C161 116.23(9) . . ?
 N12 Si11 C162 113.99(8) . . ?
 C161 Si11 C160 106.07(11) . . ?
 C161 Si11 C162 105.18(10) . . ?
 C162 Si11 C160 104.77(10) . . ?
 N12 Si12 C163 109.97(8) . . ?
 N12 Si12 C164 114.82(9) . . ?
 N12 Si12 C165 114.64(8) . . ?
 C164 Si12 C163 105.70(11) . . ?
 C164 Si12 C165 105.34(10) . . ?
 C165 Si12 C163 105.59(10) . . ?
 O5 Mg3 O6 47.89(5) . . ?
 O5 Mg3 N9 122.17(6) . . ?
 O5 Mg3 N10 131.56(6) . . ?
 O6 Mg3 N9 133.37(6) . . ?
 O6 Mg3 N10 124.37(6) . . ?
 N9 Mg3 N10 95.83(6) . . ?
 O5 Na7 O6 38.59(4) . . ?
 O5 Na7 C122 83.14(5) . . ?
 O5 Na7 C123 103.75(5) . . ?
 O5 Na7 C124 129.55(5) . . ?
 O5 Na7 C125 134.08(6) . . ?
 O5 Na7 C126 109.37(6) . . ?
 O5 Na7 C127 85.23(5) . . ?
 O6 Na7 C122 88.50(5) . . ?
 O6 Na7 C123 94.04(5) . . ?
 O6 Na7 C124 117.74(5) . . ?
 O6 Na7 C125 141.59(5) . . ?
 O6 Na7 C126 133.59(6) . . ?
 O6 Na7 C127 106.18(5) . . ?
 N11 Na7 O5 109.36(5) . . ?
 N11 Na7 O6 103.73(5) . . ?
 N11 Na7 C122 166.88(5) . . ?
 N11 Na7 C123 144.48(6) . . ?
 N11 Na7 C124 120.84(6) . . ?
 N11 Na7 C125 110.79(6) . . ?
 N11 Na7 C126 121.39(6) . . ?
 N11 Na7 C127 146.06(6) . . ?
 C122 Na7 C123 26.77(5) . . ?
 C124 Na7 C122 47.34(5) . . ?
 C124 Na7 C123 26.55(5) . . ?
 C125 Na7 C122 56.14(5) . . ?
 C125 Na7 C123 47.72(5) . . ?
 C125 Na7 C124 27.14(5) . . ?
 C125 Na7 C126 27.56(6) . . ?
 C125 Na7 C127 48.87(5) . . ?
 C126 Na7 C122 47.94(5) . . ?
 C126 Na7 C123 55.60(5) . . ?
 C126 Na7 C124 47.88(5) . . ?
 C126 Na7 C127 27.52(5) . . ?
 C127 Na7 C122 27.27(5) . . ?
 C127 Na7 C123 47.93(5) . . ?
 C127 Na7 C124 56.12(5) . . ?
 O6 Na8 O5 36.79(4) . . ?
 N11 Na8 O5 103.27(5) . . ?
 N11 Na8 O6 101.30(5) . . ?
 N12 Na8 O5 98.28(5) . . ?
 N12 Na8 O6 102.60(5) . . ?
 N12 Na8 N11 155.76(6) . . ?
 O5 Na9 O6 38.57(4) . . ?
 O5 Na9 C138 89.68(5) . . ?
 O5 Na9 C139 105.51(5) . . ?
 O5 Na9 C140 134.01(5) . . ?
 O5 Na9 C141 142.81(6) . . ?
 O6 Na9 C138 84.28(5) . . ?
 O6 Na9 C139 83.75(5) . . ?
 O6 Na9 C140 108.25(5) . . ?
 O6 Na9 C141 132.50(6) . . ?
 N12 Na9 O5 105.51(5) . . ?
 N12 Na9 O6 104.91(5) . . ?
 N12 Na9 C138 164.25(6) . . ?
 N12 Na9 C139 138.86(6) . . ?
 N12 Na9 C140 115.83(6) . . ?
 N12 Na9 C141 110.81(6) . . ?
 C138 Na9 C141 54.96(5) . . ?
 C139 Na9 C138 27.82(5) . . ?
 C139 Na9 C140 28.51(5) . . ?
 C139 Na9 C141 48.76(5) . . ?
 C140 Na9 C138 48.49(5) . . ?
 C140 Na9 C141 26.90(6) . . ?
 Mg3 O5 Na7 94.93(5) . . ?
 Mg3 O5 Na8 134.94(6) . . ?
 Mg3 O5 Na9 94.82(5) . . ?
 Na7 O5 Na8 70.58(4) . . ?
 Na9 O5 Na7 136.31(6) . . ?
 Na9 O5 Na8 72.53(4) . . ?
 O6 O5 Mg3 66.07(6) . . ?
 O6 O5 Na7 71.73(7) . . ?
 O6 O5 Na8 68.87(6) . . ?
 O6 O5 Na9 73.75(7) . . ?
 Mg3 O6 Na7 93.98(5) . . ?
 Mg3 O6 Na8 140.39(6) . . ?
 Mg3 O6 Na9 92.06(5) . . ?
 Na7 O6 Na8 71.48(4) . . ?
 Na7 O6 Na9 129.76(6) . . ?
 Na9 O6 Na8 72.50(4) . . ?
 O5 O6 Mg3 66.04(7) . . ?
 O5 O6 Na7 69.68(6) . . ?
 O5 O6 Na8 74.34(7) . . ?
 O5 O6 Na9 67.67(6) . . ?
 C111 N9 Mg3 123.32(11) . . ?
 C111 N9 C122 129.20(14) . . ?
 C122 N9 Mg3 107.12(10) . . ?
 C113 N10 Mg3 123.26(12) . . ?
 C113 N10 C138 128.75(15) . . ?
 C138 N10 Mg3 107.58(10) . . ?
 Si9 N11 Si10 124.53(9) . . ?
 Si9 N11 Na7 121.02(8) . . ?
 Si9 N11 Na8 104.85(7) . . ?
 Si10 N11 Na7 101.06(7) . . ?
 Si10 N11 Na8 121.75(8) . . ?
 Na7 N11 Na8 73.35(5) . . ?
 Si11 N12 Si12 127.95(9) . . ?
 Si11 N12 Na8 122.06(8) . . ?
 Si11 N12 Na9 99.88(7) . . ?
 Si12 N12 Na8 100.61(7) . . ?
 Si12 N12 Na9 120.05(8) . . ?
 Na9 N12 Na8 75.40(5) . . ?
 N9 C111 C112 121.50(15) . . ?
 N9 C111 C114 125.30(15) . . ?
 C112 C111 C114 113.16(15) . . ?
 C111 C112 H112 112.8 . . ?
 C111 C112 C113 134.48(16) . . ?
 C113 C112 H112 112.8 . . ?
 N10 C113 C112 121.48(16) . . ?
 N10 C113 C118 125.72(15) . . ?
 C112 C113 C118 112.74(15) . . ?
 C115 C114 C111 115.91(15) . . ?
 C115 C114 C116 106.97(15) . . ?
 C115 C114 C117 106.65(16) . . ?
 C116 C114 C111 110.10(14) . . ?
 C116 C114 C117 109.34(16) . . ?
 C117 C114 C111 107.71(15) . . ?
 C114 C115 H11G 109.5 . . ?
 C114 C115 H11H 109.5 . . ?
 C114 C115 H11I 109.5 . . ?
 H11G C115 H11H 109.5 . . ?
 H11G C115 H11I 109.5 . . ?
 H11H C115 H11I 109.5 . . ?
 C114 C116 H11J 109.5 . . ?
 C114 C116 H11K 109.5 . . ?
 C114 C116 H11L 109.5 . . ?
 H11J C116 H11K 109.5 . . ?
 H11J C116 H11L 109.5 . . ?
 H11K C116 H11L 109.5 . . ?
 C114 C117 H11M 109.5 . . ?
 C114 C117 H11N 109.5 . . ?
 C114 C117 H11O 109.5 . . ?
 H11M C117 H11N 109.5 . . ?
 H11M C117 H11O 109.5 . . ?
 H11N C117 H11O 109.5 . . ?
 C119 C118 C113 115.83(15) . . ?
 C119 C118 C120 106.96(16) . . ?
 C119 C118 C121 107.12(16) . . ?
 C120 C118 C113 107.74(15) . . ?
 C121 C118 C113 110.58(15) . . ?
 C121 C118 C120 108.34(16) . . ?
 C118 C119 H11P 109.5 . . ?
 C118 C119 H11Q 109.5 . . ?
 C118 C119 H11R 109.5 . . ?
 H11P C119 H11Q 109.5 . . ?
 H11P C119 H11R 109.5 . . ?
 H11Q C119 H11R 109.5 . . ?
 C118 C120 H12A 109.5 . . ?
 C118 C120 H12B 109.5 . . ?
 C118 C120 H12C 109.5 . . ?
 H12A C120 H12B 109.5 . . ?
 H12A C120 H12C 109.5 . . ?
 H12B C120 H12C 109.5 . . ?
 C118 C121 H12D 109.5 . . ?
 C118 C121 H12E 109.5 . . ?
 C118 C121 H12F 109.5 . . ?
 H12D C121 H12E 109.5 . . ?
 H12D C121 H12F 109.5 . . ?
 H12E C121 H12F 109.5 . . ?
 N9 C122 Na7 110.07(10) . . ?
 C123 C122 Na7 78.76(10) . . ?
 C123 C122 N9 118.26(14) . . ?
 C123 C122 C127 120.78(16) . . ?
 C127 C122 Na7 74.24(10) . . ?
 C127 C122 N9 120.29(16) . . ?
 C122 C123 Na7 74.47(10) . . ?
 C122 C123 C128 120.32(15) . . ?
 C124 C123 Na7 73.12(10) . . ?
 C124 C123 C122 118.43(16) . . ?
 C124 C123 C128 121.21(16) . . ?
 C128 C123 Na7 125.20(10) . . ?
 Na7 C124 H124 118.5 . . ?
 C123 C124 Na7 80.33(10) . . ?
 C123 C124 H124 119.4 . . ?
 C125 C124 Na7 72.50(11) . . ?
 C125 C124 C123 121.18(18) . . ?
 C125 C124 H124 119.4 . . ?
 Na7 C125 H125 113.4 . . ?
 C124 C125 Na7 80.36(11) . . ?
 C124 C125 H125 120.0 . . ?
 C126 C125 Na7 76.73(11) . . ?
 C126 C125 C124 119.92(17) . . ?
 C126 C125 H125 120.0 . . ?
 Na7 C126 H126 116.8 . . ?
 C125 C126 Na7 75.70(11) . . ?
 C125 C126 H126 119.2 . . ?
 C125 C126 C127 121.57(17) . . ?
 C127 C126 Na7 78.88(10) . . ?
 C127 C126 H126 119.2 . . ?
 C122 C127 Na7 78.49(10) . . ?
 C122 C127 C133 121.41(16) . . ?
 C126 C127 Na7 73.60(10) . . ?
 C126 C127 C122 117.99(17) . . ?
 C126 C127 C133 120.50(16) . . ?
 C133 C127 Na7 121.00(11) . . ?
 C123 C128 H128 106.8 . . ?
 C123 C128 C129 113.20(14) . . ?
 C123 C128 C131 113.44(14) . . ?
 C129 C128 H128 106.8 . . ?
 C131 C128 H128 106.8 . . ?
 C131 C128 C129 109.36(14) . . ?
 C128 C129 H12G 109.3 . . ?
 C128 C129 H12H 109.3 . . ?
 H12G C129 H12H 108.0 . . ?
 C130 C129 C128 111.43(15) . . ?
 C130 C129 H12G 109.3 . . ?
 C130 C129 H12H 109.3 . . ?
 C129 C130 H13A 109.5 . . ?
 C129 C130 H13B 109.5 . . ?
 C129 C130 H13C 109.5 . . ?
 H13A C130 H13B 109.5 . . ?
 H13A C130 H13C 109.5 . . ?
 H13B C130 H13C 109.5 . . ?
 C128 C131 H13D 108.7 . . ?
 C128 C131 H13E 108.7 . . ?
 H13D C131 H13E 107.6 . . ?
 C132 C131 C128 114.21(16) . . ?
 C132 C131 H13D 108.7 . . ?
 C132 C131 H13E 108.7 . . ?
 C131 C132 H13F 109.5 . . ?
 C131 C132 H13G 109.5 . . ?
 C131 C132 H13H 109.5 . . ?
 H13F C132 H13G 109.5 . . ?
 H13F C132 H13H 109.5 . . ?
 H13G C132 H13H 109.5 . . ?
 C127 C133 H133 106.6 . . ?
 C127 C133 C134 113.63(16) . . ?
 C127 C133 C136 111.39(16) . . ?
 C134 C133 H133 106.6 . . ?
 C134 C133 C136 111.58(15) . . ?
 C136 C133 H133 106.6 . . ?
 C133 C134 H13I 108.0 . . ?
 C133 C134 H13J 108.0 . . ?
 H13I C134 H13J 107.2 . . ?
 C135 C134 C133 117.37(18) . . ?
 C135 C134 H13I 108.0 . . ?
 C135 C134 H13J 108.0 . . ?
 C134 C135 H13K 109.5 . . ?
 C134 C135 H13L 109.5 . . ?
 C134 C135 H13M 109.5 . . ?
 H13K C135 H13L 109.5 . . ?
 H13K C135 H13M 109.5 . . ?
 H13L C135 H13M 109.5 . . ?
 C133 C136 H13N 109.1 . . ?
 C133 C136 H13O 109.1 . . ?
 H13N C136 H13O 107.8 . . ?
 C137 C136 C133 112.51(18) . . ?
 C137 C136 H13N 109.1 . . ?
 C137 C136 H13O 109.1 . . ?
 C136 C137 H13P 109.5 . . ?
 C136 C137 H13Q 109.5 . . ?
 C136 C137 H13R 109.5 . . ?
 H13P C137 H13Q 109.5 . . ?
 H13P C137 H13R 109.5 . . ?
 H13Q C137 H13R 109.5 . . ?
 N10 C138 Na9 109.16(10) . . ?
 C139 C138 Na9 68.71(9) . . ?
 C139 C138 N10 119.05(16) . . ?
 C139 C138 C143 120.50(16) . . ?
 C143 C138 Na9 83.44(10) . . ?
 C143 C138 N10 119.52(15) . . ?
 C138 C139 Na9 83.47(10) . . ?
 C138 C139 C144 122.61(15) . . ?
 C140 C139 Na9 76.87(10) . . ?
 C140 C139 C138 118.11(17) . . ?
 C140 C139 C144 119.28(16) . . ?
 C144 C139 Na9 109.11(11) . . ?
 Na9 C140 H140 112.4 . . ?
 C139 C140 Na9 74.62(10) . . ?
 C139 C140 H140 119.2 . . ?
 C141 C140 Na9 83.90(12) . . ?
 C141 C140 C139 121.62(17) . . ?
 C141 C140 H140 119.2 . . ?
 Na9 C141 H141 119.0 . . ?
 C140 C141 Na9 69.20(11) . . ?
 C140 C141 H141 120.1 . . ?
 C140 C141 C142 119.89(17) . . ?
 C142 C141 Na9 82.53(12) . . ?
 C142 C141 H141 120.1 . . ?
 C141 C142 H142 119.3 . . ?
 C141 C142 C143 121.34(19) . . ?
 C143 C142 H142 119.3 . . ?
 C138 C143 C149 121.28(16) . . ?
 C142 C143 C138 118.46(17) . . ?
 C142 C143 C149 120.26(17) . . ?
 C139 C144 H144 106.7 . . ?
 C139 C144 C145 111.96(15) . . ?
 C139 C144 C147 112.04(16) . . ?
 C145 C144 H144 106.7 . . ?
 C145 C144 C147 112.39(16) . . ?
 C147 C144 H144 106.7 . . ?
 C144 C145 H14A 108.8 . . ?
 C144 C145 H14B 108.8 . . ?
 H14A C145 H14B 107.7 . . ?
 C146 C145 C144 113.77(17) . . ?
 C146 C145 H14A 108.8 . . ?
 C146 C145 H14B 108.8 . . ?
 C145 C146 H14C 109.5 . . ?
 C145 C146 H14D 109.5 . . ?
 C145 C146 H14E 109.5 . . ?
 H14C C146 H14D 109.5 . . ?
 H14C C146 H14E 109.5 . . ?
 H14D C146 H14E 109.5 . . ?
 C144 C147 H14F 108.6 . . ?
 C144 C147 H14G 108.6 . . ?
 H14F C147 H14G 107.6 . . ?
 C148 C147 C144 114.53(17) . . ?
 C148 C147 H14F 108.6 . . ?
 C148 C147 H14G 108.6 . . ?
 C147 C148 H14H 109.5 . . ?
 C147 C148 H14I 109.5 . . ?
 C147 C148 H14J 109.5 . . ?
 H14H C148 H14I 109.5 . . ?
 H14H C148 H14J 109.5 . . ?
 H14I C148 H14J 109.5 . . ?
 C143 C149 H149 106.9 . . ?
 C143 C149 C150 111.50(16) . . ?
 C143 C149 C152 114.33(17) . . ?
 C150 C149 H149 106.9 . . ?
 C152 C149 H149 106.9 . . ?
 C152 C149 C150 109.82(18) . . ?
 C149 C150 H15A 109.0 . . ?
 C149 C150 H15B 109.0 . . ?
 H15A C150 H15B 107.8 . . ?
 C151 C150 C149 112.82(19) . . ?
 C151 C150 H15A 109.0 . . ?
 C151 C150 H15B 109.0 . . ?
 C150 C151 H15C 109.5 . . ?
 C150 C151 H15D 109.5 . . ?
 C150 C151 H15E 109.5 . . ?
 H15C C151 H15D 109.5 . . ?
 H15C C151 H15E 109.5 . . ?
 H15D C151 H15E 109.5 . . ?
 C149 C152 H15F 108.3 . . ?
 C149 C152 H15G 108.3 . . ?
 H15F C152 H15G 107.4 . . ?
 C153 C152 C149 115.9(2) . . ?
 C153 C152 H15F 108.3 . . ?
 C153 C152 H15G 108.3 . . ?
 C152 C153 H15H 109.5 . . ?
 C152 C153 H15I 109.5 . . ?
 C152 C153 H15J 109.5 . . ?
 H15H C153 H15I 109.5 . . ?
 H15H C153 H15J 109.5 . . ?
 H15I C153 H15J 109.5 . . ?
 Si9 C154 H15K 109.5 . . ?
 Si9 C154 H15L 109.5 . . ?
 Si9 C154 H15M 109.5 . . ?
 H15K C154 H15L 109.5 . . ?
 H15K C154 H15M 109.5 . . ?
 H15L C154 H15M 109.5 . . ?
 Si9 C155 H15N 109.5 . . ?
 Si9 C155 H15O 109.5 . . ?
 Si9 C155 H15P 109.5 . . ?
 H15N C155 H15O 109.5 . . ?
 H15N C155 H15P 109.5 . . ?
 H15O C155 H15P 109.5 . . ?
 Si9 C156 H15Q 109.5 . . ?
 Si9 C156 H15R 109.5 . . ?
 Si9 C156 H15S 109.5 . . ?
 H15Q C156 H15R 109.5 . . ?
 H15Q C156 H15S 109.5 . . ?
 H15R C156 H15S 109.5 . . ?
 Si10 C157 H15T 109.5 . . ?
 Si10 C157 H15U 109.5 . . ?
 Si10 C157 H15V 109.5 . . ?
 H15T C157 H15U 109.5 . . ?
 H15T C157 H15V 109.5 . . ?
 H15U C157 H15V 109.5 . . ?
 Si10 C158 H15W 109.5 . . ?
 Si10 C158 H15X 109.5 . . ?
 Si10 C158 H15Y 109.5 . . ?
 H15W C158 H15X 109.5 . . ?
 H15W C158 H15Y 109.5 . . ?
 H15X C158 H15Y 109.5 . . ?
 Si10 C159 H15Z 109.5 . . ?
 Si10 C159 H1AF 109.5 . . ?
 Si10 C159 H1AG 109.5 . . ?
 H15Z C159 H1AF 109.5 . . ?
 H15Z C159 H1AG 109.5 . . ?
 H1AF C159 H1AG 109.5 . . ?
 Si11 C160 H16A 109.5 . . ?
 Si11 C160 H16B 109.5 . . ?
 Si11 C160 H16C 109.5 . . ?
 H16A C160 H16B 109.5 . . ?
 H16A C160 H16C 109.5 . . ?
 H16B C160 H16C 109.5 . . ?
 Si11 C161 H16D 109.5 . . ?
 Si11 C161 H16E 109.5 . . ?
 Si11 C161 H16F 109.5 . . ?
 H16D C161 H16E 109.5 . . ?
 H16D C161 H16F 109.5 . . ?
 H16E C161 H16F 109.5 . . ?
 Si11 C162 H16G 109.5 . . ?
 Si11 C162 H16H 109.5 . . ?
 Si11 C162 H16I 109.5 . . ?
 H16G C162 H16H 109.5 . . ?
 H16G C162 H16I 109.5 . . ?
 H16H C162 H16I 109.5 . . ?
 Si12 C163 H16J 109.5 . . ?
 Si12 C163 H16L 109.5 . . ?
 Si12 C163 H16K 109.5 . . ?
 H16J C163 H16L 109.5 . . ?
 H16J C163 H16K 109.5 . . ?
 H16L C163 H16K 109.5 . . ?
 Si12 C164 H16M 109.5 . . ?
 Si12 C164 H16N 109.5 . . ?
 Si12 C164 H16O 109.5 . . ?
 H16M C164 H16N 109.5 . . ?
 H16M C164 H16O 109.5 . . ?
 H16N C164 H16O 109.5 . . ?
 Si12 C165 H16P 109.5 . . ?
 Si12 C165 H16Q 109.5 . . ?
 Si12 C165 H16R 109.5 . . ?
 H16P C165 H16Q 109.5 . . ?
 H16P C165 H16R 109.5 . . ?
 H16Q C165 H16R 109.5 . . ?

loop_
  _geom_torsion_atom_site_label_1
  _geom_torsion_atom_site_label_2
  _geom_torsion_atom_site_label_3
  _geom_torsion_atom_site_label_4
  _geom_torsion
  _geom_torsion_site_symmetry_1
  _geom_torsion_site_symmetry_2
  _geom_torsion_site_symmetry_3
  _geom_torsion_site_symmetry_4
  _geom_torsion_publ_flag
 Mg1 O1 O2 Na1 -104.99(5) . . . . ?
 Mg1 O1 O2 Na2 -179.03(5) . . . . ?
 Mg1 O1 O2 Na3 105.01(5) . . . . ?
 Mg1 N1 C1 C2 -3.4(2) . . . . ?
 Mg1 N1 C1 C4 172.91(12) . . . . ?
 Mg1 N1 C12 Na1 -0.34(11) . . . . ?
 Mg1 N1 C12 C13 -73.71(16) . . . . ?
 Mg1 N1 C12 C17 94.97(15) . . . . ?
 Mg1 N2 C3 C2 -2.1(2) . . . . ?
 Mg1 N2 C3 C8 175.67(12) . . . . ?
 Mg1 N2 C28 Na3 -0.63(11) . . . . ?
 Mg1 N2 C28 C29 93.63(15) . . . . ?
 Mg1 N2 C28 C33 -75.85(16) . . . . ?
 Na1 O1 O2 Mg1 104.99(5) . . . . ?
 Na1 O1 O2 Na2 -74.04(4) . . . . ?
 Na1 O1 O2 Na3 -150.00(5) . . . . ?
 Na1 C12 C13 C14 68.57(14) . . . . ?
 Na1 C12 C13 C18 -111.35(16) . . . . ?
 Na1 C12 C17 C16 -57.27(15) . . . . ?
 Na1 C12 C17 C23 121.76(14) . . . . ?
 Na1 C13 C14 C15 74.09(17) . . . . ?
 Na1 C13 C18 C19 42.03(16) . . . . ?
 Na1 C13 C18 C21 167.48(11) . . . . ?
 Na1 C14 C15 C16 73.18(17) . . . . ?
 Na1 C15 C16 C17 63.85(17) . . . . ?
 Na2 O1 O2 Mg1 179.03(5) . . . . ?
 Na2 O1 O2 Na1 74.04(4) . . . . ?
 Na2 O1 O2 Na3 -75.96(4) . . . . ?
 Na3 O1 O2 Mg1 -105.01(5) . . . . ?
 Na3 O1 O2 Na1 150.00(5) . . . . ?
 Na3 O1 O2 Na2 75.96(4) . . . . ?
 Na3 C28 C29 C30 -60.22(15) . . . . ?
 Na3 C28 C29 C34 120.52(14) . . . . ?
 Na3 C28 C33 C32 70.24(14) . . . . ?
 Na3 C28 C33 C39 -108.39(15) . . . . ?
 Na3 C31 C32 C33 -69.23(15) . . . . ?
 Na3 C32 C33 C28 -75.55(14) . . . . ?
 Na3 C32 C33 C39 103.12(14) . . . . ?
 Na3 C33 C39 C40 44.06(15) . . . . ?
 Na3 C33 C39 C42 171.00(11) . . . . ?
 N1 C1 C2 C3 0.7(3) . . . . ?
 N1 C1 C4 C5 5.6(2) . . . . ?
 N1 C1 C4 C6 -113.87(18) . . . . ?
 N1 C1 C4 C7 127.82(17) . . . . ?
 N1 C12 C13 Na1 101.03(14) . . . . ?
 N1 C12 C13 C14 169.60(15) . . . . ?
 N1 C12 C13 C18 -10.3(2) . . . . ?
 N1 C12 C17 C16 -167.71(15) . . . . ?
 N1 C12 C17 C23 11.3(2) . . . . ?
 N2 C3 C8 C9 0.6(2) . . . . ?
 N2 C3 C8 C10 122.70(18) . . . . ?
 N2 C3 C8 C11 -118.63(18) . . . . ?
 N2 C28 C29 C30 -169.77(15) . . . . ?
 N2 C28 C29 C34 11.0(2) . . . . ?
 N2 C28 C33 Na3 101.22(13) . . . . ?
 N2 C28 C33 C32 171.46(15) . . . . ?
 N2 C28 C33 C39 -7.2(2) . . . . ?
 C1 N1 C12 Na1 -172.66(14) . . . . ?
 C1 N1 C12 C13 113.97(19) . . . . ?
 C1 N1 C12 C17 -77.4(2) . . . . ?
 C1 C2 C3 N2 2.4(3) . . . . ?
 C1 C2 C3 C8 -175.63(17) . . . . ?
 C2 C1 C4 C5 -177.74(15) . . . . ?
 C2 C1 C4 C6 62.75(18) . . . . ?
 C2 C1 C4 C7 -55.56(19) . . . . ?
 C2 C3 C8 C9 178.59(15) . . . . ?
 C2 C3 C8 C10 -59.36(18) . . . . ?
 C2 C3 C8 C11 59.32(18) . . . . ?
 C3 N2 C28 Na3 -173.58(13) . . . . ?
 C3 N2 C28 C29 -79.3(2) . . . . ?
 C3 N2 C28 C33 111.20(19) . . . . ?
 C4 C1 C2 C3 -176.03(17) . . . . ?
 C12 N1 C1 C2 167.70(16) . . . . ?
 C12 N1 C1 C4 -16.0(3) . . . . ?
 C12 C13 C14 Na1 -76.45(14) . . . . ?
 C12 C13 C14 C15 -2.4(3) . . . . ?
 C12 C13 C18 C19 140.83(16) . . . . ?
 C12 C13 C18 C21 -93.73(19) . . . . ?
 C12 C17 C23 C24 -81.4(2) . . . . ?
 C12 C17 C23 C26 153.98(16) . . . . ?
 C13 C12 C17 C16 0.8(2) . . . . ?
 C13 C12 C17 C23 179.83(15) . . . . ?
 C13 C14 C15 Na1 -71.47(16) . . . . ?
 C13 C14 C15 C16 1.7(3) . . . . ?
 C13 C18 C19 C20 -162.98(16) . . . . ?
 C13 C18 C21 C22 -55.5(2) . . . . ?
 C14 C13 C18 C19 -39.1(2) . . . . ?
 C14 C13 C18 C21 86.4(2) . . . . ?
 C14 C15 C16 C17 0.3(3) . . . . ?
 C15 C16 C17 C12 -1.5(3) . . . . ?
 C15 C16 C17 C23 179.47(16) . . . . ?
 C16 C17 C23 C24 97.63(19) . . . . ?
 C16 C17 C23 C26 -27.0(2) . . . . ?
 C17 C12 C13 Na1 -67.48(15) . . . . ?
 C17 C12 C13 C14 1.1(2) . . . . ?
 C17 C12 C13 C18 -178.83(15) . . . . ?
 C17 C23 C24 C25 154.92(15) . . . . ?
 C17 C23 C26 C27 -62.9(2) . . . . ?
 C18 C13 C14 Na1 103.47(15) . . . . ?
 C18 C13 C14 C15 177.56(17) . . . . ?
 C19 C18 C21 C22 70.5(2) . . . . ?
 C21 C18 C19 C20 70.8(2) . . . . ?
 C24 C23 C26 C27 171.72(17) . . . . ?
 C26 C23 C24 C25 -77.9(2) . . . . ?
 C28 N2 C3 C2 169.80(16) . . . . ?
 C28 N2 C3 C8 -12.4(3) . . . . ?
 C28 C29 C30 C31 -1.2(3) . . . . ?
 C28 C29 C34 C35 -83.9(2) . . . . ?
 C28 C29 C34 C37 150.41(16) . . . . ?
 C28 C33 C39 C40 139.49(16) . . . . ?
 C28 C33 C39 C42 -93.57(19) . . . . ?
 C29 C28 C33 Na3 -68.16(14) . . . . ?
 C29 C28 C33 C32 2.1(2) . . . . ?
 C29 C28 C33 C39 -176.55(15) . . . . ?
 C29 C30 C31 Na3 63.18(16) . . . . ?
 C29 C30 C31 C32 1.0(3) . . . . ?
 C29 C34 C35 C36 156.79(18) . . . . ?
 C29 C34 C37 C38 -60.0(2) . . . . ?
 C30 C29 C34 C35 96.82(19) . . . . ?
 C30 C29 C34 C37 -28.8(2) . . . . ?
 C30 C31 C32 Na3 70.03(16) . . . . ?
 C30 C31 C32 C33 0.8(3) . . . . ?
 C31 C32 C33 Na3 73.24(16) . . . . ?
 C31 C32 C33 C28 -2.3(3) . . . . ?
 C31 C32 C33 C39 176.36(16) . . . . ?
 C32 C33 C39 C40 -39.1(2) . . . . ?
 C32 C33 C39 C42 87.82(19) . . . . ?
 C33 C28 C29 C30 -0.4(2) . . . . ?
 C33 C28 C29 C34 -179.64(15) . . . . ?
 C33 C39 C40 C41 -162.02(17) . . . . ?
 C33 C39 C42 C43 -56.1(2) . . . . ?
 C34 C29 C30 C31 178.07(16) . . . . ?
 C35 C34 C37 C38 173.31(17) . . . . ?
 C37 C34 C35 C36 -75.6(2) . . . . ?
 C40 C39 C42 C43 70.8(2) . . . . ?
 C42 C39 C40 C41 70.4(2) . . . . ?
 C44 Si1 N3 Si2 -167.71(11) . . . . ?
 C44 Si1 N3 Na1 -23.87(11) . . . . ?
 C44 Si1 N3 Na2 53.28(13) . . . . ?
 C45 Si1 N3 Si2 -49.90(14) . . . . ?
 C45 Si1 N3 Na1 93.94(10) . . . . ?
 C45 Si1 N3 Na2 171.09(10) . . . . ?
 C46 Si1 N3 Si2 72.63(13) . . . . ?
 C46 Si1 N3 Na1 -143.52(9) . . . . ?
 C46 Si1 N3 Na2 -66.38(13) . . . . ?
 C47 Si2 N3 Si1 77.31(12) . . . . ?
 C47 Si2 N3 Na1 -56.69(12) . . . . ?
 C47 Si2 N3 Na2 -136.46(8) . . . . ?
 C48 Si2 N3 Si1 -44.64(14) . . . . ?
 C48 Si2 N3 Na1 -178.64(10) . . . . ?
 C48 Si2 N3 Na2 101.59(10) . . . . ?
 C49 Si2 N3 Si1 -162.69(10) . . . . ?
 C49 Si2 N3 Na1 63.32(12) . . . . ?
 C49 Si2 N3 Na2 -16.45(10) . . . . ?
 C50 Si3 N4 Si4 -158.60(11) . . . . ?
 C50 Si3 N4 Na2 -19.41(11) . . . . ?
 C50 Si3 N4 Na3 61.96(12) . . . . ?
 C51 Si3 N4 Si4 -40.03(16) . . . . ?
 C51 Si3 N4 Na2 99.16(12) . . . . ?
 C51 Si3 N4 Na3 -179.47(12) . . . . ?
 C52 Si3 N4 Si4 81.83(14) . . . . ?
 C52 Si3 N4 Na2 -138.98(9) . . . . ?
 C52 Si3 N4 Na3 -57.61(12) . . . . ?
 C53 Si4 N4 Si3 -170.71(11) . . . . ?
 C53 Si4 N4 Na2 53.55(10) . . . . ?
 C53 Si4 N4 Na3 -25.43(9) . . . . ?
 C54 Si4 N4 Si3 67.96(14) . . . . ?
 C54 Si4 N4 Na2 -67.78(11) . . . . ?
 C54 Si4 N4 Na3 -146.76(8) . . . . ?
 C55 Si4 N4 Si3 -54.63(15) . . . . ?
 C55 Si4 N4 Na2 169.63(11) . . . . ?
 C55 Si4 N4 Na3 90.64(11) . . . . ?
 Mg2 O3 O4 Na4 -106.65(5) . . . . ?
 Mg2 O3 O4 Na5 -179.09(5) . . . . ?
 Mg2 O3 O4 Na6 107.44(5) . . . . ?
 Mg2 N5 C56 C57 3.6(2) . . . . ?
 Mg2 N5 C56 C59 -178.61(12) . . . . ?
 Mg2 N5 C67 C68 -82.59(15) . . . . ?
 Mg2 N5 C67 C72 86.40(15) . . . . ?
 Mg2 N6 C58 C57 1.7(2) . . . . ?
 Mg2 N6 C58 C63 177.54(12) . . . . ?
 Mg2 N6 C83 C84 87.45(15) . . . . ?
 Mg2 N6 C83 C88 -82.09(16) . . . . ?
 Na4 O3 O4 Mg2 106.65(5) . . . . ?
 Na4 O3 O4 Na5 -72.44(4) . . . . ?
 Na4 O3 O4 Na6 -145.91(5) . . . . ?
 Na4 C68 C69 C70 76.90(15) . . . . ?
 Na4 C68 C73 C74 21.99(18) . . . . ?
 Na4 C68 C73 C76 149.27(13) . . . . ?
 Na4 C69 C70 C71 77.89(16) . . . . ?
 Na4 C70 C71 C72 62.58(17) . . . . ?
 Na5 O3 O4 Mg2 179.09(5) . . . . ?
 Na5 O3 O4 Na4 72.44(4) . . . . ?
 Na5 O3 O4 Na6 -73.47(4) . . . . ?
 Na6 O3 O4 Mg2 -107.44(5) . . . . ?
 Na6 O3 O4 Na4 145.91(5) . . . . ?
 Na6 O3 O4 Na5 73.47(4) . . . . ?
 Na6 C85 C86 C87 -68.77(16) . . . . ?
 Na6 C86 C87 C88 -71.12(16) . . . . ?
 Na6 C87 C88 C83 -69.39(14) . . . . ?
 Na6 C87 C88 C94 111.00(15) . . . . ?
 Na6 C88 C94 C95 25.78(19) . . . . ?
 Na6 C88 C94 C97 155.29(13) . . . . ?
 N5 C56 C57 C58 -2.2(3) . . . . ?
 N5 C56 C59 C60 7.6(3) . . . . ?
 N5 C56 C59 C61 -112.57(19) . . . . ?
 N5 C56 C59 C62 128.19(18) . . . . ?
 N5 C67 C68 Na4 100.22(14) . . . . ?
 N5 C67 C68 C69 164.57(15) . . . . ?
 N5 C67 C68 C73 -16.7(2) . . . . ?
 N5 C67 C72 C71 -165.66(15) . . . . ?
 N5 C67 C72 C78 16.9(2) . . . . ?
 N6 C58 C63 C64 6.5(3) . . . . ?
 N6 C58 C63 C65 127.73(18) . . . . ?
 N6 C58 C63 C66 -112.93(19) . . . . ?
 N6 C83 C84 C85 -166.54(15) . . . . ?
 N6 C83 C84 C89 15.8(2) . . . . ?
 N6 C83 C88 Na6 104.36(14) . . . . ?
 N6 C83 C88 C87 167.82(15) . . . . ?
 N6 C83 C88 C94 -12.6(2) . . . . ?
 C56 N5 C67 C68 103.6(2) . . . . ?
 C56 N5 C67 C72 -87.4(2) . . . . ?
 C56 C57 C58 N6 -0.8(3) . . . . ?
 C56 C57 C58 C63 -177.09(19) . . . . ?
 C57 C56 C59 C60 -174.52(16) . . . . ?
 C57 C56 C59 C61 65.3(2) . . . . ?
 C57 C56 C59 C62 -53.9(2) . . . . ?
 C57 C58 C63 C64 -177.27(16) . . . . ?
 C57 C58 C63 C65 -56.1(2) . . . . ?
 C57 C58 C63 C66 63.25(19) . . . . ?
 C58 N6 C83 C84 -87.4(2) . . . . ?
 C58 N6 C83 C88 103.0(2) . . . . ?
 C59 C56 C57 C58 179.79(19) . . . . ?
 C67 N5 C56 C57 176.30(16) . . . . ?
 C67 N5 C56 C59 -6.0(3) . . . . ?
 C67 C68 C69 Na4 -75.04(14) . . . . ?
 C67 C68 C69 C70 1.9(2) . . . . ?
 C67 C68 C73 C74 124.76(17) . . . . ?
 C67 C68 C73 C76 -107.96(19) . . . . ?
 C67 C72 C78 C79 141.57(16) . . . . ?
 C67 C72 C78 C81 -90.71(19) . . . . ?
 C68 C67 C72 C71 3.2(2) . . . . ?
 C68 C67 C72 C78 -174.27(15) . . . . ?
 C68 C69 C70 Na4 -76.33(15) . . . . ?
 C68 C69 C70 C71 1.6(3) . . . . ?
 C68 C73 C74 C75 -179.51(16) . . . . ?
 C68 C73 C76 C77 -71.1(2) . . . . ?
 C69 C68 C73 C74 -56.6(2) . . . . ?
 C69 C68 C73 C76 70.7(2) . . . . ?
 C69 C70 C71 C72 -2.7(3) . . . . ?
 C70 C71 C72 C67 0.3(3) . . . . ?
 C70 C71 C72 C78 177.76(16) . . . . ?
 C71 C72 C78 C79 -35.8(2) . . . . ?
 C71 C72 C78 C81 91.90(19) . . . . ?
 C72 C67 C68 Na4 -68.58(15) . . . . ?
 C72 C67 C68 C69 -4.2(2) . . . . ?
 C72 C67 C68 C73 174.47(15) . . . . ?
 C72 C78 C79 C80 -158.54(17) . . . . ?
 C72 C78 C81 C82 -57.7(2) . . . . ?
 C73 C68 C69 Na4 106.24(15) . . . . ?
 C73 C68 C69 C70 -176.86(16) . . . . ?
 C74 C73 C76 C77 56.3(2) . . . . ?
 C76 C73 C74 C75 53.3(2) . . . . ?
 C79 C78 C81 C82 69.7(2) . . . . ?
 C81 C78 C79 C80 72.8(2) . . . . ?
 C83 N6 C58 C57 175.74(17) . . . . ?
 C83 N6 C58 C63 -8.4(3) . . . . ?
 C83 C84 C85 Na6 60.01(15) . . . . ?
 C83 C84 C85 C86 -2.0(3) . . . . ?
 C83 C84 C89 C90 -87.0(2) . . . . ?
 C83 C84 C89 C92 146.40(18) . . . . ?
 C83 C88 C94 C95 123.44(18) . . . . ?
 C83 C88 C94 C97 -107.05(19) . . . . ?
 C84 C83 C88 Na6 -64.95(15) . . . . ?
 C84 C83 C88 C87 -1.5(2) . . . . ?
 C84 C83 C88 C94 178.12(16) . . . . ?
 C84 C85 C86 Na6 68.53(17) . . . . ?
 C84 C85 C86 C87 -0.2(3) . . . . ?
 C84 C89 C90 C91 -67.1(2) . . . . ?
 C84 C89 C92 C93 -60.2(2) . . . . ?
 C85 C84 C89 C90 95.4(2) . . . . ?
 C85 C84 C89 C92 -31.2(2) . . . . ?
 C85 C86 C87 Na6 72.79(16) . . . . ?
 C85 C86 C87 C88 1.7(3) . . . . ?
 C86 C87 C88 Na6 68.58(16) . . . . ?
 C86 C87 C88 C83 -0.8(3) . . . . ?
 C86 C87 C88 C94 179.58(17) . . . . ?
 C87 C88 C94 C95 -57.0(2) . . . . ?
 C87 C88 C94 C97 72.6(2) . . . . ?
 C88 C83 C84 C85 2.8(2) . . . . ?
 C88 C83 C84 C89 -174.82(16) . . . . ?
 C88 C94 C95 C96 179.08(16) . . . . ?
 C88 C94 C97 C98 -65.4(2) . . . . ?
 C89 C84 C85 Na6 -122.32(15) . . . . ?
 C89 C84 C85 C86 175.70(17) . . . . ?
 C90 C89 C92 C93 171.28(17) . . . . ?
 C92 C89 C90 C91 61.4(2) . . . . ?
 C95 C94 C97 C98 62.8(2) . . . . ?
 C97 C94 C95 C96 49.2(2) . . . . ?
 C99 Si5 N7 Si6 -168.09(11) . . . . ?
 C99 Si5 N7 Na4 -32.73(11) . . . . ?
 C99 Si5 N7 Na5 46.67(11) . . . . ?
 C100 Si5 N7 Si6 -50.68(15) . . . . ?
 C100 Si5 N7 Na4 84.67(11) . . . . ?
 C100 Si5 N7 Na5 164.07(10) . . . . ?
 C101 Si5 N7 Si6 72.25(15) . . . . ?
 C101 Si5 N7 Na4 -152.40(11) . . . . ?
 C101 Si5 N7 Na5 -72.99(12) . . . . ?
 C102 Si6 N7 Si5 73.74(14) . . . . ?
 C102 Si6 N7 Na4 -62.17(12) . . . . ?
 C102 Si6 N7 Na5 -142.75(11) . . . . ?
 C103 Si6 N7 Si5 -47.95(15) . . . . ?
 C103 Si6 N7 Na4 176.14(10) . . . . ?
 C103 Si6 N7 Na5 95.56(12) . . . . ?
 C104 Si6 N7 Si5 -167.91(11) . . . . ?
 C104 Si6 N7 Na4 56.18(11) . . . . ?
 C104 Si6 N7 Na5 -24.40(12) . . . . ?
 C105 Si7 N8 Si8 -154.99(11) . . . . ?
 C105 Si7 N8 Na5 -20.66(10) . . . . ?
 C105 Si7 N8 Na6 62.27(10) . . . . ?
 C106 Si7 N8 Si8 -37.24(14) . . . . ?
 C106 Si7 N8 Na5 97.09(10) . . . . ?
 C106 Si7 N8 Na6 -179.97(9) . . . . ?
 C107 Si7 N8 Si8 83.38(13) . . . . ?
 C107 Si7 N8 Na5 -142.29(9) . . . . ?
 C107 Si7 N8 Na6 -59.36(11) . . . . ?
 C108 Si8 N8 Si7 -152.99(12) . . . . ?
 C108 Si8 N8 Na5 74.50(12) . . . . ?
 C108 Si8 N8 Na6 -8.27(12) . . . . ?
 C109 Si8 N8 Si7 86.42(12) . . . . ?
 C109 Si8 N8 Na5 -46.10(11) . . . . ?
 C109 Si8 N8 Na6 -128.87(9) . . . . ?
 C110 Si8 N8 Si7 -32.90(14) . . . . ?
 C110 Si8 N8 Na5 -165.41(9) . . . . ?
 C110 Si8 N8 Na6 111.82(10) . . . . ?
 Mg3 O5 O6 Na7 -104.21(5) . . . . ?
 Mg3 O5 O6 Na8 -179.86(5) . . . . ?
 Mg3 O5 O6 Na9 103.00(5) . . . . ?
 Mg3 N9 C111 C112 1.9(2) . . . . ?
 Mg3 N9 C111 C114 -175.93(13) . . . . ?
 Mg3 N9 C122 Na7 0.62(12) . . . . ?
 Mg3 N9 C122 C123 -87.14(15) . . . . ?
 Mg3 N9 C122 C127 83.64(16) . . . . ?
 Mg3 N10 C113 C112 3.8(2) . . . . ?
 Mg3 N10 C113 C118 -172.93(13) . . . . ?
 Mg3 N10 C138 Na9 -3.04(12) . . . . ?
 Mg3 N10 C138 C139 72.68(17) . . . . ?
 Mg3 N10 C138 C143 -96.34(16) . . . . ?
 Na7 O5 O6 Mg3 104.21(5) . . . . ?
 Na7 O5 O6 Na8 -75.65(4) . . . . ?
 Na7 O5 O6 Na9 -152.79(5) . . . . ?
 Na7 C122 C123 C124 60.45(14) . . . . ?
 Na7 C122 C123 C128 -122.04(14) . . . . ?
 Na7 C122 C127 C126 -64.25(14) . . . . ?
 Na7 C122 C127 C133 119.44(15) . . . . ?
 Na7 C123 C124 C125 62.64(16) . . . . ?
 Na7 C123 C128 C129 -5.6(2) . . . . ?
 Na7 C123 C128 C131 119.81(14) . . . . ?
 Na7 C124 C125 C126 68.51(16) . . . . ?
 Na7 C125 C126 C127 67.04(16) . . . . ?
 Na7 C126 C127 C122 66.93(14) . . . . ?
 Na7 C126 C127 C133 -116.73(15) . . . . ?
 Na7 C127 C133 C134 -11.1(2) . . . . ?
 Na7 C127 C133 C136 -138.11(13) . . . . ?
 Na8 O5 O6 Mg3 179.86(5) . . . . ?
 Na8 O5 O6 Na7 75.65(4) . . . . ?
 Na8 O5 O6 Na9 -77.14(4) . . . . ?
 Na9 O5 O6 Mg3 -103.00(5) . . . . ?
 Na9 O5 O6 Na7 152.79(5) . . . . ?
 Na9 O5 O6 Na8 77.14(4) . . . . ?
 Na9 C138 C139 C140 -71.31(14) . . . . ?
 Na9 C138 C139 C144 108.53(16) . . . . ?
 Na9 C138 C143 C142 61.90(16) . . . . ?
 Na9 C138 C143 C149 -118.18(16) . . . . ?
 Na9 C139 C140 C141 -72.61(17) . . . . ?
 Na9 C139 C144 C145 -49.81(16) . . . . ?
 Na9 C139 C144 C147 -177.14(11) . . . . ?
 Na9 C140 C141 C142 -67.74(18) . . . . ?
 Na9 C141 C142 C143 -62.64(18) . . . . ?
 N9 C111 C112 C113 -2.5(3) . . . . ?
 N9 C111 C114 C115 -1.7(3) . . . . ?
 N9 C111 C114 C116 -123.25(18) . . . . ?
 N9 C111 C114 C117 117.60(19) . . . . ?
 N9 C122 C123 Na7 106.88(14) . . . . ?
 N9 C122 C123 C124 167.34(15) . . . . ?
 N9 C122 C123 C128 -15.2(2) . . . . ?
 N9 C122 C127 Na7 -104.36(14) . . . . ?
 N9 C122 C127 C126 -168.62(15) . . . . ?
 N9 C122 C127 C133 15.1(2) . . . . ?
 N10 C113 C118 C119 -4.1(3) . . . . ?
 N10 C113 C118 C120 115.56(19) . . . . ?
 N10 C113 C118 C121 -126.20(19) . . . . ?
 N10 C138 C139 Na9 -100.75(14) . . . . ?
 N10 C138 C139 C140 -172.06(15) . . . . ?
 N10 C138 C139 C144 7.8(2) . . . . ?
 N10 C138 C143 C142 170.24(16) . . . . ?
 N10 C138 C143 C149 -9.8(3) . . . . ?
 C111 N9 C122 Na7 173.72(14) . . . . ?
 C111 N9 C122 C123 86.0(2) . . . . ?
 C111 N9 C122 C127 -103.3(2) . . . . ?
 C111 C112 C113 N10 -0.7(3) . . . . ?
 C111 C112 C113 C118 176.43(19) . . . . ?
 C112 C111 C114 C115 -179.65(16) . . . . ?
 C112 C111 C114 C116 58.8(2) . . . . ?
 C112 C111 C114 C117 -60.4(2) . . . . ?
 C112 C113 C118 C119 178.86(17) . . . . ?
 C112 C113 C118 C120 -61.5(2) . . . . ?
 C112 C113 C118 C121 56.8(2) . . . . ?
 C113 N10 C138 Na9 169.69(14) . . . . ?
 C113 N10 C138 C139 -114.6(2) . . . . ?
 C113 N10 C138 C143 76.4(2) . . . . ?
 C114 C111 C112 C113 175.51(19) . . . . ?
 C122 N9 C111 C112 -170.24(16) . . . . ?
 C122 N9 C111 C114 12.0(3) . . . . ?
 C122 C123 C124 Na7 -61.15(14) . . . . ?
 C122 C123 C124 C125 1.5(3) . . . . ?
 C122 C123 C128 C129 86.32(19) . . . . ?
 C122 C123 C128 C131 -148.31(16) . . . . ?
 C122 C127 C133 C134 -106.46(19) . . . . ?
 C122 C127 C133 C136 126.48(18) . . . . ?
 C123 C122 C127 Na7 66.18(14) . . . . ?
 C123 C122 C127 C126 1.9(2) . . . . ?
 C123 C122 C127 C133 -174.38(15) . . . . ?
 C123 C124 C125 Na7 -66.63(16) . . . . ?
 C123 C124 C125 C126 1.9(3) . . . . ?
 C123 C128 C129 C130 -148.51(16) . . . . ?
 C123 C128 C131 C132 61.1(2) . . . . ?
 C124 C123 C128 C129 -96.24(19) . . . . ?
 C124 C123 C128 C131 29.1(2) . . . . ?
 C124 C125 C126 Na7 -70.47(16) . . . . ?
 C124 C125 C126 C127 -3.4(3) . . . . ?
 C125 C126 C127 Na7 -65.41(16) . . . . ?
 C125 C126 C127 C122 1.5(3) . . . . ?
 C125 C126 C127 C133 177.86(16) . . . . ?
 C126 C127 C133 C134 77.3(2) . . . . ?
 C126 C127 C133 C136 -49.7(2) . . . . ?
 C127 C122 C123 Na7 -63.84(14) . . . . ?
 C127 C122 C123 C124 -3.4(2) . . . . ?
 C127 C122 C123 C128 174.12(15) . . . . ?
 C127 C133 C134 C135 -61.0(2) . . . . ?
 C127 C133 C136 C137 -162.08(18) . . . . ?
 C128 C123 C124 Na7 121.36(15) . . . . ?
 C128 C123 C124 C125 -176.00(16) . . . . ?
 C129 C128 C131 C132 -171.54(15) . . . . ?
 C131 C128 C129 C130 83.95(19) . . . . ?
 C134 C133 C136 C137 69.8(2) . . . . ?
 C136 C133 C134 C135 66.0(2) . . . . ?
 C138 N10 C113 C112 -167.86(17) . . . . ?
 C138 N10 C113 C118 15.4(3) . . . . ?
 C138 C139 C140 Na9 75.10(14) . . . . ?
 C138 C139 C140 C141 2.5(3) . . . . ?
 C138 C139 C144 C145 -144.32(17) . . . . ?
 C138 C139 C144 C147 88.4(2) . . . . ?
 C138 C143 C149 C150 81.9(2) . . . . ?
 C138 C143 C149 C152 -152.74(19) . . . . ?
 C139 C138 C143 C142 1.4(3) . . . . ?
 C139 C138 C143 C149 -178.71(16) . . . . ?
 C139 C140 C141 Na9 67.72(16) . . . . ?
 C139 C140 C141 C142 0.0(3) . . . . ?
 C139 C144 C145 C146 164.94(17) . . . . ?
 C139 C144 C147 C148 59.1(3) . . . . ?
 C140 C139 C144 C145 35.5(2) . . . . ?
 C140 C139 C144 C147 -91.8(2) . . . . ?
 C140 C141 C142 C143 -1.9(3) . . . . ?
 C141 C142 C143 C138 1.2(3) . . . . ?
 C141 C142 C143 C149 -178.75(18) . . . . ?
 C142 C143 C149 C150 -98.1(2) . . . . ?
 C142 C143 C149 C152 27.2(3) . . . . ?
 C143 C138 C139 Na9 68.17(15) . . . . ?
 C143 C138 C139 C140 -3.1(2) . . . . ?
 C143 C138 C139 C144 176.70(16) . . . . ?
 C143 C149 C150 C151 -159.3(2) . . . . ?
 C143 C149 C152 C153 61.6(3) . . . . ?
 C144 C139 C140 Na9 -104.75(15) . . . . ?
 C144 C139 C140 C141 -177.36(17) . . . . ?
 C145 C144 C147 C148 -68.0(3) . . . . ?
 C147 C144 C145 C146 -67.9(2) . . . . ?
 C150 C149 C152 C153 -172.2(2) . . . . ?
 C152 C149 C150 C151 72.9(3) . . . . ?
 C154 Si9 N11 Si10 -81.70(13) . . . . ?
 C154 Si9 N11 Na7 51.57(12) . . . . ?
 C154 Si9 N11 Na8 130.82(9) . . . . ?
 C155 Si9 N11 Si10 40.59(14) . . . . ?
 C155 Si9 N11 Na7 173.87(10) . . . . ?
 C155 Si9 N11 Na8 -106.89(10) . . . . ?
 C156 Si9 N11 Si10 159.11(11) . . . . ?
 C156 Si9 N11 Na7 -67.62(12) . . . . ?
 C156 Si9 N11 Na8 11.63(11) . . . . ?
 C157 Si10 N11 Si9 53.77(13) . . . . ?
 C157 Si10 N11 Na7 -86.75(10) . . . . ?
 C157 Si10 N11 Na8 -163.90(9) . . . . ?
 C158 Si10 N11 Si9 -69.06(13) . . . . ?
 C158 Si10 N11 Na7 150.42(8) . . . . ?
 C158 Si10 N11 Na8 73.27(12) . . . . ?
 C159 Si10 N11 Si9 171.52(10) . . . . ?
 C159 Si10 N11 Na7 31.00(9) . . . . ?
 C159 Si10 N11 Na8 -46.15(11) . . . . ?
 C160 Si11 N12 Si12 178.70(12) . . . . ?
 C160 Si11 N12 Na8 -41.47(13) . . . . ?
 C160 Si11 N12 Na9 37.41(11) . . . . ?
 C161 Si11 N12 Si12 -61.02(14) . . . . ?
 C161 Si11 N12 Na8 78.81(12) . . . . ?
 C161 Si11 N12 Na9 157.69(9) . . . . ?
 C162 Si11 N12 Si12 61.58(14) . . . . ?
 C162 Si11 N12 Na8 -158.59(10) . . . . ?
 C162 Si11 N12 Na9 -79.71(10) . . . . ?
 C163 Si12 N12 Si11 157.65(12) . . . . ?
 C163 Si12 N12 Na8 11.44(10) . . . . ?
 C163 Si12 N12 Na9 -67.73(11) . . . . ?
 C164 Si12 N12 Si11 38.62(15) . . . . ?
 C164 Si12 N12 Na8 -107.59(10) . . . . ?
 C164 Si12 N12 Na9 173.24(11) . . . . ?
 C165 Si12 N12 Si11 -83.58(13) . . . . ?
 C165 Si12 N12 Na8 130.21(8) . . . . ?
 C165 Si12 N12 Na9 51.04(12) . . . . ?

_shelx_res_file
;
TITL hasj231016a_a.res in P-1
    hasj231016a.res
    created by SHELXL-2019/3 at 15:40:22 on 24-Jun-2024
REM Old TITL hasj231016a in P-1
REM SHELXT solution in P-1: R1 0.132, Rweak 0.008, Alpha 0.044
REM <I/s> 0.000 for 0 systematic absences, Orientation as input
REM Formula found by SHELXT: C165 N11 O7 Na9 Mg3 Si12
CELL 1.54184 16.1046 19.7957 31.4472 77.931 86.206 81.731
ZERR 6 0.0003 0.0003 0.0004 0.001 0.001 0.001
LATT 1
SFAC C H Mg N Na O Si
UNIT 330 630 6 24 18 12 24

L.S. 30
PLAN  94
SIZE 0.085 0.167 0.37
TEMP -173.18(10)
CONF
FREE Si5 Na4
FREE Si5 Na5
FREE Si8 Na5
FREE Si8 Na6
FREE Na4 Na5
FREE Na5 Na6
FREE Mg2 Na6
FREE Mg2 Na4
FREE Mg2 C67
FREE Mg2 C83
FREE Si6 Na4
FREE Si6 Na5
FREE Si7 Na5
FREE Si7 Na6
FREE Si10 Na7
FREE Na7 Na8
FREE Na7 C159
FREE Si12 Na8
FREE Si12 Na9
FREE Na9 C160
FREE Si11 Na9
FREE Na8 C156
FREE Na8 C163
FREE Na8 Na9
FREE Si9 Na8
FREE Mg3 Na9
FREE Mg3 C122
FREE Mg3 C138
FREE Mg3 Na7
FREE Si1 Na1
FREE Si2 Na2
FREE Si3 Na3
FREE Si3 Na2
FREE Mg1 Na3
FREE Mg1 Na1
FREE Mg1 C12
FREE Mg1 C28
FREE Na1 C44
FREE Na2 C49
FREE Na2 Na1
FREE Na2 Na3
FREE Na2 C50
FREE Na3 C53
FREE Si4 Na3
FREE Si4 Na2
BOND
list 4
MORE -1
BOND $H
fmap 2 53
acta
OMIT -17 7 0
OMIT -17 7 2
OMIT 2 -2 6
OMIT 12 -2 28
OMIT 17 -4 2
OMIT 18 4 3
OMIT 19 6 4
REM <olex2.extras>
REM <HklSrc "%.\\hasj231016a.hkl">
REM </olex2.extras>

WGHT    0.036900    4.798100
FVAR       1.35575
SI1   7   -0.143081    0.144587    1.030714    11.00000    0.01738    0.02581 =
         0.03877   -0.01485   -0.00142   -0.00341
SI2   7   -0.159349    0.281011    1.056376    11.00000    0.01830    0.02117 =
         0.02304   -0.00594   -0.00054   -0.00254
SI3   7    0.037348    0.292345    0.888594    11.00000    0.02352    0.03359 =
         0.01992   -0.00280   -0.00537   -0.00328
SI4   7    0.043387    0.420265    0.925886    11.00000    0.02225    0.02302 =
         0.02214    0.00243    0.00487    0.00140
MG1   3    0.223103    0.183819    1.059860    11.00000    0.01401    0.02143 =
         0.01511    0.00043   -0.00232   -0.00252
NA1   5    0.030057    0.156275    1.066338    11.00000    0.01768    0.03057 =
         0.02337    0.00074   -0.00162   -0.00532
NA2   5    0.004231    0.266173    0.993108    11.00000    0.02082    0.04000 =
         0.02323    0.00620   -0.00052   -0.00779
NA3   5    0.172969    0.294115    0.971805    11.00000    0.01751    0.02943 =
         0.02058    0.00230   -0.00250   -0.00221
O1    6    0.140093    0.184881    1.017304    11.00000    0.02063    0.02344 =
         0.01860   -0.00611   -0.00128   -0.00290
O2    6    0.122123    0.247823    1.042148    11.00000    0.02007    0.02331 =
         0.01874   -0.00621   -0.00152   -0.00041
N1    4    0.243276    0.122284    1.119541    11.00000    0.01810    0.01836 =
         0.01445   -0.00195   -0.00058   -0.00237
N2    4    0.346035    0.193261    1.044923    11.00000    0.01402    0.01906 =
         0.01389   -0.00202   -0.00232   -0.00301
N3    4   -0.099833    0.213390    1.038978    11.00000    0.01352    0.02512 =
         0.02294   -0.00532   -0.00003   -0.00358
N4    4    0.055840    0.333060    0.928387    11.00000    0.01775    0.02618 =
         0.01996    0.00131   -0.00267    0.00038
C1    1    0.318758    0.104294    1.136821    11.00000    0.02228    0.01592 =
         0.01568   -0.00421   -0.00347    0.00023
C2    1    0.392120    0.124114    1.113507    11.00000    0.01660    0.02104 =
         0.01747   -0.00220   -0.00610   -0.00017
AFIX  43
H2    2    0.441584    0.107439    1.129437    11.00000   -1.20000
AFIX   0
C3    1    0.407941    0.163499    1.071486    11.00000    0.01549    0.01728 =
         0.01951   -0.00507   -0.00303   -0.00192
C4    1    0.335591    0.064062    1.184394    11.00000    0.02356    0.02237 =
         0.01501   -0.00136   -0.00373    0.00081
C5    1    0.259127    0.038137    1.211453    11.00000    0.02895    0.02868 =
         0.01501    0.00040   -0.00078   -0.00170
AFIX 137
H5A   2    0.215068    0.077591    1.212236    11.00000   -1.50000
H5B   2    0.275784    0.016570    1.241160    11.00000   -1.50000
H5C   2    0.237796    0.003726    1.198208    11.00000   -1.50000
AFIX   0
C6    1    0.369466    0.114627    1.208207    11.00000    0.02984    0.03028 =
         0.01778   -0.00578   -0.00694   -0.00083
AFIX 137
H6A   2    0.423418    0.126420    1.194575    11.00000   -1.50000
H6B   2    0.377209    0.092337    1.238837    11.00000   -1.50000
H6C   2    0.329269    0.157211    1.206320    11.00000   -1.50000
AFIX   0
C7    1    0.402630   -0.000278    1.184801    11.00000    0.02935    0.02379 =
         0.02158    0.00085   -0.00487    0.00377
AFIX 137
H7A   2    0.383134   -0.031643    1.168427    11.00000   -1.50000
H7B   2    0.411984   -0.024815    1.214906    11.00000   -1.50000
H7C   2    0.455291    0.014815    1.171329    11.00000   -1.50000
AFIX   0
C8    1    0.503959    0.165061    1.060301    11.00000    0.01398    0.02444 =
         0.02104   -0.00402   -0.00281   -0.00159
C9    1    0.527007    0.205327    1.014748    11.00000    0.01627    0.03095 =
         0.02493   -0.00522    0.00041   -0.00543
AFIX 137
H9A   2    0.501776    0.187061    0.992711    11.00000   -1.50000
H9B   2    0.588195    0.199721    1.010190    11.00000   -1.50000
H9C   2    0.505745    0.254872    1.012298    11.00000   -1.50000
AFIX   0
C10   1    0.543372    0.196928    1.093558    11.00000    0.01986    0.03045 =
         0.02657   -0.00529   -0.00606   -0.00571
AFIX 137
H10A  2    0.515468    0.244498    1.092893    11.00000   -1.50000
H10B  2    0.603313    0.197985    1.086167    11.00000   -1.50000
H10C  2    0.536406    0.168573    1.122770    11.00000   -1.50000
AFIX   0
C11   1    0.545666    0.088867    1.063141    11.00000    0.01805    0.02884 =
         0.02909   -0.00638   -0.00252    0.00084
AFIX 137
H11A  2    0.540582    0.062953    1.093161    11.00000   -1.50000
H11B  2    0.605170    0.088398    1.054196    11.00000   -1.50000
H11C  2    0.517661    0.066995    1.043866    11.00000   -1.50000
AFIX   0
C12   1    0.165468    0.097558    1.134524    11.00000    0.01679    0.02115 =
         0.01252    0.00045   -0.00175   -0.00130
C13   1    0.099090    0.143964    1.148544    11.00000    0.02179    0.02166 =
         0.01414   -0.00057    0.00004   -0.00240
C14   1    0.019340    0.122425    1.156245    11.00000    0.01918    0.02529 =
         0.01903   -0.00046    0.00145   -0.00076
AFIX  43
H14   2   -0.025421    0.152175    1.166717    11.00000   -1.20000
AFIX   0
C15   1    0.004311    0.058668    1.148919    11.00000    0.02199    0.02862 =
         0.02364    0.00123    0.00063   -0.00793
AFIX  43
H15   2   -0.050576    0.045603    1.153595    11.00000   -1.20000
AFIX   0
C16   1    0.069965    0.013824    1.134679    11.00000    0.02699    0.02192 =
         0.02014   -0.00075   -0.00205   -0.00672
AFIX  43
H16   2    0.059202   -0.029709    1.129594    11.00000   -1.20000
AFIX   0
C17   1    0.150889    0.031522    1.127766    11.00000    0.02443    0.01960 =
         0.01414    0.00048   -0.00178   -0.00205
C18   1    0.111975    0.215877    1.155336    11.00000    0.01986    0.02193 =
         0.01971   -0.00426    0.00195   -0.00177
AFIX  13
H18   2    0.162291    0.229639    1.136975    11.00000   -1.20000
AFIX   0
C19   1    0.037222    0.271364    1.139789    11.00000    0.02840    0.02252 =
         0.02450   -0.00535   -0.00176    0.00086
AFIX  23
H19A  2    0.018830    0.263747    1.111935    11.00000   -1.20000
H19B  2   -0.010087    0.265276    1.161389    11.00000   -1.20000
AFIX   0
C20   1    0.057083    0.345923    1.133325    11.00000    0.03329    0.02336 =
         0.04791   -0.00589   -0.00548    0.00371
AFIX 137
H20A  2    0.101783    0.353236    1.110804    11.00000   -1.50000
H20B  2    0.075596    0.353925    1.160713    11.00000   -1.50000
H20C  2    0.006638    0.378539    1.124303    11.00000   -1.50000
AFIX   0
C21   1    0.130813    0.215164    1.202731    11.00000    0.02785    0.02518 =
         0.02336   -0.00557   -0.00398   -0.00118
AFIX  23
H21A  2    0.185920    0.186778    1.209486    11.00000   -1.20000
H21B  2    0.135667    0.263383    1.205401    11.00000   -1.20000
AFIX   0
C22   1    0.065737    0.186775    1.236447    11.00000    0.04113    0.05165 =
         0.01823   -0.00716    0.00028   -0.00913
AFIX 137
H22A  2    0.010017    0.211925    1.228841    11.00000   -1.50000
H22B  2    0.079314    0.193048    1.265177    11.00000   -1.50000
H22C  2    0.065932    0.137054    1.237054    11.00000   -1.50000
AFIX   0
C23   1    0.222691   -0.018189    1.112524    11.00000    0.02645    0.02032 =
         0.01782   -0.00403    0.00017   -0.00325
AFIX  13
H23   2    0.274606   -0.012442    1.126438    11.00000   -1.20000
AFIX   0
C24   1    0.238611    0.001496    1.062646    11.00000    0.02942    0.02144 =
         0.01864   -0.00406    0.00070   -0.00310
AFIX  23
H24A  2    0.199137   -0.019429    1.048054    11.00000   -1.20000
H24B  2    0.227086    0.052763    1.053133    11.00000   -1.20000
AFIX   0
C25   1    0.328174   -0.023120    1.048532    11.00000    0.02922    0.03125 =
         0.02479   -0.00517    0.00248   -0.00497
AFIX 137
H25A  2    0.334120   -0.012025    1.016708    11.00000   -1.50000
H25B  2    0.340716   -0.073616    1.058869    11.00000   -1.50000
H25C  2    0.367328    0.000437    1.060935    11.00000   -1.50000
AFIX   0
C26   1    0.210711   -0.095691    1.125717    11.00000    0.03876    0.02027 =
         0.02753   -0.00426    0.00544   -0.00368
AFIX  23
H26A  2    0.158103   -0.102151    1.113379    11.00000   -1.20000
H26B  2    0.257595   -0.123418    1.112456    11.00000   -1.20000
AFIX   0
C27   1    0.206861   -0.124573    1.174606    11.00000    0.04551    0.02343 =
         0.02965    0.00304    0.00648   -0.00066
AFIX 137
H27A  2    0.197967   -0.173634    1.180009    11.00000   -1.50000
H27B  2    0.160358   -0.097874    1.188173    11.00000   -1.50000
H27C  2    0.259784   -0.120775    1.187060    11.00000   -1.50000
AFIX   0
C28   1    0.349840    0.242411    1.004810    11.00000    0.01014    0.02127 =
         0.01754   -0.00164   -0.00090   -0.00191
C29   1    0.351483    0.313787    1.005503    11.00000    0.01567    0.02172 =
         0.01960   -0.00367   -0.00112   -0.00521
C30   1    0.341534    0.362446    0.966719    11.00000    0.02232    0.01924 =
         0.02409   -0.00050   -0.00356   -0.00516
AFIX  43
H30   2    0.341460    0.410379    0.966917    11.00000   -1.20000
AFIX   0
C31   1    0.331699    0.342727    0.927679    11.00000    0.02285    0.02555 =
         0.01889    0.00398   -0.00309   -0.00530
AFIX  43
H31   2    0.325890    0.376836    0.901488    11.00000   -1.20000
AFIX   0
C32   1    0.330400    0.273362    0.927090    11.00000    0.01993    0.02773 =
         0.01669   -0.00333   -0.00050   -0.00580
AFIX  43
H32   2    0.324378    0.260139    0.900221    11.00000   -1.20000
AFIX   0
C33   1    0.337792    0.221946    0.965366    11.00000    0.01422    0.02278 =
         0.01612   -0.00340   -0.00108   -0.00237
C34   1    0.364961    0.336404    1.047835    11.00000    0.02325    0.02114 =
         0.02235   -0.00524   -0.00256   -0.00484
AFIX  13
H34   2    0.402808    0.297657    1.065479    11.00000   -1.20000
AFIX   0
C35   1    0.282523    0.346023    1.075040    11.00000    0.02840    0.03229 =
         0.02788   -0.01279    0.00168   -0.00747
AFIX  23
H35A  2    0.251447    0.392597    1.063779    11.00000   -1.20000
H35B  2    0.247120    0.310608    1.071766    11.00000   -1.20000
AFIX   0
C36   1    0.298054    0.339221    1.123426    11.00000    0.04684    0.08651 =
         0.02990   -0.02469    0.00772   -0.02433
AFIX 137
H36A  2    0.332164    0.374784    1.126886    11.00000   -1.50000
H36B  2    0.327761    0.292819    1.134880    11.00000   -1.50000
H36C  2    0.244164    0.345711    1.139438    11.00000   -1.50000
AFIX   0
C37   1    0.408906    0.402328    1.041163    11.00000    0.03091    0.02469 =
         0.03009   -0.00831   -0.00402   -0.00837
AFIX  23
H37A  2    0.372866    0.441471    1.023464    11.00000   -1.20000
H37B  2    0.413499    0.414141    1.069917    11.00000   -1.20000
AFIX   0
C38   1    0.496363    0.396474    1.019111    11.00000    0.03130    0.03150 =
         0.03437   -0.00527   -0.00322   -0.01447
AFIX 137
H38A  2    0.492357    0.387919    0.989772    11.00000   -1.50000
H38B  2    0.532808    0.357764    1.036190    11.00000   -1.50000
H38C  2    0.520007    0.439984    1.017228    11.00000   -1.50000
AFIX   0
C39   1    0.330702    0.146641    0.963330    11.00000    0.02216    0.02202 =
         0.01585   -0.00479   -0.00126   -0.00413
AFIX  13
H39   2    0.312055    0.123495    0.993109    11.00000   -1.20000
AFIX   0
C40   1    0.262544    0.142415    0.932308    11.00000    0.02284    0.02625 =
         0.02076   -0.00697   -0.00261   -0.00394
AFIX  23
H40A  2    0.213435    0.177173    0.936222    11.00000   -1.20000
H40B  2    0.284525    0.154985    0.901946    11.00000   -1.20000
AFIX   0
C41   1    0.233868    0.071199    0.939231    11.00000    0.05118    0.03187 =
         0.04101   -0.00441   -0.02284   -0.01492
AFIX 137
H41A  2    0.189966    0.072398    0.918841    11.00000   -1.50000
H41B  2    0.211499    0.058426    0.969143    11.00000   -1.50000
H41C  2    0.281581    0.036692    0.934190    11.00000   -1.50000
AFIX   0
C42   1    0.415753    0.105172    0.952554    11.00000    0.02659    0.02416 =
         0.02432   -0.00727   -0.00414    0.00117
AFIX  23
H42A  2    0.453243    0.100538    0.977003    11.00000   -1.20000
H42B  2    0.405915    0.057651    0.950721    11.00000   -1.20000
AFIX   0
C43   1    0.461202    0.136646    0.910567    11.00000    0.02480    0.04068 =
         0.02785   -0.01093    0.00143    0.00083
AFIX 137
H43A  2    0.424644    0.142176    0.886028    11.00000   -1.50000
H43B  2    0.512754    0.105708    0.905952    11.00000   -1.50000
H43C  2    0.475409    0.182277    0.912747    11.00000   -1.50000
AFIX   0
C44   1   -0.057380    0.071019    1.023561    11.00000    0.03085    0.03175 =
         0.05482   -0.02091   -0.00123   -0.00123
AFIX 137
H44A  2   -0.030345    0.051721    1.051317    11.00000   -1.50000
H44B  2   -0.015535    0.088901    1.001622    11.00000   -1.50000
H44C  2   -0.081958    0.034406    1.014046    11.00000   -1.50000
AFIX   0
C45   1   -0.212062    0.106966    1.078199    11.00000    0.02479    0.02788 =
         0.06440   -0.00997    0.00658   -0.01076
AFIX 137
H45A  2   -0.179817    0.094643    1.104717    11.00000   -1.50000
H45B  2   -0.231637    0.065159    1.072523    11.00000   -1.50000
H45C  2   -0.260500    0.141588    1.081978    11.00000   -1.50000
AFIX   0
C46   1   -0.208379    0.162532    0.981147    11.00000    0.02821    0.05276 =
         0.05583   -0.03319   -0.01104   -0.00074
AFIX 137
H46A  2   -0.252650    0.201545    0.982745    11.00000   -1.50000
H46B  2   -0.233903    0.120965    0.979906    11.00000   -1.50000
H46C  2   -0.172597    0.174433    0.954970    11.00000   -1.50000
AFIX   0
C47   1   -0.188876    0.262416    1.116352    11.00000    0.02671    0.03142 =
         0.02858   -0.00869    0.00484   -0.00277
AFIX 137
H47A  2   -0.231980    0.231054    1.121898    11.00000   -1.50000
H47B  2   -0.210839    0.306181    1.125477    11.00000   -1.50000
H47C  2   -0.139146    0.240357    1.132832    11.00000   -1.50000
AFIX   0
C48   1   -0.261603    0.312187    1.027416    11.00000    0.02541    0.03528 =
         0.04429   -0.01743   -0.01075    0.00495
AFIX 137
H48A  2   -0.249751    0.325139    0.996017    11.00000   -1.50000
H48B  2   -0.290852    0.352797    1.037974    11.00000   -1.50000
H48C  2   -0.297071    0.274742    1.033284    11.00000   -1.50000
AFIX   0
C49   1   -0.101312    0.359351    1.046034    11.00000    0.03724    0.02450 =
         0.02750   -0.00340   -0.00324   -0.00741
AFIX 137
H49A  2   -0.044584    0.345494    1.057069    11.00000   -1.50000
H49B  2   -0.131422    0.394893    1.060962    11.00000   -1.50000
H49C  2   -0.097746    0.378412    1.014691    11.00000   -1.50000
AFIX   0
C50   1    0.020362    0.199361    0.912478    11.00000    0.03541    0.03752 =
         0.03510   -0.00930    0.00085   -0.01229
AFIX 137
H50A  2    0.066570    0.176689    0.931408    11.00000   -1.50000
H50B  2    0.018562    0.174130    0.888929    11.00000   -1.50000
H50C  2   -0.032860    0.199011    0.929491    11.00000   -1.50000
AFIX   0
C51   1   -0.059385    0.332267    0.857175    11.00000    0.04860    0.06425 =
         0.04756   -0.01389   -0.02783    0.00449
AFIX 137
H51A  2   -0.107948    0.335839    0.877457    11.00000   -1.50000
H51B  2   -0.069137    0.302867    0.836988    11.00000   -1.50000
H51C  2   -0.051378    0.378858    0.840741    11.00000   -1.50000
AFIX   0
C52   1    0.125609    0.287741    0.846402    11.00000    0.04920    0.04605 =
         0.02454   -0.00889    0.00587   -0.01282
AFIX 137
H52A  2    0.130850    0.334732    0.829714    11.00000   -1.50000
H52B  2    0.113612    0.258270    0.826712    11.00000   -1.50000
H52C  2    0.178254    0.267828    0.860844    11.00000   -1.50000
AFIX   0
C53   1    0.089891    0.437572    0.975628    11.00000    0.02920    0.02649 =
         0.03832   -0.00874    0.00476   -0.00554
AFIX 137
H53A  2    0.151265    0.428198    0.973193    11.00000   -1.50000
H53B  2    0.069449    0.407103    1.001733    11.00000   -1.50000
H53C  2    0.073053    0.486380    0.977729    11.00000   -1.50000
AFIX   0
C54   1   -0.068661    0.464158    0.923031    11.00000    0.02657    0.03886 =
         0.03066    0.00240    0.00285    0.00792
AFIX 137
H54A  2   -0.088040    0.469673    0.893457    11.00000   -1.50000
H54B  2   -0.071821    0.510078    0.930572    11.00000   -1.50000
H54C  2   -0.104344    0.435529    0.943580    11.00000   -1.50000
AFIX   0
C55   1    0.101997    0.469872    0.878596    11.00000    0.04272    0.02946 =
         0.03974    0.00456    0.01855    0.00120
AFIX 137
H55A  2    0.161071    0.449236    0.878460    11.00000   -1.50000
H55B  2    0.098196    0.518653    0.881317    11.00000   -1.50000
H55C  2    0.077264    0.467578    0.851369    11.00000   -1.50000
AFIX   0

SI5   7    0.152350    0.519273    0.692437    11.00000    0.01665    0.03740 =
         0.02293   -0.00210   -0.00382   -0.00601
SI6   7    0.167604    0.654911    0.716788    11.00000    0.02577    0.03854 =
         0.02096   -0.00966   -0.00328    0.00789
SI7   7    0.403409    0.586798    0.551236    11.00000    0.02568    0.03094 =
         0.01517   -0.00397   -0.00084   -0.00882
SI8   7    0.356594    0.728471    0.571097    11.00000    0.02407    0.02390 =
         0.02428    0.00277   -0.00850   -0.00657
MG2   3    0.531129    0.520800    0.733085    11.00000    0.01380    0.02129 =
         0.01540   -0.00018   -0.00234   -0.00284
NA4   5    0.330048    0.530265    0.738871    11.00000    0.01683    0.06367 =
         0.01975    0.00728   -0.00238   -0.00784
NA5   5    0.324203    0.589433    0.649703    11.00000    0.01990    0.05418 =
         0.02180    0.00884    0.00243   -0.00309
NA6   5    0.494305    0.624413    0.638669    11.00000    0.02133    0.03315 =
         0.02000    0.00295   -0.00536   -0.00827
O3    6    0.447313    0.523780    0.690355    11.00000    0.02045    0.02124 =
         0.02049   -0.00547   -0.00355   -0.00348
O4    6    0.440706    0.592453    0.709461    11.00000    0.02293    0.01879 =
         0.02150   -0.00415   -0.00141   -0.00075
N5    4    0.541310    0.459718    0.793727    11.00000    0.01529    0.01889 =
         0.01607   -0.00204   -0.00010   -0.00382
N6    4    0.655576    0.529854    0.725687    11.00000    0.01403    0.02054 =
         0.01708   -0.00138   -0.00131   -0.00391
N7    4    0.209279    0.580465    0.700397    11.00000    0.01432    0.03385 =
         0.01957   -0.00506    0.00034   -0.00097
N8    4    0.391636    0.642671    0.585681    11.00000    0.02005    0.02754 =
         0.01477    0.00002   -0.00322   -0.00560
C56   1    0.613219    0.437388    0.814263    11.00000    0.02014    0.01957 =
         0.01557   -0.00212   -0.00333   -0.00230
C57   1    0.689638    0.458597    0.795540    11.00000    0.01439    0.02923 =
         0.01939   -0.00035   -0.00548   -0.00229
AFIX  43
H57   2    0.736011    0.440747    0.813631    11.00000   -1.20000
AFIX   0
C58   1    0.711737    0.500818    0.755527    11.00000    0.01406    0.02299 =
         0.02036   -0.00457   -0.00209   -0.00294
C59   1    0.622383    0.389247    0.860326    11.00000    0.02130    0.02805 =
         0.01714    0.00172   -0.00432   -0.00478
C60   1    0.543435    0.358482    0.881040    11.00000    0.02297    0.02908 =
         0.01695    0.00308   -0.00142   -0.00502
AFIX 137
H60A  2    0.555642    0.330981    0.910204    11.00000   -1.50000
H60B  2    0.526357    0.328459    0.862977    11.00000   -1.50000
H60C  2    0.497934    0.396375    0.883156    11.00000   -1.50000
AFIX   0
C61   1    0.648838    0.432941    0.891204    11.00000    0.03696    0.04531 =
         0.01993   -0.00130   -0.00678   -0.01501
AFIX 137
H61A  2    0.702646    0.449122    0.880696    11.00000   -1.50000
H61B  2    0.654683    0.404209    0.920546    11.00000   -1.50000
H61C  2    0.605975    0.473223    0.891966    11.00000   -1.50000
AFIX   0
C62   1    0.690429    0.326537    0.858434    11.00000    0.02328    0.03477 =
         0.03065    0.00844   -0.00318    0.00001
AFIX 137
H62A  2    0.674439    0.299769    0.838065    11.00000   -1.50000
H62B  2    0.695904    0.296671    0.887458    11.00000   -1.50000
H62C  2    0.744204    0.343304    0.848575    11.00000   -1.50000
AFIX   0
C63   1    0.808178    0.504702    0.749869    11.00000    0.01269    0.03021 =
         0.02070   -0.00150   -0.00268   -0.00454
C64   1    0.837431    0.552288    0.708142    11.00000    0.01667    0.03670 =
         0.02370   -0.00058    0.00000   -0.00843
AFIX 137
H64A  2    0.820647    0.536859    0.682711    11.00000   -1.50000
H64B  2    0.898688    0.549970    0.707472    11.00000   -1.50000
H64C  2    0.811618    0.600392    0.707625    11.00000   -1.50000
AFIX   0
C65   1    0.838647    0.530680    0.788321    11.00000    0.01984    0.04064 =
         0.02533   -0.00634   -0.00370   -0.00952
AFIX 137
H65A  2    0.808559    0.576998    0.789455    11.00000   -1.50000
H65B  2    0.899050    0.533332    0.784378    11.00000   -1.50000
H65C  2    0.827695    0.498215    0.815563    11.00000   -1.50000
AFIX   0
C66   1    0.851309    0.430222    0.749246    11.00000    0.01770    0.03550 =
         0.02661   -0.00361   -0.00145   -0.00094
AFIX 137
H66A  2    0.841447    0.399818    0.777463    11.00000   -1.50000
H66B  2    0.911809    0.430800    0.743605    11.00000   -1.50000
H66C  2    0.828113    0.412660    0.726273    11.00000   -1.50000
AFIX   0
C67   1    0.459423    0.441858    0.805761    11.00000    0.01579    0.01871 =
         0.01275    0.00094   -0.00220   -0.00197
C68   1    0.399059    0.489416    0.823144    11.00000    0.01968    0.02107 =
         0.01389   -0.00155   -0.00102   -0.00169
C69   1    0.314388    0.479083    0.824725    11.00000    0.01893    0.02554 =
         0.01444   -0.00061    0.00078    0.00020
AFIX  43
H69   2    0.272830    0.511167    0.835451    11.00000   -1.20000
AFIX   0
C70   1    0.290258    0.422927    0.810927    11.00000    0.01546    0.02865 =
         0.01855    0.00080    0.00020   -0.00486
AFIX  43
H70   2    0.232520    0.417437    0.811570    11.00000   -1.20000
AFIX   0
C71   1    0.350583    0.374736    0.796173    11.00000    0.02261    0.02285 =
         0.01949   -0.00138   -0.00196   -0.00760
AFIX  43
H71   2    0.333694    0.335361    0.787968    11.00000   -1.20000
AFIX   0
C72   1    0.435272    0.382961    0.793163    11.00000    0.01755    0.01868 =
         0.01536    0.00055   -0.00088   -0.00215
C73   1    0.424459    0.549387    0.840645    11.00000    0.02410    0.02759 =
         0.02409   -0.01112   -0.00154   -0.00030
AFIX  13
H73   2    0.485549    0.550525    0.832910    11.00000   -1.20000
AFIX   0
C74   1    0.378560    0.620403    0.818798    11.00000    0.03006    0.02387 =
         0.02566   -0.00566    0.00346   -0.00411
AFIX  23
H74A  2    0.390682    0.627508    0.787016    11.00000   -1.20000
H74B  2    0.317311    0.619782    0.823814    11.00000   -1.20000
AFIX   0
C75   1    0.403202    0.681835    0.835372    11.00000    0.04094    0.03058 =
         0.04188   -0.01684    0.01119   -0.01021
AFIX 137
H75A  2    0.378776    0.725646    0.817103    11.00000   -1.50000
H75B  2    0.464505    0.679366    0.834129    11.00000   -1.50000
H75C  2    0.382116    0.679855    0.865503    11.00000   -1.50000
AFIX   0
C76   1    0.415421    0.536982    0.890966    11.00000    0.05416    0.03238 =
         0.02497   -0.01304   -0.01169    0.00584
AFIX  23
H76A  2    0.444834    0.490046    0.902935    11.00000   -1.20000
H76B  2    0.444904    0.571244    0.900775    11.00000   -1.20000
AFIX   0
C77   1    0.327052    0.542002    0.910635    11.00000    0.06787    0.02670 =
         0.01944   -0.00452    0.00348    0.00092
AFIX 137
H77A  2    0.295502    0.586897    0.897659    11.00000   -1.50000
H77B  2    0.329057    0.538293    0.942128    11.00000   -1.50000
H77C  2    0.299322    0.504068    0.904865    11.00000   -1.50000
AFIX   0
C78   1    0.501500    0.328442    0.778493    11.00000    0.02168    0.01833 =
         0.02119   -0.00431   -0.00196   -0.00284
AFIX  13
H78   2    0.554474    0.330685    0.792731    11.00000   -1.20000
AFIX   0
C79   1    0.479047    0.254040    0.795243    11.00000    0.03098    0.01939 =
         0.03056   -0.00208   -0.00193   -0.00330
AFIX  23
H79A  2    0.453057    0.250879    0.824895    11.00000   -1.20000
H79B  2    0.436968    0.245207    0.776197    11.00000   -1.20000
AFIX   0
C80   1    0.554516    0.197911    0.796542    11.00000    0.04289    0.02208 =
         0.04712   -0.00640   -0.00810    0.00280
AFIX 137
H80A  2    0.580624    0.200653    0.767291    11.00000   -1.50000
H80B  2    0.536217    0.151942    0.806741    11.00000   -1.50000
H80C  2    0.595342    0.204969    0.816432    11.00000   -1.50000
AFIX   0
C81   1    0.521581    0.343215    0.729031    11.00000    0.02641    0.02356 =
         0.02272   -0.00585    0.00029   -0.00060
AFIX  23
H81A  2    0.546648    0.387200    0.721169    11.00000   -1.20000
H81B  2    0.564490    0.305413    0.722318    11.00000   -1.20000
AFIX   0
C82   1    0.447362    0.349201    0.700521    11.00000    0.03362    0.03968 =
         0.02444   -0.00882   -0.00324   -0.00680
AFIX 137
H82A  2    0.467252    0.352906    0.670094    11.00000   -1.50000
H82B  2    0.408142    0.390816    0.703448    11.00000   -1.50000
H82C  2    0.418766    0.307747    0.709612    11.00000   -1.50000
AFIX   0
C83   1    0.665848    0.576977    0.685034    11.00000    0.01166    0.02448 =
         0.01855   -0.00120   -0.00229   -0.00434
C84   1    0.655760    0.649509    0.684368    11.00000    0.01780    0.02461 =
         0.02140   -0.00299   -0.00180   -0.00784
C85   1    0.648018    0.695368    0.644178    11.00000    0.02405    0.02248 =
         0.02555    0.00045   -0.00384   -0.00940
AFIX  43
H85   2    0.639442    0.744138    0.643262    11.00000   -1.20000
AFIX   0
C86   1    0.652531    0.671535    0.605491    11.00000    0.02412    0.03203 =
         0.01885    0.00332   -0.00281   -0.01012
AFIX  43
H86   2    0.646884    0.703676    0.578473    11.00000   -1.20000
AFIX   0
C87   1    0.665363    0.600352    0.606616    11.00000    0.02007    0.03423 =
         0.01792   -0.00407   -0.00035   -0.00614
AFIX  43
H87   2    0.669914    0.584300    0.580014    11.00000   -1.20000
AFIX   0
C88   1    0.671767    0.551660    0.645854    11.00000    0.01549    0.02670 =
         0.01980   -0.00354   -0.00227   -0.00256
C89   1    0.656695    0.677143    0.726231    11.00000    0.03139    0.02507 =
         0.02238   -0.00435   -0.00412   -0.00901
AFIX  13
H89   2    0.693709    0.641355    0.746395    11.00000   -1.20000
AFIX   0
C90   1    0.570338    0.685111    0.749808    11.00000    0.03160    0.02547 =
         0.02605   -0.00678   -0.00175   -0.00430
AFIX  23
H90A  2    0.548252    0.639811    0.755030    11.00000   -1.20000
H90B  2    0.577916    0.695834    0.778566    11.00000   -1.20000
AFIX   0
C91   1    0.504856    0.740994    0.726032    11.00000    0.03702    0.03369 =
         0.03711   -0.00594   -0.00309    0.00074
AFIX 137
H91A  2    0.499972    0.733367    0.696546    11.00000   -1.50000
H91B  2    0.521955    0.787045    0.724413    11.00000   -1.50000
H91C  2    0.450490    0.738542    0.741833    11.00000   -1.50000
AFIX   0
C92   1    0.695427    0.745442    0.719799    11.00000    0.04358    0.02934 =
         0.03247   -0.00763   -0.00671   -0.01439
AFIX  23
H92A  2    0.661109    0.781722    0.699183    11.00000   -1.20000
H92B  2    0.691778    0.760628    0.748005    11.00000   -1.20000
AFIX   0
C93   1    0.786371    0.741562    0.702915    11.00000    0.04537    0.04179 =
         0.03663   -0.00208   -0.00922   -0.02609
AFIX 137
H93A  2    0.791193    0.726146    0.675095    11.00000   -1.50000
H93B  2    0.821874    0.708324    0.724039    11.00000   -1.50000
H93C  2    0.804625    0.787716    0.698736    11.00000   -1.50000
AFIX   0
C94   1    0.685317    0.473703    0.645424    11.00000    0.02623    0.02775 =
         0.02218   -0.00726   -0.00240    0.00050
AFIX  13
H94   2    0.678959    0.449273    0.676450    11.00000   -1.20000
AFIX   0
C95   1    0.615422    0.454176    0.621459    11.00000    0.02432    0.02659 =
         0.03241   -0.00860    0.00067   -0.00294
AFIX  23
H95A  2    0.614114    0.482669    0.591559    11.00000   -1.20000
H95B  2    0.560951    0.466464    0.636358    11.00000   -1.20000
AFIX   0
C96   1    0.624115    0.377182    0.618629    11.00000    0.03602    0.03031 =
         0.03431   -0.01177    0.00389   -0.00566
AFIX 137
H96A  2    0.673116    0.366150    0.599890    11.00000   -1.50000
H96B  2    0.573473    0.367983    0.606377    11.00000   -1.50000
H96C  2    0.631321    0.348131    0.647808    11.00000   -1.50000
AFIX   0
C97   1    0.773985    0.446654    0.629839    11.00000    0.02847    0.03910 =
         0.02925   -0.00828   -0.00362    0.00219
AFIX  23
H97A  2    0.814911    0.457871    0.648599    11.00000   -1.20000
H97B  2    0.778983    0.395232    0.634406    11.00000   -1.20000
AFIX   0
C98   1    0.799058    0.474454    0.582940    11.00000    0.03417    0.05577 =
         0.03410   -0.00830    0.00107    0.00262
AFIX 137
H98A  2    0.754480    0.470964    0.564062    11.00000   -1.50000
H98B  2    0.851237    0.447057    0.574999    11.00000   -1.50000
H98C  2    0.807707    0.523357    0.579364    11.00000   -1.50000
AFIX   0
C99   1    0.223170    0.437197    0.685983    11.00000    0.03511    0.03682 =
         0.03795   -0.00977   -0.00568   -0.00743
AFIX 137
H99A  2    0.262846    0.447872    0.661292    11.00000   -1.50000
H99B  2    0.189209    0.402670    0.680723    11.00000   -1.50000
H99C  2    0.254260    0.418396    0.712580    11.00000   -1.50000
AFIX   0
C100  1    0.078286    0.490122    0.739331    11.00000    0.02183    0.06986 =
         0.04656    0.00660    0.00201   -0.01372
AFIX 137
H10D  2    0.109573    0.474668    0.766104    11.00000   -1.50000
H10E  2    0.051747    0.451465    0.733698    11.00000   -1.50000
H10F  2    0.034960    0.529047    0.742617    11.00000   -1.50000
AFIX   0
C101  1    0.087602    0.545983    0.642326    11.00000    0.04671    0.04894 =
         0.04008   -0.00538   -0.02148   -0.00868
AFIX 137
H10G  2    0.044622    0.585095    0.645705    11.00000   -1.50000
H10H  2    0.060444    0.506547    0.638461    11.00000   -1.50000
H10I  2    0.124112    0.560178    0.616786    11.00000   -1.50000
AFIX   0
C102  1    0.132316    0.641082    0.776184    11.00000    0.04387    0.06288 =
         0.02451   -0.01379   -0.00036    0.01416
AFIX 137
H10J  2    0.082845    0.616456    0.780654    11.00000   -1.50000
H10K  2    0.118071    0.686341    0.784710    11.00000   -1.50000
H10L  2    0.177747    0.613284    0.793963    11.00000   -1.50000
AFIX   0
C103  1    0.073576    0.704850    0.686046    11.00000    0.03721    0.05971 =
         0.03167   -0.01341   -0.00602    0.01866
AFIX 137
H10M  2    0.086540    0.710959    0.654694    11.00000   -1.50000
H10N  2    0.059950    0.750626    0.693932    11.00000   -1.50000
H10O  2    0.025458    0.678871    0.693562    11.00000   -1.50000
AFIX   0
C104  1    0.248111    0.716809    0.710146    11.00000    0.05412    0.03254 =
         0.04233   -0.01134   -0.01292    0.00265
AFIX 137
H10P  2    0.299133    0.692961    0.724893    11.00000   -1.50000
H10Q  2    0.225598    0.757055    0.722960    11.00000   -1.50000
H10R  2    0.261536    0.732652    0.679125    11.00000   -1.50000
AFIX   0
C105  1    0.396255    0.495451    0.583039    11.00000    0.03711    0.03065 =
         0.02597   -0.00883    0.00139   -0.00979
AFIX 137
H10S  2    0.429989    0.486541    0.608936    11.00000   -1.50000
H10T  2    0.417506    0.461793    0.564751    11.00000   -1.50000
H10U  2    0.337559    0.490650    0.591922    11.00000   -1.50000
AFIX   0
C106  1    0.321516    0.601533    0.509047    11.00000    0.04827    0.04984 =
         0.02591   -0.00621   -0.01312   -0.01536
AFIX 137
H10V  2    0.265585    0.602512    0.523405    11.00000   -1.50000
H10W  2    0.330847    0.563668    0.492864    11.00000   -1.50000
H10X  2    0.325483    0.646090    0.488909    11.00000   -1.50000
AFIX   0
C107  1    0.506880    0.588078    0.518961    11.00000    0.04219    0.04813 =
         0.02701   -0.01162    0.01008   -0.01303
AFIX 137
H     2    0.518569    0.546395    0.506220    11.00000   -1.50000
H10Y  2    0.551975    0.588703    0.538271    11.00000   -1.50000
H1AA  2    0.503651    0.629799    0.495686    11.00000   -1.50000
AFIX   0
C108  1    0.400275    0.776665    0.608186    11.00000    0.04923    0.02593 =
         0.05536   -0.00552   -0.02498   -0.00600
AFIX 137
H10Z  2    0.388645    0.754801    0.638539    11.00000   -1.50000
H1AB  2    0.373875    0.825313    0.602629    11.00000   -1.50000
H1AC  2    0.461083    0.775011    0.602730    11.00000   -1.50000
AFIX   0
C109  1    0.238563    0.746397    0.574303    11.00000    0.02834    0.03879 =
         0.03516   -0.00916   -0.00772    0.00205
AFIX 137
H10   2    0.215116    0.720983    0.555357    11.00000   -1.50000
H1AD  2    0.220776    0.796498    0.564839    11.00000   -1.50000
H1AE  2    0.218362    0.731040    0.604381    11.00000   -1.50000
AFIX   0
C110  1    0.386119    0.771257    0.513710    11.00000    0.03797    0.04687 =
         0.03951    0.01952   -0.01018   -0.01906
AFIX 137
H11D  2    0.445164    0.755454    0.507124    11.00000   -1.50000
H11E  2    0.377898    0.821991    0.510929    11.00000   -1.50000
H11F  2    0.350625    0.758538    0.493283    11.00000   -1.50000
AFIX   0

SI9   7    0.487520    0.890181    0.351279    11.00000    0.01961    0.03154 =
         0.01823   -0.00198   -0.00086   -0.00793
SI10  7    0.518959    0.994588    0.402746    11.00000    0.02167    0.02380 =
         0.01948   -0.00187    0.00170   -0.00117
SI11  7    0.753316    0.909292    0.219593    11.00000    0.02709    0.02785 =
         0.01423   -0.00483   -0.00008   -0.00763
SI12  7    0.714883    1.054138    0.239723    11.00000    0.01950    0.02345 =
         0.01697    0.00107   -0.00216   -0.00146
MG3   3    0.871034    0.852385    0.401290    11.00000    0.01635    0.02271 =
         0.01430    0.00083   -0.00308   -0.00321
NA7   5    0.670535    0.872226    0.411725    11.00000    0.01936    0.03232 =
         0.01864    0.00222   -0.00243   -0.00277
NA8   5    0.670297    0.942204    0.322967    11.00000    0.01964    0.03605 =
         0.01598    0.00116    0.00049   -0.00456
NA9   5    0.848050    0.917779    0.301044    11.00000    0.01948    0.03207 =
         0.01655   -0.00072   -0.00351   -0.00272
O5    6    0.783616    0.851571    0.361543    11.00000    0.02316    0.02010 =
         0.02070   -0.00412   -0.00374   -0.00540
O6    6    0.786322    0.925277    0.372964    11.00000    0.02255    0.01997 =
         0.02032   -0.00439   -0.00467   -0.00378
N9    4    0.877284    0.790255    0.461256    11.00000    0.01790    0.01891 =
         0.01406   -0.00064   -0.00097   -0.00530
N10   4    0.996773    0.853456    0.391603    11.00000    0.01747    0.02046 =
         0.01506    0.00049   -0.00211   -0.00179
N11   4    0.551903    0.932989    0.373076    11.00000    0.01733    0.02576 =
         0.01681   -0.00099   -0.00059   -0.00285
N12   4    0.740103    0.966674    0.253043    11.00000    0.02057    0.02457 =
         0.01261   -0.00067   -0.00392   -0.00281
C111  1    0.949370    0.765270    0.481160    11.00000    0.02041    0.02020 =
         0.01491   -0.00120   -0.00444   -0.00391
C112  1    1.027045    0.782490    0.461845    11.00000    0.01660    0.02580 =
         0.01805    0.00153   -0.00548   -0.00106
AFIX  43
H112  2    1.072882    0.762832    0.479998    11.00000   -1.20000
AFIX   0
C113  1    1.052197    0.822403    0.421560    11.00000    0.01765    0.02223 =
         0.01853   -0.00252   -0.00229   -0.00216
C114  1    0.958115    0.713492    0.526035    11.00000    0.02220    0.02760 =
         0.01844    0.00343   -0.00449   -0.00377
C115  1    0.875879    0.692165    0.548778    11.00000    0.02756    0.03431 =
         0.02001    0.00832   -0.00507   -0.01112
AFIX 137
H11G  2    0.839700    0.733602    0.554765    11.00000   -1.50000
H11H  2    0.888260    0.659150    0.576206    11.00000   -1.50000
H11I  2    0.847137    0.670115    0.529892    11.00000   -1.50000
AFIX   0
C116  1    1.001852    0.745100    0.557961    11.00000    0.02431    0.04303 =
         0.01807    0.00393   -0.00673   -0.00871
AFIX 137
H11J  2    1.057377    0.755183    0.545770    11.00000   -1.50000
H11K  2    1.008093    0.711866    0.585785    11.00000   -1.50000
H11L  2    0.967877    0.788336    0.562615    11.00000   -1.50000
AFIX   0
C117  1    1.012300    0.645900    0.518344    11.00000    0.03684    0.02839 =
         0.02952    0.00754   -0.00373    0.00276
AFIX 137
H11M  2    0.986026    0.626975    0.496957    11.00000   -1.50000
H11N  2    1.016823    0.611647    0.545812    11.00000   -1.50000
H11O  2    1.068460    0.656159    0.507381    11.00000   -1.50000
AFIX   0
C118  1    1.148488    0.828036    0.418125    11.00000    0.01782    0.03423 =
         0.02173    0.00289   -0.00269   -0.00458
C119  1    1.181033    0.869544    0.374822    11.00000    0.01692    0.04996 =
         0.02563    0.00537   -0.00151   -0.00967
AFIX 137
H11P  2    1.172673    0.846203    0.351157    11.00000   -1.50000
H11Q  2    1.240999    0.872132    0.376534    11.00000   -1.50000
H11R  2    1.150164    0.916745    0.369185    11.00000   -1.50000
AFIX   0
C120  1    1.167952    0.864963    0.454294    11.00000    0.02364    0.04154 =
         0.02783    0.00185   -0.00866   -0.01008
AFIX 137
H12A  2    1.132798    0.910306    0.451243    11.00000   -1.50000
H12B  2    1.227284    0.871808    0.451758    11.00000   -1.50000
H12C  2    1.156118    0.836198    0.482823    11.00000   -1.50000
AFIX   0
C121  1    1.200119    0.754877    0.425583    11.00000    0.01684    0.04319 =
         0.03155    0.00052   -0.00271    0.00324
AFIX 137
H12D  2    1.187327    0.729299    0.454939    11.00000   -1.50000
H12E  2    1.260132    0.759398    0.422457    11.00000   -1.50000
H12F  2    1.185688    0.729470    0.404089    11.00000   -1.50000
AFIX   0
C122  1    0.792993    0.786734    0.477980    11.00000    0.01780    0.02227 =
         0.01271    0.00277   -0.00440   -0.00599
C123  1    0.754726    0.838891    0.500485    11.00000    0.02056    0.02193 =
         0.01427    0.00135   -0.00294   -0.00561
C124  1    0.667883    0.844184    0.509220    11.00000    0.01942    0.02933 =
         0.01947    0.00015   -0.00093   -0.00486
AFIX  43
H124  2    0.641143    0.879568    0.523655    11.00000   -1.20000
AFIX   0
C125  1    0.620217    0.798690    0.497171    11.00000    0.01757    0.03516 =
         0.02260    0.00316   -0.00309   -0.00843
AFIX  43
H125  2    0.561137    0.803914    0.502576    11.00000   -1.20000
AFIX   0
C126  1    0.658862    0.745639    0.477252    11.00000    0.02540    0.02930 =
         0.02193    0.00270   -0.00650   -0.01392
AFIX  43
H126  2    0.626086    0.713227    0.470587    11.00000   -1.20000
AFIX   0
C127  1    0.745253    0.738625    0.466683    11.00000    0.02485    0.02287 =
         0.01645    0.00118   -0.00495   -0.00894
C128  1    0.807980    0.885780    0.516280    11.00000    0.01845    0.02433 =
         0.01634   -0.00411   -0.00148   -0.00527
AFIX  13
H128  2    0.863982    0.857677    0.523070    11.00000   -1.20000
AFIX   0
C129  1    0.824022    0.950639    0.481381    11.00000    0.02589    0.02511 =
         0.01940   -0.00449   -0.00185   -0.00736
AFIX  23
H12G  2    0.822078    0.940020    0.452094    11.00000   -1.20000
H12H  2    0.779096    0.989511    0.483938    11.00000   -1.20000
AFIX   0
C130  1    0.909087    0.972957    0.486400    11.00000    0.03619    0.03787 =
         0.02542   -0.00455   -0.00272   -0.02032
AFIX 137
H13A  2    0.914501    1.017233    0.466227    11.00000   -1.50000
H13B  2    0.953992    0.937191    0.479864    11.00000   -1.50000
H13C  2    0.913399    0.978779    0.516331    11.00000   -1.50000
AFIX   0
C131  1    0.772483    0.908870    0.558398    11.00000    0.02580    0.03215 =
         0.02046   -0.00847    0.00027   -0.00815
AFIX  23
H13D  2    0.808792    0.940755    0.565798    11.00000   -1.20000
H13E  2    0.715919    0.935402    0.552994    11.00000   -1.20000
AFIX   0
C132  1    0.766013    0.849112    0.597228    11.00000    0.03506    0.04241 =
         0.02031   -0.00666    0.00283   -0.01597
AFIX 137
H13F  2    0.729064    0.817766    0.590554    11.00000   -1.50000
H13G  2    0.742852    0.867792    0.622668    11.00000   -1.50000
H13H  2    0.821956    0.823296    0.603470    11.00000   -1.50000
AFIX   0
C133  1    0.786692    0.678377    0.446236    11.00000    0.03123    0.02278 =
         0.02303   -0.00251   -0.00613   -0.00963
AFIX  13
H133  2    0.848621    0.676423    0.448691    11.00000   -1.20000
AFIX   0
C134  1    0.770695    0.688506    0.397278    11.00000    0.04269    0.02458 =
         0.02479   -0.00473   -0.00807   -0.00897
AFIX  23
H13I  2    0.794594    0.730763    0.381925    11.00000   -1.20000
H13J  2    0.802423    0.648396    0.386474    11.00000   -1.20000
AFIX   0
C135  1    0.680547    0.695554    0.384340    11.00000    0.04889    0.03506 =
         0.03255   -0.00777   -0.01676   -0.00817
AFIX 137
H13K  2    0.679122    0.697694    0.352975    11.00000   -1.50000
H13L  2    0.649420    0.738303    0.391481    11.00000   -1.50000
H13M  2    0.654706    0.655231    0.400183    11.00000   -1.50000
AFIX   0
C136  1    0.762892    0.607802    0.472003    11.00000    0.03974    0.02368 =
         0.03179   -0.00063   -0.00737   -0.01156
AFIX  23
H13N  2    0.763337    0.607169    0.503550    11.00000   -1.20000
H13O  2    0.705146    0.603251    0.465046    11.00000   -1.20000
AFIX   0
C137  1    0.822517    0.545974    0.461697    11.00000    0.05996    0.02466 =
         0.05019   -0.00383   -0.00160   -0.01045
AFIX 137
H13P  2    0.819445    0.544480    0.430894    11.00000   -1.50000
H13Q  2    0.806521    0.502787    0.479741    11.00000   -1.50000
H13R  2    0.880018    0.550806    0.467814    11.00000   -1.50000
AFIX   0
C138  1    1.011933    0.884900    0.346957    11.00000    0.01348    0.02679 =
         0.01642    0.00067   -0.00280   -0.00274
C139  1    0.989591    0.957731    0.333132    11.00000    0.01682    0.02587 =
         0.01875    0.00123   -0.00298   -0.00596
C140  1    0.994976    0.986104    0.288517    11.00000    0.01943    0.03002 =
         0.02241    0.00582   -0.00363   -0.00480
AFIX  43
H140  2    0.982379    1.035086    0.278788    11.00000   -1.20000
AFIX   0
C141  1    1.018170    0.944599    0.258275    11.00000    0.02532    0.04302 =
         0.01775    0.00426    0.00006   -0.00164
AFIX  43
H141  2    1.021358    0.965081    0.228167    11.00000   -1.20000
AFIX   0
C142  1    1.036765    0.873074    0.271942    11.00000    0.02825    0.04119 =
         0.01775   -0.00416    0.00006    0.00268
AFIX  43
H142  2    1.051016    0.844803    0.250880    11.00000   -1.20000
AFIX   0
C143  1    1.034986    0.841764    0.315957    11.00000    0.01914    0.03093 =
         0.02069   -0.00277   -0.00096    0.00209
C144  1    0.960033    1.005670    0.364780    11.00000    0.02779    0.02221 =
         0.02101    0.00011   -0.00413   -0.00717
AFIX  13
H144  2    0.933089    0.976818    0.390491    11.00000   -1.20000
AFIX   0
C145  1    0.892028    1.065218    0.345479    11.00000    0.04211    0.02280 =
         0.03078   -0.00409   -0.01226   -0.00138
AFIX  23
H14A  2    0.918830    1.099458    0.323262    11.00000   -1.20000
H14B  2    0.851350    1.045868    0.330665    11.00000   -1.20000
AFIX   0
C146  1    0.844592    1.102852    0.379148    11.00000    0.05546    0.02945 =
         0.04034   -0.00927   -0.01054    0.00775
AFIX 137
H14C  2    0.801995    1.139443    0.364793    11.00000   -1.50000
H14D  2    0.884013    1.123840    0.393192    11.00000   -1.50000
H14E  2    0.817240    1.069493    0.401129    11.00000   -1.50000
AFIX   0
C147  1    1.033905    1.032616    0.381919    11.00000    0.04008    0.03536 =
         0.02509    0.00128   -0.01049   -0.01682
AFIX  23
H14F  2    1.011276    1.062881    0.402529    11.00000   -1.20000
H14G  2    1.070327    0.992305    0.398319    11.00000   -1.20000
AFIX   0
C148  1    1.087345    1.073304    0.346790    11.00000    0.06540    0.07394 =
         0.03661    0.00791   -0.01503   -0.05236
AFIX 137
H14H  2    1.110014    1.043955    0.326087    11.00000   -1.50000
H14I  2    1.133723    1.087216    0.360183    11.00000   -1.50000
H14J  2    1.052745    1.114971    0.331454    11.00000   -1.50000
AFIX   0
C149  1    1.057461    0.763085    0.330150    11.00000    0.02826    0.03143 =
         0.02348   -0.00634   -0.00048    0.00442
AFIX  13
H149  2    1.086593    0.754591    0.358263    11.00000   -1.20000
AFIX   0
C150  1    0.978387    0.726186    0.339346    11.00000    0.03311    0.02957 =
         0.05255   -0.01434   -0.00625    0.00276
AFIX  23
H15A  2    0.934378    0.755201    0.353552    11.00000   -1.20000
H15B  2    0.956939    0.721856    0.311384    11.00000   -1.20000
AFIX   0
C151  1    0.994803    0.653600    0.368484    11.00000    0.04062    0.03255 =
         0.11039    0.00236   -0.00021   -0.00179
AFIX 137
H15C  2    1.035820    0.623712    0.353821    11.00000   -1.50000
H15D  2    0.942193    0.633240    0.374211    11.00000   -1.50000
H15E  2    1.016897    0.657410    0.396064    11.00000   -1.50000
AFIX   0
C152  1    1.117937    0.729156    0.298281    11.00000    0.04959    0.04099 =
         0.03008   -0.00813    0.00134    0.01616
AFIX  23
H15F  2    1.125855    0.678103    0.309305    11.00000   -1.20000
H15G  2    1.090945    0.738092    0.269899    11.00000   -1.20000
AFIX   0
C153  1    1.203635    0.753543    0.290728    11.00000    0.04353    0.06992 =
         0.03665   -0.00390    0.01198    0.02117
AFIX 137
H15H  2    1.237507    0.728260    0.270522    11.00000   -1.50000
H15I  2    1.231664    0.744511    0.318468    11.00000   -1.50000
H15J  2    1.197177    0.803634    0.278307    11.00000   -1.50000
AFIX   0
C154  1    0.448439    0.814411    0.390310    11.00000    0.03168    0.03586 =
         0.03329   -0.00234    0.00034   -0.01264
AFIX 137
H15K  2    0.496398    0.782225    0.403283    11.00000   -1.50000
H15L  2    0.415782    0.790012    0.374619    11.00000   -1.50000
H15M  2    0.412815    0.831595    0.413321    11.00000   -1.50000
AFIX   0
C155  1    0.390248    0.946138    0.326870    11.00000    0.02781    0.04850 =
         0.03974    0.00168   -0.01232   -0.01075
AFIX 137
H15N  2    0.354439    0.962986    0.349935    11.00000   -1.50000
H15O  2    0.359305    0.918453    0.312617    11.00000   -1.50000
H15P  2    0.406581    0.985980    0.305405    11.00000   -1.50000
AFIX   0
C156  1    0.544969    0.853026    0.305252    11.00000    0.04065    0.05382 =
         0.02855   -0.01813    0.00477   -0.01808
AFIX 137
H15Q  2    0.557765    0.891190    0.281477    11.00000   -1.50000
H15R  2    0.509602    0.824101    0.294708    11.00000   -1.50000
H15S  2    0.597359    0.824499    0.315678    11.00000   -1.50000
AFIX   0
C157  1    0.445908    0.964518    0.450150    11.00000    0.03372    0.03276 =
         0.02776   -0.00358    0.01010   -0.00062
AFIX 137
H15T  2    0.393339    0.956405    0.439255    11.00000   -1.50000
H15U  2    0.434006    1.000393    0.467792    11.00000   -1.50000
H15V  2    0.472430    0.921135    0.468027    11.00000   -1.50000
AFIX   0
C158  1    0.463748    1.079610    0.371942    11.00000    0.03121    0.02885 =
         0.03304   -0.00141    0.00228    0.00070
AFIX 137
H15W  2    0.501997    1.100932    0.349171    11.00000   -1.50000
H15X  2    0.446499    1.111213    0.392045    11.00000   -1.50000
H15Y  2    0.414084    1.070823    0.358617    11.00000   -1.50000
AFIX   0
C159  1    0.611870    1.018292    0.427432    11.00000    0.03413    0.03090 =
         0.02665   -0.00896   -0.00134   -0.00413
AFIX 137
H15Z  2    0.635648    0.978430    0.449217    11.00000   -1.50000
H1AF  2    0.593558    1.058127    0.441342    11.00000   -1.50000
H1AG  2    0.654594    1.030615    0.404542    11.00000   -1.50000
AFIX   0
C160  1    0.783589    0.818197    0.252114    11.00000    0.06299    0.02981 =
         0.02677   -0.00908    0.00578   -0.00421
AFIX 137
H16A  2    0.840259    0.814195    0.262784    11.00000   -1.50000
H16B  2    0.782478    0.784310    0.233535    11.00000   -1.50000
H16C  2    0.743716    0.808887    0.276873    11.00000   -1.50000
AFIX   0
C161  1    0.659231    0.904927    0.188214    11.00000    0.03548    0.05834 =
         0.02753   -0.01645   -0.00274   -0.01758
AFIX 137
H16D  2    0.610008    0.900441    0.208146    11.00000   -1.50000
H16E  2    0.670087    0.864495    0.174255    11.00000   -1.50000
H16F  2    0.648649    0.947575    0.165914    11.00000   -1.50000
AFIX   0
C162  1    0.841302    0.923524    0.177307    11.00000    0.03628    0.04111 =
         0.02376   -0.01042    0.00404   -0.01113
AFIX 137
H16G  2    0.827688    0.968592    0.157535    11.00000   -1.50000
H16H  2    0.848363    0.886200    0.160712    11.00000   -1.50000
H16I  2    0.893528    0.923168    0.191724    11.00000   -1.50000
AFIX   0
C163  1    0.666867    1.088443    0.288804    11.00000    0.03219    0.02952 =
         0.03482   -0.00504    0.00812    0.00134
AFIX 137
H16J  2    0.611852    1.072618    0.296357    11.00000   -1.50000
H16L  2    0.660147    1.139506    0.282091    11.00000   -1.50000
H16K  2    0.703701    1.070994    0.313419    11.00000   -1.50000
AFIX   0
C164  1    0.635922    1.085472    0.196083    11.00000    0.04240    0.03589 =
         0.04203    0.00518   -0.02194   -0.00142
AFIX 137
H16M  2    0.660095    1.073887    0.168660    11.00000   -1.50000
H16N  2    0.621070    1.136093    0.192278    11.00000   -1.50000
H16O  2    0.585434    1.062772    0.204557    11.00000   -1.50000
AFIX   0
C165  1    0.806521    1.103488    0.220653    11.00000    0.03229    0.02831 =
         0.02955   -0.00068    0.00337   -0.00658
AFIX 137
H16P  2    0.848439    1.092162    0.243163    11.00000   -1.50000
H16Q  2    0.787057    1.153663    0.215033    11.00000   -1.50000
H16R  2    0.831768    1.090328    0.193836    11.00000   -1.50000
AFIX   0
HKLF 4


REM  hasj231016a_a.res in P-1
REM wR2 = 0.1045, GooF = S = 1.042, Restrained GooF = 1.042 for all data
REM R1 = 0.0412 for 31634 Fo > 4sig(Fo) and 0.0504 for all 37195 data
REM 1942 parameters refined using 0 restraints

END

WGHT      0.0368      4.8103

REM Highest difference peak  0.643,  deepest hole -0.377,  1-sigma level  0.048
Q1    1   0.8451  0.5018  0.6004  11.00000  0.05    0.64
Q2    1   0.7572  0.4741  0.5990  11.00000  0.05    0.56
Q3    1   0.5728  1.0017  0.4179  11.00000  0.05    0.35
Q4    1  -0.2195  0.2980  1.0392  11.00000  0.05    0.34
Q5    1  -0.1547  0.2398  1.0389  11.00000  0.05    0.34
Q6    1   0.3257  0.6247  0.6620  11.00000  0.05    0.33
Q7    1  -0.1065  0.1023  1.0211  11.00000  0.05    0.32
Q8    1   0.3723  0.6243  0.5634  11.00000  0.05    0.31
Q9    1   1.1007  0.8251  0.4200  11.00000  0.05    0.28
Q10   1   0.7594  0.5025  0.7537  11.00000  0.05    0.28
Q11   1   0.7020  0.8991  0.2011  11.00000  0.05    0.27
Q12   1   0.4598  0.1662  1.0677  11.00000  0.05    0.27
Q13   1   0.6050  0.5235  0.7251  11.00000  0.05    0.27
Q14   1   0.0332  0.2370  0.9012  11.00000  0.05    0.27
Q15   1   0.5075  0.9434  0.3804  11.00000  0.05    0.27
Q16   1   0.7146  0.8434  0.5002  11.00000  0.05    0.27
Q17   1   0.0189  0.3990  0.9024  11.00000  0.05    0.26
Q18   1   1.0024  0.9218  0.3405  11.00000  0.05    0.26
Q19   1   0.7932  0.8970  0.5379  11.00000  0.05    0.25
Q20   1   0.3722  0.7477  0.5983  11.00000  0.05    0.25
Q21   1   0.5366  0.9180  0.3643  11.00000  0.05    0.25
Q22   1   0.2877  0.1880  1.0622  11.00000  0.05    0.25
Q23   1   0.2421  0.1400  1.1030  11.00000  0.05    0.25
Q24   1   0.8824  0.8049  0.4465  11.00000  0.05    0.24
Q25   1   0.3938  0.7585  0.5839  11.00000  0.05    0.24
Q26   1   0.4283  0.4656  0.8181  11.00000  0.05    0.24
Q27   1   0.3276  0.3420  1.0594  11.00000  0.05    0.24
Q28   1   0.5189  0.1810  1.0780  11.00000  0.05    0.23
Q29   1  -0.0188  0.4527  0.9219  11.00000  0.05    0.23
Q30   1   0.6662  0.5621  0.6579  11.00000  0.05    0.23
Q31   1   0.3482  0.5891  0.5369  11.00000  0.05    0.23
Q32   1   0.3048  0.1413  0.9429  11.00000  0.05    0.23
Q33   1   0.2136  0.5451  0.6964  11.00000  0.05    0.23
Q34   1   0.4858  0.5735  0.7035  11.00000  0.05    0.23
Q35   1   0.7702  0.8621  0.5040  11.00000  0.05    0.22
Q36   1   0.3583  0.4814  0.8232  11.00000  0.05    0.22
Q37   1   0.2956  0.7388  0.5668  11.00000  0.05    0.22
Q38   1   0.3746  0.1345  0.9619  11.00000  0.05    0.22
Q39   1   0.9429  0.8560  0.3949  11.00000  0.05    0.22
Q40   1   0.7759  0.9534  0.2462  11.00000  0.05    0.22
Q41   1   1.1624  0.8396  0.4385  11.00000  0.05    0.22
Q42   1   0.7035  0.7383  0.4734  11.00000  0.05    0.22
Q43   1   0.1164  0.2156  1.1795  11.00000  0.05    0.22
Q44   1   0.0972  0.4292  0.9000  11.00000  0.05    0.22
Q45   1   1.0434  0.6385  0.3800  11.00000  0.05    0.22
Q46   1   1.1602  0.7985  0.4198  11.00000  0.05    0.21
Q47   1   0.2108 -0.0579  1.1203  11.00000  0.05    0.21
Q48   1   0.6823  0.7043  0.7218  11.00000  0.05    0.21
Q49   1  -0.0398  0.2033  1.0443  11.00000  0.05    0.21
Q50   1   0.9667  0.7364  0.5363  11.00000  0.05    0.21
Q51   1   0.6639  1.0620  0.2210  11.00000  0.05    0.21
Q52   1   0.3252  0.0820  1.1598  11.00000  0.05    0.21
Q53   1   0.8131  0.9174  0.1972  11.00000  0.05    0.21
Q54   1   0.5009  0.4999  0.6970  11.00000  0.05    0.21
Q55   1  -0.1324  0.2049  1.0278  11.00000  0.05    0.21
Q56   1   0.0569  0.4281  0.9631  11.00000  0.05    0.21
Q57   1  -0.1343  0.3283  1.0446  11.00000  0.05    0.21
Q58   1   0.2280  0.6873  0.7224  11.00000  0.05    0.21
Q59   1   0.1856  0.0037  1.1202  11.00000  0.05    0.21
Q60   1  -0.1669  0.1476  0.9948  11.00000  0.05    0.21
Q61   1   0.1716  0.2394  1.0511  11.00000  0.05    0.21
Q62   1   1.0169  0.7458  0.3373  11.00000  0.05    0.21
Q63   1   0.7734  0.7590  0.4797  11.00000  0.05    0.21
Q64   1   0.9915  0.6599  0.3380  11.00000  0.05    0.20
Q65   1   0.3014  0.0470  1.2002  11.00000  0.05    0.20
Q66   1   0.3837  0.3675  1.0414  11.00000  0.05    0.20
Q67   1   1.1594  0.8415  0.4014  11.00000  0.05    0.20
Q68   1   0.4367  0.9036  0.3351  11.00000  0.05    0.20
Q69   1   0.8947  0.7769  0.4593  11.00000  0.05    0.20
Q70   1  -0.0195  0.3053  0.8742  11.00000  0.05    0.20
Q71   1   0.1134  0.5265  0.6643  11.00000  0.05    0.20
Q72   1   0.3821  0.6593  0.5850  11.00000  0.05    0.20
Q73   1   0.3968  0.3796  0.7973  11.00000  0.05    0.20
Q74   1   0.9179  0.7009  0.5397  11.00000  0.05    0.19
Q75   1   0.7430  0.9973  0.2433  11.00000  0.05    0.19
Q76   1   0.6797  0.5198  0.7360  11.00000  0.05    0.19
Q77   1   0.2537  0.5760  0.6928  11.00000  0.05    0.19
Q78   1  -0.0061  0.3323  0.8622  11.00000  0.05    0.19
Q79   1   0.5193  0.1286  1.0629  11.00000  0.05    0.19
Q80   1   0.1827  0.5751  0.6847  11.00000  0.05    0.19
Q81   1   0.3368  0.1800  0.9625  11.00000  0.05    0.19
Q82   1   0.0574  0.3172  0.9258  11.00000  0.05    0.19
Q83   1   0.2148  0.6013  0.7138  11.00000  0.05    0.19
Q84   1   0.7644  0.7078  0.4563  11.00000  0.05    0.19
Q85   1   0.4207  0.5430  0.8591  11.00000  0.05    0.19
Q86   1   0.0691  0.1243  1.1596  11.00000  0.05    0.19
Q87   1   0.7626  0.8224  0.4926  11.00000  0.05    0.19
Q88   1   0.7953  0.5858  0.4630  11.00000  0.05    0.19
Q89   1   0.3679  0.5385  0.5779  11.00000  0.05    0.19
Q90   1   0.5710  0.4537  0.8008  11.00000  0.05    0.18
Q91   1   0.7759  1.0779  0.2357  11.00000  0.05    0.18
Q92   1   0.4423  0.6396  0.6010  11.00000  0.05    0.18
Q93   1   0.1934  0.4621  0.6983  11.00000  0.05    0.18
Q94   1   0.4639  0.5808  0.5342  11.00000  0.05    0.18
;
_shelx_res_checksum                28362
_shelx_hkl_file
;
   0   0   2 3293.11 93.1803   1
   0   0  -2 3256.57 87.9693   3
   0   0   3 53913.6 619.498   1
   0   0  -3 54166.6 602.320   3
   0   0   4 516.632 51.6404   1
   0   0  -4 518.974 49.2912   3
   0   0   5 1396.94 94.5183   1
   0   0  -5 1416.52 91.6541   3
   0   0   6 833.915 79.6193   1
   0   0  -6 841.971 78.3669   3
   0   0   7 6319.66 231.832   1
   0   0  -7 6362.82 230.124   3
   0   0   8 2461.98 153.060   1
   0   0  -8 2441.14 151.533   3
   0   0   9 62620.0 951.108   1
   0   0  -9 62577.7 946.603   3
   0   0  10 3003.28 189.567   1
   0   0 -10 2874.60 185.844   3
   0   0  11 3966.34 230.111   1
   0   0 -11 4267.18 236.411   3
   0   0  12 55230.5 978.064   1
   0   0 -12 52073.4 961.684   3
   0   0  13 5887.13 301.382   1
   0   0 -13 6002.24 312.493   3
   0   0  14 8416.40 376.001   1
   0   0 -14 8327.04 383.792   3
   0   0  15 6483.08 343.606   1
   0   0 -15 6579.95 352.942   3
   0   0  16 4816.21 301.906   1
   0   0 -16 4843.21 312.073   3
   0   0  17 8900.37 420.442   1
   0   0  18 6719.03 373.060   1
   0   0  19 243.917 80.2306   1
   0   0  20 675.303 132.704   1
   0   0  21 27121.9 820.303   1
   0   0 -21 26631.2 603.719  12
   0   0 -22 2337.78 179.735  12
   0   0 -23-65.6817 57.6350  12
   0   0 -24 4924.15 266.136  12
   0   0 -25 891.033 122.826  12
   0   0 -26-7.58639 55.6027  12
   0   0 -27 1639.32 165.771  12
   0   0 -28 3202.18 231.881  12
   0   0 -29 3169.03 224.156  12
   0   0 -30 1787.99 174.696  12
   0   0 -31 139.739 64.0068  12
   0   0 -32 56.5851 54.1068  12
   0   0 -33 1737.27 147.240  12
   0   0  33 1492.34 124.472   9
   0   0 -34 149.647 58.8285  12
   0   0  34 147.654 53.1101   9
   0   0 -35 187.402 69.9222  12
   0   0  35 157.823 45.1334   9
   0   0 -35 100.889 40.3176   8
   0   0 -36 447.503 63.3561  12
   0   0  36 560.882 57.5028   9
   0   0 -37 310.384 46.4929  12
   0   1 -37 746.889 64.0070  12
   0   1 -36 536.694 64.2984  12
   0  -1  36 488.869 51.0769   9
   0   1 -35 373.884 62.9172  12
   0  -1  35 334.736 49.1707   9
   0   1 -34 246.825 63.2986  12
   0  -1  34 159.349 50.8265   9
   0   1 -33 945.595 111.756  12
   0  -1  33 863.834 89.6151   9
   0   1 -32 3048.70 195.737  12
   0  -1  32 2903.65 168.381   9
   0   1 -31 760.934 109.566  12
   0   1 -30 433.711 98.9092  12
   0   1 -29 2165.89 186.367  12
   0   1 -28 3780.88 239.652  12
   0  -1  27 138.202 51.1567   7
   0   1 -27 132.497 69.2766  12
   0  -1  26 121.693 56.6811   7
   0   1 -26 261.013 88.9249  12
   0  -1  25 459.684 83.7357   7
   0   1 -25 457.328 98.9353  12
   0  -1  24 46.1558 41.0061   7
   0   1 -24 99.1154 55.8020  12
   0  -1  23 1687.38 150.146   7
   0   1 -23 1660.61 157.439  12
   0   1 -22 1334.65 139.201  12
   0  -1  22 1617.73 146.980   7
   0  -1  22 1720.05 224.230   1
   0   1 -21 19276.1 507.661  12
   0  -1  21 19969.9 729.016   1
   0  -1  20 3263.25 282.024   1
   0  -1  19 91.0329 59.6687   1
   0  -1  18 3231.57 273.375   1
   0  -1  17 2784.19 247.864   1
   0  -1  16 9849.34 451.821   1
   0   1 -15 1016.29 132.603   3
   0  -1  15 1124.95 155.057   1
   0   1 -14 2966.37 218.425   3
   0  -1  14 3443.05 261.813   1
   0   1 -13 16818.4 502.823   3
   0  -1  13 17495.2 558.746   1
   0   1 -12 409.044 79.2529   3
   0  -1  12 553.929 95.4886   1
   0   1 -11 103636. 1372.00   3
   0  -1  11 102801. 1464.82   1
   0   1 -10 140.739 49.0553   3
   0  -1  10 308.766 79.0585   1
   0   1  -9 4992.44 216.669   3
   0  -1   9 5075.31 249.458   1
   0   1  -8 57156.6 810.727   3
   0  -1   8 57482.3 918.878   1
   0   1  -7 7249.37 230.012   3
   0  -1   7 7565.37 280.178   1
   0  -1   6 56.4283 28.8342   1
   0  -1   5 132233. 1449.61   1
   0  -1   4 290.563 46.4944   1
   0  -1   3 59.6099 23.1146   1
   0  -1   2 120197. 1188.93   1
   0  -1   1 542.161 40.2149   1
   0  -1  -2 1087.94 68.7212   3
   0   1   3 165.312 22.6371   2
   0   1   3 158.704 21.2016   1
   0  -1  -3 159.663 31.6943   3
   0   1   4 84968.9 870.834   1
   0  -1  -4 85648.4 985.815   3
   0   1   5 161.845 32.1142   1
   0  -1  -5 178.972 43.8678   3
   0   1   6 3831.53 151.872   1
   0  -1  -6 4103.65 185.651   3
   0   1   7 56373.3 765.711   1
   0  -1  -7 58035.9 862.467   3
   0   1   8 29507.8 535.936   1
   0  -1  -8 30103.4 609.420   3
   0   1   9 7639.65 268.428   1
   0  -1  -9 7103.55 296.019   3
   0   1  10 18636.6 454.810   1
   0  -1 -10 18229.4 511.319   3
   0   1  11 10332.5 347.802   1
   0  -1 -11 9718.37 383.575   3
   0   1  12 558.892 87.3497   1
   0  -1 -12 567.888 100.443   3
   0   1  13 47010.7 873.472   1
   0  -1 -13 46981.7 981.257   3
   0   1  14 227.347 73.5495   1
   0  -1 -14 241.854 78.7431   3
   0   1  15 622.783 101.602   1
   0  -1 -15 683.049 125.976   3
   0   1  16 12232.4 458.735   1
   0  -1 -16 11362.1 513.074   3
   0   1  17 2691.53 219.727   1
   0  -1 -17 2897.80 264.423   3
   0   1  18 8131.67 392.620   1
   0  -1 -18 8335.39 462.847   3
   0   1  19 16177.3 566.977   1
   0  -1 -22 460.046 88.1659  12
   0  -1 -23 18896.7 526.079  12
   0  -1 -24 166.927 66.6563  12
   0  -1 -25 3534.69 233.908  12
   0  -1 -26 26227.2 666.826  12
   0  -1 -27 415.466 102.715  12
   0  -1 -28 906.169 143.621  12
   0  -1 -29 550.264 112.063  12
   0  -1 -30 4131.94 257.945  12
   0  -1 -31 966.259 127.957  12
   0  -1 -32 5772.72 285.382  12
   0  -1 -33 162.488 56.4770  12
   0  -1 -34-18.1207 48.1860  12
   0   1  35 65.7055 31.4985   9
   0  -1 -35 127.011 53.3888  12
   0   1  36 4225.59 157.428   9
   0  -1 -36 4043.95 175.676   8
   0  -1 -37 3353.13 151.464  12
   0   1  37 3067.17 116.004   9
   0  -1 -38 260.971 43.7377  12
   0   2 -36 1747.64 99.8297  12
   0  -2  36 1632.95 78.2286   9
   0   2 -35 152.571 46.1444  12
   0  -2  35 114.456 33.4244   9
   0   2 -34 68.1336 41.8399  12
   0  -2  34 67.6998 38.0459   9
   0   2 -33 114.764 49.5525  12
   0  -2  33 145.585 43.3539   9
   0   2 -32 1165.35 124.642  12
   0  -2  32 1020.49 98.1727   9
   0   2 -31 421.586 86.1251  12
   0  -2  31 305.601 65.4834   9
   0   2 -30 814.282 115.073  12
   0  -2  30 675.648 98.2217   9
   0  -2  30 733.279 95.3464   7
   0   2 -29 609.877 107.982  12
   0  -2  29 419.487 79.8436   7
   0   2 -28 4416.98 255.524  12
   0  -2  28 4618.01 254.030   7
   0   2 -27 187.485 73.3089  12
   0  -2  27 384.390 84.4669   7
   0   2 -26 5767.61 295.441  12
   0  -2  26 5736.42 292.270   7
   0   2 -25 13018.8 442.113  12
   0  -2  25 12630.4 437.270   7
   0   2 -24 4479.94 273.469  12
   0  -2  24 4962.04 273.216   7
   0  -2  23 7013.23 320.548   7
   0   2 -23 6533.00 308.305  12
   0  -2  23 7000.19 461.386   1
   0  -2  22 21304.2 562.878   7
   0   2 -22 21254.0 549.231  12
   0  -2  22 20903.4 788.024   1
   0  -2  21 1754.22 151.719   7
   0   2 -21 1692.17 150.046  12
   0  -2  21 1785.50 227.611   1
   0  -2  20 1956.27 231.000   1
   0  -2  19 5217.20 367.456   1
   0  -2  18 9882.74 495.551   1
   0  -2  17 5379.60 355.054   1
   0  -2  16 70573.7 1365.76   1
   0  -2  15 162.786 70.8628   1
   0  -2  14 5024.98 316.973   1
   0   2 -13 8047.27 323.373   3
   0  -2  13 7805.47 390.408   1
   0   2 -12 1115.15 115.420   3
   0  -2  12 1018.30 135.483   1
   0   2 -11 11190.1 352.685   3
   0  -2  11 11278.0 439.221   1
   0   2 -10 865.369 90.0832   3
   0  -2  10 841.993 114.889   1
   0   2  -9 4159.42 187.924   3
   0  -2   9 4093.22 239.765   1
   0  -2   8 1788.35 151.291   1
   0  -2   7 60540.6 957.966   1
   0  -2   6 15116.3 412.875   1
   0  -2   5 44.7313 38.0480   1
   0  -2   4 63437.2 868.193   1
   0  -2   3 1278.95 98.8157   1
   0  -2   2 34.4721 22.5390   1
   0  -2   1 75079.6 830.519   1
   0  -2   1 74759.3 800.734   3
   0  -2   0 1278.36 75.6200   3
   0  -2   0 1290.81 65.1616   1
   0  -2  -1 1339.27 55.0398   1
   0   2   2 999999. 8203.92   2
   0   2   3 8967.72 161.072   2
   0  -2  -3 9232.44 265.014   3
   0   2   4 3396.37 107.214   2
   0  -2  -4 3587.77 170.443   3
   0   2   5 3933.92 132.010   2
   0   2   5 3933.37 118.450   1
   0  -2  -5 4164.04 194.231   3
   0  -2  -6 22148.9 505.641   3
   0   2   6 22867.9 362.605   1
   0  -2  -7 4758.53 235.108   3
   0   2   7 4845.65 165.347   1
   0  -2  -8 4704.08 246.432   3
   0   2   8 4638.21 174.661   1
   0  -2  -9-2.55284 35.2123   3
   0   2   9 19.4178 22.1909   1
   0  -2 -10 6413.03 316.387   3
   0   2  10 6719.52 242.382   1
   0  -2 -11 6672.95 336.703   3
   0   2  11 6669.03 255.449   1
   0  -2 -12 13485.4 507.013   3
   0   2  12 13478.5 389.371   1
   0  -2 -13 578.415 120.166   3
   0   2  13 576.529 85.2315   1
   0  -2 -14 11023.2 491.799   3
   0   2  14 11385.9 387.056   1
   0  -2 -15 147.062 78.3872   3
   0   2  15 5.89239 34.2301   1
   0  -2 -16 3084.86 279.009   3
   0   2  16 3063.84 211.195   1
   0  -2 -17 11294.9 550.453   3
   0   2  17 11926.8 434.598   1
   0  -2 -18 7290.36 452.547   3
   0   2  18 7526.73 351.215   1
   0  -2 -19 8179.42 494.301   3
   0  -2 -22 798.692 103.739  12
   0  -2 -23 24619.5 609.448  12
   0  -2 -24 5624.60 288.655  12
   0  -2 -25 3724.74 234.779  12
   0  -2 -26 506.155 100.205  12
   0  -2 -27 4196.10 259.125  12
   0  -2 -28 1153.43 143.220  12
   0  -2 -29 6448.72 323.409  12
   0  -2 -30 8147.53 358.790  12
   0  -2 -31 2366.27 215.066  12
   0  -2 -32 1170.14 139.110  12
   0  -2 -33 193.578 68.8972  12
   0  -2 -34-31.0037 47.9109  12
   0  -2 -35 5624.62 245.563  12
   0  -2 -36 727.251 86.2551  12
   0   2  36 675.109 71.5700   9
   0  -2 -36 576.178 71.6595   8
   0  -2 -37 629.881 74.3850  12
   0   2  37 519.782 52.5019   9
   0  -2 -37 542.710 61.1152   8
   0  -2 -38 662.664 65.3935  12
   0   3 -35 392.794 53.0807  12
   0  -3  35 341.570 39.3025   9
   0   3 -34-16.2387 32.3801  12
   0  -3  34 108.289 35.6000   9
   0   3 -33 2102.43 140.692  12
   0  -3  33 2173.49 118.959   9
   0   3 -32 149.624 54.1287  12
   0  -3  32-4.73407 31.3972   7
   0  -3  32 103.710 47.0409   9
   0   3 -31-63.7203 61.2595  12
   0  -3  31 68.9369 43.6123   7
   0  -3  31 0.05454 39.4796   9
   0   3 -30 549.559 89.8820  12
   0  -3  30 508.555 82.7414   7
   0  -3  30 611.139 93.0189   9
   0   3 -29 404.581 80.4333  12
   0  -3  29 450.301 86.6609   7
   0  -3  29 443.246 87.0161   9
   0   3 -28 92.8564 60.4140  12
   0  -3  28-7.88470 42.3608   7
   0  -3  28-40.7431 61.0040   9
   0   3 -27 2200.05 183.401  12
   0  -3  27 2368.84 190.366   7
   0   3 -26 4001.53 243.426  12
   0  -3  26 3815.37 245.657   7
   0   3 -25 2229.96 186.116  12
   0  -3  25 2598.91 205.614   7
   0   3 -24 687.167 110.648  12
   0  -3  24 502.387 95.8846   7
   0  -3  23 531.988 101.318   7
   0   3 -23 455.712 90.1576  12
   0  -3  23 566.315 149.766   1
   0  -3  22 797.469 113.360   7
   0   3 -22 717.742 108.106  12
   0  -3  22 641.215 153.748   1
   0  -3  21 29734.2 679.012   7
   0  -3  21 28631.3 950.030   1
   0  -3  20 5606.52 277.414   7
   0   3 -20 5143.43 248.480  12
   0  -3  20 5765.44 410.736   1
   0  -3  19 8409.49 485.017   1
   0  -3  18 16890.6 685.323   1
   0  -3  17-41.3104 46.4640   1
   0  -3  16 64.6806 52.3300   1
   0  -3  15 10804.8 504.555   1
   0  -3  14 12791.7 531.583   1
   0  -3  13 5702.20 343.584   1
   0   3 -12 21121.3 494.943   3
   0  -3  12 21225.7 659.645   1
   0   3 -11 321.764 59.2184   3
   0  -3  11 327.562 87.9374   1
   0   3 -10 4812.57 208.620   3
   0  -3  10 5032.01 290.341   1
   0  -3   9 37707.4 813.663   1
   0  -3   8 380.342 85.5157   1
   0  -3   7 13484.8 428.675   1
   0  -3   6 4025.94 229.506   1
   0  -3   5 6438.48 266.623   1
   0  -3   4 10291.1 320.695   1
   0  -3   3 8005.49 262.082   1
   0  -3   2 1516.38 91.9098   3
   0  -3   2 1547.28 106.624   1
   0  -3   1 5828.85 190.097   3
   0  -3   1 6135.53 196.706   1
   0  -3   0 11223.6 248.070   1
   0  -3   0 11162.7 281.507   3
   0  -3  -1 1463.85 76.7584   1
   0  -3  -1 1354.02 103.189   3
   0  -3  -2 81.9620 17.9474   1
   0   3   3 236.266 29.9862   2
   0   3   4 4574.61 127.689   2
   0  -3  -4 4781.00 225.369   3
   0   3   5 72.8087 22.5003   2
   0  -3  -5 75.7251 40.9041   3
   0   3   6 57995.6 687.079   2
   0   3   6 56289.2 631.110   1
   0  -3  -6 59007.4 958.154   3
   0   3   7 16583.2 291.553   1
   0  -3  -7 16306.5 484.895   3
   0   3   8 13292.3 276.376   1
   0  -3  -8 13169.5 446.798   3
   0   3   9 4563.78 167.156   1
   0  -3  -9 4615.45 270.578   3
   0   3  10 9432.16 262.785   1
   0  -3 -10 9197.85 401.642   3
   0   3  11 11036.5 303.005   1
   0  -3 -11 11144.5 465.260   3
   0   3  12 16739.3 401.276   1
   0  -3 -12 16892.4 596.349   3
   0   3  13 131.775 41.2162   1
   0  -3 -13 48.9135 52.5547   3
   0   3  14 124.103 48.0440   1
   0  -3 -14 107.470 72.5622   3
   0   3  15 8246.06 311.088   1
   0  -3 -15 7569.47 437.341   3
   0   3  16 110.591 47.8347   1
   0  -3 -16 86.6626 68.4321   3
   0  -3 -17 5215.44 388.697   3
   0  -3 -18 2005.20 253.157   3
   0  -3 -19 2063.48 260.257   3
   0  -3 -20 178.350 90.9109   3
   0  -3 -22 508.355 86.4901  12
   0  -3 -23 69.5024 68.9928  12
   0  -3 -24 4895.94 264.220  12
   0  -3 -25 8211.65 357.045  12
   0  -3 -26 3533.84 242.569  12
   0  -3 -27 1474.96 161.998  12
   0  -3 -28 5850.09 315.843  12
   0  -3 -29 123.347 67.3402  12
   0  -3 -30 907.175 123.299  12
   0  -3 -31 225.354 95.0613  12
   0  -3 -32 366.884 85.4630  12
   0  -3 -33 119.387 67.2030  12
   0  -3 -34 3839.49 219.488  12
   0  -3 -35 181.155 62.8568  12
   0  -3 -36 2.58300 31.3752   8
   0  -3 -36 75.8533 46.8747  12
   0  -3 -37 1771.12 113.382   8
   0   3  37 1829.49 99.7667   9
   0  -3 -37 2088.76 127.685  12
   0  -3 -38 1136.27 87.0981  12
   0  -4  34 234.449 39.5877   9
   0   4 -34 269.531 48.0789  12
   0  -4  33 2731.37 138.363   7
   0  -4  33 2807.26 128.839   9
   0   4 -33 2958.52 151.652  12
   0  -4  32 1574.63 121.910   7
   0  -4  32 1670.21 110.944   9
   0   4 -32 1787.35 129.556  12
   0  -4  31 1862.68 141.906   7
   0  -4  31 2044.09 128.583   9
   0   4 -31 2051.39 152.171  12
   0  -4  30 4494.63 236.475   7
   0  -4  30 4615.02 203.150   9
   0   4 -30 4621.31 234.649  12
   0  -4  29 129.328 54.1801   7
   0  -4  29 55.4909 51.0620   9
   0   4 -29 47.7144 48.1607  12
   0  -4  28 2147.19 178.641   7
   0  -4  28 2226.66 156.376   9
   0   4 -28 2316.65 180.573  12
   0  -4  27 1582.99 143.950   9
   0   4 -27 1754.49 158.424  12
   0  -4  27 1822.55 170.968   7
   0  -4  26 11614.8 372.546   9
   0   4 -26 11787.0 423.957  12
   0  -4  26 12421.9 452.254   7
   0  -4  25 89.2185 57.1312   9
   0   4 -25 53.9296 59.8776  12
   0  -4  25-14.7631 54.8980   7
   0  -4  24 54.1116 55.2800   1
   0   4 -24 136.558 68.5157  12
   0  -4  24 26.9678 51.4647   7
   0  -4  23 144.470 67.0662   1
   0   4 -23 237.970 69.8433  12
   0  -4  23 256.154 72.3047   7
   0  -4  22 2292.39 283.278   1
   0   4 -22 2551.78 189.573  12
   0  -4  22 2746.99 211.004   7
   0   4 -21 39.6944 49.1295  12
   0  -4  21 77.4393 40.3353   7
   0  -4  20 5464.73 417.908   1
   0   4 -20 5074.15 249.481  12
   0  -4  20 5115.67 280.088   7
   0  -4  19 7739.55 331.817   7
   0  -4  19 7940.94 490.110   1
   0  -4  18 2783.83 286.710   1
   0  -4  17 4448.82 351.568   1
   0  -4  16 4544.19 344.098   1
   0  -4  15 217.587 87.7732   1
   0  -4  14 30822.8 885.771   1
   0  -4  13 1191.15 168.043   1
   0  -4  12 20278.4 663.784   1
   0  -4  11 905.565 151.434   1
   0  -4  10 46.0364 60.4465   1
   0  -4   9 453.405 102.694   1
   0  -4   8 3091.48 222.398   1
   0  -4   7 24638.9 631.721   1
   0  -4   6 1016.72 122.145   1
   0  -4   5 3025.53 205.905   1
   0  -4   4 2254.38 159.807   1
   0  -4   3 34.6810 33.8770   1
   0  -4   2 3144.04 155.346   3
   0  -4   2 3249.70 171.241   1
   0  -4   1 6490.42 234.030   3
   0  -4   1 6701.01 230.215   1
   0  -4   0 4710.75 205.759   3
   0  -4   0 4602.01 177.847   1
   0  -4  -1 17766.5 345.217   1
   0  -4  -1 18588.7 442.575   3
   0  -4  -2 2971.12 117.775   1
   0  -4  -2 2942.17 181.631   3
   0  -4  -3 2211.14 89.0178   1
   0   4   3 2167.95 107.553   2
   0   4   4 228489. 2085.68   2
   0   4   5 12441.8 251.688   2
   0   4   6 10461.1 233.723   2
   0   4   7 112276. 1177.83   2
   0  -4  -7 114432. 1600.08   3
   0   4   8 270.996 44.5442   2
   0   4   8 236.831 32.4195   1
   0  -4  -8 313.933 77.1309   3
   0   4   9 18519.6 320.107   1
   0  -4  -9 18849.8 601.566   3
   0   4  10 217.848 36.0255   1
   0  -4 -10 246.887 74.1373   3
   0   4  11 5480.92 180.765   1
   0  -4 -11 5124.92 332.844   3
   0   4  12 6395.07 209.391   1
   0  -4 -12 6150.90 370.492   3
   0   4  13 4193.50 179.683   1
   0  -4 -13 3717.98 304.539   3
   0   4  14 1442.43 112.061   1
   0  -4 -14 1464.39 202.093   3
   0  -4 -15 128.543 74.2681   3
   0  -4 -16 2854.93 295.395   3
   0  -4 -17 8974.66 534.784   3
   0  -4 -18 1016.55 185.107   3
   0  -4 -19 39028.8 1209.84   3
   0  -4 -20 9156.92 588.292   3
   0  -4 -21 38581.7 1252.61   3
   0  -4 -22 17502.1 486.432  12
   0  -4 -23 12034.4 412.040  12
   0  -4 -24 924.152 122.010  12
   0  -4 -25 472.027 94.5912  12
   0  -4 -26 9635.67 392.400  12
   0  -4 -27 27.3676 65.5880  12
   0  -4 -28 919.587 136.829  12
   0  -4 -29 3422.39 238.281  12
   0  -4 -30 617.263 115.274  12
   0  -4 -31 1929.55 184.148  12
   0  -4 -32 66.0020 64.0958  12
   0  -4 -33 42.6240 53.3406  12
   0  -4 -34 940.526 114.972  12
   0  -4 -35 3084.51 186.848  12
   0  -4 -36 46.9059 36.4470   8
   0  -4 -36-68.1945 49.0905  12
   0  -4 -37 891.428 83.2150   8
   0  -4 -37 886.823 89.2942  12
   0   4  37 860.192 74.9813   9
   0  -4 -38 1723.34 100.988   8
   0  -4 -38 1778.39 106.273  12
   0  -5  33 694.813 60.7091   9
   0  -5  33 621.251 67.4832   7
   0  -5  32 2447.09 147.766   7
   0  -5  32 2489.11 122.101   9
   0   5 -32 2714.93 143.836  12
   0  -5  31 1154.99 114.172   7
   0  -5  31 1203.25 92.4890   9
   0   5 -31 1347.67 112.495  12
   0  -5  30 1799.20 151.330   7
   0  -5  30 1749.56 120.542   9
   0   5 -30 2062.42 158.449  12
   0  -5  29 3302.67 214.242   7
   0  -5  29 3059.33 165.838   9
   0   5 -29 3062.65 190.410  12
   0  -5  28 1117.72 136.696   7
   0  -5  28 1107.47 107.588   9
   0   5 -28 1311.91 133.268  12
   0  -5  27 895.733 108.958   9
   0   5 -27 900.371 106.223  12
   0  -5  27 906.284 124.007   7
   0  -5  26 45.8264 54.4216   9
   0   5 -26 40.1186 46.1824  12
   0  -5  26 2.88025 53.1444   7
   0  -5  25 174.794 65.6375   9
   0   5 -25 102.655 57.8221  12
   0  -5  25 52.1706 48.4285   7
   0  -5  24 9290.48 326.239   9
   0   5 -24 8785.49 350.749  12
   0  -5  24 8837.77 578.247   1
   0  -5  24 9252.00 396.738   7
   0  -5  23 93.6654 55.6077   9
   0   5 -23 103.152 45.3197  12
   0  -5  23 103.922 76.1190   1
   0  -5  23 163.317 67.2546   7
   0  -5  22 3140.33 193.670   9
   0   5 -22 3142.39 202.323  12
   0  -5  22 2952.02 325.713   1
   0  -5  22 3287.90 234.251   7
   0  -5  21 5403.47 247.064   9
   0  -5  21 5397.29 302.530   7
   0   5 -21 5235.84 259.307  12
   0  -5  21 5153.69 424.067   1
   0  -5  20 884.956 123.623   7
   0   5 -20 978.382 113.164  12
   0  -5  20 894.826 188.575   1
   0  -5  19 32642.9 1052.20   1
   0  -5  19 32732.4 741.570   7
   0  -5  18 1669.07 228.443   1
   0  -5  18 1487.43 149.470   7
   0  -5  17 3942.52 343.948   1
   0  -5  16 534.221 124.046   1
   0  -5  15 2095.38 241.064   1
   0  -5  14 1954.06 224.953   1
   0  -5  13 3014.96 274.461   1
   0  -5  12 7218.43 414.063   1
   0  -5  11 9780.85 460.006   1
   0  -5  10 12526.0 506.824   1
   0  -5   9 10019.9 446.742   1
   0  -5   8 10069.6 426.637   1
   0  -5   7 89743.5 1394.28   1
   0  -5   6 1352.12 145.717   1
   0  -5   5 884.373 117.799   1
   0  -5   4 16827.1 476.967   1
   0  -5   3 7494.16 297.966   1
   0  -5   2 16046.2 410.380   3
   0  -5   2 16701.2 432.481   1
   0  -5   1 31.2641 29.4023   3
   0  -5   1 15.1121 36.4837   1
   0  -5   0 58175.0 921.369   3
   0  -5   0 56985.9 824.746   1
   0  -5  -1 17609.1 380.544   1
   0  -5  -1 17801.5 478.746   3
   0  -5  -2 225999. 2185.05   1
   0  -5  -2 239615. 2531.02   3
   0  -5  -3 539.688 55.3030   1
   0   5   3 569.044 64.2081   2
   0   5   4 25930.9 438.626   2
   0   5   5 4806.86 162.147   2
   0   5   6 8018.78 216.482   2
   0   5   7 1170.61 79.7528   2
   0  -5  -7 1011.99 141.546   3
   0   5   8 34321.1 516.231   2
   0  -5  -8 35071.5 868.994   3
   0   5   9 900.136 76.5918   2
   0   5   9 817.070 51.7150   1
   0  -5  -9 899.775 144.842   3
   0   5  10 87.5100 21.0022   1
   0  -5 -10 107.233 66.2787   3
   0   5  11 551.796 43.2712   1
   0  -5 -11 457.133 120.279   3
   0  -5 -12 3709.78 313.048   3
   0  -5 -13 12598.9 582.957   3
   0  -5 -14 13602.9 627.645   3
   0  -5 -15-3.46610 77.8319   3
   0  -5 -16 22.5522 67.4913   3
   0  -5 -17 1752.11 248.746   3
   0  -5 -18 0.23160 55.5611   3
   0  -5 -19 1303.90 226.520   3
   0  -5 -20 5926.71 485.058   3
   0  -5 -21 357.928 132.788   3
   0  -5 -22 5744.12 275.493  12
   0  -5 -22 6203.53 516.764   3
   0  -5 -23 19349.7 522.239  12
   0  -5 -24 2369.59 187.118  12
   0  -5 -25 10514.7 402.009  12
   0  -5 -26 12774.3 443.098  12
   0  -5 -27 4906.75 278.365  12
   0  -5 -28 2956.57 226.545  12
   0  -5 -29 71.5408 66.3762  12
   0  -5 -30 63.7292 63.9908  12
   0  -5 -31 170.907 73.8828  12
   0  -5 -32 33.7841 51.7115  12
   0  -5 -33 125.736 55.5746  12
   0  -5 -34 3517.33 208.653  12
   0  -5 -35 810.102 103.017  12
   0  -5 -36 768.957 106.277   8
   0  -5 -36 732.774 88.0544  12
   0  -5 -37 2246.98 134.487   8
   0  -5 -37 2243.32 133.657  12
   0  -5 -38 426.216 54.9015   8
   0   5  38 362.362 44.3555   9
   0  -5 -38 524.150 59.0962  12
   0  -6  33 1344.02 91.7800   7
   0  -6  32 705.718 79.9101   7
   0  -6  32 740.127 63.2285   9
   0  -6  31 1039.73 104.558   7
   0  -6  31 1090.35 85.4677   9
   0  -6  30 5758.79 263.481   7
   0  -6  30 5582.75 201.870   9
   0  -6  29 1714.45 154.455   7
   0  -6  29 1684.15 117.232   9
   0  -6  28-2.03672 37.8781   9
   0  -6  28 53.5176 53.2870   7
   0  -6  27 459.445 71.5485   9
   0  -6  27 358.740 85.2043   7
   0  -6  26 104.423 48.6654   9
   0  -6  26 27.4449 52.5527   7
   0  -6  25-45.4687 50.4856   9
   0  -6  25-14.3463 51.0114   7
   0  -6  24 5324.02 240.247   9
   0  -6  24 5270.66 306.400   7
   0  -6  23 89.4509 55.3565   9
   0  -6  23 1.12807 49.0651   7
   0  -6  22 4936.80 236.586   9
   0  -6  22 5002.13 295.476   7
   0  -6  22 4822.07 426.649   1
   0  -6  21 12639.6 381.514   9
   0  -6  21 13117.9 476.884   7
   0  -6  21 12899.0 692.622   1
   0  -6  20 576.510 88.7554   9
   0  -6  20 584.546 114.407   7
   0  -6  20 482.869 157.543   1
   0  -6  19 842.978 108.381   9
   0  -6  19 886.330 124.212   7
   0  -6  19 1062.29 201.882   1
   0  -6  18 20519.5 468.812   9
   0  -6  18 22576.0 602.223   7
   0  -6  18 23090.2 887.405   1
   0  -6  17 1066.31 129.125   7
   0  -6  17 885.193 169.938   1
   0  -6  16 4512.27 372.193   1
   0  -6  15 12426.9 604.512   1
   0  -6  14 1085.89 182.351   1
   0  -6  13-23.2803 60.4892   1
   0  -6  12 36699.3 987.247   1
   0  -6  11 10851.1 509.946   1
   0  -6  10 4346.47 313.939   1
   0  -6   9 47671.5 1057.67   1
   0  -6   8 13525.7 522.502   1
   0  -6   7 1124.57 144.164   1
   0  -6   6 147.965 63.6236   1
   0  -6   5 2539.22 201.284   1
   0  -6   4 15591.8 486.315   1
   0  -6   3 22055.5 565.132   1
   0  -6   2 6123.56 273.988   1
   0  -6   2 5342.05 253.995   3
   0  -6   1 15774.3 429.759   1
   0  -6   1 15762.7 462.349   3
   0  -6   0 615.099 96.2281   3
   0  -6   0 776.101 90.3319   1
   0  -6  -1 5465.83 226.426   1
   0  -6  -1 5831.84 292.921   3
   0  -6  -2 321.524 79.5980   3
   0  -6  -2 399.959 55.8159   1
   0  -6  -3 15005.4 509.911   3
   0   6   3 15988.3 379.040   2
   0  -6  -3 14883.9 333.040   1
   0   6   4 1192.26 96.8419   2
   0  -6  -4 1025.35 138.899   3
   0  -6  -5 15290.6 533.822   3
   0   6   5 15414.3 345.110   2
   0  -6  -6 323120. 3596.16   3
   0   6   6 324070. 2982.13   2
   0  -6  -7 13004.3 526.130   3
   0   6   7 13126.3 305.200   2
   0  -6  -8 4622.71 315.017   3
   0   6   8 4673.79 173.489   2
   0  -6  -9 47138.9 1089.40   3
   0   6   9 45210.6 629.436   2
   0  -6 -10 1722.83 217.244   3
   0  -6 -11 30691.3 921.148   3
   0  -6 -12 2218.87 249.707   3
   0  -6 -13 621.138 146.123   3
   0  -6 -14 14111.8 669.129   3
   0  -6 -15 2256.85 273.617   3
   0  -6 -16 2560.82 300.257   3
   0  -6 -17 320.712 128.503   3
   0  -6 -18 26317.2 1024.04   3
   0  -6 -19 3215.04 360.685   3
   0  -6 -20 744.153 181.814   3
   0  -6 -21 18839.8 930.384   3
   0  -6 -21 19151.8 485.885  12
   0  -6 -22 1229.66 246.721   3
   0  -6 -22 1127.49 127.175  12
   0  -6 -23 9912.23 690.437   3
   0  -6 -23 9257.84 352.621  12
   0  -6 -24 26.3157 55.1525  12
   0  -6 -25 81.9872 53.0546  12
   0  -6 -26 1920.28 177.989  12
   0  -6 -27 4962.14 278.791  12
   0  -6 -28 397.786 99.3972  12
   0  -6 -29 978.715 135.038  12
   0  -6 -30 66.9105 78.2097  12
   0  -6 -31 233.966 84.1548  12
   0  -6 -32 166.782 70.8541  12
   0  -6 -33 663.507 94.3892  12
   0  -6 -34 448.956 85.5493  12
   0  -6 -35 375.754 71.9545  12
   0  -6 -36 2119.48 134.792  12
   0  -6 -36 2199.83 147.522   8
   0  -6 -37 866.343 87.0385  12
   0  -6 -37 769.190 81.9216   8
   0  -6 -38 326.147 48.0471  12
   0  -6 -38 373.365 53.0732   8
   0  -7  33 215.318 40.1315   7
   0  -7  32 155.652 42.0731   7
   0  -7  31 11.7992 33.7521   7
   0  -7  30 1462.93 131.460   7
   0  -7  30 1566.30 101.570   9
   0  -7  29 3020.25 200.266   7
   0  -7  29 3062.95 148.002   9
   0  -7  28-12.9422 35.2898   9
   0  -7  28 10.9458 44.1757   7
   0  -7  27 3228.93 227.061   7
   0  -7  27 3090.34 166.876   9
   0  -7  26 1332.29 157.568   7
   0  -7  26 1271.62 115.093   9
   0  -7  25 75.5921 60.2668   7
   0  -7  25 75.9396 45.7476   9
   0  -7  24 58.9767 60.5963   7
   0  -7  24 17.1544 46.5751   9
   0  -7  23 2090.10 204.209   7
   0  -7  23 1579.95 136.474   9
   0  -7  22 1901.67 193.238   7
   0  -7  22 1896.99 145.705   9
   0  -7  21 6739.50 513.725   1
   0  -7  21 7147.38 360.922   7
   0  -7  21 6827.26 271.341   9
   0  -7  20 16289.9 791.846   1
   0  -7  20 17850.7 566.562   7
   0  -7  20 16841.2 434.167   9
   0  -7  19 5401.95 445.619   1
   0  -7  19 5464.51 303.332   7
   0  -7  19 5241.17 230.262   9
   0  -7  18 2962.37 224.042   7
   0  -7  18 3019.58 175.559   9
   0  -7  17 2565.86 298.834   1
   0  -7  17 2803.36 209.793   7
   0  -7  17 2805.73 161.243   9
   0  -7  16 494.734 129.687   1
   0  -7  16 544.867 96.6598   7
   0  -7  16 477.205 75.1283   9
   0  -7  15 7339.01 478.195   1
   0  -7  14 32.5609 56.6794   1
   0  -7  13 288.946 98.5561   1
   0  -7  12 208.594 76.1715   1
   0  -7  11 264.541 97.1250   1
   0  -7  10-17.1012 53.5306   1
   0  -7   9-38.9336 59.9171   1
   0  -7   8 2817.11 247.790   1
   0  -7   7 6626.36 368.258   1
   0  -7   6-11.4619 51.5655   1
   0  -7   5 1758.87 182.123   1
   0  -7   4 401.724 93.4309   1
   0  -7   3 12098.2 432.621   1
   0  -7   2 74428.1 1186.76   3
   0  -7   2 74504.4 1168.88   1
   0  -7   1 128.462 42.9652   1
   0  -7   1 140.181 48.4604   3
   0  -7   0 4442.46 267.861   3
   0  -7   0 4409.51 226.917   1
   0  -7  -1 1534.65 163.638   3
   0  -7  -1 1524.54 126.533   1
   0  -7  -2 23853.4 670.295   3
   0  -7  -2 22303.4 485.980   1
   0  -7  -3 40143.8 915.656   3
   0   7   3 40608.2 706.618   2
   0   7   4 83621.4 1086.83   2
   0  -7  -4 81639.7 1412.29   3
   0   7   5 1308.73 107.287   2
   0  -7  -5 1361.52 174.430   3
   0   7   6 8004.98 256.847   2
   0  -7  -6 7461.80 406.816   3
   0   7   7 4264.94 180.428   2
   0  -7  -7 4055.56 309.987   3
   0   7   8 3519.06 158.275   2
   0  -7  -8 3666.75 301.983   3
   0   7   9 1657.95 103.196   2
   0  -7  -9 1529.02 200.988   3
   0  -7 -10 12563.1 591.350   3
   0  -7 -11 3407.63 318.226   3
   0  -7 -12 2119.12 276.602   3
   0  -7 -13 1602.71 227.284   3
   0  -7 -14 277.613 115.563   3
   0  -7 -15 1228.75 211.128   3
   0  -7 -16 249.869 118.396   3
   0  -7 -17 5298.09 460.713   3
   0  -7 -18 787.033 186.604   3
   0  -7 -19 2233.11 314.142   3
   0  -7 -20 125.828 87.6802   3
   0  -7 -21 7065.04 585.254   3
   0  -7 -21 7142.80 292.664  12
   0  -7 -22 7226.87 604.779   3
   0  -7 -22 7057.32 297.620  12
   0  -7 -23 6630.84 589.402   3
   0  -7 -23 6457.39 298.053  12
   0  -7 -24 25445.3 1180.40   3
   0  -7 -24 25175.9 606.706  12
   0  -7 -25 5818.07 295.837  12
   0  -7 -26 809.341 112.934  12
   0  -7 -27-17.5569 55.9642  12
   0  -7 -28 7311.68 328.611  12
   0  -7 -29 1528.56 152.086  12
   0  -7 -30 12.6150 54.1038  12
   0  -7 -31 1402.04 149.825  12
   0  -7 -32 372.953 81.1786  12
   0  -7 -33 1054.46 116.854  12
   0  -7 -34 508.482 84.4782  12
   0  -7 -35 260.508 59.4788  12
   0  -7 -35 241.157 70.8427   8
   0  -7 -36 2783.01 151.106  12
   0  -7 -36 2634.47 159.797   8
   0  -7 -37 1128.25 90.9964  12
   0  -7 -37 1189.82 99.0212   8
   0  -7 -38 202.851 38.4954  12
   0  -7 -38 240.689 44.8607   8
   0  -8  32 355.310 50.6320   7
   0  -8  31 1827.65 124.329   7
   0  -8  30 98.8869 44.7737   7
   0  -8  29 72.0140 48.6889   7
   0  -8  28 1650.96 151.896   7
   0  -8  28 1547.02 105.576   9
   0  -8  27-26.7692 51.0603   7
   0  -8  27 51.3924 34.1912   9
   0  -8  26 444.547 91.5455   7
   0  -8  26 622.375 80.6702   9
   0  -8  25 1251.66 154.791   7
   0  -8  25 1177.45 108.829   9
   0  -8  24 3178.03 238.031   7
   0  -8  24 3207.54 177.702   9
   0  -8  23 4307.42 278.869   7
   0  -8  23 4181.77 206.294   9
   0  -8  22 2389.06 208.422   7
   0  -8  22 2354.83 158.598   9
   0  -8  21 277.860 84.3341   7
   0  -8  21 182.898 54.2710   9
   0  -8  20 982.702 206.107   1
   0  -8  20 1004.27 140.054   7
   0  -8  20 955.307 109.500   9
   0  -8  19 3403.83 366.907   1
   0  -8  19 3525.29 249.984   7
   0  -8  19 3256.75 180.880   9
   0  -8  18 1127.68 205.113   1
   0  -8  18 1095.86 140.110   7
   0  -8  18 1048.19 106.824   9
   0  -8  17 8085.06 538.946   1
   0  -8  17 8234.86 372.874   7
   0  -8  17 7772.84 273.821   9
   0  -8  16 22352.7 890.897   1
   0  -8  16 22054.6 603.106   7
   0  -8  16 20121.2 446.550   9
   0  -8  15 1483.33 223.791   1
   0  -8  15 1618.72 151.267   7
   0  -8  15 1547.98 117.177   9
   0  -8  14 3892.04 352.425   1
   0  -8  14 3985.02 235.891   7
   0  -8  13 65934.7 1497.75   1
   0  -8  12 1098.43 181.269   1
   0  -8  11 6148.79 412.680   1
   0  -8  10 5296.33 368.384   1
   0  -8   9 768.335 146.315   1
   0  -8   8 2637.86 248.417   1
   0  -8   7 46523.8 1068.56   1
   0  -8   6 2342.07 229.624   1
   0  -8   5 2081.01 206.194   1
   0  -8   4 25339.1 699.969   1
   0  -8   3 348.196 85.4850   1
   0  -8   2 472.591 92.5177   1
   0  -8   1 27752.2 730.758   3
   0  -8   1 27425.8 657.779   1
   0  -8   0 473.998 86.0396   1
   0  -8   0 435.873 99.1574   3
   0  -8  -1 2561.64 229.999   3
   0  -8  -1 2662.22 177.359   1
   0  -8  -2 815.689 97.8822   1
   0  -8  -2 780.894 132.365   3
   0  -8  -3 19226.7 658.147   3
   0   8   3 20104.1 507.816   2
   0  -8  -3 18568.6 451.348   1
   0  -8  -4 1942.12 217.626   3
   0   8   4 2202.29 155.676   2
   0  -8  -4 2025.04 133.653   1
   0   8   5 432.172 67.3949   2
   0  -8  -5 439.749 107.950   3
   0   8   6 10001.4 315.955   2
   0  -8  -6 9531.42 491.799   3
   0   8   7 61.6926 33.8538   2
   0  -8  -7 77.1262 85.8288   3
   0   8   8 32850.7 581.153   2
   0  -8  -8 32556.0 966.247   3
   0  -8  -9 3374.36 316.642   3
   0  -8 -10 5880.12 424.533   3
   0  -8 -11 42.8429 84.2516   3
   0  -8 -12 327.166 121.482   3
   0  -8 -13 796.821 169.600   3
   0  -8 -14 1238.39 216.940   3
   0  -8 -15 88.6926 75.8970   3
   0  -8 -16 10.2053 65.6910   3
   0  -8 -17 3440.38 383.654   3
   0  -8 -18 9039.44 636.624   3
   0  -8 -19 505.335 162.753   3
   0  -8 -20 716.963 187.964   3
   0  -8 -21 384.012 75.8485  12
   0  -8 -21 323.320 125.835   3
   0  -8 -21 352.679 70.2997   4
   0  -8 -22 1395.61 133.574  12
   0  -8 -22 1389.35 277.499   3
   0  -8 -22 1468.36 139.795   4
   0  -8 -23 13292.6 424.168  12
   0  -8 -23 13570.4 866.084   3
   0  -8 -23 14555.9 437.687   4
   0  -8 -24 1035.50 261.490   3
   0  -8 -24 1152.36 132.525  12
   0  -8 -25 1590.95 156.924  12
   0  -8 -26 2669.97 199.235  12
   0  -8 -27 2742.06 201.307  12
   0  -8 -28 4778.43 262.187  12
   0  -8 -29 841.215 119.913  12
   0  -8 -30 4945.26 261.919  12
   0  -8 -31 9.17666 48.4277  12
   0  -8 -32 520.670 92.1687  12
   0  -8 -33 1705.45 141.755  12
   0  -8 -34 590.381 85.6920  12
   0  -8 -34 518.845 89.5059   8
   0  -8 -35 1309.65 111.042  12
   0  -8 -35 1428.55 127.996   8
   0  -8 -36 19.6627 30.8026  12
   0  -8 -36-21.9920 39.3487   8
   0  -8 -37 141.376 35.2996  12
   0  -8 -37 180.093 45.2945   8
   0  -8 -38 6657.25 203.167   8
   0  -9  32 253.868 39.5151   7
   0  -9  31 442.401 59.0022   7
   0  -9  30 960.627 95.9532   7
   0  -9  29 239.834 60.9335   7
   0  -9  28 26.7802 36.1212   7
   0  -9  27 1411.69 144.295   7
   0  -9  26 462.938 92.2423   7
   0  -9  25 1939.55 127.531   9
   0  -9  25 2133.03 187.333   7
   0  -9  24 1390.15 114.826   9
   0  -9  24 1331.78 156.905   7
   0  -9  23 107.562 47.3615   9
   0  -9  23 4.32004 52.2547   7
   0  -9  22 110.529 55.7249   9
   0  -9  22 157.995 73.5375   7
   0  -9  21 9322.76 309.190   9
   0  -9  21 9690.83 421.253   7
   0  -9  20 466.595 72.4769   9
   0  -9  20 431.499 97.5635   7
   0  -9  19 22.2935 45.1196   9
   0  -9  19 83.8018 56.1337   7
   0  -9  19-14.7543 82.4830   1
   0  -9  18 8887.56 293.956   9
   0  -9  18 8982.82 397.328   7
   0  -9  18 8999.37 594.950   1
   0  -9  17 1731.68 130.221   9
   0  -9  17 1719.11 178.512   7
   0  -9  17 1695.95 255.919   1
   0  -9  16 12270.4 342.987   9
   0  -9  16 12719.9 461.197   7
   0  -9  16 13198.8 702.698   1
   0  -9  15 1148.49 108.292   9
   0  -9  15 1167.42 139.510   7
   0  -9  15 1306.12 225.238   1
   0  -9  14 3021.60 160.483   9
   0  -9  14 3166.12 216.498   7
   0  -9  14 3294.84 332.719   1
   0  -9  13 1801.65 122.349   9
   0  -9  13 1898.47 169.855   7
   0  -9  13 1965.58 256.745   1
   0  -9  12 10140.4 566.348   1
   0  -9  11 5177.23 394.950   1
   0  -9  10 4962.58 379.450   1
   0  -9   9 467.725 125.520   1
   0  -9   8 5404.88 370.390   1
   0  -9   7 7786.18 435.352   1
   0  -9   6 3264.95 274.006   1
   0  -9   5 296.850 104.347   1
   0  -9   4 2489.52 225.660   1
   0  -9   3 42789.1 951.109   1
   0  -9   2 7118.46 355.250   1
   0  -9   1 2420.10 198.235   1
   0  -9   1 2541.65 233.537   3
   0  -9   0 188.200 76.0643   3
   0  -9   0 208.242 66.9090   1
   0  -9  -1 12.9890 54.2557   3
   0  -9  -1 84.7794 53.2311   1
   0   9   2 28586.4 681.631   2
   0  -9  -2 26775.4 618.744   1
   0  -9  -2 28385.8 839.825   3
   0  -9  -3 285.680 101.693   3
   0  -9  -3 235.968 63.9359   1
   0   9   3 342.455 79.8717   2
   0   9   4 16744.9 481.558   2
   0  -9  -4 15982.6 649.353   3
   0  -9  -5 18.5699 63.7052   3
   0   9   5 21.1455 34.3930   2
   0  -9  -6 8513.56 488.889   3
   0   9   6 8718.27 316.907   2
   0  -9  -7 8609.60 501.253   3
   0   9   7 8740.42 307.253   2
   0  -9  -8 88.7422 84.8553   3
   0  -9  -9 766.673 167.426   3
   0  -9 -10 491.055 146.744   3
   0  -9 -11 1727.63 252.307   3
   0  -9 -12 14504.0 737.048   3
   0  -9 -13 83.0101 90.0982   3
   0  -9 -14 1909.05 286.122   3
   0  -9 -15 3719.53 397.025   3
   0  -9 -16 12788.2 764.406   3
   0  -9 -17 3103.79 378.521   3
   0  -9 -18 9986.61 702.801   3
   0  -9 -19 8018.36 638.296   3
   0  -9 -19 7418.24 306.798   4
   0  -9 -20 253.731 113.847   3
   0  -9 -20 147.769 50.5460   4
   0  -9 -21 4786.49 515.107   3
   0  -9 -21 5419.25 266.524   4
   0  -9 -22 7122.84 640.292   3
   0  -9 -22 7434.40 313.774   4
   0  -9 -22 7208.49 295.235  12
   0  -9 -23 9356.34 741.598   3
   0  -9 -23 9802.05 365.359   4
   0  -9 -23 9407.67 345.639  12
   0  -9 -24 495.919 201.673   3
   0  -9 -24 576.371 99.4494  12
   0  -9 -25 29972.2 654.677  12
   0  -9 -25 29130.6 1345.56   3
   0  -9 -26 4559.44 250.235  12
   0  -9 -27 268.931 69.5085  12
   0  -9 -28 1321.60 141.973  12
   0  -9 -29 1170.55 127.931  12
   0  -9 -30 504.868 86.1998  12
   0  -9 -31 903.171 106.707  12
   0  -9 -32 3440.74 196.398  12
   0  -9 -33 10621.2 331.333  12
   0  -9 -34 1902.28 134.756  12
   0  -9 -34 1997.77 155.876   8
   0  -9 -35 567.979 71.2593  12
   0  -9 -35 423.358 68.1392   8
   0  -9 -36 328.368 52.9086  12
   0  -9 -36 377.327 60.8784   8
   0  -9 -37 18.1034 20.9363  12
   0  -9 -37 112.488 38.2569   8
   0  -9 -38 412.335 50.8621   8
   0 -10  31 19.4135 20.1056   7
   0 -10  30 970.707 85.9573   7
   0 -10  29 419.378 67.2868   7
   0 -10  28 357.234 69.5204   7
   0 -10  27 1.69186 39.1784   7
   0 -10  26 182.078 60.1195   7
   0 -10  25 140.299 70.3725   7
   0 -10  24 1549.50 160.479   7
   0 -10  23 937.749 134.744   7
   0 -10  22 108.466 74.5313   7
   0 -10  21 1552.19 174.530   7
   0 -10  21 1570.74 122.814   9
   0 -10  20 1349.33 158.634   7
   0 -10  20 1193.28 112.183   9
   0 -10  19 107.527 72.4536   7
   0 -10  19 157.718 55.3098   9
   0 -10  18 262.722 117.559   1
   0 -10  18 308.135 80.3977   7
   0 -10  18 390.203 81.7223   9
   0 -10  17 93.2511 69.5506   1
   0 -10  17 51.5487 48.3056   7
   0 -10  17-22.2624 49.7749   9
   0 -10  16 91.9325 84.8781   1
   0 -10  16 47.9312 62.5027   7
   0 -10  16 76.5612 49.7810   9
   0 -10  15 106.768 79.6411   1
   0 -10  15 158.203 59.9559   7
   0 -10  15 219.981 59.5788   9
   0 -10  14 3883.08 247.706   7
   0 -10  14 3669.37 182.397   9
   0 -10  14 3811.44 371.650   1
   0 -10  14 3718.13 218.207  16
   0 -10  13-4.43225 46.3652   7
   0 -10  13-6.87088 38.7946   9
   0 -10  13 65.3387 67.9269   1
   0 -10  13-12.4446 46.8898  16
   0 -10  12 2380.99 184.536   7
   0 -10  12 2103.42 131.113   9
   0 -10  12 2305.09 282.154   1
   0 -10  12 2174.91 167.855  16
   0 -10  11 26424.0 931.235   1
   0 -10  11 24387.5 599.379   7
   0 -10  10 3778.72 337.529   1
   0 -10   9 3727.74 329.738   1
   0 -10   8 231.547 92.9154   1
   0 -10   7 569.057 128.191   1
   0 -10   6 51.2129 59.4699   1
   0 -10   5 10824.8 505.616   1
   0 -10   4 7811.37 415.867   1
   0 -10   3 8477.22 423.517   1
   0 -10   2 1290.99 160.859   1
   0 -10   1 810.970 120.567   1
   0 -10   0 5241.23 296.768   1
   0 -10   0 5261.01 360.124   3
   0 -10  -1 10912.9 417.413   1
   0 -10  -1 11512.4 543.272   3
   0  10   2 402.048 90.6845   2
   0 -10  -2 192.610 59.4138   1
   0 -10  -2 241.586 89.9138   3
   0 -10  -3 2191.31 172.191   1
   0  10   3 2471.51 198.473   2
   0 -10  -3 2185.32 247.446   3
   0  10   4 9751.50 388.770   2
   0 -10  -4 9493.21 527.054   3
   0  10   5 38941.4 791.961   2
   0 -10  -5 38310.4 1101.01   3
   0 -10  -6 232.412 92.1278   3
   0  10   6 259.599 60.0292   2
   0 -10  -7-33.7763 86.3696   3
   0 -10  -8 172.556 84.2577   3
   0 -10  -9-44.1923 79.1835   3
   0 -10 -10 8593.11 563.871   3
   0 -10 -11 15007.7 768.254   3
   0 -10 -12 2176.91 301.805   3
   0 -10 -13 37.6128 85.4941   3
   0 -10 -14 8248.33 610.983   3
   0 -10 -15 481.634 183.852   3
   0 -10 -16 572.936 185.666   3
   0 -10 -17 6878.17 582.511   3
   0 -10 -18 2065.89 333.521   3
   0 -10 -18 2250.91 168.847   4
   0 -10 -19 1200.83 256.612   3
   0 -10 -19 1501.76 147.287   4
   0 -10 -20 9520.78 732.863   3
   0 -10 -20 9876.51 365.969   4
   0 -10 -21 1699.36 318.061   3
   0 -10 -21 1711.60 156.142   4
   0 -10 -22 223.397 109.261   3
   0 -10 -22 165.826 66.7964   4
   0 -10 -23 32017.6 1417.87   3
   0 -10 -23 33826.8 728.230   4
   0 -10 -24 464.890 162.311   3
   0 -10 -26 1304.24 135.671  12
   0 -10 -26 1300.57 158.072  13
   0 -10 -27 995.767 116.978  11
   0 -10 -27 891.093 115.949  12
   0 -10 -27 1058.17 139.214  13
   0 -10 -28 686.569 101.429  12
   0 -10 -28 610.738 103.483  13
   0 -10 -29 2293.81 166.784  12
   0 -10 -29 2305.39 186.913  13
   0 -10 -30 1931.38 149.888  12
   0 -10 -31 75.4925 44.3301  12
   0 -10 -32 972.378 100.394  12
   0 -10 -32 994.593 116.468   8
   0 -10 -33-17.6847 40.3483  12
   0 -10 -33 57.1912 48.0843   8
   0 -10 -34 861.432 85.5018  12
   0 -10 -34 932.347 102.971   8
   0 -10 -35 124.135 39.3406  12
   0 -10 -35 182.302 55.6379   8
   0 -10 -36 101.667 40.8251   8
   0 -10 -37 717.682 69.9950   8
   0 -11  30 113.885 27.8028   7
   0 -11  29 8771.97 260.242   7
   0 -11  28 1045.09 100.466   7
   0 -11  27 893.992 100.459   7
   0 -11  26 387.685 74.1291   7
   0 -11  25 3233.48 213.405   7
   0 -11  24 957.549 128.091   7
   0 -11  23 1658.87 163.427   7
   0 -11  22 375.174 93.4035   7
   0 -11  21 0.10920 54.7763   7
   0 -11  20 1704.65 174.504   7
   0 -11  19 9288.37 406.288   7
   0 -11  18 4333.98 279.361   7
   0 -11  17 27943.1 719.078   7
   0 -11  16 12051.1 457.255   7
   0 -11  16 11353.9 682.356   1
   0 -11  15 2264.69 193.909   7
   0 -11  15 2134.82 290.809   1
   0 -11  14 28512.9 700.078   7
   0 -11  14 27258.1 628.736  16
   0 -11  14 29559.8 1082.68   1
   0 -11  13 2723.20 211.912   7
   0 -11  13 2961.60 197.359  16
   0 -11  13 2600.21 315.190   1
   0 -11  12 18013.4 527.904   7
   0 -11  12 17317.9 486.530  16
   0 -11  12 18682.9 825.272   1
   0 -11  11 504.427 98.5938   7
   0 -11  11 426.260 85.7036  16
   0 -11  11 302.532 110.580   1
   0 -11  10 1261.49 130.016   7
   0 -11  10 1422.91 135.288  16
   0 -11  10 1349.33 210.386   1
   0 -11   9 1097.47 120.206  16
   0 -11   9 1144.11 190.925   1
   0 -11   8 2912.34 296.418   1
   0 -11   7 2022.97 240.456   1
   0 -11   6 1392.03 196.821   1
   0 -11   5 43.0112 62.4082   1
   0 -11   4 191.300 94.3175   1
   0 -11   3 1766.97 203.167   1
   0 -11   2 3056.73 258.913   1
   0 -11   1 19155.6 635.391   1
   0 -11   0 4291.31 287.486   1
   0 -11  -1 961.114 167.617   3
   0 -11  -1 774.519 118.853   1
   0  11   1 810.303 135.377   2
   0 -11  -2 93.7874 91.1530   3
   0  11   2 80.2911 52.4275   2
   0 -11  -2 65.0343 42.9675   1
   0  11   3 6560.92 347.423   2
   0 -11  -3 6136.68 442.841   3
   0  11   4 10074.9 419.373   2
   0 -11  -4 9878.17 565.333   3
   0 -11  -5 2326.41 282.276   3
   0 -11  -6 1673.03 251.892   3
   0 -11  -7 2322.59 290.615   3
   0 -11  -8 2087.49 285.852   3
   0 -11  -9 1911.78 275.736   3
   0 -11 -10 8259.99 578.867   3
   0 -11 -11 381.497 140.358   3
   0 -11 -12 1055.94 207.671   3
   0 -11 -13 4429.86 455.303   3
   0 -11 -14 10575.3 715.566   3
   0 -11 -15 2752.00 375.348   3
   0 -11 -16 50.0003 62.0429  13
   0 -11 -16-41.1192 79.2056   3
   0 -11 -16 6.40274 36.2450   4
   0 -11 -17 2267.25 188.127  13
   0 -11 -17 2475.83 366.319   3
   0 -11 -17 2578.06 183.081   4
   0 -11 -18 11049.2 422.701  13
   0 -11 -18 10971.6 789.547   3
   0 -11 -18 11709.6 398.687   4
   0 -11 -19 4772.62 280.602  13
   0 -11 -19 5118.13 544.462   3
   0 -11 -19 5039.12 266.006   4
   0 -11 -20 8737.99 384.717  13
   0 -11 -20 9817.39 768.430   3
   0 -11 -20 10429.7 383.530   4
   0 -11 -21 3911.61 258.449  13
   0 -11 -21 4312.97 515.349   3
   0 -11 -21 4285.36 248.695   4
   0 -11 -22 2.72169 61.2972  13
   0 -11 -22 52.7244 112.976   3
   0 -11 -22 31.2177 69.4296   4
   0 -11 -23 1050.51 143.073  13
   0 -11 -23 1015.70 261.748   3
   0 -11 -24 5901.44 319.822  13
   0 -11 -25 6009.12 325.586  13
   0 -11 -26 195.292 76.0875  13
   0 -11 -27 2933.72 196.689  11
   0 -11 -27 2831.71 217.128  13
   0 -11 -28 3461.98 207.821  11
   0 -11 -28 3273.41 225.353  13
   0 -11 -29 458.277 86.8719  13
   0 -11 -30 454.692 89.1288   8
   0 -11 -31 4509.17 239.625   8
   0 -11 -32 2839.85 185.616   8
   0 -11 -33 2651.60 167.604   8
   0 -11 -34 986.059 99.8881   8
   0 -11 -35 2877.31 152.671   8
   0 -11 -36 303.023 49.9813   8
   0 -11 -37 1324.16 85.4195   8
   0 -12  29 279.175 40.9298   7
   0 -12  28 313.509 50.4263   7
   0 -12  27 661.049 79.0564   7
   0 -12  26-26.8078 38.3603   7
   0 -12  25 1358.16 128.906   7
   0 -12  24-9.16114 41.4733   7
   0 -12  23 342.315 76.1179   7
   0 -12  22 6662.06 320.803   7
   0 -12  21 4112.33 256.391   7
   0 -12  20 633.159 112.288   7
   0 -12  19 274.685 72.2134   7
   0 -12  18 237.309 71.4796   7
   0 -12  17 2347.48 204.131   7
   0 -12  16 2227.51 195.811   7
   0 -12  15 386.852 94.5271   7
   0 -12  15 507.281 91.9179  16
   0 -12  14 5080.93 453.732   1
   0 -12  14 4809.83 279.360   7
   0 -12  14 4496.68 250.009  16
   0 -12  13-70.0276 104.273   1
   0 -12  13 39.3742 54.8650   7
   0 -12  13 51.1360 45.7364  16
   0 -12  12 3430.42 364.177   1
   0 -12  12 2983.65 216.581   7
   0 -12  12 3046.60 204.258  16
   0 -12  11 447.195 136.932   1
   0 -12  11 625.449 101.412   7
   0 -12  11 629.944 99.6029  16
   0 -12  10 2139.53 278.049   1
   0 -12  10 2140.50 173.978   7
   0 -12  10 2084.91 173.965  16
   0 -12   9 14401.0 703.313   1
   0 -12   9 15449.6 462.351   7
   0 -12   9 14163.5 438.057  16
   0 -12   8 7368.93 491.008   1
   0 -12   8 7988.50 320.154   7
   0 -12   8 7406.76 314.582  16
   0 -12   7 1144.40 122.002  16
   0 -12   7 1009.74 185.351   1
   0 -12   6 8639.99 338.189  13
   0 -12   6 8951.68 515.534   1
   0 -12   6 8288.18 321.655  16
   0 -12   5 2068.75 244.702   1
   0 -12   4-29.5701 64.2993   1
   0 -12   3 34507.3 967.761   1
   0 -12   2 386.666 96.2857   1
   0 -12   1 3426.90 271.005   1
   0  12  -1 3690.81 308.814   2
   0 -12   0 2261.57 215.817   1
   0  12   0 2411.62 242.793   2
   0 -12  -1 504.801 102.355   1
   0  12   1 556.114 121.617   2
   0 -12  -2 649.803 107.753   1
   0  12   2 776.846 134.799   2
   0 -12  -2 661.883 152.938   3
   0 -12  -3 4645.19 404.042   3
   0  12   3 4660.40 308.446   2
   0 -12  -4 8718.52 559.790   3
   0 -12  -5-11.3384 62.8489   3
   0 -12  -6 1517.39 239.054   3
   0 -12  -7 5833.16 480.446   3
   0 -12  -8 13194.8 739.757   3
   0 -12  -9 1231.79 235.340   3
   0 -12 -10 413.182 138.335   3
   0 -12 -11-38.9047 93.6921   3
   0 -12 -12 14486.7 832.086   3
   0 -12 -13 22333.2 1072.07   3
   0 -12 -13 23561.1 555.340   4
   0 -12 -14 17599.5 431.360   6
   0 -12 -14 17168.8 518.496  13
   0 -12 -14 16889.7 477.449   4
   0 -12 -14 17279.0 949.892   3
   0 -12 -15 998.650 103.424   6
   0 -12 -15 894.792 217.991   3
   0 -12 -15 867.296 113.321   4
   0 -12 -15 852.540 126.901  13
   0 -12 -16 10612.3 387.773   4
   0 -12 -16 10914.8 781.543   3
   0 -12 -16 10526.5 417.772  13
   0 -12 -17 3852.04 476.439   3
   0 -12 -17 3573.71 230.207   4
   0 -12 -17 3619.80 246.726  13
   0 -12 -18 1796.23 323.259   3
   0 -12 -18 1921.08 165.120   4
   0 -12 -18 1783.20 178.288  13
   0 -12 -19 29494.3 1366.85   3
   0 -12 -19 30556.1 692.606   4
   0 -12 -19 27551.0 722.448  13
   0 -12 -20 58.6114 129.860   3
   0 -12 -20 21.9709 51.2680   4
   0 -12 -20 29.4739 60.7847  13
   0 -12 -21 3520.82 230.308   4
   0 -12 -21 3100.34 445.336   3
   0 -12 -21 3159.87 241.938  13
   0 -12 -22 2246.93 384.048   3
   0 -12 -22 2441.11 209.820  13
   0 -12 -22 2693.69 203.699   4
   0 -12 -23-28.3585 50.3447  13
   0 -12 -24 3187.78 238.085  13
   0 -12 -25 12556.7 468.859  13
   0 -12 -26 5141.67 298.393  13
   0 -12 -27 17931.7 554.317  13
   0 -12 -27 19044.3 519.583  11
   0 -12 -27 19360.5 533.747   8
   0 -12 -28 542.414 97.6452  13
   0 -12 -28 462.452 78.0095  11
   0 -12 -28 422.926 86.5389   8
   0 -12 -29 907.115 113.737  13
   0 -12 -29 874.241 101.141  11
   0 -12 -29 951.597 121.564   8
   0 -12 -30 1667.23 145.596   8
   0 -12 -31 124.231 52.9150   8
   0 -12 -32 385.677 69.7279   8
   0 -12 -33 135.823 52.9308   8
   0 -12 -34 2924.96 155.798   8
   0 -12 -35 196.480 43.3218   8
   0 -12 -36 369.064 51.2283   8
   0 -13  27 1725.63 106.744   7
   0 -13  26 2532.03 144.528   7
   0 -13  25 48.0816 37.2510   7
   0 -13  25 22.1366 20.7515  10
   0 -13  24 2540.51 167.885   7
   0 -13  23 138.283 50.8203   7
   0 -13  22 27.8940 50.1625   7
   0 -13  21 4289.28 247.480   7
   0 -13  20 1890.73 174.669   7
   0 -13  19 809.260 117.081   7
   0 -13  18 2297.46 192.371   7
   0 -13  17 1110.45 137.574   7
   0 -13  16 2223.86 190.537   7
   0 -13  15 7757.71 355.634   7
   0 -13  15 7733.35 325.332  16
   0 -13  14 2564.47 205.912   7
   0 -13  14 2629.87 191.566  16
   0 -13  13 358.060 89.7389   7
   0 -13  13 389.950 84.0439  16
   0 -13  12 585.384 157.382   1
   0 -13  12 352.535 85.7012   7
   0 -13  12 445.753 92.6122  16
   0 -13  11 3222.45 361.779   1
   0 -13  11 3201.59 220.362   7
   0 -13  11 3193.28 213.998  16
   0 -13  10 580.196 157.981   1
   0 -13  10 679.793 102.575   7
   0 -13  10 735.886 113.120  16
   0 -13   9 3484.72 357.014   1
   0 -13   9 3705.89 224.427   7
   0 -13   9 3522.55 223.104  16
   0 -13   8 5166.66 425.073   1
   0 -13   8 5474.25 267.414   7
   0 -13   8 5265.11 268.388  16
   0 -13   7 1620.06 149.652  16
   0 -13   7 1502.87 225.470   1
   0 -13   6 24.8405 49.6740  15
   0 -13   6 69.0691 63.2313   1
   0 -13   6 53.4019 47.5825  13
   0 -13   6 3.55107 40.8970  16
   0 -13   6-16.8026 47.0978   6
   0 -13   5 17574.2 736.659   1
   0 -13   5 17618.2 494.702  16
   0 -13   5 18835.7 521.892  13
   0 -13   5 16347.5 407.272   6
   0 -13   5 18172.5 478.818  15
   0 -13   4 552.170 72.6128   6
   0 -13   4 645.957 107.404  13
   0 -13   4 600.360 93.9375  15
   0 -13   4 578.523 99.7851  16
   0 -13   4 543.888 124.004   1
   0 -13   4 609.307 74.3179  10
   0 -13   3 3008.89 150.048  10
   0 -13   3 2826.77 180.595  15
   0 -13   3 3159.09 200.418  16
   0 -13   3 2905.44 201.027  13
   0  13  -3 2975.15 306.543   2
   0 -13   3 2684.24 271.293   1
   0 -13   3 2699.89 158.844   6
   0 -13   2 2427.14 134.330  10
   0  13  -2 2755.04 286.509   2
   0 -13   2 2438.39 175.657  16
   0 -13   2 2565.86 262.072   1
   0 -13   2 2477.82 153.888   6
   0 -13   2 2828.19 184.806  15
   0 -13   2 2625.81 191.106  13
   0 -13   1 187.079 57.0437  16
   0 -13   1 264.488 52.1620  10
   0 -13   1 264.494 85.4397   1
   0 -13   1 158.164 49.1623  13
   0  13  -1 276.975 101.835   2
   0 -13   0 274.023 74.8911   1
   0 -13   0 239.199 84.3834  13
   0  13   0 145.201 80.8162   2
   0 -13   0 242.249 61.1447  16
   0  13   1 9965.32 503.751   2
   0 -13  -1 9149.52 445.471   1
   0 -13  -3-4.38250 63.7205   3
   0 -13  -4 18146.0 850.335   3
   0 -13  -5 4641.77 433.423   3
   0 -13  -6 14564.3 787.674   3
   0 -13  -7 3829.27 415.373   3
   0 -13  -8 198.405 124.145   3
   0 -13  -9 3380.46 404.025   3
   0 -13  -9 3774.66 195.627   6
   0 -13  -9 3625.66 230.398  13
   0 -13 -10 12476.8 389.728  15
   0 -13 -10 13237.0 803.324   3
   0 -13 -10 13215.6 398.919   4
   0 -13 -10 13558.2 376.431   6
   0 -13 -10 13623.1 447.635  13
   0 -13 -11 3577.62 205.820  15
   0 -13 -11 3951.71 216.756   4
   0 -13 -11 3860.79 445.953   3
   0 -13 -11 3888.49 198.425   6
   0 -13 -11 3428.03 229.356  13
   0 -13 -12 8967.56 326.176  15
   0 -13 -12 8881.61 369.702  13
   0 -13 -12 8895.51 339.119   4
   0 -13 -12 8804.08 694.241   3
   0 -13 -12 9282.97 314.866   6
   0 -13 -13 390.285 76.1996  15
   0 -13 -13 368.581 142.143   3
   0 -13 -13 402.308 85.0260   4
   0 -13 -13 414.580 72.5111   6
   0 -13 -13 319.415 77.0505  13
   0 -13 -14 3086.65 192.346  15
   0 -13 -14 3269.32 212.407   4
   0 -13 -14 3293.60 438.913   3
   0 -13 -14 3273.10 185.512   6
   0 -13 -14 3079.03 226.698  13
   0 -13 -15 3880.07 212.886  15
   0 -13 -15 4114.31 212.977   6
   0 -13 -15 3756.71 250.036  13
   0 -13 -15 4478.25 513.014   3
   0 -13 -15 4033.61 236.832   4
   0 -13 -16 18185.6 557.073  13
   0 -13 -16 17884.8 1034.92   3
   0 -13 -16 17822.5 512.770   4
   0 -13 -17 4540.14 278.331  13
   0 -13 -17 4164.58 507.047   3
   0 -13 -17 4190.33 251.787   4
   0 -13 -18 189.309 103.378   3
   0 -13 -18 109.595 70.1087  13
   0 -13 -18 146.592 65.6031   4
   0 -13 -19 218.183 103.629   3
   0 -13 -19 500.634 97.9945   4
   0 -13 -19 316.774 83.7007  13
   0 -13 -20 319.822 164.759   3
   0 -13 -20 207.910 59.2686   8
   0 -13 -20 82.0723 52.6088   4
   0 -13 -20 207.428 75.6222  13
   0 -13 -21 5107.45 285.570   4
   0 -13 -21 5348.76 263.484   8
   0 -13 -21 4980.71 309.114  13
   0 -13 -22 1147.43 124.641   8
   0 -13 -22 1002.10 151.245  13
   0 -13 -23 576.514 92.7920   8
   0 -13 -23 427.845 99.5294  13
   0 -13 -24 166.443 64.4418   8
   0 -13 -24 108.512 58.2357  13
   0 -13 -25 47.2380 41.8560   8
   0 -13 -25 292.080 78.8688  13
   0 -13 -26-1.04335 45.9258  13
   0 -13 -26 33.8555 55.4858   8
   0 -13 -26 9.59755 48.7090  11
   0 -13 -27 230.025 74.1091  13
   0 -13 -27 266.239 68.1177   8
   0 -13 -27 238.854 70.8156  11
   0 -13 -28 3594.35 226.265  13
   0 -13 -28 3351.66 204.610   8
   0 -13 -28 3607.56 210.475  11
   0 -13 -29 671.781 101.316  13
   0 -13 -29 685.162 94.1927   8
   0 -13 -29 803.584 104.089  11
   0 -13 -30 4679.54 226.278   8
   0 -13 -30 4961.14 218.466  11
   0 -13 -31 1685.06 135.788   8
   0 -13 -32 907.236 93.4372   8
   0 -13 -33 282.268 53.0547   8
   0 -13 -34 786.073 77.5183   8
   0 -13 -35 627.123 62.2779   8
   0 -14  26 289.729 44.8971   7
   0 -14  25 1924.59 117.491   7
   0 -14  24 721.512 53.9276  10
   0 -14  24 850.176 88.3623   7
   0 -14  23 5010.63 158.599  10
   0 -14  23 5561.59 234.764   7
   0 -14  22 40.9151 35.0547   7
   0 -14  22 30.1891 21.4804  10
   0 -14  21 3633.38 208.646   7
   0 -14  20 160.754 54.4748   7
   0 -14  19 204.349 69.4716   7
   0 -14  18 77.1414 53.5915   7
   0 -14  17 5790.64 291.210   7
   0 -14  16 1543.26 143.950  16
   0 -14  16 1711.17 161.445   7
   0 -14  15 131.487 49.5296  16
   0 -14  15 22.6604 40.6355   7
   0 -14  14 7975.28 332.460  16
   0 -14  14 7869.46 346.198   7
   0 -14  13 1250.43 138.096  16
   0 -14  13 1229.22 143.315   7
   0 -14  12-13.4469 48.2221  16
   0 -14  12-28.5988 54.8893   7
   0 -14  11 17273.0 510.004  16
   0 -14  11 17354.7 511.854   7
   0 -14  10 3669.16 382.515   1
   0 -14  10 3786.60 234.277  16
   0 -14  10 3638.61 226.389   7
   0 -14   9 5174.78 445.934   1
   0 -14   9 5318.47 278.054  16
   0 -14   9 5261.52 265.602   7
   0 -14   8 10645.0 396.735  16
   0 -14   8 10534.4 634.155   1
   0 -14   7 56.0378 46.0411  15
   0 -14   7 119.624 78.9387   1
   0 -14   7 22.3358 37.7616  10
   0  14  -7-63.4706 84.6590   2
   0 -14   7 3.73380 48.0265  16
   0 -14   6 2505.04 187.185  16
   0 -14   6 2620.53 184.817  15
   0 -14   6 2647.68 153.004  10
   0  14  -6 2441.33 315.907   2
   0 -14   6 2489.17 294.947   1
   0 -14   6 2378.51 151.804   6
   0 -14   5 3812.30 245.006  13
   0 -14   5 3820.10 236.250  16
   0 -14   5 3655.05 220.509  15
   0 -14   5 3739.86 178.534  10
   0  14  -5 3830.01 383.821   2
   0 -14   5 3606.90 344.750   1
   0 -14   5 3562.18 187.922   6
   0  14  -4 1306.10 225.909   2
   0 -14   4 1318.94 147.787  13
   0 -14   4 1383.38 140.698  16
   0 -14   4 1407.04 111.733  10
   0 -14   4 1133.13 108.793   6
   0 -14   4 1410.57 140.779  15
   0 -14   4 1260.09 202.186   1
   0 -14   3 8332.59 264.849  10
   0 -14   3 8503.93 365.125  13
   0 -14   3 8585.77 342.022  16
   0  14  -3 8531.63 542.454   2
   0 -14   3 8102.23 288.310   6
   0 -14   3 8532.01 334.019  15
   0 -14   3 8255.01 494.786   1
   0 -14   2 3716.97 173.357  10
   0 -14   2 4043.25 246.143  13
   0 -14   2 3725.79 222.118  16
   0  14  -2 3827.62 354.601   2
   0 -14   2 3624.64 191.478   6
   0 -14   2 3797.52 221.864  15
   0 -14   2 3532.21 317.289   1
   0 -14   1 6903.99 302.751  16
   0 -14   1 6213.46 259.379   6
   0 -14   1 7012.19 322.429  13
   0 -14   1 6705.41 235.261  10
   0 -14   0 2411.52 177.984  16
   0 -14   0 2171.77 150.281   6
   0 -14   0 2400.67 138.830  10
   0 -14   0 2272.66 187.675  13
   0 -14   0 2207.54 167.209  15
   0 -14  -1 11675.4 389.860  16
   0 -14  -1 11618.9 351.908   6
   0 -14  -1 11654.5 310.972  10
   0 -14  -1 12287.3 427.059  13
   0 -14  -1 11438.2 383.633  15
   0 -14  -2 1785.28 150.735  16
   0 -14  -2 1912.74 142.497   6
   0 -14  -2 1966.01 125.444  10
   0 -14  -2 1809.06 168.249  13
   0 -14  -2 1873.58 155.336  15
   0 -14  -3 121.683 51.2773  16
   0 -14  -3 104.397 47.7389   6
   0 -14  -3 158.373 42.1903  10
   0 -14  -3 176.058 69.0404  13
   0 -14  -3 12.1259 50.2123  15
   0 -14  -4 1560.29 260.396   3
   0 -14  -4 1745.75 147.060  16
   0 -14  -4 1720.72 136.416   6
   0 -14  -4 1588.25 114.334  10
   0 -14  -4 1687.56 166.533  13
   0 -14  -4 1816.78 154.362  15
   0 -14  -5 6601.60 540.444   3
   0 -14  -5 6828.69 286.777  16
   0 -14  -5 6619.79 264.665   6
   0 -14  -5 6787.21 236.953  10
   0 -14  -5 7264.50 328.401  13
   0 -14  -5 6778.83 292.592  15
   0 -14  -6 3669.17 411.073   3
   0 -14  -6 3625.60 200.621   4
   0 -14  -6 3728.54 200.967   6
   0 -14  -6 3659.63 206.359  16
   0 -14  -6 3834.46 178.363  10
   0 -14  -6 3788.20 218.771  15
   0 -14  -6 3862.82 239.833  13
   0 -14  -7 118.989 39.0070   6
   0 -14  -7 98.7970 63.4091   3
   0 -14  -7 143.703 48.7796  16
   0 -14  -7 145.695 58.8561   4
   0 -14  -7 128.775 48.6188  15
   0 -14  -7 40.3990 39.3983  13
   0 -14  -8-2.07415 37.4579   6
   0 -14  -8 4.43404 123.351   3
   0 -14  -8 16.8721 40.9416   4
   0 -14  -8-2.63644 42.0725  16
   0 -14  -8 33.6846 42.6140  15
   0 -14  -8 2.55642 45.6015  13
   0 -14  -9 6175.76 261.495   6
   0 -14  -9 5870.47 269.509   4
   0 -14  -9 5129.12 509.384   3
   0 -14  -9 5707.44 254.083  16
   0 -14  -9 5518.10 259.862  15
   0 -14  -9 5606.73 291.038  13
   0 -14 -10 17924.9 460.318   6
   0 -14 -10 17819.0 967.355   3
   0 -14 -10 17872.1 487.144   4
   0 -14 -10 16839.0 452.350  16
   0 -14 -10 17476.2 482.493  15
   0 -14 -10 17845.7 542.815  13
   0 -14 -11 8709.21 314.952   6
   0 -14 -11 8348.89 308.096  16
   0 -14 -11 8941.58 693.535   3
   0 -14 -11 8959.30 341.555   4
   0 -14 -11 8521.14 333.092  15
   0 -14 -11 9087.57 379.351  13
   0 -14 -12 102.211 92.4311   6
   0 -14 -12-17.8323 72.8745   3
   0 -14 -12 56.2760 61.2685  16
   0 -14 -12 104.721 56.3725   4
   0 -14 -12 26.0888 49.9345  15
   0 -14 -12-47.1624 60.0709  13
   0 -14 -13-3.96378 45.2522   6
   0 -14 -13-126.138 131.540   3
   0 -14 -13 16.9793 48.2314   4
   0 -14 -13-2.32695 41.0738  16
   0 -14 -13 49.1142 58.7157  13
   0 -14 -13-9.15066 48.6468  15
   0 -14 -14 8397.64 709.396   3
   0 -14 -14 8537.98 349.009   4
   0 -14 -14 8739.06 385.422  13
   0 -14 -14 8937.23 325.595   6
   0 -14 -14 7968.55 320.994  15
   0 -14 -15 12376.0 895.302   3
   0 -14 -15 13209.7 445.062   4
   0 -14 -15 13478.6 489.638  13
   0 -14 -15 13062.1 393.107   6
   0 -14 -15 12870.9 402.326  15
   0 -14 -16 2748.29 421.580   3
   0 -14 -16 2562.62 196.173   4
   0 -14 -16 2521.69 216.402  13
   0 -14 -16 2559.59 177.171  15
   0 -14 -17 450.137 195.835   3
   0 -14 -17 671.865 123.948  13
   0 -14 -17 570.940 104.448   4
   0 -14 -18 12309.0 472.122  13
   0 -14 -18 11896.3 433.904   4
   0 -14 -18 11455.8 885.573   3
   0 -14 -19 2552.50 222.890  13
   0 -14 -19 2401.86 193.922   4
   0 -14 -20 855.966 134.434  13
   0 -14 -20 896.489 123.384   4
   0 -14 -21 460.971 101.307  13
   0 -14 -22-65.5220 57.2807  13
   0 -14 -23 6702.99 345.149  13
   0 -14 -23 6966.11 296.523   8
   0 -14 -24 538.628 109.365  13
   0 -14 -24 736.596 108.555   8
   0 -14 -25 106.005 65.9393  13
   0 -14 -25 193.453 61.6031   8
   0 -14 -26 769.964 114.539  13
   0 -14 -26 883.903 115.692  11
   0 -14 -26 698.460 95.0524   8
   0 -14 -27 12702.0 407.669  11
   0 -14 -27 11454.8 417.809  13
   0 -14 -27 12137.6 380.544   8
   0 -14 -28 325.177 77.0854  13
   0 -14 -28 356.361 80.2299  11
   0 -14 -28 307.392 68.2379   8
   0 -14 -29 144.950 56.3071  13
   0 -14 -29 178.835 57.5777  11
   0 -14 -29 203.131 56.3804   8
   0 -14 -30 2108.16 141.177  11
   0 -14 -30 2086.76 142.791   8
   0 -14 -31 3325.99 163.264  11
   0 -14 -31 3023.69 160.781   8
   0 -14 -32 68.5059 33.3121   8
   0 -14 -33 253.118 46.2138   8
   0 -14 -34 117.171 35.2665   8
   0 -15  24 649.985 64.4559   7
   0 -15  23 23.9373 26.6857   7
   0 -15  22 1405.37 78.1112  10
   0 -15  22 1626.77 116.912   7
   0 -15  21 282.060 60.9426   7
   0 -15  21 265.924 39.4204  10
   0 -15  20 46.8479 34.8232   7
   0 -15  20 22.7021 25.6681  10
   0 -15  19 111.133 48.3917   7
   0 -15  19 24.3058 26.2106  10
   0 -15  18 4471.84 177.912  10
   0 -15  18 4483.01 232.565   7
   0 -15  17 278.803 66.7946   7
   0 -15  17 290.096 53.8419  10
   0 -15  16 266.474 64.4781   7
   0 -15  16 365.431 61.1912  10
   0 -15  16 224.593 63.0367  16
   0 -15  15 1345.34 129.629  16
   0 -15  15 1355.63 110.264  10
   0 -15  15 1369.63 138.320   7
   0 -15  14 1032.11 120.714  16
   0 -15  14 1127.67 104.270  10
   0 -15  14 996.442 119.243   7
   0 -15  13 415.339 91.8632  16
   0 -15  13 445.294 67.9999  10
   0 -15  13 376.733 83.0927   7
   0 -15  12 73.3033 36.8413  10
   0 -15  12 46.9779 38.5901   7
   0 -15  11 485.632 104.061  16
   0 -15  11 687.465 84.9341  10
   0 -15  11 487.151 84.1550   7
   0 -15  10 446.333 92.8497  16
   0 -15  10 521.696 78.3211  10
   0 -15  10 458.520 81.6147   7
   0 -15   9 2717.20 200.489  16
   0 -15   9 2647.78 157.455  10
   0 -15   8 349.411 64.3968  10
   0 -15   8 401.748 84.5910  16
   0  15  -7 16176.1 834.910   2
   0 -15   7 16687.0 403.859  10
   0 -15   7 15721.0 775.302   1
   0 -15   7 16685.1 508.785  16
   0 -15   7 17268.3 501.031  15
   0 -15   6 6420.24 300.321  15
   0  15  -6 5799.58 492.380   2
   0 -15   6 6133.22 234.655  10
   0 -15   6 6286.47 473.220   1
   0 -15   6 6768.13 315.989  16
   0 -15   6 6211.93 248.900   6
   0 -15   5 54.2713 67.8627   1
   0 -15   5-10.5357 53.7970  15
   0 -15   5 33.4315 36.4020   6
   0 -15   5 60.1607 37.9948  10
   0  15  -5 158.632 102.907   2
   0 -15   5 4.57459 53.8315  16
   0 -15   4 307.710 60.5698  10
   0 -15   4 293.853 103.175   1
   0 -15   4 298.606 73.6012  15
   0 -15   4 371.071 82.8920  16
   0 -15   4 237.613 62.1108   6
   0 -15   4 270.372 79.1614  13
   0 -15   3 44.7898 68.3172  13
   0 -15   3-73.0552 72.3342  16
   0 -15   3-16.8269 48.2526  15
   0 -15   3 40.4727 42.2187   6
   0 -15   3-24.6269 32.5087  10
   0 -15   2 6362.93 301.586  16
   0 -15   2 5978.26 258.997   6
   0 -15   2 5890.73 227.788  10
   0 -15   2 5942.75 311.584  13
   0 -15   2 6532.13 306.219  15
   0 -15   1-9.74405 59.3191  13
   0 -15   1 5.24325 44.5573   6
   0 -15   1-18.5073 40.3651  10
   0 -15   1-59.1373 55.7412  16
   0 -15   1-43.6724 55.7793  15
   0 -15   0 12014.9 416.225  16
   0 -15   0 11571.1 361.915   6
   0 -15   0 11565.4 322.137  10
   0 -15   0 12186.4 446.214  13
   0 -15   0 11728.6 411.291  15
   0 -15  -1 1624.31 135.039   6
   0 -15  -1 1503.23 168.371  13
   0 -15  -1 1472.58 140.865  15
   0 -15  -1 1477.94 147.803  16
   0 -15  -1 1528.65 117.238  10
   0 -15  -2 6889.45 282.284   6
   0 -15  -2 7302.75 344.523  13
   0 -15  -2 7524.31 322.122  15
   0 -15  -2 7367.76 319.442  16
   0 -15  -2 7350.20 253.539  10
   0 -15  -3 2575.00 171.662   6
   0 -15  -3 2650.40 202.743  13
   0 -15  -3 2573.67 186.223  15
   0 -15  -3 2570.82 185.179  16
   0 -15  -3 2567.33 147.825  10
   0 -15  -4 59.7314 41.2722   6
   0 -15  -4-23.6259 53.2075  13
   0 -15  -4 30.4140 54.3151  15
   0 -15  -4 60.6339 50.5029  16
   0 -15  -4 28.7188 35.4109  10
   0 -15  -5 395.353 72.6393   6
   0 -15  -5 444.162 95.3467  13
   0 -15  -5 456.381 70.8613  10
   0 -15  -5 425.200 79.7784  16
   0 -15  -5 492.441 90.6998  15
   0 -15  -6 509.606 107.013  13
   0 -15  -6 595.418 189.109   3
   0 -15  -6 576.790 89.0672   4
   0 -15  -6 560.066 85.4482   6
   0 -15  -6 564.171 86.7261  16
   0 -15  -6 617.883 104.155  15
   0 -15  -7 221.313 79.8152  13
   0 -15  -7 204.491 52.6988   6
   0 -15  -7 287.104 131.809   3
   0 -15  -7 174.642 61.3120   4
   0 -15  -7 249.369 73.7103  16
   0 -15  -7 190.516 76.8521  15
   0 -15  -8 1088.69 136.380  13
   0 -15  -8 1030.34 238.857   3
   0 -15  -8 1076.76 116.138   6
   0 -15  -8 931.236 112.464   4
   0 -15  -8 973.251 116.512  16
   0 -15  -8 1152.83 127.586  15
   0 -15  -9 639.179 112.928  13
   0 -15  -9 405.648 155.777   3
   0 -15  -9 500.594 84.4358   6
   0 -15  -9 425.913 84.5765   4
   0 -15  -9 683.275 97.2316  16
   0 -15  -9 542.481 93.7512  15
   0 -15 -10-88.9193 61.1154  13
   0 -15 -10-70.0906 108.047   3
   0 -15 -10 39.8884 42.1927   4
   0 -15 -10 7.03031 41.5864   6
   0 -15 -10-13.8230 43.8878  16
   0 -15 -10 138.541 66.7631  15
   0 -15 -11 3735.42 250.444  13
   0 -15 -11 3812.90 212.994   6
   0 -15 -11 3783.91 476.677   3
   0 -15 -11 3613.42 224.212   4
   0 -15 -11 3409.72 205.129  16
   0 -15 -11 3356.58 214.572  15
   0 -15 -12-12.2972 54.2758  13
   0 -15 -12 15.5840 91.2291   3
   0 -15 -12-7.13134 51.0395   4
   0 -15 -12-7.06436 42.9579   6
   0 -15 -12 47.6138 46.9243  16
   0 -15 -12-54.0449 48.8243  15
   0 -15 -13 4773.63 285.697  13
   0 -15 -13 4791.49 266.030   4
   0 -15 -13 5288.70 573.058   3
   0 -15 -13 5135.00 247.939   6
   0 -15 -13 4642.44 231.797  16
   0 -15 -13 4786.88 252.478  15
   0 -15 -14 6771.57 344.094  13
   0 -15 -14 7233.28 296.755   6
   0 -15 -14 6481.62 317.608   4
   0 -15 -14 6424.38 653.392   3
   0 -15 -14 6682.19 276.639  16
   0 -15 -14 6157.61 293.139  15
   0 -15 -15 549.268 92.6414   6
   0 -15 -15 767.782 215.289   3
   0 -15 -15 628.731 106.361   4
   0 -15 -15 545.747 106.131  13
   0 -15 -15 573.673 88.1666  15
   0 -15 -16 10730.0 848.843   3
   0 -15 -16 11229.9 422.539   4
   0 -15 -16 11196.8 449.617  13
   0 -15 -16 10919.8 378.750  15
   0 -15 -17 1224.42 141.705   4
   0 -15 -17 1059.35 149.401  13
   0 -15 -17 1151.25 123.814  15
   0 -15 -18 9488.95 418.079  13
   0 -15 -18 9223.95 381.587   4
   0 -15 -19 250.616 81.8579  13
   0 -15 -20 1438.64 166.374  13
   0 -15 -21 126.495 64.4506  13
   0 -15 -22 11.8940 56.4877  13
   0 -15 -23 71.2098 49.5838  13
   0 -15 -24 926.061 130.481  13
   0 -15 -25 95.2558 65.6625  13
   0 -15 -25 100.446 55.2505  11
   0 -15 -26-24.3116 44.2382   8
   0 -15 -26-8.64095 51.9814  13
   0 -15 -26 34.3137 49.0437  11
   0 -15 -27 37.8982 38.1921   8
   0 -15 -27 35.8243 41.6910  13
   0 -15 -27 93.7929 53.9811  11
   0 -15 -28 2121.31 139.631   8
   0 -15 -28 1904.24 155.380  13
   0 -15 -28 2245.38 158.302  11
   0 -15 -29 128.261 41.5942   8
   0 -15 -29 186.222 59.6695  13
   0 -15 -29 158.714 50.4650  11
   0 -15 -30 2521.99 138.232   8
   0 -15 -30 2537.23 151.774  11
   0 -15 -31 527.394 61.2734   8
   0 -15 -31 750.933 78.0512  11
   0 -15 -32 3144.23 135.799   8
   0 -16  22 317.316 46.2836   7
   0 -16  21 669.939 69.9064   7
   0 -16  20 311.049 55.2196   7
   0 -16  20 342.510 42.3258  10
   0 -16  19 996.316 74.8065  10
   0 -16  19 1127.70 100.859   7
   0 -16  18 1073.44 79.8569  10
   0 -16  18 1005.13 98.8122   7
   0 -16  17 424.875 69.3420   7
   0 -16  17 407.220 57.8312  10
   0 -16  16 391.782 69.6931   7
   0 -16  16 500.996 80.1213  16
   0 -16  16 442.248 61.2245  10
   0 -16  15 86.2273 44.3056   7
   0 -16  15 59.0270 37.0679  10
   0 -16  14 7181.90 295.743  16
   0 -16  14 7340.67 244.664  10
   0 -16  14 6477.48 278.408   7
   0 -16  13 447.203 77.5849   7
   0 -16  13 548.982 93.0128  16
   0 -16  13 640.239 80.0381  10
   0 -16  12 35847.0 609.224  10
   0 -16  12 34728.4 726.865  16
   0 -16  11 398.689 64.7492  10
   0 -16  11 198.661 59.7662  16
   0 -16  10 1973.84 171.707  16
   0 -16  10 2192.01 141.980  10
   0 -16   9 2333.97 185.546  16
   0 -16   9 2544.83 151.947  10
   0 -16   8 5578.04 289.177  16
   0 -16   8 5570.21 228.071  10
   0 -16   7 47.2054 58.5947  16
   0 -16   7 109.327 45.0590  10
   0 -16   7 167.171 71.5901  15
   0 -16   6 1791.35 163.742  16
   0 -16   6 1838.60 162.272  15
   0 -16   6 1988.04 135.563  10
   0 -16   6 1685.44 132.244   6
   0 -16   5 3870.60 239.714  16
   0 -16   5 3461.60 225.848  15
   0 -16   5 3608.16 181.929  10
   0 -16   5 3493.17 191.498   6
   0 -16   4-68.4836 53.3777  16
   0 -16   4 13.1206 35.2624  10
   0 -16   4 53.3470 43.7516   6
   0 -16   4-3.93003 62.4219  15
   0 -16   3 2469.21 193.999  15
   0 -16   3 2407.13 164.319   6
   0 -16   3 2367.19 150.242  10
   0 -16   3 2392.61 195.912  16
   0 -16   3 2651.28 212.694  13
   0 -16   2 11.9720 40.5882   6
   0 -16   2 136.043 56.7509  16
   0 -16   2 83.6823 67.6737  13
   0 -16   2 87.0670 45.2358  10
   0 -16   2 163.739 74.6391  15
   0 -16   1 3313.08 222.576  15
   0 -16   1 3294.78 227.292  16
   0 -16   1 3118.94 168.430  10
   0 -16   1 2896.96 183.716   6
   0 -16   1 3207.86 233.928  13
   0 -16   0 4008.90 246.591  15
   0 -16   0 3890.71 211.947   6
   0 -16   0 4109.46 192.291  10
   0 -16   0 3993.46 242.939  16
   0 -16   0 4070.59 267.892  13
   0 -16  -1 1132.26 117.614   6
   0 -16  -1 1244.30 141.470  16
   0 -16  -1 1127.83 146.197  13
   0 -16  -1 1110.74 103.728  10
   0 -16  -1 1168.26 132.198  15
   0 -16  -2 4279.28 227.440   6
   0 -16  -2 4242.63 244.587  16
   0 -16  -2 4291.84 269.080  13
   0 -16  -2 4484.92 201.279  10
   0 -16  -2 4476.83 255.345  15
   0 -16  -3 1826.99 149.399   6
   0 -16  -3 2062.74 177.057  16
   0 -16  -3 1774.34 176.262  13
   0 -16  -3 2017.58 137.516  10
   0 -16  -3 2262.36 183.181  15
   0 -16  -4 3572.66 214.091   6
   0 -16  -4 3476.33 221.528  16
   0 -16  -4 3515.58 253.294  13
   0 -16  -4 3568.96 181.860  10
   0 -16  -4 3479.17 229.051  15
   0 -16  -5 24447.9 597.523  16
   0 -16  -5 23998.6 656.559  13
   0 -16  -5 24700.8 620.639  15
   0 -16  -5 24170.6 563.069   6
   0 -16  -6 106.775 70.8306  16
   0 -16  -6 21.1472 63.1730  13
   0 -16  -6 61.8695 72.0164  15
   0 -16  -6 68.8361 63.6271   6
   0 -16  -7 477.541 87.0231  16
   0 -16  -7 490.170 99.8197  13
   0 -16  -7 503.962 99.2756  15
   0 -16  -7 444.725 77.5994   6
   0 -16  -8 67.9487 45.8353   6
   0 -16  -8 163.520 63.4257  16
   0 -16  -8 240.559 82.7898  13
   0 -16  -8 139.243 75.9782  15
   0 -16  -8 140.482 107.883   3
   0 -16  -9 281.536 73.1905   6
   0 -16  -9 251.277 77.8948  16
   0 -16  -9 337.635 84.9611  13
   0 -16  -9 328.345 81.0258  15
   0 -16  -9 126.173 132.697   3
   0 -16 -10 2578.72 180.411   6
   0 -16 -10 2635.38 182.774  16
   0 -16 -10 2578.19 221.775  13
   0 -16 -10 2650.07 202.525  15
   0 -16 -10 2539.62 384.999   3
   0 -16 -11 9958.32 353.900   6
   0 -16 -11 8990.86 336.820  16
   0 -16 -11 9501.67 408.547  13
   0 -16 -11 9249.20 373.824  15
   0 -16 -11 8392.54 728.936   3
   0 -16 -12 2899.84 192.661   6
   0 -16 -12 2686.56 185.082  16
   0 -16 -12 2892.01 233.621  13
   0 -16 -12 2652.72 202.928  15
   0 -16 -12 2800.71 438.374   3
   0 -16 -13 6536.27 293.490   6
   0 -16 -13 6508.00 278.088  16
   0 -16 -13 6325.86 336.970  13
   0 -16 -13 6302.17 307.048  15
   0 -16 -13 5926.49 615.409   3
   0 -16 -14 2306.11 162.223  16
   0 -16 -14 2394.75 209.713  13
   0 -16 -14 2084.83 166.906  15
   0 -16 -14 2346.76 180.126   6
   0 -16 -15 2550.64 217.546  13
   0 -16 -15 2612.41 188.556  15
   0 -16 -16 5505.64 321.603  13
   0 -16 -16 5297.59 266.803  15
   0 -16 -17 2808.01 240.860  13
   0 -16 -17 1300.76 131.804  15
   0 -16 -18 455.358 96.0892  13
   0 -16 -18 377.754 76.8100  15
   0 -16 -19 131.864 73.2256  13
   0 -16 -20 4296.13 282.630  13
   0 -16 -21 2420.64 211.390  13
   0 -16 -22 6.08241 61.2707  13
   0 -16 -23 81.7643 49.6649  13
   0 -16 -23-109.694 73.0372  11
   0 -16 -24 1110.20 140.429  13
   0 -16 -24 1272.60 137.297  11
   0 -16 -25 4059.19 241.510  13
   0 -16 -25 4067.48 236.265  11
   0 -16 -26 749.590 105.402  13
   0 -16 -26 891.509 113.897  11
   0 -16 -27 85.6308 58.9658  13
   0 -16 -27 185.689 68.0440  11
   0 -16 -28 365.350 71.9292  13
   0 -16 -28 413.607 71.0902  11
   0 -16 -29 1715.28 125.797  11
   0 -16 -30 2560.22 143.147  11
   0 -16 -31 176.736 42.8880  11
   0 -17  20 215.399 36.6539   7
   0 -17  19 331.761 39.6603  10
   0 -17  19 329.429 47.1775   7
   0 -17  18 47.8447 24.4870  10
   0 -17  18 63.4245 29.7050   7
   0 -17  17 1366.79 87.2886  10
   0 -17  17 1375.60 101.972   7
   0 -17  16 56.6448 26.7146  10
   0 -17  16 86.2369 39.7048   7
   0 -17  15 50.5901 37.8401  16
   0 -17  15 40.0648 26.8015  10
   0 -17  15 30.2537 32.5797   7
   0 -17  14 27.9871 39.7706  16
   0 -17  14 102.218 38.1084  10
   0 -17  13 798.536 100.603  16
   0 -17  13 822.521 81.8756  10
   0 -17  12 7429.88 306.978  16
   0 -17  12 7360.76 244.769  10
   0 -17  11 192.370 67.9704  16
   0 -17  11 140.573 49.5931  10
   0 -17  10 556.978 88.2202  16
   0 -17  10 619.360 77.7353  10
   0 -17   9 3446.08 223.504  16
   0 -17   9 3364.58 171.958  10
   0 -17   8 2083.40 175.933  16
   0 -17   8 1966.83 132.270  10
   0 -17   7 1959.42 170.409  15
   0 -17   7 1840.51 167.725  16
   0 -17   7 1859.89 131.826  10
   0 -17   6 2292.72 181.745  15
   0 -17   6 2163.79 178.391  16
   0 -17   6 2041.48 136.921  10
   0 -17   6 2000.05 139.960   6
   0 -17   5 9921.34 383.690  15
   0 -17   5 9900.24 389.749  16
   0 -17   5 9787.30 303.444  10
   0 -17   5 9612.73 318.719   6
   0 -17   4-16.8115 56.3477  15
   0 -17   4 82.0081 55.6530  16
   0 -17   4 123.207 60.0057  10
   0 -17   4 47.1466 46.0852   6
   0 -17   3 65.0517 54.7460  15
   0 -17   3 159.401 55.8589  10
   0 -17   3 1.72036 52.9036  16
   0 -17   3 32.6528 37.9942   6
   0 -17   2 2088.23 181.542  16
   0 -17   2 2018.77 155.186   6
   0 -17   2 2136.64 183.050  15
   0 -17   2 1901.98 186.802  13
   0 -17   2 2091.60 142.271  10
   0 -17   1 677.156 91.6976   6
   0 -17   1 758.634 109.499  16
   0 -17   1 606.140 103.945  15
   0 -17   1 695.430 114.222  13
   0 -17   1 645.275 80.6856  10
   0 -17   0 460.874 86.0090   6
   0 -17   0 370.848 92.0844  16
   0 -17   0 284.371 79.5078  15
   0 -17   0 290.151 99.3853  13
   0 -17   0 294.771 60.7979  10
   0 -17  -1 80.0167 55.7796   6
   0 -17  -1 112.033 61.1035  16
   0 -17  -1-9.57109 53.8071  15
   0 -17  -1 114.680 69.3446  13
   0 -17  -1 106.907 49.4682  10
   0 -17  -2 216.145 69.2881   6
   0 -17  -2 347.344 84.3324  16
   0 -17  -2 406.678 107.085  15
   0 -17  -2 246.681 57.3419  10
   0 -17  -2 310.653 91.7812  13
   0 -17  -3 9330.88 340.891   6
   0 -17  -3 9084.15 374.892  15
   0 -17  -3 9323.63 400.116  13
   0 -17  -3 9428.25 371.420  16
   0 -17  -4 2389.36 188.231  16
   0 -17  -4 2404.42 202.609  15
   0 -17  -4 2236.37 206.105  13
   0 -17  -4 2253.36 172.534   6
   0 -17  -5 4189.31 246.100  16
   0 -17  -5 4038.12 250.020  15
   0 -17  -5 3913.37 263.131  13
   0 -17  -5 3941.37 222.901   6
   0 -17  -6 249.962 69.9971  16
   0 -17  -6 217.215 84.8126  15
   0 -17  -6 240.085 86.1662  13
   0 -17  -6 271.598 70.6310   6
   0 -17  -7 4180.39 241.162  16
   0 -17  -7 4165.72 253.271  15
   0 -17  -7 3924.98 263.457  13
   0 -17  -7 4169.78 230.923   6
   0 -17  -8 1255.24 129.837  16
   0 -17  -8 1274.05 146.390  15
   0 -17  -8 1105.91 154.598  13
   0 -17  -8 1300.09 126.868   6
   0 -17  -9 5936.37 279.558  16
   0 -17  -9 6056.81 302.308  15
   0 -17  -9 6345.31 336.749  13
   0 -17  -9 6381.50 286.177   6
   0 -17 -10 6706.06 297.238  16
   0 -17 -10 6368.49 318.786  15
   0 -17 -10 6599.24 349.909  13
   0 -17 -10 6523.31 296.750   6
   0 -17 -11-22.4044 46.6881  16
   0 -17 -11 11.4472 55.2065  15
   0 -17 -11-7.42963 58.5033  13
   0 -17 -11-46.7055 56.9162   6
   0 -17 -12 154.553 60.3574  16
   0 -17 -12 9.64287 53.7370  15
   0 -17 -12 154.732 68.0233  13
   0 -17 -12 210.589 79.5197   6
   0 -17 -13 2309.67 167.501  16
   0 -17 -13 2121.96 176.991  15
   0 -17 -13 2315.46 204.655  13
   0 -17 -13 2146.32 175.145   6
   0 -17 -14 1729.47 186.262  13
   0 -17 -14 1872.05 153.041  16
   0 -17 -14 1653.40 162.631  15
   0 -17 -15 394.640 102.701  13
   0 -17 -15 241.965 74.6795  16
   0 -17 -15 319.243 83.2542  15
   0 -17 -16 86.8938 61.9206  13
   0 -17 -16 70.9267 57.7212  15
   0 -17 -17 2089.72 199.952  13
   0 -17 -17 2209.72 173.099  15
   0 -17 -18 1916.66 191.878  13
   0 -17 -18 2003.74 158.136  15
   0 -17 -19 2519.47 210.889  13
   0 -17 -20 2908.73 226.114  13
   0 -17 -21 11.9671 54.9866  13
   0 -17 -21-2.89635 52.1444  11
   0 -17 -22 561.061 102.055  13
   0 -17 -22 570.383 102.262  11
   0 -17 -23 2633.57 201.279  13
   0 -17 -23 2627.68 193.099  11
   0 -17 -24 1909.75 167.734  13
   0 -17 -24 2271.06 174.800  11
   0 -17 -25 4014.25 229.507  13
   0 -17 -25 4147.79 223.754  11
   0 -17 -26 186.295 66.4492  13
   0 -17 -26 246.490 69.3873  11
   0 -17 -27 1134.37 115.741  13
   0 -17 -27 1229.69 119.149  11
   0 -17 -28 1331.67 112.223  13
   0 -17 -28 1635.27 123.469  11
   0 -17 -29 1709.46 119.098  11
   0 -17 -30 3820.12 162.985  11
   0 -17 -31-11.4529 26.2432  11
   0 -18  17 73.1060 25.2343  10
   0 -18  16 93.8072 27.2931  10
   0 -18  15 1139.52 93.5079  16
   0 -18  15 1049.37 75.7590  10
   0 -18  14-24.4120 36.9202  16
   0 -18  14 23.0446 26.6543  10
   0 -18  13-5.68823 40.4928  16
   0 -18  13 21.6796 25.9117  10
   0 -18  12 1052.69 110.802  16
   0 -18  12 949.720 81.8197  10
   0 -18  11 680.973 97.5448  16
   0 -18  11 602.644 72.1941  10
   0 -18  10 2784.60 184.273  16
   0 -18  10 2687.55 144.305  10
   0 -18   9 55.2121 51.7961  16
   0 -18   9-0.80536 29.3004  10
   0 -18   8 1049.06 119.648  16
   0 -18   8 1100.27 100.527  10
   0 -18   7-13.0359 54.6745  16
   0 -18   7 69.2151 46.3290  10
   0 -18   7 37.1073 44.6372  15
   0 -18   6 1062.30 103.937   6
   0 -18   6 1233.60 136.674  16
   0 -18   6 1191.95 108.482  10
   0 -18   6 1238.61 133.682  15
   0 -18   5 369.682 71.9028   6
   0 -18   5 525.438 94.8729  16
   0 -18   5 577.771 82.4097  10
   0 -18   5 585.875 97.9658  15
   0 -18   4 799.420 98.9692   6
   0 -18   4 993.433 128.617  16
   0 -18   4 972.927 101.506  10
   0 -18   4 980.998 126.044  15
   0 -18   3 1020.36 111.589   6
   0 -18   3 1113.00 136.933  16
   0 -18   3 1095.43 104.260  10
   0 -18   3 1008.21 129.715  15
   0 -18   2 159.381 51.6560   6
   0 -18   2 308.887 86.4357  15
   0 -18   2 132.249 51.2075  10
   0 -18   2 295.771 68.2344  16
   0 -18   1 170.228 66.6420   6
   0 -18   1 175.951 63.7631  16
   0 -18   1 192.179 76.1393  15
   0 -18   1 251.218 81.1262  13
   0 -18   1 234.532 59.2336  10
   0 -18   0 542.556 93.4044   6
   0 -18   0 692.689 108.736  16
   0 -18   0 540.519 102.526  15
   0 -18   0 621.483 108.157  13
   0 -18   0 605.439 78.8969  10
   0 -18  -1-82.9387 70.6732  16
   0 -18  -1 20.1570 55.8317  15
   0 -18  -1 56.1444 64.4606  13
   0 -18  -1-0.67737 45.5962   6
   0 -18  -2 510.385 101.038  16
   0 -18  -2 627.122 113.923  15
   0 -18  -2 416.086 96.9529  13
   0 -18  -2 506.761 94.5046   6
   0 -18  -3 1211.30 141.225  16
   0 -18  -3 1302.03 148.427  15
   0 -18  -3 1306.54 160.168  13
   0 -18  -3 1357.45 134.458   6
   0 -18  -4 980.644 125.261  16
   0 -18  -4 841.327 127.923  15
   0 -18  -4 866.939 139.801  13
   0 -18  -4 836.983 108.532   6
   0 -18  -5 19.1344 68.9544  16
   0 -18  -5 139.048 91.4957  15
   0 -18  -5 135.969 57.5398  13
   0 -18  -5 50.3487 59.4028   6
   0 -18  -6 387.505 90.7695  16
   0 -18  -6 480.452 107.129  15
   0 -18  -6 376.126 107.313  13
   0 -18  -6 365.105 87.3273   6
   0 -18  -7 7409.73 322.621  16
   0 -18  -7 7535.19 344.602  15
   0 -18  -7 7620.72 367.223  13
   0 -18  -7 7438.12 312.720   6
   0 -18  -8 3403.61 214.639   6
   0 -18  -8 3675.44 223.666  16
   0 -18  -8 3429.95 236.007  15
   0 -18  -8 3215.15 249.937  13
   0 -18  -8 3367.56 204.091  11
   0 -18  -9 419.204 89.9569   6
   0 -18  -9 384.536 78.5370  16
   0 -18  -9 396.479 95.5948  15
   0 -18  -9 494.060 112.321  13
   0 -18  -9 406.082 77.8506  11
   0 -18 -10 1467.58 142.894   6
   0 -18 -10 1356.83 136.199  16
   0 -18 -10 1327.42 156.063  15
   0 -18 -10 1315.90 169.325  13
   0 -18 -10 1213.45 127.116  11
   0 -18 -11 1951.65 154.800  16
   0 -18 -11 2003.25 177.052  15
   0 -18 -11 2093.35 202.099  13
   0 -18 -11 1751.78 165.607   6
   0 -18 -12 6847.66 291.903  16
   0 -18 -12 6960.50 321.495  15
   0 -18 -12 7160.89 358.296  13
   0 -18 -12 7258.34 307.074   6
   0 -18 -13 76.6138 65.1791  13
   0 -18 -13 134.950 61.2459  16
   0 -18 -13 108.043 65.3399  15
   0 -18 -14 1198.53 152.101  13
   0 -18 -14 1287.17 128.210  16
   0 -18 -14 1129.89 129.873  15
   0 -18 -15 861.961 128.374  13
   0 -18 -15 891.868 114.419  15
   0 -18 -16 49.8613 58.1039  13
   0 -18 -16 69.9076 59.5951  15
   0 -18 -17 4824.53 293.808  13
   0 -18 -17 4585.32 258.311  11
   0 -18 -17 4338.24 246.648  15
   0 -18 -18 2989.92 224.812  13
   0 -18 -18 2636.71 179.820  15
   0 -18 -18 2891.05 210.089  11
   0 -18 -19-11.7659 52.0114  13
   0 -18 -19 16.0135 52.9023  11
   0 -18 -19 16.5503 43.4715  15
   0 -18 -20 523.614 96.7973  13
   0 -18 -20 559.374 94.1959  11
   0 -18 -21 1381.90 152.030  13
   0 -18 -21 1622.15 153.318  11
   0 -18 -22 363.018 78.3396  13
   0 -18 -22 475.571 89.8526  11
   0 -18 -23 5251.08 267.226  13
   0 -18 -23 5402.03 262.206  11
   0 -18 -24 1692.80 149.624  13
   0 -18 -24 1940.25 149.982  11
   0 -18 -25 569.704 85.4544  13
   0 -18 -25 670.650 94.9291  11
   0 -18 -26 2968.05 174.254  13
   0 -18 -26 3085.66 178.613  11
   0 -18 -27 829.473 89.4275  13
   0 -18 -27 899.527 93.3161  11
   0 -18 -28-20.6128 33.7769  11
   0 -18 -29 2646.18 137.030  11
   0 -18 -30 912.663 73.3405  11
   0 -19  14-41.6793 26.4039  16
   0 -19  14 17.1990 21.3586  10
   0 -19  13 133.496 38.4235  16
   0 -19  13 64.0320 25.5864  10
   0 -19  12 24.3363 35.8334  16
   0 -19  12 37.6330 28.9584  10
   0 -19  11 94.6429 40.2939  16
   0 -19  11 144.575 40.3860  10
   0 -19  10 204.598 55.4346  16
   0 -19  10 156.849 39.5798  10
   0 -19   9 139.598 52.7048  16
   0 -19   9 148.594 40.6471  10
   0 -19   8 987.630 117.393  16
   0 -19   8 984.790 88.5019  10
   0 -19   7 1575.16 143.286  16
   0 -19   7 1616.79 114.140  10
   0 -19   6 86.7109 45.8956  16
   0 -19   6 121.967 46.5209  10
   0 -19   6 90.7914 42.2639  15
   0 -19   5 14.7013 38.0055   6
   0 -19   5 172.831 65.5919  16
   0 -19   5 121.266 42.5231  10
   0 -19   5 78.8902 55.8290  15
   0 -19   4 1.25371 41.4302   6
   0 -19   4-46.9283 57.2931  16
   0 -19   4-7.59049 35.8656  10
   0 -19   4 14.5916 61.8176  15
   0 -19   3 86.8386 43.4314   6
   0 -19   3-35.1389 58.8658  16
   0 -19   3 84.9065 42.7966  10
   0 -19   2 130.396 63.5183  15
   0 -19   2-41.9153 46.7361   6
   0 -19   2 36.1925 59.8136  16
   0 -19   1 1355.71 144.237  15
   0 -19   1 1075.98 112.888   6
   0 -19   1 1331.90 145.404  16
   0 -19   0 3234.86 220.968  15
   0 -19   0 3306.53 216.837  16
   0 -19   0 2804.96 185.962   6
   0 -19  -1 1181.53 136.572  16
   0 -19  -1 949.857 124.960  15
   0 -19  -1 977.534 134.068  13
   0 -19  -1 973.635 113.320   6
   0 -19  -2 732.758 114.094  16
   0 -19  -2 893.308 122.760  15
   0 -19  -2 1013.10 138.427  13
   0 -19  -2 625.479 93.8102   6
   0 -19  -3 185.635 64.5743  16
   0 -19  -3 163.761 70.6565  15
   0 -19  -3 164.534 70.5632  13
   0 -19  -3 173.643 68.7518   6
   0 -19  -4 917.748 128.132  16
   0 -19  -4 887.793 123.614  15
   0 -19  -4 680.105 118.801  13
   0 -19  -4 740.683 105.980   6
   0 -19  -5 388.280 91.0620  16
   0 -19  -5 316.328 83.1414  15
   0 -19  -5 332.124 98.4964  13
   0 -19  -5 234.549 72.0860   6
   0 -19  -6 7.84289 48.7093  16
   0 -19  -6-13.8645 62.0091  15
   0 -19  -6 27.4648 110.654  13
   0 -19  -6 105.157 66.4435   6
   0 -19  -7 428.258 88.3899  16
   0 -19  -7 386.593 91.0688  15
   0 -19  -7 475.897 132.253  13
   0 -19  -7 466.465 94.3293   6
   0 -19  -8 84.5464 45.6177  16
   0 -19  -8 134.347 66.7849  15
   0 -19  -8 85.2855 72.8997  13
   0 -19  -8 91.5111 71.7992   6
   0 -19  -9 2539.78 188.094   6
   0 -19  -9 2544.46 183.003  16
   0 -19  -9 2541.28 197.452  15
   0 -19  -9 2463.00 211.971  13
   0 -19  -9 2123.09 166.554  11
   0 -19 -10 12.8225 78.3048   6
   0 -19 -10 38.5952 50.7674  16
   0 -19 -10 0.64844 56.8984  13
   0 -19 -10 25.3611 46.8623  11
   0 -19 -10-26.4743 72.1483  15
   0 -19 -11 42.5126 47.3538  16
   0 -19 -11 131.539 80.8683  13
   0 -19 -11 11.1462 43.8934  11
   0 -19 -11-46.3864 58.7361  15
   0 -19 -12 7096.91 289.015  16
   0 -19 -12 6541.14 339.373  13
   0 -19 -12 6237.69 290.438  11
   0 -19 -12 6760.88 310.107  15
   0 -19 -13 1513.13 134.275  16
   0 -19 -13 1531.27 169.550  13
   0 -19 -13 1257.93 132.881  11
   0 -19 -13 1290.68 140.410  15
   0 -19 -14 562.784 114.978  13
   0 -19 -14 660.852 106.698  11
   0 -19 -14 629.619 95.2302  15
   0 -19 -15 3034.97 228.365  13
   0 -19 -15 3002.50 201.249  11
   0 -19 -15 3176.23 202.783  15
   0 -19 -16 45.5629 59.5308  13
   0 -19 -16-1.76692 46.6507  11
   0 -19 -16-8.10547 46.5860  15
   0 -19 -17 1677.62 168.187  13
   0 -19 -17 1596.31 145.966  15
   0 -19 -17 1630.25 154.877  11
   0 -19 -18 95.5936 63.0461  13
   0 -19 -18 16.4022 51.5919  11
   0 -19 -18 104.155 54.7690  15
   0 -19 -19 1639.33 164.854  13
   0 -19 -19 1787.66 134.985  15
   0 -19 -19 1897.45 164.634  11
   0 -19 -20 188.153 68.4103  13
   0 -19 -20 136.435 61.1809  11
   0 -19 -21 5746.31 283.451  13
   0 -19 -21 5805.49 264.661  11
   0 -19 -22 1624.28 153.045  13
   0 -19 -22 1716.06 145.294  11
   0 -19 -23 1916.07 149.186  13
   0 -19 -23 1762.42 143.361  11
   0 -19 -24 3166.73 184.528  13
   0 -19 -24 3458.73 186.717  11
   0 -19 -25 3144.77 171.322  13
   0 -19 -25 3610.56 185.985  11
   0 -19 -26 69.5061 33.3812  13
   0 -19 -26-40.5270 33.5959  11
   0 -19 -27-19.7496 31.3049  11
   0 -19 -28 62.7432 31.2113  11
   0 -19 -29 1969.62 105.547  11
   0 -20  12-34.1434 27.9922  16
   0 -20  11 2300.55 133.032  16
   0 -20  10 709.266 79.8710  16
   0 -20   9 14.8163 33.8349  16
   0 -20   8 513.618 75.9404  16
   0 -20   7 1640.43 133.715  16
   0 -20   6 255.641 70.9286  16
   0 -20   5 250.146 62.3597  15
   0 -20   5 298.471 76.5413  16
   0 -20   4 1454.83 136.127  16
   0 -20   4 1645.30 142.281  15
   0 -20   3-16.2444 43.2719  15
   0 -20   3 89.8916 55.5893  16
   0 -20   2 1311.88 129.138  16
   0 -20   2 1431.20 143.712  15
   0 -20   1 2074.38 150.231   6
   0 -20   1 2181.17 172.381  16
   0 -20   1 2011.80 168.000  15
   0 -20   0 685.129 104.943  15
   0 -20   0 653.670 100.491   6
   0 -20   0 650.029 100.031  16
   0 -20  -1 2348.40 185.149  15
   0 -20  -1 2302.91 175.775  16
   0 -20  -1 2142.99 164.001   6
   0 -20  -2 47.6977 52.9143  16
   0 -20  -2 24.3208 59.3297  15
   0 -20  -2-71.6383 65.1965  13
   0 -20  -2 12.5982 59.8919   6
   0 -20  -3 490.182 87.7101  16
   0 -20  -3 272.115 65.0464  15
   0 -20  -3 356.632 94.5269  13
   0 -20  -3 331.997 83.8505   6
   0 -20  -4 4729.44 247.218   6
   0 -20  -4 5167.23 274.674  15
   0 -20  -4 5087.11 287.208  13
   0 -20  -4 5633.89 269.173  16
   0 -20  -5 260.749 70.1134  16
   0 -20  -5 217.545 91.0982  15
   0 -20  -5 155.057 82.5196  13
   0 -20  -5 200.906 88.4302   6
   0 -20  -6 1375.68 130.018  16
   0 -20  -6 1426.32 148.551  15
   0 -20  -6 1208.14 148.636  13
   0 -20  -6 1010.88 129.301   6
   0 -20  -7 57.7114 50.7940  16
   0 -20  -7 212.652 79.9865  15
   0 -20  -7 29.0379 60.3847  13
   0 -20  -7 93.7306 83.3872   6
   0 -20  -8 2828.61 213.693  13
   0 -20  -8 2931.69 208.732  15
   0 -20  -8 2974.59 189.527  16
   0 -20  -9 106.889 77.8716  13
   0 -20  -9 77.0636 58.5109  15
   0 -20  -9 115.093 56.2835  16
   0 -20 -10 2.37555 51.8821  15
   0 -20 -10-19.4030 63.0562  13
   0 -20 -10 15.2305 37.3205  11
   0 -20 -10-21.7052 46.2378  16
   0 -20 -11 189.361 63.8498  15
   0 -20 -11 269.976 82.6813  13
   0 -20 -11 93.0051 41.9189  11
   0 -20 -11 218.825 57.8305  16
   0 -20 -12 1492.79 147.721  15
   0 -20 -12 1283.09 153.603  13
   0 -20 -12 1308.24 124.829  11
   0 -20 -12 1393.88 126.126  16
   0 -20 -13 64.8508 50.0893  15
   0 -20 -13 51.2470 55.4083  13
   0 -20 -13 14.0066 36.8669  11
   0 -20 -14 2113.84 183.694  13
   0 -20 -14 1985.47 155.054  11
   0 -20 -14 2219.30 166.824  15
   0 -20 -15 410.987 84.7158  15
   0 -20 -15 508.565 96.7242  13
   0 -20 -15 454.281 77.3433  11
   0 -20 -16 3017.51 215.003  13
   0 -20 -16 2705.44 181.367  11
   0 -20 -16 2846.92 180.809  15
   0 -20 -17 398.679 82.5670  15
   0 -20 -17 334.325 75.0847  11
   0 -20 -17 215.225 69.3628  13
   0 -20 -18 45.4367 37.9855  15
   0 -20 -18-25.9892 45.7234  13
   0 -20 -18 46.0993 42.4137  11
   0 -20 -19 3884.76 225.258  13
   0 -20 -19 3775.44 208.321  11
   0 -20 -19 3864.18 185.490  15
   0 -20 -20 999.073 113.070  13
   0 -20 -20 955.904 110.092  11
   0 -20 -21 223.886 58.6189  13
   0 -20 -21 307.303 66.7439  11
   0 -20 -22 1480.58 126.188  13
   0 -20 -22 1645.28 130.937  11
   0 -20 -23 139.118 42.7779  13
   0 -20 -23 181.840 43.2636  11
   0 -20 -24 337.122 59.4882  13
   0 -20 -24 335.064 58.3646  11
   0 -20 -25 2586.18 136.616  13
   0 -20 -25 2998.28 153.690  11
   0 -20 -26 664.276 69.8059  11
   0 -20 -27 22.6280 25.6199  11
   0 -21  10 43.0548 31.3164  16
   0 -21   9 559.303 67.3499  16
   0 -21   8 396.072 63.1334  16
   0 -21   7 578.546 73.7413  16
   0 -21   6 883.877 91.6646  16
   0 -21   5 826.097 95.1246  16
   0 -21   4 330.400 68.1071  15
   0 -21   4 260.067 61.0715  16
   0 -21   3 136.176 45.5320  15
   0 -21   3 15.7023 47.6703  16
   0 -21   2 250.284 69.9894  15
   0 -21   2 79.3841 47.4690  16
   0 -21   1 1476.10 136.115  15
   0 -21   1 1419.27 126.189  16
   0 -21   0 891.739 111.083  15
   0 -21   0 837.993 104.210  16
   0 -21  -1 2427.94 164.526  16
   0 -21  -1 2410.87 171.889  15
   0 -21  -2 3113.78 197.601  15
   0 -21  -2 3361.64 194.190  16
   0 -21  -3 2749.64 189.273  15
   0 -21  -3 2642.40 174.977  16
   0 -21  -4 68.2812 61.0420  15
   0 -21  -4 33.8055 46.0173  16
   0 -21  -5 742.201 117.495  13
   0 -21  -5 979.248 120.069  15
   0 -21  -5 977.815 108.779  16
   0 -21  -6 899.937 123.102  13
   0 -21  -6 905.716 113.613  15
   0 -21  -6 967.905 113.668  16
   0 -21  -7 122.777 64.2342  13
   0 -21  -7 25.9221 56.4999  15
   0 -21  -7 93.6367 54.7241  16
   0 -21  -8 358.288 80.2112  13
   0 -21  -8 258.638 65.9014  15
   0 -21  -8 364.489 74.4576  16
   0 -21  -9 224.726 69.7248  13
   0 -21  -9 198.744 73.7858  15
   0 -21  -9 285.103 64.4177  16
   0 -21 -10 108.607 60.9572  13
   0 -21 -10 43.7221 57.4865  15
   0 -21 -10 130.343 60.7650  16
   0 -21 -11 612.848 93.3751  15
   0 -21 -11 679.804 110.309  13
   0 -21 -11 516.474 73.0973  11
   0 -21 -11 588.408 90.1041  16
   0 -21 -12 1283.35 138.591  13
   0 -21 -12 1545.84 132.176  11
   0 -21 -12 1584.06 142.699  15
   0 -21 -13 385.084 85.0505  13
   0 -21 -13 250.542 57.0903  11
   0 -21 -13 414.766 76.4697  15
   0 -21 -14 1168.51 134.566  13
   0 -21 -14 1037.06 108.278  15
   0 -21 -14 934.130 101.244  11
   0 -21 -15 14.6673 41.9932  15
   0 -21 -15-12.3489 37.5849  11
   0 -21 -15 64.1428 55.7275  13
   0 -21 -16 29.5939 36.8157  15
   0 -21 -16 114.413 55.7617  13
   0 -21 -16 79.2556 40.5637  11
   0 -21 -17 1348.69 130.261  13
   0 -21 -17 1276.91 115.726  11
   0 -21 -17 1305.23 110.207  15
   0 -21 -18 37.2293 44.2550  13
   0 -21 -18 34.4346 40.2060  11
   0 -21 -18 56.2584 35.2465  15
   0 -21 -19 5.50847 35.8053  13
   0 -21 -19-35.6134 38.3743  11
   0 -21 -19 29.4858 37.8305  15
   0 -21 -20 826.051 90.2645  11
   0 -21 -20 741.617 87.3697  13
   0 -21 -21 346.198 62.8021  11
   0 -21 -21 372.941 64.2511  13
   0 -21 -22 1689.68 117.082  13
   0 -21 -22 1620.31 114.800  11
   0 -21 -23 1257.60 94.8772  13
   0 -21 -23 1398.19 102.679  11
   0 -21 -24 3313.80 148.559  11
   0 -21 -25 441.887 51.3091  11
   0 -22   7 1544.05 97.7606  16
   0 -22   6 1971.78 116.615  16
   0 -22   5 6070.58 212.681  16
   0 -22   4 95.4116 37.2365  16
   0 -22   3 486.076 71.4703  16
   0 -22   2 437.157 69.5185  15
   0 -22   2 326.268 57.9343  16
   0 -22   1 797.006 84.9081  15
   0 -22   1 848.547 92.4105  16
   0 -22   0 9.61942 43.0741  15
   0 -22   0 18.7452 39.4097  16
   0 -22  -1 37.6231 43.1948  15
   0 -22  -1 33.9996 35.8141  16
   0 -22  -2 450.380 77.7107  15
   0 -22  -2 406.854 67.5603  16
   0 -22  -3 41.0197 46.3791  15
   0 -22  -3-21.5712 37.6757  16
   0 -22  -4 406.033 77.2819  15
   0 -22  -4 310.949 56.8307  16
   0 -22  -5 742.455 96.3498  15
   0 -22  -5 691.355 84.7140  16
   0 -22  -6 1625.68 138.047  15
   0 -22  -6 1804.05 129.454  16
   0 -22  -7 329.940 78.2992  15
   0 -22  -7 433.146 74.1478  16
   0 -22  -8 449.163 82.3371  13
   0 -22  -8 481.809 86.1333  15
   0 -22  -8 521.769 75.5294  16
   0 -22  -9 584.302 84.8902  15
   0 -22  -9 541.411 83.3404  16
   0 -22 -10 214.599 65.0918  13
   0 -22 -10 131.892 58.2129  15
   0 -22 -11 251.145 68.8000  13
   0 -22 -11 268.075 65.9721  15
   0 -22 -12 49.4880 52.5645  13
   0 -22 -12-10.2652 37.9797  15
   0 -22 -13 704.605 97.6925  13
   0 -22 -13 463.403 61.9916  11
   0 -22 -13 762.951 88.1843  15
   0 -22 -14 555.558 83.0120  13
   0 -22 -14 428.144 59.4001  11
   0 -22 -14 448.638 68.4282  15
   0 -22 -15 417.219 73.0278  13
   0 -22 -15 362.263 55.6666  11
   0 -22 -15 508.097 72.7428  15
   0 -22 -16 155.695 50.5473  13
   0 -22 -16 184.951 42.0861  11
   0 -22 -16 244.755 57.4664  15
   0 -22 -17 32.9116 30.8500  13
   0 -22 -17 15.0389 27.6618  11
   0 -22 -17 32.0738 37.3290  15
   0 -22 -18 103.843 35.1805  11
   0 -22 -18 96.7421 39.2501  13
   0 -22 -19-5.05908 30.2003  11
   0 -22 -19 2.45224 29.3909  13
   0 -22 -20 844.878 81.6217  13
   0 -22 -20 809.183 73.7611  11
   0 -22 -21 1859.36 108.131  11
   0 -22 -22 1965.23 107.285  11
   0 -23   4 319.413 48.4372  16
   0 -23   3 80.6002 32.1599  16
   0 -23   2 180.762 44.0071  16
   0 -23   1-15.7383 38.7316  16
   0 -23   0 92.4207 41.2226  16
   0 -23  -1 1145.29 92.4465  15
   0 -23  -1 1172.80 91.4555  16
   0 -23  -2 3823.03 164.904  16
   0 -23  -2 3777.68 174.258  15
   0 -23  -3 204.872 52.3697  15
   0 -23  -3 272.315 51.0089  16
   0 -23  -4 770.036 84.4228  15
   0 -23  -4 847.781 84.4840  16
   0 -23  -5 959.801 93.1510  15
   0 -23  -5 857.702 84.8309  16
   0 -23  -6 83.5324 44.1983  15
   0 -23  -7 2508.70 150.154  15
   0 -23  -8-29.3064 43.0151  15
   0 -23  -9 1009.57 97.9448  15
   0 -23 -10 667.310 81.8094  15
   0 -23 -11 1320.45 105.479  15
   0 -23 -12 237.177 50.1875  15
   0 -23 -13 121.165 46.2324  13
   0 -23 -13 112.949 43.2426  15
   0 -23 -14 1655.14 120.555  13
   0 -23 -14 1704.58 110.487  15
   0 -23 -15 135.015 45.0865  13
   0 -23 -16-18.2718 26.6567  13
   0 -23 -17 351.398 55.6340  13
   1 -24  -9-9.33583 29.8426  15
   1 -24  -8 2403.72 117.362  15
   1 -24  -7-63.1252 35.9255  15
   1 -23 -15-9.52388 26.4987  15
   1 -23 -14 478.832 60.7871  15
   1 -23 -13 361.108 59.8346  15
   1 -23 -12 352.519 59.1390  15
   1 -23 -11 499.502 69.5387  15
   1 -23 -10 514.940 72.7596  15
   1 -23  -9 850.153 88.3473  15
   1 -23  -8-42.7626 42.1918  15
   1 -23  -7 437.780 66.8757  15
   1 -23  -6 1557.48 106.479  16
   1 -23  -6 1330.24 110.544  15
   1 -23  -5 992.173 85.4588  16
   1 -23  -5 899.382 89.6943  15
   1 -23  -4 791.616 83.6633  15
   1 -23  -4 617.166 67.9169  16
   1 -23  -3 66.3411 38.2462  15
   1 -23  -3-38.1991 36.7354  16
   1 -23  -2 1174.27 96.4854  15
   1 -23  -2 1187.89 90.3566  16
   1 -23  -1 783.334 77.6299  15
   1 -23  -1 730.835 74.4378  16
   1 -23   0 438.663 58.4276  16
   1 -23   1 16.6518 27.5603  16
   1 -23   2 604.212 64.8946  16
   1 -23   3 36.1409 24.4044  16
   1 -22 -21 194.732 35.8331  11
   1 -22 -20 280.190 46.7807  11
   1 -22 -19 980.026 80.4066  11
   1 -22 -19 890.237 78.4841  13
   1 -22 -18 374.933 56.1295  11
   1 -22 -18 460.597 60.8063  13
   1 -22 -17-0.62454 33.3863  15
   1 -22 -17-23.9670 30.2630  11
   1 -22 -17 10.6302 28.6288  13
   1 -22 -16 441.402 62.8452  15
   1 -22 -16 323.753 53.4360  11
   1 -22 -16 370.636 65.2452  13
   1 -22 -15 56.5505 41.4294  15
   1 -22 -15 51.4916 36.4815  13
   1 -22 -15 14.9256 30.4238  11
   1 -22 -14 2267.04 151.484  13
   1 -22 -14 2090.90 121.667  11
   1 -22 -13 274.147 65.6579  13
   1 -22 -13 264.597 58.8021  15
   1 -22 -12 118.290 44.1231  13
   1 -22 -12 61.6971 40.6052  15
   1 -22 -11 25.0070 38.4263  13
   1 -22 -11-31.8764 45.2100  15
   1 -22 -10 1574.29 137.487  13
   1 -22 -10 1757.84 136.252  15
   1 -22  -9 1191.26 104.185  16
   1 -22  -9 1148.60 116.969  15
   1 -22  -8 107.840 52.6353  15
   1 -22  -8 48.7769 40.3414  16
   1 -22  -7 259.286 65.8396  15
   1 -22  -7 274.300 54.1898  16
   1 -22  -6 56.7367 55.6705  15
   1 -22  -6 30.7081 33.4096  16
   1 -22  -5 366.257 71.6860  15
   1 -22  -5 294.392 61.2062  16
   1 -22  -4 365.548 72.0210  15
   1 -22  -4 494.469 75.5515  16
   1 -22  -3 356.632 77.0695  15
   1 -22  -3 130.677 48.3318  16
   1 -22  -2 114.466 52.4939  15
   1 -22  -2-33.7603 42.7941  16
   1 -22  -1 17.6713 41.4438  15
   1 -22  -1-46.6046 44.0317  16
   1 -22   0 2390.51 143.033  16
   1 -22   0 2533.17 153.229  15
   1 -22   1 379.666 66.5367  15
   1 -22   1 415.170 69.9451  16
   1 -22   2 606.717 74.8222  16
   1 -22   2 1189.20 103.465  15
   1 -22   3 14.7107 35.2250  15
   1 -22   3 66.6725 38.5103  16
   1 -22   4 37.7975 33.1738  16
   1 -22   5 576.196 66.6548  16
   1 -22   6 3953.65 160.736  16
   1 -22   7-39.9534 27.9237  16
   1 -21 -25 104.129 29.9473  11
   1 -21 -24 1502.87 96.4713  11
   1 -21 -23 65.0519 30.3716  11
   1 -21 -22-8.76523 30.4783  11
   1 -21 -21 131.922 41.7466  13
   1 -21 -21 134.332 40.3878  11
   1 -21 -20 49.3359 37.0001  13
   1 -21 -20-3.29656 31.6365  11
   1 -21 -19-9.14165 30.3958  13
   1 -21 -19 15.7086 30.4848  11
   1 -21 -18 942.007 100.122  13
   1 -21 -18 921.129 93.2111  11
   1 -21 -18 947.183 87.6193  15
   1 -21 -17 486.844 71.1923  15
   1 -21 -17 512.743 73.3606  11
   1 -21 -17 418.977 72.9801  13
   1 -21 -16 761.837 94.3858  15
   1 -21 -16 663.196 86.0388  11
   1 -21 -16 765.909 96.5525  13
   1 -21 -15 59.2912 34.0056  11
   1 -21 -15 132.555 56.9381  13
   1 -21 -14 30.8795 48.1890  15
   1 -21 -14-12.6063 32.2005  11
   1 -21 -14 18.7564 40.9098  13
   1 -21 -13 83.6031 47.4705  15
   1 -21 -13 63.0882 30.2815  11
   1 -21 -13 138.423 49.4819  13
   1 -21 -12-51.4742 52.0671  15
   1 -21 -12-38.5700 55.0675  13
   1 -21 -12 63.3368 36.1221  11
   1 -21 -11 244.519 70.8680  15
   1 -21 -11 146.780 53.6266  13
   1 -21 -11 181.197 47.8384  11
   1 -21 -11 209.215 58.7741  16
   1 -21 -10 76.4148 48.7484  13
   1 -21 -10 2.21300 47.7195  15
   1 -21 -10-15.8714 41.7224  16
   1 -21  -9 219.384 73.9934  13
   1 -21  -9 320.094 81.2080  15
   1 -21  -9 298.005 64.8010  16
   1 -21  -8-54.9111 52.6100  13
   1 -21  -8 19.5327 60.5645  15
   1 -21  -8 2.62174 43.1518  16
   1 -21  -7 923.601 119.128  13
   1 -21  -7 1073.42 125.007  15
   1 -21  -7 844.112 99.4265  16
   1 -21  -6 14.3394 50.0458  13
   1 -21  -6-12.2924 53.1154  15
   1 -21  -6-54.1043 51.4697  16
   1 -21  -5 150.696 68.9048  15
   1 -21  -5 104.640 46.8990  16
   1 -21  -4 2887.64 194.607  15
   1 -21  -4 2913.58 177.252  16
   1 -21  -3 817.291 106.151  15
   1 -21  -3 852.867 99.9844  16
   1 -21  -2 5244.06 254.767  15
   1 -21  -2 4840.36 231.328  16
   1 -21  -1 7495.85 301.813  15
   1 -21  -1 7127.77 279.653  16
   1 -21   0 1011.14 114.739  15
   1 -21   0 1018.21 106.412  16
   1 -21   1 4228.19 212.399  16
   1 -21   1 4329.99 218.399  15
   1 -21   2 3168.14 182.200  16
   1 -21   2 3218.85 183.724  15
   1 -21   3 185.910 55.7283  15
   1 -21   3 243.572 57.1505  16
   1 -21   4 300.395 60.2501  15
   1 -21   4 297.994 60.8220  16
   1 -21   5 243.574 59.4428  16
   1 -21   6 334.450 57.8332  16
   1 -21   7 123.031 40.1058  16
   1 -21   8 1222.84 98.6836  16
   1 -21   9 2215.40 123.072  16
   1 -21  10 659.236 65.8862  16
   1 -20 -27 53.2235 25.6591  11
   1 -20 -26 82.2514 27.6101  11
   1 -20 -25 1731.76 114.191  11
   1 -20 -24 519.935 68.3556  11
   1 -20 -23 77.4676 37.0467  11
   1 -20 -23 102.926 43.6771  13
   1 -20 -22 1284.21 110.768  11
   1 -20 -22 1146.11 103.516  13
   1 -20 -21 1213.29 112.001  11
   1 -20 -21 1136.31 108.884  13
   1 -20 -20 955.629 104.572  11
   1 -20 -20 1053.49 111.014  13
   1 -20 -19-5.68354 34.4242  15
   1 -20 -19 45.6481 40.5000  13
   1 -20 -19-25.5890 42.2326  11
   1 -20 -18 1773.40 149.613  13
   1 -20 -18 1739.02 141.932  11
   1 -20 -18 1689.64 126.924  15
   1 -20 -17 474.849 83.5531  13
   1 -20 -17 621.334 94.0762  11
   1 -20 -17 587.680 84.8347  15
   1 -20 -16 457.962 91.6131  13
   1 -20 -16 491.896 79.0393  11
   1 -20 -16 437.946 71.1234  15
   1 -20 -15 474.150 91.6176  13
   1 -20 -15 466.018 86.5277  11
   1 -20 -15 597.339 88.4348  15
   1 -20 -14-5.12481 46.6057  13
   1 -20 -14-79.2252 45.9633  11
   1 -20 -14 14.1727 48.3040  15
   1 -20 -13 2054.18 167.068  15
   1 -20 -13 1914.80 170.561  13
   1 -20 -13 1831.46 145.832  11
   1 -20 -12 1433.30 142.908  15
   1 -20 -12 1428.04 151.609  13
   1 -20 -12 1181.77 124.275  11
   1 -20 -12 1404.30 120.830  16
   1 -20 -11 121.477 54.4451  15
   1 -20 -11 161.127 62.3078  13
   1 -20 -11 44.2528 37.3108  11
   1 -20 -11 92.5336 50.7498  16
   1 -20 -10 549.701 100.910  15
   1 -20 -10 455.984 68.5116  11
   1 -20 -10 615.779 116.243  13
   1 -20 -10 614.018 86.0511  16
   1 -20  -9 8308.61 357.731  13
   1 -20  -9 8808.41 350.588  15
   1 -20  -9 8345.59 308.651  16
   1 -20  -8 1240.90 157.667  13
   1 -20  -8 1208.46 140.847  15
   1 -20  -8 1184.10 119.918  16
   1 -20  -7 2527.32 203.642  13
   1 -20  -7 2465.34 170.193  16
   1 -20  -7 2515.91 198.879  15
   1 -20  -6 556.721 109.030  13
   1 -20  -6 597.767 86.9949  16
   1 -20  -6 597.468 101.080  15
   1 -20  -5 102.131 75.3074  13
   1 -20  -5 122.474 61.8683  16
   1 -20  -5 181.106 69.0356  15
   1 -20  -4 332.025 87.8417  13
   1 -20  -4 470.793 84.9625  16
   1 -20  -3 211.530 66.7103  16
   1 -20  -3 82.1033 67.0684  15
   1 -20  -2 133.543 58.1975  16
   1 -20  -2 42.2847 59.9747  15
   1 -20  -1 1903.05 155.774  16
   1 -20  -1 1942.75 166.817  15
   1 -20   0 1237.69 132.069  16
   1 -20   0 1220.51 132.169  15
   1 -20   1 2403.70 175.281  16
   1 -20   1 2229.30 172.243  15
   1 -20   2 75.3105 53.2741  16
   1 -20   2 48.6528 51.7846  15
   1 -20   3 104.541 59.4351  16
   1 -20   3 97.8376 56.2957  15
   1 -20   4-15.9101 43.9222  16
   1 -20   4-23.7154 50.0247  15
   1 -20   5 3203.52 189.205  16
   1 -20   5 3270.83 189.332  15
   1 -20   6 2283.04 173.446  16
   1 -20   7 114.145 48.8916  16
   1 -20   8 28.6935 41.1631  16
   1 -20   9 440.963 68.7182  16
   1 -20  10 412.054 66.0733  16
   1 -20  11 2854.16 148.990  16
   1 -20  12 1664.61 106.839  16
   1 -19 -28 2185.00 117.131  11
   1 -19 -27-20.8867 32.6360  11
   1 -19 -26 3.02663 31.3400  11
   1 -19 -25 34.7823 32.5972  11
   1 -19 -24 3861.80 185.752  13
   1 -19 -24 4415.65 204.791  11
   1 -19 -23 2649.86 162.508  13
   1 -19 -23 3019.85 178.991  11
   1 -19 -22 81.1175 45.1300  13
   1 -19 -22 49.9179 45.7432  11
   1 -19 -21 28.7328 38.4964  13
   1 -19 -21 12.6954 42.3030  11
   1 -19 -20 149.189 59.6422  13
   1 -19 -20 155.837 63.2988  11
   1 -19 -19 39.9395 42.1917  13
   1 -19 -19-50.9363 53.8821  11
   1 -19 -19 3.06340 37.1219  15
   1 -19 -18 3292.71 219.774  13
   1 -19 -18 3262.50 188.468  15
   1 -19 -18 3221.86 204.259  11
   1 -19 -17 318.699 77.9577  13
   1 -19 -17 160.198 64.3102  11
   1 -19 -17 291.778 72.1021  15
   1 -19 -16 387.271 86.2166  13
   1 -19 -16 310.546 79.4292  11
   1 -19 -16 345.497 77.3569  15
   1 -19 -15 3959.46 250.502  13
   1 -19 -15 3586.78 221.882  11
   1 -19 -15 3935.11 229.225  15
   1 -19 -14 201.068 74.5836  13
   1 -19 -14 134.178 55.9474  11
   1 -19 -14 175.109 58.1758  15
   1 -19 -13 97.2069 49.4557  16
   1 -19 -13 9.48791 55.0421  13
   1 -19 -13 37.1665 46.1520  11
   1 -19 -13-49.1460 59.3336  15
   1 -19 -12 1900.46 144.970  16
   1 -19 -12 1755.13 176.256  13
   1 -19 -12 1675.65 146.489  11
   1 -19 -12 1792.81 162.726  15
   1 -19 -11 1159.58 119.562  16
   1 -19 -11 1197.65 147.039  13
   1 -19 -11 962.317 117.647  11
   1 -19 -11 1088.21 132.941  15
   1 -19 -10 44.6525 45.9940  16
   1 -19 -10 35.0162 61.5853  13
   1 -19 -10-30.3440 41.5621  11
   1 -19 -10 27.2302 59.3549  15
   1 -19  -9-34.0633 42.3700  16
   1 -19  -9 7.96160 51.7161  13
   1 -19  -9 14.1262 36.5811  11
   1 -19  -9 47.7212 74.4695  15
   1 -19  -8 106.301 74.2374  15
   1 -19  -8-29.0236 46.2419  16
   1 -19  -8 17.1703 53.5771  13
   1 -19  -7 87.8031 65.3723  15
   1 -19  -7 36.3190 54.5530  16
   1 -19  -7 66.5233 53.5019  13
   1 -19  -6 650.903 117.813  15
   1 -19  -6 598.017 110.825  13
   1 -19  -6 669.356 104.763  16
   1 -19  -5 121.765 61.3314  16
   1 -19  -5 100.005 61.0754  15
   1 -19  -5 145.500 75.5600  13
   1 -19  -5 192.361 81.6047   6
   1 -19  -4-43.3741 51.6867  16
   1 -19  -4-1.73198 60.4168  15
   1 -19  -4-50.1901 57.4687  13
   1 -19  -4 86.0085 65.1750   6
   1 -19  -3 6434.25 281.167   6
   1 -19  -3 6575.56 317.885  15
   1 -19  -3 5712.17 312.374  13
   1 -19  -3 6381.98 297.759  16
   1 -19  -2 826.653 109.351  16
   1 -19  -2 836.555 121.346  15
   1 -19  -2 931.542 131.433  13
   1 -19  -2 705.431 108.736   6
   1 -19  -1 60.0091 58.2218  16
   1 -19  -1-85.8022 60.9329   6
   1 -19  -1 46.9775 53.8136  15
   1 -19   0 4820.69 257.519  16
   1 -19   0 4211.92 225.311   6
   1 -19   0 4565.26 261.508  15
   1 -19   1 3999.29 242.944  16
   1 -19   1 3588.68 201.553   6
   1 -19   1 4348.56 249.913  15
   1 -19   2 261.893 76.8003  16
   1 -19   2 136.108 60.7159  15
   1 -19   3 1032.86 121.849  16
   1 -19   3 1160.02 130.746  15
   1 -19   4 121.584 59.6546  16
   1 -19   4 161.816 57.9102  15
   1 -19   5 414.794 88.6800  16
   1 -19   5 184.150 52.3897  15
   1 -19   6 594.121 100.330  16
   1 -19   6 535.225 89.6727  15
   1 -19   7 698.942 104.476  16
   1 -19   8 2754.80 181.401  16
   1 -19   8 2444.59 130.488  10
   1 -19   9 84.6180 47.6750  16
   1 -19   9 49.3822 32.4586  10
   1 -19  10 1261.84 121.333  16
   1 -19  11 237.129 59.2238  16
   1 -19  12 367.292 64.3456  16
   1 -19  13 2488.29 143.835  16
   1 -19  14 779.198 75.8622  16
   1 -18 -30 43.1557 26.7326  11
   1 -18 -29 806.136 73.8549  11
   1 -18 -28 1215.73 96.9628  11
   1 -18 -27 64.4614 45.0931  11
   1 -18 -26 6746.35 257.159  11
   1 -18 -25 3774.85 191.764  13
   1 -18 -25 4197.74 213.021  11
   1 -18 -24-16.9026 37.9416  13
   1 -18 -24-23.8946 44.2686  11
   1 -18 -23 4760.65 239.189  13
   1 -18 -23 5002.99 246.314  11
   1 -18 -22 5108.71 258.324  13
   1 -18 -22 5386.20 260.432  11
   1 -18 -21 231.185 66.6248  13
   1 -18 -21 377.154 89.4649  11
   1 -18 -20 800.388 148.777  13
   1 -18 -20 869.561 112.541  11
   1 -18 -19 289.259 82.3069  13
   1 -18 -19 394.497 82.5723  11
   1 -18 -19 221.690 64.1834  15
   1 -18 -18 760.244 119.664  13
   1 -18 -18 747.803 115.345  11
   1 -18 -18 713.539 94.3602  15
   1 -18 -17 157.496 65.9925  13
   1 -18 -17 275.840 78.7229  11
   1 -18 -17 239.138 71.7741  15
   1 -18 -16 153.917 73.6512  13
   1 -18 -16 154.516 61.0425  11
   1 -18 -16 163.472 66.9696  15
   1 -18 -15 1344.97 156.866  13
   1 -18 -15 1333.54 146.099  11
   1 -18 -15 1608.42 149.635  15
   1 -18 -14-7.10998 49.4083  13
   1 -18 -14-13.6786 49.4280  11
   1 -18 -14 24.5729 56.8687  15
   1 -18 -13-51.8404 47.5273  16
   1 -18 -13 88.3310 66.9359  13
   1 -18 -13 58.0215 53.6908  11
   1 -18 -13 5.44073 53.4358  15
   1 -18 -12 446.807 80.3771  16
   1 -18 -12 322.305 86.4494  13
   1 -18 -12 352.164 82.5760  11
   1 -18 -12 378.605 92.8059  15
   1 -18 -11 5646.53 263.529  16
   1 -18 -11 5790.21 316.331  13
   1 -18 -11 5656.34 273.293  11
   1 -18 -11 6181.16 300.576  15
   1 -18 -10 186.218 67.9922  16
   1 -18 -10 201.225 80.0587  15
   1 -18 -10 262.878 88.9566  13
   1 -18 -10 72.8651 40.8195  11
   1 -18  -9 3.50542 74.0491   6
   1 -18  -9 19.4778 55.3630  16
   1 -18  -9-26.5769 55.6890  15
   1 -18  -9-66.7330 64.0853  13
   1 -18  -9 33.2203 35.5939  11
   1 -18  -8-45.2708 76.0245   6
   1 -18  -8 42.4742 49.4306  16
   1 -18  -8 4.16185 65.0702  15
   1 -18  -8 70.9996 65.4236  13
   1 -18  -8-16.2952 37.5409  11
   1 -18  -7 4015.13 234.135  16
   1 -18  -7 4136.96 254.323  15
   1 -18  -7 3955.22 260.829  13
   1 -18  -7 4220.51 234.147   6
   1 -18  -6 90.9452 55.5185  16
   1 -18  -6 146.000 71.7532  15
   1 -18  -6 100.515 85.9461  13
   1 -18  -6 113.310 69.1743   6
   1 -18  -5 4316.28 241.849   6
   1 -18  -5 4635.89 268.662  15
   1 -18  -5 4433.35 279.915  13
   1 -18  -5 4649.72 256.424  16
   1 -18  -4-12.6923 55.2242  16
   1 -18  -4-34.6930 61.1170  15
   1 -18  -4-48.0147 62.4948  13
   1 -18  -4-7.95163 48.7931   6
   1 -18  -3 1424.45 140.226   6
   1 -18  -3 1572.96 154.480  16
   1 -18  -3 1372.64 162.430  13
   1 -18  -3 1509.34 158.089  15
   1 -18  -2 4623.77 245.381   6
   1 -18  -2 4928.94 268.343  16
   1 -18  -2 5090.85 296.549  13
   1 -18  -2 5382.74 292.677  15
   1 -18  -1 2503.13 177.973   6
   1 -18  -1 2843.41 211.460  15
   1 -18  -1 2632.93 217.898  13
   1 -18  -1 2543.17 196.005  16
   1 -18   0 970.880 133.025  16
   1 -18   0 780.039 115.829  15
   1 -18   0 888.906 134.354  13
   1 -18   0 857.512 114.986   6
   1 -18   1 521.147 97.5183  16
   1 -18   1 463.070 86.7899   6
   1 -18   1 641.702 109.156  15
   1 -18   2 1293.94 125.571   6
   1 -18   2 1278.03 143.456  16
   1 -18   2 1210.32 108.318  10
   1 -18   2 1254.49 144.249  15
   1 -18   3 362.700 70.0885   6
   1 -18   3 493.497 90.0138  16
   1 -18   3 396.618 66.4865  10
   1 -18   3 391.155 83.4725  15
   1 -18   4 888.363 102.598   6
   1 -18   4 1161.69 139.929  16
   1 -18   4 1072.83 99.4002  10
   1 -18   4 1214.37 133.672  15
   1 -18   5-33.5783 43.3128   6
   1 -18   5 70.2267 45.7932  10
   1 -18   5 69.4682 66.8241  16
   1 -18   5 84.7000 61.5174  15
   1 -18   6 101.845 42.7874  10
   1 -18   6 88.3804 62.0008  16
   1 -18   6 142.231 66.9480  15
   1 -18   7 278.492 56.2990  10
   1 -18   7 304.332 76.2304  16
   1 -18   7 395.382 78.8564  15
   1 -18   8 200.924 71.0053  16
   1 -18   8 67.3576 38.9689  10
   1 -18   9 1613.03 149.251  16
   1 -18   9 1357.10 102.495  10
   1 -18  10 2355.64 171.919  16
   1 -18  10 2014.03 122.008  10
   1 -18  11 1287.41 123.319  16
   1 -18  11 1110.96 88.5016  10
   1 -18  12 1092.77 112.016  16
   1 -18  12 974.757 81.2972  10
   1 -18  13 58.6304 44.9544  16
   1 -18  13 65.7208 30.4484  10
   1 -18  14 1024.66 99.6858  16
   1 -18  14 957.440 70.9213  10
   1 -18  15 35.6302 32.0768  16
   1 -17 -30 2308.81 122.338  11
   1 -17 -29 21.5065 28.8647  11
   1 -17 -28 298.125 61.7087  11
   1 -17 -27 2887.36 169.752  11
   1 -17 -26 773.421 97.1807  11
   1 -17 -25 2170.06 161.146  13
   1 -17 -25 2585.59 175.168  11
   1 -17 -24 1390.26 135.142  13
   1 -17 -24 1525.12 146.923  11
   1 -17 -23 2160.48 174.956  13
   1 -17 -23 2278.76 175.238  11
   1 -17 -22 1627.85 158.608  13
   1 -17 -22 1761.91 159.163  11
   1 -17 -21 843.908 121.597  13
   1 -17 -21 812.188 113.640  11
   1 -17 -20 359.276 81.6464  13
   1 -17 -20 412.296 95.0810  11
   1 -17 -19 6847.75 335.710  13
   1 -17 -19 7247.65 331.639  11
   1 -17 -18 2.72281 56.4776  13
   1 -17 -18 51.5966 66.0545  11
   1 -17 -18-8.94423 48.2302  15
   1 -17 -17 2049.08 194.124  13
   1 -17 -17 1800.38 167.713  11
   1 -17 -17 1785.80 156.299  15
   1 -17 -16 1115.02 147.998  13
   1 -17 -16 1161.61 139.088  11
   1 -17 -16 1272.82 130.491  15
   1 -17 -15 354.556 89.9664  13
   1 -17 -15 202.854 70.1437  11
   1 -17 -15 407.975 85.1495  15
   1 -17 -14 279.062 91.7805  13
   1 -17 -14 172.245 60.9137  11
   1 -17 -14 309.237 73.1287  15
   1 -17 -13 5553.62 253.136  16
   1 -17 -13 5299.34 300.963  13
   1 -17 -13 5089.10 272.009  11
   1 -17 -13 5311.41 279.046  15
   1 -17 -12 2561.74 178.913  16
   1 -17 -12 2310.65 185.099  15
   1 -17 -12 2588.18 210.186  13
   1 -17 -12 2309.98 184.870  11
   1 -17 -11 180.580 88.6275   6
   1 -17 -11 278.829 88.4738  16
   1 -17 -11 266.590 68.5136  15
   1 -17 -11 225.556 79.2796  13
   1 -17 -11 111.591 61.9698  11
   1 -17 -10 4182.88 234.291   6
   1 -17 -10 3840.77 222.332  16
   1 -17 -10 4184.55 248.379  15
   1 -17 -10 3973.61 268.161  13
   1 -17 -10 3760.76 222.416  11
   1 -17  -9 3430.05 219.212   6
   1 -17  -9 3469.40 216.558  16
   1 -17  -9 3546.01 238.020  15
   1 -17  -9 3507.06 251.449  13
   1 -17  -9 3305.66 205.614  11
   1 -17  -8 861.350 120.560   6
   1 -17  -8 872.775 113.769  16
   1 -17  -8 795.942 114.554  15
   1 -17  -8 812.348 128.440  13
   1 -17  -8 776.470 101.674  11
   1 -17  -7 279.360 73.4273   6
   1 -17  -7 311.620 76.6684  16
   1 -17  -7 282.392 81.6227  15
   1 -17  -7 305.109 90.4104  13
   1 -17  -7 304.482 68.4719  11
   1 -17  -6 312.478 80.1948  16
   1 -17  -6 353.236 92.9294  15
   1 -17  -6 255.467 73.0929   6
   1 -17  -6 220.586 77.7624  13
   1 -17  -5 2694.63 197.016  16
   1 -17  -5 2531.66 199.669  15
   1 -17  -5 2495.98 178.947   6
   1 -17  -5 2420.35 213.161  13
   1 -17  -4 167.736 67.8784  16
   1 -17  -4 91.5761 62.8840  15
   1 -17  -4 152.771 62.8434   6
   1 -17  -4 198.770 84.3638  13
   1 -17  -3 179.377 67.1072  16
   1 -17  -3 228.638 83.9156  15
   1 -17  -3 221.010 69.3678   6
   1 -17  -3 180.810 69.6495  13
   1 -17  -2 104.001 69.7008  16
   1 -17  -2 82.2563 59.0949  15
   1 -17  -2 14.1338 64.9858  13
   1 -17  -2 23.5867 44.2956   6
   1 -17  -1 4112.08 248.556  16
   1 -17  -1 4256.07 226.829   6
   1 -17  -1 4313.30 258.167  15
   1 -17  -1 4375.33 281.601  13
   1 -17  -1 4126.83 196.635  10
   1 -17   0 1212.08 122.112   6
   1 -17   0 1507.40 155.887  16
   1 -17   0 1211.16 146.221  15
   1 -17   0 1078.39 104.106  10
   1 -17   0 1260.08 156.466  13
   1 -17   1 1987.65 178.816  16
   1 -17   1 1705.36 143.317   6
   1 -17   1 1884.19 177.275  15
   1 -17   1 1913.39 188.963  13
   1 -17   1 1737.20 127.350  10
   1 -17   2 1261.35 150.057  16
   1 -17   2 1077.79 113.657   6
   1 -17   2 1078.41 140.579  15
   1 -17   2 1380.01 160.022  13
   1 -17   2 1169.73 109.842  10
   1 -17   3 213.977 87.8818  16
   1 -17   3 229.815 75.9491  15
   1 -17   3 217.318 47.9707  10
   1 -17   3 110.631 45.5688   6
   1 -17   4-53.4679 66.2831  16
   1 -17   4 114.307 60.5462  15
   1 -17   4 91.2566 40.9186  10
   1 -17   4 69.7854 47.8274   6
   1 -17   5 273.745 85.7117  16
   1 -17   5 246.268 64.8650  15
   1 -17   5 241.602 55.8976  10
   1 -17   5 223.639 60.3304   6
   1 -17   6 3473.70 222.335  15
   1 -17   6 3098.73 164.887  10
   1 -17   6 3203.66 221.366  16
   1 -17   7 3947.39 232.190  15
   1 -17   7 3416.69 171.646  10
   1 -17   7 3442.35 224.685  16
   1 -17   8 26.3013 30.2338  10
   1 -17   8-51.2488 64.6716  16
   1 -17   9 95.8340 37.5672  10
   1 -17   9 67.2473 59.3525  16
   1 -17  10 998.091 92.9752  10
   1 -17  10 987.397 125.167  16
   1 -17  11 1149.91 94.3034  10
   1 -17  11 1260.87 136.164  16
   1 -17  12 345.973 54.2449  10
   1 -17  12 471.504 87.1623  16
   1 -17  13 342.553 53.8507  10
   1 -17  13 404.567 84.1634  16
   1 -17  14 4969.38 180.902  10
   1 -17  14 5228.48 240.292  16
   1 -17  15 2940.37 158.825   7
   1 -17  15 2812.15 128.393  10
   1 -17  15 3173.43 187.958  16
   1 -17  16 542.053 55.5025  10
   1 -17  16 520.974 66.7525   7
   1 -17  16 554.267 73.6937  16
   1 -17  17 14.5032 26.2049   7
   1 -17  18 221.693 43.2645   7
   1 -17  19-5.46747 20.9078   7
   1 -16 -31 939.889 76.7782  11
   1 -16 -30 3297.76 158.745  11
   1 -16 -29 2054.43 136.722  11
   1 -16 -28 34.6946 35.2597  11
   1 -16 -27 69.5161 55.8707  11
   1 -16 -26 1193.34 122.613  13
   1 -16 -26 1129.28 119.512  11
   1 -16 -25 436.310 83.5017  13
   1 -16 -25 400.266 84.4977  11
   1 -16 -24 4014.31 236.802  13
   1 -16 -24 4238.74 236.551  11
   1 -16 -23 2535.86 194.049  13
   1 -16 -23 2657.04 198.887  11
   1 -16 -22 1808.88 170.626  13
   1 -16 -22 2204.40 186.540  11
   1 -16 -21 223.134 74.7395  13
   1 -16 -21 222.437 66.1507  11
   1 -16 -20 871.031 127.408  13
   1 -16 -20 916.930 122.499  11
   1 -16 -19 29.7573 51.9228  13
   1 -16 -19 96.3946 55.8357  11
   1 -16 -18 4294.87 234.641  15
   1 -16 -18 4519.87 279.759  13
   1 -16 -17 233.996 67.6262  15
   1 -16 -17 37.9043 56.9493  13
   1 -16 -16 12166.6 413.552  15
   1 -16 -16 13071.5 477.202  13
   1 -16 -15 3565.12 227.168  15
   1 -16 -15 3707.68 256.033  13
   1 -16 -14 4270.96 243.499  15
   1 -16 -14 4521.68 281.291  13
   1 -16 -13-48.3412 56.0585  16
   1 -16 -13 96.6241 60.8433  13
   1 -16 -13 60.2549 57.3879  15
   1 -16 -12 512.783 82.3018  16
   1 -16 -12 498.856 99.5962   6
   1 -16 -12 416.845 95.8623  13
   1 -16 -12 530.835 109.068  15
   1 -16 -11 1083.53 273.067   3
   1 -16 -11 1151.20 119.065  16
   1 -16 -11 1339.69 145.115   6
   1 -16 -11 879.995 128.042  13
   1 -16 -11 1138.26 139.639  15
   1 -16 -10 14824.4 440.919  16
   1 -16 -10 15185.9 449.392   6
   1 -16 -10 14600.0 511.872  13
   1 -16 -10 15112.7 470.738  15
   1 -16  -9 71.4877 43.9924  16
   1 -16  -9 89.6177 64.9858   6
   1 -16  -9 110.049 58.3961  13
   1 -16  -9-2.74712 59.7023  15
   1 -16  -8 248.622 71.5429  16
   1 -16  -8 214.298 69.6690   6
   1 -16  -8 224.314 71.8115  13
   1 -16  -8 272.737 80.7647  15
   1 -16  -7 6968.96 303.131  16
   1 -16  -7 7573.27 305.086   6
   1 -16  -7 6986.03 346.793  13
   1 -16  -7 7232.45 329.284  15
   1 -16  -6 1053.98 134.833  15
   1 -16  -6 1122.74 122.232   6
   1 -16  -6 991.665 117.057  16
   1 -16  -6 1005.36 136.991  13
   1 -16  -6 1096.12 116.793  11
   1 -16  -5 116.993 55.5494  16
   1 -16  -5 277.712 74.0855   6
   1 -16  -5 149.660 73.2801  13
   1 -16  -5 202.800 71.6829  15
   1 -16  -4 18260.8 516.069  16
   1 -16  -4 17992.3 477.731   6
   1 -16  -4 18931.3 565.667  13
   1 -16  -4 18473.3 534.612  15
   1 -16  -3 2137.43 159.117   6
   1 -16  -3 2445.12 204.071  13
   1 -16  -3 2417.61 193.842  15
   1 -16  -3 2271.30 183.987  16
   1 -16  -2 2501.35 195.058  16
   1 -16  -2 2257.72 169.140   6
   1 -16  -2 2465.79 199.943  15
   1 -16  -2 2579.47 211.137  13
   1 -16  -2 2517.13 149.871  10
   1 -16  -1 2088.44 181.913  16
   1 -16  -1 1846.83 150.654   6
   1 -16  -1 1956.93 174.511  15
   1 -16  -1 1950.89 181.029  13
   1 -16  -1 1982.78 133.100  10
   1 -16   0 2084.58 178.014  16
   1 -16   0 2058.54 154.702   6
   1 -16   0 2280.22 191.554  15
   1 -16   0 2056.23 190.633  13
   1 -16   0 2097.12 139.732  10
   1 -16   1 14357.6 469.900  16
   1 -16   1 14833.0 473.764  15
   1 -16   1 14589.2 409.539   6
   1 -16   1 14826.2 498.093  13
   1 -16   1 13827.5 363.322  10
   1 -16   2-23.3901 38.5624  10
   1 -16   2-50.0313 47.8286   6
   1 -16   2-34.8366 62.2295  13
   1 -16   2-51.1998 57.4785  15
   1 -16   2 15.4462 56.2169  16
   1 -16   3 995.039 95.8586  10
   1 -16   3 989.556 105.630   6
   1 -16   3 1024.32 135.399  13
   1 -16   3 1275.04 147.423  16
   1 -16   3 1133.61 138.801  15
   1 -16   4 10.5455 38.3505   6
   1 -16   4 111.053 53.4462  10
   1 -16   4 1.55827 57.1413  16
   1 -16   4-5.74021 62.9402  15
   1 -16   5 6608.24 265.064   6
   1 -16   5 7498.58 340.592  16
   1 -16   5 7153.64 330.570  15
   1 -16   5 7382.34 257.266  10
   1 -16   6 2329.72 195.256  16
   1 -16   6 2331.71 184.908  15
   1 -16   6 2196.74 140.516  10
   1 -16   7 363.348 93.2058  16
   1 -16   7 475.157 93.3069  15
   1 -16   7 355.689 61.8981  10
   1 -16   8 2944.93 218.648  16
   1 -16   8 2971.18 164.235  10
   1 -16   9-119.865 65.8317  16
   1 -16   9 61.8648 40.9608  10
   1 -16  10 131.595 60.8452  16
   1 -16  10 128.883 40.2885  10
   1 -16  11-20.0047 48.7536  16
   1 -16  11 48.1683 33.5255  10
   1 -16  12 371.322 69.6718   7
   1 -16  12 612.098 103.290  16
   1 -16  12 491.134 66.2940  10
   1 -16  13 4043.08 177.572  10
   1 -16  13 4017.31 219.746   7
   1 -16  13 4133.68 234.944  16
   1 -16  14 212.138 54.4117   7
   1 -16  14 200.396 43.9295  10
   1 -16  14 141.155 62.0257  16
   1 -16  15 108.257 46.7898  16
   1 -16  15 143.834 44.1014  10
   1 -16  15 158.748 45.6242   7
   1 -16  16 3355.92 190.617  16
   1 -16  16 3031.26 182.386   7
   1 -16  16 3259.71 145.178  10
   1 -16  17 1450.74 117.230  16
   1 -16  17 1356.79 119.695   7
   1 -16  17 1435.56 90.8413  10
   1 -16  18 638.148 57.7728  10
   1 -16  18 704.414 84.0068   7
   1 -16  19 1329.62 108.877   7
   1 -16  20 1554.73 111.700   7
   1 -16  21 2049.03 117.218   7
   1 -16  22 23.2042 21.8523   7
   1 -15 -32 720.510 63.9638   8
   1 -15 -31 18.0737 24.4858   8
   1 -15 -31 27.0268 30.3879  11
   1 -15 -30 654.587 71.6620   8
   1 -15 -30 754.878 80.4601  11
   1 -15 -29 2505.35 144.653   8
   1 -15 -29 2912.41 168.100  11
   1 -15 -28 3005.50 163.770   8
   1 -15 -28 3015.82 183.735  11
   1 -15 -27 4347.56 201.650   8
   1 -15 -27 4781.83 238.341  11
   1 -15 -26 82.7262 38.6319  13
   1 -15 -26 110.921 47.3804   8
   1 -15 -26 151.280 65.6394  11
   1 -15 -25 2105.87 177.192  13
   1 -15 -25 2317.99 156.427   8
   1 -15 -25 2512.34 187.703  11
   1 -15 -24 173.547 71.4774  13
   1 -15 -24 99.5604 45.9023  11
   1 -15 -23 24.9428 48.9200  13
   1 -15 -23 38.3669 70.3976  11
   1 -15 -22 1.95379 50.0540  13
   1 -15 -22 39.2089 58.0081  11
   1 -15 -21 173.313 65.0978  13
   1 -15 -20 204.034 84.1361  13
   1 -15 -19 2052.24 189.967  13
   1 -15 -18 6973.29 352.179  13
   1 -15 -17 2755.90 222.389  13
   1 -15 -17 2809.99 185.698  15
   1 -15 -16 5206.58 307.415  13
   1 -15 -16 5204.63 260.657  15
   1 -15 -15 1109.52 278.470   3
   1 -15 -15 1115.80 147.948  13
   1 -15 -15 1246.32 130.647  15
   1 -15 -14 3252.88 456.405   3
   1 -15 -14 3025.69 207.520  15
   1 -15 -14 2787.21 225.212  13
   1 -15 -13 799.584 118.298   6
   1 -15 -13 582.880 192.800   3
   1 -15 -13 739.028 105.049  15
   1 -15 -13 716.290 117.301  13
   1 -15 -12 2345.69 166.477  16
   1 -15 -12 2423.16 180.609   6
   1 -15 -12 2361.86 201.087  13
   1 -15 -12 2300.67 174.746  15
   1 -15 -12 2112.22 364.187   3
   1 -15 -11 11349.0 370.881  16
   1 -15 -11 12285.1 395.262   6
   1 -15 -11 11667.6 439.713  13
   1 -15 -11 11821.6 402.143  15
   1 -15 -11 11432.3 819.174   3
   1 -15 -10 3762.91 214.650  16
   1 -15 -10 3970.52 218.959   6
   1 -15 -10 3742.25 249.660  13
   1 -15 -10 4012.79 234.501  15
   1 -15 -10 3398.74 436.758   3
   1 -15  -9 2555.71 177.866  16
   1 -15  -9 2601.92 180.521   6
   1 -15  -9 2460.35 204.345  13
   1 -15  -9 2599.72 193.490  15
   1 -15  -9 2542.39 379.849   3
   1 -15  -8 652.972 97.2793  16
   1 -15  -8 853.317 102.370   6
   1 -15  -8 650.974 108.132  13
   1 -15  -8 752.584 111.473  15
   1 -15  -8 765.807 197.285   3
   1 -15  -7 3115.71 209.308  15
   1 -15  -7 3042.56 199.595  16
   1 -15  -7 3233.74 231.542  13
   1 -15  -7 3150.79 189.249   6
   1 -15  -6 10298.8 385.404  15
   1 -15  -6 10285.0 370.297  16
   1 -15  -6 10563.6 416.612  13
   1 -15  -6 10923.2 357.872   6
   1 -15  -5 4726.88 258.495  15
   1 -15  -5 4947.20 255.384  16
   1 -15  -5 4994.04 237.311   6
   1 -15  -5 4892.26 280.695  13
   1 -15  -4 10588.9 412.209  13
   1 -15  -4 10354.8 384.293  15
   1 -15  -4 10373.3 376.791  16
   1 -15  -4 10562.8 308.572  10
   1 -15  -4 10645.0 347.143   6
   1 -15  -3 6974.95 331.148  13
   1 -15  -3 7157.05 316.096  15
   1 -15  -3 7009.93 305.717  16
   1 -15  -3 6783.31 243.324  10
   1 -15  -3 6380.89 271.305   6
   1 -15  -2 4008.80 251.670  13
   1 -15  -2 3923.19 236.999  16
   1 -15  -2 3962.86 236.726  15
   1 -15  -2 3973.01 184.571  10
   1 -15  -2 3789.53 204.784   6
   1 -15  -1 2412.56 185.613  16
   1 -15  -1 2103.02 190.402  13
   1 -15  -1 2436.43 188.829  15
   1 -15  -1 2184.07 138.138  10
   1 -15  -1 2155.80 158.192   6
   1 -15   0 4254.35 245.026  16
   1 -15   0 4294.49 261.903  13
   1 -15   0 4209.20 190.627  10
   1 -15   0 4150.18 241.908  15
   1 -15   0 3969.58 206.004   6
   1 -15   1 136.670 63.6316  13
   1 -15   1-6.70507 56.2005  15
   1 -15   1 37.3191 49.6714  16
   1 -15   1 78.6809 42.6891  10
   1 -15   1 24.4019 37.0924   6
   1 -15   2 427.895 92.7180  13
   1 -15   2 355.593 81.5157  15
   1 -15   2 597.548 103.608  16
   1 -15   2 513.527 70.2728  10
   1 -15   2 373.052 69.4972   6
   1 -15   3 520.358 103.879  13
   1 -15   3 441.270 76.9276   6
   1 -15   3 535.433 72.1403  10
   1 -15   3 498.128 102.186  16
   1 -15   3 497.057 92.7127  15
   1 -15   4 2211.92 195.328  13
   1 -15   4 2271.19 181.336  15
   1 -15   4 1908.75 143.750   6
  -1  15  -4 2042.53 293.497   2
   1 -15   4 2140.32 179.255  16
   1 -15   4 2056.04 136.904  10
   1 -15   5 4677.35 258.711  15
   1 -15   5 4550.90 215.101   6
  -1  15  -5 4834.50 445.912   2
   1 -15   5 4718.16 203.747  10
   1 -15   5 4818.65 275.096  16
   1 -15   6 18.3696 31.9758  10
   1 -15   6-10.4341 56.9328  15
  -1  15  -6 55.0318 86.5651   2
   1 -15   6 11.6253 61.7569  16
   1 -15   7 2937.67 159.537  10
   1 -15   7 2745.85 214.257  16
   1 -15   7 3129.88 215.957  15
  -1  15  -7 2342.21 333.557   2
   1 -15   8 2501.19 148.263  10
   1 -15   8 2329.23 196.024  16
   1 -15   9 1395.66 115.548  10
   1 -15   9 1658.87 163.842  16
   1 -15  10 234.251 58.3150  10
   1 -15  10 272.967 90.4188  16
   1 -15  10 319.797 71.5035   7
   1 -15  11 1100.50 100.105  10
   1 -15  11 1113.19 137.595  16
   1 -15  11 1062.53 122.131   7
   1 -15  12 1975.01 131.191  10
   1 -15  12 2065.38 175.910  16
   1 -15  12 1814.30 158.164   7
   1 -15  13 7036.61 246.395  10
   1 -15  13 7193.04 321.067  16
   1 -15  13 6848.34 311.369   7
   1 -15  14 358.199 59.8062  10
   1 -15  14 246.864 67.9144  16
   1 -15  14 361.998 82.8915   7
   1 -15  15 497.091 66.0934  10
   1 -15  15 544.903 90.8687   7
   1 -15  15 578.860 87.5801  16
   1 -15  16 2416.21 135.393  10
   1 -15  16 2222.51 167.869  16
   1 -15  16 2484.16 182.017   7
   1 -15  17 1819.57 112.660  10
   1 -15  17 1785.35 152.744   7
   1 -15  17 1976.92 148.369  16
   1 -15  18 594.307 88.8286   7
   1 -15  18 630.764 65.8320  10
   1 -15  19 2312.39 115.306  10
   1 -15  19 2297.14 163.815   7
   1 -15  20-50.4389 37.3251   7
   1 -15  21 962.121 96.9750   7
   1 -15  22 1319.87 106.499   7
   1 -15  23 123.928 35.7178   7
   1 -15  24 198.351 37.0327   7
   1 -14 -34 410.769 48.5842   8
   1 -14 -33 180.316 44.1135   8
   1 -14 -32 168.051 44.1590   8
   1 -14 -31 989.434 89.1606  11
   1 -14 -31 774.402 80.8156   8
   1 -14 -30 140.487 44.2571   8
   1 -14 -30 129.815 48.5484  11
   1 -14 -29 2826.70 170.741  11
   1 -14 -29 2627.78 164.641   8
   1 -14 -28 5350.88 246.859  11
   1 -14 -28 4992.95 234.572   8
   1 -14 -27 3255.12 204.963  11
   1 -14 -27 3051.73 185.102   8
   1 -14 -26 135.318 63.1552  13
   1 -14 -26 169.887 47.7105   8
   1 -14 -26 174.016 58.6846  11
   1 -14 -25-14.2190 49.5461  13
   1 -14 -25 98.6228 49.3705   8
   1 -14 -25-3.91442 49.2765  11
   1 -14 -24 3351.44 231.363  13
   1 -14 -24 3273.27 222.133  11
   1 -14 -24 3276.16 203.447   8
   1 -14 -23 610.271 96.1891   8
   1 -14 -23 486.066 97.4878  13
   1 -14 -23 548.106 100.637  11
   1 -14 -22 474.124 81.2664   8
   1 -14 -22 373.277 91.9250  13
   1 -14 -21 81.7338 53.9293   8
   1 -14 -21 54.1600 50.2455  13
   1 -14 -20 17219.0 551.660  13
   1 -14 -19 424.476 105.631  13
   1 -14 -18 133.068 132.986   3
   1 -14 -18 2.25989 48.9592  13
   1 -14 -17 324.244 133.853   3
   1 -14 -17 446.391 94.5965  13
   1 -14 -16 13221.2 407.651  15
   1 -14 -16 12971.0 473.816  13
   1 -14 -16 13263.3 914.286   3
   1 -14 -15 3430.67 208.254  15
   1 -14 -15 3505.68 242.498  13
   1 -14 -15 3657.39 474.297   3
   1 -14 -14 9976.93 356.299  15
   1 -14 -14 10109.1 406.624  13
   1 -14 -14 10252.5 385.647   4
   1 -14 -14 9940.85 790.054   3
   1 -14 -13 13181.5 415.136  15
   1 -14 -13 13478.9 470.821  13
   1 -14 -13 14504.0 420.080   6
   1 -14 -13 13935.5 448.216   4
   1 -14 -13 14558.2 925.782   3
   1 -14 -12 12790.9 865.425   3
   1 -14 -12 12901.4 429.455   4
   1 -14 -12 13046.2 458.736  13
   1 -14 -12 12656.8 410.412  15
   1 -14 -12 13774.3 408.179   6
   1 -14 -12 13501.7 390.413  16
   1 -14 -11 365.531 75.5339   4
   1 -14 -11 514.115 96.5357  13
   1 -14 -11 289.667 105.602   3
   1 -14 -11 505.441 93.7236  15
   1 -14 -11 461.525 75.6507   6
   1 -14 -11 570.622 87.0940  16
   1 -14 -10 7540.85 316.355   4
   1 -14 -10 7612.23 649.468   3
   1 -14 -10 8664.12 362.912  13
   1 -14 -10 7749.64 318.816  15
   1 -14 -10 8033.52 302.740   6
   1 -14 -10 8180.02 306.522  16
   1 -14  -9 100.285 49.4980   4
   1 -14  -9 122.362 46.8408  13
   1 -14  -9 238.395 124.549   3
   1 -14  -9 110.058 37.7697  16
   1 -14  -9 101.741 47.5138   6
   1 -14  -9 157.449 55.3950  15
   1 -14  -8 3714.35 216.084  15
   1 -14  -8 3656.07 238.304  13
   1 -14  -8 3581.34 426.930   3
   1 -14  -8 3630.06 204.043   6
   1 -14  -8 3661.78 208.084  16
   1 -14  -7 2250.45 169.930  15
   1 -14  -7 2319.28 187.729  13
   1 -14  -7 2295.40 344.582   3
   1 -14  -7 2306.99 155.894   6
   1 -14  -7 2240.73 164.028  16
   1 -14  -6 2720.23 188.829  15
   1 -14  -6 2991.37 211.148  13
   1 -14  -6 3023.54 383.243   3
   1 -14  -6 2825.77 185.584  16
   1 -14  -6 2846.01 177.726   6
   1 -14  -5 15124.1 410.229   6
   1 -14  -5 14901.4 443.893  15
   1 -14  -5 14861.9 477.997  13
   1 -14  -5 15112.8 441.490  16
   1 -14  -4 299.480 71.0772  16
   1 -14  -4 352.560 72.4902   6
   1 -14  -4 239.892 69.6120  15
   1 -14  -4 301.572 53.3227  10
   1 -14  -4 242.179 67.1671  13
   1 -14  -3 2022.23 160.073  16
   1 -14  -3 2027.07 142.926   6
   1 -14  -3 1817.37 154.343  15
   1 -14  -3 1954.17 125.349  10
   1 -14  -3 1746.33 167.674  13
   1 -14  -2 2266.04 170.804  16
   1 -14  -2 2159.63 150.807   6
   1 -14  -2 2193.73 167.060  15
   1 -14  -2 2115.66 130.226  10
   1 -14  -2 2310.81 185.923  13
   1 -14  -1 6140.03 281.712  16
   1 -14  -1 5983.59 280.655  15
   1 -14  -1 5786.18 244.343   6
   1 -14  -1 5743.48 213.760  10
   1 -14  -1 6452.44 309.887  13
   1 -14   0 23174.2 599.162  13
   1 -14   0 23346.4 572.286  16
   1 -14   0 21994.0 552.730  15
   1 -14   0 21589.1 441.690  10
   1 -14   0 20986.4 488.409   6
   1 -14   1 3740.34 244.192  13
  -1  14  -1 4190.12 369.551   2
   1 -14   1 3912.48 233.922  16
   1 -14   1 3767.85 218.428  15
   1 -14   1 3816.28 174.761  10
   1 -14   1 3983.11 202.469   6
   1 -14   2 3268.61 224.594  13
  -1  14  -2 3571.14 352.636   2
   1 -14   2 3393.40 217.570  16
   1 -14   2 3529.52 216.565  15
   1 -14   2 3078.94 159.490  10
   1 -14   2 3365.64 181.465   6
   1 -14   3 16265.3 503.959  13
   1 -14   3 16400.2 475.840  15
  -1  14  -3 16848.8 788.004   2
   1 -14   3 16663.1 488.220  16
   1 -14   3 15390.6 369.742  10
   1 -14   3 15574.7 403.038   6
   1 -14   4 19107.8 549.245  13
   1 -14   4 18073.2 501.866  15
  -1  14  -4 18137.8 827.202   2
   1 -14   4 18650.5 528.041  16
   1 -14   4 17893.2 767.003   1
   1 -14   4 17521.5 396.376  10
   1 -14   4 16873.7 424.758   6
   1 -14   5 9482.55 382.278  13
   1 -14   5 8792.50 347.594  15
   1 -14   5 8810.83 290.705   6
   1 -14   5 8469.87 270.849  10
  -1  14  -5 8602.62 579.010   2
   1 -14   5 8343.89 526.861   1
   1 -14   5 8850.52 359.788  16
   1 -14   6 6500.39 308.974  16
  -1  14  -6 6528.42 515.374   2
   1 -14   6 6332.88 231.225  10
   1 -14   6 6586.80 298.252  15
   1 -14   6 6386.45 467.008   1
   1 -14   7 392.674 79.1694  16
   1 -14   7 411.836 65.2534  10
   1 -14   7 533.105 151.604   1
   1 -14   7 476.898 86.7142  15
  -1  14  -7 249.915 134.691   2
   1 -14   8 15583.2 766.781   1
  -1  14  -8 15478.2 822.764   2
   1 -14   8 15710.9 491.830  16
   1 -14   8 15465.1 379.352  10
   1 -14   9 200.802 117.479   1
   1 -14   9 100.677 62.7159  16
  -1  14  -9 148.272 100.741   2
   1 -14   9 3.36774 42.4862   7
   1 -14   9 123.813 46.1849  10
   1 -14  10 1965.99 130.929  10
  -1  14 -10 1904.42 304.637   2
   1 -14  10 2126.63 298.838   1
   1 -14  10 2175.79 183.790  16
   1 -14  10 1920.09 168.233   7
   1 -14  11 2415.60 199.891  16
   1 -14  11 2215.86 179.525   7
   1 -14  12 903.108 123.176  16
   1 -14  12 993.151 128.872   7
   1 -14  13 2291.68 187.144  16
   1 -14  13 2320.74 189.895   7
   1 -14  14 515.209 96.1742  16
   1 -14  14 465.235 89.0705   7
   1 -14  15 397.730 77.7509  16
   1 -14  15 288.448 78.4480   7
   1 -14  16 29.2225 46.5823  16
   1 -14  16-18.5347 50.3609   7
   1 -14  17 726.135 97.7924  16
   1 -14  17 518.723 98.6457   7
   1 -14  18 239.957 47.4071  10
   1 -14  18 287.714 78.6421   7
   1 -14  19 48.7838 28.4449  10
   1 -14  19 105.142 49.0789   7
   1 -14  20 4279.90 237.298   7
   1 -14  20 3828.59 154.424  10
   1 -14  21 2573.72 179.676   7
   1 -14  21 2375.70 115.626  10
   1 -14  22 1158.87 116.910   7
   1 -14  23 1094.93 107.095   7
   1 -14  24 786.654 85.6042   7
   1 -14  25-9.93499 24.8031   7
   1 -14  26 109.669 31.6589   7
   1 -13 -35 325.001 46.3551   8
   1 -13 -34 76.5595 31.8862   8
   1 -13 -33 190.906 48.0517   8
   1 -13 -32 2544.92 151.814   8
   1 -13 -31 117.162 45.9387   8
   1 -13 -30 233.383 54.9294  11
   1 -13 -30 129.918 42.0163   8
   1 -13 -29 876.400 100.657  11
   1 -13 -29 730.830 96.6147   8
   1 -13 -28 9.21228 42.2411  11
   1 -13 -28-54.4822 58.8830   8
   1 -13 -27 802.638 104.255  11
   1 -13 -27 699.465 98.0961   8
   1 -13 -26 801.326 117.659  13
   1 -13 -26 988.332 119.970  11
   1 -13 -26 957.317 120.337   8
   1 -13 -25 375.720 93.2438  13
   1 -13 -25 514.502 92.5238  11
   1 -13 -25 376.659 79.3295   8
   1 -13 -24 1430.81 144.410   8
   1 -13 -24 1206.81 148.114  13
   1 -13 -24 1395.69 147.146  11
   1 -13 -23 765.736 119.615  13
   1 -13 -23 1110.43 139.620   8
   1 -13 -22 8680.19 389.268  13
   1 -13 -22 9250.70 353.074   8
   1 -13 -21 700.654 103.267   8
   1 -13 -21 659.739 123.464  13
   1 -13 -20 566.714 93.3072   8
   1 -13 -20 558.772 188.565   3
   1 -13 -20 581.464 105.878  13
   1 -13 -19 18.1859 44.2355   8
   1 -13 -19-65.7212 89.1549   3
   1 -13 -19 66.8107 67.2306  13
   1 -13 -18 946.004 258.319   3
   1 -13 -18 867.320 132.367  13
   1 -13 -17 2124.67 190.317  13
   1 -13 -17 2426.05 397.741   3
   1 -13 -17 2342.03 189.684   4
   1 -13 -16 838.997 229.355   3
   1 -13 -16 858.366 131.094  13
   1 -13 -16 1012.84 123.338   4
   1 -13 -15 2626.35 179.080  15
   1 -13 -15 2525.42 202.271  13
   1 -13 -15 2658.83 193.498   4
   1 -13 -15 2772.01 407.443   3
   1 -13 -14 7131.12 332.155  13
   1 -13 -14 7293.27 293.041   6
   1 -13 -14 7161.46 287.706  15
   1 -13 -14 6907.62 627.958   3
   1 -13 -14 7076.16 316.019   4
   1 -13 -13 4221.83 255.467  13
   1 -13 -13 4075.19 233.794   4
   1 -13 -13 4145.66 479.817   3
   1 -13 -13 4549.33 223.574   6
   1 -13 -13 3872.29 216.146  15
   1 -13 -12 920.381 122.767  13
   1 -13 -12 998.019 234.169   3
   1 -13 -12 1136.40 111.426   6
   1 -13 -12 972.392 104.393  15
   1 -13 -12 881.312 106.673   4
   1 -13 -11 14925.4 470.948  13
   1 -13 -11 15804.0 421.121   6
   1 -13 -11 14654.2 422.028  15
   1 -13 -11 14958.6 878.066   3
   1 -13 -11 15196.3 442.820   4
   1 -13 -10 14708.3 465.619  13
   1 -13 -10 15043.0 404.503   6
   1 -13 -10 13949.5 410.446  15
   1 -13 -10 14432.5 847.452   3
   1 -13 -10 14134.9 418.880   4
   1 -13  -9 3617.85 226.415  13
   1 -13  -9 3762.64 205.319   4
   1 -13  -9 3656.91 418.087   3
   1 -13  -9 3569.46 194.770   6
   1 -13  -9 3767.93 204.876  15
   1 -13  -8 46.7448 57.3302  13
   1 -13  -8 53.3917 103.157   3
   1 -13  -8 17.9053 39.3239   6
   1 -13  -8 55.6659 57.5470  15
   1 -13  -7 133.760 64.4812  13
   1 -13  -7 66.4174 76.3194   3
   1 -13  -7 115.361 45.0207   6
   1 -13  -7 102.877 48.3282  15
   1 -13  -6 15834.5 444.636  15
   1 -13  -6 17068.6 419.543   6
   1 -13  -6 17434.2 874.999   3
   1 -13  -5 9541.08 333.995  15
   1 -13  -5 9526.14 635.265   3
   1 -13  -3 2246.39 166.420  15
   1 -13  -2 482.042 85.0099  16
  -1  13   2 427.039 115.071   2
   1 -13  -2 392.277 80.7565  13
   1 -13  -2 445.629 79.0680  15
   1 -13  -1 608.581 92.5543  16
  -1  13   1 791.159 148.451   2
   1 -13  -1 625.120 98.4204  13
   1 -13  -1 663.552 92.3204  15
   1 -13   0 662.389 95.5640  16
   1 -13   0 689.878 94.2454  15
  -1  13   0 742.721 144.140   2
   1 -13   0 609.227 90.5639  13
   1 -13   1 160.266 58.6941  13
   1 -13   1 55.7055 38.0882  15
  -1  13  -1 136.646 83.2759   2
   1 -13   1 97.3896 35.6214   6
   1 -13   1 118.881 61.6929  16
   1 -13   1 158.425 44.2190  10
   1 -13   2 1774.58 113.440  10
   1 -13   2 1975.90 167.236  13
   1 -13   2 1828.58 151.022  15
   1 -13   2 1741.93 127.954   6
   1 -13   2 1865.76 233.214   1
  -1  13  -2 1837.48 243.055   2
   1 -13   2 1941.88 157.265  16
   1 -13   3 142.849 63.8923   1
   1 -13   3 42.4049 31.5874  10
   1 -13   3 39.5473 41.9824  15
   1 -13   3 5.95305 44.7451  13
  -1  13  -3 59.6201 66.5957   2
   1 -13   3 32.7938 52.4982  16
   1 -13   3 76.4921 32.1798   6
   1 -13   4 1134.38 93.0606  10
   1 -13   4 1218.14 137.486  13
   1 -13   4 1294.26 128.897  15
   1 -13   4 1344.89 135.416  16
  -1  13  -4 1312.49 217.069   2
   1 -13   4 1111.59 186.163   1
   1 -13   4 1165.10 107.965   6
   1 -13   5 2911.43 203.892  13
   1 -13   5 2648.51 179.713  15
   1 -13   5 2514.48 149.605   6
   1 -13   5 2489.38 139.579  10
   1 -13   5 2627.72 286.289   1
  -1  13  -5 2440.10 299.293   2
   1 -13   5 2539.28 188.426  16
   1 -13   6 13.0298 49.8807  16
   1 -13   6-22.6984 57.2000  15
   1 -13   6 71.7246 33.1367  10
   1 -13   6-38.1066 59.7220   1
  -1  13  -6 6.91759 66.9685   2
  -1  13  -7 3537.86 375.104   2
   1 -13   7 3131.86 197.272  15
   1 -13   7 3323.96 218.767  16
   1 -13   7 3380.57 335.009   1
   1 -13   8 4611.29 250.725   7
   1 -13   8 4341.17 391.059   1
   1 -13   8 4561.77 259.613  16
  -1  13  -8 4334.60 428.779   2
   1 -13   9 6146.24 299.042   7
   1 -13   9 6204.98 481.037   1
   1 -13   9 6008.91 302.455  16
  -1  13  -9 6059.28 511.562   2
   1 -13  10 133.612 67.5359  16
   1 -13  10 54.3149 39.6300   7
   1 -13  10 73.0461 62.5424   1
   1 -13  11 5789.73 294.675  16
   1 -13  11 5889.48 300.101   7
   1 -13  11 5939.34 483.161   1
   1 -13  12 1853.42 168.777  16
   1 -13  12 2051.56 178.871   7
   1 -13  12 1782.96 268.698   1
   1 -13  13 1324.58 144.659  16
   1 -13  13 1580.01 163.726   7
   1 -13  14 32.6692 49.9947  16
   1 -13  14 0.52307 42.9371   7
   1 -13  15 7260.56 324.346  16
   1 -13  15 7273.55 350.168   7
   1 -13  16 430.907 89.1814  16
   1 -13  16 492.239 104.571   7
   1 -13  17 22.3333 48.7141  16
   1 -13  17 63.1656 47.0671   7
   1 -13  18 5957.32 311.645   7
   1 -13  19 3834.73 248.651   7
   1 -13  20 1354.68 146.294   7
   1 -13  21-2.58672 45.7009   7
   1 -13  22 1275.97 135.909   7
   1 -13  23 1244.74 127.591   7
   1 -13  24 199.699 54.0097   7
   1 -13  25 57.9666 36.2256   7
   1 -13  26 80.7240 35.4325   7
   1 -13  27 4302.67 166.539   7
   1 -12 -36 1494.26 89.8562   8
   1 -12 -35 105.513 29.7810   8
   1 -12 -34-22.2192 37.1578   8
   1 -12 -33 154.215 44.1540   8
   1 -12 -32 1447.99 121.032   8
   1 -12 -31 263.266 69.4753   8
   1 -12 -30 276.922 66.3921   8
   1 -12 -29 2450.00 163.978  11
   1 -12 -29 2502.57 178.619   8
   1 -12 -28 915.124 111.626  11
   1 -12 -28 1075.91 125.132   8
   1 -12 -27 5028.90 256.528  11
   1 -12 -27 4880.40 261.911   8
   1 -12 -26 28.5636 46.3086  11
   1 -12 -26 13.5725 51.2697   8
   1 -12 -26 92.9516 59.9120  13
   1 -12 -25 1986.25 179.040  13
   1 -12 -25 2110.22 174.546  11
   1 -12 -25 2079.09 174.859   8
   1 -12 -24 5.90438 45.9655  11
   1 -12 -24 38.7923 51.4762  13
   1 -12 -24 2.94412 47.3514   8
   1 -12 -23 1121.43 142.801  13
   1 -12 -23 1210.93 133.577   8
   1 -12 -22 1444.30 158.809  13
   1 -12 -22 1556.64 150.283   8
   1 -12 -21 5584.09 277.052   8
   1 -12 -21 5553.76 592.802   3
   1 -12 -21 5773.43 310.784  13
   1 -12 -20 75.9437 62.6842   8
   1 -12 -20 107.329 54.4041  13
   1 -12 -20 19.2268 111.965   3
   1 -12 -19 7032.24 301.059   8
   1 -12 -19 6264.34 329.976  13
   1 -12 -19 6576.56 313.425   4
   1 -12 -19 6485.87 635.769   3
   1 -12 -18 35146.4 696.977   8
   1 -12 -18 35487.7 749.541   4
   1 -12 -18 34306.9 1447.93   3
   1 -12 -18 34128.7 778.780  13
   1 -12 -17 37.2963 45.4474   4
   1 -12 -17 18.9723 52.7156  13
   1 -12 -17 75.4576 52.6393   8
   1 -12 -17 61.6835 76.4176   3
   1 -12 -16 2093.86 345.772   3
   1 -12 -16 2059.22 167.309   4
   1 -12 -16 1814.39 174.775  13
   1 -12 -15 581.622 94.1997   4
   1 -12 -15 399.088 90.5839  13
   1 -12 -15 637.866 208.292   3
   1 -12 -14 9236.17 321.181   6
   1 -12 -14 9048.92 365.512  13
   1 -12 -14 9363.91 353.417   4
   1 -12 -14 9452.57 705.685   3
   1 -12 -13 16786.4 431.486   6
   1 -12 -13 17559.9 952.098   3
   1 -12 -13 17362.5 473.067   4
   1 -12 -12 37.3400 39.5705   4
   1 -12 -12-11.2552 82.2735   3
   1 -12 -11 21580.4 1009.44   3
   1 -12 -10 10127.0 680.152   3
   1 -12  -9 4200.41 430.533   3
   1 -12  -8 5852.49 501.282   3
   1 -12  -7 120.859 98.1201   3
   1 -12  -6 4999.88 448.359   3
   1 -12  -5 1008.19 206.112   3
   1 -12  -4 14075.8 724.861   3
   1 -12  -3 14682.2 738.974   3
  -1  12   3 15534.3 600.002   2
  -1  12   2 356.830 103.208   2
  -1  12   1 36.0222 44.6320   2
   1 -12   0 2019.45 213.916   1
  -1  12   0 2027.14 228.789   2
   1 -12   1 27797.3 825.650   1
  -1  12  -1 29722.2 927.756   2
   1 -12   2 13571.3 579.721   1
  -1  12  -2 13901.6 636.821   2
   1 -12   3 86.0635 65.6852   1
  -1  12  -3 12.5726 60.6675   2
   1 -12   4 833.208 154.000   1
  -1  12  -4 1000.39 178.885   2
   1 -12   5 8361.57 334.477  13
   1 -12   5 8591.44 332.034  16
   1 -12   5 8822.48 499.877   1
   1 -12   6 734.571 102.484  13
   1 -12   6 816.933 106.686  16
   1 -12   6 798.673 154.024   1
   1 -12   7 7088.37 311.532  16
   1 -12   7 7324.98 481.147   1
   1 -12   8 2957.86 308.840   1
   1 -12   8 2830.91 200.175  16
   1 -12   8 2867.33 194.763   7
   1 -12   9 5288.16 421.952   1
   1 -12   9 4999.99 262.382  16
   1 -12   9 4769.31 259.375   7
   1 -12  10 22751.7 905.660   1
   1 -12  10 21744.6 574.852  16
   1 -12  10 20915.5 574.522   7
   1 -12  11 3553.41 364.599   1
   1 -12  11 3440.17 221.581  16
   1 -12  11 3348.86 228.334   7
   1 -12  12 2346.38 301.682   1
   1 -12  12 2274.19 187.243  16
   1 -12  12 2201.89 190.589   7
   1 -12  13 1349.52 240.217   1
   1 -12  13 1489.91 155.600  16
   1 -12  13 1408.82 155.390   7
   1 -12  14 712.787 173.784   1
   1 -12  14 681.616 112.664   7
   1 -12  14 809.457 114.868  16
   1 -12  15 1130.22 139.835   7
   1 -12  15 1347.01 144.999  16
   1 -12  16 4081.31 266.319   7
   1 -12  16 3914.16 235.375  16
   1 -12  17 5169.20 302.956   7
   1 -12  17 5560.61 274.517  16
   1 -12  18 4137.72 270.396   7
   1 -12  19 31.3205 50.9357   7
   1 -12  20 153.605 65.1126   7
   1 -12  21-23.6964 62.4050   7
   1 -12  22 7030.16 334.286   7
   1 -12  23 2969.63 209.433   7
   1 -12  24 199.583 64.4280   7
   1 -12  25 448.923 83.3036   7
   1 -12  26-37.0623 36.0188   7
   1 -12  27 233.881 48.8570   7
   1 -12  28 1179.58 91.8596   7
   1 -12  29 802.214 66.7365   7
   1 -11 -37-9.32935 20.5178   8
   1 -11 -36 2417.84 125.597   8
   1 -11 -35 494.777 66.0856   8
   1 -11 -34 2036.52 139.386   8
   1 -11 -33 738.243 90.2644   8
   1 -11 -32 292.238 62.5714   8
   1 -11 -31 2578.27 178.842   8
   1 -11 -30 2869.75 198.007   8
   1 -11 -29 464.919 90.1602   8
   1 -11 -28 2048.33 161.283  11
   1 -11 -28 2169.91 179.358   8
   1 -11 -27 1697.49 152.116  11
   1 -11 -27 1484.94 151.173   8
   1 -11 -26 9186.18 355.341  11
   1 -11 -25 4605.55 271.735  13
   1 -11 -25 4838.09 259.382  11
   1 -11 -24 485.232 92.3653  13
   1 -11 -23 13.4714 47.4470  13
   1 -11 -23-118.781 137.527   3
   1 -11 -22 498.676 105.190  13
   1 -11 -22 428.931 167.522   3
   1 -11 -21 1827.89 178.418  13
   1 -11 -21 2137.10 371.394   3
   1 -11 -20 1304.01 154.723  13
   1 -11 -20 1558.39 315.235   3
   1 -11 -19 838.141 120.487  13
   1 -11 -19 853.783 229.064   3
   1 -11 -19 957.173 119.810   4
   1 -11 -18 3019.86 220.603  13
   1 -11 -18 3061.73 205.950   4
   1 -11 -18 3034.94 425.756   3
   1 -11 -17 2141.19 178.775  13
   1 -11 -17 2462.53 362.188   3
   1 -11 -17 2114.58 166.731   4
   1 -11 -16 5051.70 268.635  13
   1 -11 -16 5492.19 267.125   4
   1 -11 -16 5552.91 532.976   3
   1 -11 -15 1640.29 145.551   4
   1 -11 -15 1913.90 311.377   3
   1 -11 -14 72.3277 70.3229   3
   1 -11 -13 46.9329 90.6203   3
   1 -11 -12 6002.28 520.767   3
   1 -11 -11 1850.49 281.595   3
   1 -11 -10 497.465 152.694   3
   1 -11  -9 41421.9 1315.13   3
   1 -11  -8 19512.2 872.059   3
   1 -11  -7 28384.2 1048.55   3
   1 -11  -6 1711.71 253.155   3
  -1  11   5 223.351 71.9717   2
   1 -11  -5 47.0292 59.4700   3
   1 -11  -4 46062.3 1295.30   3
  -1  11   4 47289.2 1020.73   2
   1 -11  -3 910.707 175.433   3
  -1  11   3 859.639 133.585   2
   1 -11  -2 181.598 89.7253   3
  -1  11   2 180.115 72.6413   2
   1 -11  -1 87.4899 48.4389   1
  -1  11   1 243.274 91.6197   2
   1 -11   0 1746.62 185.823   1
  -1  11   0 1868.74 207.992   2
   1 -11   1 288.990 85.4569   1
  -1  11  -1 369.495 112.385   2
   1 -11   2 203.178 87.3840   1
  -1  11  -2 203.524 72.7352   2
   1 -11   3 6176.09 383.997   1
   1 -11   4 995.220 155.247   1
   1 -11   5 463.143 118.423   1
   1 -11   6 3668.06 313.886   1
   1 -11   7 11547.6 575.659   1
   1 -11   8 8348.03 321.911   5
   1 -11   8 8615.46 508.237   1
   1 -11   9 1479.21 141.879  16
   1 -11   9 1759.27 155.482   7
   1 -11   9 1579.28 146.052   5
   1 -11   9 1679.56 236.506   1
   1 -11  10 1202.06 135.309  16
   1 -11  10 1068.67 128.303   7
   1 -11  10 1200.05 130.562   5
   1 -11  10 1292.48 222.356   1
   1 -11  11 1083.53 127.751  16
   1 -11  11 1057.04 195.701   1
   1 -11  11 1085.87 129.311   7
   1 -11  12 9627.50 369.840  16
   1 -11  12 10127.2 601.506   1
   1 -11  12 9674.05 390.893   7
   1 -11  13 5512.44 281.888  16
   1 -11  13 5605.05 457.548   1
   1 -11  13 5342.75 295.954   7
   1 -11  14 1752.56 166.704  16
   1 -11  14 1955.75 280.995   1
   1 -11  14 1930.04 180.618   7
   1 -11  15 2453.40 192.396  16
   1 -11  15 2820.41 334.549   1
   1 -11  15 2408.31 210.155   7
   1 -11  16 748.973 111.662  16
   1 -11  16 581.412 164.168   1
   1 -11  16 731.430 117.142   7
   1 -11  17 2191.98 203.130   7
   1 -11  18 133.511 65.3688   7
   1 -11  19 1210.78 152.497   7
   1 -11  20 162.702 78.1066   7
   1 -11  21 4067.53 270.345   7
   1 -11  22 21.8933 51.3486   7
   1 -11  23 849.632 125.622   7
   1 -11  24 10375.6 405.560   7
   1 -11  25 263.933 77.7233   7
   1 -11  26 311.962 71.0960   7
   1 -11  27 562.289 82.5320   7
   1 -11  28 117.349 43.3500   7
   1 -11  29 3827.33 168.806   7
   1 -11  30 2406.11 115.452   7
   1 -10 -37 19.1019 23.1557   8
   1 -10 -36 2520.83 137.425   8
   1 -10 -35 92.6986 38.3551   8
   1 -10 -34 15.2587 27.9833  12
   1 -10 -34 85.2299 47.3726   8
   1 -10 -33-9.24156 34.8386  12
   1 -10 -33 61.9318 52.2938   8
   1 -10 -32 94.7074 47.0044  12
   1 -10 -32 38.8956 48.3377   8
   1 -10 -31 53.3612 52.1114  12
   1 -10 -31 95.9205 61.6694   8
   1 -10 -30 806.686 100.335  12
   1 -10 -30 969.365 119.898   8
   1 -10 -29 247.322 59.9780  12
   1 -10 -28 13309.8 409.328  12
   1 -10 -27 11189.6 368.843  12
   1 -10 -27 11769.3 386.668  11
   1 -10 -26 24385.0 591.031  11
   1 -10 -25 3021.85 203.081  11
   1 -10 -24 1945.09 354.817   3
   1 -10 -24 1551.03 164.860  13
   1 -10 -23 1211.04 281.911   3
   1 -10 -23 1018.18 123.489  13
   1 -10 -22 190.804 123.884   3
   1 -10 -22 119.531 61.2561  13
   1 -10 -21 1457.29 294.696   3
   1 -10 -21 1447.21 154.979  13
   1 -10 -20 4065.29 249.794  13
   1 -10 -20 4458.68 249.008   4
   1 -10 -20 4694.73 510.739   3
   1 -10 -19 16870.1 510.317  13
   1 -10 -19 17943.0 985.861   3
   1 -10 -19 19129.7 512.015   4
   1 -10 -18 94.7120 70.6748   3
   1 -10 -18 104.457 63.4867  13
   1 -10 -18 92.7068 41.4135   4
   1 -10 -17 376.199 164.821   3
   1 -10 -17 457.813 76.8594   4
   1 -10 -16 17365.6 918.029   3
   1 -10 -15 1124.61 239.393   3
   1 -10 -14 2377.86 335.512   3
   1 -10 -13 2490.19 336.132   3
   1 -10 -12 6208.59 502.665   3
   1 -10 -11 8332.70 571.118   3
   1 -10 -10 6738.28 511.339   3
   1 -10  -9 38855.7 1219.54   3
   1 -10  -8 10776.3 617.350   3
   1 -10  -7 1074.45 200.119   3
  -1  10   7 1328.59 145.144   2
  -1  10   6 4685.00 275.710   2
   1 -10  -6 4468.33 379.958   3
   1 -10  -5 21.2378 73.7368   3
  -1  10   5 103.837 49.9193   2
   1 -10  -4 352.999 119.671   3
  -1  10   4 265.597 82.4411   2
   1 -10  -3 121.162 89.5314   3
  -1  10   3 285.775 85.3573   2
  -1  10   2 254.897 81.0549   2
   1 -10  -2 139.067 72.8732   3
   1 -10  -1 898.541 128.380   1
  -1  10   1 796.775 128.440   2
   1 -10  -1 1024.43 174.833   3
   1 -10   0 6454.81 340.852   1
  -1  10   0 6990.17 382.559   2
   1 -10   1 2561.69 218.278   1
  -1  10  -1 2619.61 241.186   2
   1 -10   2 6470.54 359.604   1
   1 -10   3 12399.4 518.081   1
   1 -10   4 244.810 86.5817   1
   1 -10   5 14441.1 589.494   1
   1 -10   6 6842.50 411.585   1
   1 -10   7 1023.57 167.035   1
   1 -10   8 808.959 149.627   1
   1 -10   9 184.731 62.0232   1
   1 -10  10 4055.01 352.027   1
   1 -10  10 4210.88 229.775   5
   1 -10  11 100.609 58.9019   1
   1 -10  11 106.171 55.8470   5
   1 -10  12 16490.7 486.510   5
   1 -10  12 16137.1 502.045   7
   1 -10  13 2377.40 291.341   1
   1 -10  13 2162.81 170.225   5
   1 -10  13 1908.42 165.417  16
   1 -10  13 2033.49 181.915   7
   1 -10  14 5.13853 60.5754   1
   1 -10  14-34.2013 55.8085   7
   1 -10  14 49.5300 47.9550  16
   1 -10  15 1531.61 244.299   1
   1 -10  15 1368.86 116.688   9
   1 -10  15 1216.21 151.658   7
   1 -10  15 1269.04 138.663  16
   1 -10  16 81.2007 81.5683   1
   1 -10  16 62.2500 37.9373   9
   1 -10  16 66.0092 61.2843   7
   1 -10  16 23.0648 53.1297  16
   1 -10  17 159.001 68.2567   7
   1 -10  17 216.440 53.7411   9
   1 -10  18 11301.7 460.260   7
   1 -10  19 4397.44 287.398   7
   1 -10  20 156.465 69.2121   7
   1 -10  21 855.926 136.355   7
   1 -10  22 2701.20 225.011   7
   1 -10  23 18.3813 61.8037   7
   1 -10  24 6505.44 332.194   7
   1 -10  25-0.10030 58.2961   7
   1 -10  26 123.979 59.3480   7
   1 -10  27 969.558 120.710   7
   1 -10  28 74.9838 43.0856   7
   1 -10  29 38.5996 30.6755   7
   1 -10  30 1141.96 93.2843   7
   1 -10  31 18.5428 20.2867   7
   1  -9 -37 3547.79 154.132   8
   1  -9 -36 2930.84 153.526   8
   1  -9 -36 2517.04 120.356  12
   1  -9 -35 35.2605 39.3690   8
   1  -9 -35-29.2240 34.9940  12
   1  -9 -34 413.810 79.2755   8
   1  -9 -34 321.373 58.0717  12
   1  -9 -33 403.962 74.2715   8
   1  -9 -33 255.905 54.2907  12
   1  -9 -32 9874.18 362.225   8
   1  -9 -32 8723.80 314.699  12
   1  -9 -31 2773.72 201.740   8
   1  -9 -31 2682.11 174.767  12
   1  -9 -30 425.785 119.708  12
   1  -9 -29 63.4901 51.8038  12
   1  -9 -28 175.632 64.8917  12
   1  -9 -27 8.89756 48.0263  12
   1  -9 -26 346.182 80.0846  12
   1  -9 -25 932.115 113.075  12
   1  -9 -25 843.915 109.893  11
   1  -9 -24 12499.2 857.945   3
   1  -9 -24 12903.6 406.515  12
   1  -9 -23 1024.61 118.891  12
   1  -9 -23 903.301 252.230   3
   1  -9 -22 5004.05 532.458   3
   1  -9 -21 977.890 235.201   3
   1  -9 -20 323.130 133.681   3
   1  -9 -20 541.811 93.6296   4
   1  -9 -19 171.180 82.4470   3
   1  -9 -19 85.5607 50.5112   4
   1  -9 -18 6783.23 570.319   3
   1  -9 -17 1607.97 271.548   3
   1  -9 -16 1236.85 236.814   3
   1  -9 -15 1010.12 214.324   3
   1  -9 -14 1706.56 273.825   3
   1  -9 -13 5365.19 462.187   3
   1  -9 -12 226.264 118.515   3
   1  -9 -11 867.985 191.680   3
   1  -9 -10 1108.63 201.930   3
   1  -9  -9 753.766 178.483   3
  -1   9   8 22.9672 47.5236   2
   1  -9  -8-40.2316 68.5117   3
  -1   9   7 6080.49 293.674   2
   1  -9  -7 5629.00 414.802   3
  -1   9   6 163.399 56.2868   2
   1  -9  -6 125.484 100.641   3
  -1   9   5 66064.6 1116.07   2
   1  -9  -5 67489.8 1456.31   3
  -1   9   4 46.4221 44.8025   2
   1  -9  -4 90.8022 69.3917   3
   1  -9  -3 31428.7 929.125   3
  -1   9   3 31269.6 744.772   2
   1  -9  -2 10512.1 517.078   3
  -1   9   2 10582.1 426.651   2
   1  -9  -2 9755.82 372.030   1
   1  -9  -1 155.981 74.7845   3
   1  -9  -1 87.7902 52.1177   1
  -1   9   0 25786.7 716.438   2
   1  -9   0 24704.3 650.250   1
   1  -9   1 15974.7 531.135   1
   1  -9   2 4299.92 279.025   1
   1  -9   3 176.006 68.3197   1
   1  -9   4 116.920 59.0714   1
   1  -9   5 86.9432 64.1867   1
   1  -9   6 1553.17 188.215   1
   1  -9   7 991.981 152.659   1
   1  -9   8 2541.71 255.452   1
   1  -9   9 7605.89 447.755   1
   1  -9  10 4359.84 349.119   1
   1  -9  11 8596.56 500.679   1
   1  -9  12 3751.85 339.757   1
   1  -9  13 915.591 183.651   1
   1  -9  13 846.426 124.551   5
   1  -9  14 14850.8 708.397   1
   1  -9  14 13744.8 438.287   5
   1  -9  14 13740.5 343.950   9
   1  -9  15 4464.71 251.663   5
   1  -9  15 4362.84 193.653   9
   1  -9  15 4525.84 400.398   1
   1  -9  15 4168.92 263.799   7
   1  -9  16 168.860 40.7864   9
   1  -9  16 193.358 76.4459   7
   1  -9  17 3751.40 181.722   9
   1  -9  17 3594.34 372.728   1
   1  -9  17 3708.13 258.138   7
   1  -9  18 65.0393 45.7522   9
   1  -9  18-1.51355 79.9584   1
   1  -9  18 84.7483 55.4895   7
   1  -9  19 7453.00 265.289   9
   1  -9  19 7583.18 547.631   1
   1  -9  19 8022.72 383.630   7
   1  -9  20 4622.31 209.014   9
   1  -9  20 4630.78 296.774   7
   1  -9  21 325.122 68.6228   9
   1  -9  21 669.875 130.016   7
   1  -9  22 636.733 81.2032   9
   1  -9  22 676.570 129.437   7
   1  -9  23 3496.18 171.391   9
   1  -9  23 3299.64 256.108   7
   1  -9  24 1931.05 126.351   9
   1  -9  24 1963.76 193.909   7
   1  -9  25 8110.14 374.739   7
   1  -9  26 10310.7 408.013   7
   1  -9  27 39.0525 43.5259   7
   1  -9  28 729.929 100.669   7
   1  -9  29 1889.75 149.629   7
   1  -9  30 1140.08 102.073   7
   1  -9  31 434.765 56.6381   7
   1  -8 -38 503.436 56.2389   8
   1  -8 -37 5255.83 193.384   8
   1  -8 -37 4299.50 153.013  12
   1  -8 -36-3.97004 34.1069   8
   1  -8 -36-56.2440 36.2726  12
   1  -8 -35 299.650 66.9200   8
   1  -8 -35 297.806 60.3470  12
   1  -8 -34 2288.45 164.001   8
   1  -8 -34 2251.53 149.676  12
   1  -8 -33 1131.62 120.743  12
   1  -8 -33 1281.38 129.984   8
   1  -8 -32 4020.81 214.804  12
   1  -8 -31 2357.69 171.496  12
   1  -8 -30 568.925 96.2116  12
   1  -8 -29 3282.14 209.485  12
   1  -8 -28-13.3219 57.6754  12
   1  -8 -27 130.983 58.5104  12
   1  -8 -26 177.510 70.3137  12
   1  -8 -25 5554.18 272.626  12
   1  -8 -24 2731.84 386.268   3
   1  -8 -24 2861.78 198.945  12
   1  -8 -23 5398.76 542.142   3
   1  -8 -23 5325.04 260.705  12
   1  -8 -22 536.570 85.9597  12
   1  -8 -22 533.595 171.163   3
   1  -8 -21 16143.6 443.042  12
   1  -8 -21 17699.6 950.030   3
   1  -8 -20 7643.34 612.311   3
   1  -8 -20 7928.71 308.326   4
   1  -8 -19 2229.38 319.517   3
   1  -8 -18 5637.56 504.451   3
   1  -8 -17 14248.3 780.131   3
   1  -8 -16 558.219 157.780   3
   1  -8 -15 781.960 175.157   3
   1  -8 -14 1100.30 200.933   3
   1  -8 -13 5002.82 415.354   3
   1  -8 -12 4309.88 380.296   3
   1  -8 -11 1694.81 238.783   3
   1  -8 -10 14588.6 668.343   3
   1  -8  -9 2430.67 273.710   3
  -1   8   9 2779.36 181.003   2
   1  -8  -8 6528.77 443.541   3
  -1   8   8 7214.97 300.963   2
   1  -8  -7 3925.05 325.382   3
  -1   8   7 4392.38 234.425   2
   1  -8  -6 2797.81 274.258   3
  -1   8   6 2967.02 195.340   2
   1  -8  -5 5456.76 369.541   3
  -1   8   5 5802.94 277.620   2
   1  -8  -4-31.8906 76.3085   3
  -1   8   4 70.2407 47.9978   2
   1  -8  -3 6114.37 377.383   3
  -1   8   3 6154.20 294.156   2
   1  -8  -2 5306.22 347.419   3
  -1   8   2 5709.49 290.978   2
   1  -8  -2 5309.59 255.174   1
   1  -8  -1 8117.98 421.648   3
  -1   8   1 8187.72 363.425   2
   1  -8  -1 8025.77 330.073   1
   1  -8   0 3219.91 257.088   3
   1  -8   0 3153.47 209.358   1
   1  -8   1 13184.0 452.418   1
   1  -8   2 431.274 90.7608   1
   1  -8   3 8963.90 394.713   1
   1  -8   4 2358.85 211.675   1
   1  -8   5 287.840 85.9255   1
   1  -8   6 9065.45 432.989   1
   1  -8   7 3408.38 273.105   1
   1  -8   8 18519.2 659.292   1
   1  -8   9 17492.2 654.687   1
   1  -8  10 14.4980 51.5358   1
   1  -8  11 2299.73 249.175   1
   1  -8  12 1267.79 195.888   1
   1  -8  13 4317.66 356.361   1
   1  -8  14 13939.6 667.372   1
   1  -8  14 13887.6 426.490   5
   1  -8  15 1681.96 233.448   1
   1  -8  15 1734.64 120.511   9
   1  -8  15 1646.13 152.116   5
   1  -8  16 3556.64 177.933   9
   1  -8  16 3453.18 241.261   7
   1  -8  16 4038.18 370.804   1
   1  -8  16 3460.10 220.904   5
   1  -8  17 3859.02 188.122   9
   1  -8  17 3622.73 254.243   7
   1  -8  17 4310.39 390.651   1
   1  -8  17 3990.78 245.219   5
   1  -8  18 232.184 94.1453   1
   1  -8  18 189.998 61.2879   9
   1  -8  18 205.150 69.1964   7
   1  -8  19 539.038 167.628   1
   1  -8  19 462.985 79.9328   9
   1  -8  19 567.488 108.118   7
   1  -8  20 12041.3 683.283   1
   1  -8  20 12126.2 482.862   7
   1  -8  20 12523.5 349.353   9
   1  -8  21 178.157 73.4205   7
   1  -8  21 185.103 53.7479   9
   1  -8  22 1764.44 189.586   7
   1  -8  22 1862.41 136.857   9
   1  -8  23 9.75478 50.5274   7
   1  -8  23 125.918 48.4580   9
   1  -8  24 6699.08 359.869   7
   1  -8  24 6546.61 242.622   9
   1  -8  25 1649.43 173.872   7
   1  -8  25 1661.59 123.433   9
   1  -8  26 1144.38 148.847   7
   1  -8  26 1033.67 93.6552   9
   1  -8  27 86.4389 56.9300   7
   1  -8  27 104.604 48.2044   9
   1  -8  28 131.671 52.8440   7
   1  -8  29 6129.08 276.981   7
   1  -8  30 146.526 48.2356   7
   1  -8  31 744.801 81.2679   7
   1  -8  32 809.668 73.5121   7
   1  -7 -38 258.528 44.9662   8
   1  -7 -37 211.469 44.0224  12
   1  -7 -37 179.910 46.6011   8
   1  -7 -36 187.536 47.0387  12
   1  -7 -36 188.281 51.0652   8
   1  -7 -35 91.0835 40.3167  12
   1  -7 -35 109.363 50.5684   8
   1  -7 -34 403.911 76.5994  12
   1  -7 -34 350.836 74.8879   8
   1  -7 -33 918.414 111.097  12
   1  -7 -32-8.38389 42.8468  12
   1  -7 -31 53.1484 50.3481  12
   1  -7 -30 2071.28 169.805  12
   1  -7 -29 275.058 81.7843  12
   1  -7 -28 3367.86 226.365  12
   1  -7 -27 553.682 94.9128  12
   1  -7 -26 1322.79 144.042  12
   1  -7 -25 336.289 81.1967  12
   1  -7 -24 43.8750 54.8126  12
   1  -7 -23 4545.80 474.948   3
   1  -7 -23 4703.86 254.699  12
   1  -7 -22 366.564 141.034   3
   1  -7 -22 414.199 75.6028  12
   1  -7 -21 12885.1 781.353   3
   1  -7 -21 12976.1 396.962  12
   1  -7 -20 799.352 195.687   3
   1  -7 -19 327.363 134.708   3
   1  -7 -18 315.217 128.054   3
   1  -7 -17 1431.65 239.700   3
   1  -7 -16 3777.84 376.694   3
   1  -7 -15 391.542 133.160   3
   1  -7 -14 302.773 121.364   3
   1  -7 -13 7087.74 478.583   3
   1  -7 -12 532.756 136.173   3
  -1   7  11 312.823 62.2891   2
   1  -7 -11 314.025 106.373   3
  -1   7  10 6911.52 280.514   2
   1  -7 -10 6815.45 437.064   3
  -1   7   9 12044.6 372.511   2
   1  -7  -9 11964.6 567.805   3
  -1   7   8 445.796 77.2016   2
   1  -7  -8 242.284 88.8124   3
  -1   7   7 9890.76 338.313   2
   1  -7  -7 9723.80 484.273   3
  -1   7   6 10893.3 357.288   2
   1  -7  -6 10971.9 506.250   3
  -1   7   5 620.446 86.3896   2
   1  -7  -5 710.239 126.803   3
  -1   7   4 1239.86 122.104   2
   1  -7  -4 1028.46 152.517   3
   1  -7  -3 7290.74 385.529   3
  -1   7   3 7821.48 309.980   2
   1  -7  -2 31305.7 805.055   3
  -1   7   2 32211.5 672.772   2
   1  -7  -1 4080.08 277.859   3
  -1   7   1 4271.29 240.957   2
   1  -7  -1 3795.74 207.067   1
   1  -7   0 39240.7 758.606   1
   1  -7   0 41334.4 901.016   3
   1  -7   1 1258.63 131.002   1
   1  -7   2 5550.72 282.367   1
   1  -7   3 45882.5 901.154   1
   1  -7   4 3222.18 232.802   1
   1  -7   5 2276.62 204.886   1
   1  -7   6 511.585 104.149   1
   1  -7   7 105.175 61.5772   1
   1  -7   8 7415.14 393.185   1
   1  -7   9 12086.7 517.543   1
   1  -7  10 533.249 117.257   1
   1  -7  11 860.486 155.518   1
   1  -7  12 3446.27 300.794   1
   1  -7  13 4749.17 357.772   1
   1  -7  14 2166.90 250.589   1
   1  -7  15 4288.53 363.831   1
   1  -7  16 27185.7 943.857   1
   1  -7  16 24095.6 581.358   5
   1  -7  17-40.9404 82.2297   1
   1  -7  17 53.5707 46.7158   9
   1  -7  17-32.5311 54.0149   5
   1  -7  18 26538.4 966.258   1
   1  -7  18 25240.3 679.219   7
   1  -7  18 24755.9 507.153   9
   1  -7  18 24185.3 601.474   5
   1  -7  19 644.772 158.792   1
   1  -7  19 1014.44 140.617   7
   1  -7  19 986.451 105.056   9
   1  -7  20 4310.51 400.460   1
   1  -7  20 3978.63 273.147   7
   1  -7  20 3979.21 195.017   9
   1  -7  21 1135.06 212.785   1
   1  -7  21 1233.47 159.228   7
   1  -7  21 1208.84 117.773   9
   1  -7  22 182.937 68.5111   7
   1  -7  22 153.625 52.0550   9
   1  -7  23 1974.71 199.602   7
   1  -7  23 2029.79 144.453   9
   1  -7  24 1959.13 196.057   7
   1  -7  24 2053.91 145.021   9
   1  -7  25 189.495 86.5638   7
   1  -7  25 328.948 63.7182   9
   1  -7  26 62.9303 55.1714   7
   1  -7  26 1.28463 43.0591   9
   1  -7  27 2230.72 194.240   7
   1  -7  27 2189.00 134.682   9
   1  -7  28 1938.09 172.937   7
   1  -7  28 1726.52 115.734   9
   1  -7  29 1182.22 130.202   7
   1  -7  29 1024.84 80.2685   9
   1  -7  30 291.934 65.0398   7
   1  -7  31 579.558 81.0805   7
   1  -7  32 640.030 73.9401   7
   1  -7  33 1013.18 76.3137   7
   1  -6 -38 2847.64 123.589  12
   1  -6 -38 2987.05 137.674   8
   1  -6 -37 331.171 57.2131   8
   1  -6 -37 311.939 52.7249  12
   1  -6 -36 1970.09 136.135   8
   1  -6 -36 1967.32 129.115  12
   1  -6 -35 3095.03 185.803   8
   1  -6 -35 3170.35 176.760  12
   1  -6 -34 540.808 88.5352  12
   1  -6 -34 685.574 100.724   8
   1  -6 -33 758.073 106.012  12
   1  -6 -32 103.055 64.6366  12
   1  -6 -31 186.805 69.4428  12
   1  -6 -30 4707.36 264.703  12
   1  -6 -29 144.005 72.0001  12
   1  -6 -28 316.883 91.8719  12
   1  -6 -27 2532.48 204.604  12
   1  -6 -26 4510.16 255.838  12
   1  -6 -25 0.08950 51.2075  12
   1  -6 -24 2929.24 199.283  12
   1  -6 -23 74.0131 55.8751  12
   1  -6 -22 278.410 145.198   3
   1  -6 -22 114.382 53.8288  12
   1  -6 -21 2945.05 361.350   3
   1  -6 -21 2890.60 182.281  12
   1  -6 -20 43.8545 72.9045   3
   1  -6 -19 2294.36 305.725   3
   1  -6 -18 201.098 111.564   3
   1  -6 -17 734.518 166.207   3
   1  -6 -16 286.073 106.985   3
   1  -6 -15 77.3852 85.9896   3
   1  -6 -14 83.6975 83.5278   3
   1  -6 -13 275.004 105.974   3
   1  -6 -12 58470.5 1337.69   3
  -1   6  11 416.402 61.4789   1
   1  -6 -11 267.814 110.275   3
  -1   6  11 502.759 84.8798   2
   1  -6 -10 19688.6 709.279   3
  -1   6  10 19764.5 483.406   2
   1  -6  -9 5920.14 372.306   3
  -1   6   9 5935.16 251.874   2
   1  -6  -8 86837.5 1543.25   3
  -1   6   8 88621.2 1175.00   2
   1  -6  -7 1500.20 179.864   3
  -1   6   7 1763.65 135.491   2
   1  -6  -6 37151.5 904.607   3
  -1   6   6 37922.1 674.424   2
   1  -6  -5 1497.55 170.190   3
  -1   6   5 1394.53 118.036   2
   1  -6  -4 417.103 100.588   3
  -1   6   4 366.798 62.6575   2
   1  -6  -3 10385.1 428.886   3
  -1   6   3 10614.6 340.092   2
   1  -6  -2 155.800 43.0108   1
  -1   6   2 107.491 53.1846   2
   1  -6  -2 48.0095 50.2155   3
   1  -6  -1 2225.12 146.899   1
   1  -6  -1 2164.23 191.623   3
   1  -6   0 3126.03 179.346   1
   1  -6   0 2962.18 215.128   3
   1  -6   1 2568.34 173.526   1
   1  -6   1 2394.42 195.628   3
   1  -6   2 709.838 96.2006   1
   1  -6   3 8498.40 340.362   1
   1  -6   4 4121.77 242.525   1
   1  -6   5 13780.3 468.960   1
   1  -6   6 5408.61 302.411   1
   1  -6   7 76540.9 1299.12   1
   1  -6   8 23209.3 680.917   1
   1  -6   9-48.6282 56.5634   1
   1  -6  10 2821.71 247.244   1
   1  -6  11 7405.79 408.313   1
   1  -6  12 49.2985 54.9625   1
   1  -6  13 2378.87 249.457   1
   1  -6  14 309.120 105.420   1
   1  -6  15 6668.74 434.934   1
   1  -6  16 39995.4 1124.75   1
   1  -6  17 25079.0 897.868   1
   1  -6  18 6833.28 298.126   5
   1  -6  18 7280.94 485.160   1
   1  -6  18 6848.45 255.870   9
   1  -6  19 8964.38 396.482   7
   1  -6  19 8681.65 353.066   5
   1  -6  19 9242.90 301.714   9
   1  -6  19 9349.07 561.589   1
   1  -6  20 633.790 113.288   7
   1  -6  20 515.339 86.2685   9
   1  -6  20 592.218 143.674   1
   1  -6  21 354.139 91.7349   7
   1  -6  21 370.346 73.1016   9
   1  -6  21 287.587 114.108   1
   1  -6  22 12749.3 483.887   7
   1  -6  22 12044.7 363.222   9
   1  -6  22 11830.5 660.608   1
   1  -6  23 4843.33 224.053   9
   1  -6  23 5321.20 314.042   7
   1  -6  24 3703.48 196.961   9
   1  -6  24 3504.08 254.920   7
   1  -6  25 1435.40 121.898   9
   1  -6  25 1427.95 163.547   7
   1  -6  26 790.109 95.3700   9
   1  -6  26 880.778 132.282   7
   1  -6  27 3596.57 181.661   9
   1  -6  27 3874.40 256.001   7
   1  -6  28 599.273 78.2876   9
   1  -6  28 659.374 110.415   7
   1  -6  29 305.344 58.1327   9
   1  -6  29 361.153 80.6902   7
   1  -6  30 978.711 83.1286   9
   1  -6  30 727.596 96.9845   7
   1  -6  31 10849.9 248.877   9
   1  -6  31 10785.1 340.363   7
   1  -6  32 369.767 64.8404   7
   1  -6  33 249.518 46.1415   7
  -1   5  38 115.737 35.3794   9
   1  -5 -38 152.463 37.2150  12
   1  -5 -38 146.228 35.4485   8
   1  -5 -37 1491.68 107.090   8
   1  -5 -37 1279.22 99.1998  12
   1  -5 -36 79.0361 42.5067  12
   1  -5 -36 103.033 40.9325   8
   1  -5 -35 1031.07 109.696   8
   1  -5 -35 1081.25 110.515  12
   1  -5 -34 46.7930 43.2808   8
   1  -5 -34 10.2960 44.9013  12
   1  -5 -33 589.508 103.445  12
   1  -5 -32 20.6420 51.9606  12
   1  -5 -31 1269.74 142.331  12
   1  -5 -30 4314.70 255.268  12
   1  -5 -29 132.937 74.7772  12
   1  -5 -28 3102.95 226.580  12
   1  -5 -27 102.673 93.5014  12
   1  -5 -26 4584.93 265.458  12
   1  -5 -25 10363.3 394.107  12
   1  -5 -24 11778.8 410.924  12
   1  -5 -23 69.6740 48.1011  12
   1  -5 -22 7168.99 299.842  12
   1  -5 -21 7419.90 548.966   3
   1  -5 -21 7163.42 293.642  12
   1  -5 -20 20086.3 885.962   3
   1  -5 -19 32452.0 1113.36   3
   1  -5 -18 1215.25 200.790   3
   1  -5 -17 2688.65 299.782   3
   1  -5 -16 16278.8 718.131   3
   1  -5 -15 7787.27 477.235   3
   1  -5 -14 10304.6 540.166   3
   1  -5 -13 4256.82 336.846   3
  -1   5  13 4816.21 218.014   1
   1  -5 -12 11126.6 527.658   3
  -1   5  12 10988.6 326.917   1
   1  -5 -11 22933.8 745.347   3
  -1   5  11 24255.2 494.836   1
  -1   5  11 24357.2 558.971   2
   1  -5 -10 6729.43 386.305   3
  -1   5  10 6515.96 267.806   2
   1  -5  -9 24223.1 730.402   3
  -1   5   9 23903.5 526.777   2
   1  -5  -8 22711.3 687.814   3
  -1   5   8 23477.1 504.620   2
   1  -5  -7 263.804 82.5653   3
  -1   5   7 302.959 53.8317   2
   1  -5  -6 16211.3 547.186   3
  -1   5   6 16437.0 399.389   2
  -1   5   5 64263.0 894.176   2
  -1   5   4 184145. 1931.29   2
  -1   5   3 1226.36 105.986   2
   1  -5  -2 313.179 49.2383   1
  -1   5   2 284.318 53.0785   2
   1  -5  -1 46179.3 706.740   1
   1  -5  -1 48022.7 874.655   3
   1  -5   0 50951.8 773.988   1
   1  -5   0 51123.2 895.742   3
   1  -5   1 13633.5 374.117   1
   1  -5   1 13577.1 416.354   3
   1  -5   2 95943.0 1256.68   1
   1  -5   3 703.178 93.7300   1
   1  -5   4 6072.96 279.658   1
   1  -5   5 43640.5 834.709   1
   1  -5   6 9301.62 373.153   1
   1  -5   7 2027.00 180.910   1
   1  -5   8 31397.6 766.590   1
   1  -5   9 4289.16 280.670   1
   1  -5  10 10400.5 451.053   1
   1  -5  11 12107.3 506.651   1
   1  -5  12 439.812 103.251   1
   1  -5  13 411.781 113.648   1
   1  -5  14 888.756 153.249   1
   1  -5  15 652.063 149.237   1
   1  -5  16 2633.91 270.910   1
   1  -5  17 2537.63 274.042   1
   1  -5  18 1393.19 203.743   1
   1  -5  19 6307.98 322.298   7
   1  -5  19 6496.83 261.211   9
   1  -5  19 6011.09 277.489   5
   1  -5  19 6442.88 456.666   1
   1  -5  20 59988.5 1088.24   7
   1  -5  20 57700.9 882.895   9
  -1   5 -20 59636.5 956.966  12
   1  -5  20 56892.2 958.756   5
   1  -5  20 60652.7 1469.56   1
   1  -5  21 4430.05 215.960   9
   1  -5  21 4703.61 405.608   1
  -1   5 -21 4996.31 255.953  12
   1  -5  21 4913.58 295.710   7
   1  -5  22 147.315 61.3596   9
   1  -5  22 1.36274 66.1224   1
  -1   5 -22 72.1481 50.9403  12
   1  -5  23 3572.48 199.727   9
   1  -5  23 3280.90 341.779   1
   1  -5  23 3573.64 259.038   7
  -1   5 -23 3616.70 222.720  12
   1  -5  24 167.862 60.8186   7
  -1   5 -24 168.316 77.9338  12
   1  -5  24 132.927 49.9656   9
   1  -5  25 968.681 139.813   7
  -1   5 -25 787.429 115.380  12
   1  -5  25 869.371 104.249   9
   1  -5  26 6234.06 331.254   7
  -1   5 -26 5924.37 284.417  12
   1  -5  26 5812.99 243.366   9
   1  -5  27 1886.27 181.456   7
  -1   5 -27 1550.37 145.644  12
   1  -5  27 1622.91 127.298   9
   1  -5  28 511.295 102.108   7
   1  -5  28 517.677 82.2881   9
  -1   5 -28 539.339 84.0007  12
   1  -5  29 1824.83 122.605   9
  -1   5 -29 2037.86 155.375  12
   1  -5  29 2043.80 174.927   7
   1  -5  30 210.015 85.2701   7
   1  -5  30 214.839 48.9646   9
  -1   5 -30 208.275 63.2024  12
   1  -5  31 2489.43 128.252   9
  -1   5 -31 2588.15 153.318  12
   1  -5  31 2418.33 164.064   7
   1  -5  32 1311.71 85.0170   9
   1  -5  32 1263.86 107.903   7
   1  -5  33 1959.33 118.890   7
  -1   4  38-31.9648 25.3704   9
   1  -4 -38 34.0289 22.7152   8
   1  -4 -38 3.30770 24.4532  12
   1  -4 -37 3476.02 159.849   8
   1  -4 -37 3498.96 161.632  12
   1  -4 -36 1120.13 102.918   8
   1  -4 -36 1018.52 100.224  12
   1  -4 -35 407.126 72.0066  12
   1  -4 -35 423.182 78.9615   8
   1  -4 -34 3764.33 213.849  12
   1  -4 -33 456.863 91.8292  12
   1  -4 -32 928.222 122.820  12
   1  -4 -31 6005.91 303.097  12
   1  -4 -30 1699.86 167.362  12
   1  -4 -29 284.738 78.2328  12
   1  -4 -28 75.3959 63.6520  12
   1  -4 -27 3264.89 227.788  12
   1  -4 -26 2900.58 219.435  12
   1  -4 -25 116.106 70.7662  12
   1  -4 -24-5.62134 66.2930  12
   1  -4 -23 451.591 87.8283  12
   1  -4 -22 2036.64 165.515  12
   1  -4 -21 87.4330 49.2396  12
   1  -4 -20 873.986 174.694   3
   1  -4 -19 3014.37 312.809   3
   1  -4 -18 738.531 155.796   3
   1  -4 -17 4474.99 366.658   3
   1  -4 -16 1852.96 233.003   3
  -1   4  15 103.608 45.6230   1
   1  -4 -15 122.930 74.2652   3
  -1   4  14 975.049 118.341   1
   1  -4 -14 828.157 149.111   3
  -1   4  13 19661.6 489.139   1
   1  -4 -13 18385.3 669.412   3
  -1   4  12 3086.27 180.742   1
   1  -4 -12 2834.10 255.949   3
  -1   4  11 28111.9 564.982   1
   1  -4 -11 27781.5 785.945   3
  -1   4  10 737.992 94.3869   2
  -1   4  10 751.497 86.0317   1
   1  -4 -10 817.383 130.154   3
  -1   4   9 228.068 56.9260   2
   1  -4  -9-8.95258 45.0704   3
  -1   4   8 14874.7 389.897   2
   1  -4  -8 14985.5 515.917   3
  -1   4   7 2853.99 159.492   2
   1  -4  -7 2638.02 208.990   3
  -1   4   6 269199. 2614.72   2
  -1   4   5 7167.77 239.010   2
  -1   4   4 37268.0 591.832   2
  -1   4   3 79644.2 993.182   2
  -1   4   2 8001.78 255.053   2
   1  -4  -1 1312.35 94.1308   1
  -1   4   1 1373.36 107.015   2
   1  -4   0 71639.3 911.936   1
   1  -4   0 72222.1 1037.34   3
   1  -4   1 7261.49 243.540   1
   1  -4   1 7035.40 270.762   3
   1  -4   2 1524.91 118.443   1
   1  -4   3 157503. 1764.76   1
   1  -4   4 19214.1 474.620   1
   1  -4   5 2922.47 187.588   1
   1  -4   6 42962.0 808.176   1
   1  -4   7 5795.59 287.854   1
   1  -4   8 354.694 82.1392   1
   1  -4   9 151203. 1971.56   1
   1  -4  10 1780.92 181.909   1
   1  -4  11-11.0465 61.1706   1
   1  -4  12 79164.3 1384.78   1
   1  -4  13 13661.2 544.712   1
   1  -4  14 209.138 83.0365   1
   1  -4  15 16565.9 633.844   1
   1  -4  16 19293.5 707.079   1
   1  -4  17 517.954 124.900   1
   1  -4  18 14013.5 633.395   1
   1  -4  19 9426.36 525.928   1
   1  -4  20 2384.02 273.620   1
  -1   4 -20 2701.97 186.666  12
   1  -4  20 2701.94 207.330   7
   1  -4  21 7480.03 484.549   1
  -1   4 -21 7492.35 316.664  12
   1  -4  21 7585.31 358.002   7
   1  -4  22 3183.11 322.575   1
  -1   4 -22 3248.07 211.337  12
   1  -4  22 3254.65 234.828   7
   1  -4  23 15545.1 725.178   1
  -1   4 -23 15637.6 477.452  12
   1  -4  23 16515.9 541.481   7
   1  -4  24 11699.3 373.711   9
   1  -4  24 11192.7 618.176   1
   1  -4  24 12649.7 468.768   7
  -1   4 -24 12024.6 416.962  12
   1  -4  25 2078.98 197.530   7
  -1   4 -25 2233.71 180.705  12
   1  -4  25 1788.53 145.350   9
   1  -4  26 1258.20 154.797   7
  -1   4 -26 1346.63 147.648  12
   1  -4  26 1449.51 126.964   9
   1  -4  27 11787.8 444.836   7
  -1   4 -27 11646.9 409.710  12
   1  -4  27 11736.2 352.355   9
   1  -4  28 1383.49 150.586   7
  -1   4 -28 1345.84 139.798  12
   1  -4  28 1320.48 117.447   9
   1  -4  29 1134.71 135.286   7
   1  -4  29 1155.65 104.691   9
  -1   4 -29 1267.16 134.551  12
   1  -4  30 8423.37 264.246   9
  -1   4 -30 8886.08 325.328  12
   1  -4  30 8142.47 330.369   7
   1  -4  31 1263.68 99.2649   9
  -1   4 -31 1379.30 125.461  12
   1  -4  31 1396.28 129.509   7
   1  -4  32 1737.95 102.913   9
  -1   4 -32 1698.48 126.815  12
   1  -4  32 1568.40 123.758   7
   1  -4  33 516.281 63.6396   7
  -1   4 -33 674.279 73.8774  12
   1  -4  33 551.313 54.6913   9
  -1   4 -34 553.568 60.9506  12
   1  -3 -38 1625.53 96.5275  12
   1  -3 -37 27.1035 32.9155  12
  -1   3  37 84.6492 28.0712   9
   1  -3 -37 36.6056 28.8656   8
   1  -3 -36 1116.78 101.732   8
   1  -3 -36 1143.85 104.980  12
   1  -3 -35 527.846 84.8066  12
   1  -3 -35 502.992 77.6304   8
   1  -3 -34 716.930 100.983  12
   1  -3 -33 404.735 84.9248  12
   1  -3 -32 177.969 70.2555  12
   1  -3 -31 1361.24 150.818  12
   1  -3 -30-9.21421 66.3069  12
   1  -3 -29 3862.76 252.255  12
   1  -3 -28 1912.23 185.354  12
   1  -3 -27 673.302 114.074  12
   1  -3 -26 4990.03 280.823  12
   1  -3 -25 5528.24 292.235  12
   1  -3 -24 117.350 75.6009  12
   1  -3 -23 9465.26 368.473  12
   1  -3 -22 22702.9 558.927  12
   1  -3 -19 15.0473 52.1983   3
   1  -3 -18 3720.99 327.322   3
   1  -3 -17 50.8533 67.8520   3
  -1   3  17 138.313 54.3239   1
   1  -3 -16 11132.1 538.908   3
  -1   3  16 11699.6 427.731   1
   1  -3 -15 11545.5 533.469   3
  -1   3  15 11806.3 419.211   1
   1  -3 -14 9099.66 458.075   3
  -1   3  14 9916.50 372.331   1
   1  -3 -13 16287.0 598.719   3
  -1   3  13 16497.6 471.564   1
   1  -3 -12 15263.1 551.405   3
  -1   3  12 15158.9 436.874   1
   1  -3 -11 15570.0 543.061   3
  -1   3  11 15927.7 435.243   1
   1  -3 -10 3579.19 249.891   3
  -1   3  10 3514.95 189.986   1
   1  -3  -9 271.993 70.0507   3
  -1   3   9 269.815 54.5721   2
  -1   3   9 295.448 58.1235   1
  -1   3   8 3903.89 196.546   2
   1  -3  -8 4100.91 245.750   3
  -1   3   7 255.884 49.7699   2
   1  -3  -7 308.433 68.3296   3
  -1   3   6 255.412 51.4847   2
   1  -3  -6 270.767 67.5364   3
  -1   3   5 14629.1 338.677   2
   1  -3  -5 14842.0 426.648   3
  -1   3   4 87.7705 32.1160   2
   1  -3  -4 68.4078 44.6197   3
  -1   3   3 10859.6 265.861   2
   1  -3  -3 11159.6 348.328   3
  -1   3   2 13168.4 303.372   2
   1  -3  -1 2299.23 106.073   1
  -1   3   1 2285.08 122.490   2
   1  -3   0 628.804 60.9805   1
   1  -3   0 554.326 72.3732   3
   1  -3   1 9752.06 256.429   1
   1  -3   2 16330.4 363.087   1
   1  -3   3 11683.2 319.189   1
   1  -3   4 24433.6 505.087   1
   1  -3   5 32073.9 618.814   1
   1  -3   6 34887.9 675.897   1
   1  -3   7 1097.21 119.388   1
   1  -3   8 6494.96 296.645   1
   1  -3   9 395.371 80.4920   1
   1  -3  10 48582.1 943.047   1
   1  -3  11 2328.48 206.757   1
   1  -3  12 221.695 77.2096   1
  -1   3 -12 297.221 75.1261   3
   1  -3  13 9478.88 425.427   1
  -1   3 -13 8276.82 368.047   3
   1  -3  14 3757.03 275.107   1
   1  -3  15 18669.6 644.127   1
   1  -3  16 1334.71 178.423   1
   1  -3  17 1207.93 175.867   1
   1  -3  18 1542.80 199.877   1
   1  -3  19 30458.1 932.198   1
   1  -3  20 8218.55 484.212   1
  -1   3 -20 7599.28 307.671  12
   1  -3  20 7813.69 342.886   7
   1  -3  21 12409.9 605.540   1
  -1   3 -21 12694.5 415.666  12
   1  -3  21 12875.9 450.549   7
   1  -3  22 26193.4 905.080   1
  -1   3 -22 25462.6 616.573  12
   1  -3  22 26044.8 664.608   7
   1  -3  23 27.7182 65.6847   1
   1  -3  23 22.2037 41.4304   7
  -1   3 -23 107.963 56.7215  12
   1  -3  24 432.235 94.0043   7
  -1   3 -24 368.932 90.2224  12
   1  -3  25 2160.76 191.458   7
  -1   3 -25 1938.79 178.820  12
   1  -3  26 215.585 63.5342   7
  -1   3 -26 131.102 62.3558  12
   1  -3  27-8.17420 41.2392   7
  -1   3 -27 68.6684 72.3271  12
   1  -3  27-21.5705 51.1075   9
   1  -3  28 2516.76 196.215   7
  -1   3 -28 2514.63 193.437  12
   1  -3  28 2379.89 160.998   9
   1  -3  29 327.583 77.7991   7
   1  -3  29 340.246 70.6962   9
  -1   3 -29 329.014 94.4723  12
   1  -3  30 1904.11 134.646   9
  -1   3 -30 1938.63 161.827  12
   1  -3  30 1735.41 152.690   7
   1  -3  31 157.065 49.1828   7
  -1   3 -31 204.560 63.4422  12
   1  -3  31 209.630 52.7483   9
   1  -3  32 678.025 82.4478   7
   1  -3  32 671.156 73.1230   9
  -1   3 -32 735.111 96.7693  12
   1  -3  33 386.432 53.4592   9
  -1   3 -33 363.015 67.6694  12
   1  -3  34 580.881 57.7092   9
  -1   3 -34 593.572 69.4859  12
  -1   3 -35 1654.64 100.191  12
   1  -2 -38 1264.52 84.1130  12
  -1   2  37 48.9720 32.2984   9
   1  -2 -37-27.4620 32.7441  12
   1  -2 -37 48.7614 26.2162   8
   1  -2 -36 1451.89 106.875   8
   1  -2 -36 1618.82 124.503  12
  -1   2  36 1482.88 104.640   9
   1  -2 -35 471.139 76.5339  12
   1  -2 -35 463.839 74.9933   8
   1  -2 -34 3822.83 210.926  12
   1  -2 -33 177.531 63.1007  12
   1  -2 -32 240.149 63.5139  12
   1  -2 -31 3.10289 52.4813  12
   1  -2 -30 762.325 116.696  12
   1  -2 -29 2470.73 208.740  12
   1  -2 -28-4.53184 56.2450  12
   1  -2 -27 2067.04 183.467  12
   1  -2 -26 1328.02 154.401  12
   1  -2 -25 3100.15 216.856  12
   1  -2 -24 3944.08 257.746  12
   1  -2 -23 14.2102 50.9044  12
   1  -2 -22 1755.29 148.873  12
   1  -2 -21 768.453 106.466  12
   1  -2 -18 2375.94 248.289   3
  -1   2  18 2241.46 208.055   1
   1  -2 -17 291.709 92.7136   3
  -1   2  17 299.709 80.1700   1
   1  -2 -16 3313.67 280.037   3
  -1   2  16 3351.55 239.731   1
   1  -2 -15 9504.56 454.839   3
  -1   2  15 9639.22 399.831   1
   1  -2 -14 4389.17 301.705   3
  -1   2  14 4752.57 272.547   1
   1  -2 -13 13831.7 516.296   3
  -1   2  13 14147.9 458.372   1
   1  -2 -12 258.883 74.3348   3
  -1   2  12 416.415 83.5254   1
   1  -2 -11 9244.35 388.547   3
  -1   2  11 9270.76 342.589   1
   1  -2 -10 2843.16 203.553   3
  -1   2  10 3048.83 187.144   1
   1  -2  -9 42129.5 824.459   3
  -1   2   9 42737.1 737.708   1
  -1   2   8 11993.4 342.545   1
  -1   2   8 12208.2 364.526   2
   1  -2  -8 12044.4 393.478   3
  -1   2   7 65642.2 933.400   2
   1  -2  -7 65986.4 1003.85   3
  -1   2   6 127.264 37.9459   2
   1  -2  -6 135.312 44.7848   3
  -1   2   5 1146.09 94.8923   2
   1  -2  -5 1079.82 105.576   3
  -1   2   4 37839.3 561.723   2
   1  -2  -4 37440.5 637.603   3
  -1   2   3 1327.53 87.1794   2
   1  -2  -3 1297.89 104.845   3
  -1   2   2 1372.95 81.3210   2
   1  -2  -2 1409.15 108.068   3
  -1   2   1 19159.0 349.635   2
   1  -2   0-1.86848 11.2440   1
  -1   2   0-6.97821 17.4671   2
   1  -2   1 3304.06 125.902   1
   1  -2   2 28176.9 450.092   1
   1  -2   3 2687.91 133.932   1
   1  -2   4 32320.0 548.162   1
   1  -2   5 38742.3 649.628   1
   1  -2   6 23.6088 33.9632   1
   1  -2   7 601.835 83.9172   1
   1  -2   8 80809.2 1154.34   1
   1  -2   9 5062.44 255.194   1
   1  -2  10 3283.83 216.211   1
   1  -2  11 96150.8 1416.49   1
   1  -2  12 950.052 123.566   1
  -1   2 -12 1100.93 132.371   3
   1  -2  13 4385.16 275.646   1
  -1   2 -13 4625.37 276.820   3
   1  -2  14 171988. 2236.60   1
  -1   2 -14 169465. 2198.26   3
   1  -2  15-14.5677 67.8322   1
  -1   2 -15 17.4165 45.5340   3
   1  -2  16 800.397 133.780   1
   1  -2  17 8591.25 445.710   1
   1  -2  18 747.205 138.167   1
   1  -2  19 2862.20 267.752   1
   1  -2  20 7749.88 450.981   1
   1  -2  21-5.97725 44.2781   1
  -1   2 -21 31.2036 50.3755  12
   1  -2  21 32.6298 45.7633   7
   1  -2  22 1955.30 237.003   1
   1  -2  22 1911.44 174.124   7
  -1   2 -22 2276.79 176.266  12
   1  -2  23 13323.0 457.427   7
  -1   2 -23 12777.1 428.797  12
   1  -2  24 18.3700 44.9888   7
  -1   2 -24 41.6138 50.9475  12
   1  -2  25 7228.82 338.475   7
  -1   2 -25 7501.04 335.738  12
   1  -2  26 9195.65 381.175   7
  -1   2 -26 8416.88 374.416  12
   1  -2  27 5768.42 294.293   7
  -1   2 -27 5460.87 294.569  12
   1  -2  28 172.823 57.4164   7
  -1   2 -28 185.621 71.5541  12
   1  -2  29 115.770 56.4913   7
  -1   2 -29 31.4498 57.5912  12
   1  -2  29 40.7544 44.5513   9
   1  -2  30 195.698 55.4073   7
  -1   2 -30 89.6559 67.4862  12
   1  -2  30 173.624 59.5046   9
  -1   2 -31 113.021 56.6142  12
   1  -2  31 147.565 48.5703   9
  -1   2 -32 7720.21 304.981  12
   1  -2  32 7140.25 239.605   9
  -1   2 -33 574.407 82.5753  12
   1  -2  33 658.364 69.6394   9
  -1   2 -34 240.106 53.7924  12
   1  -2  34 285.583 44.2828   9
  -1   2 -35-33.6295 34.7578  12
  -1   2 -36 11.0037 23.8998  12
   1  -1 -38 382.708 47.9652  12
   1  -1 -37 2448.75 127.708  12
  -1   1  37 2360.85 106.931   9
   1  -1 -36 1049.88 85.8113   8
   1  -1 -36 1233.93 103.657  12
  -1   1  36 1243.74 89.1443   9
   1  -1 -35 4205.50 187.860   8
   1  -1 -35 4409.32 207.489  12
  -1   1  35 4016.83 176.061   9
   1  -1 -34 96.0830 58.7801  12
   1  -1 -34-11.5781 50.7248   8
   1  -1 -33 735.322 104.787  12
   1  -1 -32 1207.78 134.950  12
   1  -1 -31 3233.66 221.899  12
   1  -1 -30 510.151 109.786  12
   1  -1 -29 2720.43 215.152  12
   1  -1 -28 89.2906 67.0998  12
   1  -1 -27 9010.66 383.763  12
   1  -1 -26 50.7773 54.8765  12
   1  -1 -25-3.13804 65.1503  12
   1  -1 -24 53.3813 67.5756  12
   1  -1 -23 3977.56 235.555  12
   1  -1 -22 1650.74 154.346  12
   1  -1 -21 2626.31 183.554  12
  -1   1  20 11354.3 514.862   1
  -1   1  19 13322.4 544.057   1
  -1   1  18 8281.62 418.827   1
  -1   1  17 1318.35 172.768   1
   1  -1 -17 1122.77 153.231   3
  -1   1  16 1365.92 168.072   1
   1  -1 -16 1515.88 175.425   3
  -1   1  15 9355.83 415.328   1
   1  -1 -15 9007.83 414.589   3
  -1   1  14 6093.23 323.657   1
   1  -1 -14 5946.97 325.863   3
  -1   1  13 14550.1 488.739   1
   1  -1 -13 14070.1 487.186   3
  -1   1  12 14131.0 464.586   1
   1  -1 -12 13693.2 459.889   3
  -1   1  11 68.0830 39.7248   1
   1  -1 -11 19.4981 38.6452   3
  -1   1  10 9245.95 344.696   1
   1  -1 -10 9242.80 344.398   3
  -1   1   9 24224.3 555.387   1
   1  -1  -9 24151.3 551.517   3
  -1   1   8 29600.6 594.795   1
   1  -1  -8 28471.6 581.820   3
  -1   1   7 2290.26 146.014   1
   1  -1  -7 2063.26 141.937   3
  -1   1   6 20723.4 456.522   2
  -1   1   6 20601.8 438.461   1
   1  -1  -6 21574.1 443.103   3
  -1   1   5 211.218 47.2316   2
   1  -1  -5 255.928 50.6518   3
  -1   1   4 8265.60 237.009   2
   1  -1  -4 8263.43 237.603   3
  -1   1   3 33950.6 498.980   2
   1  -1  -3 33351.2 504.774   3
   1  -1  -2 452.597 47.6013   3
  -1   1   2 427.317 43.9748   2
   1  -1  -1 44.4134 20.6335   3
  -1   1   1 37.9308 13.8323   2
  -1   1   0 275329. 2452.10   2
   1  -1   1 373.165 34.8847   1
   1  -1   2 876.783 60.0904   1
   1  -1   3 126170. 1276.41   1
   1  -1   4 3624.28 147.653   1
   1  -1   5 1113.80 88.6614   1
   1  -1   6 209048. 2100.09   1
   1  -1   7 25825.7 513.562   1
   1  -1   8 18154.1 445.761   1
   1  -1   9 7542.78 291.112   1
  -1   1 -10 5097.56 259.236   3
   1  -1  10 5124.72 249.626   1
  -1   1 -11 363.853 78.3091   3
   1  -1  11 345.771 72.5943   1
  -1   1 -12 51779.9 981.833   3
   1  -1  12 51036.1 946.276   1
  -1   1 -13 3221.21 237.741   3
   1  -1  13 3412.67 229.476   1
  -1   1 -14 802.615 127.379   3
   1  -1  14 915.509 127.114   1
  -1   1 -15 23654.0 712.518   3
   1  -1  15 24719.5 683.126   1
  -1   1 -16 2054.45 211.437   3
   1  -1  16 1715.57 182.827   1
   1  -1  17 8860.28 423.847   1
   1  -1  18 9255.97 449.444   1
   1  -1  19 1631.28 191.746   1
   1  -1  20 2361.20 235.352   1
   1  -1  21 19755.0 704.526   1
  -1   1 -21 18152.9 492.808  12
  -1   1 -22 1476.08 145.159  12
   1  -1  22 1441.74 140.497   7
  -1   1 -23 31.2670 46.2128  12
   1  -1  23 15.0628 36.5706   7
  -1   1 -24 7720.77 334.466  12
   1  -1  24 7514.99 332.215   7
  -1   1 -25 433.792 92.7013  12
   1  -1  25 534.701 98.6751   7
  -1   1 -26 101.482 65.9808  12
   1  -1  26 224.816 67.6234   7
  -1   1 -27 32.6540 64.2796  12
   1  -1  27-61.5907 53.1192   7
  -1   1 -28 685.910 118.954  12
  -1   1 -29-90.3265 61.3537  12
  -1   1 -30 3517.46 228.717  12
  -1   1 -31 392.819 85.8807  12
   1  -1  31 315.126 68.9364   9
  -1   1 -32 197.840 66.3159  12
   1  -1  32 206.601 54.8115   9
  -1   1 -33 1116.49 119.264  12
   1  -1  33 845.079 82.0440   9
  -1   1 -34 682.945 88.0938  12
   1  -1  34 683.137 72.9107   9
  -1   1 -35 390.878 73.0189  12
   1  -1  35 343.089 46.7445   9
  -1   1 -36 818.649 76.7193  12
  -1   1 -37 87.2839 29.3545  12
   1   0 -37 874.538 73.2609  12
  -1   0  37 805.102 61.0061   9
   1   0 -36 14.2487 34.3303  12
  -1   0  36 110.242 35.8320   9
   1   0 -35 1738.03 131.213  12
  -1   0  35 1389.97 100.981   9
   1   0 -34 502.945 67.2600   8
   1   0 -34 554.964 83.6509  12
  -1   0  34 570.227 78.9335   9
   1   0 -33 552.072 89.5112  12
   1   0 -32 138.573 59.8577  12
   1   0 -31 538.995 94.0426  12
   1   0 -30 972.709 138.351  12
   1   0 -29 1111.71 135.242  12
   1   0 -28 9.99704 59.3983  12
   1   0 -27 8626.98 370.878  12
   1   0 -26 5741.96 295.802  12
   1   0 -25 1090.99 137.277  12
   1   0 -24 1174.95 138.327  12
   1   0 -23 200.042 79.2955  12
   1   0 -22 1455.21 148.471  12
  -1   0  21 4626.98 342.450   1
   1   0 -21 4589.87 235.740  12
  -1   0  20 2446.07 247.139   1
  -1   0  19 88.2627 64.0280   1
  -1   0  18 70.4490 43.7066   1
  -1   0  17 2502.16 242.195   1
  -1   0  16 6022.81 350.365   1
   1   0 -15 845.655 127.221   3
  -1   0  15 955.605 143.607   1
   1   0 -14 13276.2 460.002   3
  -1   0  14 13396.4 508.583   1
   1   0 -13 484.961 89.8739   3
  -1   0  13 458.657 92.9290   1
   1   0 -12 862.552 107.451   3
  -1   0  12 989.004 136.500   1
   1   0 -11 30650.0 638.979   3
  -1   0  11 30581.7 717.511   1
   1   0 -10 16696.1 434.479   3
  -1   0  10 16903.1 499.552   1
   1   0  -9 18912.2 444.483   3
  -1   0   9 19261.4 515.605   1
   1   0  -8 12762.2 337.088   3
  -1   0   8 13887.2 409.941   1
   1   0  -7 5748.21 207.534   3
  -1   0   7 5765.86 249.999   1
   1   0  -6 54.9029 24.1109   3
  -1   0   6-37.4869 41.0064   1
  -1   0   5 257924. 2505.92   1
   1   0  -5 255543. 2354.98   3
  -1   0   4 4143.90 172.754   1
  -1   0   4 4209.95 176.102   2
   1   0  -4 4429.71 138.695   3
  -1   0   3 105.344 27.9452   2
   1   0  -3 96.7088 18.4833   3
  -1   0   2 100568. 1051.87   2
   1   0  -2 99239.7 950.487   3
  -1   0   1 2277.14 91.9512   2
  -1   0   0 3178.37 97.7477   2
  -1   0  -1 39819.4 460.080   2
   1   0   2 161.606 20.8702   1
   1   0   3 5132.80 133.152   1
   1   0   4 742.957 56.1616   1
   1   0   5 601.504 58.7719   1
   1   0   6 26801.1 454.800   1
   1   0   7 98034.9 1144.50   1
   1   0   8 3146.08 163.000   1
  -1   0  -8 3000.50 186.212   3
   1   0   9 247.259 54.2846   1
  -1   0  -9 241.466 55.8398   3
   1   0  10 86008.2 1149.96   1
  -1   0 -10 82121.1 1252.42   3
   1   0  11 5404.40 251.133   1
  -1   0 -11 5488.11 289.530   3
   1   0  12 1298.51 130.254   1
  -1   0 -12 1106.46 138.520   3
   1   0  13 135814. 1736.73   1
  -1   0 -13 135800. 1904.43   3
   1   0  14 20021.1 556.609   1
  -1   0 -14 19518.6 638.316   3
   1   0  15 5940.14 308.839   1
  -1   0 -15 5594.69 350.921   3
   1   0  16 16304.5 536.246   1
  -1   0 -16 16662.9 631.649   3
   1   0  17 326.860 81.8666   1
  -1   0 -17 311.595 104.987   3
   1   0  18 438.640 97.7930   1
   1   0  19 8032.82 403.269   1
   1   0  20 5467.22 338.316   1
  -1   0 -21 571.736 91.0351  12
  -1   0 -22 28991.2 656.751  12
  -1   0 -23 5058.31 273.258  12
  -1   0 -24 262.915 78.1772  12
  -1   0 -25 8486.34 364.304  12
  -1   0 -26 2084.81 190.774  12
  -1   0 -27 938.364 132.711  12
  -1   0 -28 1290.86 146.065  12
  -1   0 -29 871.919 125.464  12
  -1   0 -30 607.659 113.105  12
  -1   0 -31 1164.21 132.874  12
  -1   0 -32 668.950 102.692  12
  -1   0 -33 586.495 101.197  12
   1   0  33 619.563 83.5106   9
  -1   0 -34 2400.84 162.935  12
   1   0  34 2306.82 128.626   9
  -1   0 -35 404.924 67.0577  12
   1   0  35 314.181 48.4749   9
  -1   0 -36 1734.84 117.810  12
   1   0  36 1531.96 83.2590   9
  -1   0 -36 1508.62 98.4379   8
  -1   0 -37-14.1556 32.2479  12
   1   1 -37 24.8778 24.3072  12
   1   1 -36 301.465 51.3830  12
  -1  -1  36 215.158 43.5652   9
   1   1 -35 4325.17 191.028  12
  -1  -1  35 4300.55 163.807   9
   1   1 -34 8.14872 39.5368  12
  -1  -1  34 5.10099 36.7388   9
   1   1 -33 43.1910 45.2489  12
  -1  -1  33-39.7263 46.1441   9
   1   1 -32 1323.87 131.077  12
  -1  -1  32 586.221 91.9598   9
   1   1 -31 316.599 77.1972  12
   1   1 -30 593.194 103.126  12
   1   1 -29 2392.59 190.848  12
   1   1 -28 11038.2 415.010  12
   1   1 -27 718.958 114.200  12
  -1  -1  26-53.9091 48.4424   7
   1   1 -26 62.4951 60.1071  12
  -1  -1  25 10197.0 368.038   7
   1   1 -25 9790.60 388.875  12
  -1  -1  24 1713.42 150.197   7
   1   1 -24 1869.56 166.562  12
  -1  -1  23 788.833 104.788   7
   1   1 -23 700.738 106.517  12
   1   1 -22 3767.98 228.329  12
  -1  -1  22 3912.38 220.293   7
  -1  -1  22 4404.85 357.234   1
   1   1 -21 8999.19 340.434  12
  -1  -1  21 9923.49 529.186   1
  -1  -1  20 4918.84 369.551   1
  -1  -1  19 18.1162 43.9908   1
  -1  -1  18 883.256 156.866   1
  -1  -1  17 12415.6 545.900   1
  -1  -1  16 193.509 78.9860   1
  -1  -1  15 33942.2 885.347   1
  -1  -1  14 348.509 99.0924   1
   1   1 -13 108139. 1404.35   3
  -1  -1  13 108275. 1662.08   1
   1   1 -12 277.349 56.2864   3
  -1  -1  12 255.403 78.7799   1
   1   1 -11 40693.3 696.531   3
  -1  -1  11 42907.8 901.216   1
   1   1 -10 4031.82 185.197   3
  -1  -1  10 4053.89 248.534   1
   1   1  -9 133.630 42.6916   3
  -1  -1   9 325.346 85.5835   1
   1   1  -8 5719.94 190.955   3
  -1  -1   8 5975.06 276.984   1
   1   1  -7 284043. 2586.83   3
  -1  -1   7 290884. 2933.65   1
   1   1  -6 17.4824 16.3750   3
  -1  -1   6 56.5707 45.7892   1
   1   1  -5 229.833 28.9052   3
  -1  -1   5 318.576 68.5142   1
  -1  -1   4 31226.0 555.539   1
  -1  -1   3 410.197 55.2464   1
  -1  -1   2 2362.19 118.579   1
  -1  -1   1 43736.1 558.310   2
  -1  -1   0 58.2093 15.9791   2
  -1  -1  -1 1234.60 52.8505   2
  -1  -1  -2 335905. 2802.26   2
   1   1   3 43.1687 10.0449   1
   1   1   4 716.741 41.3324   1
  -1  -1  -4 631.498 72.9055   3
   1   1   5 18710.0 290.614   1
  -1  -1  -5 19091.3 421.661   3
   1   1   6 22364.9 356.274   1
  -1  -1  -6 21644.3 490.182   3
   1   1   7 757.181 66.8794   1
  -1  -1  -7 782.815 97.8375   3
   1   1   8 5016.59 192.023   1
  -1  -1  -8 3786.67 225.038   3
   1   1   9 2704.01 142.517   1
  -1  -1  -9 2566.26 189.346   3
   1   1  10 15365.4 378.189   1
  -1  -1 -10 15629.2 495.889   3
   1   1  11 627.049 77.4551   1
  -1  -1 -11 624.459 105.931   3
   1   1  12 558.288 79.7656   1
  -1  -1 -12 638.535 119.732   3
   1   1  13 1019.06 110.245   1
  -1  -1 -13 988.708 145.354   3
   1   1  14 10605.4 374.228   1
  -1  -1 -14 10021.0 468.913   3
   1   1  15 6408.76 300.179   1
  -1  -1 -15 5822.86 367.966   3
   1   1  16 3670.01 234.213   1
  -1  -1 -16 3575.13 299.876   3
   1   1  17 287.367 82.1273   1
  -1  -1 -17 163.882 89.3703   3
   1   1  18 1904.13 179.520   1
  -1  -1 -18 1783.84 230.363   3
   1   1  19 1172.53 146.624   1
  -1  -1 -19 1036.46 176.417   3
  -1  -1 -22 914.795 117.408  12
  -1  -1 -23 88.2311 58.8323  12
  -1  -1 -24 1753.92 171.057  12
  -1  -1 -25 2434.25 201.021  12
  -1  -1 -26 1124.31 141.829  12
  -1  -1 -27 8689.93 383.162  12
  -1  -1 -28 229.935 89.3099  12
  -1  -1 -29 4490.73 270.842  12
  -1  -1 -30 569.121 107.706  12
  -1  -1 -31 12059.0 431.661  12
  -1  -1 -32 7567.16 332.788  12
  -1  -1 -33 5036.85 255.955  12
  -1  -1 -34 1716.11 145.244  12
   1   1  34 1435.15 109.383   9
  -1  -1 -35 64.5881 48.7602  12
   1   1  35 66.3758 33.5687   9
  -1  -1 -36 106.120 45.4229  12
   1   1  36 106.889 36.6168   9
  -1  -1 -37 42.9514 31.5721  12
  -1  -1 -37 21.7394 23.1514   8
  -1  -1 -38 5125.86 165.276  12
   1   2 -36 540.975 58.3562  12
  -1  -2  36 495.956 50.1050   9
   1   2 -35 571.780 69.1895  12
  -1  -2  35 519.196 59.5148   9
   1   2 -34 564.252 75.2740  12
  -1  -2  34 539.890 71.2083   9
   1   2 -33 19.8539 38.6043  12
  -1  -2  33 26.2990 45.6272   9
   1   2 -32 271.632 72.9105  12
  -1  -2  32 236.255 58.5085   9
   1   2 -31 290.849 75.2204  12
  -1  -2  31 245.863 60.1703   9
   1   2 -30 470.753 92.3460  12
  -1  -2  30 519.711 93.9868   9
  -1  -2  29 2509.53 173.522   7
   1   2 -29 2323.46 181.975  12
  -1  -2  28 874.303 111.493   7
   1   2 -28 804.326 119.799  12
  -1  -2  27 15750.9 472.975   7
   1   2 -27 15171.3 486.161  12
  -1  -2  26 7025.28 314.658   7
   1   2 -26 6627.53 316.987  12
  -1  -2  25 1284.41 139.556   7
   1   2 -25 1162.73 134.617  12
  -1  -2  24 1386.70 144.559   7
   1   2 -24 1479.93 153.530  12
   1   2 -23 13.8262 54.3292  12
  -1  -2  23 121.350 59.5216   7
  -1  -2  23 153.334 89.1297   1
   1   2 -22 15663.8 472.241  12
  -1  -2  22 16362.5 481.562   7
  -1  -2  22 16855.9 731.737   1
   1   2 -21 173.741 60.9581  12
  -1  -2  21 298.036 62.5279   7
  -1  -2  20 10269.7 548.912   1
  -1  -2  19 8925.57 501.058   1
  -1  -2  18 4495.66 349.217   1
  -1  -2  17 10466.1 517.135   1
  -1  -2  16 84.7540 48.7464   1
  -1  -2  15 2069.26 216.900   1
  -1  -2  14 163.605 69.8390   1
  -1  -2  13 7747.34 398.999   1
   1   2 -12 17341.1 388.367   3
  -1  -2  12 17756.0 596.894   1
   1   2 -11 2200.17 123.917   3
  -1  -2  11 2366.22 211.233   1
   1   2 -10 6085.49 195.823   3
  -1  -2  10 6059.88 319.511   1
   1   2  -9 54569.8 678.758   3
  -1  -2   9 54856.2 1011.26   1
   1   2  -8 12180.6 240.323   3
  -1  -2   8 12750.4 434.673   1
   1   2  -7 546.311 40.5122   3
  -1  -2   7 600.982 90.1492   1
   1   2  -6 12844.4 188.006   3
  -1  -2   6 13085.2 401.964   1
  -1  -2   5 177.871 57.9181   1
  -1  -2   4 19763.3 452.680   1
  -1  -2   3 250689. 2467.13   1
  -1  -2   2 1669.89 54.4935   3
  -1  -2   2 1614.83 109.055   1
  -1  -2   1 4455.77 117.976   3
  -1  -2   1 4434.58 163.224   1
  -1  -2   0 239940. 2152.30   3
  -1  -2   0 237607. 2187.28   1
  -1  -2  -1 11464.7 259.338   3
  -1  -2  -1 11699.9 217.236   1
  -1  -2  -2 2683.25 78.4317   1
  -1  -2  -4 1158.27 106.768   3
  -1  -2  -5 1.66732 36.3846   3
   1   2   5 19.5397 9.88147   1
  -1  -2  -6 46129.3 790.907   3
   1   2   6 45169.5 491.362   1
  -1  -2  -7 2742.03 187.124   3
   1   2   7 2829.71 102.847   1
  -1  -2  -8 6410.47 303.186   3
   1   2   8 6496.63 178.891   1
  -1  -2  -9 37535.1 796.086   3
   1   2   9 35887.2 536.515   1
  -1  -2 -10 125.675 63.4514   3
   1   2  10 121.829 30.7554   1
  -1  -2 -11 39751.1 897.190   3
   1   2  11 39439.3 628.760   1
  -1  -2 -12 9866.50 442.691   3
   1   2  12 9780.99 297.416   1
  -1  -2 -13 5684.63 351.249   3
   1   2  13 5671.90 236.320   1
  -1  -2 -14 661.253 130.894   3
   1   2  14 634.049 86.0115   1
  -1  -2 -15 3923.53 313.795   3
   1   2  15 4242.78 221.889   1
  -1  -2 -16 110.244 83.5874   3
   1   2  16 136.739 47.1292   1
  -1  -2 -17 6775.93 445.995   3
   1   2  17 7561.54 323.239   1
  -1  -2 -18 5511.62 407.402   3
  -1  -2 -19 11007.4 600.641   3
  -1  -2 -20 14643.7 715.245   3
  -1  -2 -22 3142.78 206.431  12
  -1  -2 -23 9346.06 363.503  12
  -1  -2 -24 23077.3 599.287  12
  -1  -2 -25 11309.7 423.992  12
  -1  -2 -26 5955.56 308.555  12
  -1  -2 -27 689.685 119.048  12
  -1  -2 -28 2242.96 198.136  12
  -1  -2 -29 775.020 123.468  12
  -1  -2 -30 1925.39 176.961  12
  -1  -2 -31 2636.71 204.628  12
  -1  -2 -32 2681.26 200.147  12
  -1  -2 -33 425.691 95.7816  12
  -1  -2 -34 1538.68 141.658  12
   1   2  35 810.118 83.8051   9
  -1  -2 -35 893.874 100.891  12
   1   2  36 595.924 63.8835   9
  -1  -2 -36 773.601 91.0297  12
   1   2  37 369.309 45.5887   9
  -1  -2 -37 381.625 54.9535   8
  -1  -2 -37 446.282 65.9466  12
  -1  -2 -38 105.958 38.7595  12
  -1  -3  35 239.283 41.9353   9
   1   3 -35 234.411 43.9777  12
  -1  -3  34 2051.87 112.169   9
   1   3 -34 2200.63 130.844  12
  -1  -3  33 52.4741 34.2840   9
   1   3 -33 81.4813 40.0985  12
  -1  -3  32 781.152 86.6109   9
   1   3 -32 866.658 98.9970  12
  -1  -3  31 485.541 74.6385   9
  -1  -3  31 560.218 77.7252   7
   1   3 -31 458.585 84.0059  12
  -1  -3  30 369.684 66.1879   9
  -1  -3  30 497.921 80.3700   7
   1   3 -30 477.214 86.4495  12
  -1  -3  29 7904.18 302.222   9
  -1  -3  29 8515.06 329.451   7
   1   3 -29 8650.61 348.074  12
  -1  -3  28 136.878 69.1950   9
  -1  -3  28 57.7173 37.9586   7
   1   3 -28 3.62336 51.9637  12
  -1  -3  27 610.322 97.7305   7
   1   3 -27 716.551 108.543  12
  -1  -3  26 3301.71 219.131   7
   1   3 -26 3287.61 222.162  12
  -1  -3  25 1360.65 144.828   7
   1   3 -25 1438.22 150.790  12
   1   3 -24 11335.1 403.104  12
  -1  -3  24 10892.8 409.199   7
  -1  -3  24 10525.0 604.566   1
   1   3 -23 90.9164 52.8087  12
  -1  -3  23 157.049 58.2594   7
  -1  -3  23 258.355 118.799   1
   1   3 -22 1056.17 127.002  12
  -1  -3  22 1079.12 128.616   7
  -1  -3  22 1251.04 204.802   1
   1   3 -21-4.04855 39.7430  12
  -1  -3  21-39.5445 41.4613   7
  -1  -3  21-21.0894 73.6048   1
   1   3 -20 8601.44 323.240  12
  -1  -3  20 9146.14 538.037   1
  -1  -3  20 8752.96 344.634   7
  -1  -3  19 8362.89 503.931   1
  -1  -3  18 138.920 82.0961   1
  -1  -3  17 1014.00 168.465   1
  -1  -3  16 85.1469 69.4236   1
  -1  -3  15 683.955 143.549   1
  -1  -3  14 81.1871 68.6923   1
  -1  -3  13 1596.06 190.921   1
  -1  -3  12 90.5099 69.9434   1
  -1  -3  11 58642.6 1168.78   1
  -1  -3  10 2503.91 217.190   1
   1   3 -10 2336.88 90.4668   3
  -1  -3   9 43.1607 45.9207   1
   1   3  -9 45.4719 12.9295   3
  -1  -3   8 29448.4 709.548   1
   1   3  -8 27176.6 335.482   3
  -1  -3   7 16925.1 508.220   1
  -1  -3   6 1094.51 119.985   1
  -1  -3   5 222997. 2420.64   1
  -1  -3   4 9796.79 332.931   1
  -1  -3   3 230.565 54.7888   1
  -1  -3   2 1902.17 126.354   1
  -1  -3   2 1988.36 87.4285   3
  -1  -3   1 1972.37 122.128   1
  -1  -3   1 2005.58 102.025   3
  -1  -3   0 4710.77 169.858   1
  -1  -3   0 4776.32 172.557   3
  -1  -3  -1 35880.0 493.498   1
  -1  -3  -1 35916.3 572.999   3
  -1  -3  -2 114.521 23.0393   1
  -1  -3  -2 87.4113 34.2572   3
  -1  -3  -3 3234.84 79.4817   1
  -1  -3  -6 38412.9 757.261   3
   1   3   7 5585.00 92.9419   1
  -1  -3  -7 5312.20 277.191   3
   1   3   8 55441.0 571.366   1
  -1  -3  -8 55005.9 1014.61   3
   1   3   9 423.335 38.8821   1
  -1  -3  -9 406.563 93.6273   3
   1   3  10 21287.4 348.480   1
  -1  -3 -10 21477.0 645.085   3
   1   3  11 18731.9 352.093   1
  -1  -3 -11 18907.0 628.340   3
   1   3  12 4595.41 174.245   1
  -1  -3 -12 4619.05 315.808   3
   1   3  13 11639.0 304.350   1
  -1  -3 -13 11981.2 529.087   3
   1   3  14 7.35191 30.4053   1
  -1  -3 -14 16.8196 60.5434   3
   1   3  15 1915.10 132.694   1
  -1  -3 -15 2003.14 235.333   3
  -1  -3 -16 3328.40 314.164   3
  -1  -3 -17 73.1162 64.6065   3
  -1  -3 -18 3595.24 345.440   3
  -1  -3 -19 1496.92 231.000   3
  -1  -3 -20 4171.99 390.247   3
  -1  -3 -21 14783.2 761.756   3
  -1  -3 -22-10.8567 47.5191  12
  -1  -3 -23 2063.78 169.476  12
  -1  -3 -24 8299.61 346.249  12
  -1  -3 -25 786.106 116.893  12
  -1  -3 -26 1957.21 183.048  12
  -1  -3 -27 1573.77 164.204  12
  -1  -3 -28 8174.83 370.847  12
  -1  -3 -29 4344.86 272.967  12
  -1  -3 -30 665.586 112.207  12
  -1  -3 -31 5.26283 58.5020  12
  -1  -3 -32 1793.32 173.191  12
  -1  -3 -33 8413.17 346.346  12
  -1  -3 -34 2290.70 170.820  12
  -1  -3 -35 592.403 86.6559  12
   1   3  36 1175.64 92.1891   9
  -1  -3 -36 1394.58 117.459  12
   1   3  37 5196.04 158.564   9
  -1  -3 -37 5664.70 212.414  12
  -1  -3 -37 5137.02 198.307   8
  -1  -3 -38 13.3987 24.8066   8
  -1  -3 -38 18.7788 29.3795  12
  -1  -4  35 73.0060 28.2444   9
  -1  -4  34 3128.29 127.034   9
   1   4 -34 3339.99 144.868  12
  -1  -4  33 133.922 44.5672   9
   1   4 -33 103.746 43.4031  12
  -1  -4  32 3901.38 170.756   9
   1   4 -32 3940.21 191.978  12
  -1  -4  32 3677.26 175.954   7
  -1  -4  31 3271.95 168.465   9
   1   4 -31 3355.82 187.630  12
  -1  -4  31 3104.03 176.843   7
  -1  -4  30 618.366 91.6427   7
   1   4 -30 684.112 93.3188  12
  -1  -4  30 463.768 78.7149   9
  -1  -4  29 67.6903 41.6656   7
   1   4 -29 63.5944 60.2127  12
  -1  -4  29 11.4663 53.8415   9
  -1  -4  28 189.089 60.1254   7
  -1  -4  28 89.7778 63.1088   9
   1   4 -28 154.829 62.6699  12
  -1  -4  27 3793.84 211.974   9
   1   4 -27 4218.17 241.504  12
  -1  -4  27 4007.95 244.444   7
  -1  -4  26 661.924 103.634   9
   1   4 -26 481.293 94.8087  12
  -1  -4  26 593.052 102.264   7
   1   4 -25 8423.40 345.567  12
  -1  -4  25 8434.71 365.169   7
  -1  -4  24 68.0620 46.1671   7
   1   4 -24 54.5694 51.0530  12
  -1  -4  24 64.0792 71.7640   1
  -1  -4  23 853.217 117.957   7
   1   4 -23 978.120 124.179  12
  -1  -4  23 702.647 169.469   1
  -1  -4  22 1111.03 136.591   7
   1   4 -22 1180.63 126.358  12
  -1  -4  22 750.972 175.548   1
  -1  -4  21 72.1802 47.7295   7
   1   4 -21 31.9916 53.5445  12
  -1  -4  21-44.4780 52.5570   1
  -1  -4  20 4534.70 255.320   7
   1   4 -20 4430.78 229.069  12
  -1  -4  20 4503.94 390.961   1
  -1  -4  19 2121.09 261.721   1
  -1  -4  19 2261.29 172.597   7
  -1  -4  18 3585.58 333.990   1
  -1  -4  17 608.705 146.359   1
  -1  -4  16 4849.70 365.467   1
  -1  -4  15 14067.7 615.733   1
  -1  -4  14 2391.93 254.827   1
  -1  -4  13 17064.4 643.649   1
  -1  -4  12 7742.78 424.307   1
  -1  -4  11 12042.9 508.743   1
  -1  -4  10 15170.5 563.993   1
  -1  -4   9-35.1447 61.2079   1
  -1  -4   8 4405.51 276.003   1
  -1  -4   7 1589.52 160.387   1
  -1  -4   6 25082.3 631.136   1
  -1  -4   5 89.4902 37.4723   1
  -1  -4   4 78278.3 1151.68   1
  -1  -4   3 1704.76 138.653   1
  -1  -4   3 1740.12 93.4452   3
  -1  -4   2 8611.35 295.369   1
  -1  -4   2 8219.76 228.444   3
  -1  -4   1 69138.7 881.803   3
  -1  -4   1 68046.4 934.455   1
  -1  -4   0 2896.59 156.978   3
  -1  -4   0 2946.67 150.031   1
  -1  -4  -1 749.855 88.9430   3
  -1  -4  -1 691.000 67.5023   1
  -1  -4  -2 37045.7 671.576   3
  -1  -4  -2 36625.7 502.339   1
  -1  -4  -3 1947.57 152.534   3
  -1  -4  -3 1959.35 79.5163   1
   1   4   4 7305.68 138.351   2
  -1  -4  -4 7576.57 128.275   1
  -1  -4  -8 89.7492 60.3006   3
  -1  -4  -9 11907.7 484.309   3
  -1  -4 -10-37.6744 47.2170   3
   1   4  10 7.02623 6.34703   1
  -1  -4 -11 8179.06 432.740   3
   1   4  11 9429.48 171.733   1
  -1  -4 -12 11120.3 517.387   3
   1   4  12 11155.6 217.524   1
  -1  -4 -13 990.419 175.657   3
   1   4  13 807.598 61.6927   1
  -1  -4 -14 2660.49 275.139   3
  -1  -4 -15 29349.1 941.351   3
  -1  -4 -16 3015.82 314.477   3
  -1  -4 -17 85234.7 1795.25   3
  -1  -4 -18 4854.85 414.421   3
  -1  -4 -19 3858.83 381.934   3
  -1  -4 -20 5746.90 475.379   3
  -1  -4 -21 25960.5 1049.57   3
  -1  -4 -22 394.279 85.9934  12
  -1  -4 -22 384.834 141.632   3
  -1  -4 -23 15350.9 470.513  12
  -1  -4 -24 5195.26 277.501  12
  -1  -4 -25 882.833 122.830  12
  -1  -4 -26 46.8512 63.8343  12
  -1  -4 -27 5333.45 291.716  12
  -1  -4 -28 189.288 70.8824  12
  -1  -4 -29 3470.58 239.265  12
  -1  -4 -30 94.2587 68.2469  12
  -1  -4 -31 1650.98 167.355  12
  -1  -4 -32 7827.12 336.975  12
  -1  -4 -33 600.565 105.576  12
  -1  -4 -34 695.070 95.4688  12
  -1  -4 -35 1116.16 114.401  12
  -1  -4 -36 4970.66 219.495  12
   1   4  37-30.4360 29.1921   9
  -1  -4 -37 104.531 51.0173  12
  -1  -4 -37 68.8814 37.6923   8
  -1  -4 -38 336.239 49.0292  12
  -1  -4 -38 423.237 53.4578   8
  -1  -5  34 1019.13 67.5642   9
  -1  -5  33 47.7158 31.3328   9
  -1  -5  33-6.33607 24.3536   7
  -1  -5  32 4106.46 163.112   9
   1   5 -32 4294.70 182.137  12
  -1  -5  32 3821.54 179.792   7
  -1  -5  31 1985.98 122.054   9
  -1  -5  31 1686.19 132.763   7
  -1  -5  30 952.753 95.7601   9
   1   5 -30 973.886 102.876  12
  -1  -5  30 917.135 108.309   7
  -1  -5  29 1904.25 136.197   9
   1   5 -29 1980.13 152.915  12
  -1  -5  29 1889.35 156.868   7
  -1  -5  28 105.230 58.2272   7
  -1  -5  28 95.9608 56.0815   9
   1   5 -28 58.1914 54.2936  12
  -1  -5  27 10676.6 346.648   9
   1   5 -27 10024.9 364.307  12
  -1  -5  27 10543.8 404.105   7
  -1  -5  26 1327.12 133.204   9
   1   5 -26 1255.96 132.112  12
  -1  -5  26 1313.21 147.258   7
  -1  -5  25 148.635 69.0490   7
   1   5 -25 173.421 59.2958  12
  -1  -5  25 191.487 67.4237   9
  -1  -5  24 1059.80 136.156   7
   1   5 -24 1356.23 148.286  12
  -1  -5  24 1171.47 133.178   9
  -1  -5  23 266.546 82.9018   7
  -1  -5  23 223.393 116.519   1
   1   5 -23 294.755 78.6725  12
  -1  -5  23 287.577 73.4028   9
  -1  -5  22 508.713 91.9305   7
  -1  -5  22 583.577 159.953   1
   1   5 -22 205.013 74.8861  12
  -1  -5  22 509.380 95.6507   9
   1   5 -21 828.406 111.617  12
  -1  -5  21 710.592 173.997   1
  -1  -5  21 856.094 119.881   7
   1   5 -20 6533.10 282.418  12
  -1  -5  20 6694.58 494.292   1
  -1  -5  20 6823.10 322.471   7
   1   5 -19 2257.53 155.081  12
  -1  -5  19 2345.48 284.039   1
  -1  -5  19 2102.04 176.986   7
  -1  -5  18 4146.66 368.841   1
  -1  -5  18 4281.82 246.773   7
  -1  -5  17 283.171 114.488   1
  -1  -5  16 3261.61 315.986   1
  -1  -5  15 12878.0 608.541   1
  -1  -5  14 12238.7 584.774   1
  -1  -5  13 16595.3 657.436   1
  -1  -5  12 459.908 129.029   1
  -1  -5  11 186.474 92.8112   1
  -1  -5  10 5.89333 65.7572   1
  -1  -5   9 47213.6 1042.40   1
  -1  -5   8 12419.2 497.778   1
  -1  -5   7 4996.71 303.844   1
  -1  -5   6 2823.46 216.502   1
  -1  -5   5 21752.4 595.922   1
  -1  -5   4 9314.33 364.407   1
  -1  -5   3 46258.9 677.152   3
  -1  -5   3 45714.4 834.149   1
  -1  -5   2 520.427 65.1517   3
  -1  -5   2 573.017 82.1414   1
  -1  -5   1 2477.39 152.391   3
  -1  -5   1 2482.57 160.910   1
  -1  -5   0 97.0082 41.0783   3
  -1  -5   0-13.4464 35.6334   1
  -1  -5  -1 5570.15 255.843   3
  -1  -5  -1 5683.74 208.745   1
  -1  -5  -2 2048.62 160.114   3
  -1  -5  -2 1909.14 107.794   1
  -1  -5  -3 15353.7 463.640   3
  -1  -5  -3 15154.0 292.024   1
  -1  -5  -4 8225.38 176.362   1
   1   5   5 4537.19 115.512   2
  -1  -5  -7 24728.9 689.394   3
  -1  -5  -8 19044.7 628.747   3
  -1  -5  -9 40644.9 967.265   3
  -1  -5 -10 22799.6 732.516   3
  -1  -5 -11 3189.01 283.402   3
  -1  -5 -12 83012.4 1593.44   3
  -1  -5 -13 1779.65 232.615   3
  -1  -5 -14 3562.81 329.598   3
  -1  -5 -15 27381.3 950.775   3
  -1  -5 -16 12873.0 662.915   3
  -1  -5 -17 9916.80 596.728   3
  -1  -5 -18 83.1276 66.6280   3
  -1  -5 -19 3693.31 381.765   3
  -1  -5 -20 3536.46 382.591   3
  -1  -5 -21 168.337 115.140   3
  -1  -5 -22 6567.85 290.322  12
  -1  -5 -22 6999.58 565.401   3
  -1  -5 -23 1479.28 146.238  12
  -1  -5 -23 1394.56 261.583   3
  -1  -5 -24 96.1005 63.5374  12
  -1  -5 -25 425.584 97.5218  12
  -1  -5 -26 3547.44 239.184  12
  -1  -5 -27 555.295 118.101  12
  -1  -5 -28 91.3274 66.6262  12
  -1  -5 -29 70.5505 60.4882  12
  -1  -5 -30 7138.60 337.254  12
  -1  -5 -31 1045.15 130.093  12
  -1  -5 -32 127.917 78.3255  12
  -1  -5 -33 174.146 55.8157  12
  -1  -5 -34 2834.25 187.654  12
  -1  -5 -35-42.6098 42.2970  12
  -1  -5 -36 1056.95 101.369  12
  -1  -5 -37 8.41959 36.1215  12
  -1  -5 -37 28.2898 31.8123   8
  -1  -5 -38-3.34394 26.5972  12
  -1  -5 -38 15.1915 26.1235   8
  -1  -6  33 124.999 34.3761   7
  -1  -6  32 1775.77 100.234   9
  -1  -6  32 1631.30 114.665   7
  -1  -6  31 1370.61 99.9667   9
  -1  -6  31 1469.75 120.100   7
  -1  -6  30 933.339 90.3423   9
  -1  -6  30 950.890 108.679   7
  -1  -6  29 1853.42 131.919   9
  -1  -6  29 1924.31 157.308   7
  -1  -6  28 770.619 108.907   7
   1   6 -28 840.532 102.588  12
  -1  -6  28 940.114 100.057   9
  -1  -6  27 577.237 104.560   7
   1   6 -27 685.320 91.8411  12
  -1  -6  27 503.955 75.3044   9
  -1  -6  26 800.712 125.635   7
   1   6 -26 627.250 100.082  12
  -1  -6  26 608.765 86.2003   9
  -1  -6  25 136.023 59.8768   7
   1   6 -25 101.788 52.0669  12
  -1  -6  25 77.0410 56.9376   9
  -1  -6  24 994.632 133.095   7
   1   6 -24 1190.06 127.175  12
  -1  -6  24 1087.64 116.255   9
  -1  -6  23 10952.3 439.333   7
   1   6 -23 11103.2 382.879  12
  -1  -6  23 10892.3 356.625   9
  -1  -6  22 2254.13 198.781   7
  -1  -6  22 2129.05 293.270   1
   1   6 -22 2318.65 170.193  12
  -1  -6  22 2438.05 169.806   9
  -1  -6  21 6300.83 268.678   9
  -1  -6  21 6139.15 316.696   7
  -1  -6  21 5833.82 480.474   1
  -1  -6  20 1914.68 154.227   9
  -1  -6  20 1954.04 180.314   7
  -1  -6  20 2281.68 292.182   1
  -1  -6  19 180.348 72.3346   9
  -1  -6  19 147.805 57.3631   7
  -1  -6  19 110.932 82.1440   1
  -1  -6  18 9.94493 57.7248   9
  -1  -6  18 42.3644 38.8541   7
  -1  -6  18 37.8187 74.4705   1
  -1  -6  17 959.457 103.142   9
  -1  -6  17 909.849 112.180   7
  -1  -6  17 999.821 182.151   1
  -1  -6  16-14.0972 68.9621   1
  -1  -6  15 4003.40 351.416   1
  -1  -6  14 75.5500 66.2897   1
  -1  -6  13 4160.66 340.096   1
  -1  -6  12 10234.3 517.605   1
[truncated: 2,001,856 more chars]
