# Supplementary material for: Redox-active inverse crowns for small molecule activation
Source: Nat Chem. 2025 Feb 17;17(5):703–9. doi: 10.1038/s41557-024-01724-5 (PMC12055576; doi:10.1038/s41557-024-01724-5)
Supplement: Supplementary file 7 — Crystallographic data for complex 6 (CCDC 2365522). [file 41557_2024_1724_MOESM7_ESM.cif]

data_hasj230109a
_audit_creation_date               2024-06-25
_audit_creation_method
;
Olex2 1.5
(compiled 2024.02.16 svn.r378c4104 for OlexSys, GUI svn.r6928)
;
_shelx_SHELXL_version_number       '2019/2'
_audit_contact_author_address      ?
_audit_contact_author_email        ?
_audit_contact_author_name         ''
_audit_contact_author_phone        ?
_publ_contact_author_id_orcid      ?
_publ_section_references
;
Dolomanov, O.V., Bourhis, L.J., Gildea, R.J, Howard, J.A.K. & Puschmann, H.
 (2009), J. Appl. Cryst. 42, 339-341.

Sheldrick, G.M. (2015). Acta Cryst. A71, 3-8.

Sheldrick, G.M. (2015). Acta Cryst. C71, 3-8.
;
_chemical_name_common              ?
_chemical_name_systematic          ?
_chemical_formula_moiety           'C61 H123 Mg N7 Na4 O2 Si6'
_chemical_formula_sum              'C61 H123 Mg N7 Na4 O2 Si6'
_chemical_formula_weight           1271.47
_chemical_melting_point            ?
_chemical_oxdiff_formula           C61H123MgN7Na4O2Si6
loop_
  _atom_type_symbol
  _atom_type_description
  _atom_type_scat_dispersion_real
  _atom_type_scat_dispersion_imag
  _atom_type_scat_source
 'C' 'C' 0.0181 0.0091 'International Tables Vol C Tables 4.2.6.8 and 6.1.1.4'
 'H' 'H' 0.0000 0.0000 'International Tables Vol C Tables 4.2.6.8 and 6.1.1.4'
 'Mg' 'Mg' 0.1719 0.1771 'International Tables Vol C Tables 4.2.6.8 and 6.1.1.4'
 'N' 'N' 0.0311 0.0180 'International Tables Vol C Tables 4.2.6.8 and 6.1.1.4'
 'Na' 'Na' 0.1353 0.1239 'International Tables Vol C Tables 4.2.6.8 and 6.1.1.4'
 'O' 'O' 0.0492 0.0322 'International Tables Vol C Tables 4.2.6.8 and 6.1.1.4'
 'Si' 'Si' 0.2541 0.3302 'International Tables Vol C Tables 4.2.6.8 and 6.1.1.4'

_shelx_space_group_comment
;
The symmetry employed for this shelxl refinement is uniquely defined
by the following loop, which should always be used as a source of
symmetry information in preference to the above space-group names.
They are only intended as comments.
;
_space_group_crystal_system        'monoclinic'
_space_group_IT_number             14
_space_group_name_H-M_alt          'P 1 21/c 1'
_space_group_name_Hall             '-P 2ybc'
loop_
  _space_group_symop_operation_xyz
 'x, y, z'
 '-x, y+1/2, -z+1/2'
 '-x, -y, -z'
 'x, -y-1/2, z-1/2'

_cell_length_a                     12.32731(12)
_cell_length_b                     28.2360(3)
_cell_length_c                     22.09076(18)
_cell_angle_alpha                  90
_cell_angle_beta                   97.3103(9)
_cell_angle_gamma                  90
_cell_volume                       7626.72(12)
_cell_formula_units_Z              4
_cell_measurement_reflns_used      12858
_cell_measurement_temperature      100.01(10)
_cell_measurement_theta_max        71.7930
_cell_measurement_theta_min        3.0820
_shelx_estimated_absorpt_T_max     0.833
_shelx_estimated_absorpt_T_min     0.734
_exptl_absorpt_coefficient_mu      1.645
_exptl_absorpt_correction_T_max    1.000
_exptl_absorpt_correction_T_min    0.769
_exptl_absorpt_correction_type     gaussian
_exptl_absorpt_process_details
;
CrysAlisPro 1.171.42.72a (Rigaku Oxford Diffraction, 2022)
Numerical absorption correction based on gaussian integration over
a multifaceted crystal model
Empirical absorption correction using spherical harmonics,
implemented in SCALE3 ABSPACK scaling algorithm.
;
_exptl_absorpt_special_details     ?
_exptl_crystal_colour              'clear light yellow'
_exptl_crystal_colour_lustre       clear
_exptl_crystal_colour_modifier     light
_exptl_crystal_colour_primary      yellow
_exptl_crystal_density_diffrn      1.107
_exptl_crystal_density_meas        ?
_exptl_crystal_density_method      ?
_exptl_crystal_description         block
_exptl_crystal_F_000               2776
loop_
  _exptl_crystal_face_index_h
  _exptl_crystal_face_index_k
  _exptl_crystal_face_index_l
  _exptl_crystal_face_perp_dist
 -3 -2 14 0.1089
 -3 17 0 0.0992
 4 -15 -5 0.0594
 -3 -17 3 0.0925
 0 -1 1 0.1255
 4 5 11 0.0930
 4 16 -1 0.0759
 -5 -12 8 0.1067
 1 1 0 0.0393
 1 2 -1 0.0651
 2 1 1 0.0575
 -7 9 -2 0.0889
 -2 1 1 0.0939
 -1 -1 2 0.1041
 1 -1 0 0.0582
 1 0 -1 0.0547
 1 1 -2 0.0612
 2 -18 -2 0.0638
 2 -14 -9 0.0589
 2 0 -14 0.0822
 -4 -13 -7 0.0498
 -2 1 -13 0.0825
 -1 -2 -1 0.0552
 -7 -5 -2 0.0644
 -1 1 -2 0.0911

_exptl_crystal_size_max            0.2
_exptl_crystal_size_mid            0.18
_exptl_crystal_size_min            0.115
loop_
  _exptl_oxdiff_crystal_face_indexfrac_h
  _exptl_oxdiff_crystal_face_indexfrac_k
  _exptl_oxdiff_crystal_face_indexfrac_l
  _exptl_oxdiff_crystal_face_x
  _exptl_oxdiff_crystal_face_y
  _exptl_oxdiff_crystal_face_z
 -2.8272 -2.3005 13.8276 -0.2293 0.5554 -0.7994
 -3.1765 16.7485 -0.4749 -0.2945 0.7076 0.6423
 4.1294 -14.6826 -5.2543 0.3693 -0.8892 -0.2701
 -3.1627 -16.5161 3.2477 0.6831 -0.0166 -0.7301
 0.0008 -0.9964 1.0002 -0.0049 -0.0001 -0.0888
 3.7381 4.7463 11.1734 -0.8859 0.0232 -0.4632
 3.5640 16.3917 -1.4040 -0.7816 0.0193 0.6235
 -4.6352 -12.2888 7.6471 0.4884 0.3372 -0.8049
 1.0013 0.9969 -0.0051 -0.1129 -0.0733 0.0271
 1.0006 1.9933 -1.0053 -0.1080 -0.0732 0.1159
 2.0034 0.9974 0.9901 -0.2306 -0.1468 -0.0346
 -6.7333 8.9939 -1.6854 0.2958 0.8353 0.4635
 -2.0012 1.0066 1.0034 0.0863 0.2441 -0.0017
 -0.9994 -0.9913 2.0021 0.0358 0.1218 -0.1340
 1.0010 -1.0015 -0.0016 -0.0456 -0.1221 -0.0436
 1.0002 -0.0051 -1.0018 -0.0407 -0.1220 0.0452
 0.9994 0.9913 -2.0021 -0.0358 -0.1218 0.1340
 1.5916 -17.8842 -1.6440 0.5399 -0.6324 -0.5555
 2.0641 -14.0691 -8.8160 0.6493 -0.7594 -0.0402
 1.5433 0.0106 -14.3059 0.4268 -0.4978 0.7550
 -3.6349 -13.2386 -6.5922 0.9881 -0.1296 -0.0828
 -2.1038 1.4107 -13.1978 0.6264 -0.0812 0.7753
 -1.0025 -1.9989 -0.9917 0.1850 0.0247 -0.0089
 -7.4687 -4.7836 -1.8175 0.8238 0.5669 -0.0089
 -1.0028 0.9960 -1.9954 0.1227 0.0736 0.1505

_exptl_transmission_factor_max     ?
_exptl_transmission_factor_min     ?
_diffrn_reflns_av_R_equivalents    0.0243
_diffrn_reflns_av_unetI/netI       0.0334
_diffrn_reflns_Laue_measured_fraction_full  0.995
_diffrn_reflns_Laue_measured_fraction_max  0.964
_diffrn_reflns_limit_h_max         14
_diffrn_reflns_limit_h_min         -11
_diffrn_reflns_limit_k_max         34
_diffrn_reflns_limit_k_min         -32
_diffrn_reflns_limit_l_max         26
_diffrn_reflns_limit_l_min         -26
_diffrn_reflns_number              26593
_diffrn_reflns_point_group_measured_fraction_full  0.995
_diffrn_reflns_point_group_measured_fraction_max  0.964
_diffrn_reflns_theta_full          67.684
_diffrn_reflns_theta_max           71.874
_diffrn_reflns_theta_min           3.130
_diffrn_ambient_environment        N~2~
_diffrn_ambient_temperature        100.01(10)
_diffrn_detector                   'CCD plate'
_diffrn_detector_area_resol_mean   5.2903
_diffrn_detector_type              AtlasS2
_diffrn_measured_fraction_theta_full  0.995
_diffrn_measured_fraction_theta_max  0.964
_diffrn_measurement_details
;
List of Runs (angles in degrees, time in seconds):

  # Type    Start    End  Width  t~exp~   \w     \q     \k     \f   Frames
--------------------------------------------------------------------------
  1  \w   -127.00  46.00   1.00    4.00    --  -41.15   0.00  60.00  173
  2  \w     34.00  63.00   1.00    4.00    --   41.15-125.00   0.00   29
  3  \w     30.00 117.00   1.00   16.00    --  103.09 -45.00 -90.00   87
  4  \w     79.00 174.00   1.00   16.00    --  103.09  61.00  60.00   95
  5  \w    109.00 147.00   1.00   16.00    --  103.09 125.00 -90.00   38
  6  \w     80.00 171.00   1.00   16.00    --  103.09  61.00 -30.00   91
  7  \w     79.00 140.00   1.00   16.00    --  103.09  61.00 120.00   61
;
_diffrn_measurement_device         'four-circle diffractometer'
_diffrn_measurement_device_type    'SuperNova, Dual, Cu at home/near, AtlasS2'
_diffrn_measurement_method         '\w scans'
_diffrn_orient_matrix_type        
 'CrysAlisPro convention (1999,Acta A55,543-557)'
_diffrn_orient_matrix_UB_11        -0.0793506000
_diffrn_orient_matrix_UB_12        -0.0337201000
_diffrn_orient_matrix_UB_13        -0.0384187000
_diffrn_orient_matrix_UB_21        -0.0974721000
_diffrn_orient_matrix_UB_22        0.0244510000
_diffrn_orient_matrix_UB_23        0.0243027000
_diffrn_orient_matrix_UB_31        -0.0083251000
_diffrn_orient_matrix_UB_32        0.0352518000
_diffrn_orient_matrix_UB_33        -0.0536464000
_diffrn_radiation_monochromator    mirror
_diffrn_radiation_probe            x-ray
_diffrn_radiation_type             'Cu K\a'
_diffrn_radiation_wavelength       1.54184
_diffrn_source                     'micro-focus sealed X-ray tube'
_diffrn_source_type                'SuperNova (Cu) X-ray Source'
_reflns_Friedel_coverage           0.000
_reflns_Friedel_fraction_full      .
_reflns_Friedel_fraction_max       .
_reflns_number_gt                  12385
_reflns_number_total               14412
_reflns_special_details
;
 Reflections were merged by SHELXL according to the crystal
 class for the calculation of statistics and refinement.
 
 _reflns_Friedel_fraction is defined as the number of unique
 Friedel pairs measured divided by the number that would be
 possible theoretically, ignoring centric projections and
 systematic absences.
;
_reflns_threshold_expression       'I > 2\s(I)'
_computing_cell_refinement         'CrysAlisPro 1.171.42.72a (Rigaku OD, 2022)'
_computing_data_collection         'CrysAlisPro 1.171.42.72a (Rigaku OD, 2022)'
_computing_data_reduction          'CrysAlisPro 1.171.42.72a (Rigaku OD, 2022)'
_computing_molecular_graphics      'Olex2 1.5 (Dolomanov et al., 2009)'
_computing_publication_material    'Olex2 1.5 (Dolomanov et al., 2009)'
_computing_structure_refinement    'SHELXL 2019/2 (Sheldrick, 2015)'
_computing_structure_solution      'SHELXT 2018/2 (Sheldrick, 2018)'
_refine_diff_density_max           0.373
_refine_diff_density_min           -0.331
_refine_diff_density_rms           0.048
_refine_ls_extinction_coef         .
_refine_ls_extinction_method       none
_refine_ls_goodness_of_fit_ref     1.023
_refine_ls_hydrogen_treatment      constr
_refine_ls_matrix_type             full
_refine_ls_number_parameters       848
_refine_ls_number_reflns           14412
_refine_ls_number_restraints       597
_refine_ls_R_factor_all            0.0464
_refine_ls_R_factor_gt             0.0387
_refine_ls_restrained_S_all        1.013
_refine_ls_shift/su_max            0.002
_refine_ls_shift/su_mean           0.000
_refine_ls_structure_factor_coef   Fsqd
_refine_ls_weighting_details      
 'w=1/[\s^2^(Fo^2^)+(0.0516P)^2^+2.8572P] where P=(Fo^2^+2Fc^2^)/3'
_refine_ls_weighting_scheme        calc
_refine_ls_wR_factor_gt            0.1003
_refine_ls_wR_factor_ref           0.1067
_refine_special_details            ?
_olex2_refinement_description
;
1. Fixed Uiso
 At 1.2 times of:
  All C(H) groups, All C(H,H) groups
 At 1.5 times of:
  All C(H,H,H) groups, All C(H,H,H,H,H,H) groups
2. Restrained distances
 C39A-C40A \\sim C40-C39 \\sim C42A-C39A \\sim C42-C39 \\sim C24-C23 \\sim
C24A-C23A \\sim C26A-C23A ~
 C26-C23
 with sigma of 0.02
 C41A-C39A \\sim C39A-C43 \\sim C41-C39 \\sim C39-C43 \\sim C25-C23 \\sim
C23-C27 \\sim C27A-C23A ~
 C23A-C25A
 with sigma of 0.02
 C23A-C17 \\sim C23-C17 \\sim C39A-C33 \\sim C39-C33
 with sigma of 0.02
 C27A-C26A \\sim C27-C26 \\sim C25-C24 \\sim C25A-C24A \\sim C41A-C40A \\sim
C41-C40 \\sim C43-C42 ~
 C43-C42A
 with sigma of 0.02
 C40-C42 \\sim C40A-C42A \\sim C24A-C26A \\sim C26-C24
 with sigma of 0.02
3. Uiso/Uaniso restraints and constraints
C43 \\sim C39 \\sim C40 \\sim C41 \\sim C42 \\sim C39A \\sim C40A \\sim C41A
\\sim C42A: within 4A with sigma of 0.02 and sigma for terminal atoms of 0.04
within 4A
C23 \\sim C24 \\sim C25 \\sim C26 \\sim C27 \\sim C23A \\sim C24A \\sim C25A
\\sim C26A \\sim C27A: within 4A with sigma of 0.02 and sigma for terminal
atoms of 0.04 within 4A
C24 \\sim C24A: within 2A with sigma of 0.01 and sigma for terminal atoms of
0.02 within 2A
4. Rigid body (RIGU) restrains
 C17, C23, C23A, C24A, C25A, C26A, C27A
 with sigma for 1-2 distances of 0.003 and sigma for 1-3 distances of 0.003
5. Others
 Sof(H43d)=Sof(H43e)=Sof(H43f)=Sof(C39A)=Sof(H39A)=Sof(C40A)=Sof(H40c)=
 Sof(H40d)=Sof(C41A)=Sof(H41d)=Sof(H41e)=Sof(H41f)=Sof(C42A)=Sof(H42c)=
 Sof(H42d)=1-FVAR(1)
 Sof(H43a)=Sof(H43b)=Sof(H43c)=Sof(C39)=Sof(H39)=Sof(C40)=Sof(H40a)=Sof(H40b)=
 Sof(C41)=Sof(H41a)=Sof(H41b)=Sof(H41c)=Sof(C42)=Sof(H42a)=Sof(H42b)=FVAR(1)
 Sof(C23A)=Sof(H23A)=Sof(C24A)=Sof(H24c)=Sof(H24d)=Sof(C25A)=Sof(H25d)=
 Sof(H25e)=Sof(H25f)=Sof(C26A)=Sof(H26c)=Sof(H26d)=Sof(C27A)=Sof(H27d)=
 Sof(H27e)=Sof(H27f)=1-FVAR(2)
 Sof(C23)=Sof(H23)=Sof(C24)=Sof(H24a)=Sof(H24b)=Sof(C25)=Sof(H25a)=Sof(H25b)=
 Sof(H25c)=Sof(C26)=Sof(H26a)=Sof(H26b)=Sof(C27)=Sof(H27a)=Sof(H27b)=Sof(H27c)=
 FVAR(2)
6.a Ternary CH refined with riding coordinates:
 C18(H18), C34(H34), C23(H23), C39(H39), C23A(H23A), C39A(H39A)
6.b Secondary CH2 refined with riding coordinates:
 C19(H19a,H19b), C21(H21a,H21b), C35(H35a,H35b), C37(H37a,H37b), C24(H24a,
 H24b), C26(H26a,H26b), C40(H40a,H40b), C42(H42a,H42b), C24A(H24c,H24d),
 C26A(H26c,H26d), C40A(H40c,H40d), C42A(H42c,H42d)
6.c Aromatic/amide H refined with riding coordinates:
 C2(H2), C14(H14), C15(H15), C16(H16), C30(H30), C31(H31), C32(H32)
6.d Idealised Me refined as rotating group:
 C5(H5a,H5b,H5c), C6(H6a,H6b,H6c), C7(H7a,H7b,H7c), C9(H9a,H9b,H9c), C10(H10a,
 H10b,H10c), C11(H11a,H11b,H11c), C20(H20a,H20b,H20c), C22(H22a,H22b,H22c),
 C36(H36a,H36b,H36c), C38(H38a,H38b,H38c), C43(H43a,H43b,H43c), C43(H43d,H43e,
 H43f), C44(H44a,H44b,H44c), C45(H45a,H45b,H45c), C46(H46a,H46b,H46c), C47(H47a,
 H47b,H47c), C48(H48a,H48b,H48c), C49(H49a,H49b,H49c), C50(H50a,H50b,H50c),
 C51(H51a,H51b,H51c), C52(H52a,H52b,H52c), C53(H53a,H53b,H53c), C54(H54a,H54b,
 H54c), C55(H55a,H55b,H55c), C56(H56a,H56b,H56c), C57(H57a,H57b,H57c), C58(H58a,
 H58b,H58c), C59(H59a,H59b,H59c), C60(H60a,H60b,H60c), C61(H61a,H61b,H61c),
 C25(H25a,H25b,H25c), C27(H27a,H27b,H27c), C41(H41a,H41b,H41c), C25A(H25d,H25e,
 H25f), C27A(H27d,H27e,H27f), C41A(H41d,H41e,H41f)
;
_atom_sites_solution_hydrogens     geom
_atom_sites_solution_primary       dual
_atom_sites_solution_secondary     ?
loop_
  _atom_site_label
  _atom_site_type_symbol
  _atom_site_fract_x
  _atom_site_fract_y
  _atom_site_fract_z
  _atom_site_U_iso_or_equiv
  _atom_site_adp_type
  _atom_site_occupancy
  _atom_site_site_symmetry_order
  _atom_site_calc_flag
  _atom_site_refinement_flags_posn
  _atom_site_refinement_flags_adp
  _atom_site_refinement_flags_occupancy
  _atom_site_disorder_assembly
  _atom_site_disorder_group
 Si1 Si -0.12712(4) 0.72054(2) 0.16536(2) 0.02165(10) Uani 1 1 d . . . . .
 Si2 Si -0.00606(4) 0.75308(2) 0.06170(2) 0.02168(10) Uani 1 1 d . . . . .
 Si3 Si 0.18930(4) 0.84468(2) 0.30247(2) 0.02631(11) Uani 1 1 d . . . . .
 Si4 Si 0.33697(4) 0.83809(2) 0.20739(2) 0.02564(11) Uani 1 1 d . . . . .
 Si5 Si 0.52044(4) 0.75071(2) 0.45054(2) 0.02404(10) Uani 1 1 d . . . . .
 Si6 Si 0.64050(4) 0.71589(2) 0.34826(2) 0.02166(10) Uani 1 1 d . . . . .
 Mg1 Mg 0.24909(4) 0.58059(2) 0.25472(2) 0.01742(11) Uani 1 1 d . . . . .
 Na1 Na 0.07587(6) 0.65732(2) 0.12932(3) 0.02721(15) Uani 1 1 d . . . . .
 Na2 Na 0.12883(5) 0.75655(2) 0.20803(3) 0.02368(14) Uani 1 1 d . . . . .
 Na3 Na 0.38263(5) 0.75470(2) 0.30714(3) 0.02417(14) Uani 1 1 d . . . . .
 Na4 Na 0.43874(6) 0.65218(2) 0.38140(3) 0.02766(15) Uani 1 1 d . . . . .
 O1 O 0.17389(9) 0.63645(4) 0.21597(5) 0.0201(2) Uani 1 1 d . . . . .
 O2 O 0.33465(9) 0.63368(4) 0.29493(5) 0.0205(2) Uani 1 1 d . . . . .
 N1 N 0.21379(11) 0.53126(5) 0.18606(5) 0.0186(3) Uani 1 1 d . . . . .
 N2 N 0.27243(11) 0.53068(5) 0.32275(5) 0.0183(3) Uani 1 1 d . . . . .
 N3 N 0.21630(11) 0.67897(5) 0.23603(6) 0.0205(3) Uani 1 1 d . . . . .
 N4 N 0.29843(11) 0.67758(5) 0.27636(6) 0.0205(3) Uani 1 1 d . . . . .
 N5 N -0.01343(11) 0.72977(5) 0.13134(6) 0.0213(3) Uani 1 1 d . . . . .
 N6 N 0.25839(11) 0.81229(5) 0.25545(6) 0.0219(3) Uani 1 1 d . . . . .
 N7 N 0.52641(11) 0.72545(5) 0.38181(6) 0.0217(3) Uani 1 1 d . . . . .
 C1 C 0.22076(13) 0.48454(5) 0.19499(7) 0.0201(3) Uani 1 1 d . . . . .
 C2 C 0.23664(13) 0.46499(6) 0.25416(7) 0.0223(3) Uani 1 1 d . . . . .
 H2 H 0.232471 0.431391 0.254141 0.027 Uiso 1 1 calc R U . . .
 C3 C 0.25731(13) 0.48426(5) 0.31332(7) 0.0196(3) Uani 1 1 d . . . . .
 C4 C 0.22099(14) 0.44609(6) 0.14373(7) 0.0237(3) Uani 1 1 d . . . . .
 C5 C 0.33845(16) 0.42688(7) 0.14964(8) 0.0357(4) Uani 1 1 d . . . . .
 H5A H 0.388926 0.452754 0.143532 0.054 Uiso 1 1 calc R U . . .
 H5B H 0.343522 0.402340 0.118762 0.054 Uiso 1 1 calc R U . . .
 H5C H 0.357841 0.413304 0.190411 0.054 Uiso 1 1 calc R U . . .
 C6 C 0.14234(17) 0.40521(6) 0.15201(8) 0.0332(4) Uani 1 1 d . . . . .
 H6A H 0.166766 0.388621 0.190289 0.050 Uiso 1 1 calc R U . . .
 H6B H 0.141401 0.383088 0.117771 0.050 Uiso 1 1 calc R U . . .
 H6C H 0.068581 0.417809 0.153269 0.050 Uiso 1 1 calc R U . . .
 C7 C 0.19338(16) 0.46293(6) 0.07735(7) 0.0290(4) Uani 1 1 d . . . . .
 H7A H 0.117961 0.474645 0.070915 0.044 Uiso 1 1 calc R U . . .
 H7B H 0.201144 0.436430 0.049577 0.044 Uiso 1 1 calc R U . . .
 H7C H 0.243455 0.488454 0.069251 0.044 Uiso 1 1 calc R U . . .
 C8 C 0.25389(14) 0.44589(6) 0.36442(7) 0.0229(3) Uani 1 1 d . . . . .
 C9 C 0.27625(16) 0.46275(6) 0.43108(7) 0.0273(4) Uani 1 1 d . . . . .
 H9A H 0.351810 0.474073 0.439533 0.041 Uiso 1 1 calc R U . . .
 H9B H 0.265240 0.436362 0.458459 0.041 Uiso 1 1 calc R U . . .
 H9C H 0.225931 0.488564 0.437709 0.041 Uiso 1 1 calc R U . . .
 C10 C 0.13668(16) 0.42595(7) 0.35640(8) 0.0337(4) Uani 1 1 d . . . . .
 H10A H 0.084639 0.451744 0.359899 0.051 Uiso 1 1 calc R U . . .
 H10B H 0.129741 0.402266 0.388109 0.051 Uiso 1 1 calc R U . . .
 H10C H 0.121054 0.411159 0.316107 0.051 Uiso 1 1 calc R U . . .
 C11 C 0.33581(16) 0.40562(6) 0.35801(8) 0.0295(4) Uani 1 1 d . . . . .
 H11A H 0.319167 0.390871 0.317746 0.044 Uiso 1 1 calc R U . . .
 H11B H 0.330198 0.381846 0.389787 0.044 Uiso 1 1 calc R U . . .
 H11C H 0.410218 0.418502 0.362434 0.044 Uiso 1 1 calc R U . . .
 C12 C 0.16867(13) 0.55298(5) 0.12978(6) 0.0181(3) Uani 1 1 d . . . . .
 C13 C 0.23824(13) 0.57664(5) 0.09360(7) 0.0197(3) Uani 1 1 d . . . . .
 C14 C 0.19031(14) 0.60173(6) 0.04246(7) 0.0225(3) Uani 1 1 d . . . . .
 H14 H 0.235711 0.618068 0.017718 0.027 Uiso 1 1 calc R U . . .
 C15 C 0.07726(14) 0.60318(6) 0.02720(7) 0.0243(3) Uani 1 1 d . . . . .
 H15 H 0.046141 0.620268 -0.007803 0.029 Uiso 1 1 calc R U . . .
 C16 C 0.01008(14) 0.57967(6) 0.06312(7) 0.0231(3) Uani 1 1 d . . . . .
 H16 H -0.066927 0.580570 0.052037 0.028 Uiso 1 1 calc R U . . .
 C17 C 0.05339(13) 0.55460(5) 0.11542(7) 0.0199(3) Uani 1 1 d D . . . .
 C18 C 0.36236(13) 0.57254(6) 0.10714(7) 0.0227(3) Uani 1 1 d . . . . .
 H18 H 0.377511 0.543794 0.133289 0.027 Uiso 1 1 calc R U . . .
 C19 C 0.41583(15) 0.56371(7) 0.04867(8) 0.0316(4) Uani 1 1 d . . . . .
 H19A H 0.376707 0.537516 0.025423 0.038 Uiso 1 1 calc R U . . .
 H19B H 0.407155 0.592458 0.022857 0.038 Uiso 1 1 calc R U . . .
 C20 C 0.53706(17) 0.55131(9) 0.06104(10) 0.0446(5) Uani 1 1 d . . . . .
 H20A H 0.564335 0.543381 0.022507 0.067 Uiso 1 1 calc R U . . .
 H20B H 0.546975 0.524083 0.088709 0.067 Uiso 1 1 calc R U . . .
 H20C H 0.577770 0.578487 0.079847 0.067 Uiso 1 1 calc R U . . .
 C21 C 0.41511(14) 0.61476(6) 0.14438(7) 0.0242(3) Uani 1 1 d . . . . .
 H21A H 0.380329 0.617558 0.182222 0.029 Uiso 1 1 calc R U . . .
 H21B H 0.493371 0.607422 0.156575 0.029 Uiso 1 1 calc R U . . .
 C22 C 0.40744(17) 0.66226(7) 0.11259(9) 0.0356(4) Uani 1 1 d . . . . .
 H22A H 0.439060 0.659882 0.074185 0.053 Uiso 1 1 calc R U . . .
 H22B H 0.447757 0.685968 0.138937 0.053 Uiso 1 1 calc R U . . .
 H22C H 0.330529 0.671719 0.104037 0.053 Uiso 1 1 calc R U . . .
 C28 C 0.32489(13) 0.55034(5) 0.37892(6) 0.0183(3) Uani 1 1 d . . . . .
 C29 C 0.26301(13) 0.57616(5) 0.41720(7) 0.0195(3) Uani 1 1 d . . . . .
 C30 C 0.31886(14) 0.59860(6) 0.46867(7) 0.0233(3) Uani 1 1 d . . . . .
 H30 H 0.278769 0.616506 0.494694 0.028 Uiso 1 1 calc R U . . .
 C31 C 0.43152(14) 0.59511(6) 0.48223(7) 0.0259(3) Uani 1 1 d . . . . .
 H31 H 0.467899 0.610272 0.517495 0.031 Uiso 1 1 calc R U . . .
 C32 C 0.49115(14) 0.56944(6) 0.44422(7) 0.0249(3) Uani 1 1 d . . . . .
 H32 H 0.568251 0.567045 0.454037 0.030 Uiso 1 1 calc R U . . .
 C33 C 0.43983(13) 0.54699(6) 0.39168(7) 0.0214(3) Uani 1 1 d D . . . .
 C34 C 0.13877(13) 0.57696(6) 0.40573(7) 0.0210(3) Uani 1 1 d . . . . .
 H34 H 0.116176 0.548396 0.380466 0.025 Uiso 1 1 calc R U . . .
 C35 C 0.09327(13) 0.62032(6) 0.36825(7) 0.0226(3) Uani 1 1 d . . . . .
 H35A H 0.122812 0.619838 0.328624 0.027 Uiso 1 1 calc R U . . .
 H35B H 0.012860 0.616935 0.359560 0.027 Uiso 1 1 calc R U . . .
 C36 C 0.11840(17) 0.66823(6) 0.39775(8) 0.0342(4) Uani 1 1 d . . . . .
 H36A H 0.082667 0.693126 0.371454 0.051 Uiso 1 1 calc R U . . .
 H36B H 0.197654 0.673417 0.403342 0.051 Uiso 1 1 calc R U . . .
 H36C H 0.091131 0.669119 0.437511 0.051 Uiso 1 1 calc R U . . .
 C37 C 0.08761(14) 0.57160(6) 0.46563(7) 0.0266(4) Uani 1 1 d . . . . .
 H37A H 0.126113 0.546002 0.490349 0.032 Uiso 1 1 calc R U . . .
 H37B H 0.098655 0.601381 0.489260 0.032 Uiso 1 1 calc R U . . .
 C38 C -0.03403(16) 0.56031(8) 0.45516(9) 0.0383(4) Uani 1 1 d . . . . .
 H38A H -0.046106 0.531926 0.429660 0.057 Uiso 1 1 calc R U . . .
 H38B H -0.073740 0.587064 0.434578 0.057 Uiso 1 1 calc R U . . .
 H38C H -0.060594 0.554664 0.494504 0.057 Uiso 1 1 calc R U . . .
 C43 C 0.58762(18) 0.52590(8) 0.24941(9) 0.0405(5) Uani 1 1 d D U . . .
 H43A H 0.527564 0.506809 0.228787 0.061 Uiso 0.903(4) 1 calc R U P A 1
 H43B H 0.648885 0.505166 0.264504 0.061 Uiso 0.903(4) 1 calc R U P A 1
 H43C H 0.611551 0.548835 0.220555 0.061 Uiso 0.903(4) 1 calc R U P A 1
 H43D H 0.559259 0.533867 0.207169 0.061 Uiso 0.097(4) 1 calc R U P A 2
 H43E H 0.573061 0.492448 0.257004 0.061 Uiso 0.097(4) 1 calc R U P A 2
 H43F H 0.666644 0.531631 0.256111 0.061 Uiso 0.097(4) 1 calc R U P A 2
 C44 C -0.08354(14) 0.69571(7) 0.24423(7) 0.0275(4) Uani 1 1 d . . . . .
 H44A H -0.034091 0.668852 0.241357 0.041 Uiso 1 1 calc R U . . .
 H44B H -0.148211 0.685068 0.262042 0.041 Uiso 1 1 calc R U . . .
 H44C H -0.045752 0.720329 0.270147 0.041 Uiso 1 1 calc R U . . .
 C45 C -0.22418(15) 0.67573(7) 0.12436(8) 0.0323(4) Uani 1 1 d . . . . .
 H45A H -0.254673 0.688388 0.084497 0.048 Uiso 1 1 calc R U . . .
 H45B H -0.283622 0.669268 0.148728 0.048 Uiso 1 1 calc R U . . .
 H45C H -0.184528 0.646321 0.118623 0.048 Uiso 1 1 calc R U . . .
 C46 C -0.21001(15) 0.77531(7) 0.17471(8) 0.0315(4) Uani 1 1 d . . . . .
 H46A H -0.164280 0.798849 0.198503 0.047 Uiso 1 1 calc R U . . .
 H46B H -0.272508 0.767241 0.196060 0.047 Uiso 1 1 calc R U . . .
 H46C H -0.236465 0.788399 0.134442 0.047 Uiso 1 1 calc R U . . .
 C47 C -0.09259(16) 0.72234(7) -0.00323(8) 0.0336(4) Uani 1 1 d . . . . .
 H47A H -0.077243 0.688279 -0.001440 0.050 Uiso 1 1 calc R U . . .
 H47B H -0.075362 0.735083 -0.042150 0.050 Uiso 1 1 calc R U . . .
 H47C H -0.170131 0.727687 0.000185 0.050 Uiso 1 1 calc R U . . .
 C48 C -0.04305(16) 0.81763(6) 0.05459(9) 0.0344(4) Uani 1 1 d . . . . .
 H48A H -0.118992 0.821960 0.062262 0.052 Uiso 1 1 calc R U . . .
 H48B H -0.034977 0.828659 0.013343 0.052 Uiso 1 1 calc R U . . .
 H48C H 0.005543 0.835910 0.084478 0.052 Uiso 1 1 calc R U . . .
 C49 C 0.13865(15) 0.74634(7) 0.04377(9) 0.0339(4) Uani 1 1 d . . . . .
 H49A H 0.189255 0.760447 0.076663 0.051 Uiso 1 1 calc R U . . .
 H49B H 0.146259 0.762430 0.005234 0.051 Uiso 1 1 calc R U . . .
 H49C H 0.155641 0.712636 0.040110 0.051 Uiso 1 1 calc R U . . .
 C50 C 0.12705(19) 0.90039(7) 0.26703(10) 0.0412(5) Uani 1 1 d . . . . .
 H50A H 0.184891 0.920775 0.254879 0.062 Uiso 1 1 calc R U . . .
 H50B H 0.088328 0.917129 0.296703 0.062 Uiso 1 1 calc R U . . .
 H50C H 0.075437 0.892359 0.231021 0.062 Uiso 1 1 calc R U . . .
 C51 C 0.2742(2) 0.86486(9) 0.37492(9) 0.0520(6) Uani 1 1 d . . . . .
 H51A H 0.305998 0.837222 0.397447 0.078 Uiso 1 1 calc R U . . .
 H51B H 0.227813 0.882210 0.400193 0.078 Uiso 1 1 calc R U . . .
 H51C H 0.332994 0.885627 0.364769 0.078 Uiso 1 1 calc R U . . .
 C52 C 0.0741(2) 0.80891(8) 0.32705(13) 0.0543(6) Uani 1 1 d . . . . .
 H52A H 0.019201 0.802959 0.291755 0.081 Uiso 1 1 calc R U . . .
 H52B H 0.040539 0.826441 0.358137 0.081 Uiso 1 1 calc R U . . .
 H52C H 0.102553 0.778661 0.344097 0.081 Uiso 1 1 calc R U . . .
 C53 C 0.4303(2) 0.79321(10) 0.17854(13) 0.0642(7) Uani 1 1 d . . . . .
 H53A H 0.486491 0.783834 0.211791 0.096 Uiso 1 1 calc R U . . .
 H53B H 0.465255 0.807026 0.145235 0.096 Uiso 1 1 calc R U . . .
 H53C H 0.387765 0.765315 0.163528 0.096 Uiso 1 1 calc R U . . .
 C54 C 0.26018(19) 0.86559(8) 0.13711(9) 0.0415(5) Uani 1 1 d . . . . .
 H54A H 0.214556 0.841500 0.114316 0.062 Uiso 1 1 calc R U . . .
 H54B H 0.312310 0.878381 0.111341 0.062 Uiso 1 1 calc R U . . .
 H54C H 0.213658 0.891219 0.149027 0.062 Uiso 1 1 calc R U . . .
 C55 C 0.42964(19) 0.88523(9) 0.24521(10) 0.0475(6) Uani 1 1 d . . . . .
 H55A H 0.385571 0.911786 0.256934 0.071 Uiso 1 1 calc R U . . .
 H55B H 0.478887 0.896376 0.216736 0.071 Uiso 1 1 calc R U . . .
 H55C H 0.472799 0.872102 0.281680 0.071 Uiso 1 1 calc R U . . .
 C56 C 0.56229(16) 0.81495(7) 0.45508(9) 0.0360(4) Uani 1 1 d . . . . .
 H56A H 0.639832 0.817659 0.449903 0.054 Uiso 1 1 calc R U . . .
 H56B H 0.550577 0.827799 0.494941 0.054 Uiso 1 1 calc R U . . .
 H56C H 0.518222 0.832791 0.422739 0.054 Uiso 1 1 calc R U . . .
 C57 C 0.60392(17) 0.72001(8) 0.51679(8) 0.0384(5) Uani 1 1 d . . . . .
 H57A H 0.583799 0.686438 0.516939 0.058 Uiso 1 1 calc R U . . .
 H57B H 0.589409 0.734735 0.555121 0.058 Uiso 1 1 calc R U . . .
 H57C H 0.681859 0.722934 0.512673 0.058 Uiso 1 1 calc R U . . .
 C58 C 0.37575(16) 0.74649(8) 0.46899(10) 0.0395(5) Uani 1 1 d . . . . .
 H58A H 0.325528 0.759080 0.434826 0.059 Uiso 1 1 calc R U . . .
 H58B H 0.368673 0.764927 0.505874 0.059 Uiso 1 1 calc R U . . .
 H58C H 0.357768 0.713280 0.475880 0.059 Uiso 1 1 calc R U . . .
 C59 C 0.60009(14) 0.68803(7) 0.27087(8) 0.0284(4) Uani 1 1 d . . . . .
 H59A H 0.551858 0.660950 0.275014 0.043 Uiso 1 1 calc R U . . .
 H59B H 0.665826 0.677254 0.254217 0.043 Uiso 1 1 calc R U . . .
 H59C H 0.561634 0.711442 0.243249 0.043 Uiso 1 1 calc R U . . .
 C60 C 0.72073(15) 0.77104(7) 0.33667(8) 0.0315(4) Uani 1 1 d . . . . .
 H60A H 0.673505 0.793906 0.312567 0.047 Uiso 1 1 calc R U . . .
 H60B H 0.782868 0.763050 0.314989 0.047 Uiso 1 1 calc R U . . .
 H60C H 0.747647 0.784920 0.376415 0.047 Uiso 1 1 calc R U . . .
 C61 C 0.73923(15) 0.67241(7) 0.39086(9) 0.0344(4) Uani 1 1 d . . . . .
 H61A H 0.767762 0.685680 0.430715 0.052 Uiso 1 1 calc R U . . .
 H61B H 0.799936 0.666426 0.367233 0.052 Uiso 1 1 calc R U . . .
 H61C H 0.701115 0.642619 0.396691 0.052 Uiso 1 1 calc R U . . .
 C23 C -0.02271(15) 0.53073(7) 0.15606(8) 0.0188(4) Uani 0.933(4) 1 d D U P B
 1
 H23 H 0.013885 0.500785 0.171830 0.023 Uiso 0.933(4) 1 calc R U P B 1
 C24 C -0.03814(17) 0.56154(7) 0.21213(9) 0.0223(4) Uani 0.933(4) 1 d D U P B
 1
 H24A H 0.031753 0.577687 0.226358 0.027 Uiso 0.933(4) 1 calc R U P B 1
 H24B H -0.093386 0.586265 0.199575 0.027 Uiso 0.933(4) 1 calc R U P B 1
 C25 C -0.0742(3) 0.53357(12) 0.26495(11) 0.0370(7) Uani 0.933(4) 1 d D U P B
 1
 H25A H -0.142669 0.516936 0.251098 0.055 Uiso 0.933(4) 1 calc R U P B 1
 H25B H -0.085663 0.555280 0.298162 0.055 Uiso 0.933(4) 1 calc R U P B 1
 H25C H -0.017571 0.510468 0.279612 0.055 Uiso 0.933(4) 1 calc R U P B 1
 C26 C -0.13544(15) 0.51697(7) 0.12287(8) 0.0247(4) Uani 0.933(4) 1 d D U P B
 1
 H26A H -0.180223 0.503980 0.153133 0.030 Uiso 0.933(4) 1 calc R U P B 1
 H26B H -0.172296 0.545931 0.105363 0.030 Uiso 0.933(4) 1 calc R U P B 1
 C27 C -0.13215(16) 0.48084(7) 0.07204(8) 0.0290(5) Uani 0.933(4) 1 d D U P B
 1
 H27A H -0.091888 0.494065 0.040464 0.044 Uiso 0.933(4) 1 calc R U P B 1
 H27B H -0.206950 0.473168 0.054174 0.044 Uiso 0.933(4) 1 calc R U P B 1
 H27C H -0.095478 0.452016 0.088742 0.044 Uiso 0.933(4) 1 calc R U P B 1
 C39 C 0.50563(19) 0.51889(9) 0.34958(10) 0.0215(6) Uani 0.903(4) 1 d D U P A
 1
 H39 H 0.452884 0.496895 0.325680 0.026 Uiso 0.903(4) 1 calc R U P A 1
 C40 C 0.59669(17) 0.48747(8) 0.38375(9) 0.0284(5) Uani 0.903(4) 1 d D U P A 1
 H40A H 0.571539 0.476873 0.422356 0.034 Uiso 0.903(4) 1 calc R U P A 1
 H40B H 0.603846 0.458835 0.358697 0.034 Uiso 0.903(4) 1 calc R U P A 1
 C41 C 0.70991(17) 0.50887(9) 0.39922(10) 0.0364(6) Uani 0.903(4) 1 d D U P A
 1
 H41A H 0.738036 0.518487 0.361532 0.055 Uiso 0.903(4) 1 calc R U P A 1
 H41B H 0.759134 0.485333 0.420615 0.055 Uiso 0.903(4) 1 calc R U P A 1
 H41C H 0.705586 0.536603 0.425480 0.055 Uiso 0.903(4) 1 calc R U P A 1
 C42 C 0.5484(3) 0.55229(12) 0.30307(11) 0.0261(6) Uani 0.903(4) 1 d D U P A 1
 H42A H 0.489345 0.574501 0.287253 0.031 Uiso 0.903(4) 1 calc R U P A 1
 H42B H 0.609649 0.571199 0.323948 0.031 Uiso 0.903(4) 1 calc R U P A 1
 C23A C -0.0087(17) 0.5183(8) 0.1474(10) 0.025(3) Uani 0.067(4) 1 d D U P B 2
 H23A H 0.042333 0.494684 0.169535 0.030 Uiso 0.067(4) 1 calc R U P B 2
 C24A C -0.047(2) 0.5537(8) 0.1915(11) 0.017(3) Uani 0.067(4) 1 d D U P B 2
 H24C H -0.106851 0.572757 0.169266 0.020 Uiso 0.067(4) 1 calc R U P B 2
 H24D H 0.014141 0.575613 0.204714 0.020 Uiso 0.067(4) 1 calc R U P B 2
 C25A C -0.087(4) 0.5331(16) 0.2477(13) 0.030(6) Uani 0.067(4) 1 d D U P B 2
 H25D H -0.167376 0.531638 0.241648 0.044 Uiso 0.067(4) 1 calc R U P B 2
 H25E H -0.063047 0.553147 0.283080 0.044 Uiso 0.067(4) 1 calc R U P B 2
 H25F H -0.057548 0.501109 0.254929 0.044 Uiso 0.067(4) 1 calc R U P B 2
 C26A C -0.1026(18) 0.4934(8) 0.1081(11) 0.025(3) Uani 0.067(4) 1 d D U P B 2
 H26C H -0.079812 0.487736 0.067334 0.031 Uiso 0.067(4) 1 calc R U P B 2
 H26D H -0.113573 0.462098 0.126481 0.031 Uiso 0.067(4) 1 calc R U P B 2
 C27A C -0.2108(18) 0.5186(11) 0.0994(14) 0.041(5) Uani 0.067(4) 1 d D U P B
 2
 H27D H -0.207448 0.545022 0.070860 0.061 Uiso 0.067(4) 1 calc R U P B 2
 H27E H -0.227197 0.530854 0.138744 0.061 Uiso 0.067(4) 1 calc R U P B 2
 H27F H -0.268256 0.496491 0.082891 0.061 Uiso 0.067(4) 1 calc R U P B 2
 C39A C 0.5201(16) 0.5296(10) 0.3521(7) 0.032(4) Uani 0.097(4) 1 d D U P A 2
 H39A H 0.484814 0.499486 0.335931 0.038 Uiso 0.097(4) 1 calc R U P A 2
 C40A C 0.6333(14) 0.5115(8) 0.3819(9) 0.038(4) Uani 0.097(4) 1 d D U P A 2
 H40C H 0.673745 0.498538 0.349705 0.045 Uiso 0.097(4) 1 calc R U P A 2
 H40D H 0.675714 0.538639 0.400962 0.045 Uiso 0.097(4) 1 calc R U P A 2
 C41A C 0.6255(18) 0.4743(8) 0.4292(10) 0.049(5) Uani 0.097(4) 1 d D U P A 2
 H41D H 0.564043 0.453143 0.415764 0.073 Uiso 0.097(4) 1 calc R U P A 2
 H41E H 0.613688 0.489324 0.467809 0.073 Uiso 0.097(4) 1 calc R U P A 2
 H41F H 0.693492 0.455959 0.435028 0.073 Uiso 0.097(4) 1 calc R U P A 2
 C42A C 0.532(3) 0.5565(9) 0.2926(8) 0.026(4) Uani 0.097(4) 1 d D U P A 2
 H42C H 0.458475 0.565841 0.272613 0.031 Uiso 0.097(4) 1 calc R U P A 2
 H42D H 0.575087 0.585644 0.302226 0.031 Uiso 0.097(4) 1 calc R U P A 2

loop_
  _atom_site_aniso_label
  _atom_site_aniso_U_11
  _atom_site_aniso_U_22
  _atom_site_aniso_U_33
  _atom_site_aniso_U_23
  _atom_site_aniso_U_13
  _atom_site_aniso_U_12
 Si1 0.0203(2) 0.0247(2) 0.0198(2) 0.00240(16) 0.00185(16) 0.00260(17)
 Si2 0.0214(2) 0.0218(2) 0.0218(2) 0.00434(16) 0.00312(16) 0.00340(17)
 Si3 0.0306(2) 0.0206(2) 0.0282(2) 0.00227(17) 0.00583(18) 0.00510(18)
 Si4 0.0270(2) 0.0243(2) 0.0256(2) 0.00042(17) 0.00325(18) -0.00222(18)
 Si5 0.0226(2) 0.0280(2) 0.0219(2) -0.00485(17) 0.00445(17) -0.00597(18)
 Si6 0.0195(2) 0.0250(2) 0.0202(2) -0.00155(16) 0.00121(16) -0.00154(17)
 Mg1 0.0229(3) 0.0140(2) 0.0143(2) -0.00001(17) -0.00175(19) 0.00095(19)
 Na1 0.0369(4) 0.0220(3) 0.0206(3) -0.0018(2) -0.0050(3) 0.0079(3)
 Na2 0.0235(3) 0.0185(3) 0.0274(3) -0.0007(2) -0.0033(3) 0.0007(2)
 Na3 0.0237(3) 0.0194(3) 0.0277(3) 0.0005(2) -0.0034(3) -0.0006(2)
 Na4 0.0344(4) 0.0254(3) 0.0208(3) 0.0028(2) -0.0057(3) -0.0076(3)
 O1 0.0247(5) 0.0150(5) 0.0193(5) -0.0005(4) -0.0021(4) -0.0003(4)
 O2 0.0245(5) 0.0160(5) 0.0198(5) 0.0012(4) -0.0018(4) 0.0011(4)
 N1 0.0240(6) 0.0170(6) 0.0137(6) -0.0003(5) -0.0024(5) 0.0009(5)
 N2 0.0227(6) 0.0166(6) 0.0143(6) 0.0002(5) -0.0029(5) 0.0015(5)
 N3 0.0236(6) 0.0171(6) 0.0205(6) -0.0005(5) 0.0018(5) -0.0001(5)
 N4 0.0237(7) 0.0172(6) 0.0202(6) 0.0010(5) 0.0012(5) 0.0007(5)
 N5 0.0211(6) 0.0219(7) 0.0205(6) 0.0017(5) 0.0010(5) 0.0021(5)
 N6 0.0231(7) 0.0168(6) 0.0252(7) 0.0000(5) 0.0003(5) -0.0005(5)
 N7 0.0208(6) 0.0236(7) 0.0204(6) -0.0013(5) 0.0008(5) -0.0021(5)
 C1 0.0224(8) 0.0175(7) 0.0190(7) -0.0030(6) -0.0033(6) 0.0016(6)
 C2 0.0316(8) 0.0143(7) 0.0192(7) 0.0006(6) -0.0036(6) 0.0009(6)
 C3 0.0218(7) 0.0182(7) 0.0175(7) 0.0019(6) -0.0019(6) 0.0020(6)
 C4 0.0329(9) 0.0180(7) 0.0185(7) -0.0040(6) -0.0033(6) 0.0030(7)
 C5 0.0385(10) 0.0375(10) 0.0293(9) -0.0105(8) -0.0029(8) 0.0116(8)
 C6 0.0493(11) 0.0214(8) 0.0278(8) -0.0065(7) 0.0007(8) -0.0056(8)
 C7 0.0454(10) 0.0216(8) 0.0178(7) -0.0052(6) -0.0043(7) 0.0046(7)
 C8 0.0304(8) 0.0187(7) 0.0183(7) 0.0031(6) -0.0027(6) -0.0007(7)
 C9 0.0421(10) 0.0210(8) 0.0175(7) 0.0056(6) -0.0015(7) -0.0012(7)
 C10 0.0363(10) 0.0351(10) 0.0278(9) 0.0097(7) -0.0034(7) -0.0084(8)
 C11 0.0411(10) 0.0198(8) 0.0260(8) 0.0056(6) -0.0013(7) 0.0054(7)
 C12 0.0265(8) 0.0135(7) 0.0131(6) -0.0021(5) -0.0022(6) 0.0005(6)
 C13 0.0263(8) 0.0168(7) 0.0153(7) -0.0031(5) 0.0006(6) 0.0017(6)
 C14 0.0308(8) 0.0200(7) 0.0167(7) -0.0001(6) 0.0030(6) -0.0003(7)
 C15 0.0337(9) 0.0217(8) 0.0159(7) 0.0012(6) -0.0032(6) 0.0036(7)
 C16 0.0254(8) 0.0222(8) 0.0197(7) -0.0011(6) -0.0049(6) 0.0013(6)
 C17 0.0254(8) 0.0176(7) 0.0157(7) -0.0017(6) -0.0014(6) -0.0004(6)
 C18 0.0240(8) 0.0223(8) 0.0214(7) -0.0016(6) 0.0012(6) 0.0023(6)
 C19 0.0300(9) 0.0374(10) 0.0280(9) -0.0118(7) 0.0063(7) 0.0017(8)
 C20 0.0316(10) 0.0581(14) 0.0457(11) -0.0167(10) 0.0111(9) 0.0052(10)
 C21 0.0241(8) 0.0285(9) 0.0197(7) -0.0045(6) 0.0016(6) -0.0003(7)
 C22 0.0419(11) 0.0287(9) 0.0349(10) -0.0016(8) 0.0003(8) -0.0057(8)
 C28 0.0238(8) 0.0169(7) 0.0131(6) 0.0029(5) -0.0019(6) 0.0000(6)
 C29 0.0249(8) 0.0179(7) 0.0148(7) 0.0021(5) -0.0007(6) -0.0006(6)
 C30 0.0319(9) 0.0225(8) 0.0154(7) -0.0009(6) 0.0025(6) -0.0021(7)
 C31 0.0309(9) 0.0280(9) 0.0166(7) 0.0009(6) -0.0053(6) -0.0052(7)
 C32 0.0240(8) 0.0274(8) 0.0213(7) 0.0045(6) -0.0050(6) -0.0008(7)
 C33 0.0246(8) 0.0197(7) 0.0188(7) 0.0039(6) -0.0012(6) 0.0011(6)
 C34 0.0231(8) 0.0206(8) 0.0193(7) -0.0002(6) 0.0022(6) 0.0005(6)
 C35 0.0247(8) 0.0244(8) 0.0184(7) 0.0021(6) 0.0016(6) 0.0022(6)
 C36 0.0470(11) 0.0249(9) 0.0294(9) 0.0010(7) 0.0003(8) 0.0040(8)
 C37 0.0285(9) 0.0296(9) 0.0225(8) 0.0046(7) 0.0060(7) 0.0015(7)
 C38 0.0310(10) 0.0481(12) 0.0377(10) 0.0074(9) 0.0121(8) -0.0026(9)
 C43 0.0469(12) 0.0450(11) 0.0303(9) 0.0017(8) 0.0080(8) 0.0145(10)
 C44 0.0269(8) 0.0333(9) 0.0228(8) 0.0047(7) 0.0048(6) 0.0052(7)
 C45 0.0285(9) 0.0376(10) 0.0304(9) 0.0019(8) 0.0021(7) -0.0060(8)
 C46 0.0301(9) 0.0355(10) 0.0295(9) 0.0052(7) 0.0056(7) 0.0115(8)
 C47 0.0356(10) 0.0413(10) 0.0225(8) -0.0007(7) -0.0019(7) 0.0074(8)
 C48 0.0342(10) 0.0255(9) 0.0443(10) 0.0098(8) 0.0085(8) 0.0044(8)
 C49 0.0296(9) 0.0359(10) 0.0377(10) 0.0115(8) 0.0103(8) 0.0048(8)
 C50 0.0471(12) 0.0331(10) 0.0451(11) 0.0071(9) 0.0121(9) 0.0163(9)
 C51 0.0716(16) 0.0525(14) 0.0306(10) -0.0091(9) 0.0015(10) 0.0162(12)
 C52 0.0521(14) 0.0382(12) 0.0799(17) 0.0083(11) 0.0371(13) 0.0050(10)
 C53 0.0712(18) 0.0581(16) 0.0720(17) 0.0094(13) 0.0424(15) 0.0183(14)
 C54 0.0508(12) 0.0442(12) 0.0274(9) 0.0063(8) -0.0031(8) -0.0120(10)
 C55 0.0454(12) 0.0544(13) 0.0407(11) 0.0079(10) -0.0027(9) -0.0270(11)
 C56 0.0355(10) 0.0309(10) 0.0430(10) -0.0118(8) 0.0104(8) -0.0068(8)
 C57 0.0418(11) 0.0497(12) 0.0220(8) 0.0005(8) -0.0020(8) -0.0115(9)
 C58 0.0320(10) 0.0465(12) 0.0422(11) -0.0163(9) 0.0137(8) -0.0098(9)
 C59 0.0273(9) 0.0342(9) 0.0241(8) -0.0051(7) 0.0047(7) -0.0049(7)
 C60 0.0314(9) 0.0343(10) 0.0300(9) -0.0050(7) 0.0084(7) -0.0098(8)
 C61 0.0304(9) 0.0406(10) 0.0315(9) -0.0001(8) 0.0014(7) 0.0091(8)
 C23 0.0209(8) 0.0166(9) 0.0179(8) -0.0023(7) -0.0010(6) -0.0003(7)
 C24 0.0246(9) 0.0226(9) 0.0198(10) -0.0051(8) 0.0032(8) -0.0030(7)
 C25 0.0479(15) 0.0430(14) 0.0210(11) -0.0054(12) 0.0080(12) -0.0157(11)
 C26 0.0239(9) 0.0260(10) 0.0230(9) -0.0022(7) -0.0017(7) -0.0025(7)
 C27 0.0342(10) 0.0277(10) 0.0230(9) -0.0035(7) -0.0051(7) -0.0060(8)
 C39 0.0196(10) 0.0195(12) 0.0240(9) 0.0010(8) -0.0024(8) 0.0028(9)
 C40 0.0244(10) 0.0268(11) 0.0337(11) 0.0087(8) 0.0020(8) 0.0052(9)
 C41 0.0236(11) 0.0527(14) 0.0309(10) 0.0007(9) -0.0043(8) 0.0056(9)
 C42 0.0260(15) 0.0287(11) 0.0236(10) 0.0059(9) 0.0027(10) 0.0091(9)
 C23A 0.037(5) 0.016(5) 0.022(5) -0.010(4) 0.007(4) -0.008(4)
 C24A 0.021(5) 0.013(5) 0.016(5) -0.007(4) -0.001(4) -0.009(5)
 C25A 0.036(11) 0.031(10) 0.022(7) -0.002(7) 0.005(8) -0.004(9)
 C26A 0.033(5) 0.023(6) 0.022(6) -0.017(5) 0.010(5) -0.012(5)
 C27A 0.039(7) 0.046(10) 0.038(10) -0.008(8) 0.008(6) -0.002(6)
 C39A 0.022(7) 0.021(7) 0.050(7) -0.011(6) -0.007(6) 0.005(7)
 C40A 0.015(7) 0.034(7) 0.060(7) -0.010(6) -0.008(6) -0.002(6)
 C41A 0.038(9) 0.058(11) 0.047(10) 0.004(9) -0.007(8) 0.008(9)
 C42A 0.017(7) 0.027(7) 0.034(7) -0.006(7) -0.002(7) -0.003(6)

_geom_special_details
;
 All esds (except the esd in the dihedral angle between two l.s. planes)
 are estimated using the full covariance matrix.  The cell esds are taken
 into account individually in the estimation of esds in distances, angles
 and torsion angles; correlations between esds in cell parameters are only
 used when they are defined by crystal symmetry.  An approximate (isotropic)
 treatment of cell esds is used for estimating esds involving l.s. planes.
;
loop_
  _geom_bond_atom_site_label_1
  _geom_bond_atom_site_label_2
  _geom_bond_distance
  _geom_bond_site_symmetry_2
  _geom_bond_publ_flag
 Si1 N5 1.6926(14) . ?
 Si1 C44 1.8915(17) . ?
 Si1 C45 1.8912(19) . ?
 Si1 C46 1.8794(18) . ?
 Si2 N5 1.6864(14) . ?
 Si2 C47 1.8865(18) . ?
 Si2 C48 1.8804(19) . ?
 Si2 C49 1.8854(19) . ?
 Si3 N6 1.6929(14) . ?
 Si3 C50 1.8770(19) . ?
 Si3 C51 1.886(2) . ?
 Si3 C52 1.878(2) . ?
 Si4 N6 1.6905(14) . ?
 Si4 C53 1.877(2) . ?
 Si4 C54 1.880(2) . ?
 Si4 C55 1.879(2) . ?
 Si5 N7 1.6875(14) . ?
 Si5 C56 1.8849(19) . ?
 Si5 C57 1.889(2) . ?
 Si5 C58 1.883(2) . ?
 Si6 N7 1.6929(14) . ?
 Si6 C59 1.8902(17) . ?
 Si6 C60 1.8798(19) . ?
 Si6 C61 1.8927(19) . ?
 Mg1 O1 1.9694(12) . ?
 Mg1 O2 1.9775(12) . ?
 Mg1 N1 2.0644(13) . ?
 Mg1 N2 2.0536(13) . ?
 Na1 O1 2.2097(12) . ?
 Na1 N5 2.3261(15) . ?
 Na1 C14 2.9707(17) . ?
 Na1 C15 2.7269(17) . ?
 Na1 C16 2.7023(17) . ?
 Na1 C17 2.9261(17) . ?
 Na2 N3 2.4847(14) . ?
 Na2 N5 2.4002(14) . ?
 Na2 N6 2.3874(14) . ?
 Na3 N4 2.4703(14) . ?
 Na3 N6 2.4184(15) . ?
 Na3 N7 2.4084(14) . ?
 Na4 O2 2.2235(12) . ?
 Na4 N7 2.3338(15) . ?
 Na4 C30 2.9857(18) . ?
 Na4 C31 2.7597(17) . ?
 Na4 C32 2.7520(18) . ?
 Na4 C33 2.9786(17) . ?
 O1 N3 1.3609(17) . ?
 O2 N4 1.3627(17) . ?
 N1 C1 1.335(2) . ?
 N1 C12 1.4337(18) . ?
 N2 C3 1.336(2) . ?
 N2 C28 1.4357(18) . ?
 N3 N4 1.2612(19) . ?
 C1 C2 1.409(2) . ?
 C1 C4 1.569(2) . ?
 C2 H2 0.9500 . ?
 C2 C3 1.409(2) . ?
 C3 C8 1.569(2) . ?
 C4 C5 1.536(2) . ?
 C4 C6 1.533(2) . ?
 C4 C7 1.538(2) . ?
 C5 H5A 0.9800 . ?
 C5 H5B 0.9800 . ?
 C5 H5C 0.9800 . ?
 C6 H6A 0.9800 . ?
 C6 H6B 0.9800 . ?
 C6 H6C 0.9800 . ?
 C7 H7A 0.9800 . ?
 C7 H7B 0.9800 . ?
 C7 H7C 0.9800 . ?
 C8 C9 1.539(2) . ?
 C8 C10 1.540(2) . ?
 C8 C11 1.539(2) . ?
 C9 H9A 0.9800 . ?
 C9 H9B 0.9800 . ?
 C9 H9C 0.9800 . ?
 C10 H10A 0.9800 . ?
 C10 H10B 0.9800 . ?
 C10 H10C 0.9800 . ?
 C11 H11A 0.9800 . ?
 C11 H11B 0.9800 . ?
 C11 H11C 0.9800 . ?
 C12 C13 1.412(2) . ?
 C12 C17 1.417(2) . ?
 C13 C14 1.399(2) . ?
 C13 C18 1.526(2) . ?
 C14 H14 0.9500 . ?
 C14 C15 1.392(2) . ?
 C15 H15 0.9500 . ?
 C15 C16 1.387(2) . ?
 C16 H16 0.9500 . ?
 C16 C17 1.401(2) . ?
 C17 C23 1.534(2) . ?
 C17 C23A 1.509(15) . ?
 C18 H18 1.0000 . ?
 C18 C19 1.543(2) . ?
 C18 C21 1.544(2) . ?
 C19 H19A 0.9900 . ?
 C19 H19B 0.9900 . ?
 C19 C20 1.525(3) . ?
 C20 H20A 0.9800 . ?
 C20 H20B 0.9800 . ?
 C20 H20C 0.9800 . ?
 C21 H21A 0.9900 . ?
 C21 H21B 0.9900 . ?
 C21 C22 1.511(2) . ?
 C22 H22A 0.9800 . ?
 C22 H22B 0.9800 . ?
 C22 H22C 0.9800 . ?
 C28 C29 1.412(2) . ?
 C28 C33 1.412(2) . ?
 C29 C30 1.403(2) . ?
 C29 C34 1.520(2) . ?
 C30 H30 0.9500 . ?
 C30 C31 1.386(2) . ?
 C31 H31 0.9500 . ?
 C31 C32 1.388(3) . ?
 C32 H32 0.9500 . ?
 C32 C33 1.401(2) . ?
 C33 C39 1.531(3) . ?
 C33 C39A 1.486(12) . ?
 C34 H34 1.0000 . ?
 C34 C35 1.543(2) . ?
 C34 C37 1.544(2) . ?
 C35 H35A 0.9900 . ?
 C35 H35B 0.9900 . ?
 C35 C36 1.516(2) . ?
 C36 H36A 0.9800 . ?
 C36 H36B 0.9800 . ?
 C36 H36C 0.9800 . ?
 C37 H37A 0.9900 . ?
 C37 H37B 0.9900 . ?
 C37 C38 1.522(3) . ?
 C38 H38A 0.9800 . ?
 C38 H38B 0.9800 . ?
 C38 H38C 0.9800 . ?
 C43 H43A 0.9800 . ?
 C43 H43B 0.9800 . ?
 C43 H43C 0.9800 . ?
 C43 H43D 0.9800 . ?
 C43 H43E 0.9800 . ?
 C43 H43F 0.9800 . ?
 C43 C42 1.530(3) . ?
 C43 C42A 1.515(15) . ?
 C44 H44A 0.9800 . ?
 C44 H44B 0.9800 . ?
 C44 H44C 0.9800 . ?
 C45 H45A 0.9800 . ?
 C45 H45B 0.9800 . ?
 C45 H45C 0.9800 . ?
 C46 H46A 0.9800 . ?
 C46 H46B 0.9800 . ?
 C46 H46C 0.9800 . ?
 C47 H47A 0.9800 . ?
 C47 H47B 0.9800 . ?
 C47 H47C 0.9800 . ?
 C48 H48A 0.9800 . ?
 C48 H48B 0.9800 . ?
 C48 H48C 0.9800 . ?
 C49 H49A 0.9800 . ?
 C49 H49B 0.9800 . ?
 C49 H49C 0.9800 . ?
 C50 H50A 0.9800 . ?
 C50 H50B 0.9800 . ?
 C50 H50C 0.9800 . ?
 C51 H51A 0.9800 . ?
 C51 H51B 0.9800 . ?
 C51 H51C 0.9800 . ?
 C52 H52A 0.9800 . ?
 C52 H52B 0.9800 . ?
 C52 H52C 0.9800 . ?
 C53 H53A 0.9800 . ?
 C53 H53B 0.9800 . ?
 C53 H53C 0.9800 . ?
 C54 H54A 0.9800 . ?
 C54 H54B 0.9800 . ?
 C54 H54C 0.9800 . ?
 C55 H55A 0.9800 . ?
 C55 H55B 0.9800 . ?
 C55 H55C 0.9800 . ?
 C56 H56A 0.9800 . ?
 C56 H56B 0.9800 . ?
 C56 H56C 0.9800 . ?
 C57 H57A 0.9800 . ?
 C57 H57B 0.9800 . ?
 C57 H57C 0.9800 . ?
 C58 H58A 0.9800 . ?
 C58 H58B 0.9800 . ?
 C58 H58C 0.9800 . ?
 C59 H59A 0.9800 . ?
 C59 H59B 0.9800 . ?
 C59 H59C 0.9800 . ?
 C60 H60A 0.9800 . ?
 C60 H60B 0.9800 . ?
 C60 H60C 0.9800 . ?
 C61 H61A 0.9800 . ?
 C61 H61B 0.9800 . ?
 C61 H61C 0.9800 . ?
 C23 H23 1.0000 . ?
 C23 C24 1.545(2) . ?
 C23 C26 1.536(2) . ?
 C24 H24A 0.9900 . ?
 C24 H24B 0.9900 . ?
 C24 C25 1.522(3) . ?
 C25 H25A 0.9800 . ?
 C25 H25B 0.9800 . ?
 C25 H25C 0.9800 . ?
 C26 H26A 0.9900 . ?
 C26 H26B 0.9900 . ?
 C26 C27 1.521(3) . ?
 C27 H27A 0.9800 . ?
 C27 H27B 0.9800 . ?
 C27 H27C 0.9800 . ?
 C39 H39 1.0000 . ?
 C39 C40 1.550(3) . ?
 C39 C42 1.536(3) . ?
 C40 H40A 0.9900 . ?
 C40 H40B 0.9900 . ?
 C40 C41 1.519(3) . ?
 C41 H41A 0.9800 . ?
 C41 H41B 0.9800 . ?
 C41 H41C 0.9800 . ?
 C42 H42A 0.9900 . ?
 C42 H42B 0.9900 . ?
 C23A H23A 1.0000 . ?
 C23A C24A 1.513(14) . ?
 C23A C26A 1.527(14) . ?
 C24A H24C 0.9900 . ?
 C24A H24D 0.9900 . ?
 C24A C25A 1.513(15) . ?
 C25A H25D 0.9800 . ?
 C25A H25E 0.9800 . ?
 C25A H25F 0.9800 . ?
 C26A H26C 0.9900 . ?
 C26A H26D 0.9900 . ?
 C26A C27A 1.502(15) . ?
 C27A H27D 0.9800 . ?
 C27A H27E 0.9800 . ?
 C27A H27F 0.9800 . ?
 C39A H39A 1.0000 . ?
 C39A C40A 1.552(14) . ?
 C39A C42A 1.539(14) . ?
 C40A H40C 0.9900 . ?
 C40A H40D 0.9900 . ?
 C40A C41A 1.494(14) . ?
 C41A H41D 0.9800 . ?
 C41A H41E 0.9800 . ?
 C41A H41F 0.9800 . ?
 C42A H42C 0.9900 . ?
 C42A H42D 0.9900 . ?

loop_
  _geom_angle_atom_site_label_1
  _geom_angle_atom_site_label_2
  _geom_angle_atom_site_label_3
  _geom_angle
  _geom_angle_site_symmetry_1
  _geom_angle_site_symmetry_3
  _geom_angle_publ_flag
 N5 Si1 C44 108.17(7) . . ?
 N5 Si1 C45 113.55(8) . . ?
 N5 Si1 C46 114.50(8) . . ?
 C45 Si1 C44 106.34(8) . . ?
 C46 Si1 C44 107.37(8) . . ?
 C46 Si1 C45 106.47(9) . . ?
 N5 Si2 C47 115.02(8) . . ?
 N5 Si2 C48 114.45(8) . . ?
 N5 Si2 C49 108.32(8) . . ?
 C48 Si2 C47 105.96(9) . . ?
 C48 Si2 C49 107.83(9) . . ?
 C49 Si2 C47 104.62(9) . . ?
 N6 Si3 C50 114.07(8) . . ?
 N6 Si3 C51 114.57(9) . . ?
 N6 Si3 C52 110.16(9) . . ?
 C50 Si3 C51 104.72(11) . . ?
 C50 Si3 C52 106.70(11) . . ?
 C52 Si3 C51 105.99(13) . . ?
 N6 Si4 C53 110.31(10) . . ?
 N6 Si4 C54 115.34(9) . . ?
 N6 Si4 C55 112.99(8) . . ?
 C53 Si4 C54 105.32(12) . . ?
 C53 Si4 C55 105.38(14) . . ?
 C55 Si4 C54 106.76(10) . . ?
 N7 Si5 C56 114.30(8) . . ?
 N7 Si5 C57 114.91(8) . . ?
 N7 Si5 C58 108.60(8) . . ?
 C56 Si5 C57 106.38(9) . . ?
 C58 Si5 C56 108.04(9) . . ?
 C58 Si5 C57 103.94(10) . . ?
 N7 Si6 C59 108.93(7) . . ?
 N7 Si6 C60 114.09(8) . . ?
 N7 Si6 C61 113.78(8) . . ?
 C59 Si6 C61 104.99(8) . . ?
 C60 Si6 C59 107.71(8) . . ?
 C60 Si6 C61 106.79(9) . . ?
 O1 Mg1 O2 77.45(5) . . ?
 O1 Mg1 N1 100.22(5) . . ?
 O1 Mg1 N2 151.90(6) . . ?
 O2 Mg1 N1 153.13(6) . . ?
 O2 Mg1 N2 100.05(5) . . ?
 N2 Mg1 N1 94.10(6) . . ?
 O1 Na1 N5 115.21(5) . . ?
 O1 Na1 C14 99.57(5) . . ?
 O1 Na1 C15 120.45(5) . . ?
 O1 Na1 C16 110.23(5) . . ?
 O1 Na1 C17 81.98(4) . . ?
 N5 Na1 C14 137.89(5) . . ?
 N5 Na1 C15 124.17(5) . . ?
 N5 Na1 C16 127.86(5) . . ?
 N5 Na1 C17 146.62(6) . . ?
 C15 Na1 C14 27.87(5) . . ?
 C15 Na1 C17 50.80(5) . . ?
 C16 Na1 C14 49.93(5) . . ?
 C16 Na1 C15 29.60(5) . . ?
 C16 Na1 C17 28.48(4) . . ?
 C17 Na1 C14 56.97(5) . . ?
 N5 Na2 N3 98.80(5) . . ?
 N6 Na2 N3 103.13(5) . . ?
 N6 Na2 N5 154.86(5) . . ?
 N6 Na3 N4 104.13(5) . . ?
 N7 Na3 N4 97.65(5) . . ?
 N7 Na3 N6 157.01(5) . . ?
 O2 Na4 N7 115.33(5) . . ?
 O2 Na4 C30 99.02(5) . . ?
 O2 Na4 C31 118.81(5) . . ?
 O2 Na4 C32 107.86(5) . . ?
 O2 Na4 C33 80.09(4) . . ?
 N7 Na4 C30 135.53(5) . . ?
 N7 Na4 C31 125.24(5) . . ?
 N7 Na4 C32 132.20(5) . . ?
 N7 Na4 C33 152.39(6) . . ?
 C31 Na4 C30 27.57(5) . . ?
 C31 Na4 C33 49.95(5) . . ?
 C32 Na4 C30 49.31(5) . . ?
 C32 Na4 C31 29.18(5) . . ?
 C32 Na4 C33 27.94(4) . . ?
 C33 Na4 C30 56.18(5) . . ?
 Mg1 O1 Na1 139.95(6) . . ?
 N3 O1 Mg1 115.15(9) . . ?
 N3 O1 Na1 101.06(8) . . ?
 Mg1 O2 Na4 141.29(6) . . ?
 N4 O2 Mg1 114.75(9) . . ?
 N4 O2 Na4 100.15(8) . . ?
 C1 N1 Mg1 123.68(10) . . ?
 C1 N1 C12 124.16(12) . . ?
 C12 N1 Mg1 111.77(9) . . ?
 C3 N2 Mg1 123.72(10) . . ?
 C3 N2 C28 123.53(12) . . ?
 C28 N2 Mg1 111.89(9) . . ?
 O1 N3 Na2 124.06(9) . . ?
 N4 N3 Na2 119.16(10) . . ?
 N4 N3 O1 116.31(12) . . ?
 O2 N4 Na3 127.50(9) . . ?
 N3 N4 Na3 116.00(10) . . ?
 N3 N4 O2 116.34(12) . . ?
 Si1 N5 Na1 107.08(7) . . ?
 Si1 N5 Na2 107.88(6) . . ?
 Si2 N5 Si1 127.51(8) . . ?
 Si2 N5 Na1 104.20(7) . . ?
 Si2 N5 Na2 113.68(7) . . ?
 Na1 N5 Na2 89.17(5) . . ?
 Si3 N6 Na2 105.35(7) . . ?
 Si3 N6 Na3 114.29(7) . . ?
 Si4 N6 Si3 121.71(8) . . ?
 Si4 N6 Na2 114.42(7) . . ?
 Si4 N6 Na3 101.96(6) . . ?
 Na2 N6 Na3 96.43(5) . . ?
 Si5 N7 Si6 126.53(8) . . ?
 Si5 N7 Na3 111.03(7) . . ?
 Si5 N7 Na4 107.76(7) . . ?
 Si6 N7 Na3 109.56(7) . . ?
 Si6 N7 Na4 105.48(7) . . ?
 Na4 N7 Na3 90.07(5) . . ?
 N1 C1 C2 121.52(14) . . ?
 N1 C1 C4 125.67(14) . . ?
 C2 C1 C4 112.67(13) . . ?
 C1 C2 H2 112.9 . . ?
 C3 C2 C1 134.15(15) . . ?
 C3 C2 H2 112.9 . . ?
 N2 C3 C2 121.91(14) . . ?
 N2 C3 C8 125.52(13) . . ?
 C2 C3 C8 112.49(13) . . ?
 C5 C4 C1 105.73(13) . . ?
 C5 C4 C7 106.38(15) . . ?
 C6 C4 C1 112.06(14) . . ?
 C6 C4 C5 109.13(15) . . ?
 C6 C4 C7 106.26(14) . . ?
 C7 C4 C1 116.98(13) . . ?
 C4 C5 H5A 109.5 . . ?
 C4 C5 H5B 109.5 . . ?
 C4 C5 H5C 109.5 . . ?
 H5A C5 H5B 109.5 . . ?
 H5A C5 H5C 109.5 . . ?
 H5B C5 H5C 109.5 . . ?
 C4 C6 H6A 109.5 . . ?
 C4 C6 H6B 109.5 . . ?
 C4 C6 H6C 109.5 . . ?
 H6A C6 H6B 109.5 . . ?
 H6A C6 H6C 109.5 . . ?
 H6B C6 H6C 109.5 . . ?
 C4 C7 H7A 109.5 . . ?
 C4 C7 H7B 109.5 . . ?
 C4 C7 H7C 109.5 . . ?
 H7A C7 H7B 109.5 . . ?
 H7A C7 H7C 109.5 . . ?
 H7B C7 H7C 109.5 . . ?
 C9 C8 C3 117.19(13) . . ?
 C9 C8 C10 105.92(14) . . ?
 C9 C8 C11 106.07(13) . . ?
 C10 C8 C3 106.29(13) . . ?
 C11 C8 C3 111.47(14) . . ?
 C11 C8 C10 109.65(15) . . ?
 C8 C9 H9A 109.5 . . ?
 C8 C9 H9B 109.5 . . ?
 C8 C9 H9C 109.5 . . ?
 H9A C9 H9B 109.5 . . ?
 H9A C9 H9C 109.5 . . ?
 H9B C9 H9C 109.5 . . ?
 C8 C10 H10A 109.5 . . ?
 C8 C10 H10B 109.5 . . ?
 C8 C10 H10C 109.5 . . ?
 H10A C10 H10B 109.5 . . ?
 H10A C10 H10C 109.5 . . ?
 H10B C10 H10C 109.5 . . ?
 C8 C11 H11A 109.5 . . ?
 C8 C11 H11B 109.5 . . ?
 C8 C11 H11C 109.5 . . ?
 H11A C11 H11B 109.5 . . ?
 H11A C11 H11C 109.5 . . ?
 H11B C11 H11C 109.5 . . ?
 C13 C12 N1 119.77(14) . . ?
 C13 C12 C17 121.47(14) . . ?
 C17 C12 N1 118.38(14) . . ?
 C12 C13 C18 121.27(13) . . ?
 C14 C13 C12 118.16(15) . . ?
 C14 C13 C18 120.45(14) . . ?
 Na1 C14 H14 118.6 . . ?
 C13 C14 Na1 86.13(9) . . ?
 C13 C14 H14 119.4 . . ?
 C15 C14 Na1 66.28(9) . . ?
 C15 C14 C13 121.15(15) . . ?
 C15 C14 H14 119.4 . . ?
 Na1 C15 H15 110.1 . . ?
 C14 C15 Na1 85.85(10) . . ?
 C14 C15 H15 120.0 . . ?
 C16 C15 Na1 74.22(9) . . ?
 C16 C15 C14 119.98(14) . . ?
 C16 C15 H15 120.0 . . ?
 Na1 C16 H16 109.8 . . ?
 C15 C16 Na1 76.19(9) . . ?
 C15 C16 H16 119.3 . . ?
 C15 C16 C17 121.39(15) . . ?
 C17 C16 Na1 84.66(9) . . ?
 C17 C16 H16 119.3 . . ?
 C12 C17 Na1 85.96(9) . . ?
 C12 C17 C23 121.70(14) . . ?
 C12 C17 C23A 115.3(9) . . ?
 C16 C17 Na1 66.86(9) . . ?
 C16 C17 C12 117.83(15) . . ?
 C16 C17 C23 120.46(15) . . ?
 C16 C17 C23A 124.5(9) . . ?
 C23 C17 Na1 115.51(11) . . ?
 C23A C17 Na1 132.2(10) . . ?
 C13 C18 H18 106.5 . . ?
 C13 C18 C19 111.88(13) . . ?
 C13 C18 C21 112.94(13) . . ?
 C19 C18 H18 106.5 . . ?
 C19 C18 C21 112.02(14) . . ?
 C21 C18 H18 106.5 . . ?
 C18 C19 H19A 108.8 . . ?
 C18 C19 H19B 108.8 . . ?
 H19A C19 H19B 107.7 . . ?
 C20 C19 C18 113.59(15) . . ?
 C20 C19 H19A 108.8 . . ?
 C20 C19 H19B 108.8 . . ?
 C19 C20 H20A 109.5 . . ?
 C19 C20 H20B 109.5 . . ?
 C19 C20 H20C 109.5 . . ?
 H20A C20 H20B 109.5 . . ?
 H20A C20 H20C 109.5 . . ?
 H20B C20 H20C 109.5 . . ?
 C18 C21 H21A 108.3 . . ?
 C18 C21 H21B 108.3 . . ?
 H21A C21 H21B 107.4 . . ?
 C22 C21 C18 116.12(14) . . ?
 C22 C21 H21A 108.3 . . ?
 C22 C21 H21B 108.3 . . ?
 C21 C22 H22A 109.5 . . ?
 C21 C22 H22B 109.5 . . ?
 C21 C22 H22C 109.5 . . ?
 H22A C22 H22B 109.5 . . ?
 H22A C22 H22C 109.5 . . ?
 H22B C22 H22C 109.5 . . ?
 C29 C28 N2 119.94(14) . . ?
 C29 C28 C33 121.32(14) . . ?
 C33 C28 N2 118.48(14) . . ?
 C28 C29 C34 121.17(13) . . ?
 C30 C29 C28 118.16(15) . . ?
 C30 C29 C34 120.54(14) . . ?
 Na4 C30 H30 117.4 . . ?
 C29 C30 Na4 86.43(9) . . ?
 C29 C30 H30 119.4 . . ?
 C31 C30 Na4 67.11(9) . . ?
 C31 C30 C29 121.16(15) . . ?
 C31 C30 H30 119.4 . . ?
 Na4 C31 H31 109.8 . . ?
 C30 C31 Na4 85.32(10) . . ?
 C30 C31 H31 120.0 . . ?
 C30 C31 C32 119.96(15) . . ?
 C32 C31 Na4 75.10(10) . . ?
 C32 C31 H31 120.0 . . ?
 Na4 C32 H32 109.8 . . ?
 C31 C32 Na4 75.72(10) . . ?
 C31 C32 H32 119.4 . . ?
 C31 C32 C33 121.28(15) . . ?
 C33 C32 Na4 85.06(9) . . ?
 C33 C32 H32 119.4 . . ?
 C28 C33 Na4 85.61(9) . . ?
 C28 C33 C39 120.59(15) . . ?
 C28 C33 C39A 129.1(9) . . ?
 C32 C33 Na4 67.00(9) . . ?
 C32 C33 C28 118.11(15) . . ?
 C32 C33 C39 121.29(16) . . ?
 C32 C33 C39A 111.9(10) . . ?
 C39 C33 Na4 117.90(12) . . ?
 C39A C33 Na4 106.3(11) . . ?
 C29 C34 H34 106.5 . . ?
 C29 C34 C35 113.01(13) . . ?
 C29 C34 C37 111.62(13) . . ?
 C35 C34 H34 106.5 . . ?
 C35 C34 C37 112.18(13) . . ?
 C37 C34 H34 106.5 . . ?
 C34 C35 H35A 108.3 . . ?
 C34 C35 H35B 108.3 . . ?
 H35A C35 H35B 107.4 . . ?
 C36 C35 C34 115.90(13) . . ?
 C36 C35 H35A 108.3 . . ?
 C36 C35 H35B 108.3 . . ?
 C35 C36 H36A 109.5 . . ?
 C35 C36 H36B 109.5 . . ?
 C35 C36 H36C 109.5 . . ?
 H36A C36 H36B 109.5 . . ?
 H36A C36 H36C 109.5 . . ?
 H36B C36 H36C 109.5 . . ?
 C34 C37 H37A 109.0 . . ?
 C34 C37 H37B 109.0 . . ?
 H37A C37 H37B 107.8 . . ?
 C38 C37 C34 113.11(14) . . ?
 C38 C37 H37A 109.0 . . ?
 C38 C37 H37B 109.0 . . ?
 C37 C38 H38A 109.5 . . ?
 C37 C38 H38B 109.5 . . ?
 C37 C38 H38C 109.5 . . ?
 H38A C38 H38B 109.5 . . ?
 H38A C38 H38C 109.5 . . ?
 H38B C38 H38C 109.5 . . ?
 H43A C43 H43B 109.5 . . ?
 H43A C43 H43C 109.5 . . ?
 H43B C43 H43C 109.5 . . ?
 H43D C43 H43E 109.5 . . ?
 H43D C43 H43F 109.5 . . ?
 H43E C43 H43F 109.5 . . ?
 C42 C43 H43A 109.5 . . ?
 C42 C43 H43B 109.5 . . ?
 C42 C43 H43C 109.5 . . ?
 C42A C43 H43D 109.5 . . ?
 C42A C43 H43E 109.5 . . ?
 C42A C43 H43F 109.5 . . ?
 Si1 C44 H44A 109.5 . . ?
 Si1 C44 H44B 109.5 . . ?
 Si1 C44 H44C 109.5 . . ?
 H44A C44 H44B 109.5 . . ?
 H44A C44 H44C 109.5 . . ?
 H44B C44 H44C 109.5 . . ?
 Si1 C45 H45A 109.5 . . ?
 Si1 C45 H45B 109.5 . . ?
 Si1 C45 H45C 109.5 . . ?
 H45A C45 H45B 109.5 . . ?
 H45A C45 H45C 109.5 . . ?
 H45B C45 H45C 109.5 . . ?
 Si1 C46 H46A 109.5 . . ?
 Si1 C46 H46B 109.5 . . ?
 Si1 C46 H46C 109.5 . . ?
 H46A C46 H46B 109.5 . . ?
 H46A C46 H46C 109.5 . . ?
 H46B C46 H46C 109.5 . . ?
 Si2 C47 H47A 109.5 . . ?
 Si2 C47 H47B 109.5 . . ?
 Si2 C47 H47C 109.5 . . ?
 H47A C47 H47B 109.5 . . ?
 H47A C47 H47C 109.5 . . ?
 H47B C47 H47C 109.5 . . ?
 Si2 C48 H48A 109.5 . . ?
 Si2 C48 H48B 109.5 . . ?
 Si2 C48 H48C 109.5 . . ?
 H48A C48 H48B 109.5 . . ?
 H48A C48 H48C 109.5 . . ?
 H48B C48 H48C 109.5 . . ?
 Si2 C49 H49A 109.5 . . ?
 Si2 C49 H49B 109.5 . . ?
 Si2 C49 H49C 109.5 . . ?
 H49A C49 H49B 109.5 . . ?
 H49A C49 H49C 109.5 . . ?
 H49B C49 H49C 109.5 . . ?
 Si3 C50 H50A 109.5 . . ?
 Si3 C50 H50B 109.5 . . ?
 Si3 C50 H50C 109.5 . . ?
 H50A C50 H50B 109.5 . . ?
 H50A C50 H50C 109.5 . . ?
 H50B C50 H50C 109.5 . . ?
 Si3 C51 H51A 109.5 . . ?
 Si3 C51 H51B 109.5 . . ?
 Si3 C51 H51C 109.5 . . ?
 H51A C51 H51B 109.5 . . ?
 H51A C51 H51C 109.5 . . ?
 H51B C51 H51C 109.5 . . ?
 Si3 C52 H52A 109.5 . . ?
 Si3 C52 H52B 109.5 . . ?
 Si3 C52 H52C 109.5 . . ?
 H52A C52 H52B 109.5 . . ?
 H52A C52 H52C 109.5 . . ?
 H52B C52 H52C 109.5 . . ?
 Si4 C53 H53A 109.5 . . ?
 Si4 C53 H53B 109.5 . . ?
 Si4 C53 H53C 109.5 . . ?
 H53A C53 H53B 109.5 . . ?
 H53A C53 H53C 109.5 . . ?
 H53B C53 H53C 109.5 . . ?
 Si4 C54 H54A 109.5 . . ?
 Si4 C54 H54B 109.5 . . ?
 Si4 C54 H54C 109.5 . . ?
 H54A C54 H54B 109.5 . . ?
 H54A C54 H54C 109.5 . . ?
 H54B C54 H54C 109.5 . . ?
 Si4 C55 H55A 109.5 . . ?
 Si4 C55 H55B 109.5 . . ?
 Si4 C55 H55C 109.5 . . ?
 H55A C55 H55B 109.5 . . ?
 H55A C55 H55C 109.5 . . ?
 H55B C55 H55C 109.5 . . ?
 Si5 C56 H56A 109.5 . . ?
 Si5 C56 H56B 109.5 . . ?
 Si5 C56 H56C 109.5 . . ?
 H56A C56 H56B 109.5 . . ?
 H56A C56 H56C 109.5 . . ?
 H56B C56 H56C 109.5 . . ?
 Si5 C57 H57A 109.5 . . ?
 Si5 C57 H57B 109.5 . . ?
 Si5 C57 H57C 109.5 . . ?
 H57A C57 H57B 109.5 . . ?
 H57A C57 H57C 109.5 . . ?
 H57B C57 H57C 109.5 . . ?
 Si5 C58 H58A 109.5 . . ?
 Si5 C58 H58B 109.5 . . ?
 Si5 C58 H58C 109.5 . . ?
 H58A C58 H58B 109.5 . . ?
 H58A C58 H58C 109.5 . . ?
 H58B C58 H58C 109.5 . . ?
 Si6 C59 H59A 109.5 . . ?
 Si6 C59 H59B 109.5 . . ?
 Si6 C59 H59C 109.5 . . ?
 H59A C59 H59B 109.5 . . ?
 H59A C59 H59C 109.5 . . ?
 H59B C59 H59C 109.5 . . ?
 Si6 C60 H60A 109.5 . . ?
 Si6 C60 H60B 109.5 . . ?
 Si6 C60 H60C 109.5 . . ?
 H60A C60 H60B 109.5 . . ?
 H60A C60 H60C 109.5 . . ?
 H60B C60 H60C 109.5 . . ?
 Si6 C61 H61A 109.5 . . ?
 Si6 C61 H61B 109.5 . . ?
 Si6 C61 H61C 109.5 . . ?
 H61A C61 H61B 109.5 . . ?
 H61A C61 H61C 109.5 . . ?
 H61B C61 H61C 109.5 . . ?
 C17 C23 H23 107.0 . . ?
 C17 C23 C24 111.62(14) . . ?
 C17 C23 C26 114.53(14) . . ?
 C24 C23 H23 107.0 . . ?
 C26 C23 H23 107.0 . . ?
 C26 C23 C24 109.20(16) . . ?
 C23 C24 H24A 108.8 . . ?
 C23 C24 H24B 108.8 . . ?
 H24A C24 H24B 107.7 . . ?
 C25 C24 C23 113.60(16) . . ?
 C25 C24 H24A 108.8 . . ?
 C25 C24 H24B 108.8 . . ?
 C24 C25 H25A 109.5 . . ?
 C24 C25 H25B 109.5 . . ?
 C24 C25 H25C 109.5 . . ?
 H25A C25 H25B 109.5 . . ?
 H25A C25 H25C 109.5 . . ?
 H25B C25 H25C 109.5 . . ?
 C23 C26 H26A 108.6 . . ?
 C23 C26 H26B 108.6 . . ?
 H26A C26 H26B 107.6 . . ?
 C27 C26 C23 114.48(16) . . ?
 C27 C26 H26A 108.6 . . ?
 C27 C26 H26B 108.6 . . ?
 C26 C27 H27A 109.5 . . ?
 C26 C27 H27B 109.5 . . ?
 C26 C27 H27C 109.5 . . ?
 H27A C27 H27B 109.5 . . ?
 H27A C27 H27C 109.5 . . ?
 H27B C27 H27C 109.5 . . ?
 C33 C39 H39 106.5 . . ?
 C33 C39 C40 114.06(16) . . ?
 C33 C39 C42 109.97(18) . . ?
 C40 C39 H39 106.5 . . ?
 C42 C39 H39 106.5 . . ?
 C42 C39 C40 112.86(19) . . ?
 C39 C40 H40A 107.8 . . ?
 C39 C40 H40B 107.8 . . ?
 H40A C40 H40B 107.1 . . ?
 C41 C40 C39 118.00(19) . . ?
 C41 C40 H40A 107.8 . . ?
 C41 C40 H40B 107.8 . . ?
 C40 C41 H41A 109.5 . . ?
 C40 C41 H41B 109.5 . . ?
 C40 C41 H41C 109.5 . . ?
 H41A C41 H41B 109.5 . . ?
 H41A C41 H41C 109.5 . . ?
 H41B C41 H41C 109.5 . . ?
 C43 C42 C39 112.9(2) . . ?
 C43 C42 H42A 109.0 . . ?
 C43 C42 H42B 109.0 . . ?
 C39 C42 H42A 109.0 . . ?
 C39 C42 H42B 109.0 . . ?
 H42A C42 H42B 107.8 . . ?
 C17 C23A H23A 110.9 . . ?
 C17 C23A C24A 94.0(16) . . ?
 C17 C23A C26A 116.0(17) . . ?
 C24A C23A H23A 110.9 . . ?
 C24A C23A C26A 113.2(13) . . ?
 C26A C23A H23A 110.9 . . ?
 C23A C24A H24C 108.3 . . ?
 C23A C24A H24D 108.3 . . ?
 C23A C24A C25A 115.8(15) . . ?
 H24C C24A H24D 107.4 . . ?
 C25A C24A H24C 108.3 . . ?
 C25A C24A H24D 108.3 . . ?
 C24A C25A H25D 109.5 . . ?
 C24A C25A H25E 109.5 . . ?
 C24A C25A H25F 109.5 . . ?
 H25D C25A H25E 109.5 . . ?
 H25D C25A H25F 109.5 . . ?
 H25E C25A H25F 109.5 . . ?
 C23A C26A H26C 108.1 . . ?
 C23A C26A H26D 108.1 . . ?
 H26C C26A H26D 107.3 . . ?
 C27A C26A C23A 116.8(13) . . ?
 C27A C26A H26C 108.1 . . ?
 C27A C26A H26D 108.1 . . ?
 C26A C27A H27D 109.5 . . ?
 C26A C27A H27E 109.5 . . ?
 C26A C27A H27F 109.5 . . ?
 H27D C27A H27E 109.5 . . ?
 H27D C27A H27F 109.5 . . ?
 H27E C27A H27F 109.5 . . ?
 C33 C39A H39A 101.5 . . ?
 C33 C39A C40A 119.2(13) . . ?
 C33 C39A C42A 118.8(13) . . ?
 C40A C39A H39A 101.5 . . ?
 C42A C39A H39A 101.5 . . ?
 C42A C39A C40A 110.4(13) . . ?
 C39A C40A H40C 108.9 . . ?
 C39A C40A H40D 108.9 . . ?
 H40C C40A H40D 107.8 . . ?
 C41A C40A C39A 113.2(13) . . ?
 C41A C40A H40C 108.9 . . ?
 C41A C40A H40D 108.9 . . ?
 C40A C41A H41D 109.5 . . ?
 C40A C41A H41E 109.5 . . ?
 C40A C41A H41F 109.5 . . ?
 H41D C41A H41E 109.5 . . ?
 H41D C41A H41F 109.5 . . ?
 H41E C41A H41F 109.5 . . ?
 C43 C42A C39A 110.9(12) . . ?
 C43 C42A H42C 109.5 . . ?
 C43 C42A H42D 109.5 . . ?
 C39A C42A H42C 109.5 . . ?
 C39A C42A H42D 109.5 . . ?
 H42C C42A H42D 108.1 . . ?

loop_
  _geom_torsion_atom_site_label_1
  _geom_torsion_atom_site_label_2
  _geom_torsion_atom_site_label_3
  _geom_torsion_atom_site_label_4
  _geom_torsion
  _geom_torsion_site_symmetry_1
  _geom_torsion_site_symmetry_2
  _geom_torsion_site_symmetry_3
  _geom_torsion_site_symmetry_4
  _geom_torsion_publ_flag
 Mg1 O1 N3 Na2 -171.50(6) . . . . ?
 Mg1 O1 N3 N4 0.48(17) . . . . ?
 Mg1 O2 N4 Na3 -175.75(6) . . . . ?
 Mg1 O2 N4 N3 -0.47(17) . . . . ?
 Mg1 N1 C1 C2 10.1(2) . . . . ?
 Mg1 N1 C1 C4 -165.39(12) . . . . ?
 Mg1 N1 C12 C13 77.54(15) . . . . ?
 Mg1 N1 C12 C17 -95.49(14) . . . . ?
 Mg1 N2 C3 C2 7.9(2) . . . . ?
 Mg1 N2 C3 C8 -168.64(12) . . . . ?
 Mg1 N2 C28 C29 80.10(15) . . . . ?
 Mg1 N2 C28 C33 -94.07(14) . . . . ?
 Na1 O1 N3 Na2 26.06(11) . . . . ?
 Na1 O1 N3 N4 -161.96(12) . . . . ?
 Na1 C14 C15 C16 -69.10(14) . . . . ?
 Na1 C15 C16 C17 -74.80(14) . . . . ?
 Na1 C16 C17 C12 -71.80(13) . . . . ?
 Na1 C16 C17 C23 106.98(14) . . . . ?
 Na1 C16 C17 C23A 126.3(12) . . . . ?
 Na1 C17 C23 C24 -21.37(18) . . . . ?
 Na1 C17 C23 C26 103.37(15) . . . . ?
 Na1 C17 C23A C24A -3.8(19) . . . . ?
 Na1 C17 C23A C26A 114.4(15) . . . . ?
 Na2 N3 N4 Na3 -11.78(15) . . . . ?
 Na2 N3 N4 O2 172.39(9) . . . . ?
 Na4 O2 N4 Na3 21.41(12) . . . . ?
 Na4 O2 N4 N3 -163.31(12) . . . . ?
 Na4 C30 C31 C32 -69.82(14) . . . . ?
 Na4 C31 C32 C33 -75.02(15) . . . . ?
 Na4 C32 C33 C28 -71.27(14) . . . . ?
 Na4 C32 C33 C39 109.68(15) . . . . ?
 Na4 C32 C33 C39A 99.1(10) . . . . ?
 Na4 C33 C39 C40 120.81(16) . . . . ?
 Na4 C33 C39 C42 -7.1(2) . . . . ?
 Na4 C33 C39A C40A 105.1(18) . . . . ?
 Na4 C33 C39A C42A -35(2) . . . . ?
 O1 N3 N4 Na3 175.83(9) . . . . ?
 O1 N3 N4 O2 0.0(2) . . . . ?
 N1 C1 C2 C3 -6.2(3) . . . . ?
 N1 C1 C4 C5 108.30(18) . . . . ?
 N1 C1 C4 C6 -132.92(17) . . . . ?
 N1 C1 C4 C7 -9.9(2) . . . . ?
 N1 C12 C13 C14 -173.23(13) . . . . ?
 N1 C12 C13 C18 10.7(2) . . . . ?
 N1 C12 C17 Na1 113.18(12) . . . . ?
 N1 C12 C17 C16 174.31(13) . . . . ?
 N1 C12 C17 C23 -4.5(2) . . . . ?
 N1 C12 C17 C23A -22.2(10) . . . . ?
 N2 C3 C8 C9 -3.6(2) . . . . ?
 N2 C3 C8 C10 114.48(18) . . . . ?
 N2 C3 C8 C11 -126.08(17) . . . . ?
 N2 C28 C29 C30 -174.02(13) . . . . ?
 N2 C28 C29 C34 10.1(2) . . . . ?
 N2 C28 C33 Na4 114.18(12) . . . . ?
 N2 C28 C33 C32 175.14(14) . . . . ?
 N2 C28 C33 C39 -5.8(2) . . . . ?
 N2 C28 C33 C39A 6.6(13) . . . . ?
 C1 N1 C12 C13 -109.51(18) . . . . ?
 C1 N1 C12 C17 77.5(2) . . . . ?
 C1 C2 C3 N2 -4.0(3) . . . . ?
 C1 C2 C3 C8 172.95(18) . . . . ?
 C2 C1 C4 C5 -67.51(18) . . . . ?
 C2 C1 C4 C6 51.27(19) . . . . ?
 C2 C1 C4 C7 174.32(15) . . . . ?
 C2 C3 C8 C9 179.52(15) . . . . ?
 C2 C3 C8 C10 -62.35(18) . . . . ?
 C2 C3 C8 C11 57.08(18) . . . . ?
 C3 N2 C28 C29 -110.16(18) . . . . ?
 C3 N2 C28 C33 75.7(2) . . . . ?
 C4 C1 C2 C3 169.81(18) . . . . ?
 C12 N1 C1 C2 -162.05(15) . . . . ?
 C12 N1 C1 C4 22.5(2) . . . . ?
 C12 C13 C14 Na1 58.76(13) . . . . ?
 C12 C13 C14 C15 -0.4(2) . . . . ?
 C12 C13 C18 C19 134.75(16) . . . . ?
 C12 C13 C18 C21 -97.75(17) . . . . ?
 C12 C17 C23 C24 80.3(2) . . . . ?
 C12 C17 C23 C26 -154.92(15) . . . . ?
 C12 C17 C23A C24A 105.0(13) . . . . ?
 C12 C17 C23A C26A -136.7(12) . . . . ?
 C13 C12 C17 Na1 -59.73(14) . . . . ?
 C13 C12 C17 C16 1.4(2) . . . . ?
 C13 C12 C17 C23 -177.37(15) . . . . ?
 C13 C12 C17 C23A 164.9(10) . . . . ?
 C13 C14 C15 Na1 69.41(15) . . . . ?
 C13 C14 C15 C16 0.3(2) . . . . ?
 C13 C18 C19 C20 -170.48(16) . . . . ?
 C13 C18 C21 C22 -66.33(19) . . . . ?
 C14 C13 C18 C19 -41.3(2) . . . . ?
 C14 C13 C18 C21 86.22(18) . . . . ?
 C14 C15 C16 Na1 75.53(14) . . . . ?
 C14 C15 C16 C17 0.7(2) . . . . ?
 C15 C16 C17 Na1 70.25(14) . . . . ?
 C15 C16 C17 C12 -1.6(2) . . . . ?
 C15 C16 C17 C23 177.23(15) . . . . ?
 C15 C16 C17 C23A -163.4(12) . . . . ?
 C16 C17 C23 C24 -98.39(18) . . . . ?
 C16 C17 C23 C26 26.3(2) . . . . ?
 C16 C17 C23A C24A -92.7(15) . . . . ?
 C16 C17 C23A C26A 26(2) . . . . ?
 C17 C12 C13 C14 -0.4(2) . . . . ?
 C17 C12 C13 C18 -176.54(14) . . . . ?
 C17 C23 C24 C25 -157.89(19) . . . . ?
 C17 C23 C26 C27 62.3(2) . . . . ?
 C17 C23A C24A C25A -162(3) . . . . ?
 C17 C23A C26A C27A -84(3) . . . . ?
 C18 C13 C14 Na1 -125.09(13) . . . . ?
 C18 C13 C14 C15 175.70(14) . . . . ?
 C19 C18 C21 C22 61.1(2) . . . . ?
 C21 C18 C19 C20 61.5(2) . . . . ?
 C28 N2 C3 C2 -160.62(15) . . . . ?
 C28 N2 C3 C8 22.8(2) . . . . ?
 C28 C29 C30 Na4 59.60(13) . . . . ?
 C28 C29 C30 C31 -0.8(2) . . . . ?
 C28 C29 C34 C35 -95.34(17) . . . . ?
 C28 C29 C34 C37 137.12(15) . . . . ?
 C28 C33 C39 C40 -136.93(18) . . . . ?
 C28 C33 C39 C42 95.1(2) . . . . ?
 C28 C33 C39A C40A -157.1(14) . . . . ?
 C28 C33 C39A C42A 63(3) . . . . ?
 C29 C28 C33 Na4 -59.91(14) . . . . ?
 C29 C28 C33 C32 1.1(2) . . . . ?
 C29 C28 C33 C39 -179.89(16) . . . . ?
 C29 C28 C33 C39A -167.4(13) . . . . ?
 C29 C30 C31 Na4 70.46(15) . . . . ?
 C29 C30 C31 C32 0.6(2) . . . . ?
 C29 C34 C35 C36 -63.03(19) . . . . ?
 C29 C34 C37 C38 -166.07(15) . . . . ?
 C30 C29 C34 C35 88.93(17) . . . . ?
 C30 C29 C34 C37 -38.6(2) . . . . ?
 C30 C31 C32 Na4 75.48(15) . . . . ?
 C30 C31 C32 C33 0.5(3) . . . . ?
 C31 C32 C33 Na4 69.99(15) . . . . ?
 C31 C32 C33 C28 -1.3(2) . . . . ?
 C31 C32 C33 C39 179.67(16) . . . . ?
 C31 C32 C33 C39A 169.1(10) . . . . ?
 C32 C33 C39 C40 42.1(3) . . . . ?
 C32 C33 C39 C42 -85.9(2) . . . . ?
 C32 C33 C39A C40A 34(2) . . . . ?
 C32 C33 C39A C42A -106(2) . . . . ?
 C33 C28 C29 C30 0.0(2) . . . . ?
 C33 C28 C29 C34 -175.85(14) . . . . ?
 C33 C39 C40 C41 -90.6(2) . . . . ?
 C33 C39 C42 C43 -164.5(2) . . . . ?
 C33 C39A C40A C41A 53(3) . . . . ?
 C33 C39A C42A C43 -162(2) . . . . ?
 C34 C29 C30 Na4 -124.54(13) . . . . ?
 C34 C29 C30 C31 175.01(15) . . . . ?
 C35 C34 C37 C38 65.94(19) . . . . ?
 C37 C34 C35 C36 64.22(19) . . . . ?
 C44 Si1 N5 Si2 -177.87(10) . . . . ?
 C44 Si1 N5 Na1 58.12(9) . . . . ?
 C44 Si1 N5 Na2 -36.65(9) . . . . ?
 C45 Si1 N5 Si2 64.36(13) . . . . ?
 C45 Si1 N5 Na1 -59.65(9) . . . . ?
 C45 Si1 N5 Na2 -154.42(8) . . . . ?
 C46 Si1 N5 Si2 -58.21(13) . . . . ?
 C46 Si1 N5 Na1 177.78(7) . . . . ?
 C46 Si1 N5 Na2 83.01(9) . . . . ?
 C47 Si2 N5 Si1 -55.14(13) . . . . ?
 C47 Si2 N5 Na1 70.04(9) . . . . ?
 C47 Si2 N5 Na2 165.48(8) . . . . ?
 C48 Si2 N5 Si1 67.92(13) . . . . ?
 C48 Si2 N5 Na1 -166.90(8) . . . . ?
 C48 Si2 N5 Na2 -71.47(10) . . . . ?
 C49 Si2 N5 Si1 -171.76(11) . . . . ?
 C49 Si2 N5 Na1 -46.58(9) . . . . ?
 C49 Si2 N5 Na2 48.86(10) . . . . ?
 C50 Si3 N6 Si4 39.33(13) . . . . ?
 C50 Si3 N6 Na2 -93.02(10) . . . . ?
 C50 Si3 N6 Na3 162.42(9) . . . . ?
 C51 Si3 N6 Si4 -81.35(13) . . . . ?
 C51 Si3 N6 Na2 146.30(10) . . . . ?
 C51 Si3 N6 Na3 41.75(12) . . . . ?
 C52 Si3 N6 Si4 159.27(12) . . . . ?
 C52 Si3 N6 Na2 26.93(11) . . . . ?
 C52 Si3 N6 Na3 -77.63(11) . . . . ?
 C53 Si4 N6 Si3 164.47(13) . . . . ?
 C53 Si4 N6 Na2 -67.04(13) . . . . ?
 C53 Si4 N6 Na3 35.78(13) . . . . ?
 C54 Si4 N6 Si3 -76.38(12) . . . . ?
 C54 Si4 N6 Na2 52.11(11) . . . . ?
 C54 Si4 N6 Na3 154.93(8) . . . . ?
 C55 Si4 N6 Si3 46.82(13) . . . . ?
 C55 Si4 N6 Na2 175.31(10) . . . . ?
 C55 Si4 N6 Na3 -81.87(10) . . . . ?
 C56 Si5 N7 Si6 65.38(13) . . . . ?
 C56 Si5 N7 Na3 -71.59(10) . . . . ?
 C56 Si5 N7 Na4 -168.75(8) . . . . ?
 C57 Si5 N7 Si6 -58.04(13) . . . . ?
 C57 Si5 N7 Na3 164.98(8) . . . . ?
 C57 Si5 N7 Na4 67.83(10) . . . . ?
 C58 Si5 N7 Si6 -173.92(11) . . . . ?
 C58 Si5 N7 Na3 49.10(10) . . . . ?
 C58 Si5 N7 Na4 -48.05(10) . . . . ?
 C59 Si6 N7 Si5 -178.57(10) . . . . ?
 C59 Si6 N7 Na3 -41.09(9) . . . . ?
 C59 Si6 N7 Na4 54.63(9) . . . . ?
 C60 Si6 N7 Si5 -58.19(13) . . . . ?
 C60 Si6 N7 Na3 79.28(9) . . . . ?
 C60 Si6 N7 Na4 175.01(7) . . . . ?
 C61 Si6 N7 Si5 64.69(13) . . . . ?
 C61 Si6 N7 Na3 -157.84(8) . . . . ?
 C61 Si6 N7 Na4 -62.11(9) . . . . ?
 C24 C23 C26 C27 -171.71(16) . . . . ?
 C26 C23 C24 C25 74.5(2) . . . . ?
 C40 C39 C42 C43 66.9(3) . . . . ?
 C42 C39 C40 C41 35.9(3) . . . . ?
 C24A C23A C26A C27A 23(3) . . . . ?
 C26A C23A C24A C25A 77(3) . . . . ?
 C40A C39A C42A C43 55(3) . . . . ?
 C42A C39A C40A C41A -164(2) . . . . ?

_shelx_res_file
;
TITL hasj230109a.res in P2(1)/c
    hasj230109a.res
    created by SHELXL-2019/2 at 15:34:36 on 30-Jan-2023
REM Old TITL hasj230109a in P2(1)/c
REM SHELXT solution in P2(1)/c: R1 0.114, Rweak 0.005, Alpha 0.030
REM <I/s> 0.686 for 309 systematic absences, Orientation as input
REM Formula found by SHELXT: C44 N7 O2 Na4 Mg1
CELL 1.54184 12.327312 28.236024 22.090762 90 97.3103 90
ZERR 4 0.00012 0.000259 0.000178 0 0.0009 0
LATT 1
SYMM -X,0.5+Y,0.5-Z
SFAC C H Mg N Na O Si
UNIT 244 492 4 28 16 8 24
SIMU 0.02 0.04 4 C43 C39 > C42 C39A > C42A
SIMU 0.02 0.04 4 C23 > C27 C23A > C27A
RIGU 0.003 0.003 C17 C23 C23A > C27A
SIMU 0.01 0.02 2 C24 C24A
SADI C39A C40A C40 C39 C42A C39A C42 C39 C24 C23 C24A C23A C26A C23A C26 C23
SADI C41A C39A C39A C43 C41 C39 C39 C43 C25 C23 C23 C27 C27A C23A C23A C25A
SADI C23A C17 C23 C17 C39A C33 C39 C33
SADI C27A C26A C27 C26 C25 C24 C25A C24A C41A C40A C41 C40 C43 C42 C43 C42A
SADI C40 C42 C40A C42A C24A C26A C26 C24

L.S. 10
PLAN  37
SIZE 0.115 0.18 0.2
TEMP -173.14(10)
CONF
FREE Si6 Na4
FREE Si6 Na3
FREE Mg1 Na1
FREE Si3 Na2
FREE Si3 Na3
FREE Na4 N4
FREE Na3 Na2
FREE Na3 Na4
FREE Si2 Na1
FREE Si2 Na2
FREE Na2 Na1
FREE Si5 Na3
FREE Si5 Na4
FREE Na1 N3
FREE Si1 Na1
FREE Si1 Na2
FREE Si4 Na2
FREE Si4 Na3
MORE -1
BOND $H
fmap 2
acta
REM <olex2.extras>
REM <HklSrc "%.\\hasj230109a.hkl">
REM </olex2.extras>

WGHT    0.051600    2.857200
FVAR       0.20655   0.90303   0.93300
SI1   7   -0.127119    0.720541    0.165358    11.00000    0.02027    0.02466 =
         0.01983    0.00240    0.00185    0.00260
SI2   7   -0.006059    0.753084    0.061695    11.00000    0.02145    0.02184 =
         0.02184    0.00434    0.00312    0.00340
SI3   7    0.189305    0.844682    0.302469    11.00000    0.03063    0.02062 =
         0.02822    0.00227    0.00583    0.00510
SI4   7    0.336972    0.838093    0.207394    11.00000    0.02700    0.02433 =
         0.02555    0.00042    0.00325   -0.00222
SI5   7    0.520438    0.750712    0.450544    11.00000    0.02258    0.02804 =
         0.02193   -0.00485    0.00445   -0.00597
SI6   7    0.640500    0.715885    0.348259    11.00000    0.01950    0.02497 =
         0.02016   -0.00155    0.00121   -0.00154
MG1   3    0.249093    0.580587    0.254722    11.00000    0.02286    0.01405 =
         0.01429   -0.00001   -0.00175    0.00095
NA1   5    0.075865    0.657321    0.129320    11.00000    0.03686    0.02196 =
         0.02057   -0.00178   -0.00499    0.00795
NA2   5    0.128833    0.756545    0.208025    11.00000    0.02351    0.01846 =
         0.02739   -0.00068   -0.00330    0.00067
NA3   5    0.382632    0.754701    0.307138    11.00000    0.02372    0.01937 =
         0.02767    0.00052   -0.00344   -0.00055
NA4   5    0.438739    0.652176    0.381398    11.00000    0.03442    0.02536 =
         0.02082    0.00285   -0.00570   -0.00758
O1    6    0.173894    0.636450    0.215966    11.00000    0.02472    0.01496 =
         0.01931   -0.00045   -0.00214   -0.00027
O2    6    0.334648    0.633685    0.294929    11.00000    0.02454    0.01604 =
         0.01976    0.00120   -0.00182    0.00110
N1    4    0.213790    0.531261    0.186064    11.00000    0.02402    0.01702 =
         0.01365   -0.00034   -0.00242    0.00087
N2    4    0.272433    0.530675    0.322754    11.00000    0.02272    0.01662 =
         0.01433    0.00020   -0.00291    0.00153
N3    4    0.216304    0.678967    0.236026    11.00000    0.02357    0.01714 =
         0.02054   -0.00049    0.00177   -0.00011
N4    4    0.298425    0.677577    0.276360    11.00000    0.02365    0.01723 =
         0.02018    0.00098    0.00117    0.00073
N5    4   -0.013425    0.729767    0.131338    11.00000    0.02110    0.02192 =
         0.02049    0.00169    0.00099    0.00213
N6    4    0.258387    0.812290    0.255447    11.00000    0.02306    0.01681 =
         0.02517    0.00004    0.00034   -0.00052
N7    4    0.526410    0.725453    0.381813    11.00000    0.02080    0.02358 =
         0.02039   -0.00133    0.00085   -0.00214
C1    1    0.220763    0.484541    0.194994    11.00000    0.02241    0.01747 =
         0.01897   -0.00298   -0.00328    0.00157
C2    1    0.236636    0.464987    0.254163    11.00000    0.03155    0.01434 =
         0.01915    0.00060   -0.00355    0.00090
AFIX  43
H2    2    0.232471    0.431391    0.254141    11.00000   -1.20000
AFIX   0
C3    1    0.257311    0.484257    0.313324    11.00000    0.02183    0.01817 =
         0.01753    0.00185   -0.00194    0.00195
C4    1    0.220988    0.446086    0.143729    11.00000    0.03291    0.01803 =
         0.01850   -0.00396   -0.00328    0.00299
C5    1    0.338450    0.426883    0.149644    11.00000    0.03852    0.03752 =
         0.02925   -0.01048   -0.00290    0.01158
AFIX 137
H5A   2    0.388926    0.452754    0.143532    11.00000   -1.50000
H5B   2    0.343522    0.402340    0.118762    11.00000   -1.50000
H5C   2    0.357841    0.413304    0.190411    11.00000   -1.50000
AFIX   0
C6    1    0.142340    0.405215    0.152012    11.00000    0.04934    0.02139 =
         0.02779   -0.00649    0.00075   -0.00563
AFIX 137
H6A   2    0.166766    0.388621    0.190289    11.00000   -1.50000
H6B   2    0.141401    0.383088    0.117771    11.00000   -1.50000
H6C   2    0.068581    0.417809    0.153269    11.00000   -1.50000
AFIX   0
C7    1    0.193383    0.462931    0.077347    11.00000    0.04542    0.02164 =
         0.01784   -0.00518   -0.00430    0.00459
AFIX 137
H7A   2    0.117961    0.474645    0.070915    11.00000   -1.50000
H7B   2    0.201144    0.436430    0.049577    11.00000   -1.50000
H7C   2    0.243455    0.488454    0.069251    11.00000   -1.50000
AFIX   0
C8    1    0.253892    0.445893    0.364416    11.00000    0.03038    0.01867 =
         0.01825    0.00313   -0.00269   -0.00069
C9    1    0.276248    0.462754    0.431082    11.00000    0.04209    0.02096 =
         0.01752    0.00556   -0.00153   -0.00122
AFIX 137
H9A   2    0.351810    0.474073    0.439533    11.00000   -1.50000
H9B   2    0.265240    0.436362    0.458459    11.00000   -1.50000
H9C   2    0.225931    0.488564    0.437709    11.00000   -1.50000
AFIX   0
C10   1    0.136678    0.425953    0.356404    11.00000    0.03632    0.03511 =
         0.02778    0.00971   -0.00340   -0.00842
AFIX 137
H10A  2    0.084639    0.451744    0.359899    11.00000   -1.50000
H10B  2    0.129741    0.402266    0.388109    11.00000   -1.50000
H10C  2    0.121054    0.411159    0.316107    11.00000   -1.50000
AFIX   0
C11   1    0.335809    0.405620    0.358014    11.00000    0.04113    0.01982 =
         0.02600    0.00564   -0.00128    0.00545
AFIX 137
H11A  2    0.319167    0.390871    0.317746    11.00000   -1.50000
H11B  2    0.330198    0.381846    0.389787    11.00000   -1.50000
H11C  2    0.410218    0.418502    0.362434    11.00000   -1.50000
AFIX   0
C12   1    0.168667    0.552983    0.129778    11.00000    0.02650    0.01355 =
         0.01307   -0.00207   -0.00220    0.00049
C13   1    0.238238    0.576643    0.093597    11.00000    0.02634    0.01685 =
         0.01527   -0.00314    0.00058    0.00166
C14   1    0.190315    0.601733    0.042460    11.00000    0.03077    0.02003 =
         0.01668   -0.00012    0.00299   -0.00026
AFIX  43
H14   2    0.235711    0.618068    0.017718    11.00000   -1.20000
AFIX   0
C15   1    0.077262    0.603180    0.027202    11.00000    0.03366    0.02173 =
         0.01594    0.00122   -0.00321    0.00363
AFIX  43
H15   2    0.046141    0.620268   -0.007803    11.00000   -1.20000
AFIX   0
C16   1    0.010075    0.579666    0.063121    11.00000    0.02542    0.02220 =
         0.01973   -0.00111   -0.00491    0.00126
AFIX  43
H16   2   -0.066927    0.580570    0.052037    11.00000   -1.20000
AFIX   0
C17   1    0.053393    0.554600    0.115423    11.00000    0.02536    0.01761 =
         0.01572   -0.00174   -0.00144   -0.00040
C18   1    0.362357    0.572543    0.107143    11.00000    0.02399    0.02228 =
         0.02140   -0.00155    0.00115    0.00227
AFIX  13
H18   2    0.377511    0.543794    0.133289    11.00000   -1.20000
AFIX   0
C19   1    0.415834    0.563706    0.048666    11.00000    0.03000    0.03736 =
         0.02804   -0.01180    0.00634    0.00167
AFIX  23
H19A  2    0.376707    0.537516    0.025423    11.00000   -1.20000
H19B  2    0.407155    0.592458    0.022857    11.00000   -1.20000
AFIX   0
C20   1    0.537064    0.551306    0.061038    11.00000    0.03158    0.05808 =
         0.04568   -0.01669    0.01109    0.00515
AFIX 137
H20A  2    0.564335    0.543381    0.022507    11.00000   -1.50000
H20B  2    0.546975    0.524083    0.088709    11.00000   -1.50000
H20C  2    0.577770    0.578487    0.079847    11.00000   -1.50000
AFIX   0
C21   1    0.415109    0.614757    0.144381    11.00000    0.02407    0.02854 =
         0.01969   -0.00451    0.00159   -0.00025
AFIX  23
H21A  2    0.380329    0.617558    0.182222    11.00000   -1.20000
H21B  2    0.493371    0.607422    0.156575    11.00000   -1.20000
AFIX   0
C22   1    0.407440    0.662256    0.112591    11.00000    0.04187    0.02874 =
         0.03492   -0.00162    0.00031   -0.00571
AFIX 137
H22A  2    0.439060    0.659882    0.074185    11.00000   -1.50000
H22B  2    0.447757    0.685968    0.138937    11.00000   -1.50000
H22C  2    0.330529    0.671719    0.104037    11.00000   -1.50000
AFIX   0
C28   1    0.324887    0.550335    0.378916    11.00000    0.02379    0.01686 =
         0.01308    0.00290   -0.00191    0.00003
C29   1    0.263012    0.576158    0.417197    11.00000    0.02492    0.01790 =
         0.01478    0.00210   -0.00070   -0.00059
C30   1    0.318863    0.598602    0.468674    11.00000    0.03186    0.02250 =
         0.01538   -0.00091    0.00247   -0.00206
AFIX  43
H30   2    0.278769    0.616506    0.494694    11.00000   -1.20000
AFIX   0
C31   1    0.431524    0.595108    0.482226    11.00000    0.03090    0.02805 =
         0.01664    0.00094   -0.00528   -0.00515
AFIX  43
H31   2    0.467899    0.610272    0.517495    11.00000   -1.20000
AFIX   0
C32   1    0.491150    0.569435    0.444219    11.00000    0.02400    0.02735 =
         0.02134    0.00455   -0.00501   -0.00079
AFIX  43
H32   2    0.568251    0.567045    0.454037    11.00000   -1.20000
AFIX   0
C33   1    0.439830    0.546991    0.391682    11.00000    0.02459    0.01967 =
         0.01883    0.00387   -0.00125    0.00110
C34   1    0.138768    0.576961    0.405729    11.00000    0.02307    0.02058 =
         0.01927   -0.00024    0.00222    0.00046
AFIX  13
H34   2    0.116176    0.548396    0.380466    11.00000   -1.20000
AFIX   0
C35   1    0.093271    0.620317    0.368248    11.00000    0.02468    0.02437 =
         0.01836    0.00206    0.00155    0.00217
AFIX  23
H35A  2    0.122812    0.619838    0.328624    11.00000   -1.20000
H35B  2    0.012860    0.616935    0.359560    11.00000   -1.20000
AFIX   0
C36   1    0.118404    0.668232    0.397748    11.00000    0.04700    0.02494 =
         0.02935    0.00098    0.00029    0.00404
AFIX 137
H36A  2    0.082667    0.693126    0.371454    11.00000   -1.50000
H36B  2    0.197654    0.673417    0.403342    11.00000   -1.50000
H36C  2    0.091131    0.669119    0.437511    11.00000   -1.50000
AFIX   0
C37   1    0.087606    0.571601    0.465626    11.00000    0.02850    0.02957 =
         0.02251    0.00459    0.00596    0.00150
AFIX  23
H37A  2    0.126113    0.546002    0.490349    11.00000   -1.20000
H37B  2    0.098655    0.601381    0.489260    11.00000   -1.20000
AFIX   0
C38   1   -0.034033    0.560309    0.455161    11.00000    0.03104    0.04808 =
         0.03772    0.00739    0.01213   -0.00259
AFIX 137
H38A  2   -0.046106    0.531926    0.429660    11.00000   -1.50000
H38B  2   -0.073740    0.587064    0.434578    11.00000   -1.50000
H38C  2   -0.060594    0.554664    0.494504    11.00000   -1.50000
AFIX   0
C43   1    0.587617    0.525904    0.249407    11.00000    0.04686    0.04498 =
         0.03030    0.00174    0.00796    0.01451
PART 1
AFIX 137
H43A  2    0.527564    0.506809    0.228787    21.00000   -1.50000
H43B  2    0.648885    0.505166    0.264504    21.00000   -1.50000
H43C  2    0.611551    0.548835    0.220555    21.00000   -1.50000
AFIX 137
PART 2
H43D  2    0.559259    0.533867    0.207169   -21.00000   -1.50000
H43E  2    0.573061    0.492448    0.257004   -21.00000   -1.50000
H43F  2    0.666644    0.531631    0.256111   -21.00000   -1.50000
AFIX   0
PART 0
C44   1   -0.083544    0.695706    0.244227    11.00000    0.02695    0.03331 =
         0.02277    0.00467    0.00485    0.00515
AFIX 137
H44A  2   -0.034091    0.668852    0.241357    11.00000   -1.50000
H44B  2   -0.148211    0.685068    0.262042    11.00000   -1.50000
H44C  2   -0.045752    0.720329    0.270147    11.00000   -1.50000
AFIX   0
C45   1   -0.224176    0.675732    0.124364    11.00000    0.02846    0.03760 =
         0.03043    0.00195    0.00213   -0.00595
AFIX 137
H45A  2   -0.254673    0.688388    0.084497    11.00000   -1.50000
H45B  2   -0.283622    0.669268    0.148728    11.00000   -1.50000
H45C  2   -0.184528    0.646321    0.118623    11.00000   -1.50000
AFIX   0
C46   1   -0.210010    0.775310    0.174709    11.00000    0.03006    0.03549 =
         0.02945    0.00520    0.00562    0.01154
AFIX 137
H46A  2   -0.164280    0.798849    0.198503    11.00000   -1.50000
H46B  2   -0.272508    0.767241    0.196060    11.00000   -1.50000
H46C  2   -0.236465    0.788399    0.134442    11.00000   -1.50000
AFIX   0
C47   1   -0.092594    0.722340   -0.003227    11.00000    0.03560    0.04128 =
         0.02249   -0.00067   -0.00189    0.00736
AFIX 137
H47A  2   -0.077243    0.688279   -0.001440    11.00000   -1.50000
H47B  2   -0.075362    0.735083   -0.042150    11.00000   -1.50000
H47C  2   -0.170131    0.727687    0.000185    11.00000   -1.50000
AFIX   0
C48   1   -0.043050    0.817630    0.054595    11.00000    0.03424    0.02548 =
         0.04433    0.00980    0.00849    0.00440
AFIX 137
H48A  2   -0.118992    0.821960    0.062262    11.00000   -1.50000
H48B  2   -0.034977    0.828659    0.013343    11.00000   -1.50000
H48C  2    0.005543    0.835910    0.084478    11.00000   -1.50000
AFIX   0
C49   1    0.138647    0.746340    0.043774    11.00000    0.02959    0.03585 =
         0.03771    0.01154    0.01028    0.00482
AFIX 137
H49A  2    0.189255    0.760447    0.076663    11.00000   -1.50000
H49B  2    0.146259    0.762430    0.005234    11.00000   -1.50000
H49C  2    0.155641    0.712636    0.040110    11.00000   -1.50000
AFIX   0
C50   1    0.127053    0.900392    0.267035    11.00000    0.04714    0.03312 =
         0.04509    0.00705    0.01209    0.01635
AFIX 137
H50A  2    0.184891    0.920775    0.254879    11.00000   -1.50000
H50B  2    0.088328    0.917129    0.296703    11.00000   -1.50000
H50C  2    0.075437    0.892359    0.231021    11.00000   -1.50000
AFIX   0
C51   1    0.274223    0.864858    0.374918    11.00000    0.07163    0.05249 =
         0.03060   -0.00908    0.00148    0.01617
AFIX 137
H51A  2    0.305998    0.837222    0.397447    11.00000   -1.50000
H51B  2    0.227813    0.882210    0.400193    11.00000   -1.50000
H51C  2    0.332994    0.885627    0.364769    11.00000   -1.50000
AFIX   0
C52   1    0.074131    0.808909    0.327054    11.00000    0.05210    0.03820 =
         0.07988    0.00829    0.03715    0.00503
AFIX 137
H52A  2    0.019201    0.802959    0.291755    11.00000   -1.50000
H52B  2    0.040539    0.826441    0.358137    11.00000   -1.50000
H52C  2    0.102553    0.778661    0.344097    11.00000   -1.50000
AFIX   0
C53   1    0.430264    0.793205    0.178540    11.00000    0.07121    0.05811 =
         0.07202    0.00942    0.04235    0.01831
AFIX 137
H53A  2    0.486491    0.783834    0.211791    11.00000   -1.50000
H53B  2    0.465255    0.807026    0.145235    11.00000   -1.50000
H53C  2    0.387765    0.765315    0.163528    11.00000   -1.50000
AFIX   0
C54   1    0.260182    0.865590    0.137106    11.00000    0.05077    0.04421 =
         0.02745    0.00625   -0.00305   -0.01200
AFIX 137
H54A  2    0.214556    0.841500    0.114316    11.00000   -1.50000
H54B  2    0.312310    0.878381    0.111341    11.00000   -1.50000
H54C  2    0.213658    0.891219    0.149027    11.00000   -1.50000
AFIX   0
C55   1    0.429643    0.885227    0.245210    11.00000    0.04539    0.05435 =
         0.04069    0.00793   -0.00267   -0.02701
AFIX 137
H55A  2    0.385571    0.911786    0.256934    11.00000   -1.50000
H55B  2    0.478887    0.896376    0.216736    11.00000   -1.50000
H55C  2    0.472799    0.872102    0.281680    11.00000   -1.50000
AFIX   0
C56   1    0.562291    0.814951    0.455076    11.00000    0.03554    0.03088 =
         0.04300   -0.01185    0.01036   -0.00679
AFIX 137
H56A  2    0.639832    0.817659    0.449903    11.00000   -1.50000
H56B  2    0.550577    0.827799    0.494941    11.00000   -1.50000
H56C  2    0.518222    0.832791    0.422739    11.00000   -1.50000
AFIX   0
C57   1    0.603920    0.720011    0.516789    11.00000    0.04179    0.04968 =
         0.02203    0.00050   -0.00204   -0.01155
AFIX 137
H57A  2    0.583799    0.686438    0.516939    11.00000   -1.50000
H57B  2    0.589409    0.734735    0.555121    11.00000   -1.50000
H57C  2    0.681859    0.722934    0.512673    11.00000   -1.50000
AFIX   0
C58   1    0.375754    0.746494    0.468993    11.00000    0.03200    0.04648 =
         0.04223   -0.01633    0.01372   -0.00978
AFIX 137
H58A  2    0.325528    0.759080    0.434826    11.00000   -1.50000
H58B  2    0.368673    0.764927    0.505874    11.00000   -1.50000
H58C  2    0.357768    0.713280    0.475880    11.00000   -1.50000
AFIX   0
C59   1    0.600090    0.688029    0.270868    11.00000    0.02732    0.03425 =
         0.02411   -0.00506    0.00474   -0.00491
AFIX 137
H59A  2    0.551858    0.660950    0.275014    11.00000   -1.50000
H59B  2    0.665826    0.677254    0.254217    11.00000   -1.50000
H59C  2    0.561634    0.711442    0.243249    11.00000   -1.50000
AFIX   0
C60   1    0.720731    0.771040    0.336671    11.00000    0.03143    0.03428 =
         0.03003   -0.00496    0.00838   -0.00981
AFIX 137
H60A  2    0.673505    0.793906    0.312567    11.00000   -1.50000
H60B  2    0.782868    0.763050    0.314989    11.00000   -1.50000
H60C  2    0.747647    0.784920    0.376415    11.00000   -1.50000
AFIX   0
C61   1    0.739231    0.672412    0.390860    11.00000    0.03036    0.04060 =
         0.03153   -0.00014    0.00145    0.00909
AFIX 137
H61A  2    0.767762    0.685680    0.430715    11.00000   -1.50000
H61B  2    0.799936    0.666426    0.367233    11.00000   -1.50000
H61C  2    0.701115    0.642619    0.396691    11.00000   -1.50000
AFIX   0
PART 1
C23   1   -0.022713    0.530733    0.156059    31.00000    0.02085    0.01663 =
         0.01792   -0.00235   -0.00102   -0.00025
AFIX  13
H23   2    0.013885    0.500785    0.171830    31.00000   -1.20000
AFIX   0
C24   1   -0.038138    0.561539    0.212126    31.00000    0.02457    0.02260 =
         0.01982   -0.00508    0.00316   -0.00299
AFIX  23
H24A  2    0.031753    0.577687    0.226358    31.00000   -1.20000
H24B  2   -0.093386    0.586265    0.199575    31.00000   -1.20000
AFIX   0
C25   1   -0.074222    0.533566    0.264950    31.00000    0.04790    0.04298 =
         0.02096   -0.00541    0.00802   -0.01570
AFIX 137
H25A  2   -0.142669    0.516936    0.251098    31.00000   -1.50000
H25B  2   -0.085663    0.555280    0.298162    31.00000   -1.50000
H25C  2   -0.017571    0.510468    0.279612    31.00000   -1.50000
AFIX   0
C26   1   -0.135442    0.516966    0.122868    31.00000    0.02389    0.02604 =
         0.02300   -0.00218   -0.00172   -0.00252
AFIX  23
H26A  2   -0.180223    0.503980    0.153133    31.00000   -1.20000
H26B  2   -0.172296    0.545931    0.105363    31.00000   -1.20000
AFIX   0
C27   1   -0.132147    0.480840    0.072040    31.00000    0.03421    0.02767 =
         0.02302   -0.00349   -0.00505   -0.00600
AFIX 137
H27A  2   -0.091888    0.494065    0.040464    31.00000   -1.50000
H27B  2   -0.206950    0.473168    0.054174    31.00000   -1.50000
H27C  2   -0.095478    0.452016    0.088742    31.00000   -1.50000
AFIX   0
C39   1    0.505629    0.518895    0.349578    21.00000    0.01956    0.01954 =
         0.02398    0.00098   -0.00242    0.00280
AFIX  13
H39   2    0.452884    0.496895    0.325680    21.00000   -1.20000
AFIX   0
C40   1    0.596686    0.487466    0.383751    21.00000    0.02438    0.02680 =
         0.03370    0.00872    0.00197    0.00518
AFIX  23
H40A  2    0.571539    0.476873    0.422356    21.00000   -1.20000
H40B  2    0.603846    0.458835    0.358697    21.00000   -1.20000
AFIX   0
C41   1    0.709911    0.508872    0.399217    21.00000    0.02363    0.05274 =
         0.03094    0.00066   -0.00431    0.00559
AFIX 137
H41A  2    0.738036    0.518487    0.361532    21.00000   -1.50000
H41B  2    0.759134    0.485333    0.420615    21.00000   -1.50000
H41C  2    0.705586    0.536603    0.425480    21.00000   -1.50000
AFIX   0
C42   1    0.548360    0.552285    0.303068    21.00000    0.02599    0.02872 =
         0.02356    0.00589    0.00269    0.00914
AFIX  23
H42A  2    0.489345    0.574501    0.287253    21.00000   -1.20000
H42B  2    0.609649    0.571199    0.323948    21.00000   -1.20000
AFIX   0
PART 2
C23A  1   -0.008729    0.518280    0.147447   -31.00000    0.03677    0.01605 =
         0.02238   -0.00990    0.00672   -0.00771
AFIX  13
H23A  2    0.042333    0.494684    0.169535   -31.00000   -1.20000
AFIX   0
C24A  1   -0.047053    0.553739    0.191457   -31.00000    0.02144    0.01264 =
         0.01609   -0.00660   -0.00126   -0.00916
AFIX  23
H24C  2   -0.106851    0.572757    0.169266   -31.00000   -1.20000
H24D  2    0.014141    0.575613    0.204714   -31.00000   -1.20000
AFIX   0
C25A  1   -0.087300    0.533090    0.247734   -31.00000    0.03556    0.03094 =
         0.02232   -0.00201    0.00468   -0.00404
AFIX 137
H25D  2   -0.167376    0.531638    0.241648   -31.00000   -1.50000
H25E  2   -0.063047    0.553147    0.283080   -31.00000   -1.50000
H25F  2   -0.057548    0.501109    0.254929   -31.00000   -1.50000
AFIX   0
C26A  1   -0.102591    0.493435    0.108100   -31.00000    0.03299    0.02275 =
         0.02224   -0.01665    0.00980   -0.01233
AFIX  23
H26C  2   -0.079812    0.487736    0.067334   -31.00000   -1.20000
H26D  2   -0.113573    0.462098    0.126481   -31.00000   -1.20000
AFIX   0
C27A  1   -0.210776    0.518642    0.099392   -31.00000    0.03930    0.04623 =
         0.03766   -0.00754    0.00802   -0.00214
AFIX 137
H27D  2   -0.207448    0.545022    0.070860   -31.00000   -1.50000
H27E  2   -0.227197    0.530854    0.138744   -31.00000   -1.50000
H27F  2   -0.268256    0.496491    0.082891   -31.00000   -1.50000
AFIX   0
C39A  1    0.520104    0.529606    0.352058   -21.00000    0.02178    0.02103 =
         0.04996   -0.01067   -0.00692    0.00512
AFIX  13
H39A  2    0.484814    0.499486    0.335931   -21.00000   -1.20000
AFIX   0
C40A  1    0.633281    0.511543    0.381910   -21.00000    0.01518    0.03425 =
         0.06018   -0.01038   -0.00756   -0.00196
AFIX  23
H40C  2    0.673745    0.498538    0.349705   -21.00000   -1.20000
H40D  2    0.675714    0.538639    0.400962   -21.00000   -1.20000
AFIX   0
C41A  1    0.625453    0.474287    0.429196   -21.00000    0.03828    0.05797 =
         0.04689    0.00445   -0.00662    0.00753
AFIX 137
H41D  2    0.564043    0.453143    0.415764   -21.00000   -1.50000
H41E  2    0.613688    0.489324    0.467809   -21.00000   -1.50000
H41F  2    0.693492    0.455959    0.435028   -21.00000   -1.50000
AFIX   0
C42A  1    0.531777    0.556466    0.292606   -21.00000    0.01684    0.02653 =
         0.03383   -0.00635   -0.00248   -0.00320
AFIX  23
H42C  2    0.458475    0.565841    0.272613   -21.00000   -1.20000
H42D  2    0.575087    0.585644    0.302226   -21.00000   -1.20000
AFIX   0
HKLF 4


REM  hasj230109a.res in P2(1)/c
REM wR2 = 0.1067, GooF = S = 1.023, Restrained GooF = 1.013 for all data
REM R1 = 0.0387 for 12385 Fo > 4sig(Fo) and 0.0464 for all 14412 data
REM 848 parameters refined using 597 restraints

END

WGHT      0.0516      2.8570

REM Highest difference peak  0.373,  deepest hole -0.331,  1-sigma level  0.048
Q1    1   0.2932  0.8513  0.1784  11.00000  0.05    0.37
Q2    1   0.6963  0.4707  0.3736  11.00000  0.05    0.37
Q3    1   0.6330  0.5047  0.4098  11.00000  0.05    0.36
Q4    1   0.2038  0.5789  0.4078  11.00000  0.05    0.33
Q5    1   0.3006  0.5419  0.3467  11.00000  0.05    0.31
Q6    1   0.1941  0.5397  0.1569  11.00000  0.05    0.31
Q7    1   0.2559  0.4672  0.3403  11.00000  0.05    0.30
Q8    1   0.2056  0.5612  0.1077  11.00000  0.05    0.30
Q9    1   0.4586  0.5643  0.4105  11.00000  0.05    0.30
Q10   1   0.2014  0.7183  0.2401  11.00000  0.05    0.29
Q11   1   0.2789  0.5468  0.2992  11.00000  0.05    0.29
Q12   1   0.2780  0.5837  0.4357  11.00000  0.05    0.29
Q13   1  -0.1271  0.5080  0.0903  11.00000  0.05    0.29
Q14   1   0.0160  0.5405  0.1323  11.00000  0.05    0.28
Q15   1   0.0324  0.5662  0.0902  11.00000  0.05    0.28
Q16   1   0.5213  0.5334  0.3279  11.00000  0.05    0.28
Q17   1   0.2921  0.5678  0.3962  11.00000  0.05    0.28
Q18   1   0.6802  0.7473  0.3419  11.00000  0.05    0.28
Q19   1   0.2182  0.5826  0.0679  11.00000  0.05    0.28
Q20   1   0.2824  0.4431  0.1449  11.00000  0.05    0.28
Q21   1   0.2485  0.4777  0.2831  11.00000  0.05    0.28
Q22   1  -0.0846  0.7104  0.2174  11.00000  0.05    0.27
Q23   1  -0.0456  0.7396  0.0219  11.00000  0.05    0.27
Q24   1   0.1421  0.7753  0.1165  11.00000  0.05    0.27
Q25   1   0.0648  0.8830  0.2618  11.00000  0.05    0.27
Q26   1   0.3914  0.5515  0.3837  11.00000  0.05    0.27
Q27   1  -0.1714  0.7060  0.1359  11.00000  0.05    0.26
Q28   1  -0.1788  0.7505  0.1708  11.00000  0.05    0.26
Q29   1   0.2193  0.4678  0.1640  11.00000  0.05    0.26
Q30   1   0.2687  0.4575  0.3899  11.00000  0.05    0.26
Q31   1   0.1188  0.5990  0.3873  11.00000  0.05    0.25
Q32   1  -0.0653  0.5227  0.1347  11.00000  0.05    0.25
Q33   1  -0.0474  0.7337  0.1584  11.00000  0.05    0.25
Q34   1   0.5710  0.7253  0.4921  11.00000  0.05    0.25
Q35   1   0.6160  0.7098  0.3024  11.00000  0.05    0.25
Q36   1   0.2528  0.5230  0.3229  11.00000  0.05    0.25
Q37   1   0.1214  0.8250  0.3123  11.00000  0.05    0.25
;
_shelx_res_checksum                2885
_shelx_hkl_file
;
   0   0  -2 2239.60   27.40
   0   0  -3    0.26    0.19
   0   0  -4 1606.32   21.17
   0   0  -5    0.78    0.43
   0   0  -6   90.23    3.05
   0   0  -7    0.52    0.43
   0   0  -8  307.51    7.18
   0   0  -9    0.50    0.66
   0   0 -10  772.02   14.50
   0   0 -11    1.55    1.05
   0   0 -11    1.58    0.78
   0   0 -12 1271.29   22.14
   0   0 -12 1270.07   24.95
   0   0 -13    1.16    0.98
   0   0 -14    7.96    1.97
   0   0 -15    0.59    1.06
   0   0 -15   -0.29    0.49
   0   0 -16  559.58   10.74
   0   0 -16  541.91   17.55
   0   0 -17   -0.44    1.23
   0   0 -17   -0.73    0.68
   0   0 -18   14.66    2.98
   0   0 -18   16.05    1.65
   0   0 -19    0.45    0.78
   0   0 -20  235.55    6.60
   0   0 -21    0.01    0.63
   0   0 -22  165.86    5.22
   0   0 -23    2.15    0.75
   0   0  24   37.85    2.30
   0   0 -24   34.81    2.06
   0   0 -25    0.07    0.39
   0   0 -26    2.11    0.40
   0  -1  -2    0.53    0.25
   0  -1  -3   12.62    0.91
   0   1  -3   11.42    0.66
   0   1  -4    0.17    0.24
   0  -1  -4    0.65    0.42
   0   1  -5    0.23    0.27
   0  -1  -5    0.40    0.45
   0   1  -6    1.01    0.41
   0  -1  -6    1.27    0.51
   0   1  -7    0.47    0.36
   0  -1  -7    0.09    0.36
   0   1  -8    4.61    1.12
   0   1  -8    3.52    0.74
   0  -1  -8    3.44    0.92
   0   1  -9  129.22    4.49
   0  -1  -9  135.91    5.08
   0   1 -10    6.44    1.62
   0   1 -10    5.29    1.09
   0  -1 -10    3.94    1.03
   0   1 -11    2.83    1.20
   0   1 -11    2.31    0.65
   0  -1 -11    1.63    0.80
   0   1 -12  196.52    8.39
   0  -1 -12  199.99    7.28
   0   1 -13    3.42    1.49
   0  -1 -13    5.33    1.61
   0  -1 -13    3.91    1.08
   0  -1 -14    3.50    1.29
   0   1 -14    2.63    1.15
   0  -1 -15   54.04    5.03
   0   1 -15   48.24    2.52
   0  -1 -15   52.15    2.66
   0   1 -15   52.39    4.96
   0  -1 -16   53.35    5.30
   0   1 -16   57.27    2.90
   0  -1 -16   60.65    2.99
   0   1 -16   62.59    5.73
   0   1 -17    3.71    1.61
   0  -1 -17    1.77    1.00
   0   1 -17    4.32    0.96
   0  -1 -17    3.76    0.92
   0  -1 -18   47.43    5.47
   0  -1 -18   45.24    2.75
   0   1 -18   42.63    5.10
   0   1 -18   43.29    2.65
   0  -1 -19    5.62    1.06
   0   1 -19    3.44    1.00
   0  -1 -20  115.87    4.51
   0   1 -20  111.12    4.36
   0  -1 -21    4.00    1.03
   0   1 -21    5.19    1.08
   0  -1 -22  124.39    4.55
   0   1 -22  127.52    4.51
   0  -1 -23    2.50    0.76
   0   1 -23    2.33    0.76
   0   1 -24  101.40    3.54
   0  -1 -24  106.08    3.71
   0  -1  24  104.18    3.84
   0   1  24  101.06    3.90
   0   1 -25    2.51    0.54
   0  -1 -25    2.79    0.59
   0   1  25    2.88    0.64
   0  -1 -26    2.02    0.54
   0  -2   0    3.93    0.33
   0  -2  -1 1534.60   19.59
   0  -2  -2   23.85    1.18
   0  -2  -3 1987.28   26.05
   0   2  -4  758.81   10.10
   0  -2  -4  764.27   12.00
   0   2  -5  662.93    9.39
   0  -2  -5  632.84   11.10
   0   2  -6 1101.00   15.23
   0  -2  -6 1100.90   17.29
   0   2  -7  797.58   14.59
   0  -2  -7  764.36   13.71
   0   2  -7  766.83   11.83
   0   2  -8  159.21    5.79
   0  -2  -8  157.28    5.31
   0   2  -8  152.61    4.19
   0   2  -9  418.21   10.71
   0   2  -9  413.74    8.27
   0  -2  -9  424.88   10.00
   0   2 -10    2.24    0.98
   0  -2 -10    3.36    1.00
   0   2 -10    2.78    0.68
   0  -2 -11  342.33    9.67
   0   2 -11  347.49   10.75
   0  -2 -12  195.41    7.35
   0   2 -12  194.48    8.25
   0  -2 -13   61.81    4.24
   0   2 -13   61.35    4.82
   0   2 -14   35.46    3.77
   0  -2 -14   38.59    4.04
   0  -2 -15  115.75    7.32
   0   2 -15  120.16    4.03
   0  -2 -15  126.60    4.20
   0   2 -15  112.58    7.26
   0  -2 -16   10.36    2.54
   0   2 -16    9.15    2.04
   0   2 -16   10.78    1.25
   0  -2 -16    9.91    1.24
   0   2 -17   75.49    6.40
   0  -2 -17   70.23    6.17
   0  -2 -17   82.03    3.56
   0   2 -17   79.96    3.40
   0   2 -18  279.80   13.10
   0  -2 -18  294.99   13.35
   0  -2 -18  310.07    7.74
   0   2 -18  292.87    7.31
   0  -2 -19   95.85    4.02
   0   2 -19   93.36    3.90
   0  -2 -20   18.56    1.80
   0   2 -20   19.29    1.73
   0  -2 -21   22.96    1.96
   0   2 -21   22.54    1.87
   0  -2 -22    8.06    1.24
   0   2 -22    8.27    1.18
   0  -2 -23   19.11    1.68
   0   2 -23   18.40    1.55
   0  -2 -24   33.25    2.03
   0   2 -24   32.23    1.89
   0   2  24   34.38    2.24
   0   2 -25    1.95    0.52
   0  -2 -25    1.89    0.59
   0   2  25    1.13    0.47
   0  -2 -26    6.86    0.77
   0  -3   0   -0.08    0.15
   0  -3   1    0.13    0.12
   0  -3  -1   -0.10    0.22
   0  -3  -2    0.59    0.38
   0  -3  -3   10.66    1.07
   0  -3  -4    8.18    1.03
   0  -3  -5   12.27    1.38
   0   3  -5   10.39    0.59
   0   3  -6  185.04    3.65
   0  -3  -6  207.72    5.84
   0   3  -7  130.88    5.07
   0  -3  -7  127.05    4.79
   0   3  -7  114.74    3.01
   0   3  -8   63.22    3.75
   0  -3  -8   58.49    3.38
   0   3  -8   55.78    2.20
   0   3  -9   29.58    2.75
   0   3  -9   28.44    1.70
   0  -3  -9   30.23    2.57
   0   3 -10   60.78    4.19
   0  -3 -10   61.76    3.89
   0   3 -11    0.67    1.05
   0  -3 -11    1.72    0.99
   0   3 -12    6.24    1.54
   0  -3 -12    7.04    1.59
   0   3 -13    2.03    1.06
   0  -3 -13    3.31    1.15
   0  -3 -14   93.35    5.76
   0   3 -14   98.07    6.53
   0   3 -15   36.61    2.19
   0  -3 -15   37.15    2.32
   0  -3 -15   41.59    4.47
   0   3 -15   37.13    4.29
   0  -3 -16    2.74    1.68
   0   3 -16    2.86    1.64
   0   3 -16    1.63    0.67
   0  -3 -16    1.79    0.76
   0  -3 -17   85.07    6.93
   0   3 -17   74.42    6.45
   0  -3 -17   84.28    3.69
   0   3 -17   83.50    3.48
   0   3 -18   76.03    6.76
   0  -3 -18   82.45    7.08
   0  -3 -18   82.86    3.76
   0   3 -18   76.69    3.47
   0  -3 -19   93.00    4.11
   0   3 -19   88.96    3.83
   0   3 -20   31.46    2.23
   0  -3 -20   32.20    2.41
   0  -3 -21   50.38    2.96
   0   3 -21   54.22    2.87
   0   3 -22   21.57    1.75
   0  -3 -22   21.20    1.90
   0  -3 -23    6.27    1.00
   0   3 -23    5.61    0.89
   0   3 -24   14.05    1.26
   0  -3 -24   14.46    1.39
   0   3  24   13.36    1.44
   0  -3 -25   15.51    1.30
   0   3  25    9.79    1.12
   0  -3 -26   29.61    1.56
   0  -4   0 1754.26   22.69
   0  -4  -1  226.15    4.75
   0  -4   1  233.39    4.05
   0  -4  -2  154.08    4.00
   0  -4   2  156.00    2.65
   0  -4  -3  147.18    4.19
   0  -4  -4   10.36    1.20
   0  -4  -5 2682.72   36.64
   0  -4  -6  275.27    7.21
   0  -4  -7 2023.20   28.70
   0   4  -7 2102.23   29.22
   0  -4  -8 2037.26   30.34
   0   4  -8 2052.62   30.93
   0   4  -9  750.62   15.86
   0  -4  -9  726.58   15.13
   0   4 -10  241.45    8.53
   0  -4 -10  244.23    8.17
   0   4 -11  397.87   11.89
   0  -4 -11  388.95   11.19
   0   4 -12  385.82   12.25
   0  -4 -12  380.77   11.52
   0   4 -13  103.24    6.41
   0  -4 -13  102.53    5.92
   0   4 -14   30.06    3.60
   0  -4 -14   26.69    3.12
   0  -4 -15  251.51    6.19
   0  -4 -15  246.92    6.39
   0   4 -15  245.22   11.04
   0   4 -16   93.49    3.55
   0  -4 -16   92.09    6.78
   0   4 -16   89.06    6.73
   0  -4 -16   96.94    3.81
   0  -4 -17    5.68    1.00
   0   4 -17    3.74    0.83
   0  -4 -17    4.14    1.59
   0   4 -17    4.59    1.53
   0   4 -18  181.56    5.44
   0  -4 -18  176.03   10.22
   0  -4 -18  186.06    5.77
   0   4 -19   70.04    3.25
   0  -4 -19   72.54    3.55
   0   4 -20   17.43    1.62
   0  -4 -20   17.10    1.77
   0   4 -21   59.24    2.87
   0  -4 -21   55.85    3.10
   0   4 -22    1.29    0.49
   0  -4 -22    0.94    0.61
   0  -4 -23    5.17    1.05
   0   4  23    5.23    0.97
   0  -4 -24   10.56    1.19
   0   4  24   10.58    1.24
   0  -4 -25   83.91    3.00
   0   4  25   67.63    2.92
   0   4  26   12.23    1.04
   0  -4 -26   13.14    1.04
   0  -5   0    0.30    0.38
   0  -5  -1    8.29    0.94
   0  -5   1    6.29    0.66
   0  -5   2   57.23    1.65
   0  -5  -2   56.50    2.56
   0  -5  -3  111.66    3.88
   0  -5  -4    8.24    1.17
   0  -5  -5   12.18    1.47
   0   5  -6   16.97    1.75
   0  -5  -6   13.49    1.67
   0   5  -7  116.51    4.99
   0  -5  -7  113.07    4.91
   0   5  -8  131.30    5.64
   0  -5  -8  128.18    5.54
   0   5  -9   33.17    3.07
   0  -5  -9   36.89    3.15
   0  -5 -10   14.79    2.17
   0   5 -10   14.48    2.24
   0  -5 -11   19.80    2.53
   0   5 -11   19.50    2.58
   0  -5 -12   16.88    2.48
   0   5 -12   17.18    2.52
   0  -5 -13   -0.66    1.07
   0   5 -13    0.69    0.80
   0  -5 -14   73.45    3.20
   0   5 -14   78.89    5.92
   0  -5 -14   69.41    5.33
   0   5 -15    7.88    2.04
   0  -5 -15   10.88    2.46
   0  -5 -15    8.97    1.18
   0  -5 -15    7.99    1.14
   0   5 -16    1.83    1.20
   0  -5 -16    0.27    0.82
   0  -5 -16    0.56    0.47
   0   5 -16    0.64    0.52
   0  -5 -16    1.44    0.73
   0   5 -17   17.32    1.60
   0  -5 -17   16.21    3.24
   0  -5 -17   17.73    1.75
   0  -5 -18   62.43    6.11
   0  -5 -18   63.06    3.28
   0   5 -18   61.60    3.00
   0  -5 -19  166.14    5.55
   0   5 -19  154.19    4.97
   0   5 -20  156.55    4.97
   0  -5 -20  167.99    5.63
   0  -5 -21    1.93    0.84
   0  -5 -22    4.36    0.82
   0   5  23   23.09    2.04
   0  -5 -23   23.02    1.83
   0   5  24    0.55    0.52
   0  -5 -24   -0.84    0.65
   0   5  25   81.55    3.21
   0  -5 -25   81.50    3.01
   0   5  26    7.02    0.84
   0  -5 -26    6.78    0.80
   0  -6   0 1719.97   23.43
   0  -6  -1 1308.07   18.99
   0  -6   1 1303.25   17.92
   0  -6  -2 2813.03   37.55
   0  -6   2 2829.76   35.19
   0  -6  -3   20.28    1.74
   0  -6   3   17.34    0.79
   0  -6  -4  289.16    7.35
   0  -6  -5  178.55    5.81
   0  -6  -6  404.76    9.85
   0  -6  -7  620.08   13.43
   0  -6  -8  464.88   11.71
   0   6  -8  469.45   11.70
   0  -6  -9  149.41    6.41
   0   6  -9  154.33    6.56
   0  -6 -10 1308.47   24.65
   0   6 -10 1357.22   25.10
   0  -6 -11   18.25    2.39
   0   6 -11   23.99    2.85
   0   6 -12   44.30    4.00
   0  -6 -12   43.52    3.88
   0   6 -13   52.99    4.61
   0  -6 -13   55.69    4.59
   0  -6 -14   -0.58    1.05
   0  -6 -14    0.87    0.56
   0  -6 -14    0.09    0.58
   0  -6 -15   59.29    2.83
   0  -6 -15   60.29    5.23
   0  -6 -15   59.92    2.96
   0  -6 -16   68.12    3.28
   0  -6 -16   66.29    3.09
   0  -6 -17  120.70    4.50
   0  -6 -17  118.30    8.14
   0  -6 -18    0.72    0.69
   0  -6 -18   -0.01    1.37
   0  -6 -19    0.42    0.76
   0  -6 -20  142.47    5.11
   0  -6 -21   24.66    2.04
   0  -6 -22    7.73    1.16
   0  -6 -23    2.54    0.75
   0   6  23    0.90    0.57
   0   6  24    3.63    0.84
   0  -6 -24    2.31    0.62
   0   6  25    3.63    0.78
   0  -6 -25    3.52    0.71
   0   6  26   40.12    1.85
   0  -6 -26   41.91    1.86
   0  -7   0   -0.23    0.35
   0  -7  -1   12.97    1.31
   0  -7   1   11.28    1.07
   0  -7  -2   15.07    1.56
   0  -7   2   14.78    1.09
   0  -7  -3   53.88    3.00
   0  -7   3   55.11    1.80
   0  -7  -4   12.22    1.51
   0  -7  -5   46.12    3.05
   0  -7  -6   53.27    3.49
   0  -7  -7    2.79    1.00
   0  -7  -8   77.37    4.58
   0  -7  -9    0.26    0.85
   0  -7 -10   74.98    5.04
   0  -7 -11   34.67    3.54
   0  -7 -12   19.37    2.78
   0  -7 -13   -0.95    1.11
   0  -7 -14   70.23    3.20
   0  -7 -14   75.03    3.26
   0  -7 -14   63.39    2.94
   0  -7 -14   73.32    5.79
   0  -7 -15   48.17    2.72
   0  -7 -15   47.48    4.83
   0  -7 -15   41.71    2.48
   0  -7 -16    1.43    0.71
   0  -7 -16    2.38    1.41
   0  -7 -16    2.34    0.78
   0  -7 -17   51.87    2.96
   0  -7 -17   52.33    5.51
   0  -7 -17   48.14    2.80
   0  -7 -18   15.96    1.67
   0  -7 -19  135.23    5.02
   0  -7 -20   32.00    2.40
   0  -7 -21   29.35    2.28
   0  -7 -22    0.07    0.71
   0   7  22   -0.72    0.96
   0  -7 -23   25.88    2.00
   0   7  23   24.83    2.15
   0  -7 -24   -0.66    0.63
   0   7  24    0.79    0.56
   0  -7 -25   -0.38    0.47
   0   7  25   -0.29    0.44
   0  -7 -26   70.15    2.42
   0  -8   0  427.22    8.55
   0  -8  -1  323.60    7.54
   0  -8   1  336.48    6.90
   0  -8  -2   19.40    1.75
   0  -8   2   20.90    1.36
   0  -8  -3  132.58    4.89
   0  -8   3  129.15    3.24
   0  -8   4    9.24    0.57
   0  -8  -4    8.18    1.23
   0  -8  -5 1142.16   20.17
   0  -8  -6  995.79   18.93
   0  -8  -7  473.36   12.09
   0  -8  -8  684.17   15.67
   0  -8  -9   53.50    4.02
   0  -8 -10  129.32    6.65
   0  -8 -11  150.53    7.55
   0  -8 -12  232.73    9.87
   0  -8 -13    6.37    1.91
   0  -8 -14   56.87    2.91
   0  -8 -14   62.30    5.38
   0  -8 -14   58.81    2.81
   0  -8 -14   58.98    2.83
   0  -8 -15  148.61    8.76
   0  -8 -15  146.51    4.70
   0  -8 -15  146.90    4.83
   0  -8 -16   18.52    3.19
   0  -8 -16   19.15    1.73
   0  -8 -16   21.17    1.84
   0  -8 -17    7.02    1.11
   0  -8 -17    8.24    1.19
   0  -8 -18    4.32    0.91
   0  -8 -19  240.52    6.88
   0  -8 -20    0.86    0.64
   0   8  21   45.16    3.10
   0  -8 -21   49.24    2.86
   0   8  22   -1.01    1.04
   0  -8 -22    1.21    0.62
   0   8  23   92.58    4.00
   0  -8 -23   91.29    3.60
   0   8  24   -0.56    0.50
   0  -8 -24   -0.95    0.62
   0   8  25    2.61    0.68
   0  -8 -25    1.23    0.55
   0  -8 -26    1.14    0.47
   0  -9   0    0.37    0.45
   0  -9  -1    3.84    0.87
   0  -9   1    3.56    0.77
   0  -9  -2    0.69    0.53
   0  -9   2   -0.05    0.36
   0  -9   3   73.14    2.63
   0  -9  -3   84.42    4.14
   0  -9  -4    2.52    0.89
   0  -9   4    2.43    0.43
   0  -9  -5   65.62    4.03
   0  -9  -6   18.72    2.38
   0  -9  -7  125.43    6.07
   0  -9  -8    1.43    1.17
   0  -9  -9    5.59    1.52
   0  -9 -10   40.81    3.94
   0  -9 -11    6.63    1.73
   0  -9 -12  305.97   11.98
   0  -9 -13    0.35    0.56
   0  -9 -13    1.24    1.12
   0  -9 -14  149.23    4.99
   0  -9 -14  172.60    5.24
   0  -9 -14  155.61    4.86
   0  -9 -14  170.15    9.38
   0  -9 -15   82.47    3.63
   0  -9 -15   79.02    6.62
   0  -9 -15   77.65    3.42
   0  -9 -16    8.61    2.49
   0  -9 -16    8.45    1.27
   0  -9 -16    8.38    1.19
   0  -9 -17   10.74    1.38
   0  -9 -17   12.19    1.56
   0  -9 -18    2.55    0.84
   0  -9 -18    2.93    0.93
   0  -9 -19   42.85    2.72
   0  -9 -20   12.85    1.66
   0  -9 -21   16.49    1.73
   0   9  21   12.87    1.68
   0  -9 -22    4.59    0.97
   0   9  22    2.41    0.79
   0   9  23   30.87    2.26
   0  -9 -23   33.81    2.17
   0   9  24    2.44    0.64
   0  -9 -24    2.12    0.61
   0   9  25   13.79    1.26
   0  -9 -25   12.82    1.11
   0  -9 -26   18.08    1.15
   0 -10   0 2343.01   33.09
   0 -10   1   15.32    1.46
   0 -10  -1   15.22    1.69
   0 -10   2   22.28    1.65
   0 -10  -2   24.72    2.19
   0 -10   3  328.57    7.02
   0 -10  -3  473.80   10.59
   0 -10  -4  593.25   13.30
   0 -10   4  581.52    9.21
   0 -10  -5 2529.88   38.49
   0 -10  -6  158.80    6.79
   0 -10  -7  779.10   17.53
   0 -10  -8  498.85   13.78
   0 -10  -9  183.11    8.16
   0 -10 -10  510.71   15.04
   0 -10 -11   37.83    4.08
   0 -10 -12 2140.32   39.61
   0 -10 -13   91.37    6.73
   0 -10 -13  100.15    3.69
   0 -10 -13   96.10    3.69
   0 -10 -14  165.51    5.06
   0 -10 -14  167.14    9.51
   0 -10 -14  158.46    4.91
   0 -10 -14  159.31    5.04
   0 -10 -15  227.69   11.58
   0 -10 -15  229.46    6.36
   0 -10 -15  230.56    6.27
   0 -10 -16  401.07    9.09
   0 -10 -16  404.66    8.98
   0 -10 -16  397.99   15.88
   0 -10 -17   88.11    3.87
   0 -10 -17   89.26    3.83
   0 -10 -17   82.90    7.15
   0 -10 -18   32.46    2.30
   0 -10 -18   32.65    2.41
   0 -10 -19   42.25    2.72
   0  10  20   11.56    1.64
   0 -10 -20   14.11    1.62
   0  10  21    4.39    0.81
   0 -10 -21    5.75    1.07
   0  10  22   10.15    1.31
   0 -10 -22    8.64    1.21
   0  10  23    5.56    1.08
   0 -10 -23    6.01    0.98
   0 -10 -24   40.31    2.11
   0  10  24   42.73    2.39
   0 -10 -25    0.35    0.44
   0  10  25    0.50    0.39
   0 -11   0   -0.30    0.64
   0 -11  -1    2.23    0.89
   0 -11   1    1.12    0.66
   0 -11  -2    5.68    1.15
   0 -11   2    3.86    0.75
   0 -11   3    1.52    0.62
   0 -11  -3    0.53    0.69
   0 -11  -4    0.53    0.86
   0 -11   4    0.34    0.36
   0 -11  -5    8.78    1.81
   0 -11  -6  105.33    5.76
   0 -11  -7    0.28    1.12
   0 -11  -8  155.67    7.64
   0 -11  -9    1.75    0.96
   0 -11 -10   57.79    5.04
   0 -11 -11   30.14    3.85
   0 -11 -12  400.39   14.54
   0 -11 -12  370.68    7.94
   0 -11 -13   28.77    2.05
   0 -11 -13   26.38    3.89
   0 -11 -13   25.07    1.90
   0 -11 -13   24.09    1.89
   0 -11 -14   -0.23    1.11
   0 -11 -14   -0.74    0.64
   0 -11 -14    1.41    0.69
   0 -11 -14   -0.08    0.56
   0 -11 -15   10.25    2.48
   0 -11 -15    6.01    1.15
   0 -11 -15    7.52    1.22
   0 -11 -16  160.79   10.21
   0 -11 -16  160.08    5.33
   0 -11 -16  180.78    5.69
   0 -11 -17    3.12    1.45
   0 -11 -17    2.89    0.83
   0 -11 -17    3.07    0.99
   0 -11 -18    0.22    0.71
   0 -11 -18   -0.36    0.66
   0  11  19    4.51    1.22
   0 -11 -19    0.66    0.73
   0 -11 -20  126.61    4.75
   0  11  20  129.47    5.42
   0  11  21   -0.38    0.83
   0 -11 -21    0.49    0.68
   0  11  22   28.56    2.31
   0 -11 -22   30.19    2.09
   0  11  23   46.42    2.72
   0 -11 -23   50.62    2.52
   0  11  24   24.41    1.79
   0 -11 -24   27.14    1.72
   0  11  25    9.35    0.99
   0 -11 -25   10.84    0.98
   0 -12   0 1488.25   24.03
   0 -12  -1  127.35    5.29
   0 -12   1  128.91    4.94
   0 -12  -2  218.86    7.45
   0 -12   2  221.18    6.30
   0 -12  -3  681.09   15.03
   0 -12   3  670.77   12.13
   0 -12  -4  164.56    6.92
   0 -12  -5   24.18    2.85
   0 -12  -6  834.67   18.83
   0 -12  -7  156.74    7.50
   0 -12  -8  311.46   11.26
   0 -12  -9    6.30    1.77
   0 -12 -10   69.07    5.54
   0 -12 -11    4.71    1.77
   0 -12 -12  484.63    9.57
   0 -12 -12  498.50   16.76
   0 -12 -13   27.10    3.89
   0 -12 -13   25.48    1.84
   0 -12 -13   24.81    1.86
   0 -12 -13   27.88    1.90
   0 -12 -14   30.76    4.40
   0 -12 -14   32.60    2.15
   0 -12 -14   34.91    2.24
   0 -12 -15  152.14    9.85
   0 -12 -15  165.47    5.17
   0 -12 -16   22.59    1.94
   0 -12 -16   20.75    1.89
   0 -12 -16   21.08    3.78
   0 -12 -17   36.91    2.50
   0 -12 -17   35.57    2.41
   0 -12 -18    0.01    0.69
   0  12  18   -0.78    1.03
   0 -12 -18    0.49    0.62
   0 -12 -19   45.88    2.73
   0  12  19   44.10    3.14
   0 -12 -20  152.53    5.12
   0  12  20  161.67    5.94
   0  12  21    1.10    0.82
   0 -12 -21    2.09    0.75
   0  12  22    1.54    0.81
   0 -12 -22    0.87    0.63
   0  12  23   63.40    3.08
   0 -12 -23   57.04    2.58
   0  12  24    2.90    0.74
   0 -12 -24    1.72    0.52
   0 -12 -25   14.64    1.06
   0  12  25   15.06    1.16
   0 -13   0   -0.75    0.87
   0 -13  -1   13.26    1.86
   0 -13   1   13.68    1.68
   0 -13  -2   20.82    2.54
   0 -13   2   19.53    1.91
   0 -13   3   82.22    3.67
   0 -13  -3   80.35    4.86
   0 -13  -4    3.04    1.35
   0 -13  -5   12.43    2.32
   0 -13  -6   80.34    5.47
   0 -13  -7   17.20    2.75
   0 -13  -8    2.82    1.52
   0 -13  -9    6.89    1.94
   0 -13 -10   14.48    2.92
   0 -13 -11   17.56    3.11
   0 -13 -11   14.43    1.46
   0 -13 -12   32.25    2.13
   0 -13 -12   30.96    4.30
   0 -13 -12   31.16    2.11
   0 -13 -13    6.08    1.04
   0 -13 -13    4.12    0.98
   0 -13 -13    4.36    0.92
   0 -13 -14  153.69    5.06
   0 -13 -14  171.15    5.28
   0 -13 -14  152.79   10.04
   0 -13 -15   29.17    2.19
   0 -13 -15   36.03    2.38
   0 -13 -15   35.25    4.89
   0 -13 -16   98.13    4.09
   0 -13 -16  103.84    4.20
   0  13  16   96.55    4.77
   0 -13 -16   90.89    7.91
   0  13  17   33.31    2.79
   0 -13 -17   34.52    2.49
   0 -13 -17   34.46    2.42
   0  13  18    6.33    1.34
   0 -13 -18    4.91    1.11
   0 -13 -18    6.71    1.14
   0  13  19   -0.48    0.86
   0 -13 -19    0.30    0.69
   0  13  20   20.62    2.10
   0 -13 -20   19.93    1.87
   0  13  21    1.66    0.67
   0 -13 -21    1.69    0.67
   0  13  22    0.55    0.68
   0 -13 -22    2.17    0.74
   0 -13 -23    7.46    1.00
   0  13  23    7.64    1.15
   0  13  24   35.55    2.04
   0 -13 -24   36.25    1.84
   0  13  25    0.59    0.34
   0 -14   0  345.18    9.79
   0 -14   1  100.22    4.73
   0 -14  -1   97.76    5.11
   0 -14   2   33.14    2.53
   0 -14  -2   29.52    2.89
   0 -14  -3  529.84   13.81
   0 -14  -4  791.95   18.31
   0 -14  -5   89.96    5.73
   0 -14  -6  276.26   10.52
   0 -14  -7  516.77   15.48
   0 -14  -8  234.70   10.50
   0 -14  -9 1139.50   26.33
   0 -14 -10   91.12    3.47
   0 -14 -10   96.53    7.02
   0  14  10   95.80    4.05
   0 -14 -11  205.71    5.63
   0 -14 -11  206.13   10.73
   0 -14 -11  212.97    5.57
   0  14  11  210.65    6.44
   0 -14 -12   43.97    2.47
   0 -14 -12   44.18    5.07
   0 -14 -12   47.37    2.52
   0  14  12   43.54    2.90
   0 -14 -13  403.94    8.54
   0 -14 -13  422.15   16.47
   0  14  13  435.41   10.04
   0 -14 -14   10.40    2.74
   0  14  14   12.79    1.76
   0 -14 -14    9.38    1.21
   0 -14 -14   10.80    1.36
   0 -14 -15   47.48    2.81
   0 -14 -15   39.09    2.45
   0  14  15   50.74    3.31
   0 -14 -15   44.25    5.59
   0  14  16  106.31    4.94
   0 -14 -16  106.71    4.27
   0 -14 -16  103.58    4.17
   0 -14 -17    0.89    0.68
   0  14  17   -0.17    0.96
   0 -14 -17    0.46    0.65
   0 -14 -18    0.47    0.58
   0 -14 -18    0.79    0.62
   0  14  19    3.40    0.83
   0 -14 -19    4.61    0.92
   0 -14 -19    3.60    0.90
   0  14  20    4.50    0.95
   0 -14 -20    6.71    1.11
   0  14  21   88.45    3.96
   0 -14 -21   82.11    3.41
   0  14  22   10.76    1.31
   0 -14 -22   10.65    1.12
   0 -14 -23    0.32    0.43
   0  14  23   -0.04    0.52
   0 -14 -24   34.43    1.68
   0  14  24   36.87    1.96
   0 -15   0    0.34    0.74
   0 -15  -1   19.98    2.48
   0 -15   1   21.23    2.35
   0 -15  -2    1.98    0.85
   0 -15   2    2.27    0.89
   0 -15  -3   23.41    2.88
   0 -15  -4   41.02    4.06
   0 -15  -5    2.64    1.40
   0 -15  -6    0.41    0.97
   0 -15  -7  161.55    8.61
   0 -15  -8   15.06    2.88
   0 -15  -9  169.85    9.50
   0 -15  -9  157.20    4.70
   0  15  10    0.32    0.66
   0 -15 -10    1.56    0.63
   0 -15 -10    1.02    0.98
   0  15  11    1.27    0.78
   0 -15 -11   -0.25    1.12
   0 -15 -11    0.60    0.47
   0 -15 -11    1.73    0.67
   0 -15 -12  118.84    4.36
   0 -15 -12  131.65    4.43
   0 -15 -12  129.03    9.05
   0  15  12  123.46    5.11
   0 -15 -13    2.45    1.88
   0  15  13    3.20    0.99
   0 -15 -13    1.59    0.57
   0 -15 -13    3.38    0.76
   0 -15 -14    1.43    1.66
   0  15  14    1.29    1.00
   0 -15 -14    1.30    0.61
   0 -15 -14    0.99    0.59
   0  15  15    2.16    1.00
   0 -15 -15    3.14    0.85
   0 -15 -15    1.76    0.72
   0 -15 -16   85.58    3.82
   0 -15 -16   89.53    3.90
   0  15  16   84.49    4.44
   0 -15 -17    3.07    0.92
   0  15  17    2.83    0.95
   0 -15 -17    1.42    0.63
   0 -15 -18    1.41    0.70
   0  15  18    0.74    0.78
   0 -15 -18    1.92    0.86
   0 -15 -19   60.83    3.10
   0  15  19   63.68    3.66
   0 -15 -19   60.31    3.04
   0  15  20    3.99    0.95
   0 -15 -20    4.05    1.00
   0 -15 -21   68.67    2.99
   0  15  21   62.65    3.30
   0  15  22   61.38    3.04
   0 -15 -22   64.78    2.71
   0 -15 -23    5.99    0.83
   0  15  23    5.49    0.95
   0 -15 -24   89.45    2.66
   0  15  24   88.56    2.98
   0 -16   0   43.84    3.55
   0 -16  -1   96.49    5.53
   0 -16   1   97.93    5.11
   0 -16  -2  185.65    8.07
   0 -16  -3  193.94    8.54
   0 -16  -4  343.11   12.00
   0 -16  -5  473.31   14.83
   0 -16  -6  647.05   18.29
   0 -16  -7    7.50    2.16
   0 -16  -8  216.54    5.55
   0 -16  -8  210.54   10.46
   0  16  -8  221.68    7.02
   0 -16  -9   86.34    3.36
   0 -16  -9   91.08    6.98
   0  16   9   92.37    3.96
   0 -16 -10   59.70    2.89
   0 -16 -10   67.85    6.20
   0  16  10   61.50    3.33
   0 -16 -11  178.99    5.33
   0 -16 -11  180.97   10.57
   0  16  11  185.27    6.13
   0 -16 -12  360.33    8.35
   0 -16 -12  390.10    8.27
   0 -16 -12  369.42   15.92
   0  16  12  376.88    9.49
   0 -16 -13    3.03    1.96
   0  16  13    4.19    1.11
   0 -16 -13    3.23    0.74
   0 -16 -13    3.51    0.83
   0 -16 -14    0.76    1.43
   0 -16 -14    2.26    0.77
   0  16  14    1.35    0.97
   0 -16 -14    2.04    0.92
   0 -16 -15   47.81    2.83
   0 -16 -15   45.55    2.68
   0  16  15   48.86    3.30
   0  16  16   20.09    2.11
   0 -16 -16   19.97    1.77
   0 -16 -16   24.59    2.03
   0  16  17   -0.20    0.80
   0 -16 -17   -0.33    0.68
   0 -16 -17    0.39    0.56
   0 -16 -18   29.87    2.17
   0  16  18   31.91    2.58
   0 -16 -18   32.98    2.22
   0 -16 -19   63.29    3.08
   0 -16 -19   66.67    3.11
   0  16  19   68.94    3.65
   0 -16 -20   52.58    2.64
   0  16  20   57.29    3.18
   0  16  21   98.10    3.97
   0 -16 -21   95.78    3.40
   0  16  22  146.16    4.60
   0 -16 -22  137.39    3.93
   0  16  23   10.61    1.12
   0 -16 -23    9.14    0.89
   0 -17   0    0.02    0.65
   0 -17   1    0.07    0.56
   0 -17  -1   -0.55    1.02
   0 -17  -2   25.54    3.16
   0 -17  -3    3.19    1.27
   0 -17  -4   17.01    2.82
   0 -17  -5    8.06    2.06
   0 -17  -6  143.88    8.49
   0  17  -7  214.78    7.07
   0 -17  -7  216.02    5.62
   0  17  -8  126.40    5.41
   0  17   8  120.63    4.56
   0 -17  -8  130.22    8.46
   0 -17  -8  122.76    4.16
   0 -17  -9    8.77    1.15
   0  17   9    7.33    1.20
   0 -17  -9    9.91    2.47
   0 -17 -10    1.21    0.63
   0  17  10    2.88    0.97
   0 -17 -11   20.12    3.84
   0 -17 -11   18.50    1.72
   0  17  11   17.00    1.91
   0 -17 -12    2.11    2.14
   0  17  12    1.22    0.86
   0 -17 -12    0.28    0.71
   0 -17 -13   19.83    1.86
   0 -17 -13   20.54    3.88
   0  17  13   21.20    2.20
   0 -17 -13   24.17    1.91
   0  17  14   -0.52    0.78
   0 -17 -14    0.53    0.62
   0 -17 -14   -0.32    0.58
   0  17  15   24.98    2.39
   0 -17 -15   26.93    2.08
   0 -17 -15   26.96    2.19
   0  17  16    2.89    0.86
   0 -17 -16    3.22    0.90
   0 -17 -16    5.73    1.15
   0  17  17    7.70    1.33
   0 -17 -17    9.66    1.34
   0 -17 -17   10.00    1.38
   0  17  18    0.57    0.88
   0 -17 -18   -0.15    0.57
   0 -17 -18    0.46    0.65
   0 -17 -19   19.16    1.64
   0 -17 -19   18.49    1.68
   0  17  19   18.78    2.00
   0 -17 -20   60.23    2.71
   0  17  20   58.61    3.18
   0  17  21    9.49    1.30
   0 -17 -21    8.02    0.99
   0 -17 -22   43.07    1.99
   0  17  22   45.97    2.40
   0  17  23    0.84    0.37
   0 -18   0   37.78    3.60
   0 -18  -1   10.28    1.98
   0 -18  -2   29.85    3.40
   0 -18  -3  109.87    6.85
   0  18  -4  756.33   14.71
   0 -18  -4  743.62   20.05
   0  18  -5  117.24    4.98
   0 -18  -5  117.90    3.82
   0 -18  -5  115.07    7.45
   0  18  -6  533.31   12.08
   0 -18  -6  557.53   17.72
   0 -18  -6  542.52   10.06
   0  18  -7  116.39    5.14
   0 -18  -7  132.88    8.49
   0  18   7  120.31    4.46
   0 -18  -7  124.77    4.11
   0  18  -8  453.70   11.07
   0 -18  -8  436.79   16.46
   0  18   8  429.36    9.66
   0 -18  -8  436.27    8.99
   0  18   9   59.55    3.23
   0 -18  -9   53.68    2.75
   0 -18  -9   63.24    6.29
   0  18  10  117.52    4.76
   0 -18 -10  127.81    9.10
   0 -18 -10  124.01    4.39
   0  18  11    1.13    0.65
   0 -18 -11    0.29    0.65
   0 -18 -12   54.64    2.95
   0  18  12   51.37    3.20
   0 -18 -12   51.18    5.95
   0  18  13    0.82    0.72
   0 -18 -13    0.52    0.63
   0  18  14   14.93    1.84
   0 -18 -14   15.92    1.51
   0 -18 -14   12.30    1.46
   0 -18 -15   47.18    2.81
   0 -18 -15   50.12    2.69
   0  18  15   46.00    3.21
   0 -18 -16   98.80    4.07
   0  18  16   95.46    4.53
   0 -18 -16  103.07    3.91
   0 -18 -17    6.71    1.01
   0  18  17    6.96    1.23
   0 -18 -17    6.71    1.13
   0 -18 -18   45.48    2.60
   0  18  18   44.37    2.89
   0 -18 -18   46.96    2.45
   0 -18 -19   36.14    2.22
   0 -18 -19   33.39    1.99
   0  18  19   33.02    2.41
   0 -18 -20   30.34    1.78
   0  18  20   31.15    2.19
   0  18  21    6.26    1.04
   0 -18 -21    3.33    0.62
   0  18  22    3.63    0.72
   0 -18 -22    3.44    0.57
   0  18  23    2.31    0.55
   0  19   0   -0.63    0.98
   0 -19  -1    0.52    0.99
   0  19  -1    0.24    0.95
   0  19  -2   34.36    2.74
   0 -19  -2   39.95    4.17
   0 -19  -3    2.12    0.94
   0  19  -3    1.71    0.96
   0 -19  -3    2.25    0.67
   0 -19  -4   95.00    3.42
   0  19  -4   95.89    4.62
   0  19  -5    6.78    1.55
   0 -19  -5    4.82    1.84
   0 -19  -5    6.24    0.98
   0  19  -6    2.35    0.93
   0 -19  -6    1.64    1.38
   0 -19  -6    2.79    0.70
   0 -19  -7   27.86    2.02
   0  19   7   31.63    2.30
   0  19  -7   31.29    2.77
   0 -19  -7   29.73    4.21
   0  19  -8    3.63    1.30
   0 -19  -8    3.59    0.82
   0  19   8    4.05    0.97
   0 -19  -8    4.45    2.10
   0 -19  -9    1.25    0.60
   0 -19  -9    0.48    1.41
   0  19   9    2.05    0.87
   0  19  10   20.09    2.01
   0 -19 -10   21.78    1.94
   0 -19 -10   21.11    3.80
   0  19  11   22.79    2.13
   0 -19 -11   23.94    2.01
   0 -19 -11   29.26    4.62
   0  19  12  158.52    5.86
   0 -19 -12  153.55    5.25
   0  19  13    2.61    0.99
   0 -19 -13    3.17    0.80
   0  19  14    4.07    1.01
   0 -19 -14    4.08    1.01
   0  19  15    5.49    1.42
   0 -19 -15    4.90    1.01
   0 -19 -16   51.80    2.93
   0 -19 -16   43.14    2.43
   0  19  16   47.45    3.09
   0 -19 -17    1.67    0.63
   0  19  17    1.12    0.70
   0 -19 -17   -0.17    0.66
   0 -19 -18   21.80    1.62
   0  19  18   19.70    1.94
   0 -19 -18   23.83    1.91
   0  19  19   25.85    2.12
   0 -19 -19   26.42    1.67
   0 -19 -20    4.24    0.72
   0  19  20    3.84    0.86
   0 -19 -21    2.76    0.56
   0  19  21    3.17    0.72
   0  19  22   15.08    1.24
   0  20   0    1.46    0.73
   0  20  -1    5.05    1.00
   0 -20  -1    5.49    0.78
   0 -20  -2  127.29    7.58
   0  20  -2  124.95    5.23
   0 -20  -2  114.70    3.80
   0  20  -3  667.73   14.01
   0 -20  -3  684.42   19.53
   0 -20  -3  653.70   11.52
   0 -20  -4   15.26    1.38
   0  20  -4   17.77    2.08
   0  20  -5  138.25    5.66
   0 -20  -5  139.31    4.37
   0  20  -6    3.99    1.09
   0 -20  -6    2.65    0.65
   0 -20  -6    2.85    1.60
   0  20   7    1.05    0.75
   0 -20  -7    1.45    1.41
   0 -20  -7    1.49    0.65
   0  20  -7   -0.10    0.84
   0 -20  -8  107.78    8.36
   0  20  -8  103.25    5.11
   0  20   8  100.29    4.21
   0 -20  -8  102.44    3.90
   0  20   9  142.47    5.19
   0 -20  -9  143.33    4.78
   0 -20  -9  147.67    9.99
   0 -20 -10   32.65    2.29
   0 -20 -10   36.30    5.06
   0  20  10   32.57    2.46
   0  20  11  112.89    4.76
   0 -20 -11  120.69    4.48
   0  20  12  765.57   15.07
   0 -20 -12  815.32   14.41
   0  20  13   34.45    2.66
   0 -20 -13   33.47    2.37
   0  20  14    2.99    1.02
   0 -20 -14    2.62    0.82
   0  20  15    3.24    1.07
   0 -20 -15    2.47    0.88
   0 -20 -16   64.96    3.23
   0  20  16   67.22    3.54
   0 -20 -17   37.98    2.37
   0  20  17   36.74    2.61
   0  20  18    7.44    1.25
   0 -20 -18    5.99    0.97
   0  20  19    2.10    0.61
   0  20  20    2.78    0.64
   0  20  21    1.98    0.58
   0  21   0    1.15    0.88
   0 -21   0   -0.10    0.41
   0  21   1    1.11    0.98
   0  21  -1    1.61    0.94
   0 -21  -1    1.31    0.41
   0  21  -2    0.45    0.86
   0 -21  -2    1.63    0.62
   0 -21  -3   13.20    1.35
   0  21  -3   12.74    1.95
   0 -21  -3   14.91    2.80
   0  21  -4   14.68    1.99
   0 -21  -4   14.21    3.02
   0 -21  -4   10.43    1.23
   0  21  -5   32.14    2.85
   0 -21  -5   33.40    2.15
   0 -21  -6   12.97    2.92
   0  21  -6   17.25    2.24
   0 -21  -6   15.84    1.58
   0  21  -7    0.44    0.92
   0 -21  -7   -0.01    1.22
   0 -21  -7   -0.07    0.44
   0 -21  -8   69.86    3.33
   0  21  -8   74.37    4.48
   0  21   8   68.64    3.52
   0 -21  -8   73.80    7.25
   0 -21  -9   19.43    1.81
   0  21   9   13.79    1.64
   0 -21  -9   15.64    3.39
   0  21  10   79.52    3.89
   0 -21 -10   81.39    3.62
   0  21  11   22.75    2.18
   0 -21 -11   24.37    1.99
   0  21  12   37.58    2.75
   0 -21 -12   33.42    2.40
   0 -21 -13   14.69    1.52
   0  21  13   14.90    1.79
   0 -21 -14    2.71    0.79
   0  21  14    3.72    0.95
   0 -21 -15   12.55    1.53
   0  21  15   16.86    1.86
   0 -21 -16    1.22    0.65
   0  21  16    0.29    0.60
   0 -21 -17   16.51    1.54
   0  21  17   13.12    1.55
   0  21  18    3.78    0.85
   0 -21 -18    5.14    0.96
   0  21  19    1.44    0.61
   0  21  20    9.67    1.09
   0  21  21   39.56    1.93
   0  22   0  243.24    7.95
   0 -22   0  250.50    6.03
   0  22   1  574.33   13.16
   0  22  -1  569.60   13.12
   0 -22  -1  574.68   10.55
   0  22   2    5.80    1.12
   0  22  -2    6.95    1.60
   0 -22  -2    6.10    0.91
   0  22  -3   72.34    4.13
   0 -22  -3   48.09    2.52
   0  22  -4    0.37    0.96
   0 -22  -4    0.32    0.45
   0 -22  -5   34.51    2.14
   0  22  -5   36.06    3.08
   0 -22  -5   32.91    4.47
   0  22  -6    8.08    1.78
   0 -22  -6    6.04    0.93
   0  22  -7   10.99    1.94
   0 -22  -7   15.63    3.17
   0 -22  -7   10.76    1.33
   0 -22  -8  374.54    8.45
   0  22  -8  381.44   10.69
   0 -22  -8  359.95   16.15
   0  22   8  361.13    8.86
   0  22   9   71.32    3.59
   0 -22  -9   65.64    3.24
   0  22  10    9.31    1.39
   0 -22 -10    8.02    1.20
   0  22  11  175.28    5.90
   0 -22 -11  177.74    5.57
   0  22  12  166.64    5.79
   0 -22 -12  172.07    5.46
   0  22  13   31.95    2.45
   0 -22 -13   33.65    2.30
   0  22  14   -0.38    0.58
   0 -22 -14   -0.20    0.80
   0  22  15    0.30    0.54
   0 -22 -15    0.78    0.60
   0  22  16   39.55    2.54
   0 -22 -16   42.17    2.46
   0  22  17    0.64    0.55
   0 -22 -17   -0.28    0.56
   0  22  18   24.12    1.82
   0 -22 -18   29.02    1.83
   0  22  19   32.45    1.95
   0  22  20  109.01    3.39
   0  23   0   -1.60    1.20
   0 -23   0    0.28    0.51
   0 -23  -1   29.54    1.98
   0  23  -1   28.57    2.88
   0  23   1   26.62    2.74
   0  23   2    0.85    0.92
   0  23  -2   -0.53    0.96
   0 -23  -2    1.18    0.64
   0  23  -3   63.24    4.10
   0 -23  -3   46.85    2.57
   0  23  -4    5.02    1.41
   0 -23  -4    2.93    0.76
   0 -23  -5    2.99    1.43
   0  23  -5    5.84    1.48
   0 -23  -5    3.76    0.87
   0 -23  -6    2.24    1.08
   0  23  -6    1.77    1.07
   0 -23  -6    2.43    0.69
   0  23  -7    2.98    1.50
   0 -23  -7    0.01    0.60
   0 -23  -8   47.97    2.80
   0 -23  -9   14.51    1.60
   0  23   9   14.25    1.66
   0  23  10    2.58    0.96
   0 -23 -10    2.86    0.83
   0  23  11    1.65    0.82
   0 -23 -11    0.48    0.56
   0  23  12    5.06    1.33
   0 -23 -12    0.93    0.67
   0  23  13   18.47    1.84
   0 -23 -13   20.40    1.79
   0 -23 -14   -1.62    0.88
   0  23  14   -0.23    0.57
   0 -23 -15    4.35    0.89
   0  23  15    4.67    0.97
   0  23  16   19.00    1.74
   0 -23 -16   19.62    1.67
   0  23  17   26.17    1.89
   0 -23 -17   30.19    1.94
   0  23  18    5.14    0.82
   0  23  19    4.24    0.74
   0  24   0   42.62    3.39
   0 -24  -1  167.86    4.88
   0  24   1  155.99    6.39
   0  24  -1  150.64    6.38
   0  24   2    0.95    1.28
   0  24  -2   -0.15    0.96
   0 -24  -2    0.52    0.48
   0  24  -3  174.61    6.84
   0 -24  -3  171.78    5.10
   0  24   3  164.90    6.66
   0  24  -4    2.53    1.06
   0 -24  -4    0.63    0.51
   0  24  -5   10.77    1.77
   0 -24  -5   10.43    1.24
   0 -24  -6  139.56    4.68
   0  24  -6  131.70    5.96
   0 -24  -7   81.04    3.54
   0  24  -7   86.21    4.85
   0 -24  -8   63.59    3.16
   0 -24  -9  161.95    5.18
   0  24  10    6.05    1.10
   0 -24 -10    5.05    1.07
   0 -24 -11   39.22    2.42
   0  24  11   39.72    2.64
   0  24  12   -0.61    0.59
   0 -24 -12    0.74    0.55
   0 -24 -13   51.05    2.72
   0  24  13   47.07    2.75
   0 -24 -14   20.83    1.75
   0  24  14   19.90    1.76
   0 -24 -15   47.56    2.48
   0  24  15   43.67    2.52
   0  24  16    5.51    0.92
   0 -24 -16    4.75    0.81
   0  24  17   20.93    1.61
   0 -24 -17   23.16    1.54
   0  24  18    2.16    0.62
   0  25   0    1.09    1.10
   0  25   1    1.93    1.06
   0  25  -1    1.85    1.35
   0 -25  -1    1.21    0.54
   0  25   2    0.00    1.05
   0  25  -2   -0.40    0.95
   0 -25  -2    1.11    0.61
   0  25   3    1.00    1.15
   0  25  -3   -1.00    0.98
   0 -25  -3   -0.26    0.52
   0  25  -4    1.33    1.17
   0 -25  -4    0.90    0.58
   0  25  -5    6.68    1.66
   0  25   5    4.61    1.45
   0 -25  -5    5.77    1.08
   0  25  -6    6.91    1.68
   0 -25  -6    7.12    1.09
   0  25  -7   79.15    4.72
   0 -25  -7   73.34    3.40
   0 -25  -8   38.35    2.44
   0 -25  -9   20.90    1.84
   0 -25 -10   -0.37    0.65
   0 -25 -11   11.48    1.33
   0  25  12    6.54    1.10
   0 -25 -12    5.63    0.98
   0 -25 -13   23.88    1.87
   0  25  13   22.32    1.86
   0 -25 -14   14.60    1.44
   0  25  14   12.28    1.33
   0 -25 -15   19.54    1.52
   0  25  15   16.73    1.50
   0  25  16    0.02    0.45
   0 -25 -16   -0.40    0.42
   0  25  17   14.39    1.20
   0 -25 -17   15.39    1.22
   0  26   0   42.57    3.33
   0  26  -1  230.51    8.01
   0  26   1  230.60    8.08
   0  26   2   49.06    3.61
   0 -26  -2   52.27    2.62
   0  26  -2   49.85    3.65
   0  26   3   37.58    3.18
   0 -26  -3   39.69    2.34
   0  26  -3   35.28    3.15
   0 -26  -4    4.19    0.87
   0  26  -4    2.54    1.29
   0  26   4    2.55    1.15
   0  26   5   15.48    2.17
   0  26  -5   16.93    2.27
   0 -26  -5   16.98    1.55
   0  26   6   56.69    3.93
   0 -26  -6   64.67    3.06
   0  26  -6   67.43    4.21
   0 -26  -7  262.76    6.70
   0 -26  -8   99.68    3.86
   0 -26  -9   73.22    3.24
   0 -26 -10   21.82    1.72
   0 -26 -11    2.58    0.71
   0 -26 -12  189.11    5.31
   0 -26 -13   35.08    2.09
   0 -26 -14   57.52    2.60
   0 -26 -15   34.00    1.91
   0 -26 -16   23.39    1.48
   0  27   0   -0.77    1.32
   0  27  -1    4.82    1.42
   0  27   1    4.67    1.46
   0 -27  -2    0.46    0.47
   0  27  -2    0.17    0.93
   0  27   2    0.59    0.98
   0 -27  -3   18.10    1.62
   0  27   3   15.12    2.09
   0  27  -3   19.63    2.39
   0  27   4    1.39    1.03
   0  27  -4   -0.89    1.02
   0 -27  -4    1.33    0.66
   0  27   5   72.08    4.30
   0 -27  -5   72.06    3.19
   0  27  -5   72.83    4.42
   0 -27  -6   10.64    1.31
   0  27   6    9.90    1.77
   0  27  -6    9.47    1.99
   0 -27  -7    1.75    0.73
   0  27   7    1.97    1.01
   0 -27  -8   27.55    1.95
   0  27   8   27.82    2.68
   0 -27  -9    4.16    0.82
   0 -27 -10    3.12    0.70
   0 -27 -11   24.53    1.79
   0 -27 -12   10.34    1.16
   0 -27 -13   -0.28    0.43
   0 -27 -14    0.69    0.43
   0 -27 -15    1.36    0.50
   0  27  16    2.63    0.69
   0  28   0   63.04    4.00
   0  28   1   55.14    3.74
   0  28  -1   52.81    3.65
   0  28   2   79.44    4.44
   0  28  -2   77.11    4.37
   0  28   3   27.13    2.70
   0  28  -3   27.68    2.70
   0 -28  -3   29.13    1.89
   0  28   4   85.32    4.66
   0 -28  -4   88.44    3.42
   0  28  -4   91.04    4.81
   0  28   5   57.83    3.78
   0 -28  -5   53.91    2.65
   0  28  -5   54.09    3.67
   0 -28  -6   38.25    2.20
   0  28   6   34.78    2.96
   0 -28  -7  155.52    4.64
   0  28   7  151.11    6.03
   0 -28  -8  134.98    4.23
   0  28   8  127.56    5.41
   0 -28  -9    8.36    1.04
   0  28   9    5.58    1.34
   0 -28 -10  176.44    4.86
   0  28  10  169.27    5.99
   0 -28 -11   53.92    2.47
   0  28  11   51.03    3.11
   0 -28 -12   88.83    3.14
   0  28  12   85.15    3.85
   0 -28 -13   16.80    1.31
   0  28  13   16.27    1.63
   0 -28 -14   12.40    1.07
   0  28  14    9.62    1.15
   0 -28 -15    0.69    0.35
   0  28  15    0.47    0.49
   0  29   0   -0.76    1.02
   0  29   1   18.21    2.24
   0  29  -1   17.75    2.25
   0  29   2   28.80    2.72
   0  29  -2   25.06    2.59
   0  29   3    2.96    1.13
   0  29  -3    5.57    1.37
   0 -29  -4   21.15    1.57
   0  29   4   20.84    2.29
   0  29  -4   19.94    2.37
   0 -29  -5    8.29    1.04
   0  29   5    8.69    1.57
   0 -29  -6    1.99    0.67
   0  29   6    2.66    1.14
   0 -29  -7    8.45    1.05
   0  29   7    8.51    1.50
   0 -29  -8    8.99    1.07
   0  29   8    9.84    1.55
   0 -29  -9   23.51    1.64
   0  29   9   24.24    2.20
   0 -29 -10   48.70    2.29
   0  29  10   45.48    2.89
   0 -29 -11    0.47    0.44
   0  29  11    0.93    0.77
   0 -29 -12    0.39    0.36
   0  29  12    0.12    0.68
   0  29  13   10.62    1.28
   0 -29 -13   10.20    0.96
   0  29  14   13.46    1.32
   0 -29 -14   14.80    1.06
   0  30   0  287.86    8.42
   0  30  -1    0.84    1.00
   0  30   1    0.77    1.03
   0  30  -2    1.97    0.93
   0  30   2    1.26    0.97
   0  30   3   14.31    1.86
   0  30  -3   13.47    1.85
   0  30   4   43.40    3.02
   0  30  -4   40.79    3.05
   0 -30  -5   32.62    1.82
   0  30   5   31.92    2.68
   0 -30  -6   -0.01    0.42
   0  30   6    1.30    0.84
   0 -30  -7    3.93    0.69
   0  30   7    2.04    0.82
   0 -30  -8    0.20    0.35
   0  30   8   -0.39    0.86
   0 -30  -9    1.02    0.42
   0  30   9    1.80    0.85
   0 -30 -10   54.88    2.23
   0  30  10   54.58    2.93
   0  30  11    3.20    0.88
   0 -30 -11    2.74    0.53
   0  30  12    0.88    0.56
   0 -30 -12    0.88    0.32
   0  30  13   15.59    1.32
   0  31   0    0.64    0.87
   0  31   1   12.06    1.67
   0  31  -1   13.22    1.80
   0  31   2    7.96    1.49
   0  31  -2    7.41    1.53
   0  31  -3   30.82    2.51
   0  31   3   28.77    2.42
   0  31   4   20.03    2.03
   0  31   5    1.36    0.76
   0  31   6   10.89    1.50
   0 -31  -7    5.94    0.86
   0  31   7    6.23    1.20
   0 -31  -8    2.64    0.60
   0  31   8    2.71    0.89
   0 -31  -9    0.37    0.45
   0  31   9   -0.55    0.57
   0  31  10   14.46    1.44
   0 -31 -10   14.17    1.03
   0  31  11    0.23    0.45
   0  31  12    1.56    0.54
   0  32   0  193.55    6.11
   0  32   1    5.47    1.15
   0  32  -1    7.05    1.20
   0  32  -2    1.67    0.95
   0  32   2    0.43    0.67
   0  32   3   17.22    1.75
   0  32   4   15.54    1.69
   0  32   5   24.97    1.97
   0  32   6   94.13    3.80
   0  32   7   36.13    2.30
   0  32   8   78.51    3.25
   0  32   9   39.15    2.16
   0  32  10   52.59    2.36
   0  33   0    2.09    0.84
   0  33  -1    4.26    1.06
   0  33   1    5.72    1.23
   0  33   2   -0.41    0.69
   0  33   3    9.01    1.21
   0  33   4    0.29    0.57
   0  33   5    7.27    1.08
   0  33   6    2.69    0.69
   0  33   7    5.53    0.92
   0  33   8    4.69    0.79
   0  34   1  105.32    3.74
   0  34   2    5.23    0.90
   0  34   3    4.85    0.87
   0  34   4   -0.29    0.54
   0  34   5   46.06    2.22
  -1   0  26  113.40    3.35
   1   0 -26  103.78    2.99
  -1   0  25   -1.19    0.56
   1   0 -25    0.83    0.47
   1   0 -24   70.44    2.98
   1   0 -23   -0.54    0.67
   1   0 -22   30.70    2.21
   1   0 -21    1.99    0.92
   1   0 -20   29.66    2.23
   1   0 -19   -0.72    0.59
   1   0 -18  439.94    9.58
   1   0 -18  437.41   16.78
   1   0 -17    0.14    0.53
   1   0 -17   -0.67    1.13
   1   0 -16   51.27    2.77
   1   0 -16   54.80    5.35
   1   0 -16   52.94    2.92
   1   0 -15   -0.42    1.12
   1   0 -15    0.00    0.51
   1   0 -14  176.99    8.72
   1   0 -13    1.15    1.13
   1   0 -12   22.94    2.95
   1   0 -12   19.27    2.18
   1   0 -11   -0.60    0.63
   1   0 -10    2.82    0.91
   1   0  -9    0.40    0.59
   1   0  -8   31.03    2.25
   1   0  -7   -0.70    0.51
   1   0  -6   71.06    2.94
   1   0  -5    0.29    0.40
   1   0  -4    4.95    0.75
   1   0  -3   -0.22    0.29
   1   0  -2    3.13    0.60
   1   0  -1    0.05    0.21
   1   0   0    2.15    0.42
   1   0   1   -0.09    0.23
  -1   0  -1    0.02    0.10
  -1   0  -2    0.60    0.25
  -1   0  -3    0.36    0.32
  -1   0  -4    2.86    0.60
  -1   0  -5   -0.41    0.45
  -1   0  -6   19.40    1.55
  -1   0  -7    0.34    0.53
  -1   0  -8   15.33    1.51
  -1   0  -9   -0.40    0.66
  -1   0  -9    0.24    0.82
  -1   0 -10  240.57    8.31
  -1   0 -10  226.36    6.95
  -1   0 -11   -0.05    0.51
  -1   0 -11   -0.27    0.82
  -1   0 -12  469.94   13.52
  -1   0 -12  465.39   11.46
  -1   0 -13   -1.91    1.22
  -1   0 -14  168.46    8.54
  -1   0 -15   -0.26    0.93
  -1   0 -15    0.16    0.59
  -1   0 -16    3.10    1.53
  -1   0 -16    3.27    0.84
  -1   0 -17   -0.49    1.35
  -1   0 -17    0.32    0.59
  -1   0 -18  415.62   16.07
  -1   0 -18  430.04    9.57
  -1   0 -19   -0.22    0.72
  -1   0 -20  227.08    6.54
  -1   0 -21    0.64    0.75
   1   0  22    1.03    0.63
  -1   0 -22    1.38    0.65
  -1   0 -23    1.24    0.63
  -1   0 -24    2.39    0.67
  -1   0 -25    0.02    0.38
  -1   1  26   53.18    2.27
   1  -1 -26   46.25    1.94
  -1  -1  25   12.67    1.27
   1   1 -25   11.93    1.09
   1  -1 -25    9.21    1.00
   1  -1 -24   24.76    1.75
   1   1 -24   27.57    1.76
   1   1 -23    0.52    0.46
   1  -1 -23    0.88    0.50
   1   1 -22    1.65    0.69
   1  -1 -22    1.07    0.68
   1   1 -21  215.74    6.18
   1  -1 -21  219.83    6.33
   1  -1 -20   27.88    2.17
   1   1 -20   29.27    2.17
   1  -1 -19   24.61    2.01
   1   1 -19   26.00    2.04
   1  -1 -18  208.04   11.23
   1   1 -18  201.54   10.92
   1   1 -18  202.26    5.88
   1  -1 -18  208.08    6.01
   1  -1 -17   80.61    3.48
   1  -1 -17   73.96    6.37
   1   1 -17   81.87    3.46
   1   1 -17   89.72    6.99
   1   1 -16  217.01    5.84
   1  -1 -16  211.55    5.83
   1  -1 -16  203.07   10.33
   1   1 -16  205.82   10.37
   1  -1 -16  203.16    5.99
   1  -1 -15   13.93    1.42
   1   1 -15   16.06    1.60
   1  -1 -15   14.31    2.59
   1   1 -15   15.81    2.76
   1  -1 -14  225.88    9.79
   1   1 -14  212.18    9.52
   1  -1 -13    3.67    1.13
   1   1 -13    5.04    1.54
   1  -1 -12  152.97    6.26
   1   1 -12  156.23    7.29
   1   1 -11   20.90    1.95
   1  -1 -11   22.07    2.32
   1   1 -11   23.45    2.73
   1   1 -10  276.06    7.24
   1  -1 -10  258.51    7.75
   1   1 -10  275.40    8.85
   1   1  -9  522.55   10.50
   1  -1  -9  530.27   11.39
   1   1  -8  137.16    4.42
   1  -1  -8  143.39    4.97
   1   1  -7  196.62    5.09
   1  -1  -7  200.93    5.70
   1   1  -6 2264.41   30.02
   1  -1  -6 2253.38   31.11
   1   1  -5   44.89    1.98
   1  -1  -5   49.88    2.33
   1   1  -4  325.84    5.96
   1  -1  -4  323.92    6.53
   1   1  -3  125.91    3.05
   1  -1  -3  121.61    3.33
   1   1  -2 5237.09   63.63
   1  -1  -2 5269.00   64.09
   1  -1  -1 5388.67   68.21
   1   1  -1 5483.55   68.02
   1  -1   0 1981.59   25.48
   1   1   0 2003.53   25.50
  -1  -1  -1  184.84    3.80
   1  -1   1  180.12    3.79
  -1   1  -2  583.69    8.74
  -1  -1  -2  577.75    9.09
  -1   1  -3 4069.50   51.21
  -1   1  -3 4106.15   50.50
  -1  -1  -3 4189.54   51.36
  -1   1  -4 2108.16   27.96
  -1  -1  -4 2047.72   27.75
  -1   1  -4 2063.48   26.92
  -1   1  -5  157.30    4.65
  -1  -1  -5  161.55    4.47
  -1   1  -5  155.03    3.94
  -1   1  -6  124.42    4.41
  -1  -1  -6  119.74    4.03
  -1   1  -6  121.64    3.61
  -1   1  -7  107.62    4.35
  -1  -1  -7  100.62    3.86
  -1   1  -7  100.94    3.46
  -1   1  -8   72.96    3.81
  -1   1  -8   70.99    3.06
  -1  -1  -8   70.92    3.38
  -1   1  -9    9.62    1.27
  -1  -1  -9    5.73    1.07
  -1   1  -9    8.27    1.57
  -1   1 -10 1441.21   25.42
  -1   1 -10 1439.80   22.55
  -1  -1 -10 1462.89   23.81
  -1  -1 -11    2.47    0.75
  -1   1 -11    4.50    0.94
  -1  -1 -11    3.90    1.53
  -1   1 -12 1806.16   31.88
  -1  -1 -12 1764.50   31.54
  -1  -1 -12 1806.99   29.39
  -1   1 -13   93.73    5.89
  -1  -1 -13   89.15    5.74
  -1  -1 -13  100.01    5.20
  -1  -1 -14  437.33   14.10
  -1   1 -14  438.79   14.20
  -1   1 -15  111.29    3.96
  -1   1 -15  111.02    7.09
  -1  -1 -15  116.75    4.12
  -1  -1 -15  120.03    7.38
  -1  -1 -16   12.20    2.50
  -1   1 -16   11.37    2.44
  -1  -1 -16   10.07    1.32
  -1   1 -16   11.86    1.37
  -1  -1 -17   41.36    2.54
  -1   1 -17   40.24    2.45
  -1  -1 -17   38.06    4.45
  -1   1 -17   38.52    4.54
  -1   1 -18  116.64    4.37
  -1  -1 -18  117.23    4.45
  -1   1 -18  105.05    7.75
  -1  -1 -18  105.35    7.77
  -1   1 -19   32.32    2.30
  -1  -1 -19   29.86    2.24
  -1   1 -20   76.77    3.51
  -1  -1 -20   78.99    3.65
  -1   1 -21   16.94    1.67
  -1  -1 -21   17.17    1.72
  -1  -1 -22    5.66    1.12
  -1   1 -22    5.26    1.01
   1   1  22    4.84    0.97
  -1   1 -23   53.08    2.66
  -1  -1 -23   53.61    2.69
   1   1  23   57.29    2.90
  -1  -1 -24   16.13    1.42
  -1   1 -24   14.66    1.26
  -1  -1 -25   16.24    1.26
  -1   1 -25   14.66    1.16
  -1  -1 -26    1.19    0.43
   1  -2 -26   79.63    2.68
  -1   2  26   86.49    3.01
   1  -2 -25  101.99    3.35
  -1   2  25   78.54    3.35
   1  -2 -24    0.43    0.57
   1   2 -24    1.47    0.55
   1   2 -23    0.05    0.45
   1  -2 -23    1.37    0.60
   1  -2 -22   38.50    2.53
   1   2 -22   34.50    2.28
   1   2 -21  208.41    6.07
   1  -2 -21  221.75    6.45
   1  -2 -20    2.09    0.85
   1   2 -20    2.93    0.84
   1  -2 -19    1.38    0.67
   1   2 -19    0.91    0.57
   1   2 -18    3.62    0.83
   1  -2 -18    3.45    0.93
   1   2 -18    3.75    1.41
   1  -2 -18    2.50    1.04
   1  -2 -17    4.71    0.96
   1   2 -17    4.59    0.89
   1  -2 -17    4.37    1.90
   1   2 -17    5.06    2.07
   1  -2 -16   77.43    6.35
   1   2 -16   83.07    6.59
   1  -2 -16   78.27    3.49
   1   2 -16   77.44    3.31
   1  -2 -16   69.18    3.44
   1   2 -15    0.12    0.77
   1  -2 -15    1.47    1.47
   1  -2 -15   -0.39    0.48
   1   2 -15   -0.40    0.60
   1   2 -14   50.64    4.69
   1  -2 -13    4.96    1.29
   1   2 -13    6.95    1.66
   1  -2 -12   31.57    2.98
   1   2 -12   34.55    3.46
   1  -2 -11   25.00    2.55
   1   2 -11   23.93    2.82
   1  -2 -10   38.35    3.01
   1   2 -10   31.00    2.19
   1   2 -10   31.05    3.03
   1  -2  -9   73.83    3.95
   1   2  -9   67.69    3.08
   1   2  -9   76.74    4.30
   1  -2  -8    0.17    0.50
   1   2  -8    0.13    0.31
   1   2  -8    0.66    0.78
   1   2  -7    0.37    0.31
   1  -2  -7   -0.14    0.49
   1   2  -7    0.77    0.60
   1  -2  -6   17.59    1.64
   1   2  -6   16.29    1.24
   1   2  -6   17.72    1.72
   1  -2  -5   68.45    2.96
   1   2  -5   70.01    3.02
   1   2  -5   61.45    2.26
   1  -2  -4    1.66    0.57
   1   2  -4    2.07    0.64
   1   2  -4    0.26    0.28
   1  -2  -3    2.56    0.62
   1   2  -3    2.19    0.56
   1   2  -3    1.79    0.41
   1  -2  -2    0.51    0.34
   1   2  -2    0.45    0.28
   1   2  -2    0.09    0.22
   1  -2  -1    0.51    0.27
   1   2  -1    0.32    0.22
  -1  -2   0    4.80    0.62
   1  -2   0    5.66    0.63
   1  -2   1   15.51    1.03
  -1  -2  -1   15.40    1.10
   1  -2   2    4.78    0.62
  -1  -2  -2    5.81    0.74
  -1  -2  -3   50.03    2.33
  -1   2  -3   56.27    2.28
  -1   2  -4   93.58    2.63
  -1  -2  -4   93.16    3.43
  -1   2  -4   99.92    3.54
  -1  -2  -5    9.54    1.15
  -1   2  -5    8.24    1.14
  -1   2  -5    9.18    0.87
  -1   2  -6   20.27    1.33
  -1  -2  -6   20.22    1.74
  -1   2  -6   21.22    1.86
  -1   2  -7   14.53    1.25
  -1  -2  -7   17.21    1.68
  -1   2  -7   17.71    1.83
  -1   2  -8   -0.05    0.33
  -1  -2  -8    0.66    0.59
  -1   2  -8    1.12    0.79
  -1  -2  -9   66.39    3.72
  -1   2  -9   66.58    3.00
  -1   2  -9   71.17    4.23
  -1   2 -10   87.59    3.64
  -1  -2 -10   86.08    4.53
  -1   2 -10   86.34    5.03
  -1  -2 -11   22.61    2.41
  -1   2 -11   21.34    2.66
  -1  -2 -12  525.03   13.35
  -1  -2 -12  553.16   14.77
  -1   2 -12  551.84   14.92
  -1  -2 -13   32.50    3.15
  -1  -2 -13   33.23    3.60
  -1   2 -13   31.92    3.59
  -1   2 -14   19.94    2.92
  -1  -2 -14   18.74    2.84
  -1  -2 -15    8.25    2.10
  -1   2 -15    8.79    2.10
  -1   2 -15    7.56    1.06
  -1  -2 -15   10.26    1.24
  -1   2 -16   34.98    2.29
  -1  -2 -16   35.35    2.39
  -1  -2 -16   39.55    4.44
  -1   2 -16   38.98    4.46
  -1   2 -17   24.98    1.98
  -1  -2 -17   26.26    2.07
  -1   2 -17   29.28    4.09
  -1  -2 -17   24.13    3.72
  -1   2 -18   42.64    2.60
  -1  -2 -18   39.75    2.63
  -1   2 -18   39.87    4.92
  -1  -2 -18   41.47    4.86
  -1  -2 -19   30.71    2.39
  -1   2 -19   33.14    2.34
  -1   2 -20    7.28    1.18
  -1  -2 -20    5.87    1.09
  -1   2 -21   -0.54    0.58
  -1  -2 -21    0.97    0.65
  -1  -2 -22    6.51    1.11
  -1   2 -22    5.89    1.03
   1   2  22    3.93    0.93
  -1   2 -23   31.18    2.04
  -1  -2 -23   31.07    2.10
   1   2  23   31.04    2.20
  -1  -2 -24    2.03    0.77
  -1   2 -24    1.82    0.61
   1   2  24    3.16    0.82
  -1  -2 -25   16.35    1.32
  -1   2 -25   15.16    1.15
  -1  -2 -26   59.20    2.16
   1  -3 -26    1.03    0.43
  -1   3  26    1.02    0.49
   1  -3 -25   16.99    1.35
  -1   3  25   20.63    1.66
   1  -3 -24   59.85    2.77
   1  -3 -23   26.50    2.02
   1   3 -23   25.73    1.74
   1   3 -22    9.34    1.18
   1  -3 -22    9.01    1.36
   1   3 -21   66.67    3.14
   1  -3 -21   69.08    3.43
   1  -3 -20   23.31    2.06
   1   3 -20   29.03    2.11
   1  -3 -19   34.35    2.45
   1   3 -19   32.99    2.21
   1   3 -18    2.33    0.78
   1  -3 -18    1.39    0.61
   1   3 -18    1.56    1.28
   1   3 -17  116.33    4.13
   1   3 -17  116.30    7.95
   1  -3 -17  118.70    4.34
   1  -3 -17  118.39    8.07
   1   3 -16  113.22    3.91
   1   3 -16  105.86    7.31
   1  -3 -16  109.48    7.51
   1  -3 -16  106.93    4.25
   1   3 -15   27.88    3.57
   1  -3 -15   25.18    1.94
   1  -3 -14  553.26   14.98
   1   3 -14  525.64   15.92
   1  -3 -13    3.76    1.10
   1   3 -13    0.61    0.88
   1  -3 -12   81.23    4.89
   1   3 -12   78.19    5.25
   1  -3 -11   21.51    2.39
   1   3 -11   24.63    2.77
   1   3 -10   35.45    2.10
   1   3 -10   33.01    2.98
   1  -3 -10   29.65    2.65
   1   3  -9  706.45   11.79
   1   3  -9  708.17   15.02
   1  -3  -9  705.85   14.66
   1   3  -8  652.99   10.82
   1   3  -8  672.31   13.80
   1  -3  -8  650.71   13.37
   1   3  -7   64.89    2.37
   1   3  -7   69.57    3.52
   1  -3  -7   63.45    3.32
   1   3  -6  248.11    4.95
   1   3  -6  262.64    6.85
   1  -3  -6  249.16    6.69
   1   3  -5 2879.77   37.52
   1  -3  -5 2825.33   37.72
   1   3  -4  250.78    4.56
   1   3  -4  257.21    5.88
   1  -3  -4  260.70    6.16
   1   3  -3   13.43    0.82
   1   3  -3   13.69    1.11
   1  -3  -3   13.76    1.23
   1   3  -2 1921.42   24.84
   1  -3  -2 1889.41   25.69
   1  -3  -1 1489.06   20.07
  -1  -3   1 1452.01   19.17
   1  -3   0 2275.93   29.06
  -1  -3   0 2242.26   28.87
   1  -3   1 1182.97   16.19
  -1  -3  -1 1184.07   16.64
  -1  -3  -2  685.12   11.00
   1  -3   2  670.88   10.01
  -1  -3  -3  350.48    7.24
   1  -3   3  364.86    6.08
  -1   3  -4  378.12    7.69
  -1   3  -4  353.57    5.89
  -1  -3  -4  364.08    7.67
  -1   3  -5  125.39    4.33
  -1   3  -5  120.92    2.96
  -1  -3  -5  127.67    4.33
  -1   3  -6  314.47    7.81
  -1  -3  -6  314.46    7.71
  -1   3  -6  312.18    5.79
  -1   3  -7  182.08    6.04
  -1   3  -7  170.66    4.10
  -1  -3  -7  176.84    5.74
  -1   3  -8   26.31    2.38
  -1  -3  -8   23.95    2.14
  -1   3  -8   24.76    1.50
  -1  -3  -9   23.63    2.34
  -1   3  -9   22.61    1.52
  -1   3  -9   21.92    2.33
  -1   3 -10   52.15    3.74
  -1  -3 -10   50.14    3.47
  -1   3 -11  210.36    8.27
  -1  -3 -11  204.18    7.59
  -1   3 -12  731.86   17.77
  -1  -3 -12  748.46   16.86
  -1  -3 -13    2.58    1.15
  -1  -3 -13    0.86    0.82
  -1   3 -13    1.67    1.07
  -1   3 -14   54.93    4.78
  -1  -3 -14   53.54    4.73
  -1  -3 -14   53.46    4.27
  -1  -3 -15   26.99    1.92
  -1  -3 -15   25.43    3.56
  -1   3 -15   23.20    3.32
  -1   3 -15   25.13    1.81
  -1   3 -16   37.11    2.27
  -1   3 -16   35.56    4.25
  -1  -3 -16   32.18    4.03
  -1  -3 -16   38.08    2.45
  -1   3 -17  129.68    4.50
  -1  -3 -17  144.45    4.87
  -1  -3 -17  119.95    8.06
  -1   3 -17  124.79    8.33
  -1   3 -18  116.44    4.34
  -1  -3 -18  118.39    4.52
  -1  -3 -19  153.07    5.22
  -1   3 -19  137.84    4.82
  -1   3 -20    1.40    0.63
  -1  -3 -20   -0.31    0.63
  -1   3 -21    9.20    1.23
  -1  -3 -21    8.68    1.39
  -1   3 -22   45.93    2.51
  -1  -3 -22   44.70    2.61
   1   3  22   48.73    2.93
  -1   3 -23    1.53    0.65
  -1  -3 -23    1.15    0.66
   1   3  23    1.75    0.69
  -1   3 -24   35.07    1.89
  -1  -3 -24   37.45    2.15
   1   3  24   40.80    2.25
  -1  -3 -25    6.30    0.88
  -1  -3 -26   30.67    1.53
   1  -4 -26   -0.06    0.35
  -1   4  26   -0.48    0.53
   1  -4 -25    4.44    0.76
  -1   4  25    3.12    0.81
   1  -4 -24    3.62    0.80
   1  -4 -23   88.42    3.67
   1   4 -22    6.46    1.06
   1  -4 -22    6.19    1.13
   1   4 -21    7.78    1.12
   1  -4 -21    7.96    1.26
   1   4 -20   55.24    2.90
   1  -4 -20   53.84    3.10
   1  -4 -19   14.69    1.70
   1   4 -19   14.90    1.52
   1   4 -18    2.05    0.74
   1  -4 -18    1.93    0.77
   1  -4 -18    3.27    1.70
   1   4 -18    3.34    1.70
   1  -4 -17   21.64    1.88
   1   4 -17   22.45    1.77
   1   4 -17   21.42    3.38
   1  -4 -17   19.80    3.48
   1  -4 -17   21.71    1.99
   1  -4 -16   49.62    2.90
   1   4 -16   53.19    5.23
   1   4 -16   55.54    2.69
   1  -4 -16   56.78    5.42
   1  -4 -16   53.17    2.67
   1  -4 -15   10.83    1.33
   1  -4 -15    9.99    2.29
   1   4 -15   14.39    2.83
   1  -4 -14   37.41    3.90
   1   4 -14   40.02    4.26
   1   4 -13    6.17    1.55
   1  -4 -13    9.34    1.86
   1   4 -12   33.82    3.51
   1  -4 -12   33.10    3.34
   1   4 -11   40.24    3.65
   1  -4 -11   39.16    3.44
   1   4 -10   80.46    4.90
   1  -4 -10   76.26    4.54
   1   4  -9   -0.27    0.78
   1  -4  -9    1.04    0.93
   1   4  -8  117.97    5.15
   1  -4  -8  110.19    5.01
   1   4  -8  101.08    2.76
   1  -4  -7    1.60    0.87
   1   4  -7    1.23    0.34
   1   4  -7    1.54    0.84
   1   4  -6   33.91    2.40
   1  -4  -6   33.65    2.47
   1   4  -6   29.46    1.21
   1   4  -5   17.62    1.68
   1   4  -5   14.29    0.79
   1  -4  -5   15.11    1.64
   1   4  -4    1.64    0.54
   1  -4  -4    1.77    0.60
  -1  -4   3    1.06    0.31
   1  -4  -3    1.14    0.63
  -1  -4   2    3.14    0.46
   1  -4  -2    3.73    0.76
  -1  -4   1    2.26    0.49
   1  -4  -1    1.82    0.53
  -1  -4   0    0.38    0.34
   1  -4   0    0.11    0.33
  -1  -4  -1    7.39    0.90
   1  -4   1    8.83    0.87
  -1  -4  -2   94.28    3.40
   1  -4   2   94.93    2.75
  -1  -4  -3    6.56    1.01
   1  -4   3    5.05    0.60
  -1  -4  -4    7.15    1.12
  -1   4  -4    6.82    0.60
  -1  -4  -5    7.42    1.18
  -1   4  -5    8.47    1.22
  -1   4  -5    8.10    0.68
  -1  -4  -6    8.87    1.33
  -1   4  -6    8.16    0.70
  -1   4  -6    9.94    1.38
  -1   4  -7   45.01    1.74
  -1  -4  -7   48.25    3.08
  -1   4  -7   52.00    3.24
  -1  -4  -8   98.59    4.67
  -1   4  -8   93.15    2.75
  -1   4  -8  104.12    4.91
  -1   4  -9   -0.80    1.08
  -1  -4  -9   -0.20    0.73
  -1   4 -10    7.98    1.75
  -1  -4 -10    6.91    1.49
  -1  -4 -11    6.10    1.53
  -1   4 -11    7.60    1.73
  -1   4 -12   21.08    2.77
  -1  -4 -12   24.17    2.85
  -1   4 -13   73.54    5.45
  -1  -4 -13   78.46    5.26
  -1  -4 -14  152.81    8.21
  -1   4 -14  145.90    8.23
  -1  -4 -14  152.46    4.75
  -1  -4 -14  151.99    7.64
  -1   4 -15   27.35    1.93
  -1   4 -15   24.51    3.47
  -1  -4 -15   26.84    2.02
  -1  -4 -15   26.75    3.57
  -1  -4 -16    8.79    2.29
  -1   4 -16    7.85    2.35
  -1  -4 -16    8.05    1.22
  -1   4 -16    8.09    1.39
  -1  -4 -17    9.67    2.37
  -1  -4 -17    9.17    1.45
  -1   4 -17    8.61    1.26
  -1   4 -18  133.50    4.66
  -1  -4 -18  136.77    5.01
  -1  -4 -18  126.19    8.56
  -1   4 -19   57.66    3.00
  -1  -4 -19   56.12    3.16
  -1   4 -20    5.56    1.00
  -1  -4 -20    6.02    1.08
  -1  -4 -21   27.53    2.21
  -1   4 -21   24.61    1.91
   1   4  21   24.39    2.25
  -1   4 -22  153.89    4.76
  -1  -4 -22  156.88    5.14
   1   4  22  157.38    5.56
  -1   4 -23   47.67    2.36
  -1  -4 -23   47.99    2.63
   1   4  23   45.22    2.72
  -1  -4 -24   51.66    2.56
   1   4  24   52.14    2.64
   1   4  25  100.88    3.30
  -1  -4 -25  104.95    3.39
  -1  -4 -26   41.16    1.83
   1  -5 -26    1.01    0.40
  -1   5  26   -0.06    0.44
   1  -5 -25    3.01    0.66
  -1   5  25    3.29    0.75
   1  -5 -24   -0.06    0.59
  -1   5  24    0.64    0.54
   1  -5 -23   84.60    3.57
   1  -5 -22    9.05    1.30
   1  -5 -21   79.71    3.72
   1  -5 -20  166.23    5.54
   1  -5 -19  143.99    5.07
   1  -5 -18  120.78    8.41
   1  -5 -18  137.11    4.89
   1  -5 -17   19.51    1.88
   1  -5 -17   20.77    1.85
   1   5 -17   17.73    3.10
   1  -5 -17   17.08    3.34
   1  -5 -16    0.11    0.46
   1   5 -16    0.23    0.92
   1  -5 -16   -0.15    0.64
   1   5 -15   79.67    6.15
   1  -5 -15   79.11    3.18
   1  -5 -15   78.86    3.50
   1  -5 -15   83.63    5.97
   1  -5 -14   54.15    4.59
   1   5 -14   50.14    4.69
   1   5 -13    7.28    2.05
   1  -5 -13    4.07    1.38
   1   5 -12   46.17    4.08
   1  -5 -12   49.05    4.03
   1   5 -11   62.02    4.47
   1  -5 -11   58.63    4.27
   1   5 -10  351.67   10.58
   1  -5 -10  345.09   10.45
   1   5  -9  473.58   12.04
   1  -5  -9  471.82   12.02
   1   5  -8  162.67    6.19
   1  -5  -8  154.08    6.17
   1   5  -7 1872.55   28.84
   1  -5  -7 1885.32   29.22
   1   5  -6  445.86   10.00
   1  -5  -6  449.27   10.34
   1  -5  -5    1.54    0.77
   1   5  -5    1.48    0.59
   1  -5  -4  804.74   14.13
  -1  -5   4  794.64   10.54
   1  -5  -3 3882.18   50.20
  -1  -5   3 3843.17   46.90
   1  -5  -2   17.65    1.52
  -1  -5   2   17.05    1.02
   1  -5  -1  543.59    9.73
  -1  -5   1  549.80    8.88
  -1  -5   0 2912.92   37.32
   1  -5   0 2890.24   37.45
  -1  -5  -1 3278.74   41.96
   1  -5   1 3228.10   41.14
  -1  -5  -2 5874.69   73.02
   1  -5   2 5841.18   71.36
   1  -5   3  406.64    6.82
  -1  -5  -3  391.21    8.45
  -1  -5  -4  281.65    7.13
  -1  -5  -5  131.93    4.85
  -1   5  -5  130.23    2.58
  -1  -5  -6   27.39    2.24
  -1   5  -6   27.68    0.96
  -1  -5  -7  211.92    6.84
  -1   5  -7  199.89    3.40
  -1   5  -7  220.70    7.00
  -1  -5  -8    2.63    0.88
  -1   5  -8    5.35    1.32
  -1  -5  -9  390.14   10.75
  -1   5  -9  405.22   11.09
  -1   5 -10   -0.42    0.94
  -1  -5 -10    0.31    0.72
  -1  -5 -11    7.93    1.65
  -1   5 -11    9.07    1.84
  -1  -5 -12   15.22    2.33
  -1   5 -12   15.10    2.38
  -1   5 -13   94.52    6.18
  -1  -5 -13   90.31    5.79
  -1  -5 -14 1162.94   18.05
  -1   5 -14 1109.33   25.69
  -1  -5 -14 1157.56   17.93
  -1  -5 -14 1149.88   25.00
  -1   5 -15   38.19    2.22
  -1  -5 -15   33.28    3.87
  -1  -5 -15   35.86    2.27
  -1  -5 -15   38.08    2.30
  -1  -5 -15   40.06    4.16
  -1  -5 -16   14.29    2.90
  -1  -5 -16   13.76    1.51
  -1   5 -16   15.02    1.44
  -1  -5 -17   14.77    2.87
  -1  -5 -17   14.70    1.63
  -1   5 -17   11.52    1.29
  -1  -5 -18   71.20    3.52
  -1   5 -18   71.21    3.22
  -1  -5 -18   69.18    6.31
  -1  -5 -19  113.07    4.47
  -1   5 -19  110.10    4.11
  -1   5 -20   21.51    1.80
  -1  -5 -20   17.18    1.84
  -1   5 -21   61.52    2.90
  -1  -5 -21   61.53    3.20
   1   5  21   62.40    3.53
  -1  -5 -22  176.08    5.47
   1   5  22  173.35    5.86
  -1  -5 -23   46.79    2.56
   1   5  23   48.75    2.85
  -1  -5 -24    5.61    0.87
   1   5  24    4.76    0.85
   1   5  25   43.92    2.10
  -1  -5 -25   44.23    2.12
  -1  -5 -26    2.28    0.47
   1  -6 -26    5.84    0.74
  -1   6  26    5.62    0.82
   1  -6 -25   27.62    1.74
  -1   6  25   27.40    1.95
   1  -6 -24    5.88    0.93
  -1   6  24    5.54    1.04
   1  -6 -23   13.55    1.43
   1  -6 -22   35.70    2.48
   1  -6 -21   79.54    3.78
   1  -6 -20    0.10    0.67
   1  -6 -19   39.24    2.71
   1  -6 -18    3.19    0.94
   1  -6 -18    6.15    2.47
   1  -6 -17    0.08    0.74
   1  -6 -17    0.02    0.51
   1  -6 -17   -0.40    0.71
   1  -6 -16   30.19    2.15
   1  -6 -16   36.54    4.30
   1  -6 -16   29.88    2.25
   1  -6 -15   40.98    4.40
   1  -6 -15   34.79    2.37
   1  -6 -15   33.84    2.15
   1   6 -15   34.14    4.15
   1  -6 -14    0.59    1.03
   1  -6 -14    0.56    0.58
   1   6 -14    1.42    1.29
   1  -6 -13   39.94    4.08
   1   6 -13   37.82    3.96
   1   6 -12    5.35    1.53
   1  -6 -12    7.39    1.82
   1  -6 -11   84.27    5.39
   1   6 -11   78.41    5.15
   1   6 -10    5.19    1.23
   1  -6 -10    5.75    1.47
   1   6  -9    9.62    1.82
   1  -6  -9    9.30    1.85
   1  -6  -8  125.86    5.78
   1   6  -8  125.27    5.63
   1  -6  -7   37.87    3.03
   1   6  -7   36.45    2.83
   1  -6  -6  127.92    5.34
   1  -6  -5   68.08    3.65
   1  -6  -4    0.64    0.67
  -1  -6   4    0.07    0.17
   1  -6  -3   68.07    3.33
  -1  -6   3   63.08    1.99
   1  -6  -2   12.49    1.41
  -1  -6   2   12.22    0.99
   1  -6  -1   -0.49    0.48
  -1  -6   1    0.03    0.37
   1  -6   0   61.81    2.66
  -1  -6   0   59.85    2.52
   1  -6   1    0.77    0.44
  -1  -6  -1   -0.29    0.57
   1  -6   2   51.30    2.26
  -1  -6  -2   54.80    2.81
   1  -6   3   23.85    1.40
  -1  -6  -3   24.62    1.96
  -1  -6  -4    1.53    0.67
   1  -6   4    0.91    0.28
  -1  -6  -5   53.97    3.24
  -1   6  -5   47.51    1.24
  -1  -6  -6   47.07    3.12
  -1  -6  -7   20.86    2.24
  -1  -6  -8   26.50    2.63
  -1  -6  -9   -0.04    0.80
  -1  -6 -10  112.23    5.95
  -1  -6 -11    0.81    0.71
  -1  -6 -12   -0.42    0.88
  -1  -6 -13   65.85    5.11
  -1  -6 -14  216.07    9.84
  -1  -6 -14  215.95    5.84
  -1  -6 -14  204.41    5.69
  -1  -6 -15    3.68    0.80
  -1  -6 -15    3.19    0.74
  -1  -6 -15    5.40    1.76
  -1  -6 -16   16.94    1.72
  -1  -6 -16   15.09    2.94
  -1  -6 -17    8.76    1.31
  -1   6 -17    8.34    1.10
  -1  -6 -18  186.27    5.91
  -1   6 -18  176.84    5.31
  -1  -6 -19    1.53    0.81
  -1  -6 -20   83.98    3.93
   1   6  21   20.34    2.08
  -1  -6 -21   22.21    2.04
   1   6  22   59.57    3.39
  -1  -6 -22   66.26    3.26
   1   6  23   89.16    3.86
  -1  -6 -23   86.73    3.53
   1   6  24    1.77    0.59
  -1  -6 -24    3.16    0.73
   1   6  25    0.62    0.45
  -1  -6 -25    1.78    0.59
  -1  -6 -26    1.59    0.40
  -1   7  26    0.32    0.40
   1  -7 -26    0.19    0.35
  -1   7  25    4.01    0.81
   1  -7 -25    3.24    0.63
  -1   7  24   -0.42    0.74
   1  -7 -24    0.18    0.51
  -1   7  23    4.94    1.10
   1  -7 -23    3.57    0.66
   1  -7 -22    6.91    1.19
   1  -7 -21    0.38    0.64
   1  -7 -20    9.20    1.40
   1  -7 -19   82.32    3.78
   1  -7 -18   55.71    5.76
   1  -7 -18   58.28    3.16
   1  -7 -18   50.68    2.80
   1  -7 -17  152.81    4.90
   1  -7 -17  151.84    5.16
   1  -7 -17  145.66    5.21
   1  -7 -16    0.32    0.72
   1  -7 -16   -0.68    1.09
   1  -7 -16    1.13    0.56
   1  -7 -15   82.23    3.32
   1  -7 -15   86.36    6.41
   1  -7 -15   83.42    3.59
   1  -7 -14  159.30    8.60
   1  -7 -14  160.35    5.03
   1  -7 -13  304.78   11.60
   1   7 -12   47.35    4.30
   1  -7 -12   45.05    4.17
   1   7 -11  101.53    5.83
   1  -7 -11  116.93    6.47
   1  -7 -10   11.42    2.05
   1   7 -10   12.94    2.02
   1  -7  -9   84.22    5.01
   1  -7  -8   15.63    2.16
   1  -7  -7   18.80    2.21
   1  -7  -6 3775.83   52.41
   1  -7  -5   94.81    4.43
  -1  -7   4    4.64    0.46
   1  -7  -4    5.01    1.16
   1  -7  -3 1013.05   17.20
  -1  -7   3  996.13   14.06
   1  -7  -2   29.88    2.14
  -1  -7   2   33.31    1.68
   1  -7  -1  634.58   11.61
  -1  -7   1  630.63   10.66
   1  -7   0  712.22   12.25
  -1  -7   0  713.28   12.13
   1  -7   1  268.67    6.12
  -1  -7  -1  279.90    6.70
   1  -7   2  763.20   12.20
  -1  -7  -2  775.54   13.75
   1  -7   3 1287.94   18.11
  -1  -7  -3 1297.39   20.71
   1  -7   4 1856.12   23.89
  -1  -7  -4 1786.49   27.73
  -1  -7  -5    3.62    1.04
  -1  -7  -6  691.39   14.45
  -1  -7  -7  975.24   18.89
  -1  -7  -8   17.81    2.24
  -1  -7  -9  334.76   10.50
  -1  -7 -10  437.55   12.78
  -1  -7 -11    4.03    1.55
  -1  -7 -12    1.58    1.32
  -1  -7 -13   92.61    6.17
  -1  -7 -14  111.72    7.14
  -1  -7 -14  113.62    4.01
  -1  -7 -14  111.64    3.99
  -1  -7 -15   15.52    2.73
  -1  -7 -15   18.92    1.72
  -1  -7 -15   16.88    1.52
  -1  -7 -16    2.37    0.82
  -1  -7 -16    2.15    1.32
  -1  -7 -16    2.86    1.51
  -1  -7 -16    1.27    0.53
  -1  -7 -17   36.84    2.49
  -1  -7 -17   31.77    4.15
  -1  -7 -18  247.61    6.93
  -1  -7 -19  115.06    4.54
  -1  -7 -20   84.05    3.87
   1   7  20   89.24    4.38
   1   7  21    5.53    1.19
  -1  -7 -21    5.03    1.08
   1   7  22    1.21    0.68
  -1  -7 -22   -0.05    0.61
   1   7  23    6.92    1.12
  -1  -7 -23    4.33    0.86
   1   7  24    1.69    0.69
  -1  -7 -24    2.35    0.70
  -1  -7 -25   24.51    1.53
   1   7  25   24.80    1.54
  -1  -7 -26    0.27    0.36
   1  -8 -26    0.66    0.33
  -1   8  26    2.27    0.59
   1  -8 -25   27.16    1.66
  -1   8  25   26.94    1.86
   1  -8 -24    2.10    0.60
  -1   8  24    1.01    0.66
   1  -8 -23   35.08    2.27
  -1   8  23   36.09    2.64
   1  -8 -22   28.07    2.18
   1  -8 -21    0.83    0.65
   1  -8 -20   21.49    1.97
   1  -8 -19   30.88    2.39
   1  -8 -18   14.61    1.62
   1  -8 -18   13.76    1.47
   1  -8 -17   65.63    3.23
   1  -8 -17   72.89    3.56
   1  -8 -17   67.52    3.50
   1  -8 -16   -0.62    0.79
   1  -8 -16   -0.08    0.48
   1  -8 -16   -1.25    1.71
   1  -8 -15   93.69    3.73
   1  -8 -15  106.33    7.54
   1  -8 -15  102.30    4.14
   1  -8 -14  258.79    6.46
   1  -8 -14  274.50    7.00
   1  -8 -13  102.66    6.93
   1  -8 -12   68.15    5.42
   1  -8 -11   22.29    2.90
   1  -8 -10   52.80    4.39
   1  -8  -9  106.45    5.97
   1  -8  -8  177.20    7.48
   1  -8  -7    1.20    0.96
   1  -8  -6    3.31    1.41
   1  -8  -5  243.32    7.85
   1  -8  -4   36.45    2.80
  -1  -8   4   23.97    1.19
  -1  -8   3   52.04    2.09
   1  -8  -3   52.78    3.24
   1  -8  -2   17.90    1.84
  -1  -8   2   17.49    1.36
   1  -8  -1   16.23    1.67
  -1  -8   1   16.71    1.44
   1  -8   0   34.91    2.25
  -1  -8   0   34.87    2.17
   1  -8   1    1.29    0.57
  -1  -8  -1    0.97    0.58
   1  -8   2   11.30    1.17
  -1  -8  -2   14.99    1.70
   1  -8   3    9.34    1.01
  -1  -8  -3   10.80    1.55
   1  -8   4   19.16    1.25
  -1  -8  -4   22.34    2.12
  -1  -8  -5    0.60    0.68
  -1  -8  -6   22.06    2.43
  -1  -8  -7  108.24    5.47
  -1  -8  -8    1.18    0.96
  -1  -8  -9   13.06    2.22
  -1  -8 -10   15.46    2.49
  -1  -8 -11   58.91    4.76
  -1  -8 -12   36.86    4.02
  -1  -8 -13   36.16    2.15
  -1  -8 -13   36.21    4.07
  -1  -8 -13   37.41    2.23
  -1  -8 -14   32.48    2.16
  -1  -8 -14   30.90    3.86
  -1  -8 -14   32.97    2.22
  -1  -8 -15   42.88    2.51
  -1  -8 -15   46.57    2.74
  -1  -8 -15   45.38    4.87
  -1  -8 -16    2.79    1.77
  -1  -8 -16    2.63    0.81
  -1  -8 -16    4.30    1.07
  -1  -8 -17   24.29    3.72
  -1  -8 -17   21.40    2.04
  -1  -8 -18   61.83    3.36
  -1  -8 -19   52.96    3.07
   1   8  19   51.38    3.41
  -1  -8 -20   24.11    2.11
   1   8  20   21.34    2.23
  -1  -8 -21    2.17    0.81
   1   8  21    0.14    0.87
  -1  -8 -22    1.48    0.84
   1   8  22    0.11    0.65
   1   8  23   -0.10    0.63
  -1  -8 -23    0.18    0.54
  -1  -8 -24   29.98    1.87
   1   8  24   27.66    1.90
  -1  -8 -25   13.58    1.17
   1   8  25   11.42    1.08
   1  -9 -26    0.35    0.34
  -1   9  26   -0.23    0.36
   1  -9 -25    1.68    0.52
  -1   9  25    2.12    0.55
   1  -9 -24   17.68    1.46
  -1   9  24   18.02    1.67
  -1   9  23   12.20    1.53
   1  -9 -23   10.13    1.17
  -1   9  22   -0.30    0.93
   1  -9 -22    1.66    0.83
   1  -9 -21   28.85    2.22
   1  -9 -20   14.57    1.62
   1  -9 -19    0.78    0.74
   1  -9 -18   44.61    2.64
   1  -9 -18   44.94    2.73
   1  -9 -17   14.82    1.55
   1  -9 -17   14.22    1.56
   1  -9 -17   12.31    1.50
   1  -9 -17   15.10    3.21
   1  -9 -16   14.24    2.92
   1  -9 -16   12.93    1.58
   1  -9 -16   11.03    1.24
   1  -9 -15  274.41    7.07
   1  -9 -15  265.90   12.28
   1  -9 -15  263.75    6.65
   1  -9 -14 1072.40   17.35
   1  -9 -14 1045.86   25.85
   1  -9 -14 1056.84   16.80
   1  -9 -13   59.03    5.25
   1  -9 -12 1080.35   24.82
   1  -9 -11  393.13   13.22
   1  -9 -10  135.81    7.14
   1  -9  -9 1148.98   23.52
   1  -9  -8  328.10   10.64
   1  -9  -7 2294.69   36.74
   1  -9  -6 1680.23   28.42
   1  -9  -5  187.62    6.87
  -1  -9   4  169.04    3.86
   1  -9  -4  245.44    7.47
   1  -9  -3    2.58    0.97
  -1  -9   3    2.11    0.50
  -1  -9   2 1452.83   21.05
   1  -9  -2 1500.25   23.62
   1  -9  -1  186.54    5.90
  -1  -9   1  181.93    5.12
   1  -9   0  221.82    6.24
  -1  -9   0  219.21    6.04
   1  -9   1 1760.00   25.53
  -1  -9  -1 1755.69   26.28
   1  -9   2  309.83    6.98
  -1  -9  -2  304.13    8.01
   1  -9   3 1494.04   22.83
  -1  -9  -3 2014.74   27.13
   1  -9   4  878.55   13.17
  -1  -9  -4  862.28   16.76
  -1  -9  -5  111.24    5.17
  -1  -9  -6 1327.16   23.79
  -1  -9  -7  211.53    7.96
  -1  -9  -8   76.32    4.88
  -1  -9  -9    2.54    0.99
  -1  -9 -10  289.45   10.69
  -1  -9 -11  223.77    9.68
  -1  -9 -12  609.76   17.48
  -1  -9 -13  105.62    7.06
  -1  -9 -13  113.22    3.93
  -1  -9 -13  111.40    3.91
  -1  -9 -14    1.28    0.61
  -1  -9 -14    2.05    1.00
  -1  -9 -14    0.56    0.53
  -1  -9 -15  274.71    7.02
  -1  -9 -15  286.43    7.21
  -1  -9 -15  285.54   12.65
  -1  -9 -16   19.74    1.78
  -1  -9 -16   20.23    1.79
  -1  -9 -17   23.34    1.94
  -1  -9 -17   22.43    3.43
  -1  -9 -17   23.25    2.01
  -1  -9 -18    5.43    1.18
   1   9  18    1.45    0.89
   1   9  19   56.27    3.54
  -1  -9 -19   55.34    3.11
  -1  -9 -20    8.02    1.29
   1   9  20    6.48    1.22
  -1  -9 -21   -0.02    0.66
   1   9  21   -0.01    0.70
  -1  -9 -22    2.01    0.78
   1   9  22    0.14    0.73
   1   9  23   -0.31    0.60
  -1  -9 -23    0.37    0.53
   1   9  24    2.43    0.73
  -1  -9 -24    1.74    0.59
   1   9  25    0.18    0.42
  -1  -9 -25   -0.31    0.35
   1 -10 -26    2.93    0.51
  -1  10  25   16.71    1.39
   1 -10 -25   17.13    1.26
   1 -10 -24    4.85    0.88
  -1  10  24    4.07    0.89
  -1  10  23   38.23    2.61
   1 -10 -23   38.89    2.33
  -1  10  22   29.70    2.46
   1 -10 -22   31.71    2.29
   1 -10 -21   39.21    2.61
   1 -10 -20    6.34    1.17
   1 -10 -19   87.57    3.79
   1 -10 -19   90.78    4.10
   1 -10 -18   17.02    1.84
   1 -10 -18   15.00    1.60
   1 -10 -17   16.30    1.72
   1 -10 -17   14.95    1.58
   1 -10 -16    1.60    0.74
   1 -10 -16    1.83    0.70
   1 -10 -16    2.02    0.70
   1 -10 -15   34.99    4.68
   1 -10 -15   30.17    2.17
   1 -10 -15   32.06    2.30
   1 -10 -14  294.53    7.45
   1 -10 -14  304.40    7.18
   1 -10 -13    0.63    0.59
   1 -10 -13   -0.79    1.02
   1 -10 -13   -0.64    0.58
   1 -10 -12   48.71    4.95
   1 -10 -11    5.66    1.78
   1 -10 -10   12.78    2.37
   1 -10  -9   14.36    2.52
   1 -10  -8   47.27    4.17
   1 -10  -7  182.29    7.87
   1 -10  -6   39.83    3.53
   1 -10  -5   98.84    5.30
   1 -10  -4   12.43    1.88
  -1 -10   4   13.45    1.06
  -1 -10   3   86.80    3.21
   1 -10  -3  110.55    5.09
  -1 -10   2   29.58    1.97
   1 -10  -2   27.06    2.53
   1 -10  -1    1.78    0.72
  -1 -10   1    1.50    0.61
   1 -10   0    0.45    0.50
  -1 -10   0    0.67    0.48
   1 -10   1   18.55    1.76
  -1 -10  -1   17.19    1.86
   1 -10   2    5.48    0.99
  -1 -10  -2    5.14    1.06
  -1 -10  -3    8.31    1.49
   1 -10   3    8.93    1.15
  -1 -10  -4    2.19    0.93
   1 -10   4    2.61    0.62
  -1 -10  -5    7.96    1.61
  -1 -10  -6   -0.47    0.89
  -1 -10  -7   27.42    3.05
  -1 -10  -8   88.66    5.58
  -1 -10  -9    6.65    1.59
  -1 -10 -10  108.41    6.65
  -1 -10 -11   38.76    4.24
  -1 -10 -12  145.87    4.57
  -1 -10 -12  152.08    8.52
  -1 -10 -13   98.30    3.74
  -1 -10 -13   89.63    3.61
  -1 -10 -13   95.24    6.96
  -1 -10 -14   65.48    3.13
  -1 -10 -14   61.66    3.04
  -1 -10 -14   67.63    6.13
  -1 -10 -15   25.53    4.00
  -1 -10 -15   28.63    2.17
  -1 -10 -15   27.93    2.12
  -1 -10 -16   16.44    1.68
  -1 -10 -16   11.11    2.76
  -1 -10 -16   15.21    1.60
   1  10  17   55.45    3.59
  -1 -10 -17   56.59    3.10
  -1 -10 -17   61.29    3.28
   1  10  18   26.62    2.52
  -1 -10 -18   28.20    2.25
   1  10  19   25.90    2.42
  -1 -10 -19   25.37    2.16
   1  10  20   20.15    2.09
  -1 -10 -20   18.21    1.78
   1  10  21    2.50    0.82
  -1 -10 -21    3.59    1.07
  -1 -10 -22   31.24    2.13
   1  10  22   29.18    2.26
  -1 -10 -23    0.14    0.49
   1  10  23    0.45    0.60
   1  10  24   85.43    3.28
  -1 -10 -24   84.86    3.09
   1  10  25    0.75    0.43
  -1 -10 -25    0.99    0.41
  -1  11  25   53.72    2.43
   1 -11 -25   53.70    2.17
  -1  11  24    0.57    0.58
   1 -11 -24    0.67    0.55
  -1  11  23    0.35    0.66
   1 -11 -23    0.97    0.53
  -1  11  22  116.40    4.72
   1 -11 -22  113.75    4.16
  -1  11  21   44.75    3.02
   1 -11 -21   44.62    2.63
   1 -11 -20   58.94    3.12
   1 -11 -19  258.00    7.10
   1 -11 -19  253.04    6.77
   1 -11 -18  375.82    8.91
   1 -11 -18  374.88    8.69
   1 -11 -17   20.49    1.92
   1 -11 -17   21.06    1.81
   1 -11 -17   16.85    3.23
   1 -11 -16    3.50    0.84
   1 -11 -16    5.89    1.16
   1 -11 -16    4.91    1.02
   1 -11 -15   21.19    3.64
   1 -11 -15   14.55    1.51
   1 -11 -15   18.19    1.61
   1 -11 -14  355.81   14.52
   1 -11 -14  329.35    7.82
   1 -11 -14  346.30    7.75
   1 -11 -13  130.47    8.32
   1 -11 -13  118.04    4.17
   1 -11 -13  122.84    4.15
   1 -11 -12   33.96    2.04
   1 -11 -12   38.58    4.35
   1 -11 -11  157.12    8.56
   1 -11 -10  217.59    9.79
   1 -11  -9    2.21    1.01
   1 -11  -8    0.62    0.99
   1 -11  -7   15.71    2.45
   1 -11  -6  538.25   14.13
   1 -11  -5  215.23    8.05
  -1 -11   4   22.17    1.44
   1 -11  -4   21.70    2.45
   1 -11  -3  200.41    7.23
  -1 -11   3  195.21    5.26
  -1 -11   2 1992.73   28.47
   1 -11  -2 2000.60   31.14
   1 -11  -1  244.20    7.52
  -1 -11   1  249.91    6.79
  -1 -11   0 2031.61   30.08
   1 -11   0 2018.98   30.45
  -1 -11  -1  132.06    5.25
   1 -11   1  136.58    4.98
  -1 -11  -2   50.18    3.29
   1 -11   2   45.29    2.64
  -1 -11  -3  197.92    7.09
   1 -11   3  198.39    5.63
  -1 -11  -4  108.83    5.35
   1 -11   4  107.84    3.61
  -1 -11  -5   77.75    4.66
  -1 -11  -6   63.62    4.43
  -1 -11  -7  474.64   13.43
  -1 -11  -8   57.22    4.49
  -1 -11  -9  132.40    7.19
  -1 -11 -10  452.60   14.53
  -1 -11 -11   21.48    3.11
  -1 -11 -12  274.89   11.97
  -1 -11 -12  298.57    6.83
  -1 -11 -12  278.21    6.72
  -1 -11 -13    0.46    0.94
  -1 -11 -13    0.50    0.45
  -1 -11 -13    1.32    0.68
  -1 -11 -14  470.47    9.66
  -1 -11 -14  446.92    9.54
  -1 -11 -14  454.46   16.67
  -1 -11 -15   25.00    2.01
  -1 -11 -15   22.93    3.91
  -1 -11 -15   27.72    2.10
  -1 -11 -16    2.93    0.76
  -1 -11 -16    3.26    0.92
  -1 -11 -16    4.48    1.99
   1  11  16    3.15    1.07
   1  11  17   21.37    2.27
  -1 -11 -17   22.35    1.95
  -1 -11 -17   21.60    1.90
   1  11  18   69.94    3.94
  -1 -11 -18   68.41    3.41
   1  11  19   15.13    1.85
  -1 -11 -19   14.78    1.67
   1  11  20  122.00    5.08
  -1 -11 -20  114.48    4.42
   1  11  21    0.24    0.67
  -1 -11 -21    0.97    0.56
  -1 -11 -22   55.47    2.77
   1  11  22   57.55    3.08
   1  11  23   17.25    1.61
  -1 -11 -23   16.55    1.43
   1  11  24  124.69    3.91
  -1 -11 -24  116.37    3.56
  -1 -11 -25    2.87    0.48
   1  11  25    3.69    0.59
  -1  12  25   26.42    1.63
   1 -12 -25   27.35    1.49
  -1  12  24   11.77    1.30
   1 -12 -24   10.72    1.11
  -1  12  23    1.12    0.80
   1 -12 -23    0.70    0.62
  -1  12  22  105.03    4.51
   1 -12 -22  108.34    4.00
  -1  12  21   31.03    2.59
   1 -12 -21   30.57    2.20
  -1  12  20  156.81    5.99
   1 -12 -20  168.58    5.51
   1 -12 -19    7.69    1.28
   1 -12 -19    7.53    1.21
   1 -12 -18   49.77    2.96
   1 -12 -18   47.54    2.83
   1 -12 -17    1.49    0.59
   1 -12 -17    2.37    0.83
   1 -12 -16    2.39    0.83
   1 -12 -16    3.16    0.82
   1 -12 -16    4.85    1.87
   1 -12 -16    5.35    0.99
   1 -12 -15    2.92    1.36
   1 -12 -15    2.98    0.83
   1 -12 -15    3.24    0.87
   1 -12 -14   27.20    4.38
   1 -12 -14   25.21    1.95
   1 -12 -14   25.32    2.02
   1 -12 -13  120.86    4.23
   1 -12 -13  123.60    4.40
   1 -12 -12   26.98    3.77
   1 -12 -12   23.31    1.77
   1 -12 -11   41.75    4.67
   1 -12 -10    2.35    1.52
   1 -12  -9    3.20    1.20
   1 -12  -8   86.00    5.94
   1 -12  -7    2.22    1.34
   1 -12  -6   58.08    4.52
   1 -12  -5    2.70    1.52
   1 -12  -4    5.18    1.59
   1 -12  -3   29.73    3.02
  -1 -12   3   30.31    2.11
   1 -12  -2    4.94    1.30
  -1 -12   2    4.97    1.02
  -1 -12   1    3.65    1.00
   1 -12  -1    3.73    1.18
  -1 -12   0   27.73    2.46
   1 -12   0   28.78    2.55
  -1 -12  -1    7.21    1.38
   1 -12   1    7.98    1.35
  -1 -12  -2   -0.36    0.85
   1 -12   2    0.64    0.72
  -1 -12  -3   87.66    4.91
   1 -12   3   92.31    3.95
  -1 -12  -4   53.72    4.04
  -1 -12  -5   40.26    3.65
  -1 -12  -6   19.27    2.65
  -1 -12  -7  133.01    7.09
  -1 -12  -8    3.56    1.43
  -1 -12  -9   32.81    3.87
  -1 -12 -10   42.69    4.55
   1  12  11   27.86    2.18
  -1 -12 -11   24.93    3.53
  -1 -12 -11   25.42    1.85
  -1 -12 -12    3.71    1.30
   1  12  12    2.13    0.73
  -1 -12 -12    3.09    0.77
  -1 -12 -12    2.13    0.63
  -1 -12 -13   47.66    2.70
  -1 -12 -13   54.86    5.64
  -1 -12 -13   54.90    2.83
   1  12  13   49.45    3.10
  -1 -12 -14  182.97    5.60
  -1 -12 -14  196.36   10.99
  -1 -12 -14  189.84    5.71
   1  12  14  185.67    6.54
  -1 -12 -15  253.34    6.83
  -1 -12 -15  247.85   12.79
   1  12  15  260.91    7.92
  -1 -12 -16   66.85    3.39
  -1 -12 -16   65.26    3.37
  -1 -12 -16   74.04    7.06
   1  12  16   67.19    3.96
   1  12  17    9.77    1.54
  -1 -12 -17   12.53    1.47
  -1 -12 -17   14.03    1.67
   1  12  18   -0.49    0.98
  -1 -12 -18   -0.10    0.66
   1  12  19   -0.43    1.10
  -1 -12 -19    0.36    0.65
  -1 -12 -20  120.99    4.53
   1  12  20  126.20    5.18
  -1 -12 -21   36.80    2.31
   1  12  21   37.73    2.65
  -1 -12 -22    3.05    0.62
   1  12  22    2.67    0.82
  -1 -12 -23    6.76    1.00
   1  12  23    7.76    1.12
   1  12  24   68.79    2.79
  -1 -12 -24   73.65    2.68
  -1 -12 -25    2.65    0.52
  -1  13  25   16.31    1.21
   1 -13 -25   15.73    1.04
  -1  13  24   53.62    2.54
   1 -13 -24   54.50    2.28
   1 -13 -23   44.72    2.26
  -1  13  23   42.99    2.51
   1 -13 -22   50.21    2.61
  -1  13  22   54.44    3.09
   1 -13 -21   22.37    1.84
  -1  13  21   23.81    2.15
   1 -13 -20   49.80    2.80
  -1  13  20   48.11    3.15
  -1  13  19    3.90    1.09
   1 -13 -19    4.82    1.13
   1 -13 -19    2.86    0.86
   1 -13 -18   31.44    2.27
   1 -13 -18   33.13    2.32
   1 -13 -17   14.02    1.57
   1 -13 -17   13.91    1.47
   1 -13 -16   25.32    2.00
   1 -13 -16   22.26    1.94
   1 -13 -15   48.18    2.79
   1 -13 -15   43.12    2.58
   1 -13 -15   52.08    5.81
   1 -13 -15   53.17    2.83
   1 -13 -14  102.61    8.02
   1 -13 -14  100.64    3.91
   1 -13 -14  100.56    3.95
   1 -13 -13  121.66    8.47
   1 -13 -13  116.38    4.15
   1 -13 -13  113.24    4.14
   1 -13 -12  134.19    8.69
   1 -13 -12  128.88    4.29
   1 -13 -11  601.58   18.73
   1 -13 -11  576.90   10.63
   1 -13 -10   20.59    3.31
   1 -13  -9  415.52   14.32
   1 -13  -8  546.31   16.12
   1 -13  -7   87.44    5.79
   1 -13  -6  402.02   12.69
   1 -13  -5   24.47    2.93
   1 -13  -4   73.36    4.81
   1 -13  -3   38.50    3.39
  -1 -13   3   40.49    2.51
   1 -13  -2   50.74    3.74
  -1 -13   2   47.60    2.88
   1 -13  -1   48.73    3.55
  -1 -13   1   49.51    3.15
   1 -13   0  374.68   10.04
  -1 -13   0  368.90    9.83
   1 -13   1  323.55    8.89
  -1 -13  -1  311.73    9.24
   1 -13   2   29.14    2.37
  -1 -13  -2   23.18    2.47
   1 -13   3  132.17    4.88
  -1 -13  -3  134.92    6.27
  -1 -13  -4 1911.06   32.53
  -1 -13  -5  188.80    8.05
  -1 -13  -6 1357.56   26.69
  -1 -13  -7 1150.45   24.53
  -1 -13  -8   68.50    5.35
  -1 -13  -9  191.32    9.44
  -1 -13 -10   50.36    4.90
   1  13  11    1.40    0.73
  -1 -13 -11    2.33    1.25
  -1 -13 -11    1.25    0.60
  -1 -13 -12   20.48    3.47
  -1 -13 -12   22.66    1.74
  -1 -13 -12   21.70    1.68
   1  13  12   22.10    2.10
  -1 -13 -13  308.03    7.25
  -1 -13 -13  304.76   13.61
   1  13  13  323.26    8.43
  -1 -13 -14  112.67    4.24
  -1 -13 -14  110.96    4.19
  -1 -13 -14  105.03    8.09
   1  13  14  118.75    5.04
  -1 -13 -15  217.72    6.17
  -1 -13 -15  205.57   11.67
   1  13  15  221.10    7.16
   1  13  16  166.79    6.28
  -1 -13 -16  166.16    5.45
  -1 -13 -16  159.19    5.30
   1  13  17    9.67    1.66
  -1 -13 -17    9.57    1.32
  -1 -13 -17   12.05    1.46
   1  13  18   -0.33    0.87
  -1 -13 -18    0.61    0.80
  -1 -13 -18   -0.20    0.61
   1  13  19    3.19    0.92
  -1 -13 -19    5.35    1.09
   1  13  20    0.25    0.71
  -1 -13 -20    1.30    0.62
   1  13  21    6.68    1.16
  -1 -13 -21    6.91    0.98
  -1 -13 -22    7.40    1.01
   1  13  22    7.93    1.12
  -1 -13 -23    3.54    0.69
   1  13  23    3.75    0.82
   1  13  24   27.98    1.67
  -1 -13 -24   26.91    1.50
  -1  14  24   49.91    2.39
   1 -14 -24   52.76    2.16
  -1  14  23   33.88    2.21
   1 -14 -23   38.46    2.01
  -1  14  22   95.21    4.00
   1 -14 -22   99.17    3.60
  -1  14  21   80.31    3.91
   1 -14 -21   83.33    3.48
   1 -14 -20   11.41    1.40
  -1  14  20   12.76    1.70
   1 -14 -19    9.18    1.36
   1 -14 -19    6.63    1.08
  -1  14  19    6.46    1.30
   1 -14 -18   18.41    1.81
   1 -14 -18   17.49    1.75
  -1  14  18   16.36    1.97
  -1  14  17    1.10    0.82
   1 -14 -17    0.90    0.68
   1 -14 -17   -0.19    0.64
   1 -14 -16    3.97    0.92
   1 -14 -16    2.87    0.86
   1 -14 -15   17.09    1.77
   1 -14 -15   12.41    1.47
   1 -14 -15   17.08    3.46
   1 -14 -15   17.67    1.75
   1 -14 -14    7.13    2.45
   1 -14 -14    9.40    1.30
   1 -14 -14    9.79    1.28
   1 -14 -13    3.79    1.86
   1 -14 -13    3.38    0.95
   1 -14 -13    1.68    0.77
   1 -14 -12   22.60    1.84
   1 -14 -12   23.28    3.77
   1 -14 -11   25.16    1.89
   1 -14 -11   29.01    4.11
   1 -14 -10    6.80    1.01
   1 -14 -10    6.73    2.20
   1 -14  -9    1.38    1.26
   1 -14  -8    0.83    1.23
   1 -14  -7   29.04    3.62
   1 -14  -6   21.03    3.02
   1 -14  -5    2.63    1.24
   1 -14  -4   97.66    5.90
   1 -14  -3    8.68    1.88
  -1 -14   2    1.08    0.64
   1 -14  -2    0.37    0.81
  -1 -14   1    1.93    0.80
   1 -14  -1    1.28    0.94
   1 -14   0    8.06    1.75
  -1 -14   0    6.30    1.43
   1 -14   1    0.02    0.64
  -1 -14  -1   -0.54    0.79
   1 -14   2   13.90    1.84
  -1 -14  -2   14.66    2.20
  -1 -14  -3   12.20    2.08
  -1 -14  -4   55.96    4.45
  -1 -14  -5  105.99    6.26
  -1 -14  -6  284.59   10.95
  -1 -14  -7   49.38    4.63
  -1 -14  -8   27.35    3.61
  -1 -14  -9   68.63    5.89
  -1 -14 -10   -0.69    1.45
  -1 -14 -10    0.29    0.62
   1  14  10    0.35    0.58
  -1 -14 -11    4.77    1.85
  -1 -14 -11    6.55    0.99
  -1 -14 -11    5.76    0.98
   1  14  11    6.59    1.13
  -1 -14 -12    3.25    1.75
   1  14  12    2.85    1.03
  -1 -14 -12    2.86    0.71
  -1 -14 -12    1.54    0.65
   1  14  13  117.92    5.03
  -1 -14 -13  108.16    4.13
  -1 -14 -13  109.58    8.41
   1  14  14   40.53    3.11
  -1 -14 -14   41.29    2.60
  -1 -14 -14   46.95    5.57
  -1 -14 -15   33.72    4.93
   1  14  15   29.57    2.64
  -1 -14 -15   23.00    1.93
  -1 -14 -15   29.81    2.26
  -1 -14 -16    7.76    1.27
  -1 -14 -16    7.39    1.29
   1  14  16    7.25    1.40
   1  14  17    2.13    1.02
  -1 -14 -17    2.12    0.84
  -1 -14 -17    2.15    0.85
   1  14  18    7.62    1.31
  -1 -14 -18    7.21    1.26
  -1 -14 -18    7.69    1.25
  -1 -14 -19   18.96    1.74
   1  14  19   16.52    1.88
   1  14  20    2.03    0.88
  -1 -14 -20    2.80    0.84
   1  14  21   15.15    1.68
  -1 -14 -21   17.79    1.54
  -1 -14 -22   14.50    1.30
   1  14  22   16.36    1.59
   1  14  23    0.46    0.44
  -1 -14 -23    1.16    0.45
   1  14  24    5.99    0.79
  -1 -14 -24    5.83    0.70
   1 -15 -24   12.37    0.98
  -1  15  24   13.48    1.16
   1 -15 -23   33.05    1.77
  -1  15  23   33.06    2.02
  -1  15  22   29.53    2.11
   1 -15 -22   28.35    1.82
  -1  15  21   58.11    3.19
   1 -15 -21   58.34    2.78
  -1  15  20    0.42    0.70
   1 -15 -20    0.43    0.64
  -1  15  19    0.67    0.76
   1 -15 -19    2.16    0.73
   1 -15 -19    2.64    0.83
  -1  15  18   84.09    4.28
   1 -15 -18   77.41    3.58
   1 -15 -18   79.07    3.59
   1 -15 -17    8.72    1.22
  -1  15  17    8.67    1.32
   1 -15 -17    8.25    1.25
   1 -15 -16   10.80    1.33
  -1  15  16   11.50    1.61
   1 -15 -16   11.28    1.42
  -1  15  15   71.79    3.94
   1 -15 -15   70.21    3.33
  -1  15  14  181.55    6.39
   1 -15 -14  197.63   11.65
   1 -15 -14  195.42    5.67
   1 -15 -13   78.29    3.44
   1 -15 -13   77.10    7.05
  -1  15  13   68.15    3.78
  -1  15  12    3.71    0.86
   1 -15 -12    5.37    0.97
   1 -15 -12    5.31    1.99
   1 -15 -11  327.97    7.55
  -1  15  11  321.12    8.36
   1 -15 -10   32.73    2.06
  -1  15  10   35.57    2.43
   1 -15  -9  121.58    7.89
   1 -15  -9  106.89    3.73
   1 -15  -8  242.50   11.01
   1 -15  -7  476.53   15.48
   1 -15  -6  165.72    8.43
   1 -15  -5   13.87    2.39
   1 -15  -4  270.86   10.31
   1 -15  -3  159.71    7.53
  -1 -15   2   31.20    2.62
   1 -15  -2   31.32    3.20
  -1 -15   1   50.85    3.49
   1 -15  -1   50.07    3.86
  -1 -15   0   93.91    5.00
   1 -15   0   93.21    5.10
  -1 -15  -1  293.66    9.61
   1 -15   1  287.88    9.04
  -1 -15  -2  110.87    5.92
   1 -15   2  120.54    5.37
  -1 -15  -3  127.23    6.59
  -1 -15  -4   86.21    5.59
  -1 -15  -5    1.20    1.24
  -1 -15  -6 3183.26   51.43
  -1 -15  -7  192.90    9.38
  -1 -15  -8  201.46    9.93
   1  15   9  176.41    5.72
  -1 -15  -9  182.67    5.01
  -1 -15  -9  167.59    9.34
   1  15  10   50.62    2.99
  -1 -15 -10   53.65    5.45
  -1 -15 -10   54.20    2.68
  -1 -15 -11    9.81    2.49
   1  15  11   10.54    1.48
  -1 -15 -11   10.58    1.23
  -1 -15 -11   10.16    1.18
   1  15  12   73.30    3.82
  -1 -15 -12   71.86    3.28
  -1 -15 -12   71.56    6.74
  -1 -15 -12   70.54    3.13
   1  15  13  188.99    6.47
  -1 -15 -13  183.75    5.55
  -1 -15 -13  181.32   10.89
  -1 -15 -14  113.10    4.34
  -1 -15 -14  116.13    4.27
  -1 -15 -14  122.48    9.21
   1  15  14  112.99    5.02
  -1 -15 -15   14.69    1.58
   1  15  15   17.41    1.97
  -1 -15 -15   12.83    1.49
  -1 -15 -16   76.14    3.52
  -1 -15 -16   78.93    3.65
   1  15  16   78.38    4.23
  -1 -15 -17   65.65    3.23
   1  15  17   62.36    3.68
  -1 -15 -17   63.03    3.26
   1  15  18    8.90    1.51
  -1 -15 -18    7.70    1.22
  -1 -15 -18    6.64    1.12
  -1 -15 -19   93.47    3.77
   1  15  19   98.11    4.43
  -1 -15 -20   -0.12    0.62
   1  15  20    1.08    0.79
  -1 -15 -21   26.49    1.81
   1  15  21   30.43    2.26
  -1 -15 -22   33.32    1.88
   1  15  22   35.45    2.24
   1  15  23   -0.17    0.46
  -1 -15 -23   -0.08    0.41
   1  15  24    3.08    0.57
  -1  16  24    0.65    0.39
  -1  16  23    6.38    0.91
   1 -16 -23    5.91    0.75
   1 -16 -22   57.65    2.50
  -1  16  22   53.17    2.75
  -1  16  21   41.63    2.61
   1 -16 -21   40.76    2.29
  -1  16  20    1.76    0.86
   1 -16 -20    1.59    0.58
   1 -16 -19   17.48    1.68
  -1  16  19   17.09    1.92
   1 -16 -19   15.69    1.58
   1 -16 -18    9.91    1.28
  -1  16  18    7.56    1.33
   1 -16 -18    8.95    1.28
   1 -16 -17    8.63    1.33
  -1  16  17    8.14    1.41
   1 -16 -17    7.49    1.18
  -1  16  16   45.73    3.20
   1 -16 -16   50.23    2.81
   1 -16 -16   43.79    2.76
  -1  16  15    0.05    0.78
   1 -16 -15   -1.09    0.58
   1 -16 -15   -0.57    0.77
  -1  16  14   64.11    3.76
   1 -16 -14   60.27    6.67
   1 -16 -14   66.24    3.21
   1 -16 -14   59.83    3.17
   1 -16 -13    7.74    2.38
   1 -16 -13    6.61    1.16
  -1  16  13    5.08    1.13
   1 -16 -13    6.46    1.17
  -1  16  12    0.63    0.83
   1 -16 -12    0.21    1.20
   1 -16 -12    0.44    0.76
  -1  16  11    5.12    1.13
   1 -16 -11    3.60    0.73
  -1  16  10    8.50    1.29
   1 -16 -10    8.34    1.13
   1 -16 -10    7.39    2.44
   1 -16  -9   49.22    2.61
   1 -16  -9   53.59    5.59
  -1  16   9   54.64    3.02
   1 -16  -8   53.25    2.61
   1 -16  -8   58.21    5.68
   1  16  -8   54.14    3.47
   1 -16  -7   -0.35    1.28
   1 -16  -6    0.34    1.03
   1 -16  -5    9.25    1.88
   1 -16  -4    4.87    1.55
   1 -16  -3   30.71    3.47
   1 -16  -2   14.01    2.30
   1 -16  -1    3.34    1.07
  -1 -16   1    4.79    1.34
  -1 -16   0    1.87    0.74
   1 -16   0   -0.43    0.88
   1 -16   1    0.51    0.65
  -1 -16  -1    0.40    0.69
  -1 -16  -2    1.28    1.02
  -1 -16  -3    6.94    1.58
  -1 -16  -4   16.43    2.67
  -1 -16  -5   67.35    5.38
  -1 -16  -6   98.89    6.78
  -1 -16  -7    6.93    2.06
   1  16   8   54.82    3.09
  -1  16  -8   52.70    3.34
  -1 -16  -8   55.46    2.64
  -1 -16  -8   57.14    5.53
   1  16   9    4.67    0.94
  -1 -16  -9    3.70    0.89
  -1 -16  -9    3.29    1.50
   1  16  10   37.20    2.70
  -1 -16 -10   36.24    2.30
  -1 -16 -10   35.07    4.71
   1  16  11    1.61    0.93
  -1 -16 -11    1.69    0.65
  -1 -16 -11    2.09    1.16
  -1 -16 -12   32.75    4.70
  -1 -16 -12   30.81    2.24
   1  16  12   34.17    2.69
  -1 -16 -13    1.88    1.70
  -1 -16 -13    0.90    0.62
   1  16  13    1.56    0.94
  -1 -16 -13    1.78    0.71
  -1 -16 -14    8.67    1.30
   1  16  14    7.34    1.48
  -1 -16 -14   10.92    1.30
  -1 -16 -15    4.04    0.99
   1  16  15    2.18    1.08
  -1 -16 -15    3.00    0.94
  -1 -16 -16   35.93    2.38
  -1 -16 -16   37.18    2.58
   1  16  16   33.56    2.81
  -1 -16 -17   31.47    2.25
  -1 -16 -17   31.55    2.42
   1  16  17   35.07    2.86
  -1 -16 -18    1.18    0.58
   1  16  18    1.62    0.75
  -1 -16 -18    2.27    0.86
  -1 -16 -19  146.51    4.70
   1  16  19  144.72    5.48
  -1 -16 -20   20.51    1.60
   1  16  20   21.44    2.01
  -1 -16 -21   18.35    1.47
   1  16  21   18.70    1.68
  -1 -16 -22  101.41    3.24
   1  16  22  105.34    3.75
   1  16  23    7.26    0.93
  -1 -16 -23    6.29    0.69
   1 -17 -23   34.21    1.58
  -1  17  23   34.71    1.87
   1 -17 -22  173.36    4.31
  -1  17  22  171.49    4.94
  -1  17  21    6.90    1.11
   1 -17 -21    8.23    0.99
  -1  17  20    1.23    0.72
   1 -17 -20    2.05    0.74
  -1  17  19    5.24    1.10
   1 -17 -19    6.74    1.09
   1 -17 -19    7.50    1.05
   1 -17 -18   29.88    2.07
  -1  17  18   29.91    2.48
   1 -17 -18   28.42    2.15
   1 -17 -17    4.61    0.95
  -1  17  17    6.51    1.36
   1 -17 -17    4.19    0.93
  -1  17  16   65.16    3.72
   1 -17 -16   71.60    3.27
   1 -17 -16   66.35    3.32
   1 -17 -15    7.32    1.13
  -1  17  15    6.69    1.40
   1 -17 -15    7.86    1.16
  -1  17  14  146.78    5.70
   1 -17 -14  155.36    4.96
   1 -17 -14  147.86    5.03
  -1  17  13   52.32    3.31
   1 -17 -13   58.10    2.90
   1 -17 -13   59.13    3.10
   1 -17 -13   50.64    5.95
  -1  17  12 1045.69   18.59
   1 -17 -12 1063.10   17.45
   1 -17 -12 1066.16   29.28
  -1  17  11   17.42    1.83
   1 -17 -11   16.47    1.53
   1 -17 -11   15.12    3.21
  -1  17  10   19.62    1.88
   1 -17 -10   20.01    1.68
   1 -17 -10   25.16    3.99
   1 -17  -9  325.93   14.05
   1 -17  -9  320.46    7.38
  -1  17   9  329.18    8.09
   1 -17  -8  136.20    8.67
   1  17  -8  113.42    5.11
   1 -17  -8  126.50    4.15
   1  17  -7    4.09    0.99
   1 -17  -7    5.36    0.88
   1 -17  -7    4.47    1.43
   1 -17  -6 1345.13   29.62
   1 -17  -5   61.92    5.30
   1 -17  -4   34.89    3.85
   1 -17  -3  116.80    6.88
   1 -17  -2   54.66    4.51
   1 -17  -1  426.10   12.85
  -1 -17   1  387.48   11.34
   1 -17   0  272.60    9.76
  -1 -17   0  280.56    9.74
  -1 -17  -1  145.96    7.15
  -1 -17  -2   29.17    3.26
  -1 -17  -3   11.25    2.21
  -1 -17  -4   10.49    2.11
  -1 -17  -5   32.05    3.76
  -1 -17  -6  900.84   22.96
  -1  17  -6  923.24   16.87
  -1 -17  -7    7.57    2.13
  -1  17  -7    7.85    1.44
   1  17   7    8.18    1.22
  -1 -17  -7    7.03    0.96
  -1 -17  -8   45.58    2.46
  -1  17  -8   41.37    2.99
  -1 -17  -8   40.15    4.75
   1  17   8   44.13    2.74
  -1 -17  -9   23.89    1.81
  -1 -17  -9   25.90    3.81
   1  17   9   24.27    2.17
   1  17  10  220.78    6.77
  -1 -17 -10  219.31    5.97
  -1 -17 -10  222.86   11.86
   1  17  11   31.74    2.52
  -1 -17 -11   32.78    4.62
  -1 -17 -11   32.22    2.23
   1  17  12   31.87    2.59
  -1 -17 -12   27.71    4.34
  -1 -17 -12   26.90    2.02
   1  17  13   37.41    2.80
  -1 -17 -13   35.86    2.39
  -1 -17 -13   38.83    5.29
   1  17  14   63.96    3.74
  -1 -17 -14   68.79    3.19
  -1 -17 -14   60.69    3.19
   1  17  15  123.67    5.23
  -1 -17 -15  125.78    4.44
  -1 -17 -15  128.02    4.71
  -1 -17 -16    1.38    0.74
  -1 -17 -16    0.15    0.71
   1  17  16    1.89    0.97
  -1 -17 -17   28.68    2.09
  -1 -17 -17   34.90    2.40
   1  17  17   31.18    2.61
  -1 -17 -18   25.20    1.85
   1  17  18   23.22    2.20
  -1 -17 -18   25.07    1.99
   1  17  19   12.36    1.57
  -1 -17 -19   11.39    1.23
   1  17  20   10.11    1.41
  -1 -17 -20   10.27    1.08
   1  17  21    0.39    0.56
  -1 -17 -21    0.45    0.34
  -1 -17 -22   60.34    2.23
   1  17  22   61.16    2.70
   1  17  23    0.11    0.34
  -1  18  23    7.54    0.85
   1 -18 -22  151.92    3.76
  -1  18  22  147.07    4.29
   1 -18 -21    3.95    0.73
  -1  18  21    5.44    1.01
   1 -18 -20   32.08    1.92
  -1  18  20   32.43    2.26
  -1  18  19    3.25    0.90
   1 -18 -19    4.67    0.84
   1 -18 -19    4.65    0.94
  -1  18  18    1.10    0.75
   1 -18 -18    2.38    0.80
   1 -18 -18    2.08    0.69
   1 -18 -17   27.22    1.98
  -1  18  17   24.17    2.25
   1 -18 -17   27.31    2.07
  -1  18  16    8.38    1.46
   1 -18 -16    7.29    1.16
   1 -18 -16    7.41    1.18
  -1  18  15   18.02    2.03
   1 -18 -15   20.72    1.93
   1 -18 -15   22.65    1.89
  -1  18  14   99.77    4.75
   1 -18 -14  100.79    4.18
   1 -18 -14  110.01    4.11
  -1  18  13   20.69    2.13
   1 -18 -13   19.01    1.78
  -1  18  12   28.06    2.48
   1 -18 -12   32.33    2.35
   1 -18 -12   30.37    4.84
   1 -18 -11    1.64    1.45
   1 -18 -11    0.97    0.76
  -1  18  11    0.88    0.84
   1 -18 -10    7.39    2.47
   1 -18 -10    8.26    1.18
  -1  18  10    8.30    1.33
   1 -18  -9    6.89    2.21
  -1  18   9    6.19    1.16
   1 -18  -9    7.51    1.11
   1  18  -8   17.56    2.06
   1 -18  -8   17.81    3.45
   1 -18  -8   19.60    1.72
  -1  18   8   19.16    1.73
   1 -18  -7   24.95    3.86
   1 -18  -7   21.47    1.69
   1  18  -7   27.08    2.56
   1 -18  -6   62.77    5.80
   1  18  -6   66.36    3.83
   1 -18  -6   61.17    2.80
   1  18  -5    0.36    0.70
   1 -18  -5    0.35    0.58
   1 -18  -5    0.67    0.98
   1  18  -4    1.82    0.79
   1 -18  -4   -0.04    1.07
   1 -18  -3   11.05    2.22
   1 -18  -2   80.78    5.79
   1 -18  -1   23.21    3.09
  -1 -18   0    6.68    1.65
   1 -18   0    6.77    1.80
  -1 -18  -1    1.79    1.20
  -1 -18  -2   11.40    2.35
  -1 -18  -3   90.87    6.25
  -1  18  -4    0.23    0.75
  -1 -18  -4    0.00    1.33
  -1 -18  -5   89.97    6.65
  -1 -18  -5   85.26    3.26
  -1  18  -5   88.38    4.35
  -1  18  -6   97.03    4.66
  -1 -18  -6   99.31    7.21
   1  18   6   99.27    4.07
  -1 -18  -6   93.78    3.58
  -1  18  -7   17.52    2.07
  -1 -18  -7   18.73    1.63
  -1 -18  -7   18.59    3.30
   1  18   7   17.03    1.78
  -1  18  -8   17.24    2.04
   1  18   8   16.88    1.83
  -1 -18  -8   15.35    3.24
  -1 -18  -8   17.29    1.61
  -1 -18  -9    5.33    1.00
  -1 -18  -9    3.15    1.75
   1  18   9    4.35    1.05
  -1 -18 -10    8.91    1.35
   1  18  10    9.23    1.51
  -1 -18 -10    9.79    2.81
   1  18  11  140.08    5.48
  -1 -18 -11  141.19    4.88
  -1 -18 -11  155.64   10.40
   1  18  12    1.06    0.72
  -1 -18 -12    0.48    0.67
  -1 -18 -13   15.65    1.66
   1  18  13   14.18    1.87
  -1 -18 -14   47.35    2.83
   1  18  14   49.33    3.34
  -1 -18 -15  117.38    4.21
   1  18  15  109.44    4.95
  -1 -18 -15  108.34    4.36
  -1 -18 -16    8.06    1.20
  -1 -18 -16    8.53    1.32
   1  18  16    8.05    1.44
  -1 -18 -17   39.32    2.31
   1  18  17   35.16    2.72
  -1 -18 -17   39.37    2.56
   1  18  18    3.62    1.08
  -1 -18 -18    4.00    0.99
  -1 -18 -18    3.42    0.77
   1  18  19    1.56    0.89
  -1 -18 -19   -0.03    0.42
   1  18  20    0.82    0.54
  -1 -18 -20    0.09    0.46
   1  18  21    5.50    0.94
  -1 -18 -21    4.71    0.70
   1  18  22    8.49    1.01
  -1  19  22   26.23    1.61
   1 -19 -21   70.37    2.45
  -1  19  21   73.42    3.02
   1 -19 -20    0.16    0.39
  -1  19  20    1.10    0.70
   1 -19 -19   76.30    2.99
  -1  19  19   75.11    3.46
   1 -19 -19   74.10    3.15
   1 -19 -18    1.17    0.48
   1 -19 -18    1.22    0.56
  -1  19  18    2.23    0.87
   1 -19 -17    2.76    0.68
  -1  19  17    3.76    1.06
   1 -19 -17    1.96    0.61
  -1  19  16   17.46    1.91
   1 -19 -16   16.96    1.68
   1 -19 -16   17.69    1.55
  -1  19  15    5.27    1.21
   1 -19 -15    4.27    0.86
   1 -19 -15    4.93    0.92
   1 -19 -14   40.57    2.55
  -1  19  14   35.34    2.67
   1 -19 -13  275.27    7.16
  -1  19  13  264.60    7.72
   1 -19 -12   61.88    3.18
  -1  19  12   54.25    3.25
   1 -19 -11   17.30    3.69
   1 -19 -11   18.27    1.72
  -1  19  11   17.93    1.86
  -1  19  10    5.93    1.37
   1 -19 -10    5.57    2.28
   1 -19 -10    4.85    1.00
  -1  19   9  453.23   10.06
   1 -19  -9  456.76    9.48
   1 -19  -9  483.22   18.19
   1  19  -8    6.15    1.38
   1 -19  -8    7.50    1.02
   1  19  -7   33.02    2.79
   1 -19  -7   32.22    2.08
   1 -19  -7   25.85    3.79
   1  19  -6    8.78    1.55
   1 -19  -6   10.13    1.23
   1 -19  -6    6.32    1.76
   1  19  -5   57.47    3.57
   1 -19  -5   57.33    2.65
   1 -19  -4  314.36    6.89
   1  19  -4  311.74    8.68
   1 -19  -3   39.63    4.25
   1  19  -3   41.06    2.96
   1 -19  -2  285.78   11.39
   1  19  -2  263.59    7.83
   1 -19  -1   16.26    2.63
   1  19  -1   13.56    1.76
   1  19   0  309.75    8.49
  -1  19   0  313.66    8.49
  -1 -19  -1  924.57   21.55
  -1  19  -1  891.44   16.67
  -1 -19  -2    1.87    1.12
  -1  19  -2    2.04    0.74
  -1  19  -3  797.27   15.48
  -1 -19  -3  754.18   20.36
  -1 -19  -4  165.07    4.62
  -1  19  -4  164.53    6.03
  -1 -19  -5  133.43    4.18
  -1  19  -5  137.95    5.55
   1  19   5  137.59    4.81
  -1 -19  -6 1368.01   20.11
  -1  19  -6 1392.56   23.09
   1  19   6 1324.48   21.20
  -1 -19  -7   95.34    3.63
  -1  19  -7   89.10    4.60
  -1 -19  -7   93.42    7.32
   1  19   7   86.71    3.95
  -1 -19  -8   72.15    3.20
  -1  19  -8   70.87    4.10
   1  19   8   64.66    3.44
   1  19   9   85.76    4.01
  -1 -19  -9   90.68    7.65
  -1 -19  -9   83.51    3.56
   1  19  10  104.37    4.61
  -1 -19 -10  102.77    8.33
  -1 -19 -10  112.72    4.18
   1  19  11   70.00    3.82
  -1 -19 -11   77.84    3.48
  -1 -19 -11   81.10    7.54
   1  19  12    2.44    1.10
  -1 -19 -12    0.22    0.68
   1  19  13    4.51    1.27
  -1 -19 -13    2.29    0.69
   1  19  14  323.81    8.79
  -1 -19 -14  319.85    7.96
   1  19  15   62.31    3.64
  -1 -19 -15   65.92    3.28
   1  19  16    1.37    0.84
  -1 -19 -16    0.97    0.60
   1  19  17   40.77    2.77
  -1 -19 -17   39.95    2.46
   1  19  18   -0.57    0.69
  -1 -19 -18   -0.59    0.58
  -1 -19 -19   40.05    2.02
   1  19  19   38.26    2.47
   1  19  20    0.96    0.51
  -1 -19 -20    0.79    0.39
   1  19  21   38.63    2.16
   1  19  22   10.45    1.03
  -1  20  21   21.93    1.52
  -1  20  20    3.77    0.80
   1 -20 -19   38.39    2.17
  -1  20  19   39.93    2.42
  -1  20  18    2.70    0.94
   1 -20 -18    4.08    0.90
   1 -20 -17   22.22    1.84
  -1  20  17   21.59    2.01
  -1  20  16    3.24    0.91
   1 -20 -16    3.97    0.90
  -1  20  15   -0.59    0.59
   1 -20 -15    0.26    0.74
   1 -20 -14   77.39    3.63
  -1  20  14   73.05    3.82
  -1  20  13    1.23    0.94
   1 -20 -13    0.17    0.76
   1 -20 -12   32.97    2.40
  -1  20  12   32.38    2.59
   1 -20 -11   58.28    3.13
  -1  20  11   55.65    3.25
   1 -20 -10   12.50    3.37
  -1  20  10   11.14    1.49
   1 -20 -10   12.91    1.49
   1 -20  -9    3.55    2.10
  -1  20   9    3.54    0.98
   1 -20  -9    2.86    0.86
   1 -20  -8   30.96    4.59
   1 -20  -8   29.98    2.18
   1  20  -8   26.24    2.65
   1 -20  -7   46.80    5.67
   1 -20  -7   44.49    2.58
   1  20  -7   46.18    3.40
   1 -20  -6   11.13    2.81
   1  20  -6   10.84    1.74
   1 -20  -6    9.17    1.19
   1 -20  -5   36.26    2.23
   1  20  -5   39.02    3.12
   1 -20  -4   32.62    2.13
   1  20  -4   36.35    3.03
   1 -20  -3    0.93    1.08
   1 -20  -3    0.41    0.54
   1  20  -3   -0.65    0.97
   1  20  -2    5.87    1.27
   1 -20  -2    5.44    1.67
   1  20  -1    1.41    0.72
  -1  20   0   24.81    2.42
   1  20   0   22.93    2.44
  -1  20  -1   66.80    3.93
  -1 -20  -2   40.53    4.42
  -1 -20  -2   43.34    2.26
  -1  20  -2   39.73    3.04
  -1 -20  -3    9.49    1.17
  -1  20  -3    8.86    1.69
  -1 -20  -3   10.02    2.35
   1  20   4    1.36    0.61
  -1 -20  -4    1.12    0.53
  -1  20  -4    1.20    0.93
  -1 -20  -4    3.14    1.72
   1  20   5    0.75    0.62
  -1 -20  -5    1.54    1.29
  -1 -20  -5    0.26    0.45
  -1  20  -5    1.38    0.95
  -1 -20  -6   37.46    4.78
  -1 -20  -6   26.56    1.96
  -1  20  -6   39.47    3.14
   1  20   6   32.66    2.45
   1  20   7   30.65    2.43
  -1 -20  -7   30.99    4.48
  -1  20  -7   31.23    2.88
  -1 -20  -7   30.21    2.12
  -1 -20  -8    1.04    1.79
  -1 -20  -8    1.49    0.72
  -1  20  -8   -0.65    0.90
   1  20   8    0.48    0.70
  -1 -20  -9   16.82    1.64
  -1 -20  -9   22.55    4.07
   1  20   9   18.70    1.89
  -1 -20 -10    3.66    1.68
   1  20  10    1.36    0.70
  -1 -20 -10    1.49    0.76
  -1 -20 -11   59.03    3.11
   1  20  11   58.77    3.50
  -1 -20 -12   34.90    2.38
   1  20  12   35.28    2.73
  -1 -20 -13   -0.74    0.66
   1  20  13    0.93    0.87
  -1 -20 -14    4.83    1.04
   1  20  14    2.97    1.11
  -1 -20 -15    5.18    1.09
   1  20  15    4.71    1.16
  -1 -20 -16    5.20    1.08
   1  20  16    4.02    1.12
   1  20  17   15.08    1.72
  -1 -20 -17   14.96    1.56
   1  20  18    6.15    1.17
   1  20  19   22.79    1.85
   1  20  20   -0.29    0.49
   1  20  21    0.31    0.43
  -1  21  21   15.25    1.17
  -1  21  20    4.73    0.83
  -1  21  19   12.94    1.29
   1 -21 -19   13.25    1.24
  -1  21  18   -0.65    0.71
   1 -21 -18    1.85    0.67
   1 -21 -17   28.79    2.05
  -1  21  17   28.40    2.18
  -1  21  16   -0.55    0.57
   1 -21 -16    0.31    0.57
  -1  21  15    0.96    0.60
   1 -21 -15   -0.29    0.65
   1 -21 -14   87.95    3.77
  -1  21  14   85.99    3.99
   1 -21 -13  208.90    6.10
  -1  21  13  197.04    6.32
   1 -21 -12   45.88    2.73
  -1  21  12   46.26    2.89
  -1  21  11    1.15    0.78
   1 -21 -11    1.57    0.67
  -1  21  10   11.96    1.62
   1 -21 -10   12.78    1.44
   1 -21  -9  386.60    8.69
   1 -21  -9  366.06   16.48
   1 -21  -8   39.99    2.46
   1 -21  -8   32.96    4.74
   1  21  -8   39.05    3.18
   1 -21  -7  187.58    5.53
   1 -21  -7  179.41   10.87
   1  21  -7  182.34    6.90
   1 -21  -6   75.06    3.27
   1  21  -6   66.99    4.13
   1 -21  -5  255.24    6.36
   1  21  -5  260.13    8.12
   1 -21  -4  340.95    7.59
   1 -21  -4  339.60   14.11
   1  21  -4  326.37    9.37
   1 -21  -3   45.16    4.87
   1 -21  -3   43.63    2.34
   1  21  -3   46.75    3.29
   1  21  -2    4.89    1.12
   1 -21  -2    2.43    0.60
  -1  21   1   -0.09    0.82
   1  21  -1    1.05    0.90
  -1  21   0   86.11    4.54
   1  21   0   85.62    4.47
  -1  21  -1    2.21    1.00
   1  21   1    1.78    0.82
  -1 -21  -2  135.61    4.20
  -1  21  -2  132.88    5.61
  -1 -21  -3   16.17    2.99
  -1 -21  -3   13.62    1.28
  -1  21  -3   14.21    1.96
  -1  21  -4   42.86    3.16
  -1 -21  -4   39.08    2.22
   1  21   5   -0.53    0.71
  -1 -21  -5   -1.15    1.21
  -1 -21  -5   -0.41    0.53
  -1  21  -5    1.58    0.93
   1  21   6  116.50    4.57
  -1 -21  -6   88.52    7.41
  -1  21  -6  131.52    5.63
  -1 -21  -6   89.80    3.59
  -1 -21  -7    0.79    0.55
  -1 -21  -7    1.02    1.07
   1  21   7    2.52    0.79
  -1  21  -7   -0.75    1.07
  -1 -21  -8   57.85    6.30
  -1 -21  -8   40.99    2.45
   1  21   8   52.51    3.16
  -1 -21  -9   15.27    3.56
  -1 -21  -9   14.64    1.52
   1  21   9   16.48    1.80
   1  21  10   73.81    3.85
  -1 -21 -10   75.01    3.44
  -1 -21 -11    1.13    0.68
   1  21  11    2.88    0.87
   1  21  12   40.83    2.86
  -1 -21 -12   44.78    2.69
  -1 -21 -13    6.10    1.15
   1  21  13    5.10    1.06
   1  21  14   26.07    2.28
  -1 -21 -14   27.42    2.13
   1  21  15  194.02    6.34
  -1 -21 -15  210.64    5.97
   1  21  16   -0.17    0.64
  -1 -21 -16    0.67    0.68
  -1 -21 -17   13.20    1.39
   1  21  17   13.04    1.49
   1  21  18   39.67    2.44
   1  21  19   82.46    3.35
   1  21  20   10.12    1.08
   1  21  21   -0.46    0.32
  -1  22  20   -0.23    0.45
  -1  22  19   -0.07    0.43
  -1  22  18   19.25    1.62
   1 -22 -18   21.91    1.62
   1 -22 -17    1.16    0.60
  -1  22  17    1.16    0.45
   1 -22 -16    0.08    0.54
  -1  22  16   -1.51    0.82
   1 -22 -15   -0.38    0.69
  -1  22  15    0.08    0.51
   1 -22 -14   11.29    1.38
  -1  22  14   11.24    1.49
   1 -22 -13   -0.37    0.81
  -1  22  13    1.22    0.81
  -1  22  12   23.13    2.16
   1 -22 -12   20.66    1.91
  -1  22  11    0.30    0.62
   1 -22 -11    0.26    0.72
   1 -22 -10   82.29    3.76
   1 -22  -9   45.38    2.73
   1  22  -8    4.53    1.48
   1 -22  -8    5.04    2.32
   1 -22  -8    4.49    0.96
   1  22  -7   11.14    1.99
   1 -22  -7   12.18    2.92
   1 -22  -7   11.51    1.40
   1 -22  -6   16.51    3.52
   1 -22  -6   17.81    1.72
   1  22  -6   15.02    2.03
   1 -22  -5   67.36    6.56
   1  22  -5   64.75    4.14
   1  22  -4    1.98    1.28
   1 -22  -4    2.49    1.06
   1 -22  -4    0.11    0.44
   1  22  -3    7.68    1.59
   1 -22  -3    6.68    1.01
   1  22  -2   42.90    3.27
  -1  22   2   41.74    3.16
   1  22  -1   67.21    4.09
  -1  22   1   64.65    3.99
  -1  22   0    2.55    1.09
   1  22   0    3.44    1.12
  -1  22  -1   10.96    1.70
   1  22   1   10.15    1.72
   1  22   2    0.24    0.84
  -1  22  -2   -0.71    0.97
  -1 -22  -3    9.15    1.65
  -1  22  -3   11.61    1.87
  -1 -22  -4    0.25    0.55
  -1  22  -4    0.24    1.01
  -1 -22  -5    2.93    0.74
  -1  22  -5    3.12    1.22
  -1 -22  -5    1.54    1.49
   1  22   6   10.54    1.48
  -1 -22  -6   10.79    2.63
  -1 -22  -6    8.58    1.21
  -1  22  -6   12.09    2.00
   1  22   7   78.82    3.84
  -1 -22  -7   80.11    7.42
  -1  22  -7   80.60    4.71
  -1 -22  -7   61.64    3.22
   1  22   8    0.95    0.85
  -1 -22  -8    0.83    0.53
  -1 -22  -9   17.87    1.70
   1  22   9   14.24    1.68
  -1 -22 -10    0.35    0.54
   1  22  10   -0.52    0.73
  -1 -22 -11   16.12    1.67
   1  22  11   14.30    1.78
  -1 -22 -12    3.31    0.88
   1  22  12    3.61    0.91
  -1 -22 -13    1.23    0.74
   1  22  13    0.96    0.75
   1  22  14   22.19    2.06
  -1 -22 -14   22.42    1.83
   1  22  15    4.20    0.99
  -1 -22 -15    3.91    0.86
   1  22  16    9.28    1.36
  -1 -22 -16    7.39    1.08
  -1 -22 -17    9.08    1.13
   1  22  17    7.56    1.13
   1  22  18    2.66    0.67
   1  22  19   64.77    2.82
   1  22  20   78.04    2.83
  -1  23  19   12.50    1.10
  -1  23  18   14.25    1.26
   1 -23 -18   15.62    1.29
  -1  23  17   22.22    1.68
   1 -23 -17   26.22    1.77
   1 -23 -16    2.36    0.68
  -1  23  16    1.96    0.68
   1 -23 -15    1.49    0.65
  -1  23  15   -0.20    0.59
   1 -23 -14    6.66    1.14
  -1  23  14    4.89    1.01
   1 -23 -13   10.88    1.33
  -1  23  13   11.67    1.41
   1 -23 -12  111.47    4.27
  -1  23  12  106.22    4.28
   1 -23 -11   22.31    1.90
   1 -23 -10  414.22    9.24
   1 -23  -9  193.80    5.83
   1 -23  -8  292.27    7.37
   1 -23  -7   49.17    2.73
   1  23  -7   44.15    3.47
   1 -23  -6    1.72    1.65
   1  23  -6    0.36    1.14
   1 -23  -6    0.50    0.70
   1  23  -5  417.30   10.95
   1 -23  -5  424.36   16.84
   1  23  -4  168.76    6.64
   1 -23  -4  131.99    4.52
  -1  23   3  270.65    8.44
   1  23  -3  284.15    8.65
   1  23  -2   59.53    3.87
  -1  23   2   57.01    3.74
   1  23  -1  149.27    6.09
  -1  23   1  130.87    5.67
   1  23   0  347.80    9.89
  -1  23   0  357.55   10.00
   1  23   1   47.43    3.41
  -1  23  -1   42.68    3.29
  -1  23  -2  101.97    5.03
   1  23   2   97.83    4.97
   1  23   3  162.40    6.49
  -1  23  -3  161.98    6.49
  -1 -23  -3  172.60    4.96
  -1 -23  -4    3.28    0.74
  -1  23  -4    2.70    1.32
  -1  23  -5   90.90    4.89
  -1 -23  -5   90.48    7.59
  -1 -23  -5   92.75    3.62
  -1 -23  -6  233.83   12.54
  -1  23  -6  225.53    7.70
   1  23   6  217.38    6.58
  -1  23  -7   25.77    2.69
  -1 -23  -7   19.72    1.67
  -1 -23  -8   -0.20    0.54
   1  23   8    0.06    0.68
  -1 -23  -9    6.14    1.06
   1  23   9    3.92    0.82
  -1 -23 -10    0.37    0.53
   1  23  10    0.03    0.65
   1  23  11    4.50    1.06
  -1 -23 -11    5.21    0.96
  -1 -23 -12  109.00    4.13
   1  23  12  102.17    4.48
  -1 -23 -13   36.52    2.33
   1  23  13   34.57    2.60
  -1 -23 -14   60.13    2.93
   1  23  14   59.78    3.28
   1  23  15    1.30    0.77
  -1 -23 -15    1.05    0.69
   1  23  16    0.67    0.67
  -1 -23 -16   -0.13    0.48
   1  23  17   79.74    3.36
   1  23  18   24.45    1.76
   1  23  19   55.38    2.38
  -1  24  18    0.49    0.47
   1 -24 -18   -0.56    0.46
  -1  24  17    0.77    0.42
   1 -24 -17    0.61    0.46
  -1  24  16   21.74    1.67
   1 -24 -16   28.05    1.86
   1 -24 -15    1.43    0.66
  -1  24  15    0.53    0.45
  -1  24  14    2.41    0.63
   1 -24 -14    3.41    0.86
   1 -24 -13   30.89    2.22
   1 -24 -12    9.73    1.30
   1 -24 -11   34.42    2.38
   1 -24 -10    9.90    1.38
   1 -24  -9   26.40    2.11
   1 -24  -8    4.49    1.17
   1  24  -7    2.61    1.33
   1 -24  -7    0.33    0.72
   1 -24  -6   41.69    2.56
   1  24  -6   41.64    3.42
   1  24  -5    6.28    1.53
   1 -24  -5    7.07    1.18
   1 -24  -4   50.40    2.75
   1  24  -4   48.07    3.67
  -1  24   3    2.22    1.27
   1  24  -3    2.64    1.46
   1 -24  -3    0.20    0.47
  -1  24   2   40.36    3.35
   1  24  -2   41.45    3.35
  -1  24   1    0.55    0.96
   1  24  -1    0.55    1.02
   1 -24  -1    1.08    0.59
  -1  24   0   14.48    2.03
   1  24   0   15.67    2.14
   1 -24   0   13.44    1.36
   1  24   1    6.03    1.43
  -1  24  -1   10.16    1.96
   1 -24   1    9.15    1.14
   1  24   2    0.13    0.92
  -1  24  -2   -0.70    1.13
  -1  24  -3   19.44    2.39
   1  24   3   16.27    2.13
  -1 -24  -3   17.55    1.59
   1  24   4    2.22    1.35
  -1  24  -4    1.42    1.11
  -1 -24  -4    1.32    0.65
  -1  24  -5    7.74    1.68
  -1 -24  -5    7.10    1.12
  -1  24  -6   51.23    3.76
  -1 -24  -6   48.16    2.71
  -1  24  -7    5.76    1.46
   1  24   7    5.29    1.17
  -1 -24  -7    4.55    0.97
   1  24   8   10.76    1.52
  -1 -24  -8   10.07    1.34
   1  24   9    2.41    0.83
  -1 -24  -9    2.87    0.97
   1  24  10    2.40    0.97
  -1 -24 -10    2.53    0.66
   1  24  11    6.29    1.22
  -1 -24 -11    5.23    1.05
   1  24  12    4.93    1.13
  -1 -24 -12    5.62    1.04
   1  24  13   40.24    2.72
  -1 -24 -13   44.30    2.55
   1  24  14   13.67    1.58
  -1 -24 -14   13.02    1.37
   1  24  15   28.46    2.10
  -1 -24 -15   31.22    2.03
   1  24  16    1.70    0.66
  -1 -24 -16    1.64    0.63
   1  24  17   12.85    1.27
   1  24  18    8.03    0.95
   1 -25 -17   15.23    1.23
   1 -25 -16    2.44    0.58
   1 -25 -15    1.21    0.58
   1 -25 -14   39.46    2.32
   1 -25 -13   16.75    1.57
   1 -25 -12    5.94    1.05
   1 -25 -11  251.28    6.63
   1 -25 -10    9.24    1.27
   1 -25  -9   74.96    3.45
   1 -25  -8    7.32    1.36
   1 -25  -7  330.29    7.89
   1  25  -7  344.25   10.06
   1 -25  -6  302.16    7.38
   1  25  -6  293.37    9.29
  -1  25   5   65.23    4.14
   1 -25  -5   70.96    3.30
   1  25  -5   70.74    4.36
  -1  25   4   11.06    1.85
   1  25  -4   10.52    1.82
   1 -25  -4   10.12    1.31
  -1  25   3  412.39   11.10
   1 -25  -3  400.13    8.73
   1  25  -3  407.59   11.07
   1  25  -2   19.80    2.30
  -1  25   2   20.00    2.37
   1 -25  -2   18.18    1.63
   1  25  -1   71.20    4.28
  -1  25   1   74.79    4.41
   1 -25  -1   74.30    3.21
   1  25   0    2.64    1.10
  -1  25   0    4.36    1.43
   1 -25   0    2.44    0.70
  -1  25  -1   42.52    3.29
   1  25   1   44.08    3.47
   1 -25   1   46.83    2.48
  -1  25  -2    2.80    1.12
   1  25   2    2.53    1.04
  -1  25  -3   17.20    2.25
   1  25   3   15.97    2.22
  -1 -25  -3   18.27    1.51
   1  25   4  113.50    5.42
  -1 -25  -4  118.70    4.08
  -1  25  -4  108.04    5.37
   1  25   5    1.75    1.05
  -1  25  -5    1.58    1.09
  -1 -25  -5    0.57    0.60
  -1 -25  -6   79.76    3.37
  -1  25  -6   79.64    4.65
  -1 -25  -7   94.07    3.70
   1  25   8    2.88    0.92
  -1 -25  -8    3.36    0.81
   1  25   9  112.40    4.55
  -1 -25  -9  111.73    4.08
   1  25  10    9.94    1.47
  -1 -25 -10    9.55    1.25
   1  25  11  258.69    7.18
  -1 -25 -11  268.23    6.67
   1  25  12    4.62    1.06
  -1 -25 -12    5.38    1.01
   1  25  13  233.10    6.54
  -1 -25 -13  255.39    6.27
   1  25  14    0.20    0.56
  -1 -25 -14    1.05    0.61
   1  25  15   18.35    1.54
  -1 -25 -15   21.66    1.56
   1  25  16    0.90    0.59
  -1 -25 -16    1.52    0.52
   1  25  17    1.13    0.52
   1 -26 -17    0.59    0.42
   1 -26 -16   -0.16    0.44
   1 -26 -15   14.42    1.26
   1 -26 -14    0.51    0.54
   1 -26 -13    9.43    1.15
   1 -26 -12   12.18    1.37
   1 -26 -11   18.86    1.68
   1 -26 -10    5.13    0.94
   1 -26  -9   55.79    2.92
   1 -26  -8    7.83    1.20
   1 -26  -7  124.60    4.46
  -1  26   6   25.87    2.77
   1 -26  -6   28.35    2.15
   1  26  -6   28.39    2.95
  -1  26   5    0.95    0.92
   1  26  -5    1.63    1.25
   1 -26  -5    0.46    0.65
  -1  26   4   11.03    1.96
   1  26  -4   14.35    2.04
   1 -26  -4   11.19    1.33
   1  26  -3    0.92    1.04
  -1  26   3    2.58    1.31
   1 -26  -3    0.22    0.50
  -1  26   2   14.63    2.14
   1  26  -2   12.20    2.04
   1 -26  -2   12.64    1.34
   1  26  -1   11.44    1.99
  -1  26   1    8.27    1.73
   1 -26  -1   10.32    1.23
  -1  26   0   19.58    2.44
   1  26   0   13.86    2.04
   1 -26   0   18.66    1.61
  -1  26  -1    0.33    0.98
   1  26   1   -1.32    0.95
   1 -26   1    0.18    0.57
  -1  26  -2    0.54    0.95
   1  26   2    2.75    1.14
  -1  26  -3    5.18    1.44
   1  26   3    4.03    1.44
   1  26   4    2.96    1.36
  -1  26  -4    4.14    1.35
  -1 -26  -4    4.12    0.89
   1  26   5   34.15    3.09
  -1 -26  -5   33.49    2.17
  -1  26  -5   34.45    3.08
   1  26   6  107.68    5.40
  -1  26  -6  110.95    5.51
  -1 -26  -7    0.58    0.59
   1  26   7    0.69    0.89
  -1 -26  -8    3.43    0.90
  -1 -26  -9   16.19    1.51
  -1 -26 -10   17.05    1.55
   1  26  10   17.19    1.73
  -1 -26 -11   30.66    2.04
   1  26  11   30.65    2.20
   1  26  12    5.98    1.03
  -1 -26 -12    7.29    1.04
   1  26  13   18.75    1.66
  -1 -26 -13   21.95    1.63
  -1 -26 -14    0.02    0.44
   1  26  14    0.60    0.53
  -1 -26 -15   18.01    1.38
   1  26  15   16.31    1.40
   1  26  16    0.39    0.38
   1  26  17   24.83    1.61
  -1  27  17   60.82    2.52
  -1  27  16   31.34    1.97
   1 -27 -16   32.54    1.64
   1 -27 -15    0.07    0.36
   1 -27 -14    0.51    0.52
   1 -27 -13    7.82    0.96
   1 -27 -12    5.69    0.93
   1 -27 -11   12.56    1.32
   1 -27 -10   48.39    2.55
   1 -27  -9   88.60    3.56
   1 -27  -8  126.89    4.40
  -1  27   8  125.42    5.50
   1 -27  -7   47.08    2.57
  -1  27   7   43.40    3.29
   1 -27  -6  166.46    5.10
  -1  27   6  159.63    6.38
   1  27  -6  163.42    6.57
   1 -27  -5   82.02    3.44
  -1  27   5   80.54    4.59
   1  27  -5   79.21    4.56
   1 -27  -4   54.57    2.76
   1  27  -4   59.75    3.87
   1  27  -3   -1.24    1.25
  -1  27   3    0.21    1.09
   1 -27  -3    0.78    0.53
   1 -27  -2   17.18    1.57
  -1  27   2   17.83    2.24
   1  27  -2   12.16    1.87
   1 -27  -1   28.71    1.97
   1  27  -1   27.32    2.76
  -1  27   1   25.83    2.58
   1 -27   0   22.94    1.70
  -1  27   0   25.17    2.56
   1  27   0   18.02    2.14
   1  27   1    1.48    1.13
  -1  27  -1    1.46    1.13
   1  27   2  104.10    5.17
  -1  27  -2  103.07    5.13
  -1  27  -3    1.17    1.00
   1  27   3    1.07    1.11
   1  27   4   25.21    2.61
  -1  27  -4   23.57    2.36
  -1 -27  -5   83.31    3.31
   1  27   5   81.36    4.47
  -1  27  -5   91.73    4.82
   1  27   6  315.85    9.25
  -1 -27  -6  322.43    7.25
   1  27   7    2.70    1.31
  -1 -27  -7    2.98    0.80
   1  27   8   14.10    1.88
  -1 -27  -8   16.92    1.48
   1  27   9    7.44    1.43
  -1 -27  -9    7.29    1.01
   1  27  10    1.38    0.85
  -1 -27 -10    5.99    0.87
  -1 -27 -11   15.27    1.38
  -1 -27 -12   30.30    1.85
  -1 -27 -13   -0.40    0.44
   1  27  14   18.11    1.66
  -1 -27 -14   20.58    1.39
   1  27  15    0.55    0.55
   1  27  16    1.24    0.51
  -1  28  16   12.82    1.18
   1 -28 -16   14.26    0.99
  -1  28  15    3.51    0.77
   1 -28 -15    2.54    0.57
  -1  28  14    2.74    0.75
   1 -28 -14    2.74    0.58
  -1  28  13    1.21    0.75
   1 -28 -13    2.72    0.66
  -1  28  12    5.11    1.14
   1 -28 -12    6.30    0.90
  -1  28  11   54.97    3.29
   1 -28 -11   57.14    2.61
  -1  28  10    6.60    1.33
   1 -28 -10    7.24    0.98
  -1  28   9    0.77    0.84
   1 -28  -9    0.93    0.52
  -1  28   8    5.43    1.37
   1 -28  -8    6.62    1.01
  -1  28   7   12.30    1.80
   1 -28  -7   14.16    1.43
  -1  28   6   12.47    1.86
   1 -28  -6   13.75    1.48
   1 -28  -5    0.86    0.60
  -1  28   5    1.59    1.23
   1  28  -5    1.90    0.94
   1 -28  -4   39.55    2.31
  -1  28   4   37.54    3.14
   1  28  -4   39.67    3.24
   1 -28  -3   10.43    1.22
   1  28  -3    9.30    1.76
  -1  28   3   11.47    1.82
   1 -28  -2    1.32    0.60
   1  28  -2    1.18    1.01
   1 -28  -1    1.37    0.57
  -1  28   1    0.98    1.16
   1  28  -1   -0.01    1.15
   1 -28   0    2.42    0.69
   1  28   0    3.04    1.23
  -1  28   0    1.82    1.13
  -1  28  -1    6.52    1.65
   1  28   1    6.63    1.51
   1  28   2   -1.27    1.16
  -1  28  -2    1.52    1.10
   1  28   3    4.61    1.32
  -1  28  -3    4.42    1.41
   1  28   4    7.08    1.57
  -1  28  -4    7.88    1.79
  -1 -28  -5   85.60    3.25
   1  28   5   85.08    4.56
  -1  28  -5   89.49    4.73
   1  28   6    1.97    1.12
  -1 -28  -6    1.79    0.58
   1  28   7   -0.02    0.99
  -1 -28  -7   -0.17    0.56
   1  28   8   17.70    1.98
  -1 -28  -8   19.33    1.52
   1  28   9    8.39    1.50
  -1 -28  -9    9.32    1.08
   1  28  10    8.03    1.28
  -1 -28 -10    8.38    1.03
   1  28  11   20.87    1.97
  -1 -28 -11   19.21    1.46
   1  28  12    9.77    1.36
  -1 -28 -12    8.18    0.97
   1  28  13    0.83    0.69
  -1 -28 -13    1.69    0.50
   1  28  14   -0.37    0.57
   1  28  15   23.51    1.62
  -1  29  15    4.61    0.69
  -1  29  14    0.46    0.50
   1 -29 -14    1.51    0.47
  -1  29  13   45.44    2.51
   1 -29 -13   45.68    2.01
  -1  29  12  127.33    4.53
   1 -29 -12  132.84    3.79
  -1  29  11    6.34    1.20
   1 -29 -11    4.87    0.80
  -1  29  10    1.40    0.91
   1 -29 -10    0.42    0.50
  -1  29   9  115.89    4.80
   1 -29  -9  118.27    3.81
  -1  29   8   16.08    1.93
   1 -29  -8   13.91    1.33
  -1  29   7   24.08    2.37
   1 -29  -7   22.96    1.69
  -1  29   6  276.84    8.17
   1 -29  -6  272.23    6.43
  -1  29   5  113.28    5.16
   1 -29  -5  120.68    3.97
   1 -29  -4    0.11    0.51
   1  29  -4   -0.49    0.90
  -1  29   4   -0.46    0.95
   1 -29  -3   60.56    2.73
  -1  29   3   63.69    3.80
   1  29  -3   59.40    3.75
   1 -29  -2  140.72    4.23
  -1  29   2  132.28    5.65
   1  29  -2  130.48    5.62
   1 -29  -1   34.45    2.00
  -1  29   1   30.41    2.62
   1  29  -1   37.47    3.00
  -1  29   0    1.30    1.03
   1  29   0    1.07    0.98
   1  29   1  151.88    6.01
  -1  29  -1  149.52    6.00
   1  29   2   37.93    3.10
  -1  29  -2   40.29    3.08
   1  29   3  166.99    6.33
  -1  29  -3  171.11    6.38
   1  29   4   57.47    3.66
  -1  29  -4   63.75    3.81
   1  29   5   40.49    2.99
   1  29   6   -0.22    1.06
   1  29   7   47.50    3.15
  -1 -29  -7   44.93    2.20
   1  29   8   90.45    4.23
  -1 -29  -8   91.47    3.16
   1  29   9    0.29    0.76
  -1 -29  -9    1.64    0.58
   1  29  10   39.98    2.57
  -1 -29 -10   40.06    1.97
   1  29  11    7.37    1.14
  -1 -29 -11    4.93    0.68
   1  29  12    3.69    0.82
  -1 -29 -12    5.98    0.71
   1  29  13   -0.24    0.65
  -1 -29 -13   -0.52    0.31
   1  29  14   80.62    2.95
  -1  30  13   12.92    1.25
   1 -30 -13   12.19    0.95
  -1  30  12    2.81    0.73
   1 -30 -12    4.86    0.66
  -1  30  11   -1.95    0.78
   1 -30 -11   -0.43    0.39
  -1  30  10   10.06    1.40
   1 -30 -10   10.42    1.04
  -1  30   9    0.89    0.72
   1 -30  -9    1.35    0.58
  -1  30   8    4.02    0.92
   1 -30  -8    2.92    0.61
  -1  30   7   -0.83    0.79
   1 -30  -7    0.39    0.42
  -1  30   6   14.03    1.75
   1 -30  -6   16.52    1.36
   1 -30  -5    1.35    0.49
  -1  30   5    2.11    0.85
   1 -30  -4    5.91    0.87
   1  30  -4    8.55    1.53
  -1  30   4    6.45    1.35
   1 -30  -3    5.33    0.84
  -1  30   3    6.73    1.37
   1  30  -3    5.75    1.32
   1 -30  -2    3.17    0.77
   1  30  -2    0.68    0.86
  -1  30   2    3.69    1.25
  -1  30   1    5.97    1.29
   1  30  -1    7.01    1.59
   1  30   0   11.82    1.71
  -1  30   0   12.21    1.81
   1  30   1    6.71    1.43
  -1  30  -1    6.20    1.48
   1  30   2   31.23    2.69
  -1  30  -2   28.29    2.51
  -1  30  -3    0.44    0.88
   1  30   3   -0.37    0.81
   1  30   4    4.18    1.15
   1  30   5    6.48    1.23
   1  30   6   -0.04    0.81
   1  30   7   11.21    1.51
   1  30   8   74.35    3.64
  -1 -30  -8   78.55    2.71
   1  30   9   17.33    1.70
  -1 -30  -9   18.60    1.28
   1  30  10    3.61    0.87
  -1 -30 -10    3.69    0.62
   1  30  11    2.68    0.73
  -1 -30 -11    4.57    0.61
   1  30  12   22.79    1.65
   1  30  13   38.19    1.95
  -1  31  12    0.56    0.42
  -1  31  11   -0.14    0.52
   1 -31 -11    0.47    0.32
  -1  31  10    9.77    1.21
   1 -31 -10    9.35    0.86
  -1  31   9   10.33    1.38
   1 -31  -9    8.94    0.90
  -1  31   8    7.15    1.14
   1 -31  -8    6.67    0.77
  -1  31   7   13.79    1.59
   1 -31  -7    9.42    0.91
  -1  31   6   10.70    1.51
   1 -31  -6   10.99    1.03
  -1  31   5    6.08    1.26
   1 -31  -5    4.32    0.69
  -1  31   4    1.41    0.76
   1 -31  -4    0.58    0.36
  -1  31   3    4.88    1.18
   1  31  -3    3.71    1.23
  -1  31   2  177.71    6.01
   1  31  -2  171.47    5.98
  -1  31   1    0.38    0.93
   1  31  -1    1.50    0.80
  -1  31   0    5.38    1.24
   1  31   0    3.91    0.99
  -1  31  -1   85.35    4.13
   1  31   1   87.11    4.18
   1  31   2   48.05    3.10
  -1  31  -2   48.40    3.08
  -1  31  -3  103.14    4.51
   1  31   3  106.94    4.53
   1  31   4   29.97    2.39
   1  31   5  115.84    4.60
   1  31   6    2.39    0.92
   1  31   7   89.56    3.81
   1  31   8    1.16    0.66
   1  31   9   -0.03    0.54
   1  31  10    5.75    0.96
   1  31  11    2.01    0.57
  -1  32  10    3.72    0.70
  -1  32   9    3.60    0.84
  -1  32   8    4.24    0.94
   1 -32  -8    4.70    0.61
  -1  32   7    3.89    0.89
   1 -32  -7    4.51    0.66
  -1  32   6    0.76    0.65
   1 -32  -6    0.24    0.34
  -1  32   5   13.74    1.59
  -1  32   4    4.70    1.02
  -1  32   3    6.60    1.31
   1  32  -2   23.66    2.12
  -1  32   2   21.83    2.05
  -1  32   1   23.97    2.11
   1  32  -1   25.75    2.19
  -1  32   0   -0.28    0.86
   1  32   0    1.61    0.72
  -1  32  -1    6.39    1.14
   1  32   1    6.23    1.10
   1  32   2   15.34    1.76
  -1  32  -2   15.55    1.75
   1  32   3    4.98    1.01
   1  32   4   49.42    2.87
   1  32   5    4.59    1.06
   1  32   6   27.91    2.03
   1  32   7    1.98    0.84
   1  32   8    0.21    0.49
   1  32   9   13.36    1.26
  -1  33   8   87.54    3.09
  -1  33   7   23.87    1.68
  -1  33   6    0.39    0.56
  -1  33   5    7.11    0.99
  -1  33   4    8.28    1.11
  -1  33   3    0.82    0.56
  -1  33   2   19.07    1.70
  -1  33   1   73.61    3.33
  -1  33   0    0.94    0.73
   1  33   0    0.59    0.77
   1  33   1    7.28    1.13
   1  33   2   17.65    1.63
   1  33   3   15.60    1.50
   1  33   4   26.15    1.89
   1  33   5    1.56    0.71
   1  33   6   48.55    2.39
   1  33   7   58.48    2.53
  -1  34   5   23.11    1.55
  -1  34   4    2.46    0.67
  -1  34   3    2.05    0.64
  -1  34   2    1.43    0.61
   1  34   2    0.58    0.55
   1  34   3   30.78    1.87
   1  34   4   -0.35    0.55
  -2   0  26    7.52    0.89
   2   0 -26    7.89    0.77
   2   0 -25    0.46    0.41
   2   0 -24    2.09    0.62
   2   0 -23    0.49    0.53
   2   0 -22   55.20    2.89
   2   0 -21    0.62    0.63
   2   0 -20   32.90    2.27
   2   0 -19    0.20    0.60
   2   0 -18 1422.44   33.21
   2   0 -18 1444.76   22.19
   2   0 -17   -1.05    1.13
   2   0 -17   -0.16    0.72
   2   0 -16  265.18   11.80
   2   0 -16  278.90    7.12
   2   0 -15    0.13    0.74
   2   0 -15    2.15    0.73
   2   0 -14   49.15    4.51
   2   0 -13   -0.80    0.97
   2   0 -12  134.94    5.96
   2   0 -11    0.02    0.62
   2   0 -10    2.50    0.94
   2   0  -9   -0.23    0.57
   2   0  -8  286.59    7.66
   2   0  -7    0.20    0.47
   2   0  -6  698.62   12.79
   2   0  -5    1.90    0.65
   2   0  -4  756.70   12.92
   2   0  -3    0.91    0.59
   2   0  -2  766.84   12.70
   2   0  -1    0.13    0.52
   2   0   0  205.49    5.25
   2   0   1    0.99    0.50
  -2   0  -2 9999.00  118.98
  -2   0  -3    1.70    0.42
  -2   0  -3    1.09    0.49
  -2   0  -4   67.25    2.90
  -2   0  -4   70.26    2.63
  -2   0  -5    0.38    0.47
  -2   0  -5    0.91    0.56
  -2   0  -6  617.80   11.72
  -2   0  -6  627.77   11.76
  -2   0  -7   -0.06    0.62
  -2   0  -7   -0.14    0.46
  -2   0  -8    0.94    0.68
  -2   0  -8    1.61    0.63
  -2   0  -9    1.42    0.94
  -2   0  -9    0.41    0.70
  -2   0 -10 1783.73   29.52
  -2   0 -10 1752.30   27.71
  -2   0 -11    2.66    1.27
  -2   0 -11    0.54    0.60
  -2   0 -12  981.26   21.26
  -2   0 -12 1006.61   19.28
  -2   0 -13   -1.25    1.37
  -2   0 -14  308.03    7.10
  -2   0 -14  287.32   11.27
  -2   0 -15   -0.30    1.04
  -2   0 -15   -0.06    0.49
  -2   0 -16   21.61    3.28
  -2   0 -16   20.86    1.78
  -2   0 -17   -0.33    0.88
  -2   0 -17    0.03    0.67
  -2   0 -18   88.53    7.00
  -2   0 -18   98.99    4.07
  -2   0 -19   -1.49    0.65
  -2   0 -20   13.63    1.52
  -2   0 -21    0.36    0.56
  -2   0 -22   22.74    1.85
  -2   0 -23    0.56    0.64
  -2   0 -24   46.91    2.31
  -2   0 -25    0.66    0.45
  -2  -1  26   21.95    1.49
  -2   1  26   21.07    1.52
   2  -1 -26   20.07    1.25
   2  -1 -25    0.32    0.41
   2   1 -25   -0.08    0.44
   2   1 -24    0.95    0.56
   2  -1 -24    1.34    0.57
   2  -1 -23    4.87    1.05
   2   1 -23    3.57    0.73
   2  -1 -22    1.66    0.65
   2   1 -22    2.13    0.73
   2  -1 -21   42.34    2.65
   2   1 -21   40.22    2.56
   2  -1 -20    0.56    0.60
   2   1 -20    0.35    0.63
   2   1 -19   66.40    3.28
   2  -1 -19   66.13    3.39
   2  -1 -18  129.24    8.96
   2   1 -18  113.27    8.31
   2   1 -18  121.01    4.45
   2  -1 -18  121.04    4.55
   2  -1 -18  115.16    4.83
   2  -1 -17   18.14    1.80
   2   1 -17   21.27    1.77
   2   1 -17   21.60    3.66
   2  -1 -17   21.88    3.56
   2   1 -17   17.67    1.82
   2   1 -16  242.98    6.67
   2  -1 -16  240.27    6.67
   2  -1 -16  248.94   11.46
   2   1 -16  246.23   11.57
   2  -1 -15    3.10    1.56
   2   1 -15    3.64    1.46
   2  -1 -15    2.97    0.80
   2   1 -15    3.04    0.78
   2   1 -14   25.87    3.35
   2  -1 -14   26.36    3.41
   2   1 -13   54.75    4.63
   2  -1 -13   58.25    4.27
   2  -1 -12    1.26    0.90
   2   1 -12    1.45    1.15
   2   1 -12    1.15    0.93
   2  -1 -11    6.11    1.43
   2   1 -11    5.26    1.67
   2   1 -11    3.35    1.03
   2  -1 -10    0.61    0.77
   2   1 -10    0.30    0.55
   2  -1  -9    3.51    1.04
   2   1  -9    3.10    0.95
   2   1  -8   38.48    2.59
   2  -1  -8   40.67    2.83
   2   1  -7   44.38    2.61
   2  -1  -7   41.65    2.76
   2   1  -6   44.91    2.61
   2  -1  -6   46.47    2.74
   2   1  -5   30.51    2.03
   2  -1  -5   31.12    2.18
   2  -1  -4    2.60    0.80
   2   1  -4    2.43    0.73
   2  -1  -3    6.26    1.03
   2   1  -3    6.81    0.97
   2   1  -2   -0.12    0.46
   2  -1  -2   -0.14    0.50
   2  -1  -1   34.95    2.12
   2   1  -1   32.85    2.06
   2   1   0    3.65    0.73
   2  -1   0    3.50    0.82
  -2  -1  -1    3.67    0.30
   2  -1   1    2.75    0.78
  -2  -1  -2  170.69    3.45
   2  -1   2  180.95    4.95
  -2  -1  -3    0.31    0.45
  -2   1  -3    0.27    0.36
  -2   1  -4    8.53    1.11
  -2  -1  -4    9.52    1.21
  -2   1  -4    9.31    1.09
  -2   1  -5   12.27    1.27
  -2   1  -5   13.10    1.35
  -2  -1  -5   12.60    1.41
  -2   1  -6   74.20    3.27
  -2  -1  -6   75.51    3.55
  -2   1  -6   76.34    3.52
  -2  -1  -7   20.07    1.90
  -2   1  -7   19.81    1.79
  -2   1  -7   22.42    2.04
  -2   1  -8    0.40    0.64
  -2  -1  -8    0.39    0.67
  -2   1  -8    0.35    0.52
  -2  -1  -8    1.21    0.76
  -2   1  -9   27.21    2.61
  -2  -1  -9   28.24    2.60
  -2  -1  -9   26.86    2.44
  -2   1  -9   26.71    2.25
  -2  -1 -10  319.54    9.77
  -2   1 -10  321.69    9.89
  -2   1 -10  304.99    8.31
  -2  -1 -10  308.03    8.94
  -2   1 -11    1.25    0.82
  -2  -1 -11    0.92    0.74
  -2  -1 -11    1.63    0.90
  -2   1 -11    0.67    0.58
  -2  -1 -12  241.89    8.46
  -2  -1 -12  236.94    9.24
  -2   1 -12  241.31    9.41
  -2  -1 -13   80.15    5.49
  -2   1 -13   81.97    5.63
  -2   1 -14  140.60    7.80
  -2  -1 -14  148.39    7.97
  -2   1 -14  143.40    4.61
  -2  -1 -14  143.23    4.61
  -2   1 -15   12.49    1.42
  -2  -1 -15   18.16    2.87
  -2   1 -15   12.10    2.54
  -2  -1 -15   14.43    1.56
  -2   1 -16    1.18    1.17
  -2  -1 -16    1.10    1.11
  -2   1 -16   -0.51    0.66
  -2  -1 -16    0.29    0.68
  -2  -1 -17    0.43    1.16
  -2   1 -17   -1.63    1.49
  -2   1 -17   -0.15    0.64
  -2  -1 -17    0.44    0.66
  -2   1 -18    0.31    0.92
  -2  -1 -18    2.83    1.75
  -2  -1 -18    1.12    0.70
  -2   1 -18    2.53    0.95
  -2  -1 -19   15.44    1.69
  -2   1 -19   13.14    1.55
  -2   1 -20   27.53    2.16
  -2  -1 -20   30.44    2.28
   2   1  20   27.22    2.17
  -2   1 -21    0.54    0.60
  -2  -1 -21    0.23    0.61
   2   1  21    1.48    0.60
  -2   1 -22   95.17    3.79
  -2  -1 -22   94.66    3.83
  -2  -1 -23    0.51    0.52
  -2   1 -23    1.68    0.69
  -2   1 -24   92.07    3.23
  -2  -1 -24   91.83    3.34
  -2   1 -25   26.68    1.53
  -2  -1 -25   26.86    1.57
   2  -2 -26   30.41    1.58
  -2  -2  26   34.01    1.77
  -2   2  26   34.38    1.94
   2  -2 -25   27.96    1.71
   2  -2 -24    1.84    0.65
   2   2 -24    1.77    0.48
   2   2 -23    7.57    1.00
   2  -2 -23    6.69    1.04
   2   2 -22   51.23    2.68
   2  -2 -22   51.52    2.82
   2   2 -21  102.77    3.97
   2  -2 -21   97.83    4.06
   2  -2 -20   20.00    1.82
   2   2 -20   23.79    1.92
   2  -2 -19   19.28    1.83
   2   2 -19   17.96    1.66
   2  -2 -18   10.51    1.43
   2   2 -18    8.46    1.09
   2  -2 -18   11.54    1.45
   2  -2 -18    7.76    2.58
   2   2 -18    7.70    2.13
   2   2 -17   81.11    3.68
   2  -2 -17   74.47    3.63
   2   2 -17   80.99    3.44
   2   2 -17   76.20    6.45
   2  -2 -17   70.89    6.30
   2   2 -16  884.81   15.24
   2   2 -16  848.66   22.90
   2  -2 -16  868.26   23.12
   2  -2 -16  883.11   15.42
   2   2 -15  122.46    7.51
   2  -2 -15  116.81    7.39
   2  -2 -15  119.59    4.31
   2   2 -15  118.75    4.21
   2  -2 -14  204.30    8.54
   2   2 -14  189.52    9.02
   2  -2 -13   57.19    4.25
   2   2 -13   49.66    4.24
   2  -2 -12   97.54    5.36
   2   2 -12   99.52    5.82
   2  -2 -11  331.95   10.06
   2   2 -11  346.40    8.86
   2   2 -11  332.21   10.53
   2   2 -10  135.90    5.01
   2  -2 -10  127.96    5.70
   2   2 -10  124.55    5.81
   2   2  -9    1.84    0.65
   2  -2  -9    0.17    0.65
   2   2  -9    3.40    1.15
   2  -2  -8  526.98   11.79
   2   2  -8  521.11   10.55
   2   2  -8  531.80   11.84
   2  -2  -7  879.68   16.07
   2   2  -7  869.54   14.75
   2  -2  -6    3.59    0.95
   2   2  -6    2.38    0.66
   2   2  -5 2697.63   35.90
   2  -2  -5 2674.97   37.10
   2  -2  -4    8.89    1.18
   2   2  -4   11.41    1.14
   2   2  -4   11.51    1.16
   2  -2  -3  575.71   10.63
   2   2  -3  561.27    9.04
   2   2  -3  542.22    9.94
   2  -2  -2   31.37    1.99
   2   2  -2   29.69    1.25
   2   2  -2   30.01    1.85
   2   2  -1  380.87    7.70
   2  -2  -1  383.85    7.88
   2   2   0 1013.86   15.77
   2  -2   0 1019.42   15.88
   2  -2   1  969.71   15.28
  -2  -2  -2 1029.85   16.17
   2  -2   2 1053.91   16.21
  -2  -2  -3  294.30    7.00
   2  -2   3  329.89    6.98
  -2  -2  -4  832.95   14.40
  -2   2  -4  811.37   13.32
  -2   2  -5   39.33    2.12
  -2  -2  -5   42.25    2.56
  -2   2  -5   44.68    2.44
  -2   2  -6  445.72    8.93
  -2  -2  -6  451.10   10.00
  -2   2  -6  473.91    9.92
  -2   2  -7  261.40    6.53
  -2  -2  -7  271.87    7.54
  -2   2  -7  260.64    7.37
  -2   2  -8   61.02    2.99
  -2  -2  -8   64.83    3.65
  -2   2  -8   65.29    3.67
  -2  -2  -9  440.60   11.07
  -2   2  -9  454.92    9.82
  -2   2  -9  464.77   11.62
  -2  -2 -10  570.73   13.42
  -2   2 -10  598.19   11.95
  -2  -2 -10  604.38   14.01
  -2   2 -10  595.27   14.27
  -2  -2 -11    8.21    1.53
  -2   2 -11    7.70    1.52
  -2  -2 -11    8.25    1.70
  -2  -2 -12  147.89    6.62
  -2  -2 -12  144.24    6.93
  -2   2 -12  147.48    7.17
  -2  -2 -13 1049.09   21.44
  -2   2 -13 1046.03   23.09
  -2  -2 -13 1002.31   22.36
  -2  -2 -14   37.43    2.24
  -2   2 -14   34.46    2.13
  -2   2 -14   35.08    3.75
  -2  -2 -14   32.02    3.56
  -2  -2 -15   64.76    3.10
  -2   2 -15   59.08    2.92
  -2   2 -15   63.20    5.39
  -2  -2 -15   61.27    5.24
  -2   2 -16   90.69    3.78
  -2  -2 -16   98.84    3.98
  -2  -2 -16   88.75    6.57
  -2   2 -16   93.18    6.82
  -2   2 -17   55.46    2.94
  -2  -2 -17   54.02    2.95
  -2  -2 -17   52.44    5.18
  -2  -2 -18   17.69    3.02
  -2   2 -18   21.18    1.84
  -2  -2 -18   20.02    1.86
  -2   2 -19    6.48    1.08
  -2  -2 -19    7.19    1.18
  -2  -2 -20   13.16    1.53
  -2   2 -20   11.22    1.40
   2   2  20   14.08    1.64
  -2   2 -21    4.54    0.94
  -2  -2 -21    4.12    0.92
   2   2  21    7.13    1.23
  -2   2 -22   49.63    2.61
  -2  -2 -22   48.67    2.77
   2   2  22   53.48    2.84
  -2  -2 -23   -0.13    0.70
  -2   2 -23    0.58    0.50
  -2  -2 -24    5.19    0.88
  -2   2 -24    5.96    0.83
  -2   2 -25    1.34    0.42
  -2  -2 -25    1.90    0.49
   2  -3 -26   45.12    1.97
  -2   3  26   45.11    2.28
   2  -3 -25    5.99    0.89
   2  -3 -24   33.07    2.07
   2  -3 -23   27.84    2.05
   2   3 -23   24.29    1.74
   2  -3 -22   62.96    3.22
   2   3 -22   65.31    3.02
   2  -3 -21    0.58    0.65
   2   3 -21    0.78    0.68
   2   3 -20   26.39    2.02
   2  -3 -20   25.85    2.09
   2   3 -19   11.59    1.40
   2  -3 -19   11.87    1.51
   2  -3 -18    0.12    0.75
   2   3 -18   -0.18    1.46
   2  -3 -18    2.47    1.52
   2   3 -18    0.69    0.64
   2  -3 -18    0.74    0.88
   2  -3 -17  181.37    5.87
   2  -3 -17  196.43   10.59
   2   3 -17  192.00   10.52
   2   3 -17  188.76    5.45
   2   3 -16  150.70    5.08
   2  -3 -16  160.33    9.25
   2   3 -16  159.33    4.83
   2   3 -16  152.82    9.02
   2  -3 -16  151.83    5.22
   2   3 -15   96.51    6.83
   2   3 -15   88.99    3.63
   2  -3 -15   90.35    3.79
   2  -3 -14  103.27    6.27
   2   3 -14  102.38    6.66
   2  -3 -13   66.45    4.87
   2   3 -13   67.09    5.09
   2  -3 -12   62.09    4.53
   2   3 -12   61.62    4.69
   2  -3 -11   30.40    3.05
   2   3 -11   30.99    3.14
   2   3 -10   22.08    2.52
   2   3 -10   22.68    1.95
   2  -3 -10   25.22    2.63
   2   3  -9   12.67    1.46
   2  -3  -9   17.20    2.17
   2   3  -9   12.23    1.83
   2  -3  -8   25.00    2.47
   2   3  -8   23.28    1.82
   2   3  -8   25.53    2.37
   2   3  -7    0.57    0.39
   2   3  -7    1.13    0.76
   2  -3  -7    0.61    0.62
   2   3  -6   -0.08    0.36
   2  -3  -6   -0.05    0.52
   2   3  -6    0.07    0.44
   2  -3  -5   34.81    2.48
   2   3  -5   35.97    2.16
   2   3  -5   31.45    1.96
   2  -3  -4   38.44    2.51
   2   3  -4   38.92    2.11
   2   3  -4   37.09    2.13
   2  -3  -3    6.76    1.09
   2   3  -3    6.58    0.79
   2   3  -3    7.04    1.04
   2  -3  -2   10.30    1.34
   2   3  -2   10.42    1.14
   2  -3  -1    0.54    0.65
   2   3  -1   -1.00    0.52
   2  -3   0   15.52    1.47
   2  -3   1   19.33    1.58
  -2  -3  -1   19.42    1.66
   2  -3   2   12.56    1.39
  -2  -3  -2   14.01    1.42
   2  -3   3   10.00    1.20
  -2  -3  -3   10.71    1.36
  -2  -3  -4   24.58    2.03
  -2  -3  -5    3.45    0.97
  -2   3  -5    3.59    0.67
  -2   3  -5    4.04    0.92
  -2   3  -6  112.95    3.82
  -2  -3  -6  115.83    4.75
  -2   3  -6  124.60    4.71
  -2   3  -7  115.17    3.98
  -2  -3  -7  116.70    5.03
  -2   3  -7  128.41    5.12
  -2  -3  -8  123.21    5.44
  -2   3  -8  120.36    4.20
  -2   3  -8  128.12    5.43
  -2   3  -9   32.35    2.18
  -2  -3  -9   30.65    2.78
  -2   3  -9   32.40    2.93
  -2  -3 -10   29.48    2.82
  -2   3 -10   34.74    3.15
  -2  -3 -11    1.77    0.70
  -2   3 -11    0.68    0.86
  -2  -3 -12  166.41    7.38
  -2   3 -12  166.40    7.82
  -2  -3 -12  169.69    7.67
  -2  -3 -13  151.38    7.35
  -2   3 -13  156.31    8.04
  -2  -3 -13  142.58    7.40
  -2  -3 -14   32.56    3.52
  -2  -3 -14   35.90    2.31
  -2   3 -14   32.03    2.14
  -2  -3 -14   32.19    3.67
  -2   3 -14   35.51    4.00
  -2  -3 -15    7.64    1.99
  -2   3 -15    8.87    2.17
  -2   3 -15    7.67    1.17
  -2  -3 -15    9.25    1.22
  -2  -3 -16    4.27    1.71
  -2   3 -16    3.83    0.92
  -2  -3 -16    2.70    0.86
  -2  -3 -17   51.10    2.95
  -2   3 -17   45.40    2.71
  -2  -3 -17   49.77    5.22
  -2   3 -18   27.92    2.14
  -2  -3 -18   28.96    2.27
  -2  -3 -19    4.47    1.05
  -2   3 -19    3.91    1.01
   2   3  19    3.47    0.99
  -2  -3 -20   92.27    4.06
  -2   3 -20   92.35    3.84
   2   3  20   82.33    4.04
  -2   3 -21   24.18    1.92
  -2  -3 -21   25.11    2.08
   2   3  21   27.39    2.20
  -2   3 -22    8.09    1.17
  -2  -3 -22    7.76    1.25
   2   3  22    7.41    1.17
  -2  -3 -23    0.35    0.58
  -2   3 -23    0.45    0.42
   2   3  23    0.83    0.67
  -2   3 -24    3.10    0.71
  -2  -3 -24    3.91    0.78
  -2  -3 -25   11.06    1.03
   2  -4 -26    5.44    0.70
  -2   4  26    6.87    0.94
   2  -4 -25   60.18    2.58
   2  -4 -24    5.37    0.91
   2  -4 -23  167.56    5.20
   2  -4 -22   42.16    2.61
   2   4 -21   29.76    2.02
   2  -4 -21   33.63    2.35
   2   4 -20   14.04    1.48
   2  -4 -20   11.55    1.41
   2   4 -19   34.93    2.22
   2  -4 -19   37.33    2.52
   2   4 -18   13.89    1.40
   2  -4 -18    9.21    2.35
   2   4 -18   13.51    2.68
   2  -4 -18   12.55    1.51
   2   4 -17  232.68   11.54
   2  -4 -17  228.83   11.52
   2   4 -17  246.13    6.19
   2  -4 -17  245.55    6.90
   2   4 -16   85.19    6.67
   2   4 -16   90.33    3.46
   2  -4 -16   87.42    3.83
   2   4 -15  352.49    8.10
   2  -4 -15  382.28    8.48
   2   4 -15  379.89   13.86
   2  -4 -15  392.57   13.33
   2  -4 -14   10.02    2.05
   2   4 -14    8.65    1.96
   2   4 -13  899.56   21.03
   2  -4 -13  892.37   20.55
   2  -4 -12    1.90    0.77
   2   4 -12    2.46    0.81
   2   4 -11  119.02    6.11
   2  -4 -11  126.61    6.28
   2   4 -10  116.14    5.71
   2  -4 -10  109.24    5.63
   2  -4  -9   -0.15    0.77
   2   4  -9    0.27    0.84
   2   4  -9    2.18    0.67
   2   4  -8  379.01    9.88
   2  -4  -8  394.70   10.43
   2   4  -8  383.61    7.85
   2  -4  -7   14.09    1.81
   2   4  -7   14.48    1.64
   2   4  -7   11.62    1.13
   2   4  -6  227.57    6.42
   2  -4  -6  231.21    7.08
   2   4  -6  222.76    5.38
   2   4  -5  907.98   15.11
   2  -4  -5  908.52   16.38
   2   4  -5  917.54   14.23
   2  -4  -4    2.63    0.83
   2   4  -4    2.20    0.53
   2   4  -4    2.00    0.55
   2  -4  -3  391.54    8.75
   2   4  -3  395.16    7.68
   2  -4  -2   49.14    2.65
   2  -4  -1   51.72    2.65
  -2  -4   1   46.70    2.23
   2  -4   0  731.67   12.64
  -2  -4   0  727.67   12.23
   2  -4   1  430.81    8.58
  -2  -4  -1  415.82    8.56
  -2  -4  -2  195.14    5.56
   2  -4   2  199.66    5.26
  -2  -4  -3  824.07   14.60
   2  -4   3  849.55   13.80
  -2  -4  -4   67.18    3.35
   2  -4   4   71.70    2.89
  -2  -4  -5   39.20    2.64
  -2   4  -5   38.84    1.96
  -2  -4  -6 1677.82   26.58
  -2   4  -6 1714.81   23.73
  -2   4  -7 1913.17   29.52
  -2   4  -7 1928.17   26.41
  -2  -4  -7 1883.64   29.78
  -2   4  -8  461.57   11.37
  -2  -4  -8  463.37   11.53
  -2   4  -8  456.09    8.79
  -2   4  -9   41.90    3.29
  -2   4  -9   47.06    2.35
  -2  -4  -9   48.19    3.48
  -2   4 -10   61.72    4.18
  -2  -4 -10   64.94    4.28
  -2   4 -11   52.48    4.07
  -2  -4 -11   53.34    4.02
  -2   4 -12  690.74   17.44
  -2  -4 -12  693.15   16.95
  -2  -4 -13   12.94    2.26
  -2   4 -13   11.72    2.19
  -2  -4 -13   12.81    2.22
  -2  -4 -14  245.71   10.28
  -2  -4 -14  260.82   10.27
  -2   4 -14  246.35    6.15
  -2  -4 -14  251.95    6.45
  -2   4 -15    1.92    0.63
  -2  -4 -15    2.48    0.89
  -2  -4 -15    1.46    1.19
  -2  -4 -16   67.10    5.73
  -2   4 -16   73.75    3.27
  -2  -4 -16   73.15    3.44
  -2   4 -17    6.78    1.03
  -2  -4 -17    6.76    1.14
  -2  -4 -17    8.17    2.30
  -2   4 -18   32.50    2.27
  -2  -4 -18   40.00    2.59
  -2   4 -19   13.85    1.56
  -2  -4 -19   13.62    1.58
   2   4  19   14.05    1.68
   2   4  20  311.20    8.30
  -2  -4 -20  305.58    7.80
  -2   4 -20  288.11    7.29
   2   4  21   13.38    1.54
  -2   4 -21   13.67    1.48
  -2  -4 -21   17.38    1.71
   2   4  22   86.14    3.70
  -2   4 -22   78.29    3.21
  -2  -4 -22   80.09    3.50
  -2  -4 -23    3.93    0.81
  -2   4 -23    5.62    0.84
  -2  -4 -24    3.87    0.80
  -2  -4 -25   44.59    2.07
   2  -5 -26    0.65    0.39
  -2   5  26    1.26    0.53
   2  -5 -25   96.67    3.34
  -2   5  25  102.41    3.88
   2  -5 -24   29.90    1.99
   2  -5 -23  151.11    4.93
   2  -5 -22    4.48    1.09
   2  -5 -21   20.78    1.92
   2  -5 -20   20.18    1.92
   2  -5 -19   -0.42    0.83
   2  -5 -18   20.77    2.05
   2  -5 -18   22.72    3.72
   2   5 -18   22.57    3.77
   2  -5 -17    0.68    0.67
   2   5 -17    0.06    0.88
   2  -5 -17    2.61    1.89
   2  -5 -17    1.24    0.90
   2   5 -16   89.04    6.93
   2  -5 -16   95.51    4.06
   2  -5 -16   92.21    3.53
   2   5 -15    1.41    1.11
   2  -5 -15    1.82    0.83
   2   5 -15    1.64    0.63
   2  -5 -15    1.63    1.35
   2  -5 -14    0.85    0.93
   2   5 -14    0.39    0.69
   2  -5 -13   95.41    6.19
   2   5 -13   98.38    6.35
   2  -5 -12   27.33    3.10
   2   5 -12   23.21    2.90
   2  -5 -11   55.81    4.37
   2   5 -11   50.70    4.14
   2   5 -10   16.54    2.27
   2  -5 -10   20.13    2.62
   2   5  -9   18.93    2.25
   2  -5  -9   15.80    2.19
   2   5  -8    0.00    0.33
   2   5  -8   -0.47    0.82
   2  -5  -8   -0.23    0.81
   2   5  -7    3.21    0.63
   2   5  -7    4.86    1.11
   2  -5  -7    2.72    0.93
   2   5  -6    0.31    0.28
   2   5  -6   -0.24    0.46
   2  -5  -6    0.98    0.77
   2   5  -5    3.19    0.64
   2   5  -5    3.09    0.90
   2  -5  -5    1.53    0.74
   2  -5  -4   29.10    2.36
   2  -5  -3   12.61    1.57
  -2  -5   2    6.66    0.97
   2  -5  -2    4.49    0.96
  -2  -5   1   32.24    1.96
   2  -5  -1   35.88    2.34
  -2  -5   0   14.54    1.41
   2  -5   0   13.20    1.54
  -2  -5  -1    6.54    1.02
   2  -5   1    9.48    1.15
   2  -5   2    3.99    0.88
  -2  -5  -2    4.81    0.97
  -2  -5  -3   55.40    3.15
   2  -5   3   56.28    2.77
  -2  -5  -4   19.16    1.96
   2  -5   4   18.39    1.55
  -2  -5  -5    6.04    1.24
  -2   5  -6  369.63    7.30
  -2  -5  -6  386.13   10.01
  -2  -5  -7   90.57    4.72
  -2   5  -7   90.69    3.12
  -2   5  -8    1.21    0.46
  -2  -5  -8    2.59    1.14
  -2  -5  -9    4.54    1.33
  -2  -5 -10   14.53    2.24
  -2  -5 -11    1.09    0.72
  -2  -5 -12  417.95   13.06
  -2  -5 -13    3.65    1.14
  -2  -5 -14  280.37    7.02
  -2   5 -14  267.90    6.53
  -2  -5 -14  278.99   11.13
  -2  -5 -14  282.38   11.16
  -2   5 -15   27.44    1.98
  -2  -5 -15   26.08    2.12
  -2  -5 -16    2.79    1.42
  -2   5 -16    3.65    0.86
  -2  -5 -16    4.29    0.99
  -2  -5 -17    8.32    2.18
  -2  -5 -17    7.62    1.15
  -2   5 -17    6.46    1.07
  -2   5 -18   31.94    2.27
  -2  -5 -18   34.06    2.48
   2   5  18   28.85    2.56
  -2  -5 -19  128.98    4.94
  -2   5 -19  124.36    4.50
   2   5  19  124.21    5.20
  -2  -5 -20  197.11    6.14
  -2   5 -20  192.00    5.68
   2   5  20  199.92    6.60
  -2  -5 -21   26.43    2.13
  -2   5 -21   25.60    1.89
   2   5  21   24.60    2.16
  -2   5 -22  109.83    3.79
   2   5  22  116.25    4.46
  -2  -5 -22  114.04    4.27
   2   5  23    0.84    0.48
  -2  -5 -23    0.64    0.51
   2   5  24   -0.03    0.48
  -2  -5 -24    0.22    0.42
  -2  -5 -25    2.19    0.61
  -2   6  26    2.17    0.61
   2  -6 -26    0.02    0.34
  -2   6  25   23.52    1.83
   2  -6 -25   21.04    1.51
   2  -6 -24  142.01    4.44
   2  -6 -23   68.49    3.17
   2  -6 -22    1.88    0.82
   2  -6 -21    6.10    1.01
   2  -6 -20   32.41    2.34
   2  -6 -19   30.97    2.33
   2  -6 -18   10.83    1.39
   2  -6 -18   10.92    1.26
   2  -6 -18   10.98    3.00
   2  -6 -17  121.43    4.21
   2  -6 -17  125.91    4.78
   2   6 -16  473.63   16.57
   2  -6 -16  502.08   10.50
   2  -6 -16  489.84   16.62
   2  -6 -16  485.34    9.60
   2  -6 -15    0.46    0.46
   2   6 -15    0.91    0.90
   2  -6 -15   -0.06    0.53
   2  -6 -15    1.64    0.80
   2   6 -14   25.63    3.41
   2  -6 -14   25.63    1.88
   2  -6 -14   26.05    3.43
   2  -6 -13    6.96    1.65
   2   6 -13    6.23    1.73
   2   6 -12   75.61    5.22
   2  -6 -12   75.69    5.37
   2   6 -11   80.90    5.13
   2  -6 -11   90.16    5.61
   2   6 -10  233.58    8.53
   2  -6 -10  232.17    8.86
   2   6  -9  143.63    6.27
   2  -6  -9  149.71    6.74
   2   6  -8 1458.64   24.88
   2  -6  -8 1502.56   26.17
   2   6  -7   65.43    3.68
   2  -6  -7   67.29    4.14
  -2  -6   7   64.40    2.07
   2   6  -6  413.44    9.18
   2  -6  -6  416.87   10.26
  -2  -6   5 2410.60   31.46
   2  -6  -5 2463.94   35.90
  -2  -6   4  598.70   10.03
   2  -6  -4  606.39   12.63
  -2  -6   3   24.35    1.55
   2  -6  -3   23.76    2.09
  -2  -6   2  428.93    8.35
   2  -6  -2  441.29    9.70
  -2  -6   1 1139.04   17.41
   2  -6  -1 1110.76   18.29
  -2  -6   0 1336.62   20.41
   2  -6   0 1361.57   20.89
  -2  -6  -1   47.39    2.67
   2  -6   1   61.41    2.90
  -2  -6  -2  123.83    4.57
   2  -6   2  125.00    4.21
  -2  -6  -3  161.29    5.53
   2  -6   3  157.01    4.73
  -2  -6  -4  119.05    4.78
   2  -6   4   81.42    3.23
  -2  -6  -5    2.22    0.84
  -2  -6  -6 1219.05   21.49
  -2   6  -6 1191.39   17.07
  -2  -6  -7    2.33    1.13
  -2   6  -7    3.14    0.57
  -2  -6  -8  458.07   12.11
  -2  -6  -9    2.79    1.08
  -2  -6 -10   12.60    2.17
  -2  -6 -11   95.49    5.77
  -2  -6 -12 1277.95   26.15
  -2  -6 -13   60.82    2.78
  -2  -6 -13   54.59    2.70
  -2  -6 -13   57.03    4.75
  -2  -6 -14  284.92    6.84
  -2   6 -14  269.17    6.42
  -2  -6 -14  279.89    6.87
  -2  -6 -14  274.12   11.23
  -2   6 -15    5.57    0.92
  -2  -6 -15    9.39    2.24
  -2  -6 -15    7.31    1.10
  -2  -6 -15    7.91    3.27
  -2  -6 -16    2.18    0.67
  -2   6 -16    2.22    0.68
  -2  -6 -16    1.36    1.28
  -2  -6 -17   51.10    2.97
  -2   6 -17   51.21    2.69
  -2  -6 -17   46.04    4.93
   2   6  18  226.72    7.17
  -2   6 -18  223.22    6.14
  -2  -6 -18  229.21    6.68
   2   6  19  148.55    5.65
  -2   6 -19  133.61    4.59
  -2  -6 -19  142.06    5.12
   2   6  20    1.69    0.76
  -2   6 -20    1.22    0.69
  -2  -6 -20    2.89    1.08
  -2  -6 -21   88.88    3.84
   2   6  21   85.41    3.99
  -2  -6 -22    9.77    1.31
   2   6  22   10.07    1.36
  -2  -6 -23    0.77    0.51
   2   6  23    0.71    0.58
  -2  -6 -24    5.74    0.96
   2   6  24    3.35    0.67
  -2  -6 -25   35.72    1.82
  -2   7  26    2.06    0.67
   2  -7 -26    2.43    0.55
  -2   7  25   22.36    1.76
   2  -7 -25   20.10    1.48
  -2   7  24  135.54    4.95
   2  -7 -24  144.45    4.46
   2  -7 -23    0.66    0.72
   2  -7 -22   10.42    1.40
   2  -7 -21    0.21    0.67
   2  -7 -20   -0.25    0.80
   2  -7 -19  156.92    5.49
   2  -7 -18    0.81    1.11
   2  -7 -18    0.71    0.52
   2  -7 -18    0.29    0.67
   2  -7 -17   62.92    3.01
   2  -7 -17   66.91    3.48
   2  -7 -16   95.71    7.23
   2  -7 -16   89.97    3.61
   2  -7 -16   90.84    4.01
   2  -7 -15   16.72    3.04
   2  -7 -15   12.70    1.41
   2  -7 -15   14.10    1.60
   2  -7 -14   11.05    1.39
   2  -7 -14   10.52    2.40
   2   7 -13    1.26    1.07
   2  -7 -13    2.63    1.36
   2   7 -12   43.18    4.09
   2  -7 -12   42.06    4.17
   2   7 -11   33.47    3.42
   2  -7 -11   33.94    3.67
   2  -7 -10    1.92    0.96
   2   7 -10    1.72    1.11
   2  -7  -9    1.38    1.10
   2   7  -9    0.49    0.76
   2  -7  -8   88.41    5.22
   2  -7  -7   -0.20    0.91
   2  -7  -6  238.45    8.08
  -2  -7   6  231.43    4.66
   2  -7  -5   43.57    3.30
  -2  -7   5   28.23    1.58
   2  -7  -4   21.17    2.20
  -2  -7   4   13.00    1.16
   2  -7  -3    6.04    1.20
  -2  -7   3    5.93    0.89
   2  -7  -2   -0.79    0.75
  -2  -7   2    0.29    0.43
   2  -7  -1   22.32    2.05
  -2  -7   1   22.29    1.75
   2  -7   0    4.81    0.98
  -2  -7   0    4.99    1.00
  -2  -7  -1    6.17    1.05
   2  -7   1    5.58    1.06
  -2  -7  -2    4.31    1.01
   2  -7   2    4.99    0.95
   2  -7   3  142.16    4.66
  -2  -7  -3  141.74    5.41
   2  -7   4    4.72    0.83
  -2  -7  -4    5.77    1.29
  -2  -7  -5  121.11    5.40
  -2   7  -6  136.57    3.60
  -2  -7  -6  140.49    6.15
  -2  -7  -7   35.28    3.21
  -2  -7  -8   15.27    2.22
  -2  -7  -9   52.08    4.10
  -2  -7 -10    1.05    0.87
  -2  -7 -11    2.18    1.25
  -2  -7 -12  323.39   11.92
  -2  -7 -13   18.92    2.93
  -2  -7 -13   19.30    1.70
  -2  -7 -13   19.05    1.64
  -2  -7 -14   52.56    2.84
  -2  -7 -14   42.56    4.57
  -2  -7 -14   43.67    2.55
  -2  -7 -15   30.94    3.95
  -2  -7 -15   32.21    2.27
  -2  -7 -16    6.14    1.83
  -2  -7 -16    4.20    1.08
  -2  -7 -17    1.88    1.41
   2   7  17    2.65    0.86
  -2  -7 -17    3.61    1.06
   2   7  18  235.47    7.50
  -2  -7 -18  245.68    7.06
   2   7  19   10.90    1.54
  -2  -7 -19   10.06    1.42
   2   7  20   -0.09    0.72
  -2  -7 -20   -0.06    0.65
   2   7  21    5.09    1.12
  -2  -7 -21    5.79    1.17
   2   7  22    0.30    0.65
  -2  -7 -22    1.01    0.62
  -2  -7 -23   23.60    1.78
   2   7  23   23.78    1.83
   2   7  24    0.16    0.39
  -2  -7 -24    1.16    0.57
  -2  -7 -25  192.30    4.60
   2  -8 -26   15.60    1.13
  -2   8  26   14.63    1.24
   2  -8 -25   38.24    1.98
  -2   8  25   39.10    2.28
  -2   8  24    5.31    1.01
   2  -8 -24    4.93    0.97
   2  -8 -23   29.46    2.02
   2  -8 -22    6.98    1.16
   2  -8 -21  118.07    4.58
   2  -8 -20    2.28    0.75
   2  -8 -19  387.42    9.14
   2  -8 -18  280.46    7.72
   2  -8 -18  300.96    7.26
   2  -8 -17  152.81    4.88
   2  -8 -17  160.32    5.45
   2  -8 -16  146.10    4.69
   2  -8 -16  144.40    5.08
   2  -8 -16  147.57    9.16
   2  -8 -15  181.02    5.21
   2  -8 -15  200.77   10.45
   2  -8 -15  200.54    5.83
   2  -8 -14    6.08    1.59
   2  -8 -14    7.34    1.04
   2  -8 -14    6.44    1.00
   2  -8 -13   30.81    3.77
   2  -8 -12  359.94   12.90
   2  -8 -11    3.82    1.31
   2  -8 -10  296.31   10.72
   2  -8  -9   63.92    4.64
   2  -8  -8  386.38   11.63
   2  -8  -7  306.30    9.86
   2  -8  -6  365.80   10.53
  -2  -8   6  370.53    6.24
   2  -8  -5    1.51    0.95
  -2  -8   5    2.43    0.46
  -2  -8   4  343.88    7.15
   2  -8  -4  478.06   11.00
  -2  -8   3 1317.28   19.50
   2  -8  -3 1326.48   22.38
  -2  -8   2  155.84    4.72
   2  -8  -2  153.21    5.62
  -2  -8   1   18.21    1.59
   2  -8  -1   19.71    1.89
  -2  -8   0  111.67    4.32
   2  -8   0  113.92    4.48
  -2  -8  -1 1626.15   25.27
   2  -8   1 1678.40   25.17
  -2  -8  -2  532.98   11.62
   2  -8   2  545.97   10.85
  -2  -8  -3 1767.88   25.39
   2  -8   3 1347.05   22.10
   2  -8   4  118.45    4.09
  -2  -8  -4  149.35    5.87
  -2  -8  -5  867.13   17.70
   2  -8   5  919.43   14.26
  -2  -8  -6 3081.81   45.53
  -2  -8  -7    4.58    1.38
  -2  -8  -8  673.78   16.04
  -2  -8  -9   59.43    4.48
  -2  -8 -10  438.59   13.36
  -2  -8 -11   77.33    5.51
  -2  -8 -12    3.05    1.36
  -2  -8 -13    0.74    0.56
  -2  -8 -13    0.56    1.07
  -2  -8 -13    0.73    0.53
  -2  -8 -14   35.85    2.30
  -2  -8 -14   32.48    3.94
  -2  -8 -14   40.74    2.44
  -2  -8 -15   85.43    3.61
  -2  -8 -15   87.34    3.75
  -2  -8 -15   92.72    7.02
  -2  -8 -16    0.52    1.40
   2   8  16    0.09    0.80
  -2  -8 -16    1.16    0.73
  -2  -8 -16    0.35    1.25
   2   8  17   33.77    3.31
  -2  -8 -17   27.96    2.21
  -2  -8 -17   28.52    3.82
   2   8  18   91.90    4.51
  -2  -8 -18   96.99    4.19
  -2  -8 -19    6.17    1.24
   2   8  19    4.79    1.07
  -2  -8 -20    5.85    1.07
   2   8  20    5.40    1.11
  -2  -8 -21   31.82    2.27
   2   8  21   32.04    2.43
  -2  -8 -22    7.00    1.11
   2   8  22    5.23    0.95
   2   8  23   61.13    2.89
  -2  -8 -23   58.49    2.73
   2   8  24    6.30    0.94
  -2  -8 -24    5.57    0.88
  -2  -8 -25   24.10    1.43
  -2   9  26   18.84    1.34
   2  -9 -26   19.57    1.22
  -2   9  25   70.47    3.05
   2  -9 -25   74.24    2.78
  -2   9  24    2.73    0.70
   2  -9 -24    3.56    0.74
  -2   9  23    0.33    0.63
   2  -9 -23    0.41    0.62
   2  -9 -22    0.81    0.68
   2  -9 -21  153.14    5.22
   2  -9 -20    3.94    1.17
   2  -9 -19   54.26    3.16
   2  -9 -19   48.50    2.74
   2  -9 -18    6.77    1.42
   2  -9 -18    3.09    1.16
   2  -9 -18    4.55    1.07
   2  -9 -17   28.66    2.11
   2  -9 -17   29.50    4.31
   2  -9 -17   26.32    2.24
   2  -9 -16   38.98    2.40
   2  -9 -16   38.98    4.91
   2  -9 -16   38.88    2.60
   2  -9 -15  105.37    3.91
   2  -9 -15  108.14    4.27
   2  -9 -14   60.55    2.84
   2  -9 -14   61.81    3.08
   2  -9 -14   69.31    6.06
   2  -9 -13    2.93    0.82
   2  -9 -13    1.77    1.54
   2  -9 -12   34.32    4.00
   2  -9 -11   22.06    3.19
   2  -9 -10   23.15    3.14
   2  -9  -9    7.61    2.01
   2  -9  -8   77.15    5.29
   2  -9  -7   -0.01    1.13
   2  -9  -6    5.00    1.56
  -2  -9   5    8.47    0.88
   2  -9  -5    7.09    1.57
   2  -9  -4   83.09    4.65
  -2  -9   4   84.76    3.15
   2  -9  -3   37.57    3.06
  -2  -9   3   33.95    2.12
  -2  -9   2    0.27    0.48
   2  -9  -2    1.06    0.88
  -2  -9   1    6.95    1.12
   2  -9  -1    6.27    1.28
   2  -9   0   52.64    3.23
  -2  -9   0   53.06    3.06
  -2  -9  -1    7.92    1.33
   2  -9   1    8.79    1.32
  -2  -9  -2    5.81    1.23
   2  -9   2    5.09    0.98
   2  -9   3   29.81    2.21
  -2  -9  -3   34.48    2.85
   2  -9   4  108.95    4.06
  -2  -9  -4  104.88    5.28
   2  -9   5   60.95    2.70
  -2  -9  -5   53.22    3.89
  -2  -9  -6  101.28    5.50
  -2  -9  -7   79.32    5.04
  -2  -9  -8    2.81    1.19
  -2  -9  -9   28.52    3.27
  -2  -9 -10  100.09    6.33
  -2  -9 -11    9.53    2.26
  -2  -9 -12    9.06    1.12
  -2  -9 -12   11.43    2.50
  -2  -9 -13   13.07    1.37
  -2  -9 -13   16.31    2.99
  -2  -9 -13   13.72    1.48
  -2  -9 -14   10.39    2.44
  -2  -9 -14    8.11    1.17
   2   9  14    9.24    1.35
  -2  -9 -14   11.84    1.35
  -2  -9 -15   58.80    3.07
  -2  -9 -15   65.87    3.29
  -2  -9 -15   60.94    5.86
   2   9  15   56.82    3.45
  -2  -9 -16   50.34    2.96
   2   9  16   50.33    3.36
  -2  -9 -16   49.36    5.48
  -2  -9 -16   47.89    4.98
   2   9  17    1.92    1.00
  -2  -9 -17    1.74    0.94
   2   9  18    4.73    1.30
  -2  -9 -18    4.79    0.97
   2   9  19    0.58    0.74
  -2  -9 -19    1.99    0.67
  -2  -9 -20   40.49    2.60
   2   9  20   43.03    2.96
  -2  -9 -21   24.04    1.98
   2   9  21   24.59    2.16
  -2  -9 -22    5.68    1.00
   2   9  22    5.66    1.12
   2   9  23   24.25    1.84
  -2  -9 -23   22.96    1.74
   2   9  24   16.79    1.37
  -2  -9 -24   16.14    1.30
  -2  -9 -25   43.99    1.89
  -2  10  26    5.47    0.75
   2 -10 -26    3.90    0.59
  -2  10  25   19.30    1.53
   2 -10 -25   17.09    1.27
  -2  10  24    8.52    1.14
   2 -10 -24   10.16    1.18
  -2  10  23   11.08    1.44
   2 -10 -23   10.39    1.24
   2 -10 -22   10.79    1.31
   2 -10 -21   34.55    2.43
   2 -10 -20   28.25    2.17
   2 -10 -19    4.15    0.98
   2 -10 -19    4.99    0.87
   2 -10 -18  345.38    8.14
   2 -10 -18  362.05    8.73
   2 -10 -18  343.92    8.66
   2 -10 -17    2.44    0.83
   2 -10 -17    1.11    0.72
   2 -10 -16    1.18    1.30
   2 -10 -16    2.55    0.91
   2 -10 -16    3.32    0.95
   2 -10 -15   68.94    3.12
   2 -10 -15   74.28    3.47
   2 -10 -15   64.02    6.12
   2 -10 -14  170.95    4.99
   2 -10 -14  173.01    5.32
   2 -10 -14  174.09    9.92
   2 -10 -13  319.64    7.11
   2 -10 -13  314.00    7.40
   2 -10 -13  324.75   13.32
   2 -10 -12  106.04    7.16
   2 -10 -11  237.87   10.54
   2 -10 -10   34.67    3.74
   2 -10  -9   13.55    2.45
   2 -10  -8  142.32    7.22
   2 -10  -7   22.18    2.92
   2 -10  -6  833.15   18.39
   2 -10  -5    8.10    1.69
  -2 -10   5   10.04    0.99
   2 -10  -4  140.25    6.20
  -2 -10   4  132.21    4.13
   2 -10  -3   83.17    4.59
  -2 -10   3   81.01    3.37
   2 -10  -2 2468.28   37.49
  -2 -10   2 2537.05   35.08
   2 -10  -1 1183.79   20.72
  -2 -10   1 1165.44   19.43
   2 -10   0  161.02    5.89
  -2 -10   0  158.93    5.65
   2 -10   1   48.56    3.05
  -2 -10  -1   47.14    3.13
  -2 -10  -2   96.18    4.68
   2 -10   2   94.61    4.19
  -2 -10  -3  766.32   16.19
   2 -10   3  808.49   14.50
  -2 -10  -4  107.99    5.42
   2 -10   4  112.66    4.16
  -2 -10  -5  342.30   10.42
  -2 -10  -6   55.19    4.10
  -2 -10  -7 1702.38   30.31
  -2 -10  -8   12.98    2.22
  -2 -10  -9  353.08   12.15
  -2 -10 -10  366.43   12.75
  -2 -10 -11   20.87    3.06
  -2 -10 -12    3.52    1.33
  -2 -10 -12    4.62    0.85
   2  10  12    5.06    1.12
  -2 -10 -12    5.18    0.85
  -2 -10 -13    0.49    1.09
  -2 -10 -13    1.94    0.69
   2  10  13   -0.24    0.88
  -2 -10 -13    2.24    0.84
  -2 -10 -14    2.83    1.18
  -2 -10 -14    2.33    0.57
  -2 -10 -14    3.18    0.83
   2  10  14    3.82    1.08
  -2 -10 -15  141.41    4.87
  -2 -10 -15  139.34    4.88
  -2 -10 -15  129.56    8.71
   2  10  15  145.40    5.60
  -2 -10 -16  132.64    9.01
  -2 -10 -16  158.58    5.23
   2  10  16  146.00    5.75
  -2 -10 -16  147.63    5.13
  -2 -10 -16  134.00    8.34
  -2 -10 -17   89.61    3.96
   2  10  17   91.06    4.45
   2  10  18   11.23    1.72
  -2 -10 -18   10.73    1.42
  -2 -10 -19   40.00    2.59
   2  10  19   43.00    2.98
   2  10  20   21.43    2.07
  -2 -10 -20   18.50    1.75
  -2 -10 -21    1.05    0.73
   2  10  21    1.90    0.89
   2  10  22   24.68    1.95
  -2 -10 -22   22.32    1.76
   2  10  23    9.14    1.17
  -2 -10 -23    9.61    1.12
   2  10  24    0.64    0.42
  -2 -10 -24    0.30    0.40
  -2 -10 -25   11.88    0.93
   2 -11 -25   16.16    1.19
  -2  11  25   15.00    1.30
   2 -11 -24   69.20    2.82
  -2  11  24   65.88    3.10
   2 -11 -23   44.50    2.44
  -2  11  23   40.68    2.64
  -2  11  22   -1.64    1.16
   2 -11 -22    0.99    0.70
   2 -11 -21    5.02    0.96
   2 -11 -20    1.89    0.89
   2 -11 -19    9.24    1.28
   2 -11 -19   10.00    1.43
   2 -11 -18  103.55    4.39
   2 -11 -18   96.11    4.03
   2 -11 -18  107.66    4.43
   2 -11 -17   46.22    5.71
   2 -11 -17   47.99    2.76
   2 -11 -17   46.79    2.92
   2 -11 -16   19.54    3.72
   2 -11 -16   16.93    1.68
   2 -11 -16   12.97    1.58
   2 -11 -15   19.98    3.69
   2 -11 -15   22.91    2.02
   2 -11 -15   21.11    1.80
   2 -11 -14    0.71    0.58
   2 -11 -14    2.44    2.00
   2 -11 -14    1.32    0.67
   2 -11 -13    2.05    0.67
   2 -11 -13    1.86    0.65
   2 -11 -13    2.31    1.67
   2 -11 -12   66.57    5.84
   2 -11 -12   58.89    2.77
   2 -11 -11   34.63    4.15
   2 -11 -10   20.23    2.99
   2 -11  -9   11.73    2.37
   2 -11  -8   64.25    5.13
   2 -11  -7   31.42    3.46
   2 -11  -6    1.54    1.17
   2 -11  -5    4.82    1.58
  -2 -11   4    2.85    0.90
   2 -11  -4    2.75    1.25
  -2 -11   3    5.37    1.02
   2 -11  -3    6.94    1.80
  -2 -11   2   43.35    2.82
   2 -11  -2   44.57    3.54
  -2 -11   1   17.47    1.89
   2 -11  -1   16.00    2.12
  -2 -11   0    2.24    0.93
   2 -11   0    0.55    0.79
  -2 -11  -1    2.94    1.03
   2 -11   1    2.24    0.96
  -2 -11  -2    1.01    1.02
   2 -11   2    0.92    0.74
  -2 -11  -3    4.82    1.38
   2 -11   3    5.59    1.04
  -2 -11  -4   12.00    1.93
   2 -11   4   12.95    1.54
  -2 -11  -5   11.54    1.99
  -2 -11  -6    0.58    1.12
  -2 -11  -7   62.55    4.75
  -2 -11  -8   21.56    3.00
  -2 -11  -9  149.95    7.96
  -2 -11 -10   34.16    4.01
  -2 -11 -11    0.44    1.16
   2  11  11   -0.27    0.65
  -2 -11 -11    0.14    0.43
  -2 -11 -12   11.62    2.59
  -2 -11 -12   14.05    1.49
   2  11  12   11.85    1.55
  -2 -11 -12   13.94    1.40
  -2 -11 -13   84.23    3.57
   2  11  13   82.23    4.08
  -2 -11 -13   82.74    3.56
  -2 -11 -13   84.56    6.84
  -2 -11 -14    4.74    0.93
   2  11  14    6.60    1.18
  -2 -11 -14    7.48    1.21
  -2 -11 -14    9.23    2.69
  -2 -11 -15    2.35    0.81
   2  11  15    2.59    0.99
  -2 -11 -15    2.49    0.88
  -2 -11 -15    5.19    1.78
  -2 -11 -16   49.31    2.93
  -2 -11 -16   52.85    5.83
   2  11  16   46.91    3.28
  -2 -11 -16   43.94    2.74
  -2 -11 -17   51.59    2.99
   2  11  17   45.90    3.26
  -2 -11 -18   77.72    3.67
   2  11  18   75.99    4.13
  -2 -11 -19    4.34    1.09
   2  11  19    5.33    1.27
   2  11  20   -1.11    0.81
  -2 -11 -20   -0.13    0.70
  -2 -11 -21   43.51    2.50
   2  11  21   40.39    2.72
  -2 -11 -22   37.76    2.26
   2  11  22   33.55    2.31
  -2 -11 -23    2.23    0.61
   2  11  23    2.20    0.73
  -2 -11 -24    5.82    0.76
   2  11  24    6.53    0.86
   2 -12 -25    8.51    0.86
  -2  12  25    8.10    0.95
   2 -12 -24   16.53    1.32
  -2  12  24   17.55    1.53
  -2  12  23    1.28    0.57
   2 -12 -23    1.18    0.52
  -2  12  22    6.31    1.11
   2 -12 -22    7.09    1.05
  -2  12  21   38.15    2.73
   2 -12 -21   41.70    2.56
   2 -12 -20  123.90    4.57
   2 -12 -19   55.55    2.90
   2 -12 -19   57.21    3.14
   2 -12 -18  116.96    4.57
   2 -12 -18  120.88    4.65
   2 -12 -18  120.21    4.42
   2 -12 -17    5.96    1.11
   2 -12 -17    5.55    0.99
   2 -12 -16  119.73    4.31
   2 -12 -16  114.73    8.83
   2 -12 -15  645.41   11.70
   2 -12 -15  657.51   21.56
   2 -12 -14  186.93    5.28
   2 -12 -14  191.86   10.88
   2 -12 -13   58.20    2.80
   2 -12 -13   61.57    5.91
   2 -12 -13   57.93    2.88
   2 -12 -12  348.53    7.62
   2 -12 -12  350.47    7.74
   2 -12 -12  356.10   14.29
   2 -12 -11  540.76   17.49
   2 -12 -10  341.46   13.10
   2 -12  -9   72.50    5.65
   2 -12  -8   62.13    5.00
   2 -12  -7    2.71    1.19
   2 -12  -6    2.91    1.38
   2 -12  -5   19.08    2.63
  -2 -12   4  702.68   12.54
   2 -12  -4  686.12   16.40
  -2 -12   3 1469.30   22.69
   2 -12  -3 1451.87   26.33
  -2 -12   2  696.67   13.65
   2 -12  -2  705.60   15.82
  -2 -12   1  856.87   16.22
   2 -12  -1  861.07   17.63
  -2 -12   0   27.61    2.52
   2 -12   0   30.59    2.72
  -2 -12  -1   85.41    4.55
   2 -12   1   85.85    4.43
  -2 -12  -2  576.87   13.79
   2 -12   2  620.70   13.18
   2 -12   3    1.31    0.65
  -2 -12  -3    0.94    0.97
  -2 -12  -4   59.55    4.23
  -2 -12  -5  455.18   12.95
  -2 -12  -6   71.33    4.95
  -2 -12  -7  113.01    6.63
  -2 -12  -8 1437.22   29.02
  -2 -12  -9  227.12   10.07
  -2 -12 -10  108.38    7.17
   2  12  11   67.87    3.48
  -2 -12 -11   68.58    2.95
  -2 -12 -11   66.43    5.76
  -2 -12 -11   67.02    2.94
  -2 -12 -12    6.94    1.93
   2  12  12    5.87    1.15
  -2 -12 -12    6.72    0.96
  -2 -12 -12    7.37    1.08
   2  12  13  239.64    7.15
  -2 -12 -13  230.32   11.53
  -2 -12 -13  234.62    6.17
  -2 -12 -14   12.80    1.41
  -2 -12 -14   12.04    1.33
  -2 -12 -14   16.01    3.07
   2  12  14   11.51    1.64
  -2 -12 -15    1.61    0.67
  -2 -12 -15    3.61    1.78
  -2 -12 -15    0.98    0.70
   2  12  15    1.35    0.79
  -2 -12 -16   42.32    2.64
  -2 -12 -16   43.29    2.73
   2  12  16   46.04    3.18
   2  12  17   23.95    2.45
  -2 -12 -17   23.65    2.00
   2  12  18   75.09    3.97
  -2 -12 -18   67.90    3.39
  -2 -12 -19    2.98    0.90
   2  12  19    2.33    0.90
  -2 -12 -20    1.99    0.76
   2  12  20    1.88    0.95
   2  12  21   23.56    2.02
  -2 -12 -21   24.86    1.84
   2  12  22   16.16    1.57
  -2 -12 -22   16.57    1.44
   2  12  23    0.48    0.43
  -2 -12 -23    0.92    0.50
   2  12  24    2.46    0.54
  -2 -12 -24    1.81    0.42
  -2  13  25    0.65    0.44
   2 -13 -25    0.55    0.32
  -2  13  24   48.65    2.50
   2 -13 -24   50.35    2.25
  -2  13  23   52.73    2.83
   2 -13 -23   51.49    2.46
  -2  13  22   20.61    1.91
   2 -13 -22   22.49    1.76
   2 -13 -21   11.59    1.38
  -2  13  21   11.30    1.51
   2 -13 -20    3.62    0.89
   2 -13 -20    3.95    0.95
  -2  13  20    2.44    0.90
   2 -13 -19  129.11    4.79
   2 -13 -19  122.65    4.48
   2 -13 -18    0.51    0.63
   2 -13 -18    1.59    0.94
   2 -13 -17    0.44    0.73
   2 -13 -17    1.19    0.71
   2 -13 -17    0.10    0.75
   2 -13 -16    0.90    0.66
   2 -13 -16    2.60    2.28
   2 -13 -16    1.24    0.77
   2 -13 -15   17.55    1.75
   2 -13 -15   17.43    3.67
   2 -13 -15   11.82    1.43
   2 -13 -14   36.62    2.34
   2 -13 -14   44.89    5.54
   2 -13 -13   10.11    1.32
   2 -13 -13    9.87    2.80
   2 -13 -13    8.78    1.18
   2 -13 -12    9.58    1.25
   2 -13 -12   10.03    1.23
   2 -13 -12    9.79    2.57
   2 -13 -11   27.85    3.96
   2 -13 -11   30.66    2.01
   2 -13 -10    4.21    1.80
   2 -13  -9   61.19    5.40
   2 -13  -8   -0.15    1.42
   2 -13  -7   37.07    4.00
   2 -13  -6   43.84    4.16
   2 -13  -5    7.80    1.96
   2 -13  -4    0.83    1.28
  -2 -13   3    5.53    1.18
   2 -13  -3    3.97    1.52
  -2 -13   2    3.03    0.93
   2 -13  -2    3.16    1.20
  -2 -13   1   20.23    2.21
   2 -13  -1   23.49    2.68
  -2 -13   0    3.80    1.17
   2 -13   0    3.47    1.26
  -2 -13  -1    2.25    1.02
   2 -13   1    1.74    0.90
  -2 -13  -2   16.32    2.22
   2 -13   2   19.13    2.21
  -2 -13  -3    0.52    0.80
   2 -13   3    1.76    0.87
  -2 -13  -4  105.71    5.94
  -2 -13  -5    0.17    1.07
  -2 -13  -6  111.06    6.59
  -2 -13  -7    0.71    1.04
  -2 -13  -8   77.78    5.98
  -2 -13  -9   11.72    2.72
   2  13  10   19.86    1.88
  -2 -13 -10   24.13    3.54
  -2 -13 -10   18.71    1.53
  -2 -13 -11    4.64    1.86
  -2 -13 -11    6.11    1.01
   2  13  11    6.89    1.23
  -2 -13 -11    7.32    1.04
  -2 -13 -12    7.24    1.08
   2  13  12    5.27    1.17
  -2 -13 -12    4.94    0.92
   2  13  13   68.67    3.80
  -2 -13 -13   69.90    6.63
  -2 -13 -13   67.64    3.24
  -2 -13 -14   14.82    3.13
  -2 -13 -14   15.03    1.62
  -2 -13 -14   11.41    1.38
   2  13  14   13.91    1.84
  -2 -13 -15    7.95    2.23
  -2 -13 -15    6.96    1.14
  -2 -13 -15   10.09    1.39
   2  13  15    8.85    1.59
  -2 -13 -16    1.44    0.73
  -2 -13 -16    3.19    0.94
   2  13  16    4.08    1.28
  -2 -13 -17    4.91    1.08
   2  13  17    4.59    1.32
   2  13  18  123.51    5.22
  -2 -13 -18  122.40    4.59
   2  13  19    2.75    1.47
  -2 -13 -19    1.61    0.56
  -2 -13 -20   19.43    1.76
   2  13  20   20.19    2.01
  -2 -13 -21   44.05    2.45
   2  13  21   44.73    2.73
  -2 -13 -22    7.52    0.98
   2  13  22    7.08    1.14
  -2 -13 -23   -0.46    0.44
   2  13  23   -0.93    0.61
   2  13  24   21.58    1.38
  -2 -13 -24   21.22    1.25
  -2  14  24   79.36    3.00
   2 -14 -24   77.78    2.65
   2 -14 -23    9.35    1.03
  -2  14  23    9.67    1.24
   2 -14 -22    0.58    0.58
  -2  14  22   -0.22    0.68
   2 -14 -21    0.52    0.53
  -2  14  21   -0.14    0.69
  -2  14  20   91.87    4.34
   2 -14 -20   90.26    3.78
   2 -14 -20   90.74    3.60
  -2  14  19  108.38    4.84
   2 -14 -19  106.39    4.16
   2 -14 -19  106.45    4.09
   2 -14 -18  101.19    4.16
   2 -14 -18   95.89    3.93
   2 -14 -17   16.32    1.77
   2 -14 -17   14.32    1.59
   2 -14 -17   15.82    1.65
   2 -14 -16    0.39    0.58
   2 -14 -16    2.09    0.77
   2 -14 -15    8.84    1.26
   2 -14 -15    6.42    2.41
   2 -14 -15    7.03    1.12
   2 -14 -14  118.75    4.35
   2 -14 -14  121.85    9.06
   2 -14 -14  123.70    4.47
   2 -14 -13   17.83    1.65
   2 -14 -13   16.08    3.29
   2 -14 -13   16.81    1.63
   2 -14 -12   43.20    2.41
   2 -14 -12   43.32    5.09
   2 -14 -12   45.09    2.45
   2 -14 -11  363.60    7.95
   2 -14 -11  374.35   14.99
   2 -14 -10  241.50    5.98
   2 -14 -10  244.54   11.62
   2 -14  -9   77.85    6.14
   2 -14  -8   16.84    2.87
   2 -14  -7  275.27   11.22
   2 -14  -6   56.94    4.81
   2 -14  -5  383.90   12.71
   2 -14  -4  198.75    8.61
  -2 -14   3   63.34    3.49
   2 -14  -3   62.11    4.59
  -2 -14   2  840.64   16.35
   2 -14  -2  829.23   18.65
  -2 -14   1  136.49    5.76
   2 -14  -1  132.21    6.37
  -2 -14   0   60.46    3.96
   2 -14   0   68.49    4.38
  -2 -14  -1   22.58    2.56
   2 -14   1   20.62    2.34
  -2 -14  -2  326.61   10.47
   2 -14   2  341.27    9.78
  -2 -14  -3   -0.06    0.76
  -2 -14  -4  190.48    8.29
  -2 -14  -5   92.59    5.90
  -2 -14  -6   94.17    6.18
  -2 -14  -7   25.49    3.27
  -2 -14  -8  333.14   12.85
   2  14   9   30.78    2.28
  -2 -14  -9   28.49    1.84
  -2 -14  -9   28.52    3.84
   2  14  10    2.65    0.69
  -2 -14 -10    1.73    0.65
  -2 -14 -10    0.94    1.22
   2  14  11   24.24    2.11
  -2 -14 -11   22.37    1.79
  -2 -14 -11   27.98    4.13
  -2 -14 -11   27.10    1.88
  -2 -14 -12    0.33    1.15
   2  14  12    0.77    0.70
  -2 -14 -12    1.47    0.65
  -2 -14 -12    1.89    0.76
   2  14  13   73.11    3.91
  -2 -14 -13   71.65    6.73
  -2 -14 -13   70.70    3.27
  -2 -14 -14    8.27    1.23
  -2 -14 -14    4.90    1.83
  -2 -14 -14    4.14    0.86
   2  14  14    4.22    1.07
  -2 -14 -15   76.34    3.57
   2  14  15   77.05    4.13
  -2 -14 -16    7.14    1.11
  -2 -14 -16    6.29    1.11
   2  14  16    7.22    1.44
  -2 -14 -17    1.49    0.70
   2  14  17    2.78    1.12
  -2 -14 -18   47.87    2.75
   2  14  18   56.70    3.45
  -2 -14 -19   10.84    1.34
   2  14  19   10.59    1.58
   2  14  20  162.40    5.54
  -2 -14 -20  164.90    4.95
  -2 -14 -21   -0.31    0.51
   2  14  21   -0.13    0.59
  -2 -14 -22    4.12    0.75
   2  14  22    5.03    0.93
   2  14  23   15.30    1.28
  -2 -14 -23   12.80    1.04
  -2  15  24   50.06    2.26
   2 -15 -24   51.86    2.04
   2 -15 -23    1.36    0.59
  -2  15  23    0.40    0.45
   2 -15 -22    1.46    0.58
  -2  15  22    1.98    0.66
   2 -15 -21    4.05    0.91
  -2  15  21    2.70    0.66
   2 -15 -20  262.77    6.68
   2 -15 -20  240.37    6.28
  -2  15  20  259.31    7.47
   2 -15 -19   27.54    2.13
   2 -15 -19   26.84    2.03
  -2  15  19   25.11    2.41
   2 -15 -18  103.54    4.16
   2 -15 -18  100.45    4.07
  -2  15  18   99.71    4.72
  -2  15  17   -1.29    1.04
   2 -15 -17   -0.17    0.68
   2 -15 -17    0.25    0.60
   2 -15 -16   -0.55    0.65
   2 -15 -16    0.64    0.70
   2 -15 -16   -0.28    0.52
   2 -15 -15   27.56    2.13
   2 -15 -15   27.36    2.15
   2 -15 -14   45.32    2.70
   2 -15 -14   40.58    2.52
   2 -15 -14   40.25    5.46
   2 -15 -13    4.56    0.91
   2 -15 -13    5.38    1.07
   2 -15 -13    4.88    1.98
   2 -15 -12    5.73    0.97
   2 -15 -12    8.80    2.84
   2 -15 -11   12.28    1.37
   2 -15 -11   14.24    2.99
   2 -15 -10   20.25    3.65
   2 -15 -10   17.02    1.53
   2 -15  -9   34.68    4.42
   2 -15  -9   31.51    2.06
   2 -15  -8    9.94    2.65
   2 -15  -7   54.37    5.10
   2 -15  -6   51.46    4.75
   2 -15  -5   23.29    3.17
   2 -15  -4   14.00    2.42
   2 -15  -3   10.92    2.25
   2 -15  -2   17.75    2.58
  -2 -15   2   21.07    2.31
   2 -15  -1    0.20    0.84
  -2 -15   1    0.45    0.64
   2 -15   0    0.86    0.86
  -2 -15   0    0.79    0.61
   2 -15   1   15.52    2.22
  -2 -15  -1   13.70    2.15
   2 -15   2    0.15    0.66
  -2 -15  -2    0.04    0.69
  -2 -15  -3    4.61    1.46
  -2 -15  -4   13.76    2.46
  -2 -15  -5    8.41    1.85
  -2 -15  -6   17.74    2.94
  -2 -15  -7    6.42    1.88
  -2 -15  -8    4.16    1.59
   2  15   8    2.54    0.90
  -2 -15  -8    3.36    0.82
  -2 -15  -9   20.43    3.29
   2  15   9   18.42    1.91
  -2 -15  -9   16.43    1.51
  -2 -15 -10    2.01    0.94
   2  15  10    4.57    1.16
  -2 -15 -10    5.62    0.99
  -2 -15 -11   25.69    1.98
   2  15  11   26.72    2.42
  -2 -15 -11   25.25    3.92
  -2 -15 -12   28.75    2.05
  -2 -15 -12   27.05    2.11
  -2 -15 -12   31.13    4.52
   2  15  12   28.36    2.55
  -2 -15 -13    1.96    0.79
  -2 -15 -13    2.77    0.76
  -2 -15 -13    1.42    1.59
   2  15  13    1.29    1.10
  -2 -15 -14    2.58    0.85
   2  15  14    3.52    1.15
  -2 -15 -14    1.46    0.74
  -2 -15 -15    7.44    1.27
   2  15  15    7.14    1.43
  -2 -15 -15    6.31    1.15
   2  15  16    0.28    0.75
  -2 -15 -16    1.05    0.75
  -2 -15 -16    0.16    0.66
  -2 -15 -17    6.05    1.02
   2  15  17    6.52    1.28
   2  15  18  227.35    7.12
  -2 -15 -18  232.51    6.33
   2  15  19   44.18    2.96
  -2 -15 -19   45.27    2.55
  -2 -15 -20    7.53    1.09
   2  15  20    9.17    1.38
   2  15  21   20.60    1.77
  -2 -15 -21   22.18    1.60
   2  15  22    5.16    0.86
  -2 -15 -22    3.67    0.60
   2  15  23   22.92    1.55
  -2 -15 -23   21.37    1.27
  -2  16  24   44.99    1.99
   2 -16 -23   15.36    1.16
  -2  16  23   15.58    1.35
  -2  16  22    0.58    0.52
   2 -16 -22    0.40    0.47
  -2  16  21    0.52    0.64
   2 -16 -21    0.28    0.47
   2 -16 -20  274.92    6.75
   2 -16 -20  278.92    6.66
  -2  16  20  279.47    7.58
   2 -16 -19    7.21    1.09
   2 -16 -19    5.03    0.93
  -2  16  19    6.73    1.22
   2 -16 -18   53.61    2.84
   2 -16 -18   50.49    2.77
  -2  16  18   49.23    3.17
  -2  16  17    0.37    0.87
   2 -16 -17    1.65    0.76
   2 -16 -17    3.25    0.89
   2 -16 -16  100.61    4.00
  -2  16  16   95.42    4.64
   2 -16 -16   99.49    4.06
   2 -16 -16  101.57    4.07
   2 -16 -15  172.46    5.32
  -2  16  15  153.06    5.89
   2 -16 -15  161.15    5.28
  -2  16  14    8.28    1.38
   2 -16 -14   12.29    2.83
   2 -16 -14   10.69    1.41
  -2  16  13  105.94    4.61
   2 -16 -13  122.13    9.17
   2 -16 -13  116.31    4.32
  -2  16  12    0.97    0.63
   2 -16 -12   -0.86    1.72
   2 -16 -12    1.06    0.66
  -2  16  11   35.62    2.53
   2 -16 -11   35.76    4.83
   2 -16 -11   37.31    2.27
  -2  16  10  297.56    7.73
   2 -16 -10  315.39   14.02
   2 -16 -10  296.40    7.09
   2 -16  -9   19.99    3.52
   2 -16  -9   16.74    1.45
   2  16  -8 2005.73   30.87
   2 -16  -8 2037.20   28.21
   2 -16  -8 2073.37   40.38
   2 -16  -7  137.20    8.35
   2 -16  -6  173.35    9.07
   2 -16  -5    0.62    1.05
   2 -16  -4  177.15    8.74
   2 -16  -3  167.52    8.23
  -2 -16   2  119.92    5.58
   2 -16  -2  111.00    6.46
  -2 -16   1   49.14    3.73
   2 -16  -1   49.58    4.10
  -2 -16   0  323.55   10.49
   2 -16   0  338.13   11.00
  -2 -16  -1   54.69    4.25
   2 -16   1   50.96    3.90
  -2 -16  -2   -0.77    0.78
  -2 -16  -3   65.54    4.94
  -2 -16  -4 1711.38   32.72
  -2 -16  -5   75.40    5.85
  -2 -16  -6  180.98    9.27
  -2  16  -7   23.63    2.19
  -2 -16  -7   29.02    3.84
   2  16   7   25.04    2.01
   2  16   8  681.73   13.08
  -2 -16  -8  669.22   11.81
  -2 -16  -8  680.69   20.05
  -2 -16  -9    0.02    0.53
  -2 -16  -9   -0.14    1.37
   2  16   9    0.77    0.72
  -2 -16 -10    2.55    0.69
   2  16  10    2.42    0.79
  -2 -16 -10    4.52    1.84
  -2 -16 -11   37.40    2.33
  -2 -16 -11   43.83    5.24
   2  16  11   40.58    2.87
   2  16  12   31.93    2.56
  -2 -16 -12   33.22    2.30
  -2 -16 -12   32.43    4.70
   2  16  13   32.18    2.61
  -2 -16 -13   28.89    2.17
  -2 -16 -13   23.55    4.11
  -2 -16 -13   26.34    1.96
  -2 -16 -14    7.79    1.11
   2  16  14    6.05    1.21
  -2 -16 -14    6.57    1.14
   2  16  15   14.61    1.92
  -2 -16 -15   17.22    1.72
  -2 -16 -15   16.01    1.69
  -2 -16 -16    1.93    0.73
  -2 -16 -16    1.43    0.89
   2  16  16    2.89    1.15
  -2 -16 -17    8.58    1.20
   2  16  17    7.48    1.41
  -2 -16 -18  212.46    5.79
   2  16  18  215.86    6.79
  -2 -16 -19   47.88    2.49
   2  16  19   51.71    3.05
   2  16  20    1.63    0.90
  -2 -16 -20    0.99    0.50
   2  16  21    1.02    0.59
  -2 -16 -21    2.41    0.68
   2  16  22    0.92    0.52
  -2 -16 -22    0.28    0.33
   2  16  23   13.58    1.13
  -2  17  23    8.02    0.93
   2 -17 -23    7.36    0.79
   2 -17 -22    5.85    0.80
  -2  17  22    4.99    0.95
   2 -17 -21    6.54    0.96
  -2  17  21    5.33    1.02
   2 -17 -20   83.70    3.31
   2 -17 -20   74.66    3.11
  -2  17  20   74.44    3.57
   2 -17 -19   17.67    1.60
  -2  17  19   17.46    1.90
   2 -17 -19   15.71    1.57
  -2  17  18   12.65    1.67
   2 -17 -18   12.52    1.38
   2 -17 -18   12.17    1.40
  -2  17  17   10.37    1.55
   2 -17 -17   10.88    1.46
   2 -17 -17   10.46    1.28
  -2  17  16   76.21    4.13
   2 -17 -16   75.68    3.58
   2 -17 -16   82.31    3.64
  -2  17  15   24.38    2.26
   2 -17 -15   27.42    2.21
   2 -17 -15   28.66    2.18
   2 -17 -14    1.44    0.86
  -2  17  14    0.08    0.71
  -2  17  13   28.16    2.43
   2 -17 -13   29.27    2.20
   2 -17 -13   27.29    4.71
  -2  17  12   63.88    3.57
   2 -17 -12   62.55    3.13
   2 -17 -12   59.97    6.71
  -2  17  11   96.05    4.25
   2 -17 -11  102.10    4.00
   2 -17 -11  105.80    8.53
  -2  17  10   18.69    1.85
   2 -17 -10   19.29    1.74
   2 -17 -10   16.58    3.40
   2 -17  -9   70.17    3.15
   2 -17  -9   75.03    6.80
   2  17  -8   39.53    3.05
   2 -17  -8   35.50    4.69
   2 -17  -8   38.84    2.32
   2 -17  -7   16.95    3.34
   2 -17  -7   19.59    1.61
   2  17  -7   20.91    2.21
   2 -17  -6    8.08    0.99
   2  17  -6    9.40    1.54
   2 -17  -6    8.62    2.21
   2 -17  -5   12.36    2.55
   2 -17  -4   11.22    2.36
   2 -17  -3    4.74    1.56
   2 -17  -2    2.24    1.11
  -2 -17   1    1.19    1.04
   2 -17  -1    1.66    0.95
  -2 -17   0    6.76    1.59
   2 -17   0    6.71    1.72
  -2 -17  -1    2.77    1.40
  -2 -17  -2    8.21    1.86
  -2 -17  -3   33.19    3.73
  -2 -17  -4   82.54    6.10
  -2 -17  -5   -1.26    0.80
   2  17   6    2.42    0.97
  -2 -17  -6    3.35    0.78
  -2 -17  -6    3.18    1.43
  -2  17  -6    2.01    0.85
   2  17   7    5.28    1.12
  -2  17  -7    6.10    1.29
  -2 -17  -7    4.50    0.95
  -2 -17  -7    4.48    1.85
   2  17   8  272.03    7.51
  -2 -17  -8  258.08    6.47
  -2 -17  -8  285.36   12.83
   2  17   9   83.86    4.08
  -2 -17  -9   85.44    7.21
  -2 -17  -9   82.09    3.46
   2  17  10    2.79    0.96
  -2 -17 -10    2.32    0.79
  -2 -17 -10    3.14    1.93
   2  17  11    0.53    0.81
  -2 -17 -11    0.53    0.57
   2  17  12   12.85    1.75
  -2 -17 -12   13.55    3.25
  -2 -17 -12   11.06    1.38
   2  17  13  107.63    4.97
  -2 -17 -13  106.57    4.32
  -2 -17 -14    0.49    0.58
  -2 -17 -14   -0.10    0.69
   2  17  14    1.72    1.02
  -2 -17 -15   95.58    3.80
  -2 -17 -15   88.64    3.94
   2  17  15   86.56    4.38
  -2 -17 -16   76.19    3.38
  -2 -17 -16   74.49    3.54
   2  17  16   68.45    3.88
  -2 -17 -17   72.31    3.22
   2  17  17   72.32    3.91
  -2 -17 -18  304.44    7.12
   2  17  18  309.74    8.28
   2  17  19    0.09    0.63
  -2 -17 -19    1.38    0.61
   2  17  20    4.07    0.88
  -2 -17 -20    4.57    0.70
   2  17  21    0.35    0.51
  -2 -17 -21    1.07    0.39
   2  17  22    0.60    0.46
  -2  18  23   21.23    1.34
   2 -18 -22    1.34    0.38
  -2  18  22    2.93    0.66
  -2  18  21   32.64    2.07
   2 -18 -21   24.54    1.53
   2 -18 -20   73.32    2.89
   2 -18 -20   67.86    2.85
  -2  18  20   66.06    3.19
   2 -18 -19   61.28    2.80
  -2  18  19   61.56    3.24
   2 -18 -19   61.23    2.89
  -2  18  18    1.13    0.72
   2 -18 -18    1.28    0.60
   2 -18 -18   -0.36    0.59
  -2  18  17    1.76    0.79
   2 -18 -17    1.93    0.61
   2 -18 -17    1.55    0.61
  -2  18  16    4.54    1.20
   2 -18 -16    4.49    0.92
   2 -18 -16    4.31    0.96
  -2  18  15   19.50    1.98
   2 -18 -15   23.58    1.98
   2 -18 -15   21.16    1.75
  -2  18  14   42.62    2.90
   2 -18 -14   47.56    2.77
   2 -18 -14   47.30    2.62
  -2  18  13  363.37    9.26
   2 -18 -13  369.27    8.59
  -2  18  12   35.36    2.55
   2 -18 -12   40.16    2.54
   2 -18 -12   32.07    4.90
  -2  18  11   14.12    1.64
   2 -18 -11   14.81    1.55
   2 -18 -11   14.52    3.25
   2 -18 -10  222.75    6.12
   2 -18 -10  223.24   12.25
  -2  18  10  223.47    6.56
   2 -18  -9  392.04   16.18
   2 -18  -9  384.88    8.43
   2 -18  -8  295.92    7.04
   2 -18  -8  303.13   13.72
   2  18  -8  286.91    8.59
   2 -18  -7   60.32    2.81
   2 -18  -7   65.19    6.10
   2  18  -7   53.49    3.39
   2 -18  -6  374.86    7.86
   2  18  -6  374.71    9.66
   2  18  -5    7.59    1.39
   2 -18  -5    3.19    1.27
   2  18  -4  727.25   14.13
   2 -18  -4  604.97   18.58
   2 -18  -3   82.17    6.11
   2 -18  -2  748.80   19.67
   2 -18  -1    1.71    1.16
  -2 -18   0    9.98    1.90
  -2 -18  -1  415.42   13.24
  -2 -18  -2    7.70    1.92
  -2  18  -3    9.92    1.38
  -2 -18  -3    6.90    1.78
  -2  18  -4  405.23    9.72
   2  18   4  386.34    8.95
  -2 -18  -5  158.39    4.55
  -2  18  -5  154.06    5.66
   2  18   5  153.79    5.21
  -2 -18  -6   51.74    2.52
  -2  18  -6   53.27    3.36
  -2 -18  -6   47.40    4.96
   2  18   6   50.15    2.91
  -2  18  -7  405.50   10.12
   2  18   7  404.53    9.36
  -2 -18  -7  418.23   15.66
   2  18   8   78.51    3.84
  -2 -18  -8   67.87    6.37
  -2 -18  -8   74.45    3.22
   2  18   9  143.51    5.40
  -2 -18  -9  146.80    4.70
  -2 -18  -9  147.27    9.59
   2  18  10   11.07    1.55
  -2 -18 -10    8.07    2.52
  -2 -18 -10    8.79    1.17
   2  18  11   25.34    2.33
  -2 -18 -11   23.73    1.90
  -2 -18 -11   26.59    4.18
  -2 -18 -12   66.04    3.21
   2  18  12   60.42    3.53
  -2 -18 -13  396.44    9.00
   2  18  13  394.70   10.01
  -2 -18 -14   55.08    3.00
   2  18  14   52.24    3.38
  -2 -18 -15   16.39    1.68
   2  18  15   20.01    2.15
  -2 -18 -16   74.62    3.17
  -2 -18 -16   73.61    3.46
   2  18  16   73.62    3.87
  -2 -18 -17   36.69    2.15
   2  18  17   34.33    2.62
  -2 -18 -18  346.30    7.36
   2  18  18  342.71    8.55
   2  18  19    4.82    0.95
  -2 -18 -19    3.01    0.67
   2  18  20    7.01    1.10
  -2 -18 -20    5.62    0.76
   2  18  21    9.01    1.08
  -2 -18 -21    8.49    0.80
   2  18  22    1.36    0.52
  -2  19  22    6.97    0.83
   2 -19 -21    2.87    0.55
  -2  19  21    3.12    0.74
   2 -19 -20    0.31    0.38
  -2  19  20    0.68    0.63
   2 -19 -20   -0.26    0.42
   2 -19 -19    2.84    0.55
   2 -19 -19    0.79    0.62
  -2  19  19    0.96    0.69
   2 -19 -18   13.15    1.32
   2 -19 -18   10.11    1.26
  -2  19  18   10.10    1.41
   2 -19 -17    0.54    0.52
   2 -19 -17    1.53    0.69
  -2  19  17    1.31    0.64
   2 -19 -16    9.88    1.24
  -2  19  16    9.59    1.47
   2 -19 -16    7.68    1.21
   2 -19 -15   41.54    2.44
   2 -19 -15   41.48    2.68
  -2  19  15   37.02    2.79
   2 -19 -14   18.03    1.79
  -2  19  14   17.74    1.91
   2 -19 -13   36.98    2.55
  -2  19  13   41.83    2.86
   2 -19 -12   15.19    1.67
  -2  19  12   15.82    1.79
   2 -19 -11   16.50    3.72
   2 -19 -11   15.88    1.67
  -2  19  11   20.82    2.04
   2 -19 -10   45.25    5.69
   2 -19 -10   40.89    2.59
   2 -19  -9   30.51    4.81
   2 -19  -9   26.43    2.07
   2  19  -8   52.18    3.63
   2 -19  -8   50.09    2.79
   2  19  -7   23.09    2.43
   2 -19  -7   26.93    1.99
   2 -19  -7   24.36    4.04
   2 -19  -6    0.14    0.48
   2  19  -6    0.23    0.75
   2  19  -5   95.83    4.70
   2 -19  -5  101.78    3.73
   2 -19  -4   14.92    2.82
   2  19  -4   15.34    1.89
   2 -19  -3   16.86    3.02
   2  19  -3   12.84    1.87
   2 -19  -2   34.26    4.12
   2  19  -2   32.24    2.74
   2 -19  -1   31.69    3.72
   2  19  -1   23.07    2.28
   2  19   0   13.40    1.79
  -2  19   0   11.96    1.70
  -2 -19  -1    6.88    1.84
  -2  19  -1    4.63    1.17
   2  19   2   51.39    3.00
  -2 -19  -2   55.25    5.05
  -2  19  -2   53.62    3.44
  -2 -19  -3    0.97    0.94
   2  19   3    1.61    0.55
  -2  19  -3    1.77    0.88
   2  19   4   12.36    1.57
  -2  19  -4   13.45    1.78
  -2 -19  -4   15.73    1.40
  -2  19  -5   -0.66    0.81
   2  19   5    0.21    0.88
  -2 -19  -5   -0.88    1.35
  -2 -19  -5    0.65    0.42
  -2  19  -6    8.20    1.56
  -2 -19  -6    8.49    2.54
   2  19   6    9.25    1.43
  -2 -19  -6    8.40    1.12
  -2  19  -7    0.17    0.83
  -2 -19  -7    0.39    0.54
  -2 -19  -7    0.98    1.43
   2  19   7    0.67    0.77
   2  19   8   18.95    1.99
  -2 -19  -8   22.76    3.86
  -2 -19  -8   17.52    1.64
  -2 -19  -9   -0.07    0.53
  -2 -19  -9    0.26    1.14
   2  19   9    0.62    0.78
   2  19  10   23.17    2.25
  -2 -19 -10   17.05    1.68
  -2 -19 -10   21.08    3.96
   2  19  11   27.75    2.48
  -2 -19 -11   26.22    2.03
   2  19  12   39.03    2.93
  -2 -19 -12   36.81    2.45
   2  19  13   91.38    4.47
  -2 -19 -13   89.96    3.91
   2  19  14   12.12    1.85
  -2 -19 -14    9.91    1.44
  -2 -19 -15   47.53    2.83
   2  19  15   49.53    3.27
  -2 -19 -16    1.80    0.88
   2  19  16    1.43    0.90
   2  19  17    2.73    0.90
   2  19  18  155.71    5.32
   2  19  19    3.99    0.87
   2  19  20    2.20    0.71
   2  19  21   27.14    1.73
  -2  20  21    7.36    0.84
   2 -20 -20    4.59    0.76
  -2  20  20    4.20    0.83
   2 -20 -19    1.78    0.55
   2 -20 -19    1.42    0.64
  -2  20  19    1.24    0.68
   2 -20 -18    3.10    0.68
   2 -20 -18    3.92    0.83
  -2  20  18    3.25    0.83
   2 -20 -17    1.08    0.54
   2 -20 -17    1.31    0.66
  -2  20  17    0.95    0.53
  -2  20  16   26.11    2.15
   2 -20 -16   26.54    2.02
  -2  20  15  211.60    6.56
   2 -20 -15  220.59    6.24
  -2  20  14   80.16    3.83
   2 -20 -14   80.05    3.60
   2 -20 -13    6.70    1.13
  -2  20  13    6.39    1.24
   2 -20 -12   40.86    2.56
  -2  20  12   36.49    2.54
   2 -20 -11   46.69    2.77
   2 -20 -10   18.60    1.73
   2 -20 -10   21.05    4.06
   2 -20  -9  251.77    6.69
   2 -20  -9  251.22   13.39
   2 -20  -8   77.47    3.42
   2  20  -8   67.83    4.24
   2 -20  -8   76.09    7.15
   2 -20  -7  351.81    8.03
   2  20  -7  364.26   10.03
   2 -20  -7  355.25   15.42
   2 -20  -6  563.41   10.75
   2  20  -6  548.86   12.82
   2 -20  -6  561.08   19.23
   2 -20  -5    4.29    0.80
   2  20  -5    4.33    1.30
   2 -20  -5    3.21    1.38
   2  20  -4   20.36    2.10
   2 -20  -4   14.83    2.94
   2  20  -3    5.44    1.43
   2 -20  -3    7.96    2.11
   2  20  -2  539.82   12.34
   2 -20  -2  572.99   17.64
  -2  20   1  248.02    7.70
   2  20  -1  260.76    7.91
  -2  20   0  430.83   10.52
   2  20   0  428.14   10.57
  -2  20  -1   99.16    4.66
   2  20   1   99.70    4.68
   2  20   1  105.20    4.29
  -2  20  -2  844.45   16.37
  -2 -20  -2  883.64   22.22
   2  20   2  839.89   15.34
  -2 -20  -3   21.46    3.38
  -2  20  -3   23.12    2.25
   2  20   3   19.02    1.90
  -2  20  -4    9.83    1.64
  -2 -20  -4   11.40    1.23
   2  20   4    7.58    1.23
   2  20   5   25.61    2.21
  -2  20  -5   24.66    2.37
  -2 -20  -5   29.52    1.90
  -2  20  -6    1.73    0.85
  -2 -20  -6    2.83    1.06
  -2 -20  -6    1.31    0.58
   2  20   6    0.87    0.85
  -2  20  -7    1.40    1.08
  -2 -20  -7    3.20    1.64
  -2 -20  -7    0.77    0.55
   2  20   7    1.40    0.74
  -2 -20  -8  276.58   13.43
   2  20   8  253.44    7.36
  -2 -20  -9    0.56    1.20
  -2 -20  -9    0.03    0.46
   2  20   9    1.58    0.81
  -2 -20 -10   50.37    2.75
   2  20  10   52.20    3.24
  -2 -20 -11   56.00    2.97
   2  20  11   53.20    3.33
  -2 -20 -12   16.54    1.60
   2  20  12   15.59    1.88
   2  20  13  173.32    6.23
  -2 -20 -13  185.10    5.65
   2  20  14   49.29    3.18
  -2 -20 -14   54.77    2.94
   2  20  15   40.88    2.76
  -2 -20 -15   43.12    2.57
   2  20  16   45.95    2.95
  -2 -20 -16   45.49    2.57
   2  20  17    0.70    0.69
   2  20  18   63.69    3.17
   2  20  19   60.18    2.92
   2  20  20    5.23    0.87
   2  20  21    0.60    0.47
  -2  21  20    3.68    0.69
  -2  21  19    9.63    1.10
   2 -21 -19   10.67    1.11
   2 -21 -18   13.51    1.33
  -2  21  18   11.60    1.28
   2 -21 -17    8.77    1.13
  -2  21  17   12.38    1.42
   2 -21 -16   17.10    1.63
  -2  21  16   18.23    1.79
   2 -21 -15   13.59    1.52
  -2  21  15   15.08    1.63
  -2  21  14   22.08    1.98
   2 -21 -14   18.57    1.76
   2 -21 -13    1.78    0.77
  -2  21  13    1.71    0.76
   2 -21 -12    4.10    0.90
   2 -21 -11   24.07    2.08
   2 -21 -10    4.67    1.05
   2 -21  -9   29.53    2.21
   2 -21  -9   36.79    5.27
   2 -21  -8    1.56    1.30
   2  21  -8   -0.30    0.93
   2 -21  -8    3.29    1.01
   2 -21  -7   35.25    5.10
   2 -21  -7   37.67    2.45
   2  21  -7   32.88    3.08
   2  21  -6   19.38    2.40
   2 -21  -6   22.12    1.86
   2 -21  -6   18.16    3.37
   2 -21  -5    2.54    1.49
   2 -21  -5    2.68    0.76
   2  21  -5    3.84    1.16
   2 -21  -4   13.79    2.84
   2 -21  -4   13.47    1.37
   2  21  -4   11.88    1.78
   2 -21  -3   20.78    3.40
   2  21  -3   19.10    2.24
   2  21  -2    1.31    0.97
  -2  21   1   64.66    3.98
   2  21  -1   71.92    4.05
  -2  21   0   10.25    1.71
   2  21   0   10.20    1.74
  -2  21  -1   26.68    2.66
   2  21   1   26.92    2.60
   2  21   2    0.81    0.73
   2  21   2   -0.31    0.94
  -2  21  -2   -0.44    0.76
  -2 -21  -3    2.84    1.90
   2  21   3    1.68    0.71
  -2  21  -3    2.49    1.07
  -2 -21  -4    3.03    1.67
  -2 -21  -4    3.36    0.81
  -2  21  -4    1.45    1.02
  -2 -21  -5    1.05    1.22
   2  21   5    1.53    0.78
  -2 -21  -5    2.84    0.75
  -2  21  -5    2.78    1.23
  -2 -21  -6   10.77    2.86
   2  21   6    6.38    1.17
  -2 -21  -6    6.92    1.02
  -2  21  -6    7.01    1.50
  -2 -21  -7    1.82    1.51
  -2  21  -7   -0.92    1.01
   2  21   7    0.16    0.67
  -2 -21  -7   -0.59    0.61
  -2 -21  -8   70.37    7.00
   2  21   8   69.62    3.75
  -2 -21  -9    1.88    0.56
   2  21   9    2.43    1.01
  -2 -21 -10    7.97    1.24
   2  21  10    6.34    1.25
  -2 -21 -11   13.18    1.52
   2  21  11   13.18    1.74
  -2 -21 -12   16.14    1.67
   2  21  12   14.99    1.80
  -2 -21 -13   35.99    2.40
   2  21  13   32.17    2.65
   2  21  14    0.46    0.74
  -2 -21 -14    1.39    0.73
   2  21  15   10.87    1.53
  -2 -21 -15   10.98    1.39
   2  21  16   15.73    1.74
  -2 -21 -16   16.54    1.60
   2  21  17    2.13    0.91
   2  21  18   16.38    1.61
   2  21  19   49.96    2.54
   2  21  20    0.61    0.44
  -2  22  20    4.68    0.70
   2 -22 -19   43.21    2.08
  -2  22  19   38.54    2.05
   2 -22 -18   76.24    3.01
  -2  22  18   72.52    2.97
   2 -22 -17   12.84    1.31
  -2  22  17    8.94    1.10
   2 -22 -16   21.21    1.73
  -2  22  16   22.08    1.80
  -2  22  15   15.41    1.56
   2 -22 -15   16.32    1.55
  -2  22  14    5.34    0.97
   2 -22 -14    5.94    1.09
   2 -22 -13   43.82    2.64
   2 -22 -12    0.75    0.63
   2 -22 -11   29.00    2.24
   2 -22 -10  637.29   12.31
   2 -22  -9   32.87    2.32
   2 -22  -8   97.06    4.01
   2 -22  -7  316.67   15.08
   2  22  -7  338.19    9.85
   2 -22  -7  330.51    7.89
   2 -22  -6  106.67    8.43
   2  22  -6  103.00    5.17
   2 -22  -6  101.96    4.02
   2 -22  -5   58.36    6.19
   2  22  -5   57.92    3.80
   2 -22  -5   57.77    2.90
   2 -22  -4    2.31    1.70
   2 -22  -4    1.66    0.67
   2  22  -4    0.91    1.08
   2 -22  -3   50.58    2.66
   2  22  -3   66.28    4.04
  -2  22   2   12.24    1.73
   2  22  -2   11.91    1.75
   2  22  -1   -0.37    0.96
  -2  22   1   -0.11    1.11
  -2  22   0  272.12    8.38
   2  22   0  272.89    8.41
  -2  22  -1  899.12   17.50
   2  22   1  877.69   17.42
  -2  22  -2   63.04    3.92
   2  22   2   63.11    3.84
  -2  22  -3   42.53    3.22
   2  22   3   43.12    2.82
  -2 -22  -4   -0.09    1.28
  -2  22  -4   -0.22    0.87
  -2 -22  -5  237.89   12.25
  -2 -22  -5  239.82    6.10
   2  22   5  232.15    7.07
  -2  22  -5  231.24    7.80
  -2 -22  -6   21.40    1.76
   2  22   6   21.16    2.04
  -2 -22  -6   26.00    4.23
  -2  22  -6   21.52    2.39
  -2 -22  -7   81.99    3.45
  -2  22  -7   83.23    4.56
   2  22   7   82.99    4.10
  -2 -22  -8    1.67    0.65
   2  22   8    1.56    0.80
  -2 -22  -9    2.90    0.79
   2  22   9    1.45    0.92
   2  22  10  130.86    5.32
  -2 -22 -10  140.32    4.71
   2  22  11   12.93    1.72
  -2 -22 -11   13.54    1.43
   2  22  12   18.37    1.93
  -2 -22 -12   19.22    1.76
   2  22  13   29.57    2.37
  -2 -22 -13   30.92    2.12
  -2 -22 -14    2.07    0.76
   2  22  14    2.70    0.83
   2  22  15   92.24    4.10
  -2 -22 -15   92.50    3.60
   2  22  16   90.77    3.92
   2  22  17   38.00    2.41
   2  22  18   -0.41    0.51
   2  22  19   24.34    1.70
   2  22  20    4.86    0.69
   2 -23 -19    0.90    0.38
  -2  23  18   23.40    1.55
   2 -23 -18   24.68    1.62
   2 -23 -17    0.07    0.49
  -2  23  17   -0.24    0.52
   2 -23 -16    4.35    0.80
   2 -23 -15   27.62    2.01
   2 -23 -14    7.18    1.18
   2 -23 -13   20.16    1.86
   2 -23 -12   11.99    1.44
   2 -23 -11    0.42    0.60
   2 -23 -10    3.71    0.99
   2 -23  -9   16.22    1.75
   2 -23  -8    0.66    0.66
   2 -23  -7   64.16    3.26
   2  23  -7   63.42    4.22
   2 -23  -6   44.94    2.66
   2 -23  -6   43.54    5.66
   2  23  -6   41.63    3.45
   2 -23  -5    0.20    0.59
   2  23  -5    0.17    0.96
   2 -23  -4    9.62    1.28
   2  23  -4   10.96    1.76
   2 -23  -3    0.67    0.45
  -2  23   3   -0.62    0.99
   2  23  -3    0.16    0.97
   2 -23  -2    2.75    0.61
  -2  23   2    4.62    1.38
   2  23  -2    5.74    1.49
   2  23  -1   77.69    4.53
  -2  23   1   80.53    4.54
  -2  23   0   -0.69    1.02
   2  23   0    0.13    0.88
   2  23   1    1.12    1.10
  -2  23  -1    1.37    1.14
  -2  23  -2   76.06    4.42
   2  23   2   76.62    4.45
   2  23   3   10.44    1.83
  -2  23  -3   10.37    1.86
   2  23   3   10.59    1.47
  -2  23  -4   47.83    3.55
   2  23   4   47.47    3.01
  -2  23  -5    1.61    1.04
   2  23   5    4.23    1.08
  -2 -23  -5    2.78    0.78
  -2  23  -6   -0.58    0.89
   2  23   6    1.75    0.90
  -2 -23  -6    0.65    0.52
  -2  23  -7    2.08    1.11
  -2 -23  -7    1.28    0.69
   2  23   7    1.72    0.91
  -2 -23  -8    7.84    1.13
   2  23   8    4.22    1.17
  -2 -23  -9    1.31    0.56
   2  23   9    1.79    1.12
  -2 -23 -10   50.18    2.76
   2  23  10   45.77    3.09
  -2 -23 -11   -0.14    0.67
   2  23  11    0.25    0.70
  -2 -23 -12    2.82    0.79
   2  23  12    3.24    1.00
  -2 -23 -13   20.87    1.77
   2  23  13   21.71    2.15
  -2 -23 -14    0.83    0.53
   2  23  14    0.55    0.61
  -2 -23 -15    0.35    0.48
   2  23  15   -0.21    0.61
   2  23  16    4.71    1.00
   2  23  17    4.23    0.88
   2  23  18   43.63    2.29
   2  23  19   19.90    1.40
   2 -24 -18   82.03    2.85
   2 -24 -17    0.99    0.48
   2 -24 -16    0.00    0.51
   2 -24 -15   -0.12    0.58
   2 -24 -14    3.46    0.83
   2 -24 -13  135.82    4.61
   2 -24 -12   11.60    1.50
   2 -24 -11    8.51    1.15
   2 -24 -10   37.22    2.45
   2 -24  -9  172.89    5.43
   2 -24  -8  198.46    5.91
   2  24  -7  278.89    9.03
   2 -24  -7  288.13    7.29
   2  24  -6   54.23    3.84
   2 -24  -6   49.41    2.77
   2  24  -5    1.30    1.12
   2 -24  -5    1.61    0.71
   2  24  -4    1.57    1.04
  -2  24   4    1.56    1.22
   2 -24  -4    2.56    0.81
  -2  24   3   56.97    3.81
   2  24  -3   54.46    3.74
   2 -24  -3   57.05    2.88
  -2  24   2   37.29    3.13
   2  24  -2   36.21    3.07
   2 -24  -2   40.02    2.40
   2 -24  -1    8.45    1.12
  -2  24   1   11.77    1.75
   2  24  -1    9.32    1.54
  -2  24   0    5.09    1.51
   2  24   0    3.62    1.16
  -2  24  -1   55.07    3.72
   2  24   1   56.54    3.75
   2  24   2   22.00    2.46
  -2  24  -2   25.36    2.62
  -2  24  -3  173.72    6.74
   2  24   3  165.51    6.59
  -2  24  -4   14.25    2.02
   2  24   4   13.45    1.98
   2  24   4    9.40    1.54
  -2 -24  -5   29.77    1.94
  -2  24  -5   29.45    2.81
   2  24   5   24.99    2.15
   2  24   6    0.76    0.75
  -2 -24  -6    0.73    0.59
   2  24   7   82.49    4.08
  -2 -24  -7   88.05    3.50
   2  24   8  102.26    4.57
  -2 -24  -8  102.92    3.89
   2  24   9   12.93    1.69
  -2 -24  -9   13.67    1.41
   2  24  10    0.29    0.72
  -2 -24 -10   -1.07    0.84
   2  24  11   34.60    2.66
  -2 -24 -11   33.50    2.16
   2  24  12    0.06    0.59
  -2 -24 -12   -0.02    0.57
   2  24  13   -0.08    0.71
  -2 -24 -13   -0.26    0.56
   2  24  14    1.69    0.73
  -2 -24 -14    2.57    0.63
   2  24  15    9.45    1.22
  -2 -24 -15   10.95    1.13
   2  24  16   17.40    1.55
   2  24  17   33.79    2.00
   2  24  18   -0.46    0.40
   2 -25 -18    0.03    0.33
   2 -25 -17   13.05    1.14
   2 -25 -16    6.59    0.92
   2 -25 -15    0.00    0.59
   2 -25 -14   12.32    1.37
   2 -25 -13   14.95    1.49
   2 -25 -12    5.20    1.10
   2 -25 -11   30.69    2.22
   2 -25 -10   26.34    2.05
   2 -25  -9    1.54    0.84
   2 -25  -8   84.58    3.73
   2 -25  -7    7.99    1.26
   2  25  -6    3.69    1.21
   2 -25  -6    2.80    0.88
  -2  25   5   -0.47    0.92
   2  25  -5    0.71    1.06
   2 -25  -5    0.56    0.55
  -2  25   4   97.15    5.13
   2  25  -4   94.87    5.09
   2 -25  -4   96.97    3.92
   2 -25  -3    3.18    0.77
   2  25  -3    2.45    1.29
  -2  25   3    2.64    1.34
   2 -25  -2    3.32    0.86
   2  25  -2    3.44    1.20
  -2  25   2    2.94    1.15
   2 -25  -1    9.82    1.23
   2  25  -1   13.75    1.99
  -2  25   1   12.19    1.94
   2 -25   0    0.89    0.54
   2  25   0    0.88    0.86
   2  25   1    1.40    0.92
  -2  25  -1    1.38    1.19
  -2  25  -2    3.70    1.33
   2  25   2    5.55    1.39
  -2  25  -3    5.82    1.45
   2  25   3    4.58    1.56
  -2  25  -4    4.37    1.43
   2  25   4    4.05    1.25
  -2  25  -5    2.78    1.43
   2  25   5    3.74    1.33
   2  25   5    1.11    0.55
  -2 -25  -6   26.23    1.87
  -2  25  -6   26.24    2.68
   2  25   6   20.95    2.45
   2  25   6   24.62    2.25
  -2 -25  -7   12.43    1.34
   2  25   7   11.06    1.56
  -2 -25  -8    0.87    0.64
   2  25   8    0.43    0.72
  -2 -25  -9    8.29    1.18
   2  25   9    8.10    1.50
  -2 -25 -10   41.37    2.40
   2  25  10   39.94    2.78
  -2 -25 -11   25.26    1.88
   2  25  11   21.66    2.05
  -2 -25 -12   11.81    1.31
   2  25  12   10.62    1.47
  -2 -25 -13    6.19    0.90
   2  25  13    6.69    1.08
   2  25  14    2.53    0.79
  -2 -25 -14    2.19    0.62
   2  25  15    0.08    0.51
   2  25  16   29.99    1.90
   2  25  17    1.85    0.57
   2  25  17    1.14    0.45
   2 -26 -17   -0.05    0.36
   2 -26 -16   36.52    1.88
   2 -26 -15    9.83    1.03
   2 -26 -14   19.10    1.52
   2 -26 -13   27.61    1.90
   2 -26 -12  204.87    5.61
   2 -26 -11   39.02    2.41
   2 -26 -10    7.31    1.09
   2 -26  -9   14.09    1.56
   2 -26  -8  211.11    5.97
  -2  26   7    3.63    1.22
   2 -26  -7    3.20    0.98
  -2  26   6    5.26    1.34
   2  26  -6    6.72    1.54
   2 -26  -6    8.11    1.19
  -2  26   5   12.77    1.96
   2  26  -5   11.32    1.92
   2 -26  -5   13.37    1.53
  -2  26   4    2.99    1.19
   2  26  -4    4.96    1.28
   2 -26  -4    4.65    0.88
   2  26  -3    2.02    0.97
  -2  26   3    2.74    1.20
   2 -26  -3    2.69    0.79
  -2  26   2   55.93    3.74
   2  26  -2   50.38    3.62
   2 -26  -2   52.84    2.77
   2  26  -1    4.32    1.19
  -2  26   1    4.99    1.32
   2 -26  -1    5.48    0.98
   2  26   0   20.75    2.34
  -2  26   0   21.31    2.46
   2 -26   0   22.13    1.77
   2  26   1   33.24    2.96
  -2  26  -1   33.29    3.00
   2 -26   1   33.44    2.09
   2  26   2    1.06    1.03
  -2  26  -2    2.29    1.13
   2 -26   2    4.45    0.84
  -2  26  -3   20.60    2.31
   2  26   3   19.42    2.25
   2  26   4  421.49   11.04
  -2  26  -4  434.91   11.26
  -2  26  -5   22.64    2.45
   2  26   5   25.44    2.62
   2  26   6  348.85    9.82
  -2 -26  -6  367.82    7.80
   2  26   7  114.87    5.26
   2  26   7  116.65    4.62
  -2 -26  -7  123.11    4.10
   2  26   8  152.38    6.02
   2  26   8  145.83    5.22
  -2 -26  -8  155.22    4.68
   2  26   9   39.58    2.62
  -2 -26  -9   43.22    2.36
   2  26  10   52.20    2.98
  -2 -26 -10   54.44    2.60
   2  26  11   40.36    2.56
  -2 -26 -11   47.05    2.42
   2  26  12   28.00    2.10
  -2 -26 -12   30.52    1.88
   2  26  13    1.48    0.67
  -2 -26 -13    0.18    0.40
   2  26  14    5.69    0.91
   2  26  15    0.87    0.55
   2  26  15    1.08    0.53
   2  26  16    3.76    0.67
   2  26  16    5.08    0.76
  -2  27  17    0.03    0.43
   2 -27 -17    1.63    0.39
  -2  27  16   24.05    1.83
   2 -27 -16   25.41    1.48
   2 -27 -15   15.73    1.26
   2 -27 -14    7.28    0.92
   2 -27 -13   26.97    1.79
   2 -27 -12    6.89    1.03
   2 -27 -11    0.06    0.61
   2 -27 -10    0.22    0.57
  -2  27   9   16.21    1.99
   2 -27  -9   20.33    1.77
  -2  27   8   36.57    3.00
   2 -27  -8   37.20    2.36
  -2  27   7    3.40    1.15
   2 -27  -7    5.77    1.02
  -2  27   6    3.30    1.12
   2 -27  -6    2.20    0.83
  -2  27   5   62.49    3.97
   2  27  -5   59.12    3.96
   2 -27  -5   63.34    3.06
  -2  27   4    3.82    1.13
   2  27  -4    5.10    1.30
   2 -27  -4    2.61    0.68
  -2  27   3    7.11    1.49
   2  27  -3    5.59    1.44
   2 -27  -3    7.45    1.13
   2  27  -2    2.48    1.24
  -2  27   2    2.54    1.24
   2 -27  -2    3.12    0.82
  -2  27   1   21.72    2.44
   2  27  -1   23.04    2.55
   2 -27  -1   24.33    1.82
  -2  27   0    1.72    0.97
   2  27   0    2.67    1.07
   2 -27   0    2.68    0.72
   2  27   1   18.01    2.21
  -2  27  -1   20.58    2.42
   2 -27   1   18.02    1.57
  -2  27  -2    2.98    1.07
   2  27   2    2.15    0.87
   2 -27   2    2.95    0.79
   2  27   3    6.40    1.41
  -2  27  -3    3.96    1.29
   2 -27   3    7.50    1.05
  -2  27  -4    3.54    1.32
   2  27   4    1.89    1.13
   2  27   5   44.76    3.26
  -2  27  -5   39.22    3.20
   2  27   6   30.38    2.73
   2  27   7   17.67    2.11
  -2 -27  -7   21.61    1.66
   2  27   8   12.51    1.83
   2  27   8   13.62    1.55
  -2 -27  -8   13.76    1.33
  -2 -27  -9   71.15    2.96
   2  27   9   67.45    3.29
   2  27   9   71.12    3.86
  -2 -27 -10   38.95    2.14
   2  27  10   39.68    2.81
   2  27  10   37.29    2.37
   2  27  11    0.56    0.66
   2  27  11    0.03    0.51
  -2 -27 -11    1.04    0.50
   2  27  12    7.02    1.16
   2  27  12    5.28    0.87
  -2 -27 -12    5.24    0.80
   2  27  13   57.43    2.93
   2  27  13   57.22    2.64
   2  27  14    9.98    1.16
   2  27  14    9.93    1.04
   2  27  15    8.19    0.95
  -2  28  16   15.20    1.24
   2 -28 -16   15.68    1.03
  -2  28  15   95.00    3.47
   2 -28 -15  100.93    2.98
  -2  28  14    0.59    0.62
   2 -28 -14    1.19    0.51
  -2  28  13    3.36    0.88
   2 -28 -13    3.97    0.73
  -2  28  12    0.83    0.68
   2 -28 -12    0.80    0.53
  -2  28  11   21.39    2.05
   2 -28 -11   21.89    1.60
  -2  28  10   12.54    1.58
   2 -28 -10   14.64    1.42
  -2  28   9   84.28    4.21
   2 -28  -9   81.64    3.29
  -2  28   8  502.72   11.60
   2 -28  -8  499.47    9.84
  -2  28   7   45.72    3.31
   2 -28  -7   49.53    2.67
  -2  28   6  307.47    8.89
   2 -28  -6  324.43    7.40
   2 -28  -5    1.14    0.70
  -2  28   5   -0.19    1.07
   2  28  -5    0.52    1.15
   2 -28  -4    0.93    0.55
  -2  28   4   -0.17    1.01
   2  28  -4   -0.24    0.94
   2  28  -3   51.39    3.55
  -2  28   3   54.14    3.55
   2 -28  -3   57.70    2.78
   2  28  -2    0.89    1.03
  -2  28   2    0.29    0.92
   2 -28  -2    1.06    0.56
  -2  28   1   24.51    2.33
   2  28  -1   20.05    2.26
   2 -28  -1   24.81    1.81
   2 -28   0    0.73    0.45
  -2  28   0    1.58    1.09
   2  28   0    0.60    0.99
   2 -28   1   10.49    1.18
  -2  28  -1    9.10    1.57
   2  28   1   10.84    1.60
  -2  28  -2   68.47    4.03
   2 -28   2   68.82    2.87
   2  28   2   61.62    3.81
   2  28   3    1.13    0.96
  -2  28  -3    1.11    0.81
   2  28   4   50.01    3.43
  -2  28  -4   55.21    3.60
   2  28   5   66.56    3.87
   2  28   6  109.17    4.87
   2  28   7    6.33    1.33
   2  28   8    1.88    0.81
  -2 -28  -8    1.46    0.61
   2  28   9   26.17    2.24
  -2 -28  -9   25.80    1.62
   2  28  10   14.21    1.68
  -2 -28 -10   15.79    1.25
   2  28  11   18.59    1.82
  -2 -28 -11   23.82    1.49
   2  28  12  122.70    4.21
  -2 -28 -12   85.48    2.84
   2  28  13  118.01    3.98
   2  28  14   31.59    1.83
  -2  29  14    4.91    0.79
   2 -29 -14    4.91    0.68
  -2  29  13   21.70    1.71
   2 -29 -13   20.87    1.40
  -2  29  12    1.98    0.65
   2 -29 -12    2.29    0.63
  -2  29  11   -0.58    0.64
   2 -29 -11    1.13    0.44
  -2  29  10    3.74    0.94
   2 -29 -10    3.06    0.68
  -2  29   9    0.38    0.80
   2 -29  -9    0.38    0.44
  -2  29   8    0.74    0.85
   2 -29  -8    1.58    0.69
  -2  29   7   42.28    3.01
   2 -29  -7   44.67    2.40
  -2  29   6    3.85    1.22
   2 -29  -6    4.38    0.90
  -2  29   5    1.69    0.87
   2 -29  -5    2.41    0.69
   2  29  -4   14.75    1.93
  -2  29   4   14.85    1.91
   2 -29  -4   15.68    1.44
  -2  29   3    0.69    0.93
   2  29  -3    2.23    1.10
   2 -29  -3    0.58    0.61
  -2  29   2    0.71    0.94
   2  29  -2   -1.15    1.11
   2 -29  -2    1.33    0.61
   2  29  -1   -0.83    1.00
  -2  29   1   -0.68    1.02
   2 -29  -1    0.43    0.62
  -2  29   0    5.65    1.36
   2  29   0    7.28    1.71
   2 -29   0    6.25    0.90
   2  29   1    4.38    1.22
  -2  29  -1    5.91    1.32
   2 -29   1    5.80    0.87
   2  29   2    0.24    0.83
  -2  29  -2    0.84    0.91
  -2  29  -3   48.26    3.32
   2  29   3   49.06    3.31
  -2  29  -4   26.52    2.43
   2  29   4   25.45    2.48
   2  29   5   10.68    1.63
   2  29   6   14.56    1.82
   2  29   7   16.53    1.88
   2  29   8   24.06    2.14
   2  29   9   27.55    2.22
   2  29  10   14.00    1.53
  -2 -29 -10   13.43    1.08
   2  29  11    7.61    1.16
   2  29  12   31.47    2.01
   2  29  13   42.74    2.10
  -2  30  13   14.84    1.28
   2 -30 -13   13.97    1.01
  -2  30  12   -0.91    0.72
   2 -30 -12   -0.59    0.42
  -2  30  11    3.82    0.89
   2 -30 -11    5.09    0.70
  -2  30  10    8.04    1.17
   2 -30 -10    8.61    0.92
  -2  30   9    4.85    1.09
   2 -30  -9    3.50    0.68
  -2  30   8  246.11    7.03
   2 -30  -8  260.46    5.86
  -2  30   7    1.52    0.75
   2 -30  -7    0.86    0.43
  -2  30   6   15.07    1.73
   2 -30  -6   13.46    1.23
  -2  30   5    1.97    0.95
   2 -30  -5    2.53    0.66
  -2  30   4    2.42    1.08
   2 -30  -4    1.65    0.61
   2 -30  -3   22.08    1.56
   2  30  -3   19.45    2.11
  -2  30   3   19.66    2.04
   2  30  -2   26.18    2.36
   2 -30  -2   23.59    1.60
  -2  30   2   22.72    2.23
  -2  30   1  144.23    5.53
   2  30  -1  141.56    5.55
   2 -30  -1  156.91    4.34
  -2  30   0   28.14    2.54
   2  30   0   31.04    2.61
   2 -30   0   31.36    1.82
  -2  30  -1  255.42    7.63
   2  30   1  261.96    7.67
   2  30   2  140.20    5.42
  -2  30  -2  140.23    5.43
   2  30   3   11.41    1.62
  -2  30  -3    9.34    1.44
   2  30   4   26.07    2.31
   2  30   5    8.89    1.43
   2  30   6    0.12    0.74
   2  30   7  153.10    5.21
   2  30   8    0.00    0.59
   2  30   9   37.21    2.32
   2  30  10   48.18    2.51
   2  30  11   23.85    1.67
  -2  31  12    2.88    0.68
  -2  31  11    8.01    1.01
   2 -31 -11    8.37    0.82
  -2  31  10    1.77    0.63
   2 -31 -10    0.99    0.35
  -2  31   9    1.46    0.59
   2 -31  -9    2.56    0.53
  -2  31   8   14.71    1.56
   2 -31  -8   15.39    1.21
  -2  31   7    4.38    0.96
   2 -31  -7    3.48    0.71
  -2  31   6   15.11    1.78
   2 -31  -6    9.92    1.03
  -2  31   5   -1.05    0.67
   2 -31  -5    0.51    0.38
  -2  31   4    1.50    0.84
   2 -31  -4    0.32    0.42
  -2  31   3   12.47    1.61
   2 -31  -3   12.02    1.15
  -2  31   2    7.98    1.32
   2  31  -2    6.96    1.29
   2 -31  -2    7.31    0.89
   2  31  -1    0.16    0.72
  -2  31   1    1.44    0.90
   2 -31  -1    0.71    0.36
  -2  31   0   11.45    1.60
   2  31   0   10.40    1.55
  -2  31  -1   15.65    1.77
   2  31   1   16.35    1.82
   2  31   2    8.04    1.35
  -2  31  -2    8.41    1.51
   2  31   3    9.22    1.48
   2  31   4   10.38    1.45
   2  31   5    0.52    0.71
   2  31   6    5.69    1.11
   2  31   7   26.90    2.02
   2  31   8    0.81    0.66
   2  31   9    0.75    0.53
   2  31  10    6.18    0.83
  -2  32  10    1.41    0.49
   2 -32  -9    2.67    0.50
  -2  32   9    2.52    0.70
   2 -32  -8    1.28    0.41
  -2  32   8    1.37    0.63
   2 -32  -7    0.51    0.34
  -2  32   7    1.25    0.69
   2 -32  -6  114.62    3.17
  -2  32   6  112.82    4.10
  -2  32   5   13.10    1.47
   2 -32  -5   10.94    0.97
   2 -32  -4   24.95    1.43
  -2  32   4   24.51    1.97
   2 -32  -3   32.25    1.61
  -2  32   3   31.61    2.20
  -2  32   2   16.87    1.67
  -2  32   1   27.09    2.12
   2  32  -1   27.36    2.11
  -2  32   0   70.72    3.39
   2  32   0   68.98    3.38
  -2  32  -1    9.88    1.33
   2  32   1   11.69    1.45
   2  32   2   21.53    1.86
   2  32   3   42.46    2.55
   2  32   4   29.32    2.12
   2  32   5  228.85    6.06
   2  32   6    1.48    0.62
   2  32   7   16.97    1.42
   2  32   8    2.13    0.57
  -2  33   7    4.56    0.79
  -2  33   6    8.00    1.06
  -2  33   5   22.86    1.67
  -2  33   4    1.41    0.67
  -2  33   3    0.20    0.52
  -2  33   2    0.67    0.56
  -2  33   1    5.56    0.97
   2  33   1    0.94    0.53
   2  33   2   -0.40    0.51
   2  33   3    4.15    0.87
   2  33   4    3.62    0.78
   2  33   5   12.80    1.27
   2  33   6    3.40    0.69
  -2  34   3   83.51    2.98
   3   0 -25    0.28    0.40
   3   0 -24   87.61    3.26
   3   0 -23   -0.09    0.50
   3   0 -22   76.08    3.41
   3   0 -21   -0.53    0.64
   3   0 -20   81.29    3.69
   3   0 -19    0.64    0.59
   3   0 -19    0.20    0.71
   3   0 -18    0.70    0.77
   3   0 -18   -0.52    1.30
   3   0 -17   -0.14    0.64
   3   0 -17   -0.37    1.23
   3   0 -16   28.94    2.19
   3   0 -16   29.21    3.84
   3   0 -15   -0.46    0.57
   3   0 -15    0.51    1.06
   3   0 -14    8.12    1.91
   3   0 -13   -0.36    0.78
   3   0 -12  261.44    9.28
   3   0 -11    0.98    1.14
   3   0 -10   92.71    5.01
   3   0  -9   -0.25    0.72
   3   0  -8   16.64    2.07
   3   0  -7   -0.23    0.55
   3   0  -6  185.17    6.35
   3   0  -5    0.38    0.62
   3   0  -4  110.12    4.61
   3   0  -3   -0.31    0.80
   3   0  -2   20.93    2.09
   3   0  -1   -0.09    0.83
   3   0   0   78.85    3.87
   3   0   1   -0.04    0.63
   3   0   2   -0.75    0.67
  -3   0  -4   11.98    1.14
  -3   0  -4   16.81    1.80
  -3   0  -5   -0.06    0.32
  -3   0  -5    0.11    0.47
  -3   0  -6    7.17    1.06
  -3   0  -6    6.74    1.24
  -3   0  -7    0.38    0.63
  -3   0  -7    1.04    0.60
  -3   0  -8   35.74    2.73
  -3   0  -8   33.79    2.76
  -3   0  -9   -0.15    0.68
  -3   0  -9    1.32    0.85
  -3   0 -10  174.60    7.00
  -3   0 -10  164.49    6.67
  -3   0 -11    0.66    0.79
  -3   0 -11    1.52    0.78
  -3   0 -12  198.91    8.42
  -3   0 -12  212.90    7.97
  -3   0 -13    0.86    0.58
  -3   0 -13    0.85    0.89
  -3   0 -14  366.35   12.81
  -3   0 -14  349.48    8.05
  -3   0 -15    0.63    0.72
  -3   0 -15    3.60    1.41
  -3   0 -16    2.52    0.89
  -3   0 -16    1.91    1.19
  -3   0 -17    0.62    0.71
  -3   0 -18   20.25    1.88
  -3   0 -19    0.16    0.66
  -3   0 -20   30.79    2.26
  -3   0 -21   -0.14    0.65
  -3   0 -22   46.69    2.58
  -3   0 -23    0.88    0.52
  -3   0 -24   34.51    1.92
  -3   0 -25    0.52    0.39
   3  -1 -26    3.19    0.53
   3   1 -25   28.34    1.58
   3  -1 -25   28.82    1.69
   3  -1 -24   27.68    1.86
   3   1 -24   30.28    1.81
   3  -1 -23    1.38    0.62
   3   1 -23    2.22    0.72
   3   1 -22   94.15    3.73
   3  -1 -22   92.73    3.80
   3   1 -21    2.36    0.82
   3  -1 -21    2.20    0.65
   3   1 -20  173.45    5.44
   3  -1 -20  175.97    5.57
   3  -1 -19  112.43    4.68
   3   1 -19  115.77    4.35
   3  -1 -19  114.86    4.44
   3  -1 -18   69.07    3.53
   3  -1 -18   58.49    5.87
   3   1 -18   63.74    6.07
   3   1 -18   72.55    3.62
   3  -1 -17   30.18    4.02
   3   1 -17   33.52    4.30
   3   1 -17   31.77    2.29
   3  -1 -17   35.18    2.47
   3  -1 -16    2.35    1.11
   3   1 -16    2.71    1.74
   3   1 -16    3.88    0.89
   3  -1 -16    1.87    0.79
   3  -1 -15   15.20    2.77
   3   1 -15    9.77    2.18
   3  -1 -15   12.32    1.30
   3   1 -15   11.18    1.24
   3  -1 -14  353.77   12.64
   3   1 -14  332.17   12.29
   3   1 -13   57.19    4.58
   3  -1 -13   62.97    4.60
   3   1 -12  348.96   11.44
   3  -1 -12  365.72   11.38
   3   1 -12  360.44   10.53
   3   1 -11 1172.00   23.01
   3  -1 -11 1200.00   23.14
   3   1 -11 1177.39   21.85
   3  -1 -10  486.70   12.68
   3   1 -10  485.33   11.98
   3  -1  -9  153.51    6.40
   3   1  -9  147.09    5.92
   3  -1  -8   98.68    4.93
   3   1  -8   93.93    4.50
   3   1  -7  331.92    8.80
   3  -1  -7  328.61    9.18
   3   1  -6  364.97    9.19
   3  -1  -6  393.10    9.84
   3  -1  -5 2063.84   31.11
   3   1  -5 2082.66   30.76
   3   1  -4 5641.49   73.07
   3  -1  -4 5696.59   73.53
   3  -1  -3 3337.68   45.29
   3   1  -3 3259.43   44.88
   3  -1  -2    0.99    0.79
   3   1  -2    0.80    0.77
   3   1  -1 3255.59   44.76
   3  -1  -1 3334.58   45.03
   3   1   0   31.05    2.31
   3  -1   0   25.38    2.13
   3   1   1  336.01    8.29
   3  -1   1  321.23    8.15
   3  -1   2   82.77    3.78
  -3  -1  -3 1476.76   19.98
  -3  -1  -3 1564.78   23.43
  -3   1  -4    1.73    0.63
  -3  -1  -4    1.27    0.36
  -3  -1  -4    2.60    0.77
  -3   1  -5  274.50    6.43
  -3  -1  -5  273.25    7.47
  -3   1  -5  259.26    7.02
  -3   1  -6   81.65    3.57
  -3  -1  -6   81.62    3.42
  -3  -1  -6   78.23    3.98
  -3   1  -6   82.08    3.85
  -3   1  -7  452.85   10.16
  -3  -1  -7  436.98    9.73
  -3  -1  -7  418.64   10.49
  -3   1  -7  436.54   10.24
  -3  -1  -8   97.00    4.43
  -3   1  -8   98.04    4.57
  -3   1  -8   95.78    4.49
  -3  -1  -8  103.40    4.87
  -3  -1  -9  196.25    6.96
  -3   1  -9  211.31    7.24
  -3   1  -9  200.43    6.83
  -3  -1  -9  195.79    7.14
  -3  -1 -10  397.40   10.90
  -3   1 -10  389.45   11.04
  -3  -1 -10  374.22   10.72
  -3   1 -10  393.34   10.37
  -3   1 -11  515.85   12.41
  -3  -1 -11  508.45   13.14
  -3   1 -11  495.08   13.38
  -3  -1 -11  513.48   13.37
  -3  -1 -12  451.70   12.47
  -3   1 -12  446.57   13.12
  -3  -1 -12  447.22   12.97
  -3   1 -13  199.82    8.83
  -3  -1 -13  195.18    8.60
  -3   1 -13  207.51    5.54
  -3  -1 -13  206.46    5.61
  -3  -1 -14  596.38   16.72
  -3  -1 -14  626.43   11.46
  -3   1 -14  601.58   11.27
  -3  -1 -15   84.87    6.07
  -3  -1 -15   91.18    3.78
  -3   1 -15   92.38    3.76
  -3   1 -16   22.29    1.90
  -3  -1 -16   22.76    1.89
  -3  -1 -16   18.54    3.02
  -3  -1 -17  136.06    4.93
  -3   1 -17  142.47    4.95
  -3  -1 -17  129.83    8.12
  -3   1 -18    4.64    0.89
  -3  -1 -18    5.48    1.14
  -3  -1 -19    1.83    0.89
  -3   1 -19    0.77    0.58
  -3   1 -20   16.91    1.71
  -3  -1 -20   16.38    1.69
  -3  -1 -21    1.33    0.68
  -3   1 -21    0.40    0.54
  -3  -1 -22   28.04    2.00
  -3   1 -22   26.49    1.89
  -3  -1 -23   30.22    1.95
  -3   1 -23   30.57    1.90
  -3   1 -24    3.94    0.71
  -3  -1 -24    4.96    0.85
  -3   1 -25    4.70    0.65
  -3  -1 -25    5.69    0.73
   3  -2 -26    3.77    0.63
   3  -2 -25   32.46    1.83
   3  -2 -24   32.55    2.02
   3  -2 -23   -0.15    0.51
   3   2 -23    1.01    0.58
   3   2 -22   11.26    1.29
   3  -2 -22   10.59    1.40
   3   2 -21    0.72    0.60
   3  -2 -21   -0.05    0.63
   3   2 -20    0.55    0.59
   3  -2 -20    1.72    0.67
   3  -2 -19    1.82    1.07
   3   2 -19    1.28    0.81
   3   2 -18  430.88   10.00
   3  -2 -18  444.99   10.26
   3   2 -18  471.25   17.31
   3  -2 -18  475.23   17.50
   3   2 -18  452.50    9.61
   3  -2 -17   26.39    2.25
   3   2 -17   26.09    2.21
   3   2 -17   26.94    3.95
   3  -2 -17   32.90    4.52
   3  -2 -16  147.70    5.15
   3   2 -16  157.64    5.17
   3  -2 -16  173.52    9.62
   3   2 -16  161.91    9.25
   3  -2 -15    0.51    0.65
   3   2 -15    0.20    0.48
   3   2 -15    0.33    0.84
   3  -2 -15    0.71    1.19
   3   2 -14  117.93    7.19
   3  -2 -14  124.03    7.07
   3   2 -13   31.49    3.49
   3  -2 -13   35.14    3.59
   3  -2 -12   -0.08    0.90
   3   2 -12    0.59    1.02
   3   2 -11   73.16    4.79
   3  -2 -11   76.92    4.99
   3   2 -11   72.74    4.25
   3  -2 -10    8.00    1.77
   3   2 -10    5.71    1.28
   3   2 -10    6.91    1.56
   3  -2  -9   21.00    2.51
   3   2  -9   18.05    2.08
   3   2  -9   18.60    2.25
   3   2  -8   89.35    4.45
   3  -2  -8   88.39    4.82
   3   2  -8   85.53    4.35
   3   2  -7    0.80    0.60
   3  -2  -7    0.93    0.80
   3   2  -7   -0.92    0.61
   3   2  -6    4.77    1.12
   3  -2  -6    2.71    1.01
   3  -2  -5    6.98    1.37
   3   2  -5    4.48    1.05
   3   2  -4    0.76    0.76
   3  -2  -4    0.94    0.83
   3   2  -4    0.61    0.40
   3  -2  -3   36.69    2.73
   3   2  -3   37.78    1.72
   3   2  -3   31.39    2.45
   3  -2  -2   -0.47    0.75
   3   2  -2   -0.29    0.61
   3   2  -2   -0.05    0.20
   3   2  -1   15.49    1.72
   3  -2  -1   13.86    1.70
   3  -2   0  103.08    4.39
   3   2   0   95.63    4.25
   3  -2   1    0.77    0.77
   3  -2   2    2.04    0.72
  -3  -2  -2    1.79    0.28
  -3  -2  -2    2.11    0.79
   3  -2   3  174.08    5.73
  -3  -2  -3  172.15    5.69
  -3  -2  -4   39.67    1.97
  -3  -2  -4   53.53    3.23
  -3  -2  -5    3.82    0.72
  -3  -2  -5    5.50    1.19
  -3   2  -5    4.28    0.95
  -3  -2  -6    0.11    0.74
  -3   2  -6    1.08    0.55
  -3  -2  -6    0.28    0.44
  -3  -2  -7  119.40    4.62
  -3   2  -7  122.85    5.00
  -3   2  -7  118.21    4.78
  -3  -2  -7  118.84    5.33
  -3   2  -8   25.61    2.41
  -3  -2  -8   26.19    2.34
  -3   2  -8   25.26    2.31
  -3  -2  -8   28.81    2.70
  -3   2  -9   63.59    4.03
  -3  -2  -9   57.60    3.72
  -3   2  -9   61.92    3.66
  -3  -2  -9   59.56    4.02
  -3   2 -10  151.02    6.62
  -3  -2 -10  146.43    6.33
  -3  -2 -10  148.51    6.68
  -3   2 -10  152.51    5.95
  -3  -2 -11  141.00    6.64
  -3   2 -11  149.60    6.99
  -3  -2 -11  153.02    6.86
  -3  -2 -12   68.37    4.74
  -3  -2 -12   73.06    4.99
  -3   2 -12   73.69    5.08
  -3  -2 -13  100.50    5.98
  -3  -2 -13   95.68    5.92
  -3   2 -13   95.12    6.05
  -3  -2 -13   97.07    3.73
  -3  -2 -14  374.02   12.84
  -3   2 -14  362.03    8.17
  -3  -2 -14  360.12    8.33
  -3   2 -15   15.83    1.63
  -3  -2 -15   20.34    1.85
  -3  -2 -15   17.67    2.79
  -3  -2 -16    5.10    1.61
  -3   2 -16    7.68    1.17
  -3  -2 -16    7.56    1.25
   3   2  16    8.17    1.31
  -3  -2 -17    2.44    1.60
   3   2  17    1.86    0.89
  -3  -2 -17    1.16    0.70
  -3   2 -17    1.99    0.85
  -3   2 -18    0.39    0.63
  -3  -2 -18   -1.06    0.81
   3   2  18   -0.81    0.81
  -3   2 -19   85.92    3.86
  -3  -2 -19   94.63    4.10
   3   2  19   94.90    4.13
  -3  -2 -20    0.23    0.62
  -3   2 -20    0.92    0.63
  -3   2 -21   10.83    1.29
  -3  -2 -21   10.05    1.31
  -3   2 -22    1.71    0.67
  -3  -2 -22    1.50    0.67
  -3  -2 -23    0.77    0.51
  -3   2 -23    0.67    0.63
  -3   2 -24  163.51    4.25
  -3  -2 -24  169.07    4.54
  -3  -2 -25   64.54    2.36
   3  -3 -26    6.87    0.78
  -3   3  26    7.01    0.89
   3  -3 -25    2.55    0.61
   3  -3 -24   12.94    1.31
   3  -3 -23    9.29    1.24
   3  -3 -22   11.68    1.43
   3   3 -22   10.23    1.24
   3   3 -21    2.42    0.73
   3  -3 -21    2.71    0.85
   3   3 -20   37.88    2.37
   3  -3 -20   34.34    2.43
   3   3 -19  243.76    6.42
   3  -3 -19  241.71    7.12
   3   3 -18  279.85   13.13
   3   3 -18  296.35    7.18
   3  -3 -18  279.16   13.16
   3  -3 -18  299.48    7.94
   3   3 -18  277.31    7.54
   3   3 -17 1202.78   28.98
   3  -3 -17 1184.36   29.01
   3  -3 -17 1204.77   19.85
   3   3 -17 1209.59   19.59
   3  -3 -16   71.77    3.42
   3   3 -16   66.58    3.19
   3  -3 -16   76.07    6.26
   3  -3 -15  228.27    6.26
   3   3 -15  230.60    6.14
   3   3 -15  224.30   10.41
   3   3 -14  174.29    8.75
   3  -3 -14  197.38    9.11
   3   3 -13  300.41   11.15
   3  -3 -13  327.22   11.57
   3   3 -12   71.78    4.96
   3  -3 -12   74.21    5.17
   3   3 -11  592.92   14.88
   3  -3 -11  602.43   15.51
   3  -3 -10   15.21    2.23
   3   3 -10   12.03    1.59
   3   3 -10   12.42    2.04
   3   3  -9   31.27    2.75
   3   3  -9   28.94    2.40
   3  -3  -9   29.83    2.96
   3   3  -8  989.82   18.21
   3   3  -8  998.52   17.80
   3  -3  -8 1043.32   19.93
   3  -3  -7    2.88    1.03
   3   3  -7    3.57    1.00
   3   3  -7    5.10    1.00
   3  -3  -6   77.91    4.23
   3   3  -6   68.94    3.49
   3   3  -6   72.87    3.33
   3  -3  -5 2130.64   32.68
   3   3  -5 2102.92   31.14
   3   3  -5 2196.23   29.85
   3  -3  -4 1021.69   18.31
   3   3  -4  978.65   17.05
   3   3  -4  997.57   15.16
   3  -3  -3 2704.98   38.08
   3   3  -3 2630.74   36.91
   3   3  -3 2621.40   33.77
   3   3  -2  299.97    7.66
   3  -3  -2  308.67    8.17
   3   3  -1 1418.05   22.27
   3  -3  -1 1423.33   22.78
   3  -3   0   95.34    4.19
   3  -3   1 1340.70   21.66
   3  -3   2 1816.70   27.69
  -3  -3  -2 1860.30   27.54
   3  -3   3  537.89   11.29
  -3  -3  -3  529.49   11.34
  -3  -3  -4 1023.96   18.15
  -3   3  -5  995.75   16.69
  -3  -3  -5  976.97   18.00
  -3  -3  -6    0.18    0.71
  -3   3  -6    2.37    0.66
  -3  -3  -7  432.93   11.17
  -3   3  -7  430.30    9.71
  -3  -3  -8  346.88    8.88
  -3   3  -8  346.14    8.64
  -3  -3  -8  332.12    9.84
  -3  -3  -9   68.16    3.90
  -3   3  -9   72.32    3.68
  -3  -3  -9   63.04    4.23
  -3  -3 -10  477.63   13.00
  -3  -3 -10  490.95   12.27
  -3   3 -10  491.99   11.18
  -3  -3 -11   20.90    2.57
  -3  -3 -11   25.50    2.73
  -3  -3 -12    2.24    0.83
  -3  -3 -12    1.29    0.93
  -3  -3 -13    5.20    1.66
  -3  -3 -13    4.01    1.37
  -3  -3 -13    5.06    0.98
  -3  -3 -14  325.92    7.73
  -3   3 -14  308.73    7.35
  -3  -3 -14  324.78   11.76
   3   3  15  177.53    5.79
  -3   3 -15  172.37    5.32
  -3  -3 -15  187.07    5.64
  -3  -3 -15  172.29    8.75
   3   3  16   14.15    1.57
  -3  -3 -16   10.25    1.97
  -3  -3 -16   14.03    1.59
  -3   3 -16   13.52    1.47
  -3  -3 -17   14.36    1.52
   3   3  17   15.24    1.61
  -3   3 -17   15.82    1.67
   3   3  18    1.47    0.69
  -3  -3 -18    0.71    0.70
  -3   3 -18    2.19    0.70
   3   3  19  188.78    6.03
  -3   3 -19  171.10    5.53
  -3  -3 -19  182.44    5.83
   3   3  20    0.60    0.67
  -3  -3 -20    1.03    0.76
  -3   3 -20    0.35    0.52
  -3  -3 -21    0.09    0.68
  -3   3 -21    0.11    0.58
  -3   3 -22    1.72    0.54
  -3  -3 -22    1.00    0.58
  -3  -3 -23   38.23    2.21
  -3   3 -23   36.52    2.02
  -3   3 -24  108.24    3.24
  -3  -3 -24  117.12    3.65
  -3  -3 -25    9.67    0.93
   3  -4 -26    2.45    0.51
  -3   4  26    1.49    0.46
   3  -4 -25   33.91    1.90
   3  -4 -24   23.91    1.78
   3  -4 -23   29.02    2.04
   3  -4 -22    1.75    0.82
   3  -4 -21    9.09    1.27
   3  -4 -20    3.77    0.95
   3  -4 -20    3.42    0.85
   3  -4 -19   76.18    3.88
   3   4 -19   81.43    3.43
   3   4 -18   19.23    1.68
   3  -4 -18   19.69    1.97
   3  -4 -18   17.79    3.39
   3   4 -18   17.36    3.29
   3   4 -17  112.61    4.47
   3  -4 -17  119.73    4.73
   3   4 -17  111.92    8.08
   3   4 -17  120.38    4.24
   3  -4 -17  115.47    8.29
   3   4 -16    7.47    1.09
   3  -4 -16    8.61    1.32
   3   4 -16    8.29    2.24
   3   4 -15   19.70    1.80
   3  -4 -15   22.74    1.95
   3  -4 -15   24.10    3.34
   3   4 -15   17.95    2.93
   3  -4 -14    2.81    0.80
   3  -4 -14    1.59    1.25
   3   4 -14    0.30    0.80
   3  -4 -13   15.93    2.49
   3   4 -13   17.06    2.68
   3  -4 -12   16.10    2.45
   3   4 -12   15.51    2.44
   3  -4 -11    4.55    1.46
   3   4 -11    4.84    1.28
   3   4 -10    7.89    1.40
   3  -4 -10    8.75    1.89
   3   4 -10    8.49    1.68
   3   4  -9    2.84    1.00
   3  -4  -9    0.33    0.85
   3   4  -9    2.88    1.19
   3   4  -8    1.22    0.56
   3  -4  -8    0.51    0.88
   3   4  -8    0.80    0.65
   3   4  -7    5.18    1.06
   3  -4  -7    5.55    1.36
   3   4  -7    5.19    1.08
   3   4  -6    5.49    1.12
   3  -4  -6    5.35    1.32
   3   4  -6    4.47    0.95
   3   4  -5    0.49    0.55
   3  -4  -5    1.81    1.13
   3   4  -5    0.70    0.46
   3  -4  -4   12.01    1.73
   3   4  -4    8.45    1.23
   3   4  -4    9.35    1.07
   3  -4  -3    6.18    1.20
   3   4  -3    6.11    1.01
   3  -4  -2   24.61    2.33
   3   4  -2   23.50    1.99
   3  -4  -1   64.73    3.64
   3  -4   0   18.69    1.99
  -3  -4   0   18.36    1.83
   3  -4   1   30.49    2.45
  -3  -4  -1   28.88    2.32
  -3  -4  -2    3.47    0.91
   3  -4   2    2.70    0.87
  -3  -4  -3    7.28    1.30
   3  -4   3    4.64    1.15
  -3  -4  -4   35.82    2.76
   3  -4   4   35.92    2.60
  -3  -4  -5  280.90    8.41
  -3  -4  -6    0.25    0.85
  -3   4  -6    0.64    0.62
  -3   4  -7  194.33    5.93
  -3  -4  -7  191.27    7.24
  -3   4  -8   74.50    3.62
  -3  -4  -8   70.00    4.45
  -3  -4  -9    0.22    0.71
  -3   4  -9    0.39    0.41
  -3  -4 -10   84.83    5.31
  -3  -4 -10   84.21    4.73
  -3  -4 -11   22.79    2.85
  -3  -4 -11   21.87    2.59
  -3  -4 -12  113.77    6.51
  -3  -4 -12  117.30    6.26
  -3  -4 -13    9.89    2.03
  -3  -4 -13   12.17    1.33
  -3  -4 -13   11.48    2.16
  -3  -4 -14   10.07    2.25
   3   4  14    7.28    1.16
  -3   4 -14   12.15    1.34
  -3  -4 -14   10.99    2.22
  -3  -4 -14   11.92    1.44
  -3  -4 -15   60.01    5.10
  -3  -4 -15   62.58    3.22
  -3   4 -15   58.94    2.99
  -3  -4 -16   71.52    5.76
  -3  -4 -16   72.94    3.51
  -3   4 -16   67.40    3.25
  -3  -4 -17    3.22    0.83
   3   4  17    4.39    0.96
  -3   4 -17    4.97    0.95
   3   4  18    0.46    0.69
  -3  -4 -18   -0.01    0.77
  -3   4 -18    0.09    0.57
   3   4  19   59.18    3.35
  -3   4 -19   55.97    3.04
  -3  -4 -19   60.82    3.30
   3   4  20    6.19    1.07
  -3   4 -20    6.45    1.16
  -3  -4 -20    7.06    1.20
   3   4  21   14.57    1.55
  -3   4 -21   13.82    1.45
  -3  -4 -21   14.99    1.59
  -3  -4 -22   -0.22    0.64
  -3   4 -22    0.15    0.44
  -3   4 -23  132.51    3.92
  -3  -4 -23  136.57    4.34
  -3  -4 -24  203.71    5.09
  -3  -4 -25   88.16    2.82
   3  -5 -26   51.42    2.08
  -3   5  26   54.42    2.50
   3  -5 -25   42.11    2.11
   3  -5 -24  117.84    4.00
   3  -5 -23   15.23    1.54
   3  -5 -22   19.22    1.79
   3  -5 -21   21.49    1.91
   3  -5 -20    7.88    1.28
   3  -5 -20    9.87    1.41
   3  -5 -19   92.71    4.29
   3   5 -18  119.29    8.42
   3  -5 -18  116.14    8.46
   3  -5 -18  132.17    5.03
   3  -5 -17    8.34    1.32
   3   5 -17    5.33    1.70
   3  -5 -16    2.32    0.88
   3   5 -16    0.44    1.11
   3   5 -15   30.86    2.11
   3  -5 -15   31.21    2.23
   3  -5 -15   35.88    4.21
   3   5 -15   30.88    3.83
   3  -5 -14    4.03    0.80
   3  -5 -14    7.53    2.24
   3   5 -14    5.21    1.55
   3  -5 -13   62.81    5.16
   3   5 -13   67.23    5.12
   3  -5 -12  184.51    8.64
   3   5 -12  178.83    8.09
   3  -5 -11    0.52    0.95
   3   5 -11    1.83    0.92
   3  -5 -10   35.95    3.54
   3   5 -10   35.44    3.17
   3  -5  -9    0.54    1.15
   3   5  -9   -0.06    0.63
   3   5  -9    1.62    0.66
   3   5  -8  157.62    6.04
   3  -5  -8  154.62    6.79
   3   5  -8  153.40    5.11
   3   5  -7  150.85    5.55
   3  -5  -7  166.64    6.80
   3   5  -7  155.21    5.10
   3  -5  -6    0.84    0.76
   3   5  -6    0.64    0.52
   3   5  -6    0.93    0.46
   3   5  -5  984.11   16.39
   3   5  -5 1004.07   16.86
   3  -5  -4  236.29    7.62
   3   5  -4  237.76    6.54
   3  -5  -3   45.95    3.16
   3  -5  -2   11.80    1.62
   3  -5  -1 2378.65   34.60
  -3  -5   1 2329.25   33.16
   3  -5   0   59.13    3.32
  -3  -5   0   54.21    3.02
   3  -5   1  367.83    9.14
  -3  -5  -1  362.63    8.87
  -3  -5  -2   14.37    1.65
   3  -5   2   14.35    1.70
  -3  -5  -3   15.22    1.70
   3  -5   3   15.76    1.73
  -3  -5  -4 2556.14   37.71
   3  -5   4 2574.56   36.34
  -3  -5  -5  780.38   15.99
  -3  -5  -6    2.29    0.95
  -3   5  -6    2.83    0.77
  -3   5  -7  773.04   13.82
  -3  -5  -7  756.02   16.56
  -3   5  -8  500.41   10.31
  -3  -5  -8  486.37   12.91
  -3  -5  -9   16.59    2.36
  -3  -5 -10   48.70    4.06
  -3  -5 -11   26.57    2.78
  -3  -5 -11   29.80    3.19
  -3  -5 -12  566.88   14.84
  -3  -5 -12  536.87   15.45
  -3  -5 -13   60.31    4.96
  -3  -5 -13   54.55    2.78
  -3   5 -13   56.28    2.68
  -3  -5 -13   58.81    4.54
   3   5  13   57.44    3.07
  -3  -5 -14   21.63    2.97
  -3   5 -14   19.66    1.72
  -3  -5 -14   21.89    1.84
   3   5  14   21.98    1.99
  -3  -5 -14   23.81    3.37
  -3   5 -15   11.97    1.31
  -3  -5 -15   10.16    2.14
  -3  -5 -15   10.32    1.32
   3   5  15    9.73    1.40
  -3   5 -16  154.27    4.96
  -3  -5 -16  157.50    5.20
  -3  -5 -17   15.96    1.65
  -3   5 -17   14.25    1.47
   3   5  17   12.94    1.57
  -3   5 -18    0.43    0.53
  -3  -5 -18    0.64    0.73
   3   5  18   -0.26    0.73
  -3   5 -19    3.90    0.88
  -3  -5 -19    3.16    0.92
   3   5  19    2.98    0.96
   3   5  20   55.22    3.12
  -3  -5 -20   55.88    3.05
  -3   5 -20   51.02    2.75
   3   5  21    3.05    0.87
  -3  -5 -21    2.80    0.84
  -3   5 -21    2.90    0.76
  -3  -5 -22   18.64    1.72
   3   5  22   20.32    1.68
  -3   5 -22   19.04    1.49
  -3  -5 -23   26.68    1.83
  -3  -5 -24    1.79    0.65
  -3  -5 -25   23.99    1.42
   3  -6 -26   44.55    1.92
  -3   6  26   41.83    2.19
   3  -6 -25   13.07    1.26
   3  -6 -24  199.73    5.42
   3  -6 -23    7.40    1.16
   3  -6 -22   10.64    1.40
   3  -6 -21    4.56    0.91
   3  -6 -20    5.01    1.00
   3  -6 -20    5.47    1.13
   3  -6 -19    3.41    1.23
   3  -6 -18  135.59    9.27
   3  -6 -18  135.51    5.18
   3  -6 -17    9.97    1.40
   3   6 -16   24.22    2.02
   3  -6 -16   24.95    2.07
   3  -6 -16   23.85    3.65
   3   6 -16   25.55    3.72
   3   6 -15   26.43    1.97
   3   6 -15   27.15    3.60
   3  -6 -15   33.53    4.24
   3  -6 -15   27.84    2.17
   3   6 -14    2.50    1.44
   3  -6 -14    2.87    1.64
   3  -6 -14    3.18    0.77
   3  -6 -13   10.66    2.40
   3   6 -13    8.92    2.03
   3  -6 -12    0.28    0.88
   3   6 -12   -0.58    0.84
   3  -6 -11    1.73    1.15
   3   6 -11    1.97    1.11
   3  -6 -10    1.93    1.33
   3   6 -10    0.78    1.01
   3  -6  -9   16.97    2.63
   3   6  -9   18.06    2.34
   3  -6  -8    8.38    1.94
   3   6  -8    6.04    1.36
   3   6  -8    7.58    1.11
   3  -6  -7   23.47    2.76
   3   6  -7   18.41    2.09
   3  -6  -6    3.49    1.22
   3  -6  -5    4.01    1.32
   3  -6  -4    0.71    0.70
   3  -6  -3   31.45    2.78
  -3  -6   3   29.68    2.17
   3  -6  -2   15.38    1.98
  -3  -6   2   12.71    1.56
   3  -6  -1   19.66    2.11
  -3  -6   1   19.21    1.89
   3  -6   0    2.11    0.86
  -3  -6   0    2.45    0.81
   3  -6   1    3.20    0.88
  -3  -6  -1    2.51    0.83
   3  -6   2   50.10    3.18
  -3  -6  -2   51.24    3.37
   3  -6   3    1.89    0.75
  -3  -6  -3    0.99    0.68
   3  -6   4  634.06   12.97
  -3  -6  -4  649.22   14.24
  -3  -6  -5   25.74    2.65
  -3   6  -6   14.18    1.53
  -3  -6  -6   16.11    2.20
  -3   6  -7   80.55    3.55
  -3  -6  -7   81.71    4.96
  -3  -6  -8   27.70    3.02
  -3  -6  -9   90.12    5.59
  -3  -6 -10    0.53    0.85
  -3  -6 -11   15.82    2.57
  -3  -6 -12   64.47    4.68
  -3  -6 -12   63.37    5.14
  -3  -6 -13   65.66    3.07
  -3   6 -13   59.75    2.87
  -3  -6 -13   59.66    5.20
  -3  -6 -13   69.12    5.09
   3   6  13   60.80    3.27
  -3  -6 -14   -0.84    1.32
  -3  -6 -14    0.29    0.73
  -3   6 -14    0.74    0.52
   3   6  14    0.65    0.75
  -3  -6 -14    0.96    0.51
  -3  -6 -15   92.51    6.83
  -3  -6 -15   99.95    6.67
   3   6  15   97.62    4.41
  -3   6 -15   93.90    3.77
  -3  -6 -15  106.81    4.24
  -3   6 -16  311.68    7.48
  -3  -6 -16  321.64    7.95
   3   6  17   15.12    1.80
  -3   6 -17   18.97    1.74
  -3  -6 -17   18.64    1.89
   3   6  18   21.45    2.13
  -3  -6 -18   19.96    1.92
  -3   6 -18   17.83    1.67
   3   6  19    0.78    0.76
  -3  -6 -19    0.61    0.67
  -3   6 -19    2.57    0.65
  -3  -6 -20   49.29    2.91
   3   6  20   45.17    2.87
  -3   6 -20   44.43    2.56
   3   6  21    9.57    1.33
  -3  -6 -21    9.06    1.26
  -3   6 -21   10.85    1.23
  -3  -6 -22   79.38    3.43
   3   6  22   76.13    3.29
   3   6  23    2.29    0.74
  -3  -6 -23    1.09    0.66
  -3  -6 -24   25.44    1.62
  -3  -6 -25    1.44    0.50
   3  -7 -26    1.91    0.51
  -3   7  26    0.71    0.59
   3  -7 -25   58.68    2.50
  -3   7  25   60.37    2.91
   3  -7 -24  166.43    4.80
   3  -7 -23   26.22    1.96
   3  -7 -22    9.12    1.30
   3  -7 -21   -0.49    0.68
   3  -7 -20    8.39    1.31
   3  -7 -20    8.16    1.34
   3  -7 -19   26.72    2.32
   3  -7 -18  506.27   11.09
   3  -7 -17   62.86    3.32
   3  -7 -16  102.48    7.71
   3  -7 -16   98.10    4.11
   3  -7 -15  278.39    6.54
   3  -7 -15  298.79   12.94
   3  -7 -15  286.34    7.31
   3  -7 -14    1.35    0.89
   3  -7 -14    0.77    0.65
   3  -7 -13  164.56    8.84
   3   7 -13  147.74    7.86
   3  -7 -12  370.82   13.28
   3   7 -12  365.67   12.21
   3  -7 -11  201.48    9.20
   3   7 -11  197.73    8.29
   3  -7 -10   24.71    3.11
   3   7 -10   24.03    2.67
   3  -7  -9  307.80   10.79
   3  -7  -8  251.15    9.30
  -3  -7   7  477.21    9.27
   3  -7  -7  481.50   13.05
  -3  -7   6  643.84   11.67
   3  -7  -6  650.05   15.22
  -3  -7   5 1494.24   22.65
   3  -7  -5 1590.80   26.80
  -3  -7   4 1260.46   19.71
   3  -7  -4 1244.34   22.66
  -3  -7   3  553.59   11.06
   3  -7  -3  560.63   13.03
  -3  -7   2  666.58   12.81
   3  -7  -2  667.55   14.36
  -3  -7   1 1117.98   18.96
   3  -7  -1 1146.40   20.36
  -3  -7   0  134.74    5.16
   3  -7   0  129.36    5.33
  -3  -7  -1 2497.25   36.30
   3  -7   1 2480.20   36.38
  -3  -7  -2 1268.29   21.79
   3  -7   2 1264.76   21.43
  -3  -7  -3  259.91    8.13
   3  -7   3  267.74    7.70
  -3  -7  -4 4653.94   64.11
   3  -7   4 4745.58   62.02
  -3  -7  -5  102.57    5.21
   3  -7   5   98.54    4.18
  -3  -7  -6   76.61    4.64
  -3   7  -6   76.09    3.28
  -3   7  -7 2234.06   30.97
  -3  -7  -7 2217.42   36.34
  -3  -7  -8   25.89    2.88
  -3  -7  -9  687.07   17.14
  -3  -7 -10    1.04    1.12
  -3  -7 -11    1.06    0.99
   3   7  12  106.64    4.26
  -3  -7 -12  107.62    3.89
  -3  -7 -12  106.95    6.81
  -3  -7 -12  109.75    3.87
   3   7  13  285.25    7.61
  -3  -7 -13  290.56    7.05
  -3   7 -13  276.49    6.66
  -3  -7 -13  289.52   10.71
  -3  -7 -13  264.23   11.35
  -3  -7 -14    8.42    2.23
  -3  -7 -14   11.40    1.45
  -3  -7 -14   12.34    2.46
  -3   7 -14   12.57    1.33
   3   7  14   11.04    1.47
  -3   7 -15   85.50    3.49
  -3  -7 -15   95.03    3.93
  -3  -7 -15   83.30    6.58
  -3  -7 -16  374.80    8.68
  -3   7 -16  367.17    8.15
  -3  -7 -17   -0.11    0.74
  -3   7 -17    0.36    0.53
   3   7  17    0.15    0.73
   3   7  18   68.22    3.68
  -3  -7 -18   70.48    3.52
  -3   7 -18   65.60    3.13
   3   7  19    0.16    0.72
  -3  -7 -19   -0.30    0.66
  -3   7 -19   -0.70    0.50
   3   7  20    3.28    0.99
  -3  -7 -20    2.91    0.96
   3   7  21    2.72    0.75
  -3  -7 -21    2.26    0.84
   3   7  22   46.37    2.53
  -3  -7 -22   41.88    2.44
   3   7  23   48.17    2.30
  -3  -7 -23   42.51    2.30
  -3  -7 -24   31.69    1.77
  -3  -7 -25   13.34    1.00
   3  -8 -26   43.91    1.87
  -3   8  26   42.81    2.10
   3  -8 -25   17.43    1.35
  -3   8  25   16.80    1.52
   3  -8 -24   23.08    1.75
   3  -8 -23  170.49    5.21
   3  -8 -22    0.35    0.62
   3  -8 -21    0.73    0.68
   3  -8 -20    6.59    1.30
   3  -8 -20    6.00    1.16
   3  -8 -19    0.12    0.68
   3  -8 -18  224.96    6.06
   3  -8 -18  236.68    6.99
   3  -8 -17    0.21    0.63
   3  -8 -17    2.93    0.75
   3  -8 -16   61.13    3.31
   3  -8 -16   55.75    2.83
   3  -8 -15   42.16    2.70
   3  -8 -15   44.66    2.41
   3  -8 -15   44.03    5.14
   3  -8 -14   12.84    2.79
   3  -8 -14   15.76    1.63
   3  -8 -14   13.11    1.28
   3  -8 -13   21.80    3.50
   3  -8 -13   22.46    1.81
   3  -8 -12  113.34    7.43
   3  -8 -11   42.16    4.33
   3  -8 -10    0.70    1.18
   3  -8  -9    3.64    1.45
   3  -8  -8   -0.07    1.02
   3  -8  -7    0.76    0.94
  -3  -8   6    0.89    0.47
   3  -8  -6   -0.13    1.19
  -3  -8   5   24.43    1.94
   3  -8  -5   23.07    2.76
  -3  -8   4   27.73    2.13
   3  -8  -4   31.87    3.14
  -3  -8   3    0.91    0.52
   3  -8  -3    0.15    0.73
  -3  -8   2    2.11    0.77
   3  -8  -2    0.77    0.81
  -3  -8   1    7.49    1.35
   3  -8  -1    7.42    1.52
   3  -8   0   60.36    3.80
  -3  -8   0   62.62    3.67
   3  -8   1   80.34    4.33
  -3  -8  -1   78.01    4.21
   3  -8   2  166.14    6.29
  -3  -8  -2  173.56    6.56
  -3  -8  -3   14.16    1.96
   3  -8   3   13.53    1.76
  -3  -8  -4  192.82    7.33
   3  -8   4  197.06    6.53
  -3  -8  -5   93.55    5.19
   3  -8   5   93.14    4.14
  -3  -8  -6    0.14    1.07
  -3  -8  -7  139.14    6.97
  -3  -8  -8    2.38    1.28
  -3  -8  -9  178.58    8.34
  -3  -8 -10   14.64    2.46
  -3  -8 -11    4.93    1.52
   3   8  12   46.22    2.85
  -3  -8 -12   47.10    2.55
  -3  -8 -12   49.72    2.62
  -3  -8 -12   51.75    4.90
   3   8  13  193.71    6.29
  -3  -8 -13  187.51    5.56
  -3  -8 -13  189.71    9.77
  -3  -8 -13  196.03    5.74
  -3  -8 -14   14.30    2.47
  -3  -8 -14   12.55    2.74
  -3  -8 -14   12.38    1.48
   3   8  14   13.13    1.63
  -3  -8 -15   21.11    3.54
   3   8  15   16.61    1.84
  -3  -8 -15   23.34    2.05
   3   8  16   70.87    3.91
  -3  -8 -16   90.63    4.01
   3   8  17    3.03    1.08
  -3  -8 -17    4.25    1.07
   3   8  18    0.29    0.71
  -3  -8 -18    1.36    0.81
   3   8  19   -0.66    0.71
  -3  -8 -19   -0.15    0.64
   3   8  20   27.04    2.26
  -3  -8 -20   23.81    1.99
   3   8  21   11.97    1.50
  -3  -8 -21   11.32    1.37
   3   8  22    0.77    0.60
  -3  -8 -22    1.16    0.64
   3   8  23   73.63    2.98
  -3  -8 -23  103.36    3.53
  -3  -8 -24   77.11    2.79
  -3  -8 -25   -0.54    0.30
  -3   9  26    1.90    0.58
   3  -9 -26    0.83    0.38
  -3   9  25    7.19    1.01
   3  -9 -25    6.89    0.85
   3  -9 -24   60.63    2.68
  -3   9  24   58.70    3.04
   3  -9 -23  182.23    5.27
   3  -9 -22  102.25    3.98
   3  -9 -21   30.48    2.26
   3  -9 -20   25.60    2.14
   3  -9 -19  146.11    4.66
   3  -9 -19  146.22    5.33
   3  -9 -18   84.58    3.97
   3  -9 -18   88.42    3.57
   3  -9 -17   52.32    5.87
   3  -9 -17   51.01    3.05
   3  -9 -17   55.49    2.81
   3  -9 -16   37.99    4.86
   3  -9 -16   37.52    2.54
   3  -9 -16   36.60    2.25
   3  -9 -15 1005.91   26.82
   3  -9 -15  982.98   16.04
   3  -9 -15 1021.11   17.02
   3  -9 -14    4.21    1.74
   3  -9 -14    6.15    1.04
   3  -9 -14    6.83    0.95
   3  -9 -13  138.16    8.57
   3  -9 -13  153.05    4.85
   3  -9 -12  299.16   12.43
   3  -9 -11   60.01    5.21
   3  -9 -10    9.49    2.08
   3  -9  -9  129.43    7.13
   3  -9  -8   32.25    3.46
   3  -9  -7   45.95    3.98
   3  -9  -6  241.67    9.14
  -3  -9   6  259.93    6.33
   3  -9  -5  669.84   16.05
  -3  -9   5  705.58   12.68
   3  -9  -4   10.00    1.77
  -3  -9   4    8.55    1.25
  -3  -9   3  352.65    8.58
   3  -9  -3  345.56   10.27
  -3  -9   2  631.71   12.84
   3  -9  -2  641.52   14.62
  -3  -9   1  895.69   16.73
   3  -9  -1  922.37   18.22
  -3  -9   0 1008.39   18.45
   3  -9   0 1003.52   19.08
  -3  -9  -1  258.95    8.07
   3  -9   1  269.62    8.19
  -3  -9  -2   42.55    3.23
   3  -9   2   37.02    2.89
  -3  -9  -3  158.69    6.56
   3  -9   3  164.63    6.06
   3  -9   4  295.49    8.21
  -3  -9  -4  291.82    9.41
   3  -9   5   84.34    3.86
  -3  -9  -5   76.49    4.80
  -3  -9  -6  581.70   14.91
  -3  -9  -7  382.02   12.05
  -3  -9  -8  560.53   15.45
  -3  -9  -9   75.64    5.40
  -3  -9 -10   67.64    5.30
  -3  -9 -11   42.71    2.33
  -3  -9 -11   40.56    4.20
   3   9  12  102.09    4.26
  -3  -9 -12   99.17    3.77
  -3  -9 -12   97.51    3.74
  -3  -9 -12   98.92    6.86
   3   9  13   78.08    3.82
  -3  -9 -13   72.89    3.34
  -3  -9 -13   79.20    6.37
  -3  -9 -13   78.68    3.37
  -3  -9 -14    9.90    1.31
   3   9  14    7.76    1.36
  -3  -9 -14   10.00    2.49
  -3  -9 -15   10.10    1.40
   3   9  15   10.81    1.50
  -3  -9 -15   10.78    2.51
   3   9  16   16.80    1.95
  -3  -9 -16   17.86    1.82
  -3  -9 -17   43.78    2.77
   3   9  17   41.01    2.95
  -3  -9 -18   40.66    2.68
   3   9  18   42.72    3.01
  -3  -9 -19    1.94    0.87
   3   9  19    2.18    0.89
   3   9  20   27.29    2.28
  -3  -9 -20   24.87    2.05
   3   9  21    4.25    0.98
  -3  -9 -21    5.94    1.16
   3   9  22    2.99    0.78
  -3  -9 -22    2.42    0.75
   3   9  23    6.83    0.92
  -3  -9 -23    5.65    0.87
  -3  -9 -24    0.61    0.43
  -3  10  26   46.27    2.10
  -3  10  25   27.67    1.85
   3 -10 -25   29.29    1.66
  -3  10  24   22.57    1.84
   3 -10 -24   23.89    1.67
   3 -10 -23   38.04    2.31
   3 -10 -22   43.73    2.60
   3 -10 -21   -0.19    0.73
   3 -10 -20   26.24    2.19
   3 -10 -19  131.58    4.50
   3 -10 -19  134.61    5.11
   3 -10 -18   11.26    1.35
   3 -10 -18   13.02    1.64
   3 -10 -17  172.10    5.32
   3 -10 -17  203.31   12.01
   3 -10 -17  189.62    6.07
   3 -10 -16   11.94    1.43
   3 -10 -16   13.39    3.20
   3 -10 -16   10.03    1.36
   3 -10 -15   91.58    3.68
   3 -10 -15   95.36    7.96
   3 -10 -15   96.05    4.13
   3 -10 -14   24.12    1.81
   3 -10 -14   24.23    2.00
   3 -10 -14   29.19    4.33
   3 -10 -13   10.69    1.25
   3 -10 -13   11.94    1.41
   3 -10 -13   15.30    3.01
   3 -10 -12   10.62    2.62
   3 -10 -11   22.41    3.39
   3 -10 -10    4.47    1.70
   3 -10  -9    1.35    1.14
   3 -10  -8    4.56    1.64
   3 -10  -7    2.82    1.19
   3 -10  -6   29.50    3.40
   3 -10  -5    2.88    1.53
  -3 -10   5    1.58    0.69
   3 -10  -4    4.06    1.48
  -3 -10   4    1.40    0.60
   3 -10  -3  155.60    7.01
  -3 -10   3  165.88    5.78
   3 -10  -2    1.47    0.94
  -3 -10   2    0.67    0.66
   3 -10  -1  110.22    5.59
  -3 -10   1  103.91    4.84
  -3 -10   0   11.59    1.82
   3 -10   0   11.43    1.91
  -3 -10  -1    1.02    0.77
   3 -10   1    1.73    0.98
  -3 -10  -2   15.27    2.11
   3 -10   2   16.96    2.12
   3 -10   3   61.06    3.76
  -3 -10  -3   57.06    4.07
   3 -10   4    7.18    1.34
  -3 -10  -4    7.28    1.66
  -3 -10  -5    6.53    1.68
  -3 -10  -6   26.14    3.17
  -3 -10  -7    8.48    1.95
  -3 -10  -8    0.28    0.84
  -3 -10  -9   10.69    2.15
  -3 -10 -10   14.58    2.64
  -3 -10 -11    1.08    1.19
  -3 -10 -11    2.43    0.71
  -3 -10 -11    2.59    0.79
   3  10  11    1.93    0.64
  -3 -10 -12   62.18    3.01
   3  10  12   58.82    3.33
  -3 -10 -12   65.70    5.79
  -3 -10 -12   60.33    2.99
  -3 -10 -13    6.08    1.67
  -3 -10 -13    7.69    1.09
  -3 -10 -13    7.36    1.11
   3  10  13    8.29    1.37
  -3 -10 -14   65.42    3.21
   3  10  14   62.88    3.63
  -3 -10 -14   67.31    6.26
  -3 -10 -14   60.69    3.14
  -3 -10 -15   13.87    2.99
   3  10  15   13.86    1.77
  -3 -10 -15   14.81    1.62
   3  10  16    2.30    0.91
  -3 -10 -16    2.64    0.99
  -3 -10 -17   64.75    3.42
   3  10  17   61.86    3.66
  -3 -10 -18    4.96    1.11
   3  10  18    4.08    1.25
   3  10  19   45.62    3.00
  -3 -10 -19   45.40    2.79
   3  10  20   34.71    2.57
  -3 -10 -20   33.03    2.33
   3  10  21   49.44    2.86
  -3 -10 -21   52.68    2.77
  -3 -10 -22    7.20    1.06
   3  10  22    7.57    1.13
   3  10  23   18.33    1.46
  -3 -10 -23   20.75    1.50
  -3 -10 -24   14.72    1.12
  -3  11  25    2.81    0.67
   3 -11 -25    3.24    0.55
  -3  11  24    0.24    0.51
   3 -11 -24    0.50    0.50
  -3  11  23   14.21    1.58
   3 -11 -23   13.33    1.33
   3 -11 -22   43.94    2.52
   3 -11 -21    1.06    0.61
   3 -11 -20  112.72    4.42
   3 -11 -19   23.74    2.03
   3 -11 -19   22.34    1.81
   3 -11 -19   24.06    2.17
   3 -11 -18  111.81    4.17
   3 -11 -18  113.53    4.58
   3 -11 -17   47.33    2.64
   3 -11 -17   49.47    2.98
   3 -11 -16   15.41    1.54
   3 -11 -16   14.60    1.65
   3 -11 -15   61.23    6.41
   3 -11 -15   56.80    2.79
   3 -11 -14   39.51    4.86
   3 -11 -14   39.83    2.32
   3 -11 -14   42.82    2.59
   3 -11 -13   86.32    7.08
   3 -11 -13   79.81    3.43
   3 -11 -13   86.74    3.58
   3 -11 -12  122.60    8.15
   3 -11 -12  119.49    3.91
   3 -11 -12  115.66    4.09
   3 -11 -11   -1.10    1.45
   3 -11 -10   16.93    2.79
   3 -11  -9  239.76   10.56
   3 -11  -8  329.01   12.09
   3 -11  -7  272.91   10.62
   3 -11  -6   67.69    4.99
   3 -11  -5   63.96    4.67
  -3 -11   5   68.34    3.24
   3 -11  -4  267.78    9.67
  -3 -11   4  270.89    7.38
   3 -11  -3   69.31    4.64
  -3 -11   3   66.53    3.59
   3 -11  -2  352.15   10.76
  -3 -11   2  352.48    9.29
   3 -11  -1  244.08    8.62
  -3 -11   1  233.76    7.58
   3 -11   0  227.55    8.13
  -3 -11   0  231.79    7.72
   3 -11   1   34.33    2.96
  -3 -11  -1   32.56    2.86
   3 -11   2  416.50   10.93
  -3 -11  -2  399.30   11.27
   3 -11   3   71.97    4.11
  -3 -11  -3   73.15    4.67
   3 -11   4  112.60    4.92
  -3 -11  -4   95.20    5.53
  -3 -11  -5  151.07    7.21
  -3 -11  -6  544.50   15.08
  -3 -11  -7  466.98   14.16
  -3 -11  -8   49.70    4.47
  -3 -11  -9   61.48    5.11
   3  11  10    2.98    0.80
  -3 -11 -10    2.91    1.47
  -3 -11 -10    2.00    0.53
  -3 -11 -11  158.86    4.77
  -3 -11 -11  152.52    4.70
  -3 -11 -11  149.26    8.75
   3  11  11  150.79    5.41
  -3 -11 -12  159.02    5.00
  -3 -11 -12  165.77    5.02
  -3 -11 -12  155.05    9.19
   3  11  12  168.18    5.82
  -3 -11 -13   45.33    2.63
  -3 -11 -13   46.14    2.62
  -3 -11 -13   48.98    5.28
   3  11  13   43.93    3.04
  -3 -11 -14  264.15    6.83
  -3 -11 -14  244.76   12.19
   3  11  14  261.57    7.63
   3  11  15    6.93    1.39
  -3 -11 -15    7.40    2.48
  -3 -11 -15    8.84    1.24
  -3 -11 -16   33.88    2.37
   3  11  16   34.42    2.68
   3  11  17    2.53    1.05
  -3 -11 -17    2.95    0.95
  -3 -11 -18    7.47    1.21
   3  11  18    6.56    1.35
  -3 -11 -19   20.46    1.85
   3  11  19   20.11    1.95
   3  11  20   22.16    2.03
  -3 -11 -20   21.63    1.82
   3  11  21   28.94    2.16
  -3 -11 -21   29.24    2.00
   3  11  22   15.60    1.45
  -3 -11 -22   14.59    1.32
   3  11  23   -0.34    0.45
  -3 -11 -23    0.04    0.54
  -3 -11 -24   15.08    1.10
   3 -12 -25    4.13    0.62
  -3  12  25    3.41    0.65
   3 -12 -24   -0.68    0.51
  -3  12  24    0.41    0.52
  -3  12  23   47.83    2.74
   3 -12 -23   50.38    2.50
  -3  12  22   78.25    3.82
   3 -12 -22   82.91    3.49
   3 -12 -21   34.07    2.30
   3 -12 -20   53.25    3.00
   3 -12 -20   45.38    2.51
   3 -12 -19   37.52    2.40
   3 -12 -19   40.06    2.68
   3 -12 -19   42.79    2.71
   3 -12 -18    5.59    0.95
   3 -12 -18    8.34    1.32
   3 -12 -17   14.42    1.58
   3 -12 -17   15.09    1.73
   3 -12 -16   23.59    1.96
   3 -12 -16   20.08    1.93
   3 -12 -15    9.90    2.68
   3 -12 -15    9.11    1.36
   3 -12 -15   13.93    1.50
   3 -12 -14   -0.18    1.36
   3 -12 -14    0.55    0.65
   3 -12 -14    0.25    0.53
   3 -12 -13   11.92    2.90
   3 -12 -13   11.13    1.30
   3 -12 -13    8.48    1.20
   3 -12 -12    6.81    1.05
   3 -12 -12    6.05    1.00
   3 -12 -12    6.53    2.27
   3 -12 -11   88.05    7.02
   3 -12 -11   73.86    3.11
   3 -12 -10   95.18    7.04
   3 -12  -9   10.69    2.31
   3 -12  -8   33.37    3.94
   3 -12  -7   22.19    3.30
   3 -12  -6   32.80    3.71
   3 -12  -5    5.18    1.54
  -3 -12   4    1.02    0.73
   3 -12  -4    0.91    0.89
  -3 -12   3   15.41    1.87
   3 -12  -3   11.91    2.10
  -3 -12   2    5.38    1.22
   3 -12  -2    4.22    1.59
  -3 -12   1    3.20    1.07
   3 -12  -1    3.27    1.25
  -3 -12   0    2.36    1.04
   3 -12   0    5.50    1.51
  -3 -12  -1    6.12    1.48
   3 -12   1    6.41    1.49
  -3 -12  -2    3.83    1.39
   3 -12   2    5.60    1.44
  -3 -12  -3    2.31    1.02
   3 -12   3    1.97    0.95
  -3 -12  -4   12.78    2.16
  -3 -12  -5  226.39    9.41
  -3 -12  -6   27.64    3.34
  -3 -12  -7   26.55    3.38
  -3 -12  -8   28.10    3.61
  -3 -12  -9    5.20    1.53
  -3 -12 -10   -0.25    1.04
  -3 -12 -10    0.22    0.44
   3  12  10    0.21    0.69
  -3 -12 -11    0.47    0.52
   3  12  11    1.51    0.68
  -3 -12 -11    0.81    0.53
  -3 -12 -11    1.04    0.94
   3  12  12   85.58    4.18
  -3 -12 -12   89.35    3.67
   3  12  13   45.38    3.13
  -3 -12 -13   42.56    2.57
  -3 -12 -13   41.71    5.10
  -3 -12 -13   36.27    2.42
   3  12  14   39.45    2.93
  -3 -12 -14   37.46    2.51
  -3 -12 -14   37.10    5.00
  -3 -12 -14   27.79    2.15
  -3 -12 -15    0.17    0.57
   3  12  15    0.58    0.88
  -3 -12 -16   17.20    1.73
   3  12  16   18.26    2.12
  -3 -12 -17   34.89    2.45
   3  12  17   36.09    2.79
  -3 -12 -18    2.72    0.90
   3  12  18    1.96    0.99
   3  12  19  106.68    4.60
  -3 -12 -19  106.80    4.18
   3  12  20   81.87    3.83
  -3 -12 -20   77.56    3.44
   3  12  21   68.19    3.26
  -3 -12 -21   65.14    2.98
  -3 -12 -22    2.24    0.63
   3  12  22    1.73    0.61
  -3 -12 -23    1.61    0.44
   3  12  23    3.09    0.68
   3 -13 -25   49.26    1.91
  -3  13  25   51.87    2.16
   3 -13 -24    1.62    0.49
  -3  13  24    0.57    0.49
   3 -13 -23   41.23    2.16
  -3  13  23   39.84    2.40
  -3  13  22  157.73    5.35
   3 -13 -22  155.54    4.75
  -3  13  21    6.41    1.27
   3 -13 -21    8.11    1.16
   3 -13 -20  105.36    4.10
   3 -13 -20   90.58    3.53
   3 -13 -19   -0.83    0.76
   3 -13 -19    0.88    0.71
   3 -13 -19    0.44    0.57
   3 -13 -18   10.36    1.41
   3 -13 -18   10.49    1.31
   3 -13 -17  177.72    5.71
   3 -13 -17  164.54    5.22
   3 -13 -16   23.31    2.05
   3 -13 -16   31.85    2.17
   3 -13 -15   17.29    1.71
   3 -13 -15   23.14    1.88
   3 -13 -15   20.57    4.13
   3 -13 -14   50.43    2.66
   3 -13 -14   56.59    7.00
   3 -13 -13    9.75    1.24
   3 -13 -13   17.63    1.56
   3 -13 -13   13.97    3.20
   3 -13 -12  249.32    6.45
   3 -13 -12  244.55    6.20
   3 -13 -12  250.13   12.53
   3 -13 -11    2.89    1.53
   3 -13 -11    2.59    0.66
   3 -13 -11    2.92    0.83
   3 -13 -10  724.70   20.97
   3 -13 -10  688.13   11.94
   3 -13  -9   20.87    3.33
   3 -13  -8  200.97    9.89
   3 -13  -7    1.86    1.14
   3 -13  -6   70.85    5.41
   3 -13  -5  240.78    9.96
  -3 -13   4   13.60    1.69
   3 -13  -4   15.64    2.50
  -3 -13   3    3.69    0.99
   3 -13  -3    4.18    1.46
  -3 -13   2  486.96   11.90
   3 -13  -2  481.37   13.70
  -3 -13   1  316.09    9.55
   3 -13  -1  322.61   10.71
  -3 -13   0  209.24    7.84
   3 -13   0  216.23    8.43
  -3 -13  -1   38.86    3.40
   3 -13   1   38.83    3.37
  -3 -13  -2  452.02   12.82
   3 -13   2  466.50   12.29
   3 -13   3    8.88    1.63
  -3 -13  -3    6.67    1.71
  -3 -13  -4   11.68    2.17
  -3 -13  -5  346.65   11.91
  -3 -13  -6  253.84   10.29
  -3 -13  -7   39.48    4.08
  -3 -13  -8   65.36    5.52
   3  13   9    0.74    0.59
  -3 -13  -9    0.73    0.61
  -3 -13  -9    0.52    1.60
   3  13  10   49.74    3.01
  -3 -13 -10   51.71    2.61
  -3 -13 -10   45.10    4.92
  -3 -13 -10   50.35    2.58
   3  13  11  174.10    5.92
  -3 -13 -11  175.02    5.17
  -3 -13 -11  167.04    9.73
  -3 -13 -11  177.21    5.20
   3  13  12  529.36   11.28
  -3 -13 -12  507.66   17.83
  -3 -13 -12  540.20   10.13
  -3 -13 -13    3.68    1.00
  -3 -13 -13    6.57    2.25
  -3 -13 -13    3.79    0.92
   3  13  13    4.80    1.09
  -3 -13 -14    5.76    1.09
   3  13  14    8.94    1.50
  -3 -13 -14    8.72    2.36
  -3 -13 -14    6.81    1.19
  -3 -13 -15   12.03    1.43
  -3 -13 -15   10.29    1.30
   3  13  15   12.07    1.67
  -3 -13 -16    0.58    0.73
   3  13  16    1.91    0.91
  -3 -13 -17   12.45    1.40
   3  13  17   18.69    2.05
   3  13  18   91.76    4.30
  -3 -13 -18   87.34    3.73
   3  13  19  114.21    4.67
  -3 -13 -19  103.09    4.01
   3  13  20   66.46    3.37
  -3 -13 -20   62.40    2.95
  -3 -13 -21    5.72    0.89
   3  13  21    5.02    0.92
  -3 -13 -22    1.93    0.55
   3  13  22    2.82    0.67
  -3 -13 -23    0.22    0.33
   3  13  23    0.57    0.46
   3 -14 -24    0.07    0.33
  -3  14  24    0.35    0.43
   3 -14 -23   14.54    1.30
  -3  14  23   13.28    1.37
   3 -14 -22   85.45    3.34
  -3  14  22   81.45    3.66
  -3  14  21    5.33    1.14
   3 -14 -21    4.62    0.95
  -3  14  20   22.98    2.19
   3 -14 -20   24.87    1.97
   3 -14 -20   18.37    1.59
   3 -14 -19   39.80    2.55
   3 -14 -19   38.34    2.37
   3 -14 -18    0.53    0.59
   3 -14 -18    2.12    0.75
   3 -14 -18    1.32    0.60
   3 -14 -17    8.07    1.26
   3 -14 -17    9.93    1.46
   3 -14 -16   12.60    1.48
   3 -14 -16   11.09    1.47
   3 -14 -15    0.12    0.62
   3 -14 -15    0.35    1.52
   3 -14 -15    0.85    0.58
   3 -14 -14   12.30    1.41
   3 -14 -14   11.11    3.01
   3 -14 -14    9.94    1.31
   3 -14 -13   30.06    4.77
   3 -14 -13   24.83    1.94
   3 -14 -12    0.39    0.55
   3 -14 -12   -1.43    1.95
   3 -14 -12    0.52    0.57
   3 -14 -11   24.84    3.97
   3 -14 -11   20.66    1.74
   3 -14 -11   23.62    1.80
   3 -14 -10  116.15    8.24
   3 -14 -10  107.71    3.88
   3 -14  -9    4.38    0.80
   3 -14  -9    6.78    2.08
   3 -14  -8   13.26    2.70
   3 -14  -7    5.41    1.95
   3 -14  -6   19.73    3.07
   3 -14  -5   59.69    5.16
   3 -14  -4    3.26    1.33
   3 -14  -3   17.59    2.83
  -3 -14   3   20.47    2.23
   3 -14  -2    8.51    2.07
  -3 -14   2    7.47    1.53
  -3 -14   1    0.68    0.68
   3 -14  -1    0.93    1.09
  -3 -14   0    0.29    0.64
   3 -14   0   -1.29    0.91
   3 -14   1   29.16    3.12
  -3 -14  -1   31.43    3.30
   3 -14   2   15.56    2.25
  -3 -14  -2   16.19    2.43
  -3 -14  -3   -0.11    0.74
  -3 -14  -4    0.37    0.88
  -3 -14  -5    0.99    0.85
  -3 -14  -6    1.95    1.04
  -3 -14  -7    2.20    0.93
  -3 -14  -8   56.15    5.35
   3  14   8   55.04    3.10
   3  14   9    0.43    0.69
  -3 -14  -9   -1.03    1.11
  -3 -14  -9   -0.05    0.48
   3  14  10    4.76    1.17
  -3 -14 -10    4.84    0.98
  -3 -14 -10    2.30    1.64
  -3 -14 -11  132.85    8.99
  -3 -14 -11  127.89    4.49
   3  14  11  129.24    5.18
  -3 -14 -11  129.43    4.39
  -3 -14 -12   42.38    5.32
   3  14  12   42.52    2.99
  -3 -14 -12   46.97    2.64
  -3 -14 -12   43.01    2.67
  -3 -14 -13   11.00    2.86
  -3 -14 -13   11.88    1.44
  -3 -14 -13    9.80    1.34
   3  14  13   12.42    1.73
  -3 -14 -14   12.50    1.46
   3  14  14   13.29    1.84
  -3 -14 -14   11.41    1.42
   3  14  15    1.73    0.99
  -3 -14 -15    0.44    0.59
  -3 -14 -15    0.12    0.81
   3  14  16   50.78    3.38
  -3 -14 -16   50.79    2.92
   3  14  17   53.67    3.37
  -3 -14 -17   54.18    2.92
   3  14  18   34.83    2.69
  -3 -14 -18   36.50    2.40
   3  14  19   95.24    4.26
  -3 -14 -19   97.44    3.80
   3  14  20   96.66    4.10
  -3 -14 -20  103.21    3.75
  -3 -14 -21    1.77    0.54
   3  14  21    0.45    0.51
  -3 -14 -22   13.15    1.11
   3  14  22   11.76    1.21
  -3 -14 -23   14.54    1.06
   3  14  23   15.52    1.21
  -3  15  24    0.59    0.39
   3 -15 -24    0.23    0.34
  -3  15  23   14.21    1.34
   3 -15 -23   14.19    1.20
  -3  15  22   47.67    2.61
   3 -15 -22   48.80    2.37
   3 -15 -21   12.45    1.32
  -3  15  21    4.24    0.98
   3 -15 -20    2.32    0.68
  -3  15  20    1.13    0.64
   3 -15 -20    0.47    0.66
  -3  15  19    1.17    0.78
   3 -15 -19    0.55    0.59
   3 -15 -19    0.50    0.53
  -3  15  18   19.58    2.08
   3 -15 -18   22.40    1.88
   3 -15 -18   24.44    1.99
   3 -15 -18   20.99    1.80
   3 -15 -17    1.59    0.71
   3 -15 -17    1.27    0.55
   3 -15 -16   43.18    2.67
   3 -15 -16   38.82    2.50
   3 -15 -15    1.20    0.66
   3 -15 -15   -0.14    0.65
   3 -15 -14   30.59    2.19
   3 -15 -14   29.60    2.13
   3 -15 -13    2.74    0.81
   3 -15 -13    4.96    2.00
   3 -15 -13    4.04    0.85
   3 -15 -12  461.05    9.60
   3 -15 -12  470.61   18.36
   3 -15 -12  482.92    9.70
   3 -15 -11  109.66    3.99
   3 -15 -11  117.24    8.61
   3 -15 -11  117.87    4.10
   3 -15 -10  143.33    9.25
   3 -15 -10  134.71    4.37
   3 -15  -9  120.02    8.25
   3 -15  -9  113.99    3.91
   3 -15  -8  110.09    7.71
   3 -15  -8   90.97    3.40
   3 -15  -7    4.55    1.45
   3 -15  -6  174.04    9.13
   3 -15  -5   42.75    4.39
   3 -15  -4  249.68   10.62
   3 -15  -3   85.98    5.93
  -3 -15   2   99.19    5.12
   3 -15  -2  101.42    6.32
  -3 -15   1  310.08    9.91
   3 -15  -1  319.27   11.31
  -3 -15   0  191.82    7.90
   3 -15   0  200.01    8.56
   3 -15   1    0.56    0.69
  -3 -15  -1    0.79    0.80
  -3 -15  -2  109.97    6.27
  -3 -15  -3  108.37    6.40
  -3 -15  -4   14.93    2.42
  -3 -15  -5    7.66    2.05
  -3 -15  -6   37.46    4.18
   3  15   7  208.60    6.19
  -3 -15  -7  203.84   10.14
   3  15   8  430.89    9.70
  -3 -15  -8  411.93    8.45
  -3 -15  -8  408.98   15.12
   3  15   9   36.11    2.60
  -3 -15  -9   32.94    2.06
  -3 -15  -9   33.63    4.34
   3  15  10  274.97    7.74
  -3 -15 -10  277.22    6.82
  -3 -15 -10  274.97   12.86
   3  15  11   79.64    4.03
  -3 -15 -11   80.98    3.51
  -3 -15 -11   81.36    7.08
   3  15  12    1.89    0.89
  -3 -15 -12    0.18    0.58
  -3 -15 -12    2.12    1.86
  -3 -15 -12    1.57    0.62
   3  15  13    7.28    1.42
  -3 -15 -13    4.97    1.03
  -3 -15 -13    5.24    2.15
  -3 -15 -13    5.17    1.08
   3  15  14   97.76    4.67
  -3 -15 -14  103.08    4.18
  -3 -15 -14  100.15    3.96
   3  15  15   26.67    2.43
  -3 -15 -15   23.73    2.02
  -3 -15 -15   25.77    2.01
  -3 -15 -16  148.83    4.93
   3  15  16  148.63    5.71
   3  15  17    6.16    1.27
  -3 -15 -17    5.36    0.92
  -3 -15 -18  153.81    4.87
   3  15  18  157.35    5.60
   3  15  19    2.23    0.96
  -3 -15 -19    1.33    0.74
  -3 -15 -20  118.85    3.86
   3  15  20  121.91    4.41
  -3 -15 -21    8.38    0.95
   3  15  21   10.26    1.20
  -3 -15 -22    4.41    0.67
   3  15  22    5.67    0.85
   3 -16 -23    0.54    0.35
  -3  16  23   -0.06    0.43
   3 -16 -22   49.14    2.29
  -3  16  22   46.03    2.49
   3 -16 -21   13.24    1.29
  -3  16  21   11.82    1.47
   3 -16 -20   -0.07    0.51
   3 -16 -20    1.47    0.56
  -3  16  20    1.14    0.71
  -3  16  19    7.76    1.34
   3 -16 -19    7.96    1.09
   3 -16 -19    9.63    1.26
  -3  16  18   -0.44    0.65
   3 -16 -18   -0.31    0.71
   3 -16 -18    0.70    0.64
  -3  16  17    3.67    1.02
   3 -16 -17    4.13    1.00
   3 -16 -17    3.33    0.89
   3 -16 -17    3.29    0.85
  -3  16  16    1.71    0.69
   3 -16 -16    2.97    0.90
   3 -16 -15    4.84    1.02
   3 -16 -15    4.98    1.04
   3 -16 -14   24.39    2.04
   3 -16 -14   28.16    2.08
   3 -16 -13   92.10    3.89
   3 -16 -13   88.55    8.11
   3 -16 -13   89.51    3.78
   3 -16 -12   40.20    2.51
   3 -16 -12   43.18    5.60
   3 -16 -11    3.70    0.85
   3 -16 -11    4.18    2.39
   3 -16 -10  164.55    5.12
   3 -16 -10  175.31   10.74
   3 -16  -9   40.07    2.43
   3 -16  -9   53.64    5.86
   3 -16  -8   46.43    2.48
   3 -16  -8   52.02    5.54
   3  16  -7  102.96    4.66
   3 -16  -7  106.28    3.80
   3 -16  -6   -0.26    1.09
   3 -16  -5    2.99    1.41
   3 -16  -4   22.08    3.35
   3 -16  -3    0.30    0.98
   3 -16  -2   40.04    4.25
  -3 -16   2   42.24    3.52
   3 -16  -1   29.00    3.55
  -3 -16   1   33.28    3.29
   3 -16   0   28.71    3.44
  -3 -16   0   28.33    3.18
  -3 -16  -1    1.24    1.10
   3 -16   1   -0.14    0.81
  -3 -16  -2   -1.04    1.04
  -3 -16  -3   39.91    4.10
  -3 -16  -4   87.62    6.33
  -3 -16  -5   17.76    2.92
  -3 -16  -6   15.34    2.83
   3  16   6   13.72    1.60
   3  16   7    3.45    0.79
  -3 -16  -7    4.11    0.79
  -3 -16  -7    3.33    1.46
  -3  16  -7    4.35    0.97
   3  16   8   26.67    2.33
  -3 -16  -8   26.39    1.87
  -3 -16  -8   29.34    4.15
   3  16   9   92.66    4.29
  -3 -16  -9   86.87    3.53
  -3 -16  -9   96.68    7.59
   3  16  10   76.92    3.96
  -3 -16 -10   76.64    6.97
  -3 -16 -10   71.10    3.30
  -3 -16 -11    4.26    1.74
   3  16  11    7.79    1.50
  -3 -16 -11    5.21    1.03
   3  16  12   20.56    2.20
  -3 -16 -12   17.87    3.62
  -3 -16 -12   18.96    1.81
  -3 -16 -13   51.27    2.75
   3  16  13   48.56    3.32
  -3 -16 -13   48.33    2.85
  -3 -16 -14   88.52    3.69
  -3 -16 -14   85.40    3.81
   3  16  14   86.90    4.47
   3  16  15    5.53    1.30
  -3 -16 -15    4.51    0.90
  -3 -16 -15    4.45    1.09
   3  16  16  223.17    7.16
  -3 -16 -16  234.34    6.32
  -3 -16 -17   10.30    1.31
   3  16  17   10.25    1.57
   3  16  18   21.77    2.12
  -3 -16 -18   21.32    1.74
  -3 -16 -19    1.62    0.63
   3  16  19    0.70    0.63
   3  16  20  107.58    4.05
  -3 -16 -20   77.86    2.98
  -3 -16 -21   52.13    2.20
   3  16  21   60.56    2.79
   3  16  22    0.28    0.47
   3 -17 -23    2.05    0.46
  -3  17  23    2.60    0.58
   3 -17 -22   17.51    1.29
  -3  17  22   15.07    1.35
   3 -17 -21    5.68    0.80
  -3  17  21    6.09    0.99
   3 -17 -20   -0.16    0.52
   3 -17 -20    1.18    0.51
  -3  17  20    1.28    0.68
   3 -17 -19   14.47    1.43
   3 -17 -19   12.37    1.27
  -3  17  19   13.02    1.53
   3 -17 -18   -0.22    0.61
   3 -17 -18   -0.07    0.53
  -3  17  18   -0.09    0.80
  -3  17  17   44.59    3.00
   3 -17 -17   47.38    2.71
   3 -17 -17   45.09    2.64
  -3  17  16  105.63    4.69
   3 -17 -16  103.80    4.11
   3 -17 -16  110.04    4.14
   3 -17 -15    4.85    1.00
   3 -17 -15    3.67    0.86
  -3  17  15    4.59    1.08
   3 -17 -14    1.33    0.78
  -3  17  14    1.05    0.66
   3 -17 -13   59.17    3.04
  -3  17  13   54.36    3.21
  -3  17  12  111.00    4.58
   3 -17 -12  120.45    4.37
   3 -17 -12  111.95    8.94
   3 -17 -11   55.27    2.87
   3 -17 -11   60.63    6.51
   3 -17 -10  805.03   14.01
   3 -17 -10  809.00   24.78
   3 -17  -9   20.07    1.74
   3 -17  -9   18.44    3.61
   3 -17  -8 2204.94   30.60
   3 -17  -8 2189.14   43.91
   3  17  -7   37.07    2.85
   3 -17  -7   47.37    2.46
   3 -17  -7   49.84    5.37
   3 -17  -6  693.09   20.50
   3  17  -6  661.27   13.60
   3 -17  -5  313.43   12.94
   3  17  -5  290.62    8.02
   3 -17  -4  519.93   16.82
   3 -17  -3   82.78    6.26
   3 -17  -2    3.93    1.33
   3 -17  -1   18.54    2.83
  -3 -17   1   17.98    2.41
  -3 -17   0   79.53    5.29
   3 -17   0   84.99    5.85
  -3 -17  -1    4.06    1.43
  -3 -17  -2    0.53    0.87
  -3 -17  -3  189.22    9.16
  -3 -17  -4  791.59   20.84
   3  17   4  769.01   14.26
   3  17   5    2.00    0.70
  -3  17  -5    1.91    0.64
  -3 -17  -5    3.00    1.45
  -3  17  -6  361.40    9.22
  -3 -17  -6  371.26   14.30
   3  17   6  369.37    8.89
  -3 -17  -6  359.75    7.56
  -3 -17  -7    1.10    0.67
   3  17   7    1.16    0.84
  -3  17  -7    1.16    0.70
  -3 -17  -7    2.06    1.83
  -3 -17  -8    2.09    1.25
  -3 -17  -8    0.21    0.41
   3  17   9    3.60    1.02
  -3 -17  -9    4.34    0.91
  -3 -17 -10   14.12    3.10
   3  17  10   13.60    1.70
  -3 -17 -10   11.63    1.36
   3  17  11  361.33    9.18
  -3 -17 -11  352.04   15.62
  -3 -17 -12  187.26    5.68
   3  17  12  178.21    6.44
  -3 -17 -13  136.18    4.80
   3  17  13  131.93    5.46
  -3 -17 -14   45.55    2.76
   3  17  14   45.49    3.13
  -3 -17 -15   94.88    3.69
  -3 -17 -15   95.57    4.00
   3  17  15   95.48    4.54
  -3 -17 -16  462.36    9.48
   3  17  16  483.51   11.01
  -3 -17 -17   58.53    2.80
   3  17  17   61.97    3.44
  -3 -17 -18   30.53    1.94
   3  17  18   31.82    2.39
   3  17  19    7.91    1.20
  -3 -17 -19    7.54    0.99
   3  17  20   28.59    2.01
  -3 -17 -20   18.29    1.31
  -3 -17 -21    1.55    0.48
   3  17  21    2.54    0.76
   3  17  22    7.83    0.85
   3 -18 -22   10.11    0.90
  -3  18  22   10.21    1.07
   3 -18 -21    0.40    0.32
  -3  18  21    0.68    0.56
  -3  18  20    2.37    0.81
   3 -18 -20    1.76    0.56
   3 -18 -20    0.87    0.50
  -3  18  19    0.69    0.72
   3 -18 -19    0.17    0.61
   3 -18 -19   -0.57    0.57
  -3  18  18    1.22    0.62
   3 -18 -18    1.59    0.70
   3 -18 -18    0.69    0.57
  -3  18  17   25.55    2.25
   3 -18 -17   25.51    2.01
   3 -18 -17   28.74    2.08
  -3  18  16    0.57    0.68
   3 -18 -16    2.64    0.79
   3 -18 -16    0.95    0.56
  -3  18  15    2.68    0.71
   3 -18 -15    3.33    1.00
   3 -18 -14   18.33    1.82
  -3  18  14   17.92    1.89
   3 -18 -13    6.31    1.19
  -3  18  13    5.82    1.21
  -3  18  12   14.97    1.74
   3 -18 -12   15.29    1.69
   3 -18 -12   19.10    4.13
   3 -18 -11    7.24    2.71
   3 -18 -11    6.91    1.10
   3 -18 -10   22.07    1.87
   3 -18 -10   21.73    4.25
   3 -18  -9    1.38    1.62
   3 -18  -9    1.40    0.67
   3 -18  -8   49.65    5.74
   3 -18  -8   48.52    2.69
   3  18  -7    0.94    0.86
   3 -18  -7   -0.40    0.65
   3 -18  -7   -0.81    1.30
   3 -18  -6   43.58    5.10
   3  18  -6   51.48    3.36
   3 -18  -5    0.51    0.81
   3  18  -5   -0.29    0.88
   3 -18  -4    3.42    1.39
   3  18  -4    5.82    1.24
   3 -18  -3    3.26    1.46
   3  18  -3    1.23    0.71
   3  18  -2    6.76    1.32
   3 -18  -2    9.06    2.15
   3  18  -1   17.50    2.01
   3 -18  -1   22.17    3.31
  -3 -18   0    1.08    0.64
   3  18   0    0.72    0.77
   3  18   1    1.35    0.76
  -3 -18  -1    2.91    1.24
   3  18   1    3.62    1.09
  -3  18  -1    2.20    0.77
   3  18   2   48.13    2.94
  -3 -18  -2   48.32    4.62
  -3  18  -2   52.25    3.20
   3  18   3   16.36    1.86
  -3  18  -3   14.20    1.70
  -3 -18  -3   10.45    2.23
  -3  18  -4   50.02    3.20
  -3 -18  -4   42.25    4.62
   3  18   4   50.90    3.09
   3  18   5   35.57    2.65
  -3 -18  -5   32.33    4.26
  -3 -18  -5   39.12    2.15
  -3  18  -5   38.73    2.81
  -3 -18  -6    8.44    1.08
  -3  18  -6    8.22    1.42
  -3 -18  -6    7.19    1.99
   3  18   6    8.04    1.29
  -3 -18  -7   43.63    5.15
   3  18   7   45.30    2.98
  -3  18  -7   42.47    3.13
  -3 -18  -7   43.43    2.45
  -3 -18  -8    3.39    0.79
   3  18   8    4.48    0.97
  -3 -18  -9   77.90    7.09
   3  18   9   70.00    3.80
  -3 -18 -10    1.69    0.70
   3  18  10    0.03    0.77
  -3 -18 -10   -0.44    1.40
   3  18  11  144.28    5.68
  -3 -18 -11  140.24    4.85
   3  18  12  190.22    6.70
  -3 -18 -12  192.85    5.88
   3  18  13   10.87    1.73
  -3 -18 -13   10.12    1.34
  -3 -18 -14  134.01    4.80
   3  18  14  138.94    5.60
  -3 -18 -15   14.63    1.61
   3  18  15   14.95    1.86
   3  18  16  316.50    8.56
   3  18  17    0.65    0.87
   3  18  18    0.67    0.74
  -3 -18 -18    0.86    0.48
  -3 -18 -19   34.20    1.82
   3  18  19   33.39    2.28
   3  18  20   38.21    2.27
   3  18  21    2.27    0.54
   3 -19 -21    3.48    0.63
  -3  19  21    4.89    0.79
   3 -19 -20   33.32    1.83
  -3  19  20   33.54    2.05
  -3  19  19    6.74    1.08
   3 -19 -19    5.31    0.78
   3 -19 -19    6.47    0.87
  -3  19  18    0.56    0.67
   3 -19 -18   -0.47    0.51
   3 -19 -18    0.44    0.49
   3 -19 -17  291.36    6.82
   3 -19 -17  278.75    6.94
  -3  19  17  268.60    7.31
  -3  19  16    1.73    0.72
   3 -19 -16    2.20    0.69
   3 -19 -16    3.83    0.98
   3 -19 -15   79.86    3.42
  -3  19  15   72.07    3.58
   3 -19 -15   73.31    3.41
  -3  19  14    2.16    0.85
   3 -19 -14    3.15    0.91
  -3  19  13   61.79    3.35
   3 -19 -13   59.50    3.12
   3 -19 -12  301.07    7.59
   3 -19 -11   65.06    6.91
   3 -19 -11   68.46    3.28
   3 -19 -10  183.51   11.58
   3 -19 -10  175.47    5.46
   3 -19  -9    1.24    1.62
   3 -19  -9    0.94    0.64
   3 -19  -8  179.11    5.35
   3 -19  -8  181.52   11.12
   3 -19  -7  338.30    7.79
   3 -19  -7  346.00   15.13
   3  19  -7  338.38    9.41
   3 -19  -6  119.76    4.16
   3  19  -6  115.79    5.13
   3 -19  -6  109.23    8.14
   3 -19  -5    5.18    1.96
   3  19  -5    6.28    1.24
   3 -19  -4   10.07    2.49
   3  19  -4   13.46    1.59
   3  19  -4   13.00    1.74
   3 -19  -3   61.79    5.71
   3  19  -3   54.69    3.12
   3  19  -3   56.22    3.40
   3  19  -2   17.77    1.86
   3  19  -2   18.91    2.03
  -3  19   1   43.29    2.93
   3  19  -1   46.14    3.08
   3  19  -1   44.34    2.81
  -3  19   0   -0.80    0.87
   3  19   0    0.68    0.91
   3  19   0    0.99    0.75
   3  19   1  718.73   13.90
  -3  19  -1  709.08   14.30
   3  19   1  726.86   14.48
   3  19   2   58.45    3.27
  -3  19  -2   66.84    3.68
  -3 -19  -2   58.05    5.27
  -3  19  -3  380.49    9.46
   3  19   3  375.28    9.12
  -3  19  -4   97.99    4.50
   3  19   4  105.74    4.49
  -3  19  -5   49.82    3.20
  -3 -19  -5   52.80    5.37
   3  19   5   48.73    3.05
  -3  19  -6    1.28    0.84
  -3 -19  -6    0.80    1.58
   3  19   6    1.44    0.67
  -3 -19  -6    0.00    0.54
  -3 -19  -7    5.57    1.82
  -3  19  -7    7.34    1.45
   3  19   7    6.93    1.31
  -3 -19  -7    5.26    0.85
  -3 -19  -8  188.96   11.02
   3  19   8  187.50    6.27
  -3 -19  -9   57.17    6.12
   3  19   9   62.10    3.57
  -3 -19  -9   48.31    2.65
  -3 -19 -10    3.72    0.88
   3  19  10    5.57    1.27
  -3 -19 -11    2.90    0.87
   3  19  11    2.84    1.02
   3  19  12  110.92    4.96
  -3 -19 -12  115.11    4.32
   3  19  13   72.66    3.96
  -3 -19 -13   71.59    3.41
   3  19  14  122.92    5.11
  -3 -19 -14  126.23    4.57
   3  19  15   14.57    1.75
   3  19  16   90.67    4.21
   3  19  17   13.03    1.57
   3  19  18   12.84    1.48
   3  19  19   54.94    2.81
   3  19  20    3.83    0.77
   3  19  21   17.60    1.33
  -3  20  21   -0.24    0.35
   3 -20 -20   38.89    1.94
  -3  20  20   38.61    2.05
   3 -20 -20   43.37    1.92
   3 -20 -19   10.27    1.07
   3 -20 -19    9.42    1.02
  -3  20  19    9.33    1.08
   3 -20 -18   30.56    1.86
   3 -20 -18   24.21    1.81
  -3  20  18   25.29    1.92
  -3  20  17   42.18    2.57
   3 -20 -17   42.22    2.47
   3 -20 -17   47.15    2.40
   3 -20 -16   41.45    2.53
   3 -20 -16   44.18    2.38
  -3  20  16   42.11    2.64
  -3  20  15   36.65    2.46
   3 -20 -15   34.01    2.38
  -3  20  14   27.93    2.22
   3 -20 -14   25.24    2.02
   3 -20 -13    1.14    0.75
   3 -20 -12   66.26    3.34
   3 -20 -11    7.94    1.30
   3 -20 -10   -0.37    0.58
   3 -20  -9    1.05    0.79
   3 -20  -9   -0.57    1.63
   3 -20  -8   48.90    5.87
   3 -20  -8   45.49    2.69
   3 -20  -7   13.85    1.51
   3  20  -7    9.42    1.73
   3 -20  -7   16.02    3.47
   3 -20  -6   -0.13    0.67
   3  20  -6   -0.52    0.84
   3 -20  -6    0.56    1.20
   3  20  -5    4.32    1.24
   3 -20  -5    5.37    2.10
   3  20  -4   17.64    2.10
   3 -20  -4   14.29    3.03
   3  20  -3   -0.41    0.70
   3 -20  -3    1.02    1.07
   3  20  -3    0.42    0.78
   3  20  -2   53.95    3.23
  -3  20   2   53.65    3.47
   3  20  -2   50.33    3.39
  -3  20   1   10.41    1.65
   3  20  -1   13.04    1.82
   3  20  -1   10.70    1.63
  -3  20   0   16.09    2.00
   3  20   0   15.87    2.04
   3  20   0   16.43    1.88
  -3  20  -1    8.97    1.49
   3  20   1    9.38    1.61
   3  20   1    7.41    1.44
  -3  20  -2    1.03    0.82
   3  20   2   -0.15    0.69
   3  20   2    1.65    0.88
  -3  20  -3   41.90    3.12
   3  20   3   35.08    2.71
  -3 -20  -3   34.49    4.42
   3  20   4    9.18    1.44
  -3  20  -4    7.20    1.35
  -3 -20  -4    6.45    2.23
   3  20   5   19.18    2.06
  -3  20  -5   16.75    2.07
  -3 -20  -5   12.51    2.87
  -3 -20  -6   10.14    1.18
   3  20   6   11.23    1.57
  -3  20  -6    7.92    1.49
  -3 -20  -6   11.42    2.80
   3  20   7   15.14    1.87
  -3 -20  -7   13.45    1.39
  -3 -20  -7   14.13    3.04
   3  20   8   13.90    1.77
  -3 -20  -8   13.87    1.43
  -3 -20  -8   15.66    3.35
   3  20   9    0.96    0.84
  -3 -20  -9    1.17    0.58
   3  20  10    1.01    0.93
  -3 -20 -10    0.00    0.65
   3  20  11   63.45    3.80
  -3 -20 -11   67.11    3.26
   3  20  12   46.74    3.21
  -3 -20 -12   47.17    2.79
  -3 -20 -13    6.20    1.16
   3  20  13    4.06    1.09
  -3 -20 -14    2.65    0.80
   3  20  14    1.69    0.84
   3  20  15    1.12    0.81
   3  20  16   -0.56    0.86
   3  20  17    3.73    0.94
   3  20  18   37.33    2.42
   3  20  19    0.36    0.50
   3  20  20   36.68    2.00
  -3  21  20   49.14    2.09
  -3  21  19    4.34    0.73
   3 -21 -19    3.45    0.71
  -3  21  18   -0.18    0.38
   3 -21 -18   -0.42    0.53
  -3  21  17    5.04    0.91
   3 -21 -17    5.94    0.95
   3 -21 -16   34.27    2.21
  -3  21  16   36.95    2.29
   3 -21 -15   -0.29    0.60
   3 -21 -14    1.66    0.83
   3 -21 -13   53.05    2.94
   3 -21 -12   19.04    1.79
   3 -21 -11    0.28    0.72
   3 -21 -10    0.61    0.61
   3 -21  -9   27.34    2.10
   3 -21  -8  221.82    6.23
   3 -21  -8  228.47   13.01
   3 -21  -7    1.50    1.64
   3  21  -7    2.29    1.16
   3 -21  -7    0.74    0.54
   3 -21  -6  128.46    9.31
   3 -21  -6  134.65    4.63
   3 -21  -5  160.55   10.24
   3 -21  -5  158.88    4.98
   3  21  -4   60.29    3.74
   3 -21  -4   89.52    7.45
   3  21  -3   78.04    4.25
   3  21  -2  339.07    9.38
  -3  21   2  356.61    9.57
   3  21  -2  337.95    8.86
  -3  21   1    5.26    1.28
   3  21  -1    2.64    0.94
   3  21  -1    2.79    0.89
  -3  21   0  892.98   17.15
   3  21   0  906.12   17.30
   3  21   0  879.07   16.40
  -3  21  -1   51.13    3.37
   3  21   1   56.90    3.57
   3  21   1   56.80    3.36
   3  21   2    2.01    0.87
   3  21   2    1.40    0.82
  -3  21  -2    0.76    0.93
   3  21   3   36.10    2.66
  -3 -21  -3   37.08    4.50
  -3  21  -3   39.45    2.95
  -3 -21  -4  233.45   11.72
   3  21   4  233.74    7.19
  -3  21  -4  231.95    7.53
  -3 -21  -5   88.89    7.39
  -3  21  -5   80.41    4.35
   3  21   5   80.60    4.11
  -3 -21  -6  251.73    6.23
  -3 -21  -6  239.51   12.47
   3  21   6  238.03    7.41
  -3  21  -6  237.45    7.81
   3  21   7    0.01    0.70
  -3 -21  -7    1.34    0.52
   3  21   8   60.19    3.59
  -3 -21  -8   65.41    3.07
   3  21   9    1.31    0.92
  -3 -21  -9    1.09    0.64
   3  21  10   30.72    2.62
  -3 -21 -10   33.90    2.23
   3  21  11  212.26    7.03
  -3 -21 -11  231.87    6.28
   3  21  12   27.65    2.45
  -3 -21 -12   27.33    2.08
   3  21  13  122.25    5.09
  -3 -21 -13  121.93    4.36
   3  21  14   47.66    3.09
  -3 -21 -14   52.17    2.74
   3  21  15   10.03    1.43
   3  21  16   15.90    1.68
   3  21  17    7.51    1.15
   3  21  18   23.81    1.88
   3  21  19    0.42    0.50
   3  21  20   10.10    0.99
   3 -22 -19    3.81    0.71
   3 -22 -18    3.59    0.73
   3 -22 -17    0.48    0.52
   3 -22 -16    7.77    1.10
   3 -22 -15    6.70    1.03
   3 -22 -14    7.16    1.16
   3 -22 -13   16.87    1.70
   3 -22 -12   19.17    1.81
   3 -22 -11   15.42    1.65
   3 -22 -10   -0.28    0.73
   3 -22  -9    1.07    0.74
   3 -22  -8   14.33    1.59
   3 -22  -7    1.85    0.87
   3  22  -7    2.74    1.25
   3 -22  -6   -0.78    0.85
   3 -22  -6    0.07    1.48
   3  22  -6    3.09    1.24
   3 -22  -5   -0.92    0.69
   3 -22  -5    0.36    1.49
   3  22  -5   -0.03    0.85
   3  22  -4    0.83    0.81
   3 -22  -4    1.63    0.66
   3  22  -3   29.46    2.76
  -3  22   3   41.21    3.21
  -3  22   2    5.08    1.08
   3  22  -2    3.99    1.32
   3  22  -1   -0.14    0.74
  -3  22   1   -0.36    1.07
   3  22  -1    1.39    0.91
   3  22   0   -0.02    0.74
  -3  22   0    0.89    0.96
   3  22   0    0.02    0.80
   3  22   1    5.00    1.21
   3  22   1    3.61    1.17
  -3  22  -1    4.78    1.34
   3  22   2   67.26    3.71
  -3  22  -2   66.70    4.09
   3  22   3   11.93    1.68
   3  22   3    8.81    1.60
  -3  22  -3   12.79    1.91
   3  22   4    2.37    0.98
  -3  22  -4    1.33    0.82
  -3 -22  -5    8.24    2.66
  -3  22  -5   12.28    1.81
   3  22   5   12.58    1.83
  -3  22  -6   -0.72    0.92
  -3 -22  -6    0.26    0.57
   3  22   6   -0.42    0.86
  -3 -22  -7    0.14    0.47
   3  22   7    0.51    0.79
  -3 -22  -8   16.79    1.54
   3  22   8   16.90    2.04
  -3 -22  -9  127.18    4.44
   3  22   9  123.42    5.28
  -3 -22 -10    6.43    1.04
   3  22  10    6.59    1.38
  -3 -22 -11  177.19    5.38
   3  22  11  177.80    6.40
  -3 -22 -12   56.67    2.92
   3  22  12   54.47    3.36
  -3 -22 -13   -0.08    0.56
   3  22  13    1.68    0.91
  -3 -22 -14    0.04    0.52
   3  22  14    0.26    0.87
   3  22  15    2.04    0.83
   3  22  16    3.67    0.93
   3  22  17    7.86    1.15
   3  22  18   28.03    1.89
   3  22  19    0.97    0.48
   3 -23 -19   14.83    1.11
   3 -23 -18   12.73    1.13
   3 -23 -17   29.02    1.83
   3 -23 -16   18.81    1.56
   3 -23 -15    3.08    0.74
   3 -23 -14   67.28    3.13
   3 -23 -13   81.64    3.56
   3 -23 -12   19.42    1.81
   3 -23 -11  129.28    4.63
   3 -23 -10    1.47    0.74
   3 -23  -9   89.88    3.82
   3 -23  -8   54.48    3.01
   3 -23  -7   34.39    2.33
   3  23  -7   34.92    3.12
   3 -23  -6  181.57    5.60
   3  23  -6  188.62    7.05
   3  23  -5    2.13    1.03
   3 -23  -5    1.16    0.73
  -3  23   4   73.02    4.20
   3  23  -4   77.74    4.40
   3 -23  -4   78.20    3.42
   3  23  -3   91.76    4.76
  -3  23   3   95.24    4.73
   3  23  -2   44.91    3.25
  -3  23   2   46.69    3.29
   3  23  -1   48.93    3.48
  -3  23   1   61.23    3.81
  -3  23   0   10.72    1.75
   3  23   0   10.40    1.81
   3  23   0   12.41    1.71
   3  23   1    0.30    0.84
  -3  23  -1    0.35    0.84
   3  23   1    1.34    0.91
  -3  23  -2   69.15    4.07
   3  23   2   72.66    3.85
   3  23   2   70.78    4.07
  -3  23  -3  183.19    6.80
   3  23   3  192.12    6.47
   3  23   3  194.35    6.98
  -3  23  -4  103.83    5.00
   3  23   4  101.97    4.67
   3  23   4  108.97    5.15
   3  23   5   13.36    1.91
  -3  23  -5   12.68    1.79
   3  23   5   13.78    1.80
   3  23   6  134.11    5.44
  -3  23  -6  139.39    5.85
   3  23   7   71.30    3.93
  -3 -23  -7   75.47    3.20
   3  23   8   14.46    1.84
  -3 -23  -8   14.84    1.43
   3  23   9   35.31    2.76
  -3 -23  -9   38.29    2.34
   3  23  10    0.72    0.72
  -3 -23 -10    1.26    0.55
   3  23  11   -0.14    0.70
  -3 -23 -11    0.76    0.58
   3  23  12  123.25    5.02
  -3 -23 -12  127.73    4.31
   3  23  13   64.24    3.51
  -3 -23 -13   70.53    3.07
   3  23  14    3.01    0.89
   3  23  15    4.90    1.05
   3  23  16   18.22    1.69
   3  23  17    5.64    0.89
   3  23  18   -0.41    0.47
   3 -24 -18    4.71    0.71
   3 -24 -17   10.88    1.10
   3 -24 -16    8.24    1.02
   3 -24 -15    0.95    0.51
   3 -24 -14   33.64    2.20
   3 -24 -13    1.62    0.71
   3 -24 -12   47.29    2.71
   3 -24 -11    2.16    0.93
   3 -24 -10    0.57    0.60
   3 -24  -9    5.23    1.10
   3 -24  -8   10.63    1.43
   3 -24  -7   24.25    2.05
   3  24  -6    4.62    1.38
   3 -24  -6    2.84    0.85
   3  24  -5   -1.31    1.02
  -3  24   5   -0.94    1.13
   3 -24  -5   -0.64    0.70
  -3  24   4   17.53    2.20
   3  24  -4   19.07    2.35
   3 -24  -4   19.20    1.73
  -3  24   3   -1.54    1.17
   3 -24  -3   -0.02    0.66
   3  24  -2    6.39    1.50
  -3  24   2    4.59    1.24
  -3  24   1   -0.96    0.88
   3  24  -1   -0.35    1.01
  -3  24   0   62.34    3.95
   3  24   0   61.19    4.01
   3  24   1   12.93    1.89
  -3  24  -1   16.89    2.20
   3  24   1   15.49    1.78
  -3  24  -2   19.91    2.33
   3  24   2   20.18    2.24
   3  24   2   18.65    2.01
  -3  24  -3   11.52    1.87
   3  24   3   12.16    1.89
   3  24   3   12.35    1.69
  -3  24  -4    0.26    0.80
   3  24   4    0.16    0.91
   3  24   4    0.11    0.72
   3  24   5   17.94    2.30
  -3  24  -5   23.21    2.49
   3  24   5   20.92    2.20
   3  24   6    1.80    0.98
   3  24   6    0.71    0.71
  -3 -24  -7   14.61    1.41
   3  24   7   14.53    1.80
  -3 -24  -8   16.53    1.56
   3  24   8   18.16    2.02
  -3 -24  -9    3.00    0.76
   3  24   9    2.13    0.91
  -3 -24 -10   -0.07    0.51
   3  24  10   -1.57    1.00
  -3 -24 -11   13.55    1.85
   3  24  11   13.19    1.69
  -3 -24 -12   42.19    2.35
   3  24  12   38.64    2.73
  -3 -24 -13   11.45    1.23
   3  24  13   14.65    1.66
   3  24  14   16.48    1.68
   3  24  15   21.47    1.83
   3  24  16   18.10    1.56
   3  24  17   52.42    2.44
   3 -25 -18    4.64    0.61
   3 -25 -17   24.52    1.47
   3 -25 -16   32.32    1.81
   3 -25 -15   22.90    1.62
   3 -25 -14   40.20    2.23
   3 -25 -13    2.83    0.83
   3 -25 -12   21.20    1.80
   3 -25 -11    7.72    1.23
   3 -25 -10  267.40    6.91
   3 -25  -9    0.24    0.58
   3 -25  -8   38.48    2.46
   3 -25  -7   84.72    3.70
   3  25  -6   16.90    2.15
  -3  25   6   14.26    1.93
   3 -25  -6   15.72    1.57
  -3  25   5  167.47    6.48
   3 -25  -5  169.87    5.37
   3  25  -5  173.43    6.69
  -3  25   4   25.16    2.49
   3  25  -4   22.20    2.49
   3 -25  -4   22.54    1.78
   3  25  -3    1.00    0.91
  -3  25   3   -0.79    1.10
   3 -25  -3   -0.52    0.64
  -3  25   2    1.61    1.11
   3  25  -2    0.16    1.09
   3 -25  -2   -0.07    0.75
   3  25  -1   99.47    4.98
  -3  25   1  104.10    5.04
  -3  25   0   51.34    3.56
   3  25   0   47.49    3.37
  -3  25  -1    6.30    1.36
   3  25   1    4.10    1.15
  -3  25  -2   95.89    4.85
   3  25   2   97.80    4.37
   3  25   2   89.57    4.74
  -3  25  -3  124.88    5.53
   3  25   3  118.81    4.93
   3  25   3  118.79    5.38
  -3  25  -4   61.09    3.86
   3  25   4   59.05    3.42
   3  25   4   61.86    3.85
  -3  25  -5  252.68    8.12
   3  25   5  248.28    7.99
   3  25   5  240.28    7.28
   3  25   6   17.94    1.97
   3  25   6   18.54    2.12
   3  25   7   12.80    1.68
   3  25   7   13.20    1.79
  -3 -25  -8    9.70    1.10
   3  25   8    8.91    1.47
   3  25   8    7.39    1.37
   3  25   9   14.72    1.76
  -3 -25  -9   15.01    1.36
   3  25  10    4.18    1.13
  -3 -25 -10    5.12    0.87
   3  25  11   80.18    3.84
  -3 -25 -11   79.36    3.15
   3  25  12    9.89    1.39
  -3 -25 -12   10.78    1.12
   3  25  13  103.80    4.14
   3  25  14    1.29    0.58
   3  25  15   39.22    2.18
   3  25  15   55.78    2.65
   3  25  16    2.53    0.62
   3  25  16    3.40    0.73
   3  25  17   20.60    1.36
   3 -26 -17    9.32    0.89
   3 -26 -16    0.72    0.36
   3 -26 -15   19.85    1.46
   3 -26 -14    6.20    0.95
   3 -26 -13    5.03    0.91
   3 -26 -12    6.72    1.07
   3 -26 -11    2.42    0.76
   3 -26 -10   22.43    1.90
   3 -26  -9   12.79    1.49
  -3  26   8    3.86    1.24
   3 -26  -8    5.31    1.09
  -3  26   7    0.43    0.82
   3 -26  -7    0.99    0.72
  -3  26   6    8.49    1.61
   3 -26  -6    7.30    1.17
   3  26  -5    6.09    1.45
  -3  26   5    6.82    1.51
   3 -26  -5    5.67    1.05
  -3  26   4    1.49    0.95
   3  26  -4    0.85    1.02
   3 -26  -4    1.27    0.70
  -3  26   3    5.67    1.46
   3  26  -3    2.79    1.07
   3 -26  -3    5.16    1.06
   3  26  -2   -0.90    1.00
  -3  26   2    0.88    0.90
   3 -26  -2   -0.41    0.63
   3  26  -1    1.17    1.27
  -3  26   1    0.32    1.04
   3 -26  -1    0.63    0.53
   3  26   0    3.38    1.10
  -3  26   0    4.82    1.33
   3 -26   0    5.66    0.98
  -3  26  -1    9.15    1.63
   3  26   1    5.02    1.35
  -3  26  -2    7.56    1.46
   3  26   2    6.40    1.47
   3  26   3    0.87    1.02
   3  26   3    0.06    0.66
   3  26   4    8.54    1.64
  -3  26  -4    6.31    1.49
   3  26   4    5.16    1.21
   3  26   5    4.17    1.34
  -3  26  -5    3.70    1.25
   3  26   5    3.52    0.95
   3  26   6   30.06    2.64
   3  26   6   28.58    2.38
   3  26   7    1.57    0.91
   3  26   7    3.73    1.08
   3  26   8   53.38    3.38
   3  26   8   49.74    3.07
  -3 -26  -9    5.62    0.88
   3  26   9    4.36    0.98
   3  26  10   27.13    2.31
   3  26  10   27.35    2.21
  -3 -26 -10   31.87    1.87
   3  26  11    0.41    0.83
   3  26  11    0.38    0.73
  -3 -26 -11    1.08    0.55
   3  26  12    2.85    0.83
   3  26  12    2.21    0.69
   3  26  13    2.18    0.72
   3  26  13    5.18    0.97
   3  26  14    0.32    0.44
   3  26  14    3.35    0.75
   3  26  15    9.44    0.99
   3  26  15   10.65    1.14
  -3  27  16   34.36    1.95
   3 -27 -16   38.93    1.75
  -3  27  15   10.68    1.27
   3 -27 -15   14.25    1.14
  -3  27  14   15.20    1.60
   3 -27 -14   14.87    1.26
  -3  27  13  117.14    4.47
   3 -27 -13  124.46    3.88
  -3  27  12   81.10    3.85
   3 -27 -12   86.32    3.29
  -3  27  11    2.20    0.96
   3 -27 -11    3.66    0.84
  -3  27  10   61.14    3.52
   3 -27 -10   65.58    3.00
  -3  27   9   -0.06    0.89
   3 -27  -9    0.66    0.66
  -3  27   8   45.32    3.13
   3 -27  -8   46.14    2.54
  -3  27   7   33.43    2.75
   3 -27  -7   31.21    2.11
  -3  27   6    3.67    1.24
   3 -27  -6    2.18    0.73
  -3  27   5   41.55    3.14
   3 -27  -5   43.53    2.53
   3  27  -5   40.16    3.21
  -3  27   4    5.79    1.43
   3  27  -4    8.22    1.62
   3 -27  -4    7.00    1.15
   3  27  -3   -1.42    1.11
  -3  27   3    2.63    1.17
   3 -27  -3    1.32    1.54
  -3  27   2   28.48    2.63
   3  27  -2   25.73    2.55
   3 -27  -2   31.44    2.08
  -3  27   1   25.41    2.46
   3  27  -1   28.37    2.63
   3 -27  -1   24.23    1.81
  -3  27   0   44.90    3.30
   3  27   0   43.08    3.16
   3 -27   0   47.63    2.55
   3  27   1   31.58    2.72
  -3  27  -1   28.18    2.54
   3 -27   1   30.69    2.02
   3  27   2   56.23    3.57
  -3  27  -2   59.78    3.73
   3 -27   2   63.41    2.88
   3  27   3    3.47    1.35
  -3  27  -3    3.27    1.28
  -3  27  -4  782.02   15.79
   3  27   4  783.50   15.70
   3  27   5   29.72    2.68
   3  27   5   24.60    2.13
   3  27   6  103.15    4.71
   3  27   6  101.12    4.23
   3  27   7   24.59    2.25
   3  27   7   22.88    1.97
   3  27   8   12.30    1.56
   3  27   8   10.93    1.48
   3  27   9   13.19    1.61
   3  27   9   14.94    1.65
   3  27  10    9.25    1.35
   3  27  10    9.20    1.21
  -3 -27 -10   11.02    1.04
   3  27  11  247.47    6.65
   3  27  11  236.56    6.26
   3  27  12    4.25    0.86
   3  27  12    6.53    1.03
   3  27  13   31.30    1.97
   3  27  13   40.49    2.16
   3  27  14    1.42    0.53
   3  27  14    1.91    0.56
  -3  28  15   11.40    1.13
   3 -28 -15   12.10    0.99
  -3  28  14   45.39    2.42
   3 -28 -14   47.44    2.10
  -3  28  13   82.00    3.50
   3 -28 -13   81.20    2.93
  -3  28  12   -1.10    0.70
   3 -28 -12    0.24    0.43
  -3  28  11    6.59    1.21
   3 -28 -11    7.60    0.99
  -3  28  10    5.68    1.11
   3 -28 -10    5.20    0.89
  -3  28   9   16.95    1.87
   3 -28  -9   15.88    1.49
  -3  28   8    3.40    1.18
   3 -28  -8    1.01    0.59
  -3  28   7    2.55    0.82
   3 -28  -7    2.27    0.65
  -3  28   6   19.00    2.11
   3 -28  -6   16.93    1.57
  -3  28   5    0.61    0.82
   3 -28  -5    0.22    0.63
   3  28  -4    7.97    1.62
  -3  28   4    7.39    1.48
   3 -28  -4    8.48    1.21
  -3  28   3    1.15    0.98
   3  28  -3    0.40    0.91
   3 -28  -3   -1.37    0.69
  -3  28   2    1.60    1.06
   3  28  -2    1.19    0.90
   3 -28  -2    1.76    0.82
   3  28  -1    7.80    1.41
  -3  28   1    8.00    1.51
   3 -28  -1    9.09    1.15
  -3  28   0    0.56    0.73
   3  28   0    1.28    0.92
   3 -28   0    1.23    0.46
   3  28   1    6.76    1.36
  -3  28  -1    8.36    1.53
   3 -28   1    9.42    1.15
   3  28   2    2.27    1.02
  -3  28  -2    2.41    0.99
   3 -28   2    2.23    0.68
   3  28   3    5.01    1.24
  -3  28  -3    5.33    1.33
   3 -28   3    5.75    0.83
   3  28   4   44.93    3.13
   3 -28   4   47.68    2.35
   3  28   5    9.35    1.60
   3  28   6    1.22    0.93
   3  28   7   -1.03    0.80
   3  28   7    0.61    0.59
   3  28   8    4.41    1.05
   3  28   8    2.51    0.79
   3  28   9    0.85    0.74
   3  28   9    1.29    0.61
   3  28  10    1.98    0.73
   3  28  10    1.33    0.60
   3  28  11    6.09    1.05
   3  28  11    7.92    1.05
   3  28  12   76.23    3.06
   3  28  12   62.26    2.62
   3  28  13    1.00    0.47
   3  28  13   -0.81    0.44
  -3  29  14   31.45    1.80
   3 -29 -14   31.00    1.50
  -3  29  13   -0.32    0.55
   3 -29 -13    0.83    0.38
  -3  29  12   44.66    2.44
   3 -29 -12   52.05    2.23
  -3  29  11   -0.62    0.66
   3 -29 -11   -0.23    0.46
  -3  29  10   95.52    4.01
   3 -29 -10  100.14    3.38
  -3  29   9   13.90    1.65
   3 -29  -9   15.36    1.37
  -3  29   8    1.50    0.99
   3 -29  -8    1.05    0.44
  -3  29   7   13.30    1.75
   3 -29  -7   16.15    1.45
  -3  29   6    8.98    1.42
   3 -29  -6   10.30    1.19
  -3  29   5    4.26    1.11
   3 -29  -5    3.81    0.86
  -3  29   4  303.58    8.42
   3 -29  -4  327.32    7.22
  -3  29   3   17.46    1.96
   3  29  -3   12.50    1.67
   3 -29  -3   16.22    1.46
  -3  29   2    9.77    1.49
   3  29  -2   10.25    1.64
   3 -29  -2    9.22    1.09
  -3  29   1    6.84    1.32
   3  29  -1    5.89    1.28
   3 -29  -1    6.65    0.96
  -3  29   0   20.35    2.05
   3  29   0   20.84    2.13
   3 -29   0   23.83    1.70
   3 -29   1    4.59    0.79
   3  29   1    6.28    1.27
  -3  29  -1    5.97    1.35
   3  29   2   26.08    2.33
  -3  29  -2   26.51    2.34
   3 -29   2   32.44    1.89
  -3  29  -3   68.84    3.81
   3  29   3   77.08    3.89
   3 -29   3   75.42    2.88
   3  29   4  163.31    5.70
   3  29   5   32.76    2.45
   3  29   6   68.01    3.48
   3  29   7    1.26    0.64
   3  29   8    7.90    1.15
   3  29   9    1.22    0.54
   3  29  10    1.54    0.70
   3  29  11   26.34    1.71
   3 -30 -13    6.74    0.73
  -3  30  12    2.77    0.72
   3 -30 -12    2.45    0.50
  -3  30  11    1.48    0.63
   3 -30 -11    0.12    0.34
  -3  30  10    1.35    0.60
   3 -30 -10    1.29    0.45
  -3  30   9   11.82    1.37
   3 -30  -9   12.13    1.10
  -3  30   8   -0.08    0.62
   3 -30  -8   -0.42    0.51
  -3  30   7    4.18    1.01
   3 -30  -7    3.31    0.75
  -3  30   6    3.82    1.08
   3 -30  -6    3.47    0.73
  -3  30   5   60.21    3.31
   3 -30  -5   55.47    2.58
   3 -30  -4    2.11    0.67
  -3  30   4    1.55    0.93
   3 -30  -3    1.50    0.60
  -3  30   3    2.51    0.99
   3 -30  -2   12.65    1.23
  -3  30   2   13.50    1.73
   3  30  -2   13.83    1.73
   3 -30  -1    1.64    0.54
   3  30  -1    0.86    0.75
  -3  30   1    1.13    0.80
   3 -30   0   31.43    1.88
  -3  30   0   34.36    2.61
   3  30   0   37.01    2.67
   3  30   1    0.37    0.72
   3 -30   1    1.12    0.55
   3  30   2   12.84    1.60
  -3  30  -2   12.41    1.57
   3 -30   2   13.42    1.19
   3  30   3    4.77    1.10
   3  30   4   10.40    1.40
   3  30   5    5.83    1.13
   3  30   6   25.20    2.00
   3  30   7   -0.04    0.53
   3  30   8    0.22    0.51
   3  30   9    1.78    0.64
   3  30  10   17.05    1.34
  -3  31  11    0.43    0.43
   3 -31 -11   -0.34    0.36
  -3  31  10   -0.43    0.52
   3 -31 -10    0.21    0.33
  -3  31   9   -0.41    0.50
   3 -31  -9   -0.09    0.33
  -3  31   8   30.45    2.02
   3 -31  -8   32.80    1.72
   3 -31  -7    3.69    0.68
  -3  31   7    3.67    0.87
   3 -31  -6   39.94    1.96
  -3  31   6   38.38    2.38
   3 -31  -5   40.62    1.99
  -3  31   5   39.99    2.49
   3 -31  -4   74.42    2.74
  -3  31   4   67.63    3.34
   3 -31  -3    1.77    0.51
  -3  31   3    0.49    0.61
   3 -31  -2    2.94    0.67
  -3  31   2    3.83    0.95
  -3  31   1   23.69    1.99
   3  31  -1   25.70    2.16
   3 -31  -1   24.45    1.52
  -3  31   0   28.35    2.17
   3  31   0   28.45    2.16
   3 -31   0   33.37    1.74
  -3  31  -1   11.34    1.39
   3  31   1   11.29    1.40
   3 -31   1   14.15    1.12
   3  31   2    3.67    0.94
   3  31   3   48.76    2.75
   3  31   4   17.95    1.69
   3  31   5  139.27    4.57
   3  31   6   48.82    2.52
   3  31   7   47.07    2.41
   3  31   8   14.01    1.22
   3 -32  -9    2.11    0.41
   3 -32  -8    0.83    0.38
  -3  32   8    0.94    0.55
   3 -32  -7    7.89    0.82
  -3  32   7    5.86    0.94
   3 -32  -6    3.32    0.59
  -3  32   6    3.09    0.77
   3 -32  -5    3.23    0.59
  -3  32   5    3.20    0.86
   3 -32  -4    1.32    0.46
  -3  32   4    2.31    0.80
   3 -32  -3    4.91    0.69
  -3  32   3    6.29    0.99
   3 -32  -2    3.77    0.61
  -3  32   2    5.94    1.08
   3 -32  -1    4.34    0.67
  -3  32   1    4.87    1.01
  -3  32   0    4.47    0.99
   3  32   0    2.87    0.85
   3  32   1   16.18    1.53
   3  32   2    4.82    0.90
   3  32   3    8.29    1.15
   3  32   4   19.52    1.62
   3  32   5   -0.37    0.52
   3  32   6    0.28    0.45
  -3  33   5   22.41    1.53
  -3  33   4   -0.12    0.42
  -3  33   3    7.83    0.96
  -3  33   2    9.41    1.09
   3  33   3    9.67    1.01
   4   0 -25   -0.20    0.39
   4   0 -24   84.05    3.09
   4   0 -23    0.71    0.53
   4   0 -22  102.71    3.92
   4   0 -21   -0.35    0.55
   4   0 -20  121.45    4.51
   4   0 -20  115.04    4.66
   4   0 -19    0.42    0.66
   4   0 -18    3.80    0.88
   4   0 -18    2.78    1.38
   4   0 -17   -0.15    0.77
   4   0 -17   -1.24    1.78
   4   0 -16 1045.81   17.52
   4   0 -16 1055.52   25.94
   4   0 -15    0.98    0.65
   4   0 -15   -0.03    0.82
   4   0 -14   23.44    1.79
   4   0 -14   23.18    3.16
   4   0 -13   -1.04    1.08
   4   0 -13    0.42    0.76
   4   0 -12  628.11   16.15
   4   0 -11    2.22    1.12
   4   0 -10  540.66   14.18
   4   0  -9    1.38    1.09
   4   0  -8  395.93   11.26
   4   0  -7    1.60    0.96
   4   0  -6 3918.15   55.38
   4   0  -5    1.68    1.08
   4   0  -4    1.31    0.75
   4   0  -3    1.79    0.88
   4   0  -2   66.03    4.02
   4   0  -1    1.20    0.82
   4   0   0    2.60    1.00
   4   0   1   -0.78    0.84
   4   0   2  598.50   13.42
  -4   0  -4    1.48    0.67
  -4   0  -5    0.83    0.81
  -4   0  -6   89.70    4.66
  -4   0  -7   -0.56    0.87
  -4   0  -7   -0.08    0.47
  -4   0  -8   16.04    2.01
  -4   0  -8   17.23    1.83
  -4   0  -9   -0.25    0.85
  -4   0  -9   -0.03    0.56
  -4   0 -10  589.83   13.87
  -4   0 -10  567.80   14.32
  -4   0 -11    0.81    0.81
  -4   0 -11   -0.68    0.66
  -4   0 -12   51.55    4.08
  -4   0 -12   54.65    2.71
  -4   0 -13    0.78    0.66
  -4   0 -14   63.09    3.17
  -4   0 -15   -0.44    0.68
  -4   0 -16  358.51    8.64
  -4   0 -17    0.09    0.73
  -4   0 -18    0.95    0.64
  -4   0 -19    0.54    0.85
  -4   0 -20   73.00    3.49
  -4   0 -21    0.55    0.53
  -4   0 -22    8.92    1.19
  -4   0 -23    0.07    0.40
  -4   0 -24    1.31    0.57
   4  -1 -25   14.20    1.21
   4   1 -24   41.26    2.10
   4  -1 -24   41.34    2.21
   4  -1 -23   21.89    1.78
   4   1 -23   17.61    1.50
   4   1 -22   40.63    2.38
   4  -1 -22   39.09    2.44
   4   1 -21    6.53    1.09
   4  -1 -21    4.77    0.94
   4  -1 -20    1.93    0.98
   4   1 -20    3.53    0.90
   4  -1 -20    1.12    0.64
   4  -1 -19   36.69    2.67
   4   1 -19   36.34    2.62
   4   1 -18   31.20    4.32
   4  -1 -18   25.55    3.99
   4   1 -18   29.27    2.34
   4  -1 -18   28.20    2.41
   4   1 -17   -0.11    0.84
   4  -1 -17    1.30    1.44
   4  -1 -17    0.53    0.71
   4   1 -17    1.20    0.89
   4   1 -16  148.92    8.88
   4  -1 -16  151.58    8.92
   4  -1 -16  153.24    5.24
   4   1 -16  147.60    5.09
   4   1 -15    2.44    1.34
   4  -1 -15    2.65    1.44
   4  -1 -15    0.66    0.61
   4   1 -15    2.22    0.81
   4  -1 -14   -0.07    0.52
   4   1 -14    0.05    0.53
   4   1 -14    0.21    0.97
   4  -1 -14    1.82    1.35
   4  -1 -13   10.36    2.06
   4   1 -13    9.85    2.05
   4  -1 -12    6.13    1.60
   4   1 -12    8.80    1.89
   4   1 -12   11.33    2.14
   4   1 -11   23.44    2.81
   4  -1 -11   17.21    2.49
   4   1 -11   19.50    2.64
   4   1 -10   58.15    4.11
   4   1 -10   59.89    4.32
   4  -1 -10   53.81    4.39
   4   1  -9   55.59    4.17
   4  -1  -9   64.35    4.56
   4   1  -8    8.08    1.84
   4  -1  -8    7.60    1.74
   4   1  -7   -0.47    0.78
   4  -1  -7    0.01    0.91
   4  -1  -6   31.61    2.99
   4   1  -6   32.73    2.92
   4  -1  -5   -0.83    0.93
   4   1  -5    1.86    1.01
   4   1  -4   27.23    2.61
   4  -1  -4   26.24    2.63
   4  -1  -3    0.96    0.80
   4   1  -3    1.58    0.79
   4  -1  -2   12.14    1.82
   4   1  -2   12.64    1.94
   4   1  -2   12.92    0.75
   4  -1  -1  128.66    5.72
   4   1  -1  135.47    5.74
   4   1   0   20.37    2.21
   4  -1   0   23.56    2.46
   4  -1   1   34.75    2.92
   4   1   1   36.36    2.97
   4  -1   2   54.29    3.66
  -4  -1  -3    4.26    1.12
  -4  -1  -4    1.99    0.74
  -4   1  -5   55.14    3.63
  -4  -1  -5   52.84    3.59
  -4  -1  -6   26.77    1.97
  -4   1  -6   33.20    2.85
  -4  -1  -6   27.32    2.67
  -4  -1  -7    8.25    1.60
  -4  -1  -7    6.57    1.08
  -4   1  -7    7.95    1.54
  -4   1  -8    3.95    1.23
  -4  -1  -8    4.11    1.30
  -4  -1  -8    2.89    0.89
  -4   1  -9   13.73    2.06
  -4  -1  -9   14.94    2.27
  -4  -1  -9   13.53    1.76
  -4  -1 -10   64.86    4.12
  -4   1 -10   59.87    4.17
  -4  -1 -10   55.55    4.24
  -4  -1 -11    5.52    1.37
  -4   1 -11    3.79    1.22
  -4  -1 -11    3.37    1.13
  -4  -1 -12  183.02    8.21
  -4  -1 -12  197.76    8.17
  -4   1 -12  176.05    5.25
  -4  -1 -12  189.03    5.38
  -4  -1 -13    4.62    1.15
  -4   1 -13    2.67    0.83
  -4  -1 -13    2.26    0.80
  -4  -1 -14    1.81    0.67
  -4   1 -14    0.16    0.62
  -4   1 -15   28.30    2.16
  -4  -1 -15   28.03    2.17
  -4   1 -16   46.94    2.86
  -4  -1 -16   44.75    2.88
  -4   1 -17  210.80    6.37
  -4  -1 -17  196.44    6.21
  -4   1 -18   39.41    2.65
  -4  -1 -18   42.80    2.78
  -4   1 -19    9.48    1.41
  -4  -1 -19    9.91    1.47
  -4   1 -20  193.22    5.83
  -4  -1 -20  194.03    5.94
  -4   1 -21    1.49    0.65
  -4  -1 -21    3.27    0.96
  -4  -1 -22  117.35    4.11
  -4   1 -22  114.88    3.99
  -4  -1 -23   15.82    1.38
  -4   1 -23   15.27    1.35
  -4   1 -24    5.37    0.76
  -4  -1 -24    6.10    0.80
   4  -2 -26    1.42    0.48
   4  -2 -25   12.85    1.12
   4  -2 -24   20.85    1.61
   4  -2 -23    1.29    0.72
   4   2 -23    0.97    0.51
   4   2 -22    0.65    0.60
   4  -2 -22    0.53    0.61
   4   2 -21   46.27    2.57
   4  -2 -21   50.20    2.84
   4  -2 -20   77.17    3.88
   4   2 -20   83.87    3.54
   4   2 -19   13.20    1.62
   4  -2 -19    9.41    1.43
   4   2 -18   49.78    5.41
   4  -2 -18   55.10    5.71
   4  -2 -18   61.64    3.38
   4   2 -18   54.80    3.12
   4   2 -17  138.43    8.71
   4  -2 -17  146.03    9.07
   4  -2 -17  140.22    5.09
   4   2 -17  134.21    4.95
   4   2 -16  711.55   20.47
[truncated: 475,296 more chars]
