# Supplementary material for: Redox-active inverse crowns for small molecule activation
Source: Nat Chem. 2025 Feb 17;17(5):703–9. doi: 10.1038/s41557-024-01724-5 (PMC12055576; doi:10.1038/s41557-024-01724-5)
Supplement: Supplementary file 8 — Crystallographic data for complex 7 (CCDC 2387079). [file 41557_2024_1724_MOESM8_ESM.cif]

data_hasj231120a
_audit_creation_date               2024-09-26
_audit_creation_method
;
Olex2 1.5
(compiled 2024.02.16 svn.r378c4104 for OlexSys, GUI svn.r6928)
;
_shelx_SHELXL_version_number       '2019/2'
_audit_contact_author_address      ?
_audit_contact_author_email        ?
_audit_contact_author_name         ''
_audit_contact_author_phone        ?
_publ_contact_author_id_orcid      ?
_publ_section_references
;
Dolomanov, O.V., Bourhis, L.J., Gildea, R.J, Howard, J.A.K. & Puschmann, H.
 (2009), J. Appl. Cryst. 42, 339-341.

Sheldrick, G.M. (2015). Acta Cryst. A71, 3-8.

Sheldrick, G.M. (2015). Acta Cryst. C71, 3-8.
;
_chemical_name_common              ?
_chemical_name_systematic          ?
_chemical_formula_moiety           'C55 H105 Mg N4 Na3 S Si4'
_chemical_formula_sum              'C55 H105 Mg N4 Na3 S Si4'
_chemical_formula_weight           1060.12
_chemical_melting_point            ?
_chemical_oxdiff_formula           C55H105MgN4Na3SSi4
loop_
  _atom_type_symbol
  _atom_type_description
  _atom_type_scat_dispersion_real
  _atom_type_scat_dispersion_imag
  _atom_type_scat_source
 'C' 'C' 0.0181 0.0091 'International Tables Vol C Tables 4.2.6.8 and 6.1.1.4'
 'H' 'H' 0.0000 0.0000 'International Tables Vol C Tables 4.2.6.8 and 6.1.1.4'
 'Mg' 'Mg' 0.1719 0.1771 'International Tables Vol C Tables 4.2.6.8 and 6.1.1.4'
 'N' 'N' 0.0311 0.0180 'International Tables Vol C Tables 4.2.6.8 and 6.1.1.4'
 'Na' 'Na' 0.1353 0.1239 'International Tables Vol C Tables 4.2.6.8 and 6.1.1.4'
 'S' 'S' 0.3331 0.5567 'International Tables Vol C Tables 4.2.6.8 and 6.1.1.4'
 'Si' 'Si' 0.2541 0.3302 'International Tables Vol C Tables 4.2.6.8 and 6.1.1.4'

_shelx_space_group_comment
;
The symmetry employed for this shelxl refinement is uniquely defined
by the following loop, which should always be used as a source of
symmetry information in preference to the above space-group names.
They are only intended as comments.
;
_space_group_crystal_system        'monoclinic'
_space_group_IT_number             14
_space_group_name_H-M_alt          'P 1 21/n 1'
_space_group_name_Hall             '-P 2yn'
loop_
  _space_group_symop_operation_xyz
 'x, y, z'
 '-x+1/2, y+1/2, -z+1/2'
 '-x, -y, -z'
 'x-1/2, -y-1/2, z-1/2'

_cell_length_a                     15.5409(2)
_cell_length_b                     17.9637(3)
_cell_length_c                     24.7004(4)
_cell_angle_alpha                  90
_cell_angle_beta                   107.336(2)
_cell_angle_gamma                  90
_cell_volume                       6582.42(19)
_cell_formula_units_Z              4
_cell_measurement_reflns_used      9745
_cell_measurement_temperature      100.01(10)
_cell_measurement_theta_max        72.5590
_cell_measurement_theta_min        3.8510
_shelx_estimated_absorpt_T_max     ?
_shelx_estimated_absorpt_T_min     ?
_exptl_absorpt_coefficient_mu      1.676
_exptl_absorpt_correction_T_max    1.000
_exptl_absorpt_correction_T_min    0.344
_exptl_absorpt_correction_type     gaussian
_exptl_absorpt_process_details
;
CrysAlisPro 1.171.42.72a (Rigaku Oxford Diffraction, 2022)
Numerical absorption correction based on gaussian integration over
a multifaceted crystal model
Empirical absorption correction using spherical harmonics,
implemented in SCALE3 ABSPACK scaling algorithm.
;
_exptl_absorpt_special_details     ?
_exptl_crystal_colour              'clear light yellow'
_exptl_crystal_colour_lustre       clear
_exptl_crystal_colour_modifier     light
_exptl_crystal_colour_primary      yellow
_exptl_crystal_density_diffrn      1.070
_exptl_crystal_density_meas        ?
_exptl_crystal_density_method      ?
_exptl_crystal_description         block
_exptl_crystal_F_000               2320
loop_
  _exptl_crystal_face_index_h
  _exptl_crystal_face_index_k
  _exptl_crystal_face_index_l
  _exptl_crystal_face_perp_dist
 0 2 -1 0.1230
 1 11 -3 0.1292
 2 -1 14 0.1548
 0 -9 9 0.1739
 -1 0 1 0.1126
 -10 3 6 0.1187
 1 0 -1 0.0711
 -4 -7 13 0.1457
 10 -1 -8 0.0847
 7 4 -13 0.0983
 -2 -5 14 0.1377
 1 -2 -1 0.1824
 5 -5 -13 0.1416
 5 -1 -16 0.1379
 -3 -6 -11 0.1685
 -2 -9 -8 0.1822
 -6 -6 -6 0.1678
 -5 -10 0 0.1771
 -6 -8 9 0.1461
 -2 -1 1 0.1383
 -10 -2 1 0.1500
 -9 6 3 0.1325
 -7 -4 13 0.1264
 -8 2 13 0.1174
 -8 6 7 0.1216
 -7 8 2 0.1262
 -6 9 6 0.1202
 -6 2 15 0.1244
 0 -4 14 0.1407
 -1 0 16 0.1419
 7 -2 8 0.1631
 8 6 3 0.1934

_exptl_crystal_size_max            0.408
_exptl_crystal_size_mid            0.332
_exptl_crystal_size_min            0.184
loop_
  _exptl_oxdiff_crystal_face_indexfrac_h
  _exptl_oxdiff_crystal_face_indexfrac_k
  _exptl_oxdiff_crystal_face_indexfrac_l
  _exptl_oxdiff_crystal_face_x
  _exptl_oxdiff_crystal_face_y
  _exptl_oxdiff_crystal_face_z
 0.0040 1.9989 -1.0122 -0.0338 -0.0630 0.1687
 1.1705 11.4693 -2.8777 -0.1961 -0.5578 0.8065
 2.0187 -0.5630 14.0186 -0.2323 -0.6547 -0.7193
 0.0958 -9.2742 9.2938 0.0371 0.1086 -0.9934
 -1.0021 0.0018 0.9920 -0.0969 0.0357 -0.0195
 -9.7141 2.8199 6.2994 -0.9344 0.3304 0.1333
 1.0021 -0.0018 -0.9920 0.0969 -0.0357 0.0195
 -4.0332 -6.7410 12.8156 -0.4251 0.1492 -0.8928
 9.7283 -1.4255 -8.1116 0.9423 -0.3330 0.0341
 7.4757 3.7799 -12.5188 0.7470 -0.2633 0.6105
 -1.8316 -5.1306 14.3446 -0.3654 -0.1526 -0.9182
 1.0030 -2.0043 -0.9812 0.1590 0.0654 -0.1042
 5.4470 -5.2599 -13.4377 0.9136 0.3793 0.1468
 4.5724 -1.3250 -15.6815 0.7930 0.3296 0.5124
 -2.5386 -6.2984 -11.0644 0.3278 0.9281 0.1766
 -2.4166 -9.0885 -7.6960 0.3295 0.9321 -0.1505
 -6.2672 -6.0411 -5.9872 -0.0790 0.9953 0.0567
 -5.2292 -9.8510 0.4776 -0.0683 0.8655 -0.4962
 -5.9784 -8.0220 9.2523 -0.4207 0.4930 -0.7615
 -1.9988 -1.0012 0.9880 -0.1345 0.1599 -0.0560
 -9.6854 -1.6025 0.9664 -0.6466 0.7560 0.1015
 -8.5993 6.0573 3.0721 -0.8684 0.2074 0.4504
 -6.6807 -3.8384 13.4536 -0.7162 0.1722 -0.6763
 -8.1440 1.8959 12.5066 -0.9695 0.0250 -0.2438
 -8.2358 6.3737 6.7565 -0.9555 0.0241 0.2941
 -7.0884 8.2669 2.1387 -0.8068 0.0200 0.5905
 -5.8979 9.1920 5.8095 -0.8552 -0.2544 0.4515
 -5.6978 2.0779 15.0110 -0.8756 -0.2595 -0.4074
 -0.3593 -4.2792 14.4121 -0.2920 -0.3065 -0.9060
 -0.9383 -0.1407 15.6765 -0.4960 -0.5221 -0.6939
 6.6497 -1.8540 8.0976 0.2925 -0.7035 -0.6477
 7.7364 5.7117 2.6172 0.2845 -0.9579 0.0384

_exptl_transmission_factor_max     ?
_exptl_transmission_factor_min     ?
_diffrn_reflns_av_R_equivalents    0.0255
_diffrn_reflns_av_unetI/netI       0.0330
_diffrn_reflns_Laue_measured_fraction_full  0.995
_diffrn_reflns_Laue_measured_fraction_max  0.963
_diffrn_reflns_limit_h_max         19
_diffrn_reflns_limit_h_min         -17
_diffrn_reflns_limit_k_max         21
_diffrn_reflns_limit_k_min         -14
_diffrn_reflns_limit_l_max         26
_diffrn_reflns_limit_l_min         -30
_diffrn_reflns_number              23684
_diffrn_reflns_point_group_measured_fraction_full  0.995
_diffrn_reflns_point_group_measured_fraction_max  0.963
_diffrn_reflns_theta_full          67.684
_diffrn_reflns_theta_max           72.604
_diffrn_reflns_theta_min           3.864
_diffrn_ambient_environment        N~2~
_diffrn_ambient_temperature        100.01(10)
_diffrn_detector                   'CCD plate'
_diffrn_detector_area_resol_mean   5.2903
_diffrn_detector_type              AtlasS2
_diffrn_measured_fraction_theta_full  0.995
_diffrn_measured_fraction_theta_max  0.963
_diffrn_measurement_details
;
List of Runs (angles in degrees, time in seconds):

  # Type    Start    End  Width  t~exp~   \w     \q     \k     \f   Frames
--------------------------------------------------------------------------
  1  \w   -130.00  47.00   1.00    3.50    --  -41.40   0.00-180.00  177
  2  \w     78.00 106.00   1.00   20.00    --  104.66  58.00 128.00   28
  3  \w    123.00 176.00   1.00   20.00    --  104.66  58.00 128.00   53
  4  \w    139.00 174.00   1.00   20.00    --  104.66  77.00   0.00   35
  5  \w     36.00 126.00   1.00   20.00    --  104.66 -45.00 -30.00   90
  6  \w     39.00 113.00   1.00   20.00    --  104.66 -45.00-150.00   74
  7  \w     34.00 175.00   1.00   20.00    --  104.66   0.00 120.00  141
;
_diffrn_measurement_device         'four-circle diffractometer'
_diffrn_measurement_device_type    'SuperNova, Dual, Cu at home/near, AtlasS2'
_diffrn_measurement_method         '\w scans'
_diffrn_orient_matrix_type        
 'CrysAlisPro convention (1999,Acta A55,543-557)'
_diffrn_orient_matrix_UB_11        0.0691417000
_diffrn_orient_matrix_UB_12        -0.0311199000
_diffrn_orient_matrix_UB_13        -0.0277785000
_diffrn_orient_matrix_UB_21        -0.0734737000
_diffrn_orient_matrix_UB_22        -0.0507087000
_diffrn_orient_matrix_UB_23        -0.0381564000
_diffrn_orient_matrix_UB_31        -0.0251758000
_diffrn_orient_matrix_UB_32        0.0615424000
_diffrn_orient_matrix_UB_33        -0.0452156000
_diffrn_radiation_monochromator    mirror
_diffrn_radiation_probe            x-ray
_diffrn_radiation_type             'Cu K\a'
_diffrn_radiation_wavelength       1.54184
_diffrn_source                     'micro-focus sealed X-ray tube'
_diffrn_source_type                'SuperNova (Cu) X-ray Source'
_reflns_Friedel_coverage           0.000
_reflns_Friedel_fraction_full      .
_reflns_Friedel_fraction_max       .
_reflns_number_gt                  10205
_reflns_number_total               12591
_reflns_special_details
;
 Reflections were merged by SHELXL according to the crystal
 class for the calculation of statistics and refinement.
 
 _reflns_Friedel_fraction is defined as the number of unique
 Friedel pairs measured divided by the number that would be
 possible theoretically, ignoring centric projections and
 systematic absences.
;
_reflns_threshold_expression       'I > 2\s(I)'
_computing_cell_refinement         'CrysAlisPro 1.171.42.72a (Rigaku OD, 2022)'
_computing_data_collection         'CrysAlisPro 1.171.42.72a (Rigaku OD, 2022)'
_computing_data_reduction          'CrysAlisPro 1.171.42.72a (Rigaku OD, 2022)'
_computing_molecular_graphics      'Olex2 1.5 (Dolomanov et al., 2009)'
_computing_publication_material    'Olex2 1.5 (Dolomanov et al., 2009)'
_computing_structure_refinement    'SHELXL 2019/2 (Sheldrick, 2015)'
_computing_structure_solution      'SHELXT 2018/2 (Sheldrick, 2018)'
_refine_diff_density_max           0.539
_refine_diff_density_min           -0.409
_refine_diff_density_rms           0.048
_refine_ls_extinction_coef         .
_refine_ls_extinction_method       none
_refine_ls_goodness_of_fit_ref     1.058
_refine_ls_hydrogen_treatment      constr
_refine_ls_matrix_type             full
_refine_ls_number_parameters       1265
_refine_ls_number_reflns           12591
_refine_ls_number_restraints       5851
_refine_ls_R_factor_all            0.0718
_refine_ls_R_factor_gt             0.0571
_refine_ls_restrained_S_all        0.945
_refine_ls_shift/su_max            0.001
_refine_ls_shift/su_mean           0.000
_refine_ls_structure_factor_coef   Fsqd
_refine_ls_weighting_details      
 'w=1/[\s^2^(Fo^2^)+(0.0614P)^2^+5.4368P] where P=(Fo^2^+2Fc^2^)/3'
_refine_ls_weighting_scheme        calc
_refine_ls_wR_factor_gt            0.1423
_refine_ls_wR_factor_ref           0.1563
_refine_special_details            ?
_olex2_refinement_description
;
1. Fixed Uiso
 At 1.2 times of:
  All C(H) groups, All C(H,H) groups
 At 1.5 times of:
  All C(H,H,H) groups
2. Restrained distances
 Si3C-C51C \\sim Si3-C52 \\sim Si3C-C52C \\sim Si3A-C52A \\sim Si3B-C52B \\sim
Si3-C51 \\sim Si3-C50 ~
 Si3C-C50C \\sim Si3A-C50A \\sim Si3A-C51A \\sim Si3B-C51B \\sim Si3B-C50B
\\sim Si4C-C53C \\sim Si4-
 C53 \\sim Si4-C54 \\sim Si4C-C54C \\sim Si4A-C54A \\sim Si4A-C53A \\sim
Si4-C55 \\sim Si4C-C55C \\sim Si4B-
 C55B \\sim Si4B-C53B \\sim Si4A-C55A \\sim Si1B-C46B \\sim Si1B-C45B \\sim
Si1B-C44B \\sim Si2B-C48B ~
 Si2B-C47B \\sim Si2B-C49B
 with sigma of 0.02
 Si3C-N4C \\sim Si3-N4 \\sim Si3A-N4A \\sim Si3B-N4B \\sim Si4C-N4C \\sim
Si4-N4 \\sim Si4A-N4A \\sim Si4B-
 N4B \\sim Si1A-N3A \\sim Si1-N3 \\sim Si1B-N3B \\sim Si2A-N3A \\sim Si2-N3
\\sim Si2B-N3B
 with sigma of 0.02
 C46B-C44B \\sim C44B-C45B \\sim C45B-C46B \\sim C48B-C47B \\sim C47B-C49B
\\sim C49B-C48B
 with sigma of 0.02
 C40B-C41B \\sim C40A-C41A \\sim C41-C40 \\sim C43B-C42B \\sim C43A-C42A \\sim
C43-C42 \\sim C36-C35 ~
 C36A-C35A \\sim C37-C38 \\sim C38A-C37A
 with sigma of 0.02
 C39B-C42B \\sim C39A-C42A \\sim C42-C39 \\sim C40-C39 \\sim C39B-C40B \\sim
C39A-C40A \\sim C35-C34 ~
 C35A-C34A \\sim C37-C34 \\sim C37A-C34A
 with sigma of 0.02
 C39A-C33 \\sim C39B-C33 \\sim C39-C33 \\sim C34-C29 \\sim C34A-C29
 with sigma of 0.02
 C40B-C33 \\sim C33-C42B \\sim C40A-C33 \\sim C33-C42A \\sim C40-C33 \\sim
C33-C42
 with sigma of 0.02
 C40-C42 \\sim C40B-C42B \\sim C40A-C42A \\sim C35-C37 \\sim C35A-C37A
 with sigma of 0.02
 C41-C39 \\sim C39-C43 \\sim C41B-C39B \\sim C39B-C43B \\sim C41A-C39A \\sim
C39A-C43A
 with sigma of 0.02
 C8-C3 \\sim C8A-C3
 with sigma of 0.02
 C11-C8 \\sim C11A-C8A \\sim C9-C8 \\sim C9A-C8A \\sim C10-C8 \\sim C10A-C8A
 with sigma of 0.02
 C45B-N3B \\sim N3B-C46B \\sim C44B-N3B
 with sigma of 0.02
3. Uiso/Uaniso restraints and constraints
Si3 \\sim Si4 \\sim N4 \\sim C50 \\sim C51 \\sim C52 \\sim C53 \\sim C54 \\sim
C55 \\sim Si3A \\sim Si4A \\sim N4A \\sim C50A \\sim C51A \\sim C52A \\sim C53A
\\sim C54A \\sim C55A \\sim Si3C \\sim Si4C \\sim N4C \\sim C50C \\sim C51C
\\sim C52C \\sim C53C \\sim C54C \\sim C55C \\sim Si3B \\sim Si4B \\sim N4B
\\sim C50B \\sim C51B \\sim C52B \\sim C53B \\sim C54B \\sim C55B: within 4A
with sigma of 0.02 and sigma for terminal atoms of 0.04 within 4A
Si1 \\sim Si2 \\sim N3 \\sim C44 \\sim C45 \\sim C46 \\sim C47 \\sim C48 \\sim
C49 \\sim Si1A \\sim Si2A \\sim N3A \\sim C44A \\sim C45A \\sim C46A \\sim C47A
\\sim C48A \\sim C49A \\sim Si1B \\sim Si2B \\sim N3B \\sim C44B \\sim C45B
\\sim C46B \\sim C47B \\sim C48B \\sim C49B: within 4A with sigma of 0.02 and
sigma for terminal atoms of 0.04 within 4A
C39 \\sim C40 \\sim C41 \\sim C42 \\sim C43 \\sim C39A \\sim C40A \\sim C41A
\\sim C42A \\sim C43A \\sim C39B \\sim C40B \\sim C41B \\sim C42B \\sim C43B:
within 4A with sigma of 0.02 and sigma for terminal atoms of 0.04 within 4A
C34 \\sim C35 \\sim C36 \\sim C37 \\sim C38 \\sim C34A \\sim C35A \\sim C36A
\\sim C37A \\sim C38A: within 4A with sigma of 0.02 and sigma for terminal
atoms of 0.04 within 4A
C45 \\sim C49A \\sim C45B: within 2A with sigma of 0.01 and sigma for terminal
atoms of 0.02 within 2A
4. Rigid body (RIGU) restrains
 Si1B, C45B
 with sigma for 1-2 distances of 0.002 and sigma for 1-3 distances of 0.002
 Si1B, Si2B, N3B
 with sigma for 1-2 distances of 0.004 and sigma for 1-3 distances of 0.004
5. Others
 1*[Sof(Si3)+Sof(Si4)+Sof(N4)+Sof(C50)+Sof(H50a)+Sof(H50b)+Sof(H50c)+Sof(C51)+
 Sof(H51a)+Sof(H51b)+Sof(H51c)+Sof(C52)+Sof(H52a)+Sof(H52b)+Sof(H52c)+Sof(C53)+
 Sof(H53a)+Sof(H53b)+Sof(H53c)+Sof(C54)+Sof(H54a)+Sof(H54b)+Sof(H54c)+Sof(C55)+
 Sof(H55a)+Sof(H55b)+Sof(H55c)]+1*[Sof(Si3C)+Sof(Si4C)+Sof(N4C)+Sof(C50C)+
 Sof(H50g)+Sof(H50h)+Sof(H50i)+Sof(C51C)+Sof(H51g)+Sof(H51h)+Sof(H51i)+
 Sof(C52C)+Sof(H52g)+Sof(H52h)+Sof(H52i)+Sof(C53C)+Sof(H53g)+Sof(H53h)+
 Sof(H53i)+Sof(C54C)+Sof(H54g)+Sof(H54h)+Sof(H54i)+Sof(C55C)+Sof(H55g)+
 Sof(H55h)+Sof(H55i)]+1*[Sof(Si3A)+Sof(Si4A)+Sof(N4A)+Sof(C50A)+Sof(H50d)+
 Sof(H50e)+Sof(H50f)+Sof(C51A)+Sof(H51d)+Sof(H51e)+Sof(H51f)+Sof(C52A)+
 Sof(H52d)+Sof(H52e)+Sof(H52f)+Sof(C53A)+Sof(H53d)+Sof(H53e)+Sof(H53f)+
 Sof(C54A)+Sof(H54d)+Sof(H54e)+Sof(H54f)+Sof(C55A)+Sof(H55d)+Sof(H55e)+
 Sof(H55f)]+1*[Sof(Si3B)+Sof(Si4B)+Sof(N4B)+Sof(C50B)+Sof(H50j)+Sof(H50k)+
 Sof(H50l)+Sof(C51B)+Sof(H51j)+Sof(H51k)+Sof(H51l)+Sof(C52B)+Sof(H52j)+
 Sof(H52k)+Sof(H52l)+Sof(C53B)+Sof(H53j)+Sof(H53k)+Sof(H53l)+Sof(C54B)+
 Sof(H54j)+Sof(H54k)+Sof(H54l)+Sof(C55B)+Sof(H55j)+Sof(H55k)+Sof(H55l)]=1 with
 esd of 0.000001
 1*[Sof(C39)+Sof(H39)+Sof(C40)+Sof(H40a)+Sof(H40b)+Sof(C41)+Sof(H41a)+
 Sof(H41b)+Sof(H41c)+Sof(C42)+Sof(H42a)+Sof(H42b)+Sof(C43)+Sof(H43a)+Sof(H43b)+
 Sof(H43c)]+1*[Sof(C39A)+Sof(H39A)+Sof(C40A)+Sof(H40c)+Sof(H40d)+Sof(C41A)+
 Sof(H41d)+Sof(H41e)+Sof(H41f)+Sof(C42A)+Sof(H42c)+Sof(H42d)+Sof(C43A)+
 Sof(H43d)+Sof(H43e)+Sof(H43f)]+1*[Sof(C39B)+Sof(H39B)+Sof(C40B)+Sof(H40e)+
 Sof(H40f)+Sof(C41B)+Sof(H41g)+Sof(H41h)+Sof(H41i)+Sof(C42B)+Sof(H42e)+
 Sof(H42f)+Sof(C43B)+Sof(H43g)+Sof(H43h)+Sof(H43i)]=1 with esd of 0.000001
 1*[Sof(Si1A)+Sof(Si2A)+Sof(N3A)+Sof(C44A)+Sof(H44d)+Sof(H44e)+Sof(H44f)+
 Sof(C45A)+Sof(H45d)+Sof(H45e)+Sof(H45f)+Sof(C46A)+Sof(H46d)+Sof(H46e)+
 Sof(H46f)+Sof(C47A)+Sof(H47d)+Sof(H47e)+Sof(H47f)+Sof(C48A)+Sof(H48d)+
 Sof(H48e)+Sof(H48f)+Sof(C49A)+Sof(H49d)+Sof(H49e)+Sof(H49f)]+1*[Sof(Si1)+
 Sof(Si2)+Sof(N3)+Sof(C44)+Sof(H44a)+Sof(H44b)+Sof(H44c)+Sof(C45)+Sof(H45a)+
 Sof(H45b)+Sof(H45c)+Sof(C46)+Sof(H46a)+Sof(H46b)+Sof(H46c)+Sof(C47)+Sof(H47a)+
 Sof(H47b)+Sof(H47c)+Sof(C48)+Sof(H48a)+Sof(H48b)+Sof(H48c)+Sof(C49)+Sof(H49a)+
 Sof(H49b)+Sof(H49c)]+1*[Sof(Si1B)+Sof(Si2B)+Sof(N3B)+Sof(C44B)+Sof(H44g)+
 Sof(H44h)+Sof(H44i)+Sof(C45B)+Sof(H45g)+Sof(H45h)+Sof(H45i)+Sof(C46B)+
 Sof(H46g)+Sof(H46h)+Sof(H46i)+Sof(C47B)+Sof(H47g)+Sof(H47h)+Sof(H47i)+
 Sof(C48B)+Sof(H48g)+Sof(H48h)+Sof(H48i)+Sof(C49B)+Sof(H49g)+Sof(H49h)+
 Sof(H49i)]=1 with esd of 0.000001
 Sof(Si1)=Sof(Si2)=Sof(N3)=Sof(C44)=Sof(H44a)=Sof(H44b)=Sof(H44c)=Sof(C45)=
 Sof(H45a)=Sof(H45b)=Sof(H45c)=Sof(C46)=Sof(H46a)=Sof(H46b)=Sof(H46c)=Sof(C47)=
 Sof(H47a)=Sof(H47b)=Sof(H47c)=Sof(C48)=Sof(H48a)=Sof(H48b)=Sof(H48c)=Sof(C49)=
 Sof(H49a)=Sof(H49b)=Sof(H49c)=FVAR(1)
 Sof(Si3)=Sof(Si4)=Sof(N4)=Sof(C50)=Sof(H50a)=Sof(H50b)=Sof(H50c)=Sof(C51)=
 Sof(H51a)=Sof(H51b)=Sof(H51c)=Sof(C52)=Sof(H52a)=Sof(H52b)=Sof(H52c)=Sof(C53)=
 Sof(H53a)=Sof(H53b)=Sof(H53c)=Sof(C54)=Sof(H54a)=Sof(H54b)=Sof(H54c)=Sof(C55)=
 Sof(H55a)=Sof(H55b)=Sof(H55c)=FVAR(2)
 Sof(Si3A)=Sof(Si4A)=Sof(N4A)=Sof(C50A)=Sof(H50d)=Sof(H50e)=Sof(H50f)=
 Sof(C51A)=Sof(H51d)=Sof(H51e)=Sof(H51f)=Sof(C52A)=Sof(H52d)=Sof(H52e)=
 Sof(H52f)=Sof(C53A)=Sof(H53d)=Sof(H53e)=Sof(H53f)=Sof(C54A)=Sof(H54d)=
 Sof(H54e)=Sof(H54f)=Sof(C55A)=Sof(H55d)=Sof(H55e)=Sof(H55f)=FVAR(3)
 Sof(Si3C)=Sof(Si4C)=Sof(N4C)=Sof(C50C)=Sof(H50g)=Sof(H50h)=Sof(H50i)=
 Sof(C51C)=Sof(H51g)=Sof(H51h)=Sof(H51i)=Sof(C52C)=Sof(H52g)=Sof(H52h)=
 Sof(H52i)=Sof(C53C)=Sof(H53g)=Sof(H53h)=Sof(H53i)=Sof(C54C)=Sof(H54g)=
 Sof(H54h)=Sof(H54i)=Sof(C55C)=Sof(H55g)=Sof(H55h)=Sof(H55i)=FVAR(4)
 Sof(Si3B)=Sof(Si4B)=Sof(N4B)=Sof(C50B)=Sof(H50j)=Sof(H50k)=Sof(H50l)=
 Sof(C51B)=Sof(H51j)=Sof(H51k)=Sof(H51l)=Sof(C52B)=Sof(H52j)=Sof(H52k)=
 Sof(H52l)=Sof(C53B)=Sof(H53j)=Sof(H53k)=Sof(H53l)=Sof(C54B)=Sof(H54j)=
 Sof(H54k)=Sof(H54l)=Sof(C55B)=Sof(H55j)=Sof(H55k)=Sof(H55l)=FVAR(5)
 Sof(C39)=Sof(H39)=Sof(C40)=Sof(H40a)=Sof(H40b)=Sof(C41)=Sof(H41a)=Sof(H41b)=
 Sof(H41c)=Sof(C42)=Sof(H42a)=Sof(H42b)=Sof(C43)=Sof(H43a)=Sof(H43b)=Sof(H43c)=
 FVAR(6)
 Sof(C39A)=Sof(H39A)=Sof(C40A)=Sof(H40c)=Sof(H40d)=Sof(C41A)=Sof(H41d)=
 Sof(H41e)=Sof(H41f)=Sof(C42A)=Sof(H42c)=Sof(H42d)=Sof(C43A)=Sof(H43d)=
 Sof(H43e)=Sof(H43f)=FVAR(7)
 Sof(C39B)=Sof(H39B)=Sof(C40B)=Sof(H40e)=Sof(H40f)=Sof(C41B)=Sof(H41g)=
 Sof(H41h)=Sof(H41i)=Sof(C42B)=Sof(H42e)=Sof(H42f)=Sof(C43B)=Sof(H43g)=
 Sof(H43h)=Sof(H43i)=FVAR(8)
 Sof(C34A)=Sof(H34A)=Sof(C35A)=Sof(H35c)=Sof(H35d)=Sof(C36A)=Sof(H36d)=
 Sof(H36e)=Sof(H36f)=Sof(C37A)=Sof(H37c)=Sof(H37d)=Sof(C38A)=Sof(H38d)=
 Sof(H38e)=Sof(H38f)=1-FVAR(9)
 Sof(C34)=Sof(H34)=Sof(C35)=Sof(H35a)=Sof(H35b)=Sof(C36)=Sof(H36a)=Sof(H36b)=
 Sof(H36c)=Sof(C37)=Sof(H37a)=Sof(H37b)=Sof(C38)=Sof(H38a)=Sof(H38b)=Sof(H38c)=
 FVAR(9)
 Sof(C8A)=Sof(C9A)=Sof(H9Aa)=Sof(H9Ab)=Sof(H9Ac)=Sof(C10A)=Sof(H10d)=Sof(H10e)=
 Sof(H10f)=Sof(C11A)=Sof(H11d)=Sof(H11e)=Sof(H11f)=1-FVAR(10)
 Sof(C8)=Sof(C9)=Sof(H9a)=Sof(H9b)=Sof(H9c)=Sof(C10)=Sof(H10a)=Sof(H10b)=
 Sof(H10c)=Sof(C11)=Sof(H11a)=Sof(H11b)=Sof(H11c)=FVAR(10)
 Sof(Si1B)=Sof(Si2B)=Sof(N3B)=Sof(C44B)=Sof(H44g)=Sof(H44h)=Sof(H44i)=
 Sof(C45B)=Sof(H45g)=Sof(H45h)=Sof(H45i)=Sof(C46B)=Sof(H46g)=Sof(H46h)=
 Sof(H46i)=Sof(C47B)=Sof(H47g)=Sof(H47h)=Sof(H47i)=Sof(C48B)=Sof(H48g)=
 Sof(H48h)=Sof(H48i)=Sof(C49B)=Sof(H49g)=Sof(H49h)=Sof(H49i)=FVAR(11)
 Sof(Si1A)=Sof(Si2A)=Sof(N3A)=Sof(C44A)=Sof(H44d)=Sof(H44e)=Sof(H44f)=
 Sof(C45A)=Sof(H45d)=Sof(H45e)=Sof(H45f)=Sof(C46A)=Sof(H46d)=Sof(H46e)=
 Sof(H46f)=Sof(C47A)=Sof(H47d)=Sof(H47e)=Sof(H47f)=Sof(C48A)=Sof(H48d)=
 Sof(H48e)=Sof(H48f)=Sof(C49A)=Sof(H49d)=Sof(H49e)=Sof(H49f)=FVAR(12)
6.a Ternary CH refined with riding coordinates:
 C18(H18), C23(H23), C34(H34), C39(H39), C34A(H34A), C39A(H39A), C39B(H39B)
6.b Secondary CH2 refined with riding coordinates:
 C19(H19a,H19b), C21(H21a,H21b), C24(H24a,H24b), C26(H26a,H26b), C35(H35a,
 H35b), C37(H37a,H37b), C40(H40a,H40b), C42(H42a,H42b), C35A(H35c,H35d),
 C37A(H37c,H37d), C40A(H40c,H40d), C42A(H42c,H42d), C40B(H40e,H40f), C42B(H42e,
 H42f)
6.c Aromatic/amide H refined with riding coordinates:
 C2(H2), C14(H14), C15(H15), C16(H16), C30(H30), C31(H31), C32(H32)
6.d Idealised Me refined with riding coordinates:
 C48B(H48g,H48h,H48i)
6.e Idealised Me refined as rotating group:
 C5(H5a,H5b,H5c), C6(H6a,H6b,H6c), C7(H7a,H7b,H7c), C20(H20a,H20b,H20c),
 C22(H22a,H22b,H22c), C25(H25a,H25b,H25c), C27(H27a,H27b,H27c), C9(H9a,H9b,H9c),
  C10(H10a,H10b,H10c), C11(H11a,H11b,H11c), C36(H36a,H36b,H36c), C38(H38a,H38b,
 H38c), C41(H41a,H41b,H41c), C43(H43a,H43b,H43c), C44(H44a,H44b,H44c), C45(H45a,
 H45b,H45c), C46(H46a,H46b,H46c), C47(H47a,H47b,H47c), C48(H48a,H48b,H48c),
 C49(H49a,H49b,H49c), C50(H50a,H50b,H50c), C51(H51a,H51b,H51c), C52(H52a,H52b,
 H52c), C53(H53a,H53b,H53c), C54(H54a,H54b,H54c), C55(H55a,H55b,H55c), C9A(H9Aa,
 H9Ab,H9Ac), C10A(H10d,H10e,H10f), C11A(H11d,H11e,H11f), C36A(H36d,H36e,H36f),
 C38A(H38d,H38e,H38f), C41A(H41d,H41e,H41f), C43A(H43d,H43e,H43f), C44A(H44d,
 H44e,H44f), C45A(H45d,H45e,H45f), C46A(H46d,H46e,H46f), C47A(H47d,H47e,H47f),
 C48A(H48d,H48e,H48f), C49A(H49d,H49e,H49f), C50A(H50d,H50e,H50f), C51A(H51d,
 H51e,H51f), C52A(H52d,H52e,H52f), C53A(H53d,H53e,H53f), C54A(H54d,H54e,H54f),
 C55A(H55d,H55e,H55f), C41B(H41g,H41h,H41i), C43B(H43g,H43h,H43i), C44B(H44g,
 H44h,H44i), C45B(H45g,H45h,H45i), C46B(H46g,H46h,H46i), C47B(H47g,H47h,H47i),
 C49B(H49g,H49h,H49i), C50C(H50g,H50h,H50i), C51C(H51g,H51h,H51i), C52C(H52g,
 H52h,H52i), C53C(H53g,H53h,H53i), C54C(H54g,H54h,H54i), C55C(H55g,H55h,H55i),
 C50B(H50j,H50k,H50l), C51B(H51j,H51k,H51l), C52B(H52j,H52k,H52l), C53B(H53j,
 H53k,H53l), C54B(H54j,H54k,H54l), C55B(H55j,H55k,H55l)
;
_atom_sites_solution_hydrogens     geom
_atom_sites_solution_primary       dual
_atom_sites_solution_secondary     ?
loop_
  _atom_site_label
  _atom_site_type_symbol
  _atom_site_fract_x
  _atom_site_fract_y
  _atom_site_fract_z
  _atom_site_U_iso_or_equiv
  _atom_site_adp_type
  _atom_site_occupancy
  _atom_site_site_symmetry_order
  _atom_site_calc_flag
  _atom_site_refinement_flags_posn
  _atom_site_refinement_flags_adp
  _atom_site_refinement_flags_occupancy
  _atom_site_disorder_assembly
  _atom_site_disorder_group
 S1 S 0.49544(4) 0.27765(4) 0.34786(2) 0.04415(16) Uani 1 1 d . . . . .
 Mg1 Mg 0.63358(4) 0.28828(4) 0.33733(3) 0.03179(17) Uani 1 1 d . . . . .
 Na1 Na 0.51523(6) 0.21655(6) 0.44800(4) 0.0451(2) Uani 1 1 d . . . . .
 Na2 Na 0.32685(6) 0.26521(5) 0.35857(4) 0.0356(2) Uani 1 1 d . . . . .
 Na3 Na 0.38495(6) 0.32402(7) 0.25019(4) 0.0471(3) Uani 1 1 d . . . . .
 N1 N 0.75855(11) 0.27480(10) 0.39165(7) 0.0317(4) Uani 1 1 d . . . . .
 N2 N 0.67189(12) 0.31677(11) 0.26861(8) 0.0343(4) Uani 1 1 d . . . . .
 C1 C 0.83262(14) 0.28702(13) 0.37685(10) 0.0363(5) Uani 1 1 d . . . . .
 C2 C 0.82846(15) 0.30729(15) 0.32083(11) 0.0416(6) Uani 1 1 d . . . . .
 H2 H 0.886437 0.312853 0.315878 0.050 Uiso 1 1 calc R U . . .
 C3 C 0.75797(15) 0.32118(14) 0.27051(11) 0.0396(5) Uani 1 1 d D . . . .
 C4 C 0.93101(16) 0.28355(16) 0.41830(12) 0.0484(6) Uani 1 1 d . . . . .
 C5 C 0.98682(18) 0.2272(2) 0.39600(14) 0.0599(8) Uani 1 1 d . . . . .
 H5A H 0.959176 0.177803 0.393638 0.090 Uiso 1 1 calc R U . . .
 H5B H 1.048360 0.225343 0.421907 0.090 Uiso 1 1 calc R U . . .
 H5C H 0.988498 0.242537 0.358255 0.090 Uiso 1 1 calc R U . . .
 C6 C 0.93957(17) 0.26189(19) 0.47967(12) 0.0555(7) Uani 1 1 d . . . . .
 H6A H 0.907561 0.298379 0.496037 0.083 Uiso 1 1 calc R U . . .
 H6B H 1.003371 0.260982 0.501884 0.083 Uiso 1 1 calc R U . . .
 H6C H 0.913237 0.212454 0.480335 0.083 Uiso 1 1 calc R U . . .
 C7 C 0.97321(19) 0.3621(2) 0.42063(16) 0.0669(9) Uani 1 1 d . . . . .
 H7A H 0.979975 0.374442 0.383459 0.100 Uiso 1 1 calc R U . . .
 H7B H 1.032482 0.362729 0.449255 0.100 Uiso 1 1 calc R U . . .
 H7C H 0.933864 0.398838 0.430635 0.100 Uiso 1 1 calc R U . . .
 C12 C 0.74765(13) 0.24800(13) 0.44407(9) 0.0312(4) Uani 1 1 d . . . . .
 C13 C 0.73885(15) 0.17059(13) 0.45102(9) 0.0357(5) Uani 1 1 d . . . . .
 C14 C 0.70892(15) 0.14624(14) 0.49603(10) 0.0384(5) Uani 1 1 d . . . . .
 H14 H 0.701625 0.094443 0.501064 0.046 Uiso 1 1 calc R U . . .
 C15 C 0.68961(17) 0.19661(16) 0.53362(10) 0.0440(6) Uani 1 1 d . . . . .
 H15 H 0.667500 0.179276 0.563304 0.053 Uiso 1 1 calc R U . . .
 C16 C 0.70268(18) 0.27192(15) 0.52766(10) 0.0448(6) Uani 1 1 d . . . . .
 H16 H 0.691263 0.305768 0.554264 0.054 Uiso 1 1 calc R U . . .
 C17 C 0.73231(16) 0.29932(14) 0.48339(9) 0.0390(5) Uani 1 1 d . . . . .
 C18 C 0.76419(18) 0.11544(14) 0.41130(11) 0.0441(6) Uani 1 1 d . . . . .
 H18 H 0.813055 0.139666 0.398838 0.053 Uiso 1 1 calc R U . . .
 C19 C 0.8039(2) 0.04173(16) 0.44024(14) 0.0560(7) Uani 1 1 d . . . . .
 H19A H 0.758898 0.017891 0.455804 0.067 Uiso 1 1 calc R U . . .
 H19B H 0.814237 0.007879 0.411165 0.067 Uiso 1 1 calc R U . . .
 C20 C 0.8912(2) 0.05031(19) 0.48748(16) 0.0668(9) Uani 1 1 d . . . . .
 H20A H 0.936939 0.072427 0.472350 0.100 Uiso 1 1 calc R U . . .
 H20B H 0.911875 0.001347 0.503691 0.100 Uiso 1 1 calc R U . . .
 H20C H 0.881501 0.082725 0.517029 0.100 Uiso 1 1 calc R U . . .
 C21 C 0.6864(2) 0.10048(16) 0.35711(12) 0.0552(7) Uani 1 1 d . . . . .
 H21A H 0.669104 0.148232 0.336776 0.066 Uiso 1 1 calc R U . . .
 H21B H 0.708801 0.067308 0.332269 0.066 Uiso 1 1 calc R U . . .
 C22 C 0.6034(2) 0.0660(2) 0.36571(14) 0.0658(8) Uani 1 1 d . . . . .
 H22A H 0.557029 0.060898 0.329003 0.099 Uiso 1 1 calc R U . . .
 H22B H 0.580740 0.097758 0.390687 0.099 Uiso 1 1 calc R U . . .
 H22C H 0.618302 0.016722 0.383049 0.099 Uiso 1 1 calc R U . . .
 C23 C 0.75295(19) 0.38171(15) 0.47931(11) 0.0481(6) Uani 1 1 d . . . . .
 H23 H 0.795156 0.384821 0.455739 0.058 Uiso 1 1 calc R U . . .
 C24 C 0.8043(2) 0.41456(17) 0.53805(13) 0.0611(8) Uani 1 1 d . . . . .
 H24A H 0.760966 0.423813 0.559679 0.073 Uiso 1 1 calc R U . . .
 H24B H 0.848852 0.377634 0.559370 0.073 Uiso 1 1 calc R U . . .
 C25 C 0.8526(3) 0.4866(2) 0.53367(15) 0.0751(10) Uani 1 1 d . . . . .
 H25A H 0.808977 0.523228 0.512186 0.113 Uiso 1 1 calc R U . . .
 H25B H 0.898066 0.477236 0.514192 0.113 Uiso 1 1 calc R U . . .
 H25C H 0.882167 0.505905 0.571807 0.113 Uiso 1 1 calc R U . . .
 C26 C 0.6698(2) 0.42880(17) 0.44846(13) 0.0609(8) Uani 1 1 d . . . . .
 H26A H 0.689918 0.480528 0.445560 0.073 Uiso 1 1 calc R U . . .
 H26B H 0.645024 0.409412 0.409366 0.073 Uiso 1 1 calc R U . . .
 C27 C 0.5948(3) 0.4307(2) 0.4755(2) 0.0903(12) Uani 1 1 d . . . . .
 H27A H 0.548026 0.465532 0.454778 0.135 Uiso 1 1 calc R U . . .
 H27B H 0.618809 0.446992 0.515045 0.135 Uiso 1 1 calc R U . . .
 H27C H 0.568769 0.380820 0.474382 0.135 Uiso 1 1 calc R U . . .
 C28 C 0.59246(15) 0.33256(14) 0.22241(9) 0.0370(5) Uani 1 1 d . . . . .
 C29 C 0.55003(16) 0.40199(15) 0.22140(11) 0.0429(6) Uani 1 1 d D . . . .
 C30 C 0.46609(17) 0.41368(17) 0.18016(11) 0.0490(6) Uani 1 1 d . . . . .
 H30 H 0.437027 0.460542 0.178330 0.059 Uiso 1 1 calc R U . . .
 C31 C 0.42571(19) 0.3588(2) 0.14275(11) 0.0574(8) Uani 1 1 d . . . . .
 H31 H 0.369186 0.367813 0.115307 0.069 Uiso 1 1 calc R U . . .
 C32 C 0.4667(2) 0.2907(2) 0.14482(12) 0.0624(8) Uani 1 1 d . . . . .
 H32 H 0.437481 0.252984 0.118903 0.075 Uiso 1 1 calc R U . . .
 C33 C 0.5506(2) 0.27543(18) 0.18411(10) 0.0524(7) Uani 1 1 d D . . . .
 Si1 Si 0.3366(3) 0.1261(2) 0.45863(19) 0.0447(11) Uani 0.352(3) 1 d D U P A 1
 Si2 Si 0.3506(4) 0.2837(3) 0.4975(3) 0.0387(11) Uani 0.352(3) 1 d D U P A 1
 Si3 Si 0.1961(2) 0.2321(3) 0.22801(15) 0.0347(8) Uani 0.329(3) 1 d D U P A 1
 Si4 Si 0.1894(5) 0.3872(4) 0.2726(3) 0.0354(14) Uani 0.329(3) 1 d D U P A 1
 N3 N 0.3624(10) 0.2163(5) 0.4532(5) 0.037(2) Uani 0.352(3) 1 d D U P A 1
 N4 N 0.2435(11) 0.3093(7) 0.2638(11) 0.031(2) Uani 0.329(3) 1 d D U P A 1
 C8 C 0.7857(10) 0.3317(8) 0.2139(5) 0.035(2) Uani 0.49(4) 1 d D . P B 1
 C9 C 0.8315(14) 0.2613(11) 0.1997(6) 0.059(3) Uani 0.49(4) 1 d D . P B 1
 H9A H 0.787081 0.221052 0.188621 0.089 Uiso 0.49(4) 1 calc R U P B 1
 H9B H 0.880431 0.245959 0.233071 0.089 Uiso 0.49(4) 1 calc R U P B 1
 H9C H 0.856100 0.272003 0.168299 0.089 Uiso 0.49(4) 1 calc R U P B 1
 C10 C 0.8528(9) 0.3975(11) 0.2261(6) 0.050(3) Uani 0.49(4) 1 d D . P B 1
 H10A H 0.871002 0.408180 0.192141 0.075 Uiso 0.49(4) 1 calc R U P B 1
 H10B H 0.906034 0.384498 0.257517 0.075 Uiso 0.49(4) 1 calc R U P B 1
 H10C H 0.823782 0.441574 0.236237 0.075 Uiso 0.49(4) 1 calc R U P B 1
 C11 C 0.7125(13) 0.3520(12) 0.1593(7) 0.045(3) Uani 0.49(4) 1 d D . P B 1
 H11A H 0.739973 0.360173 0.128863 0.067 Uiso 0.49(4) 1 calc R U P B 1
 H11B H 0.681951 0.397586 0.165345 0.067 Uiso 0.49(4) 1 calc R U P B 1
 H11C H 0.668690 0.311339 0.148718 0.067 Uiso 0.49(4) 1 calc R U P B 1
 C34 C 0.5891(4) 0.4623(3) 0.2659(2) 0.0497(13) Uani 0.755(7) 1 d D U P C 1
 H34 H 0.633824 0.436820 0.298252 0.060 Uiso 0.755(7) 1 calc R U P C 1
 C35 C 0.5171(4) 0.4968(3) 0.2905(2) 0.0597(12) Uani 0.755(7) 1 d D U P C 1
 H35A H 0.467291 0.516437 0.258643 0.072 Uiso 0.755(7) 1 calc R U P C 1
 H35B H 0.491905 0.456586 0.308662 0.072 Uiso 0.755(7) 1 calc R U P C 1
 C36 C 0.5494(5) 0.5579(4) 0.3329(3) 0.086(2) Uani 0.755(7) 1 d D U P C 1
 H36A H 0.567210 0.600878 0.314255 0.129 Uiso 0.755(7) 1 calc R U P C 1
 H36B H 0.601234 0.540390 0.363586 0.129 Uiso 0.755(7) 1 calc R U P C 1
 H36C H 0.500765 0.572428 0.348457 0.129 Uiso 0.755(7) 1 calc R U P C 1
 C37 C 0.6427(3) 0.5211(2) 0.2432(2) 0.0597(12) Uani 0.755(7) 1 d D U P C 1
 H37A H 0.674420 0.553902 0.275165 0.072 Uiso 0.755(7) 1 calc R U P C 1
 H37B H 0.689399 0.494752 0.230678 0.072 Uiso 0.755(7) 1 calc R U P C 1
 C38 C 0.5893(4) 0.5697(3) 0.1950(2) 0.0688(14) Uani 0.755(7) 1 d D U P C 1
 H38A H 0.562777 0.538756 0.161475 0.103 Uiso 0.755(7) 1 calc R U P C 1
 H38B H 0.629302 0.606845 0.186166 0.103 Uiso 0.755(7) 1 calc R U P C 1
 H38C H 0.541218 0.594914 0.206034 0.103 Uiso 0.755(7) 1 calc R U P C 1
 C39 C 0.5829(6) 0.1953(4) 0.1875(4) 0.057(2) Uani 0.514(3) 1 d D U P D 1
 H39 H 0.648726 0.196754 0.208523 0.069 Uiso 0.514(3) 1 calc R U P D 1
 C40 C 0.5398(6) 0.1435(4) 0.2222(3) 0.061(2) Uani 0.514(3) 1 d D U P D 1
 H40A H 0.579548 0.099629 0.233934 0.073 Uiso 0.514(3) 1 calc R U P D 1
 H40B H 0.539796 0.170297 0.257268 0.073 Uiso 0.514(3) 1 calc R U P D 1
 C41 C 0.4452(5) 0.1155(5) 0.1944(3) 0.0639(17) Uani 0.514(3) 1 d D U P D 1
 H41A H 0.444147 0.085828 0.160934 0.096 Uiso 0.514(3) 1 calc R U P D 1
 H41B H 0.404148 0.157966 0.182900 0.096 Uiso 0.514(3) 1 calc R U P D 1
 H41C H 0.425816 0.084603 0.221338 0.096 Uiso 0.514(3) 1 calc R U P D 1
 C42 C 0.5758(6) 0.1633(4) 0.1276(3) 0.0577(19) Uani 0.514(3) 1 d D U P D 1
 H42A H 0.511247 0.157231 0.106218 0.069 Uiso 0.514(3) 1 calc R U P D 1
 H42B H 0.601805 0.199866 0.106906 0.069 Uiso 0.514(3) 1 calc R U P D 1
 C43 C 0.6226(6) 0.0897(5) 0.1285(3) 0.074(2) Uani 0.514(3) 1 d D U P D 1
 H43A H 0.616281 0.073810 0.089549 0.111 Uiso 0.514(3) 1 calc R U P D 1
 H43B H 0.595429 0.052306 0.147254 0.111 Uiso 0.514(3) 1 calc R U P D 1
 H43C H 0.686733 0.095012 0.149336 0.111 Uiso 0.514(3) 1 calc R U P D 1
 C44 C 0.3856(9) 0.0668(7) 0.4160(6) 0.071(3) Uani 0.352(3) 1 d . U P A 1
 H44A H 0.368843 0.085611 0.376995 0.107 Uiso 0.352(3) 1 calc R U P A 1
 H44B H 0.362910 0.015888 0.416054 0.107 Uiso 0.352(3) 1 calc R U P A 1
 H44C H 0.451352 0.066888 0.431918 0.107 Uiso 0.352(3) 1 calc R U P A 1
 C45 C 0.3847(9) 0.0894(6) 0.5346(5) 0.068(3) Uani 0.352(3) 1 d . U P A 1
 H45A H 0.448671 0.102497 0.549182 0.102 Uiso 0.352(3) 1 calc R U P A 1
 H45B H 0.378044 0.035177 0.534743 0.102 Uiso 0.352(3) 1 calc R U P A 1
 H45C H 0.351871 0.111875 0.558806 0.102 Uiso 0.352(3) 1 calc R U P A 1
 C46 C 0.2128(9) 0.1019(10) 0.4376(7) 0.058(3) Uani 0.352(3) 1 d . U P A 1
 H46A H 0.183993 0.128365 0.462254 0.087 Uiso 0.352(3) 1 calc R U P A 1
 H46B H 0.205763 0.048121 0.441416 0.087 Uiso 0.352(3) 1 calc R U P A 1
 H46C H 0.184249 0.116672 0.398073 0.087 Uiso 0.352(3) 1 calc R U P A 1
 C47 C 0.4515(7) 0.2908(6) 0.5622(5) 0.056(2) Uani 0.352(3) 1 d . U P A 1
 H47A H 0.456289 0.245454 0.584969 0.084 Uiso 0.352(3) 1 calc R U P A 1
 H47B H 0.444701 0.333984 0.584768 0.084 Uiso 0.352(3) 1 calc R U P A 1
 H47C H 0.506123 0.296571 0.550495 0.084 Uiso 0.352(3) 1 calc R U P A 1
 C48 C 0.2479(6) 0.2852(6) 0.5219(4) 0.052(2) Uani 0.352(3) 1 d . U P A 1
 H48A H 0.194718 0.295352 0.489588 0.078 Uiso 0.352(3) 1 calc R U P A 1
 H48B H 0.254130 0.324165 0.550581 0.078 Uiso 0.352(3) 1 calc R U P A 1
 H48C H 0.240867 0.236762 0.538413 0.078 Uiso 0.352(3) 1 calc R U P A 1
 C49 C 0.3432(9) 0.3802(8) 0.4607(6) 0.050(3) Uani 0.352(3) 1 d . U P A 1
 H49A H 0.388485 0.382949 0.440371 0.075 Uiso 0.352(3) 1 calc R U P A 1
 H49B H 0.354526 0.419597 0.489424 0.075 Uiso 0.352(3) 1 calc R U P A 1
 H49C H 0.282987 0.386660 0.433848 0.075 Uiso 0.352(3) 1 calc R U P A 1
 C50 C 0.1669(6) 0.1612(5) 0.2764(4) 0.052(2) Uani 0.329(3) 1 d D U P A 1
 H50A H 0.221843 0.146016 0.305782 0.078 Uiso 0.329(3) 1 calc R U P A 1
 H50B H 0.139111 0.117509 0.254230 0.078 Uiso 0.329(3) 1 calc R U P A 1
 H50C H 0.124483 0.183221 0.294343 0.078 Uiso 0.329(3) 1 calc R U P A 1
 C51 C 0.0909(6) 0.2413(6) 0.1668(4) 0.057(2) Uani 0.329(3) 1 d D U P A 1
 H51A H 0.039548 0.250839 0.181167 0.086 Uiso 0.329(3) 1 calc R U P A 1
 H51B H 0.080578 0.195123 0.144716 0.086 Uiso 0.329(3) 1 calc R U P A 1
 H51C H 0.097616 0.282793 0.142643 0.086 Uiso 0.329(3) 1 calc R U P A 1
 C52 C 0.2789(6) 0.1845(6) 0.1971(4) 0.0452(19) Uani 0.329(3) 1 d D U P A 1
 H52A H 0.294383 0.217944 0.170123 0.068 Uiso 0.329(3) 1 calc R U P A 1
 H52B H 0.251724 0.138918 0.177559 0.068 Uiso 0.329(3) 1 calc R U P A 1
 H52C H 0.333545 0.171850 0.227672 0.068 Uiso 0.329(3) 1 calc R U P A 1
 C53 C 0.1110(7) 0.4285(7) 0.2049(4) 0.062(2) Uani 0.329(3) 1 d D U P A 1
 H53A H 0.142922 0.432465 0.176297 0.093 Uiso 0.329(3) 1 calc R U P A 1
 H53B H 0.091493 0.478092 0.212943 0.093 Uiso 0.329(3) 1 calc R U P A 1
 H53C H 0.058250 0.396243 0.190716 0.093 Uiso 0.329(3) 1 calc R U P A 1
 C54 C 0.1155(9) 0.3737(12) 0.3197(6) 0.040(3) Uani 0.329(3) 1 d D U P A 1
 H54A H 0.073417 0.332643 0.305116 0.060 Uiso 0.329(3) 1 calc R U P A 1
 H54B H 0.081567 0.419430 0.320427 0.060 Uiso 0.329(3) 1 calc R U P A 1
 H54C H 0.153059 0.361791 0.358262 0.060 Uiso 0.329(3) 1 calc R U P A 1
 C55 C 0.2736(6) 0.4600(5) 0.3040(4) 0.0425(18) Uani 0.329(3) 1 d D U P A 1
 H55A H 0.303756 0.475552 0.276266 0.064 Uiso 0.329(3) 1 calc R U P A 1
 H55B H 0.318302 0.440094 0.337784 0.064 Uiso 0.329(3) 1 calc R U P A 1
 H55C H 0.243297 0.502926 0.314759 0.064 Uiso 0.329(3) 1 calc R U P A 1
 Si1A Si 0.32878(14) 0.10187(9) 0.41316(7) 0.0520(5) Uani 0.4774(18) 1 d D U P A
 2
 Si2A Si 0.34913(10) 0.22079(16) 0.50027(7) 0.0609(6) Uani 0.4774(18) 1 d D U P A
 2
 Si3A Si 0.1741(3) 0.2721(4) 0.2216(2) 0.0380(11) Uani 0.269(3) 1 d D U P A 2
 Si4A Si 0.2202(4) 0.4075(3) 0.2930(3) 0.0466(13) Uani 0.269(3) 1 d D U P A 2
 N3A N 0.3615(4) 0.1874(3) 0.4402(2) 0.0378(12) Uani 0.4774(18) 1 d D U P A 2
 N4A N 0.2454(13) 0.3249(10) 0.2699(11) 0.036(3) Uani 0.269(3) 1 d D U P A 2
 C8A C 0.8013(8) 0.3517(9) 0.2242(6) 0.040(3) Uani 0.51(4) 1 d D . P B 2
 C9A C 0.8582(8) 0.2856(9) 0.2138(6) 0.050(3) Uani 0.51(4) 1 d D . P B 2
 H9AA H 0.882546 0.297795 0.182536 0.074 Uiso 0.51(4) 1 calc R U P B 2
 H9AB H 0.820066 0.241187 0.203908 0.074 Uiso 0.51(4) 1 calc R U P B 2
 H9AC H 0.907934 0.275908 0.248220 0.074 Uiso 0.51(4) 1 calc R U P B 2
 C10A C 0.8621(8) 0.4202(10) 0.2439(9) 0.056(3) Uani 0.51(4) 1 d D . P B 2
 H10D H 0.882881 0.438469 0.212561 0.084 Uiso 0.51(4) 1 calc R U P B 2
 H10E H 0.914298 0.406283 0.275843 0.084 Uiso 0.51(4) 1 calc R U P B 2
 H10F H 0.827949 0.459431 0.255899 0.084 Uiso 0.51(4) 1 calc R U P B 2
 C11A C 0.7297(12) 0.3702(12) 0.1675(8) 0.051(3) Uani 0.51(4) 1 d D . P B 2
 H11D H 0.689789 0.409446 0.173590 0.076 Uiso 0.51(4) 1 calc R U P B 2
 H11E H 0.694219 0.325536 0.152817 0.076 Uiso 0.51(4) 1 calc R U P B 2
 H11F H 0.759679 0.387389 0.140019 0.076 Uiso 0.51(4) 1 calc R U P B 2
 C34A C 0.6018(13) 0.4695(8) 0.2500(6) 0.054(4) Uani 0.245(7) 1 d D U P C 2
 H34A H 0.665927 0.454956 0.268761 0.065 Uiso 0.245(7) 1 calc R U P C 2
 C35A C 0.5573(15) 0.4919(11) 0.2962(7) 0.073(4) Uani 0.245(7) 1 d D U P C 2
 H35C H 0.493690 0.504478 0.276323 0.088 Uiso 0.245(7) 1 calc R U P C 2
 H35D H 0.556284 0.446711 0.319010 0.088 Uiso 0.245(7) 1 calc R U P C 2
 C36A C 0.5945(18) 0.5542(13) 0.3376(11) 0.090(6) Uani 0.245(7) 1 d D U P C 2
 H36D H 0.593470 0.600774 0.316754 0.135 Uiso 0.245(7) 1 calc R U P C 2
 H36E H 0.656634 0.542597 0.359717 0.135 Uiso 0.245(7) 1 calc R U P C 2
 H36F H 0.557440 0.559796 0.363303 0.135 Uiso 0.245(7) 1 calc R U P C 2
 C37A C 0.5997(10) 0.5359(8) 0.2087(6) 0.057(3) Uani 0.245(7) 1 d D U P C 2
 H37C H 0.606395 0.516705 0.172602 0.068 Uiso 0.245(7) 1 calc R U P C 2
 H37D H 0.540856 0.561665 0.200204 0.068 Uiso 0.245(7) 1 calc R U P C 2
 C38A C 0.6729(11) 0.5891(8) 0.2341(7) 0.084(5) Uani 0.245(7) 1 d D U P C 2
 H38D H 0.668505 0.631589 0.208494 0.126 Uiso 0.245(7) 1 calc R U P C 2
 H38E H 0.731275 0.564476 0.240116 0.126 Uiso 0.245(7) 1 calc R U P C 2
 H38F H 0.667596 0.606671 0.270525 0.126 Uiso 0.245(7) 1 calc R U P C 2
 C39A C 0.6076(10) 0.2048(6) 0.1847(6) 0.053(3) Uani 0.343(3) 1 d D U P D 2
 H39A H 0.671030 0.218039 0.206325 0.063 Uiso 0.343(3) 1 calc R U P D 2
 C40A C 0.5783(7) 0.1415(6) 0.2191(4) 0.052(2) Uani 0.343(3) 1 d D U P D 2
 H40C H 0.627606 0.104442 0.230489 0.062 Uiso 0.343(3) 1 calc R U P D 2
 H40D H 0.570854 0.163288 0.254269 0.062 Uiso 0.343(3) 1 calc R U P D 2
 C41A C 0.4919(8) 0.1012(6) 0.1880(4) 0.064(2) Uani 0.343(3) 1 d D U P D 2
 H41D H 0.501646 0.071883 0.156851 0.095 Uiso 0.343(3) 1 calc R U P D 2
 H41E H 0.443912 0.137640 0.172641 0.095 Uiso 0.343(3) 1 calc R U P D 2
 H41F H 0.474303 0.067948 0.214333 0.095 Uiso 0.343(3) 1 calc R U P D 2
 C42A C 0.6097(9) 0.1783(7) 0.1255(5) 0.061(3) Uani 0.343(3) 1 d D U P D 2
 H42C H 0.547310 0.166651 0.102343 0.073 Uiso 0.343(3) 1 calc R U P D 2
 H42D H 0.631382 0.219900 0.106664 0.073 Uiso 0.343(3) 1 calc R U P D 2
 C43A C 0.6694(10) 0.1097(8) 0.1258(5) 0.068(3) Uani 0.343(3) 1 d D U P D 2
 H43D H 0.654253 0.088555 0.087576 0.102 Uiso 0.343(3) 1 calc R U P D 2
 H43E H 0.658854 0.072325 0.152084 0.102 Uiso 0.343(3) 1 calc R U P D 2
 H43F H 0.732928 0.124539 0.138105 0.102 Uiso 0.343(3) 1 calc R U P D 2
 C44A C 0.4078(7) 0.0252(5) 0.4501(4) 0.083(2) Uani 0.4774(18) 1 d . U P A 2
 H44D H 0.464062 0.028512 0.439963 0.124 Uiso 0.4774(18) 1 calc R U P A 2
 H44E H 0.379484 -0.023248 0.438259 0.124 Uiso 0.4774(18) 1 calc R U P A 2
 H44F H 0.420950 0.030585 0.491252 0.124 Uiso 0.4774(18) 1 calc R U P A 2
 C45A C 0.3274(7) 0.0991(4) 0.3363(3) 0.086(2) Uani 0.4774(18) 1 d . U P A 2
 H45D H 0.277363 0.129416 0.313429 0.129 Uiso 0.4774(18) 1 calc R U P A 2
 H45E H 0.319798 0.047531 0.322701 0.129 Uiso 0.4774(18) 1 calc R U P A 2
 H45F H 0.384467 0.118793 0.333040 0.129 Uiso 0.4774(18) 1 calc R U P A 2
 C46A C 0.2150(7) 0.0718(5) 0.4141(4) 0.077(2) Uani 0.4774(18) 1 d . U P A 2
 H46D H 0.213292 0.069184 0.453435 0.116 Uiso 0.4774(18) 1 calc R U P A 2
 H46E H 0.201628 0.022549 0.396490 0.116 Uiso 0.4774(18) 1 calc R U P A 2
 H46F H 0.169940 0.107640 0.392985 0.116 Uiso 0.4774(18) 1 calc R U P A 2
 C47A C 0.4274(5) 0.3024(5) 0.5252(3) 0.0656(18) Uani 0.4774(18) 1 d . U P A
 2
 H47D H 0.489895 0.286044 0.532059 0.098 Uiso 0.4774(18) 1 calc R U P A 2
 H47E H 0.419640 0.322085 0.560484 0.098 Uiso 0.4774(18) 1 calc R U P A 2
 H47F H 0.413278 0.341316 0.496145 0.098 Uiso 0.4774(18) 1 calc R U P A 2
 C48A C 0.2346(7) 0.2513(8) 0.5003(5) 0.108(3) Uani 0.4774(18) 1 d . U P A 2
 H48D H 0.216391 0.294828 0.475655 0.163 Uiso 0.4774(18) 1 calc R U P A 2
 H48E H 0.235581 0.264286 0.539015 0.163 Uiso 0.4774(18) 1 calc R U P A 2
 H48F H 0.191523 0.210720 0.486259 0.163 Uiso 0.4774(18) 1 calc R U P A 2
 C49A C 0.3755(8) 0.1532(7) 0.5607(3) 0.094(3) Uani 0.4774(18) 1 d . U P A 2
 H49D H 0.331713 0.112352 0.551726 0.141 Uiso 0.4774(18) 1 calc R U P A 2
 H49E H 0.372354 0.178619 0.595113 0.141 Uiso 0.4774(18) 1 calc R U P A 2
 H49F H 0.436338 0.133132 0.566777 0.141 Uiso 0.4774(18) 1 calc R U P A 2
 C50A C 0.0990(11) 0.2062(10) 0.2475(7) 0.061(3) Uani 0.269(3) 1 d D U P A 2
 H50D H 0.133386 0.184965 0.284140 0.091 Uiso 0.269(3) 1 calc R U P A 2
 H50E H 0.077963 0.166113 0.219882 0.091 Uiso 0.269(3) 1 calc R U P A 2
 H50F H 0.047081 0.233703 0.252005 0.091 Uiso 0.269(3) 1 calc R U P A 2
 C51A C 0.0904(8) 0.3216(9) 0.1620(5) 0.065(3) Uani 0.269(3) 1 d D U P A 2
 H51D H 0.047216 0.348385 0.176712 0.098 Uiso 0.269(3) 1 calc R U P A 2
 H51E H 0.058225 0.285236 0.133557 0.098 Uiso 0.269(3) 1 calc R U P A 2
 H51F H 0.122001 0.357072 0.144468 0.098 Uiso 0.269(3) 1 calc R U P A 2
 C52A C 0.2395(11) 0.2103(9) 0.1865(7) 0.047(3) Uani 0.269(3) 1 d D U P A 2
 H52D H 0.263859 0.240201 0.161286 0.070 Uiso 0.269(3) 1 calc R U P A 2
 H52E H 0.199524 0.171810 0.164416 0.070 Uiso 0.269(3) 1 calc R U P A 2
 H52F H 0.289169 0.186752 0.215585 0.070 Uiso 0.269(3) 1 calc R U P A 2
 C53A C 0.2018(11) 0.4823(7) 0.2374(6) 0.079(3) Uani 0.269(3) 1 d D U P A 2
 H53D H 0.160585 0.463934 0.201694 0.118 Uiso 0.269(3) 1 calc R U P A 2
 H53E H 0.259581 0.495651 0.231679 0.118 Uiso 0.269(3) 1 calc R U P A 2
 H53F H 0.175547 0.526281 0.249897 0.118 Uiso 0.269(3) 1 calc R U P A 2
 C54A C 0.1143(10) 0.4083(11) 0.3150(9) 0.061(3) Uani 0.269(3) 1 d D U P A 2
 H54D H 0.114728 0.365842 0.339948 0.092 Uiso 0.269(3) 1 calc R U P A 2
 H54E H 0.061750 0.404824 0.281215 0.092 Uiso 0.269(3) 1 calc R U P A 2
 H54F H 0.111240 0.454704 0.335196 0.092 Uiso 0.269(3) 1 calc R U P A 2
 C55A C 0.3105(8) 0.4396(8) 0.3574(6) 0.072(3) Uani 0.269(3) 1 d D U P A 2
 H55D H 0.320538 0.401519 0.387110 0.107 Uiso 0.269(3) 1 calc R U P A 2
 H55E H 0.291719 0.486153 0.371239 0.107 Uiso 0.269(3) 1 calc R U P A 2
 H55F H 0.366443 0.447845 0.347732 0.107 Uiso 0.269(3) 1 calc R U P A 2
 Si1B Si 0.3487(5) 0.1396(6) 0.4732(4) 0.0401(17) Uani 0.170(3) 1 d D U P A 3
 Si2B Si 0.3623(7) 0.3027(6) 0.4958(5) 0.044(2) Uani 0.170(3) 1 d D U P A 3
 Si3C Si 0.2105(4) 0.2106(3) 0.2469(2) 0.0299(12) Uani 0.184(2) 1 d D U P A 3
 Si4C Si 0.1866(10) 0.3767(8) 0.2605(5) 0.038(2) Uani 0.184(2) 1 d D U P A 3
 N3B N 0.3684(19) 0.2265(8) 0.4594(9) 0.039(3) Uani 0.170(3) 1 d D U P A 3
 N4C N 0.2463(18) 0.2982(8) 0.2666(18) 0.037(3) Uani 0.184(2) 1 d D U P A 3
 C39B C 0.595(2) 0.2017(8) 0.1808(11) 0.058(4) Uani 0.143(3) 1 d D U P D 3
 H39B H 0.659230 0.203490 0.204638 0.069 Uiso 0.143(3) 1 calc R U P D 3
 C40B C 0.543(2) 0.1416(8) 0.2056(11) 0.057(4) Uani 0.143(3) 1 d D U P D 3
 H40E H 0.548427 0.154883 0.245469 0.068 Uiso 0.143(3) 1 calc R U P D 3
 H40F H 0.477947 0.144016 0.184037 0.068 Uiso 0.143(3) 1 calc R U P D 3
 C41B C 0.5738(15) 0.0647(8) 0.2043(9) 0.061(4) Uani 0.143(3) 1 d D U P D 3
 H41G H 0.564865 0.049590 0.164842 0.092 Uiso 0.143(3) 1 calc R U P D 3
 H41H H 0.539293 0.031642 0.221622 0.092 Uiso 0.143(3) 1 calc R U P D 3
 H41I H 0.637968 0.061420 0.225409 0.092 Uiso 0.143(3) 1 calc R U P D 3
 C42B C 0.590(2) 0.1832(15) 0.1180(9) 0.060(4) Uani 0.143(3) 1 d D U P D 3
 H42E H 0.535823 0.152401 0.101078 0.072 Uiso 0.143(3) 1 calc R U P D 3
 H42F H 0.582777 0.230236 0.096267 0.072 Uiso 0.143(3) 1 calc R U P D 3
 C43B C 0.6714(17) 0.1426(16) 0.1117(10) 0.065(5) Uani 0.143(3) 1 d D U P D 3
 H43G H 0.673148 0.147045 0.072531 0.097 Uiso 0.143(3) 1 calc R U P D 3
 H43H H 0.667733 0.089886 0.121106 0.097 Uiso 0.143(3) 1 calc R U P D 3
 H43I H 0.726202 0.164384 0.137463 0.097 Uiso 0.143(3) 1 calc R U P D 3
 C44B C 0.4157(14) 0.0723(10) 0.4422(8) 0.062(4) Uani 0.170(3) 1 d D U P A 3
 H44G H 0.425311 0.094187 0.408092 0.093 Uiso 0.170(3) 1 calc R U P A 3
 H44H H 0.382298 0.025558 0.432265 0.093 Uiso 0.170(3) 1 calc R U P A 3
 H44I H 0.474149 0.062551 0.470238 0.093 Uiso 0.170(3) 1 calc R U P A 3
 C45B C 0.3814(14) 0.1153(12) 0.5509(6) 0.043(3) Uani 0.170(3) 1 d D U P A 3
 H45G H 0.437565 0.140944 0.570869 0.064 Uiso 0.170(3) 1 calc R U P A 3
 H45H H 0.390244 0.061387 0.555494 0.064 Uiso 0.170(3) 1 calc R U P A 3
 H45I H 0.333464 0.130923 0.566698 0.064 Uiso 0.170(3) 1 calc R U P A 3
 C46B C 0.2288(11) 0.110(2) 0.4427(12) 0.067(6) Uani 0.170(3) 1 d D U P A 3
 H46G H 0.226374 0.055396 0.438047 0.101 Uiso 0.170(3) 1 calc R U P A 3
 H46H H 0.202909 0.133388 0.405686 0.101 Uiso 0.170(3) 1 calc R U P A 3
 H46I H 0.194368 0.124305 0.468332 0.101 Uiso 0.170(3) 1 calc R U P A 3
 C47B C 0.4673(13) 0.3214(16) 0.5572(9) 0.076(5) Uani 0.170(3) 1 d D U P A 3
 H47G H 0.463348 0.294455 0.590855 0.113 Uiso 0.170(3) 1 calc R U P A 3
 H47H H 0.472352 0.374906 0.565244 0.113 Uiso 0.170(3) 1 calc R U P A 3
 H47I H 0.520554 0.304487 0.547137 0.113 Uiso 0.170(3) 1 calc R U P A 3
 C48B C 0.2668(12) 0.3173(16) 0.5267(9) 0.077(5) Uani 0.170(3) 1 d D U P A 3
 H48G H 0.265985 0.276694 0.553086 0.116 Uiso 0.170(3) 1 calc R U P A 3
 H48H H 0.209568 0.317970 0.496156 0.116 Uiso 0.170(3) 1 calc R U P A 3
 H48I H 0.274885 0.364849 0.547085 0.116 Uiso 0.170(3) 1 calc R U P A 3
 C49B C 0.3556(18) 0.3851(15) 0.4475(10) 0.051(5) Uani 0.170(3) 1 d D U P A 3
 H49G H 0.303509 0.379423 0.413699 0.076 Uiso 0.170(3) 1 calc R U P A 3
 H49H H 0.410833 0.387832 0.436154 0.076 Uiso 0.170(3) 1 calc R U P A 3
 H49I H 0.349087 0.430847 0.467518 0.076 Uiso 0.170(3) 1 calc R U P A 3
 C50C C 0.1041(10) 0.1838(12) 0.2616(8) 0.046(3) Uani 0.184(2) 1 d D U P A 3
 H50G H 0.105070 0.130355 0.269704 0.069 Uiso 0.184(2) 1 calc R U P A 3
 H50H H 0.052738 0.195202 0.228496 0.069 Uiso 0.184(2) 1 calc R U P A 3
 H50I H 0.098493 0.211757 0.294498 0.069 Uiso 0.184(2) 1 calc R U P A 3
 C51C C 0.2926(9) 0.1393(7) 0.2882(5) 0.041(3) Uani 0.184(2) 1 d D U P A 3
 H51G H 0.284195 0.132855 0.325743 0.062 Uiso 0.184(2) 1 calc R U P A 3
 H51H H 0.354323 0.156087 0.292650 0.062 Uiso 0.184(2) 1 calc R U P A 3
 H51I H 0.282109 0.091727 0.267894 0.062 Uiso 0.184(2) 1 calc R U P A 3
 C52C C 0.1972(13) 0.1960(11) 0.1700(5) 0.044(3) Uani 0.184(2) 1 d D U P A 3
 H52G H 0.255755 0.202271 0.163097 0.065 Uiso 0.184(2) 1 calc R U P A 3
 H52H H 0.154425 0.232476 0.147485 0.065 Uiso 0.184(2) 1 calc R U P A 3
 H52I H 0.174596 0.145608 0.158997 0.065 Uiso 0.184(2) 1 calc R U P A 3
 C53C C 0.1034(13) 0.3891(15) 0.1873(7) 0.055(4) Uani 0.184(2) 1 d D U P A 3
 H53G H 0.136080 0.390341 0.158909 0.083 Uiso 0.184(2) 1 calc R U P A 3
 H53H H 0.070521 0.435949 0.185952 0.083 Uiso 0.184(2) 1 calc R U P A 3
 H53I H 0.060714 0.347499 0.179102 0.083 Uiso 0.184(2) 1 calc R U P A 3
 C54C C 0.110(2) 0.381(2) 0.3068(12) 0.047(4) Uani 0.184(2) 1 d D U P A 3
 H54G H 0.057904 0.348715 0.291322 0.071 Uiso 0.184(2) 1 calc R U P A 3
 H54H H 0.089062 0.432725 0.307872 0.071 Uiso 0.184(2) 1 calc R U P A 3
 H54I H 0.142903 0.365286 0.345289 0.071 Uiso 0.184(2) 1 calc R U P A 3
 C55C C 0.2592(13) 0.4622(10) 0.2736(11) 0.065(4) Uani 0.184(2) 1 d D U P A 3
 H55G H 0.286466 0.468264 0.242853 0.098 Uiso 0.184(2) 1 calc R U P A 3
 H55H H 0.306825 0.457150 0.309780 0.098 Uiso 0.184(2) 1 calc R U P A 3
 H55I H 0.222205 0.505936 0.275049 0.098 Uiso 0.184(2) 1 calc R U P A 3
 Si3B Si 0.1677(4) 0.3017(3) 0.2280(2) 0.0339(11) Uani 0.218(2) 1 d D U P A 4
 Si4B Si 0.2410(4) 0.4197(3) 0.3164(2) 0.0442(12) Uani 0.218(2) 1 d D U P A 4
 N4B N 0.2481(10) 0.3428(8) 0.2793(7) 0.032(2) Uani 0.218(2) 1 d D U P A 4
 C50B C 0.0859(8) 0.2455(8) 0.2555(6) 0.049(3) Uani 0.218(2) 1 d D U P A 4
 H50J H 0.118979 0.206816 0.281379 0.073 Uiso 0.218(2) 1 calc R U P A 4
 H50K H 0.040738 0.222272 0.223546 0.073 Uiso 0.218(2) 1 calc R U P A 4
 H50L H 0.055817 0.278522 0.275792 0.073 Uiso 0.218(2) 1 calc R U P A 4
 C51B C 0.0987(11) 0.3644(8) 0.1709(6) 0.045(3) Uani 0.218(2) 1 d D U P A 4
 H51J H 0.060762 0.396380 0.186401 0.068 Uiso 0.218(2) 1 calc R U P A 4
 H51K H 0.060499 0.334253 0.139917 0.068 Uiso 0.218(2) 1 calc R U P A 4
 H51L H 0.138886 0.395410 0.156375 0.068 Uiso 0.218(2) 1 calc R U P A 4
 C52B C 0.2170(12) 0.2316(9) 0.1885(7) 0.043(3) Uani 0.218(2) 1 d D U P A 4
 H52J H 0.259823 0.256515 0.172427 0.064 Uiso 0.218(2) 1 calc R U P A 4
 H52K H 0.168463 0.209281 0.157941 0.064 Uiso 0.218(2) 1 calc R U P A 4
 H52L H 0.248222 0.192512 0.214778 0.064 Uiso 0.218(2) 1 calc R U P A 4
 C53B C 0.3234(12) 0.4929(10) 0.3120(10) 0.092(4) Uani 0.218(2) 1 d D U P A 4
 H53J H 0.373134 0.470116 0.301098 0.138 Uiso 0.218(2) 1 calc R U P A 4
 H53K H 0.347162 0.517183 0.348980 0.138 Uiso 0.218(2) 1 calc R U P A 4
 H53L H 0.293387 0.530002 0.283512 0.138 Uiso 0.218(2) 1 calc R U P A 4
 C54B C 0.1276(11) 0.4634(11) 0.3006(8) 0.073(3) Uani 0.218(2) 1 d . U P A 4
 H54J H 0.111813 0.486800 0.263074 0.110 Uiso 0.218(2) 1 calc R U P A 4
 H54K H 0.128375 0.501258 0.329331 0.110 Uiso 0.218(2) 1 calc R U P A 4
 H54L H 0.082811 0.425194 0.301075 0.110 Uiso 0.218(2) 1 calc R U P A 4
 C55B C 0.2815(14) 0.4039(10) 0.3945(5) 0.083(4) Uani 0.218(2) 1 d D U P A 4
 H55J H 0.249938 0.361017 0.404137 0.125 Uiso 0.218(2) 1 calc R U P A 4
 H55K H 0.269387 0.448208 0.414137 0.125 Uiso 0.218(2) 1 calc R U P A 4
 H55L H 0.346479 0.394058 0.406161 0.125 Uiso 0.218(2) 1 calc R U P A 4

loop_
  _atom_site_aniso_label
  _atom_site_aniso_U_11
  _atom_site_aniso_U_22
  _atom_site_aniso_U_33
  _atom_site_aniso_U_23
  _atom_site_aniso_U_13
  _atom_site_aniso_U_12
 S1 0.0245(3) 0.0742(4) 0.0335(3) 0.0176(3) 0.0081(2) 0.0060(3)
 Mg1 0.0222(3) 0.0463(4) 0.0244(3) 0.0051(3) 0.0031(3) -0.0022(3)
 Na1 0.0350(5) 0.0680(7) 0.0334(5) 0.0143(4) 0.0118(4) 0.0155(4)
 Na2 0.0308(4) 0.0413(5) 0.0351(4) 0.0125(4) 0.0103(3) 0.0055(3)
 Na3 0.0255(4) 0.0757(7) 0.0386(5) 0.0195(5) 0.0071(4) -0.0029(4)
 N1 0.0252(8) 0.0363(9) 0.0281(9) 0.0002(7) -0.0006(7) -0.0001(7)
 N2 0.0270(9) 0.0464(11) 0.0281(9) 0.0078(8) 0.0063(7) 0.0000(8)
 C1 0.0253(10) 0.0365(12) 0.0410(12) 0.0018(9) 0.0006(9) -0.0016(8)
 C2 0.0222(10) 0.0508(14) 0.0504(14) 0.0129(11) 0.0084(9) -0.0008(9)
 C3 0.0314(11) 0.0460(13) 0.0435(13) 0.0116(11) 0.0144(10) 0.0022(10)
 C4 0.0250(11) 0.0592(16) 0.0516(15) 0.0052(12) -0.0028(10) -0.0001(10)
 C5 0.0331(13) 0.079(2) 0.0626(18) 0.0135(16) 0.0072(12) 0.0135(13)
 C6 0.0291(12) 0.0759(19) 0.0470(15) 0.0011(14) -0.0109(10) 0.0045(12)
 C7 0.0307(13) 0.076(2) 0.081(2) -0.0013(17) -0.0031(13) -0.0179(13)
 C12 0.0245(10) 0.0395(11) 0.0233(10) 0.0002(8) -0.0026(8) 0.0039(8)
 C13 0.0324(11) 0.0410(12) 0.0282(10) 0.0021(9) 0.0008(8) 0.0061(9)
 C14 0.0353(11) 0.0426(13) 0.0327(11) 0.0064(10) 0.0032(9) 0.0056(10)
 C15 0.0397(12) 0.0596(16) 0.0308(11) 0.0100(11) 0.0076(9) 0.0117(11)
 C16 0.0491(14) 0.0540(15) 0.0270(11) -0.0031(10) 0.0046(10) 0.0142(11)
 C17 0.0377(12) 0.0437(13) 0.0278(11) -0.0020(9) -0.0022(9) 0.0071(10)
 C18 0.0502(14) 0.0395(13) 0.0422(13) 0.0001(11) 0.0135(11) 0.0070(11)
 C19 0.0638(18) 0.0429(15) 0.0678(18) 0.0034(13) 0.0293(15) 0.0153(13)
 C20 0.0492(16) 0.0651(19) 0.088(2) 0.0253(18) 0.0230(16) 0.0242(14)
 C21 0.0727(19) 0.0452(15) 0.0449(15) -0.0115(12) 0.0132(13) 0.0009(13)
 C22 0.0611(18) 0.069(2) 0.0605(19) -0.0175(16) 0.0081(15) 0.0034(15)
 C23 0.0566(15) 0.0427(14) 0.0364(13) -0.0069(11) 0.0008(11) 0.0032(11)
 C24 0.077(2) 0.0489(16) 0.0442(15) -0.0115(12) -0.0018(14) 0.0017(14)
 C25 0.084(2) 0.067(2) 0.0575(19) -0.0202(16) -0.0043(17) -0.0141(18)
 C26 0.0692(19) 0.0443(15) 0.0536(17) -0.0048(13) -0.0056(14) 0.0085(13)
 C27 0.087(3) 0.082(3) 0.100(3) 0.004(2) 0.024(2) 0.035(2)
 C28 0.0282(10) 0.0561(14) 0.0269(10) 0.0124(10) 0.0087(8) 0.0014(10)
 C29 0.0318(11) 0.0572(15) 0.0405(13) 0.0132(11) 0.0119(10) -0.0014(10)
 C30 0.0361(13) 0.0658(17) 0.0461(14) 0.0210(13) 0.0139(11) 0.0066(12)
 C31 0.0410(14) 0.089(2) 0.0354(13) 0.0187(14) 0.0000(11) -0.0059(14)
 C32 0.0625(18) 0.076(2) 0.0331(13) 0.0062(13) -0.0094(12) -0.0053(16)
 C33 0.0552(16) 0.0713(19) 0.0229(11) 0.0044(11) 0.0000(10) -0.0026(13)
 Si1 0.0443(15) 0.0354(14) 0.047(2) 0.0130(14) 0.0030(14) -0.0090(10)
 Si2 0.0252(12) 0.066(3) 0.0256(13) -0.0049(16) 0.0081(9) -0.0091(14)
 Si3 0.0223(14) 0.049(2) 0.0294(17) 0.0001(16) 0.0023(13) -0.0069(15)
 Si4 0.0249(19) 0.042(3) 0.038(3) 0.015(2) 0.007(2) 0.0118(18)
 N3 0.038(3) 0.045(4) 0.031(4) 0.013(3) 0.016(3) 0.007(4)
 N4 0.019(3) 0.040(4) 0.033(4) 0.000(4) 0.008(3) 0.000(4)
 C8 0.027(4) 0.044(5) 0.039(4) 0.000(3) 0.016(3) -0.007(3)
 C9 0.050(7) 0.081(7) 0.050(5) -0.003(5) 0.021(5) 0.021(5)
 C10 0.032(4) 0.074(8) 0.044(5) 0.011(4) 0.011(4) -0.011(4)
 C11 0.037(6) 0.067(8) 0.033(4) 0.014(4) 0.016(3) -0.001(5)
 C34 0.052(3) 0.048(2) 0.048(3) 0.018(2) 0.013(2) 0.0079(18)
 C35 0.069(3) 0.055(2) 0.060(3) 0.010(2) 0.028(2) 0.004(2)
 C36 0.121(5) 0.061(3) 0.073(3) 0.009(3) 0.025(4) 0.030(4)
 C37 0.050(2) 0.054(2) 0.075(3) 0.001(2) 0.017(2) -0.0001(18)
 C38 0.086(3) 0.060(3) 0.070(3) 0.020(2) 0.038(3) 0.004(3)
 C39 0.058(4) 0.065(4) 0.033(3) -0.013(3) -0.012(3) 0.004(3)
 C40 0.072(4) 0.066(3) 0.036(4) -0.016(3) 0.003(4) 0.005(3)
 C41 0.061(4) 0.077(4) 0.050(3) -0.002(3) 0.012(3) -0.003(3)
 C42 0.060(4) 0.067(4) 0.035(3) -0.012(3) -0.003(3) -0.010(3)
 C43 0.071(5) 0.085(5) 0.055(4) -0.033(4) 0.004(4) 0.002(4)
 C44 0.086(6) 0.051(5) 0.078(6) -0.003(5) 0.024(5) -0.002(5)
 C45 0.074(5) 0.060(5) 0.058(5) 0.025(4) 0.001(5) -0.011(5)
 C46 0.046(4) 0.072(6) 0.051(6) 0.014(5) 0.008(4) -0.017(5)
 C47 0.044(4) 0.074(6) 0.045(5) -0.007(4) 0.006(4) -0.014(4)
 C48 0.041(4) 0.079(6) 0.045(4) -0.029(4) 0.027(3) -0.018(4)
 C49 0.045(4) 0.054(5) 0.056(6) -0.015(4) 0.021(4) 0.005(4)
 C50 0.052(4) 0.058(5) 0.046(4) 0.000(4) 0.016(3) -0.018(4)
 C51 0.044(4) 0.069(5) 0.048(4) 0.000(4) -0.004(3) -0.002(4)
 C52 0.042(5) 0.052(5) 0.042(4) -0.013(4) 0.014(4) -0.007(4)
 C53 0.060(5) 0.057(5) 0.057(5) 0.008(4) -0.001(4) 0.015(4)
 C54 0.026(4) 0.052(6) 0.046(5) -0.005(5) 0.016(4) 0.002(4)
 C55 0.031(4) 0.042(4) 0.052(5) 0.007(4) 0.007(4) -0.004(3)
 Si1A 0.0842(12) 0.0347(8) 0.0410(9) 0.0133(7) 0.0244(8) 0.0101(8)
 Si2A 0.0332(8) 0.1098(19) 0.0422(9) -0.0295(10) 0.0151(6) -0.0082(9)
 Si3A 0.0283(18) 0.041(3) 0.0411(18) 0.008(2) 0.0056(13) 0.003(2)
 Si4A 0.045(3) 0.043(3) 0.046(3) 0.003(2) 0.004(2) 0.010(2)
 N3A 0.042(2) 0.047(3) 0.025(2) 0.009(2) 0.0108(19) 0.014(2)
 N4A 0.027(4) 0.043(5) 0.036(5) 0.012(4) 0.007(4) 0.005(4)
 C8A 0.023(4) 0.050(6) 0.045(5) 0.014(4) 0.005(3) -0.011(4)
 C9A 0.038(4) 0.073(6) 0.042(5) 0.012(4) 0.019(3) -0.005(4)
 C10A 0.032(3) 0.060(7) 0.069(8) 0.022(5) 0.004(5) -0.019(4)
 C11A 0.039(6) 0.067(8) 0.050(6) 0.022(6) 0.020(4) -0.007(5)
 C34A 0.056(6) 0.048(6) 0.061(7) 0.029(6) 0.021(6) 0.003(5)
 C35A 0.092(8) 0.060(6) 0.063(6) 0.015(6) 0.017(7) -0.008(7)
 C36A 0.124(12) 0.067(9) 0.079(9) 0.006(8) 0.030(11) 0.000(10)
 C37A 0.066(6) 0.047(6) 0.052(6) 0.010(5) 0.009(5) -0.002(6)
 C38A 0.095(9) 0.059(7) 0.091(9) 0.016(7) 0.016(7) -0.020(7)
 C39A 0.068(6) 0.060(5) 0.026(4) -0.003(4) 0.009(4) -0.008(4)
 C40A 0.062(5) 0.064(4) 0.023(4) 0.001(3) 0.004(4) -0.003(4)
 C41A 0.071(6) 0.063(5) 0.051(5) -0.007(4) 0.011(5) -0.010(5)
 C42A 0.069(6) 0.077(5) 0.028(4) -0.008(4) 0.000(4) -0.016(5)
 C43A 0.077(7) 0.083(7) 0.042(5) -0.014(5) 0.015(5) 0.006(6)
 C44A 0.093(5) 0.060(4) 0.105(6) 0.039(4) 0.043(4) 0.022(4)
 C45A 0.158(7) 0.045(4) 0.063(4) -0.011(3) 0.043(4) -0.015(4)
 C46A 0.080(5) 0.071(5) 0.068(5) 0.015(4) 0.001(4) -0.013(4)
 C47A 0.062(4) 0.088(5) 0.041(3) -0.023(3) 0.007(3) 0.002(4)
 C48A 0.064(5) 0.145(7) 0.116(6) -0.050(6) 0.026(5) 0.008(5)
 C49A 0.114(5) 0.122(6) 0.049(4) -0.003(4) 0.028(4) -0.049(5)
 C50A 0.057(6) 0.059(7) 0.066(7) 0.007(6) 0.018(5) -0.008(5)
 C51A 0.052(5) 0.072(6) 0.054(5) -0.002(5) -0.010(4) 0.012(5)
 C52A 0.037(7) 0.050(7) 0.047(6) 0.001(6) 0.004(5) 0.010(6)
 C53A 0.097(7) 0.058(6) 0.076(6) 0.010(5) 0.015(6) 0.009(5)
 C54A 0.047(6) 0.071(7) 0.065(7) -0.002(7) 0.015(5) 0.012(6)
 C55A 0.065(6) 0.065(6) 0.083(7) -0.033(6) 0.017(5) 0.009(5)
 Si1B 0.031(3) 0.064(4) 0.033(3) 0.017(3) 0.020(2) 0.011(3)
 Si2B 0.038(4) 0.067(4) 0.029(3) 0.000(3) 0.012(3) 0.025(3)
 Si3C 0.027(2) 0.035(3) 0.026(2) -0.0047(18) 0.0050(19) -0.0053(17)
 Si4C 0.028(3) 0.043(3) 0.045(4) 0.008(3) 0.012(3) 0.000(2)
 N3B 0.043(5) 0.053(5) 0.031(5) 0.009(4) 0.025(4) 0.010(4)
 N4C 0.028(4) 0.042(5) 0.039(5) 0.003(5) 0.009(4) 0.003(4)
 C39B 0.064(7) 0.067(7) 0.031(6) -0.007(6) 0.000(6) -0.007(7)
 C40B 0.062(7) 0.070(6) 0.030(7) -0.022(6) 0.003(6) -0.014(6)
 C41B 0.058(8) 0.074(9) 0.045(8) -0.007(7) 0.006(7) -0.014(8)
 C42B 0.065(7) 0.077(7) 0.029(6) -0.008(6) 0.000(6) -0.016(7)
 C43B 0.071(9) 0.087(10) 0.035(8) 0.000(9) 0.017(8) -0.010(9)
 C44B 0.073(8) 0.057(8) 0.058(8) 0.019(8) 0.021(7) -0.003(7)
 C45B 0.049(6) 0.056(7) 0.032(6) 0.027(4) 0.024(4) 0.022(6)
 C46B 0.071(9) 0.066(9) 0.049(8) 0.008(8) -0.006(8) -0.002(8)
 C47B 0.069(9) 0.092(10) 0.053(9) -0.005(9) -0.002(8) 0.008(9)
 C48B 0.066(9) 0.091(10) 0.064(9) -0.008(9) 0.004(8) 0.002(9)
 C49B 0.054(9) 0.058(9) 0.042(9) -0.018(7) 0.016(8) 0.014(7)
 C50C 0.043(6) 0.055(7) 0.043(6) 0.016(6) 0.016(5) 0.002(6)
 C51C 0.053(6) 0.035(6) 0.035(5) 0.003(5) 0.010(5) -0.002(5)
 C52C 0.037(6) 0.054(7) 0.037(6) 0.001(6) 0.008(5) 0.002(6)
 C53C 0.047(6) 0.058(7) 0.050(7) 0.009(6) -0.001(6) 0.007(7)
 C54C 0.051(7) 0.041(7) 0.047(7) -0.007(7) 0.010(6) 0.000(6)
 C55C 0.050(7) 0.068(7) 0.070(7) -0.004(7) 0.006(7) 0.008(6)
 Si3B 0.0254(16) 0.042(3) 0.0328(19) 0.009(2) 0.0063(12) 0.006(2)
 Si4B 0.037(2) 0.042(2) 0.046(3) 0.007(2) -0.001(2) 0.0139(18)
 N4B 0.022(4) 0.041(4) 0.033(4) 0.011(4) 0.008(3) 0.008(4)
 C50B 0.036(5) 0.051(6) 0.064(6) -0.003(5) 0.022(4) -0.002(5)
 C51B 0.044(5) 0.037(6) 0.039(5) 0.000(5) -0.013(5) 0.004(5)
 C52B 0.040(6) 0.052(7) 0.035(6) 0.011(5) 0.010(5) 0.008(6)
 C53B 0.085(8) 0.075(8) 0.106(8) -0.004(7) 0.015(7) 0.010(7)
 C54B 0.058(6) 0.085(7) 0.071(7) -0.012(6) 0.012(6) 0.031(6)
 C55B 0.093(8) 0.062(7) 0.075(7) -0.016(6) -0.005(7) 0.030(6)

_geom_special_details
;
 All esds (except the esd in the dihedral angle between two l.s. planes)
 are estimated using the full covariance matrix.  The cell esds are taken
 into account individually in the estimation of esds in distances, angles
 and torsion angles; correlations between esds in cell parameters are only
 used when they are defined by crystal symmetry.  An approximate (isotropic)
 treatment of cell esds is used for estimating esds involving l.s. planes.
;
loop_
  _geom_bond_atom_site_label_1
  _geom_bond_atom_site_label_2
  _geom_bond_distance
  _geom_bond_site_symmetry_2
  _geom_bond_publ_flag
 S1 Mg1 2.2461(9) . ?
 S1 Na1 2.6391(11) . ?
 S1 Na2 2.7199(10) . ?
 S1 Na3 2.6445(11) . ?
 Mg1 N1 2.0194(18) . ?
 Mg1 N2 2.0250(19) . ?
 Na1 C15 2.921(3) . ?
 Na1 N3 2.416(14) . ?
 Na1 N3A 2.398(7) . ?
 Na1 N3B 2.39(3) . ?
 Na2 N3 2.403(12) . ?
 Na2 N4 2.44(2) . ?
 Na2 N3A 2.380(6) . ?
 Na2 N4A 2.43(3) . ?
 Na2 N3B 2.48(2) . ?
 Na2 N4C 2.32(4) . ?
 Na2 N4B 2.418(17) . ?
 Na3 C30 2.911(3) . ?
 Na3 C31 2.973(3) . ?
 Na3 N4 2.34(2) . ?
 Na3 N4A 2.36(3) . ?
 Na3 N4C 2.35(4) . ?
 Na3 N4B 2.462(18) . ?
 N1 C1 1.326(3) . ?
 N1 C12 1.438(3) . ?
 N2 C3 1.327(3) . ?
 N2 C28 1.438(3) . ?
 C1 C2 1.413(4) . ?
 C1 C4 1.568(3) . ?
 C2 H2 0.9500 . ?
 C2 C3 1.413(3) . ?
 C3 C8 1.593(9) . ?
 C3 C8A 1.588(9) . ?
 C4 C5 1.538(4) . ?
 C4 C6 1.532(4) . ?
 C4 C7 1.550(4) . ?
 C5 H5A 0.9800 . ?
 C5 H5B 0.9800 . ?
 C5 H5C 0.9800 . ?
 C6 H6A 0.9800 . ?
 C6 H6B 0.9800 . ?
 C6 H6C 0.9800 . ?
 C7 H7A 0.9800 . ?
 C7 H7B 0.9800 . ?
 C7 H7C 0.9800 . ?
 C12 C13 1.413(3) . ?
 C12 C17 1.410(3) . ?
 C13 C14 1.397(3) . ?
 C13 C18 1.526(3) . ?
 C14 H14 0.9500 . ?
 C14 C15 1.392(4) . ?
 C15 H15 0.9500 . ?
 C15 C16 1.382(4) . ?
 C16 H16 0.9500 . ?
 C16 C17 1.397(4) . ?
 C17 C23 1.524(4) . ?
 C18 H18 1.0000 . ?
 C18 C19 1.543(4) . ?
 C18 C21 1.537(4) . ?
 C19 H19A 0.9900 . ?
 C19 H19B 0.9900 . ?
 C19 C20 1.511(5) . ?
 C20 H20A 0.9800 . ?
 C20 H20B 0.9800 . ?
 C20 H20C 0.9800 . ?
 C21 H21A 0.9900 . ?
 C21 H21B 0.9900 . ?
 C21 C22 1.502(5) . ?
 C22 H22A 0.9800 . ?
 C22 H22B 0.9800 . ?
 C22 H22C 0.9800 . ?
 C23 H23 1.0000 . ?
 C23 C24 1.549(4) . ?
 C23 C26 1.543(4) . ?
 C24 H24A 0.9900 . ?
 C24 H24B 0.9900 . ?
 C24 C25 1.517(5) . ?
 C25 H25A 0.9800 . ?
 C25 H25B 0.9800 . ?
 C25 H25C 0.9800 . ?
 C26 H26A 0.9900 . ?
 C26 H26B 0.9900 . ?
 C26 C27 1.507(5) . ?
 C27 H27A 0.9800 . ?
 C27 H27B 0.9800 . ?
 C27 H27C 0.9800 . ?
 C28 C29 1.408(4) . ?
 C28 C33 1.416(4) . ?
 C29 C30 1.411(3) . ?
 C29 C34 1.535(6) . ?
 C29 C34A 1.509(13) . ?
 C30 H30 0.9500 . ?
 C30 C31 1.369(4) . ?
 C31 H31 0.9500 . ?
 C31 C32 1.373(5) . ?
 C32 H32 0.9500 . ?
 C32 C33 1.401(4) . ?
 C33 C39 1.519(8) . ?
 C33 C39A 1.544(11) . ?
 C33 C39B 1.505(15) . ?
 Si1 N3 1.684(8) . ?
 Si1 C44 1.817(13) . ?
 Si1 C45 1.918(11) . ?
 Si1 C46 1.889(12) . ?
 Si2 N3 1.678(9) . ?
 Si2 C47 1.881(11) . ?
 Si2 C48 1.867(9) . ?
 Si2 C49 1.944(13) . ?
 Si3 N4 1.692(10) . ?
 Si3 C50 1.893(8) . ?
 Si3 C51 1.874(8) . ?
 Si3 C52 1.884(9) . ?
 Si4 N4 1.679(11) . ?
 Si4 C53 1.900(9) . ?
 Si4 C54 1.880(10) . ?
 Si4 C55 1.849(9) . ?
 C8 C9 1.542(10) . ?
 C8 C10 1.545(10) . ?
 C8 C11 1.526(11) . ?
 C9 H9A 0.9800 . ?
 C9 H9B 0.9800 . ?
 C9 H9C 0.9800 . ?
 C10 H10A 0.9800 . ?
 C10 H10B 0.9800 . ?
 C10 H10C 0.9800 . ?
 C11 H11A 0.9800 . ?
 C11 H11B 0.9800 . ?
 C11 H11C 0.9800 . ?
 C34 H34 1.0000 . ?
 C34 C35 1.553(6) . ?
 C34 C37 1.549(6) . ?
 C35 H35A 0.9900 . ?
 C35 H35B 0.9900 . ?
 C35 C36 1.495(7) . ?
 C36 H36A 0.9800 . ?
 C36 H36B 0.9800 . ?
 C36 H36C 0.9800 . ?
 C37 H37A 0.9900 . ?
 C37 H37B 0.9900 . ?
 C37 C38 1.510(6) . ?
 C38 H38A 0.9800 . ?
 C38 H38B 0.9800 . ?
 C38 H38C 0.9800 . ?
 C39 H39 1.0000 . ?
 C39 C40 1.546(9) . ?
 C39 C42 1.562(8) . ?
 C40 H40A 0.9900 . ?
 C40 H40B 0.9900 . ?
 C40 C41 1.512(10) . ?
 C41 H41A 0.9800 . ?
 C41 H41B 0.9800 . ?
 C41 H41C 0.9800 . ?
 C42 H42A 0.9900 . ?
 C42 H42B 0.9900 . ?
 C42 C43 1.507(9) . ?
 C43 H43A 0.9800 . ?
 C43 H43B 0.9800 . ?
 C43 H43C 0.9800 . ?
 C44 H44A 0.9800 . ?
 C44 H44B 0.9800 . ?
 C44 H44C 0.9800 . ?
 C45 H45A 0.9800 . ?
 C45 H45B 0.9800 . ?
 C45 H45C 0.9800 . ?
 C46 H46A 0.9800 . ?
 C46 H46B 0.9800 . ?
 C46 H46C 0.9800 . ?
 C47 H47A 0.9800 . ?
 C47 H47B 0.9800 . ?
 C47 H47C 0.9800 . ?
 C48 H48A 0.9800 . ?
 C48 H48B 0.9800 . ?
 C48 H48C 0.9800 . ?
 C49 H49A 0.9800 . ?
 C49 H49B 0.9800 . ?
 C49 H49C 0.9800 . ?
 C50 H50A 0.9800 . ?
 C50 H50B 0.9800 . ?
 C50 H50C 0.9800 . ?
 C51 H51A 0.9800 . ?
 C51 H51B 0.9800 . ?
 C51 H51C 0.9800 . ?
 C52 H52A 0.9800 . ?
 C52 H52B 0.9800 . ?
 C52 H52C 0.9800 . ?
 C53 H53A 0.9800 . ?
 C53 H53B 0.9800 . ?
 C53 H53C 0.9800 . ?
 C54 H54A 0.9800 . ?
 C54 H54B 0.9800 . ?
 C54 H54C 0.9800 . ?
 C55 H55A 0.9800 . ?
 C55 H55B 0.9800 . ?
 C55 H55C 0.9800 . ?
 Si1A N3A 1.693(6) . ?
 Si1A C44A 1.890(8) . ?
 Si1A C45A 1.893(8) . ?
 Si1A C46A 1.856(10) . ?
 Si2A N3A 1.662(5) . ?
 Si2A C47A 1.887(8) . ?
 Si2A C48A 1.863(9) . ?
 Si2A C49A 1.872(10) . ?
 Si3A N4A 1.663(12) . ?
 Si3A C50A 1.903(11) . ?
 Si3A C51A 1.873(10) . ?
 Si3A C52A 1.881(12) . ?
 Si4A N4A 1.677(12) . ?
 Si4A C53A 1.881(11) . ?
 Si4A C54A 1.881(12) . ?
 Si4A C55A 1.871(11) . ?
 C8A C9A 1.547(10) . ?
 C8A C10A 1.539(9) . ?
 C8A C11A 1.544(11) . ?
 C9A H9AA 0.9800 . ?
 C9A H9AB 0.9800 . ?
 C9A H9AC 0.9800 . ?
 C10A H10D 0.9800 . ?
 C10A H10E 0.9800 . ?
 C10A H10F 0.9800 . ?
 C11A H11D 0.9800 . ?
 C11A H11E 0.9800 . ?
 C11A H11F 0.9800 . ?
 C34A H34A 1.0000 . ?
 C34A C35A 1.556(13) . ?
 C34A C37A 1.563(13) . ?
 C35A H35C 0.9900 . ?
 C35A H35D 0.9900 . ?
 C35A C36A 1.511(14) . ?
 C36A H36D 0.9800 . ?
 C36A H36E 0.9800 . ?
 C36A H36F 0.9800 . ?
 C37A H37C 0.9900 . ?
 C37A H37D 0.9900 . ?
 C37A C38A 1.475(13) . ?
 C38A H38D 0.9800 . ?
 C38A H38E 0.9800 . ?
 C38A H38F 0.9800 . ?
 C39A H39A 1.0000 . ?
 C39A C40A 1.567(10) . ?
 C39A C42A 1.548(11) . ?
 C40A H40C 0.9900 . ?
 C40A H40D 0.9900 . ?
 C40A C41A 1.518(11) . ?
 C41A H41D 0.9800 . ?
 C41A H41E 0.9800 . ?
 C41A H41F 0.9800 . ?
 C42A H42C 0.9900 . ?
 C42A H42D 0.9900 . ?
 C42A C43A 1.541(12) . ?
 C43A H43D 0.9800 . ?
 C43A H43E 0.9800 . ?
 C43A H43F 0.9800 . ?
 C44A H44D 0.9800 . ?
 C44A H44E 0.9800 . ?
 C44A H44F 0.9800 . ?
 C45A H45D 0.9800 . ?
 C45A H45E 0.9800 . ?
 C45A H45F 0.9800 . ?
 C46A H46D 0.9800 . ?
 C46A H46E 0.9800 . ?
 C46A H46F 0.9800 . ?
 C47A H47D 0.9800 . ?
 C47A H47E 0.9800 . ?
 C47A H47F 0.9800 . ?
 C48A H48D 0.9800 . ?
 C48A H48E 0.9800 . ?
 C48A H48F 0.9800 . ?
 C49A H49D 0.9800 . ?
 C49A H49E 0.9800 . ?
 C49A H49F 0.9800 . ?
 C50A H50D 0.9800 . ?
 C50A H50E 0.9800 . ?
 C50A H50F 0.9800 . ?
 C51A H51D 0.9800 . ?
 C51A H51E 0.9800 . ?
 C51A H51F 0.9800 . ?
 C52A H52D 0.9800 . ?
 C52A H52E 0.9800 . ?
 C52A H52F 0.9800 . ?
 C53A H53D 0.9800 . ?
 C53A H53E 0.9800 . ?
 C53A H53F 0.9800 . ?
 C54A H54D 0.9800 . ?
 C54A H54E 0.9800 . ?
 C54A H54F 0.9800 . ?
 C55A H55D 0.9800 . ?
 C55A H55E 0.9800 . ?
 C55A H55F 0.9800 . ?
 Si1B N3B 1.644(13) . ?
 Si1B C44B 1.898(12) . ?
 Si1B C45B 1.885(12) . ?
 Si1B C46B 1.869(13) . ?
 Si2B N3B 1.657(12) . ?
 Si2B C47B 1.898(13) . ?
 Si2B C48B 1.879(13) . ?
 Si2B C49B 1.885(14) . ?
 Si3C N4C 1.691(13) . ?
 Si3C C50C 1.860(12) . ?
 Si3C C51C 1.880(11) . ?
 Si3C C52C 1.868(12) . ?
 Si4C N4C 1.670(13) . ?
 Si4C C53C 1.897(13) . ?
 Si4C C54C 1.883(14) . ?
 Si4C C55C 1.877(13) . ?
 C39B H39B 1.0000 . ?
 C39B C40B 1.578(15) . ?
 C39B C42B 1.566(15) . ?
 C40B H40E 0.9900 . ?
 C40B H40F 0.9900 . ?
 C40B C41B 1.468(15) . ?
 C41B H41G 0.9800 . ?
 C41B H41H 0.9800 . ?
 C41B H41I 0.9800 . ?
 C42B H42E 0.9900 . ?
 C42B H42F 0.9900 . ?
 C42B C43B 1.508(15) . ?
 C43B H43G 0.9800 . ?
 C43B H43H 0.9800 . ?
 C43B H43I 0.9800 . ?
 C44B H44G 0.9800 . ?
 C44B H44H 0.9800 . ?
 C44B H44I 0.9800 . ?
 C45B H45G 0.9800 . ?
 C45B H45H 0.9800 . ?
 C45B H45I 0.9800 . ?
 C46B H46G 0.9800 . ?
 C46B H46H 0.9800 . ?
 C46B H46I 0.9800 . ?
 C47B H47G 0.9800 . ?
 C47B H47H 0.9800 . ?
 C47B H47I 0.9800 . ?
 C48B H48G 0.9800 . ?
 C48B H48H 0.9800 . ?
 C48B H48I 0.9800 . ?
 C49B H49G 0.9800 . ?
 C49B H49H 0.9800 . ?
 C49B H49I 0.9800 . ?
 C50C H50G 0.9800 . ?
 C50C H50H 0.9800 . ?
 C50C H50I 0.9800 . ?
 C51C H51G 0.9800 . ?
 C51C H51H 0.9800 . ?
 C51C H51I 0.9800 . ?
 C52C H52G 0.9800 . ?
 C52C H52H 0.9800 . ?
 C52C H52I 0.9800 . ?
 C53C H53G 0.9800 . ?
 C53C H53H 0.9800 . ?
 C53C H53I 0.9800 . ?
 C54C H54G 0.9800 . ?
 C54C H54H 0.9800 . ?
 C54C H54I 0.9800 . ?
 C55C H55G 0.9800 . ?
 C55C H55H 0.9800 . ?
 C55C H55I 0.9800 . ?
 Si3B N4B 1.663(11) . ?
 Si3B C50B 1.900(10) . ?
 Si3B C51B 1.873(10) . ?
 Si3B C52B 1.890(12) . ?
 Si4B N4B 1.681(10) . ?
 Si4B C53B 1.861(13) . ?
 Si4B C54B 1.862(15) . ?
 Si4B C55B 1.863(12) . ?
 C50B H50J 0.9800 . ?
 C50B H50K 0.9800 . ?
 C50B H50L 0.9800 . ?
 C51B H51J 0.9800 . ?
 C51B H51K 0.9800 . ?
 C51B H51L 0.9800 . ?
 C52B H52J 0.9800 . ?
 C52B H52K 0.9800 . ?
 C52B H52L 0.9800 . ?
 C53B H53J 0.9800 . ?
 C53B H53K 0.9800 . ?
 C53B H53L 0.9800 . ?
 C54B H54J 0.9800 . ?
 C54B H54K 0.9800 . ?
 C54B H54L 0.9800 . ?
 C55B H55J 0.9800 . ?
 C55B H55K 0.9800 . ?
 C55B H55L 0.9800 . ?

loop_
  _geom_angle_atom_site_label_1
  _geom_angle_atom_site_label_2
  _geom_angle_atom_site_label_3
  _geom_angle
  _geom_angle_site_symmetry_1
  _geom_angle_site_symmetry_3
  _geom_angle_publ_flag
 Mg1 S1 Na1 107.18(3) . . ?
 Mg1 S1 Na2 178.97(4) . . ?
 Mg1 S1 Na3 104.53(3) . . ?
 Na1 S1 Na2 73.81(3) . . ?
 Na1 S1 Na3 148.07(4) . . ?
 Na3 S1 Na2 74.47(3) . . ?
 N1 Mg1 S1 132.54(6) . . ?
 N1 Mg1 N2 97.03(8) . . ?
 N2 Mg1 S1 130.42(6) . . ?
 S1 Na1 C15 123.62(6) . . ?
 N3 Na1 S1 102.1(3) . . ?
 N3 Na1 C15 132.5(3) . . ?
 N3A Na1 S1 100.41(14) . . ?
 N3A Na1 C15 135.96(15) . . ?
 N3B Na1 S1 103.3(5) . . ?
 N3B Na1 C15 129.6(6) . . ?
 N3 Na2 S1 100.1(3) . . ?
 N3 Na2 N4 162.3(7) . . ?
 N4 Na2 S1 97.6(6) . . ?
 N3A Na2 S1 98.62(16) . . ?
 N3A Na2 N4A 161.7(6) . . ?
 N4A Na2 S1 97.7(7) . . ?
 N3B Na2 S1 98.7(6) . . ?
 N4C Na2 S1 97.9(9) . . ?
 N4C Na2 N3B 163.4(11) . . ?
 N4B Na2 S1 98.2(4) . . ?
 S1 Na3 C30 115.96(6) . . ?
 S1 Na3 C31 128.86(6) . . ?
 C30 Na3 C31 26.89(9) . . ?
 N4 Na3 S1 102.5(6) . . ?
 N4 Na3 C30 137.8(6) . . ?
 N4 Na3 C31 127.8(6) . . ?
 N4A Na3 S1 101.6(6) . . ?
 N4A Na3 C30 134.9(6) . . ?
 N4A Na3 C31 129.5(6) . . ?
 N4C Na3 S1 99.2(9) . . ?
 N4C Na3 C30 142.4(8) . . ?
 N4C Na3 C31 130.1(9) . . ?
 N4B Na3 S1 99.2(4) . . ?
 N4B Na3 C30 131.5(4) . . ?
 N4B Na3 C31 131.6(4) . . ?
 C1 N1 Mg1 122.62(15) . . ?
 C1 N1 C12 130.45(18) . . ?
 C12 N1 Mg1 106.88(13) . . ?
 C3 N2 Mg1 122.05(15) . . ?
 C3 N2 C28 129.38(19) . . ?
 C28 N2 Mg1 108.53(13) . . ?
 N1 C1 C2 121.50(19) . . ?
 N1 C1 C4 124.8(2) . . ?
 C2 C1 C4 113.6(2) . . ?
 C1 C2 H2 112.6 . . ?
 C3 C2 C1 134.7(2) . . ?
 C3 C2 H2 112.6 . . ?
 N2 C3 C2 122.0(2) . . ?
 N2 C3 C8 120.7(6) . . ?
 N2 C3 C8A 129.4(5) . . ?
 C2 C3 C8 116.8(5) . . ?
 C2 C3 C8A 108.1(5) . . ?
 C5 C4 C1 109.7(2) . . ?
 C5 C4 C7 109.6(2) . . ?
 C6 C4 C1 115.9(2) . . ?
 C6 C4 C5 107.2(2) . . ?
 C6 C4 C7 106.5(3) . . ?
 C7 C4 C1 107.9(2) . . ?
 C4 C5 H5A 109.5 . . ?
 C4 C5 H5B 109.5 . . ?
 C4 C5 H5C 109.5 . . ?
 H5A C5 H5B 109.5 . . ?
 H5A C5 H5C 109.5 . . ?
 H5B C5 H5C 109.5 . . ?
 C4 C6 H6A 109.5 . . ?
 C4 C6 H6B 109.5 . . ?
 C4 C6 H6C 109.5 . . ?
 H6A C6 H6B 109.5 . . ?
 H6A C6 H6C 109.5 . . ?
 H6B C6 H6C 109.5 . . ?
 C4 C7 H7A 109.5 . . ?
 C4 C7 H7B 109.5 . . ?
 C4 C7 H7C 109.5 . . ?
 H7A C7 H7B 109.5 . . ?
 H7A C7 H7C 109.5 . . ?
 H7B C7 H7C 109.5 . . ?
 C13 C12 N1 118.73(19) . . ?
 C17 C12 N1 119.4(2) . . ?
 C17 C12 C13 121.2(2) . . ?
 C12 C13 C18 120.5(2) . . ?
 C14 C13 C12 118.2(2) . . ?
 C14 C13 C18 121.3(2) . . ?
 C13 C14 H14 119.5 . . ?
 C15 C14 C13 121.1(2) . . ?
 C15 C14 H14 119.5 . . ?
 Na1 C15 H15 97.4 . . ?
 C14 C15 Na1 86.25(14) . . ?
 C14 C15 H15 120.1 . . ?
 C16 C15 Na1 86.38(15) . . ?
 C16 C15 C14 119.8(2) . . ?
 C16 C15 H15 120.1 . . ?
 C15 C16 H16 119.3 . . ?
 C15 C16 C17 121.4(2) . . ?
 C17 C16 H16 119.3 . . ?
 C12 C17 C23 120.5(2) . . ?
 C16 C17 C12 118.2(2) . . ?
 C16 C17 C23 121.3(2) . . ?
 C13 C18 H18 106.3 . . ?
 C13 C18 C19 113.8(2) . . ?
 C13 C18 C21 112.8(2) . . ?
 C19 C18 H18 106.3 . . ?
 C21 C18 H18 106.3 . . ?
 C21 C18 C19 110.8(2) . . ?
 C18 C19 H19A 108.7 . . ?
 C18 C19 H19B 108.7 . . ?
 H19A C19 H19B 107.6 . . ?
 C20 C19 C18 114.4(3) . . ?
 C20 C19 H19A 108.7 . . ?
 C20 C19 H19B 108.7 . . ?
 C19 C20 H20A 109.5 . . ?
 C19 C20 H20B 109.5 . . ?
 C19 C20 H20C 109.5 . . ?
 H20A C20 H20B 109.5 . . ?
 H20A C20 H20C 109.5 . . ?
 H20B C20 H20C 109.5 . . ?
 C18 C21 H21A 108.3 . . ?
 C18 C21 H21B 108.3 . . ?
 H21A C21 H21B 107.4 . . ?
 C22 C21 C18 115.8(3) . . ?
 C22 C21 H21A 108.3 . . ?
 C22 C21 H21B 108.3 . . ?
 C21 C22 H22A 109.5 . . ?
 C21 C22 H22B 109.5 . . ?
 C21 C22 H22C 109.5 . . ?
 H22A C22 H22B 109.5 . . ?
 H22A C22 H22C 109.5 . . ?
 H22B C22 H22C 109.5 . . ?
 C17 C23 H23 106.3 . . ?
 C17 C23 C24 111.6(2) . . ?
 C17 C23 C26 113.8(2) . . ?
 C24 C23 H23 106.3 . . ?
 C26 C23 H23 106.3 . . ?
 C26 C23 C24 112.1(2) . . ?
 C23 C24 H24A 109.0 . . ?
 C23 C24 H24B 109.0 . . ?
 H24A C24 H24B 107.8 . . ?
 C25 C24 C23 112.7(3) . . ?
 C25 C24 H24A 109.0 . . ?
 C25 C24 H24B 109.0 . . ?
 C24 C25 H25A 109.5 . . ?
 C24 C25 H25B 109.5 . . ?
 C24 C25 H25C 109.5 . . ?
 H25A C25 H25B 109.5 . . ?
 H25A C25 H25C 109.5 . . ?
 H25B C25 H25C 109.5 . . ?
 C23 C26 H26A 108.3 . . ?
 C23 C26 H26B 108.3 . . ?
 H26A C26 H26B 107.4 . . ?
 C27 C26 C23 116.0(3) . . ?
 C27 C26 H26A 108.3 . . ?
 C27 C26 H26B 108.3 . . ?
 C26 C27 H27A 109.5 . . ?
 C26 C27 H27B 109.5 . . ?
 C26 C27 H27C 109.5 . . ?
 H27A C27 H27B 109.5 . . ?
 H27A C27 H27C 109.5 . . ?
 H27B C27 H27C 109.5 . . ?
 C29 C28 N2 118.4(2) . . ?
 C29 C28 C33 120.7(2) . . ?
 C33 C28 N2 120.1(2) . . ?
 C28 C29 C30 118.2(3) . . ?
 C28 C29 C34 122.0(3) . . ?
 C28 C29 C34A 121.4(8) . . ?
 C30 C29 C34 119.7(3) . . ?
 C30 C29 C34A 117.9(7) . . ?
 Na3 C30 H30 103.6 . . ?
 C29 C30 Na3 87.70(15) . . ?
 C29 C30 H30 119.4 . . ?
 C31 C30 Na3 79.05(16) . . ?
 C31 C30 C29 121.3(3) . . ?
 C31 C30 H30 119.4 . . ?
 Na3 C31 H31 106.0 . . ?
 C30 C31 Na3 74.06(16) . . ?
 C30 C31 H31 119.9 . . ?
 C30 C31 C32 120.1(3) . . ?
 C32 C31 Na3 90.00(19) . . ?
 C32 C31 H31 119.9 . . ?
 C31 C32 H32 119.1 . . ?
 C31 C32 C33 121.8(3) . . ?
 C33 C32 H32 119.1 . . ?
 C28 C33 C39 124.9(4) . . ?
 C28 C33 C39A 116.2(6) . . ?
 C28 C33 C39B 123.2(13) . . ?
 C32 C33 C28 117.9(3) . . ?
 C32 C33 C39 116.6(4) . . ?
 C32 C33 C39A 125.5(6) . . ?
 C32 C33 C39B 118.7(13) . . ?
 N3 Si1 C44 111.5(6) . . ?
 N3 Si1 C45 112.0(6) . . ?
 N3 Si1 C46 116.5(7) . . ?
 C44 Si1 C45 104.9(6) . . ?
 C44 Si1 C46 105.9(7) . . ?
 C46 Si1 C45 105.0(6) . . ?
 N3 Si2 C47 112.1(7) . . ?
 N3 Si2 C48 119.4(6) . . ?
 N3 Si2 C49 110.0(6) . . ?
 C47 Si2 C49 104.7(6) . . ?
 C48 Si2 C47 107.5(5) . . ?
 C48 Si2 C49 101.6(6) . . ?
 N4 Si3 C50 111.7(11) . . ?
 N4 Si3 C51 119.2(8) . . ?
 N4 Si3 C52 109.9(8) . . ?
 C51 Si3 C50 104.6(4) . . ?
 C51 Si3 C52 104.5(5) . . ?
 C52 Si3 C50 105.8(5) . . ?
 N4 Si4 C53 115.3(10) . . ?
 N4 Si4 C54 113.1(12) . . ?
 N4 Si4 C55 109.0(7) . . ?
 C54 Si4 C53 104.2(7) . . ?
 C55 Si4 C53 106.4(6) . . ?
 C55 Si4 C54 108.5(8) . . ?
 Na2 N3 Na1 83.8(4) . . ?
 Si1 N3 Na1 105.5(6) . . ?
 Si1 N3 Na2 116.0(5) . . ?
 Si2 N3 Na1 109.5(6) . . ?
 Si2 N3 Na2 109.4(5) . . ?
 Si2 N3 Si1 124.6(7) . . ?
 Na3 N4 Na2 85.5(5) . . ?
 Si3 N4 Na2 105.0(10) . . ?
 Si3 N4 Na3 107.4(10) . . ?
 Si4 N4 Na2 106.9(11) . . ?
 Si4 N4 Na3 116.9(10) . . ?
 Si4 N4 Si3 126.5(10) . . ?
 C9 C8 C3 111.5(8) . . ?
 C9 C8 C10 110.0(8) . . ?
 C10 C8 C3 105.2(7) . . ?
 C11 C8 C3 118.6(10) . . ?
 C11 C8 C9 105.6(10) . . ?
 C11 C8 C10 105.7(9) . . ?
 C8 C9 H9A 109.5 . . ?
 C8 C9 H9B 109.5 . . ?
 C8 C9 H9C 109.5 . . ?
 H9A C9 H9B 109.5 . . ?
 H9A C9 H9C 109.5 . . ?
 H9B C9 H9C 109.5 . . ?
 C8 C10 H10A 109.5 . . ?
 C8 C10 H10B 109.5 . . ?
 C8 C10 H10C 109.5 . . ?
 H10A C10 H10B 109.5 . . ?
 H10A C10 H10C 109.5 . . ?
 H10B C10 H10C 109.5 . . ?
 C8 C11 H11A 109.5 . . ?
 C8 C11 H11B 109.5 . . ?
 C8 C11 H11C 109.5 . . ?
 H11A C11 H11B 109.5 . . ?
 H11A C11 H11C 109.5 . . ?
 H11B C11 H11C 109.5 . . ?
 C29 C34 H34 106.3 . . ?
 C29 C34 C35 112.6(4) . . ?
 C29 C34 C37 111.3(4) . . ?
 C35 C34 H34 106.3 . . ?
 C37 C34 H34 106.3 . . ?
 C37 C34 C35 113.5(4) . . ?
 C34 C35 H35A 108.3 . . ?
 C34 C35 H35B 108.3 . . ?
 H35A C35 H35B 107.4 . . ?
 C36 C35 C34 115.8(5) . . ?
 C36 C35 H35A 108.3 . . ?
 C36 C35 H35B 108.3 . . ?
 C35 C36 H36A 109.5 . . ?
 C35 C36 H36B 109.5 . . ?
 C35 C36 H36C 109.5 . . ?
 H36A C36 H36B 109.5 . . ?
 H36A C36 H36C 109.5 . . ?
 H36B C36 H36C 109.5 . . ?
 C34 C37 H37A 108.1 . . ?
 C34 C37 H37B 108.1 . . ?
 H37A C37 H37B 107.3 . . ?
 C38 C37 C34 116.8(4) . . ?
 C38 C37 H37A 108.1 . . ?
 C38 C37 H37B 108.1 . . ?
 C37 C38 H38A 109.5 . . ?
 C37 C38 H38B 109.5 . . ?
 C37 C38 H38C 109.5 . . ?
 H38A C38 H38B 109.5 . . ?
 H38A C38 H38C 109.5 . . ?
 H38B C38 H38C 109.5 . . ?
 C33 C39 H39 105.9 . . ?
 C33 C39 C40 114.2(6) . . ?
 C33 C39 C42 111.5(6) . . ?
 C40 C39 H39 105.9 . . ?
 C40 C39 C42 112.6(6) . . ?
 C42 C39 H39 105.9 . . ?
 C39 C40 H40A 107.8 . . ?
 C39 C40 H40B 107.8 . . ?
 H40A C40 H40B 107.1 . . ?
 C41 C40 C39 118.1(6) . . ?
 C41 C40 H40A 107.8 . . ?
 C41 C40 H40B 107.8 . . ?
 C40 C41 H41A 109.5 . . ?
 C40 C41 H41B 109.5 . . ?
 C40 C41 H41C 109.5 . . ?
 H41A C41 H41B 109.5 . . ?
 H41A C41 H41C 109.5 . . ?
 H41B C41 H41C 109.5 . . ?
 C39 C42 H42A 108.7 . . ?
 C39 C42 H42B 108.7 . . ?
 H42A C42 H42B 107.6 . . ?
 C43 C42 C39 114.3(6) . . ?
 C43 C42 H42A 108.7 . . ?
 C43 C42 H42B 108.7 . . ?
 C42 C43 H43A 109.5 . . ?
 C42 C43 H43B 109.5 . . ?
 C42 C43 H43C 109.5 . . ?
 H43A C43 H43B 109.5 . . ?
 H43A C43 H43C 109.5 . . ?
 H43B C43 H43C 109.5 . . ?
 Si1 C44 H44A 109.5 . . ?
 Si1 C44 H44B 109.5 . . ?
 Si1 C44 H44C 109.5 . . ?
 H44A C44 H44B 109.5 . . ?
 H44A C44 H44C 109.5 . . ?
 H44B C44 H44C 109.5 . . ?
 Si1 C45 H45A 109.5 . . ?
 Si1 C45 H45B 109.5 . . ?
 Si1 C45 H45C 109.5 . . ?
 H45A C45 H45B 109.5 . . ?
 H45A C45 H45C 109.5 . . ?
 H45B C45 H45C 109.5 . . ?
 Si1 C46 H46A 109.5 . . ?
 Si1 C46 H46B 109.5 . . ?
 Si1 C46 H46C 109.5 . . ?
 H46A C46 H46B 109.5 . . ?
 H46A C46 H46C 109.5 . . ?
 H46B C46 H46C 109.5 . . ?
 Si2 C47 H47A 109.5 . . ?
 Si2 C47 H47B 109.5 . . ?
 Si2 C47 H47C 109.5 . . ?
 H47A C47 H47B 109.5 . . ?
 H47A C47 H47C 109.5 . . ?
 H47B C47 H47C 109.5 . . ?
 Si2 C48 H48A 109.5 . . ?
 Si2 C48 H48B 109.5 . . ?
 Si2 C48 H48C 109.5 . . ?
 H48A C48 H48B 109.5 . . ?
 H48A C48 H48C 109.5 . . ?
 H48B C48 H48C 109.5 . . ?
 Si2 C49 H49A 109.5 . . ?
 Si2 C49 H49B 109.5 . . ?
 Si2 C49 H49C 109.5 . . ?
 H49A C49 H49B 109.5 . . ?
 H49A C49 H49C 109.5 . . ?
 H49B C49 H49C 109.5 . . ?
 Si3 C50 H50A 109.5 . . ?
 Si3 C50 H50B 109.5 . . ?
 Si3 C50 H50C 109.5 . . ?
 H50A C50 H50B 109.5 . . ?
 H50A C50 H50C 109.5 . . ?
 H50B C50 H50C 109.5 . . ?
 Si3 C51 H51A 109.5 . . ?
 Si3 C51 H51B 109.5 . . ?
 Si3 C51 H51C 109.5 . . ?
 H51A C51 H51B 109.5 . . ?
 H51A C51 H51C 109.5 . . ?
 H51B C51 H51C 109.5 . . ?
 Si3 C52 H52A 109.5 . . ?
 Si3 C52 H52B 109.5 . . ?
 Si3 C52 H52C 109.5 . . ?
 H52A C52 H52B 109.5 . . ?
 H52A C52 H52C 109.5 . . ?
 H52B C52 H52C 109.5 . . ?
 Si4 C53 H53A 109.5 . . ?
 Si4 C53 H53B 109.5 . . ?
 Si4 C53 H53C 109.5 . . ?
 H53A C53 H53B 109.5 . . ?
 H53A C53 H53C 109.5 . . ?
 H53B C53 H53C 109.5 . . ?
 Si4 C54 H54A 109.5 . . ?
 Si4 C54 H54B 109.5 . . ?
 Si4 C54 H54C 109.5 . . ?
 H54A C54 H54B 109.5 . . ?
 H54A C54 H54C 109.5 . . ?
 H54B C54 H54C 109.5 . . ?
 Si4 C55 H55A 109.5 . . ?
 Si4 C55 H55B 109.5 . . ?
 Si4 C55 H55C 109.5 . . ?
 H55A C55 H55B 109.5 . . ?
 H55A C55 H55C 109.5 . . ?
 H55B C55 H55C 109.5 . . ?
 N3A Si1A C44A 113.3(4) . . ?
 N3A Si1A C45A 109.4(3) . . ?
 N3A Si1A C46A 115.7(4) . . ?
 C44A Si1A C45A 106.0(4) . . ?
 C46A Si1A C44A 105.4(4) . . ?
 C46A Si1A C45A 106.2(5) . . ?
 N3A Si2A C47A 109.7(3) . . ?
 N3A Si2A C48A 118.1(4) . . ?
 N3A Si2A C49A 114.9(4) . . ?
 C48A Si2A C47A 107.1(5) . . ?
 C48A Si2A C49A 100.0(6) . . ?
 C49A Si2A C47A 106.1(4) . . ?
 N4A Si3A C50A 117.2(13) . . ?
 N4A Si3A C51A 116.8(10) . . ?
 N4A Si3A C52A 109.3(10) . . ?
 C51A Si3A C50A 102.0(8) . . ?
 C51A Si3A C52A 105.2(7) . . ?
 C52A Si3A C50A 104.9(9) . . ?
 N4A Si4A C53A 112.5(12) . . ?
 N4A Si4A C54A 114.7(12) . . ?
 N4A Si4A C55A 111.7(7) . . ?
 C54A Si4A C53A 104.4(9) . . ?
 C55A Si4A C53A 108.3(8) . . ?
 C55A Si4A C54A 104.5(8) . . ?
 Na2 N3A Na1 84.7(2) . . ?
 Si1A N3A Na1 113.8(3) . . ?
 Si1A N3A Na2 103.5(2) . . ?
 Si2A N3A Na1 103.1(3) . . ?
 Si2A N3A Na2 119.2(3) . . ?
 Si2A N3A Si1A 125.4(4) . . ?
 Na3 N4A Na2 85.4(6) . . ?
 Si3A N4A Na2 116.9(12) . . ?
 Si3A N4A Na3 107.8(11) . . ?
 Si3A N4A Si4A 125.1(11) . . ?
 Si4A N4A Na2 101.3(10) . . ?
 Si4A N4A Na3 113.5(12) . . ?
 C9A C8A C3 103.9(8) . . ?
 C10A C8A C3 113.6(8) . . ?
 C10A C8A C9A 109.8(8) . . ?
 C10A C8A C11A 108.9(9) . . ?
 C11A C8A C3 112.5(10) . . ?
 C11A C8A C9A 107.9(11) . . ?
 C8A C9A H9AA 109.5 . . ?
 C8A C9A H9AB 109.5 . . ?
 C8A C9A H9AC 109.5 . . ?
 H9AA C9A H9AB 109.5 . . ?
 H9AA C9A H9AC 109.5 . . ?
 H9AB C9A H9AC 109.5 . . ?
 C8A C10A H10D 109.5 . . ?
 C8A C10A H10E 109.5 . . ?
 C8A C10A H10F 109.5 . . ?
 H10D C10A H10E 109.5 . . ?
 H10D C10A H10F 109.5 . . ?
 H10E C10A H10F 109.5 . . ?
 C8A C11A H11D 109.5 . . ?
 C8A C11A H11E 109.5 . . ?
 C8A C11A H11F 109.5 . . ?
 H11D C11A H11E 109.5 . . ?
 H11D C11A H11F 109.5 . . ?
 H11E C11A H11F 109.5 . . ?
 C29 C34A H34A 109.0 . . ?
 C29 C34A C35A 105.0(12) . . ?
 C29 C34A C37A 113.8(11) . . ?
 C35A C34A H34A 109.0 . . ?
 C35A C34A C37A 110.7(11) . . ?
 C37A C34A H34A 109.0 . . ?
 C34A C35A H35C 106.9 . . ?
 C34A C35A H35D 106.9 . . ?
 H35C C35A H35D 106.7 . . ?
 C36A C35A C34A 121.7(17) . . ?
 C36A C35A H35C 106.9 . . ?
 C36A C35A H35D 106.9 . . ?
 C35A C36A H36D 109.5 . . ?
 C35A C36A H36E 109.5 . . ?
 C35A C36A H36F 109.5 . . ?
 H36D C36A H36E 109.5 . . ?
 H36D C36A H36F 109.5 . . ?
 H36E C36A H36F 109.5 . . ?
 C34A C37A H37C 109.5 . . ?
 C34A C37A H37D 109.5 . . ?
 H37C C37A H37D 108.1 . . ?
 C38A C37A C34A 110.7(12) . . ?
 C38A C37A H37C 109.5 . . ?
 C38A C37A H37D 109.5 . . ?
 C37A C38A H38D 109.5 . . ?
 C37A C38A H38E 109.5 . . ?
 C37A C38A H38F 109.5 . . ?
 H38D C38A H38E 109.5 . . ?
 H38D C38A H38F 109.5 . . ?
 H38E C38A H38F 109.5 . . ?
 C33 C39A H39A 106.4 . . ?
 C33 C39A C40A 110.1(8) . . ?
 C33 C39A C42A 114.6(9) . . ?
 C40A C39A H39A 106.4 . . ?
 C42A C39A H39A 106.4 . . ?
 C42A C39A C40A 112.4(8) . . ?
 C39A C40A H40C 108.4 . . ?
 C39A C40A H40D 108.4 . . ?
 H40C C40A H40D 107.5 . . ?
 C41A C40A C39A 115.3(8) . . ?
 C41A C40A H40C 108.4 . . ?
 C41A C40A H40D 108.4 . . ?
 C40A C41A H41D 109.5 . . ?
 C40A C41A H41E 109.5 . . ?
 C40A C41A H41F 109.5 . . ?
 H41D C41A H41E 109.5 . . ?
 H41D C41A H41F 109.5 . . ?
 H41E C41A H41F 109.5 . . ?
 C39A C42A H42C 108.5 . . ?
 C39A C42A H42D 108.5 . . ?
 H42C C42A H42D 107.5 . . ?
 C43A C42A C39A 115.0(8) . . ?
 C43A C42A H42C 108.5 . . ?
 C43A C42A H42D 108.5 . . ?
 C42A C43A H43D 109.5 . . ?
 C42A C43A H43E 109.5 . . ?
 C42A C43A H43F 109.5 . . ?
 H43D C43A H43E 109.5 . . ?
 H43D C43A H43F 109.5 . . ?
 H43E C43A H43F 109.5 . . ?
 Si1A C44A H44D 109.5 . . ?
 Si1A C44A H44E 109.5 . . ?
 Si1A C44A H44F 109.5 . . ?
 H44D C44A H44E 109.5 . . ?
 H44D C44A H44F 109.5 . . ?
 H44E C44A H44F 109.5 . . ?
 Si1A C45A H45D 109.5 . . ?
 Si1A C45A H45E 109.5 . . ?
 Si1A C45A H45F 109.5 . . ?
 H45D C45A H45E 109.5 . . ?
 H45D C45A H45F 109.5 . . ?
 H45E C45A H45F 109.5 . . ?
 Si1A C46A H46D 109.5 . . ?
 Si1A C46A H46E 109.5 . . ?
 Si1A C46A H46F 109.5 . . ?
 H46D C46A H46E 109.5 . . ?
 H46D C46A H46F 109.5 . . ?
 H46E C46A H46F 109.5 . . ?
 Si2A C47A H47D 109.5 . . ?
 Si2A C47A H47E 109.5 . . ?
 Si2A C47A H47F 109.5 . . ?
 H47D C47A H47E 109.5 . . ?
 H47D C47A H47F 109.5 . . ?
 H47E C47A H47F 109.5 . . ?
 Si2A C48A H48D 109.5 . . ?
 Si2A C48A H48E 109.5 . . ?
 Si2A C48A H48F 109.5 . . ?
 H48D C48A H48E 109.5 . . ?
 H48D C48A H48F 109.5 . . ?
 H48E C48A H48F 109.5 . . ?
 Si2A C49A H49D 109.5 . . ?
 Si2A C49A H49E 109.5 . . ?
 Si2A C49A H49F 109.5 . . ?
 H49D C49A H49E 109.5 . . ?
 H49D C49A H49F 109.5 . . ?
 H49E C49A H49F 109.5 . . ?
 Si3A C50A H50D 109.5 . . ?
 Si3A C50A H50E 109.5 . . ?
 Si3A C50A H50F 109.5 . . ?
 H50D C50A H50E 109.5 . . ?
 H50D C50A H50F 109.5 . . ?
 H50E C50A H50F 109.5 . . ?
 Si3A C51A H51D 109.5 . . ?
 Si3A C51A H51E 109.5 . . ?
 Si3A C51A H51F 109.5 . . ?
 H51D C51A H51E 109.5 . . ?
 H51D C51A H51F 109.5 . . ?
 H51E C51A H51F 109.5 . . ?
 Si3A C52A H52D 109.5 . . ?
 Si3A C52A H52E 109.5 . . ?
 Si3A C52A H52F 109.5 . . ?
 H52D C52A H52E 109.5 . . ?
 H52D C52A H52F 109.5 . . ?
 H52E C52A H52F 109.5 . . ?
 Si4A C53A H53D 109.5 . . ?
 Si4A C53A H53E 109.5 . . ?
 Si4A C53A H53F 109.5 . . ?
 H53D C53A H53E 109.5 . . ?
 H53D C53A H53F 109.5 . . ?
 H53E C53A H53F 109.5 . . ?
 Si4A C54A H54D 109.5 . . ?
 Si4A C54A H54E 109.5 . . ?
 Si4A C54A H54F 109.5 . . ?
 H54D C54A H54E 109.5 . . ?
 H54D C54A H54F 109.5 . . ?
 H54E C54A H54F 109.5 . . ?
 Si4A C55A H55D 109.5 . . ?
 Si4A C55A H55E 109.5 . . ?
 Si4A C55A H55F 109.5 . . ?
 H55D C55A H55E 109.5 . . ?
 H55D C55A H55F 109.5 . . ?
 H55E C55A H55F 109.5 . . ?
 N3B Si1B C44B 111.3(8) . . ?
 N3B Si1B C45B 114.8(9) . . ?
 N3B Si1B C46B 114.5(10) . . ?
 C45B Si1B C44B 104.4(8) . . ?
 C46B Si1B C44B 104.8(10) . . ?
 C46B Si1B C45B 106.1(9) . . ?
 N3B Si2B C47B 113.9(15) . . ?
 N3B Si2B C48B 121.1(13) . . ?
 N3B Si2B C49B 107.8(13) . . ?
 C48B Si2B C47B 104.3(9) . . ?
 C48B Si2B C49B 104.3(9) . . ?
 C49B Si2B C47B 103.8(9) . . ?
 N4C Si3C C50C 114.8(15) . . ?
 N4C Si3C C51C 111.5(10) . . ?
 N4C Si3C C52C 110.5(17) . . ?
 C50C Si3C C51C 102.5(8) . . ?
 C50C Si3C C52C 109.1(9) . . ?
 C52C Si3C C51C 107.9(8) . . ?
 N4C Si4C C53C 112.9(16) . . ?
 N4C Si4C C54C 115(2) . . ?
 N4C Si4C C55C 112.7(12) . . ?
 C54C Si4C C53C 101.5(14) . . ?
 C55C Si4C C53C 105.8(12) . . ?
 C55C Si4C C54C 108.3(16) . . ?
 Na1 N3B Na2 82.8(6) . . ?
 Si1B N3B Na1 101.3(10) . . ?
 Si1B N3B Na2 117.7(10) . . ?
 Si1B N3B Si2B 128.9(13) . . ?
 Si2B N3B Na1 109.7(12) . . ?
 Si2B N3B Na2 105.9(10) . . ?
 Na2 N4C Na3 88.0(8) . . ?
 Si3C N4C Na2 94.6(14) . . ?
 Si3C N4C Na3 111.9(16) . . ?
 Si4C N4C Na2 115.3(19) . . ?
 Si4C N4C Na3 109.3(15) . . ?
 Si4C N4C Si3C 129.3(16) . . ?
 C33 C39B H39B 109.4 . . ?
 C33 C39B C40B 106.6(13) . . ?
 C33 C39B C42B 110.7(15) . . ?
 C40B C39B H39B 109.4 . . ?
 C42B C39B H39B 109.4 . . ?
 C42B C39B C40B 111.2(15) . . ?
 C39B C40B H40E 108.5 . . ?
 C39B C40B H40F 108.5 . . ?
 H40E C40B H40F 107.5 . . ?
 C41B C40B C39B 115.1(15) . . ?
 C41B C40B H40E 108.5 . . ?
 C41B C40B H40F 108.5 . . ?
 C40B C41B H41G 109.5 . . ?
 C40B C41B H41H 109.5 . . ?
 C40B C41B H41I 109.5 . . ?
 H41G C41B H41H 109.5 . . ?
 H41G C41B H41I 109.5 . . ?
 H41H C41B H41I 109.5 . . ?
 C39B C42B H42E 108.7 . . ?
 C39B C42B H42F 108.7 . . ?
 H42E C42B H42F 107.6 . . ?
 C43B C42B C39B 114.3(15) . . ?
 C43B C42B H42E 108.7 . . ?
 C43B C42B H42F 108.7 . . ?
 C42B C43B H43G 109.5 . . ?
 C42B C43B H43H 109.5 . . ?
 C42B C43B H43I 109.5 . . ?
 H43G C43B H43H 109.5 . . ?
 H43G C43B H43I 109.5 . . ?
 H43H C43B H43I 109.5 . . ?
 Si1B C44B H44G 109.5 . . ?
 Si1B C44B H44H 109.5 . . ?
 Si1B C44B H44I 109.5 . . ?
 H44G C44B H44H 109.5 . . ?
 H44G C44B H44I 109.5 . . ?
 H44H C44B H44I 109.5 . . ?
 Si1B C45B H45G 109.5 . . ?
 Si1B C45B H45H 109.5 . . ?
 Si1B C45B H45I 109.5 . . ?
 H45G C45B H45H 109.5 . . ?
 H45G C45B H45I 109.5 . . ?
 H45H C45B H45I 109.5 . . ?
 Si1B C46B H46G 109.5 . . ?
 Si1B C46B H46H 109.5 . . ?
 Si1B C46B H46I 109.5 . . ?
 H46G C46B H46H 109.5 . . ?
 H46G C46B H46I 109.5 . . ?
 H46H C46B H46I 109.5 . . ?
 Si2B C47B H47G 109.5 . . ?
 Si2B C47B H47H 109.5 . . ?
 Si2B C47B H47I 109.5 . . ?
 H47G C47B H47H 109.5 . . ?
 H47G C47B H47I 109.5 . . ?
 H47H C47B H47I 109.5 . . ?
 Si2B C48B H48G 109.5 . . ?
 Si2B C48B H48H 109.5 . . ?
 Si2B C48B H48I 109.5 . . ?
 H48G C48B H48H 109.5 . . ?
 H48G C48B H48I 109.5 . . ?
 H48H C48B H48I 109.5 . . ?
 Si2B C49B H49G 109.5 . . ?
 Si2B C49B H49H 109.5 . . ?
 Si2B C49B H49I 109.5 . . ?
 H49G C49B H49H 109.5 . . ?
 H49G C49B H49I 109.5 . . ?
 H49H C49B H49I 109.5 . . ?
 Si3C C50C H50G 109.5 . . ?
 Si3C C50C H50H 109.5 . . ?
 Si3C C50C H50I 109.5 . . ?
 H50G C50C H50H 109.5 . . ?
 H50G C50C H50I 109.5 . . ?
 H50H C50C H50I 109.5 . . ?
 Si3C C51C H51G 109.5 . . ?
 Si3C C51C H51H 109.5 . . ?
 Si3C C51C H51I 109.5 . . ?
 H51G C51C H51H 109.5 . . ?
 H51G C51C H51I 109.5 . . ?
 H51H C51C H51I 109.5 . . ?
 Si3C C52C H52G 109.5 . . ?
 Si3C C52C H52H 109.5 . . ?
 Si3C C52C H52I 109.5 . . ?
 H52G C52C H52H 109.5 . . ?
 H52G C52C H52I 109.5 . . ?
 H52H C52C H52I 109.5 . . ?
 Si4C C53C H53G 109.5 . . ?
 Si4C C53C H53H 109.5 . . ?
 Si4C C53C H53I 109.5 . . ?
 H53G C53C H53H 109.5 . . ?
 H53G C53C H53I 109.5 . . ?
 H53H C53C H53I 109.5 . . ?
 Si4C C54C H54G 109.5 . . ?
 Si4C C54C H54H 109.5 . . ?
 Si4C C54C H54I 109.5 . . ?
 H54G C54C H54H 109.5 . . ?
 H54G C54C H54I 109.5 . . ?
 H54H C54C H54I 109.5 . . ?
 Si4C C55C H55G 109.5 . . ?
 Si4C C55C H55H 109.5 . . ?
 Si4C C55C H55I 109.5 . . ?
 H55G C55C H55H 109.5 . . ?
 H55G C55C H55I 109.5 . . ?
 H55H C55C H55I 109.5 . . ?
 N4B Si3B C50B 113.2(9) . . ?
 N4B Si3B C51B 116.0(8) . . ?
 N4B Si3B C52B 111.1(8) . . ?
 C51B Si3B C50B 107.2(8) . . ?
 C51B Si3B C52B 103.9(8) . . ?
 C52B Si3B C50B 104.3(8) . . ?
 N4B Si4B C53B 113.0(10) . . ?
 N4B Si4B C54B 116.4(8) . . ?
 N4B Si4B C55B 112.5(8) . . ?
 C53B Si4B C54B 108.4(10) . . ?
 C53B Si4B C55B 98.2(10) . . ?
 C54B Si4B C55B 106.8(9) . . ?
 Na2 N4B Na3 83.4(4) . . ?
 Si3B N4B Na2 116.5(8) . . ?
 Si3B N4B Na3 103.6(7) . . ?
 Si3B N4B Si4B 128.6(9) . . ?
 Si4B N4B Na2 97.5(7) . . ?
 Si4B N4B Na3 118.3(8) . . ?
 Si3B C50B H50J 109.5 . . ?
 Si3B C50B H50K 109.5 . . ?
 Si3B C50B H50L 109.5 . . ?
 H50J C50B H50K 109.5 . . ?
 H50J C50B H50L 109.5 . . ?
 H50K C50B H50L 109.5 . . ?
 Si3B C51B H51J 109.5 . . ?
 Si3B C51B H51K 109.5 . . ?
 Si3B C51B H51L 109.5 . . ?
 H51J C51B H51K 109.5 . . ?
 H51J C51B H51L 109.5 . . ?
 H51K C51B H51L 109.5 . . ?
 Si3B C52B H52J 109.5 . . ?
 Si3B C52B H52K 109.5 . . ?
 Si3B C52B H52L 109.5 . . ?
 H52J C52B H52K 109.5 . . ?
 H52J C52B H52L 109.5 . . ?
 H52K C52B H52L 109.5 . . ?
 Si4B C53B H53J 109.5 . . ?
 Si4B C53B H53K 109.5 . . ?
 Si4B C53B H53L 109.5 . . ?
 H53J C53B H53K 109.5 . . ?
 H53J C53B H53L 109.5 . . ?
 H53K C53B H53L 109.5 . . ?
 Si4B C54B H54J 109.5 . . ?
 Si4B C54B H54K 109.5 . . ?
 Si4B C54B H54L 109.5 . . ?
 H54J C54B H54K 109.5 . . ?
 H54J C54B H54L 109.5 . . ?
 H54K C54B H54L 109.5 . . ?
 Si4B C55B H55J 109.5 . . ?
 Si4B C55B H55K 109.5 . . ?
 Si4B C55B H55L 109.5 . . ?
 H55J C55B H55K 109.5 . . ?
 H55J C55B H55L 109.5 . . ?
 H55K C55B H55L 109.5 . . ?

loop_
  _geom_torsion_atom_site_label_1
  _geom_torsion_atom_site_label_2
  _geom_torsion_atom_site_label_3
  _geom_torsion_atom_site_label_4
  _geom_torsion
  _geom_torsion_site_symmetry_1
  _geom_torsion_site_symmetry_2
  _geom_torsion_site_symmetry_3
  _geom_torsion_site_symmetry_4
  _geom_torsion_publ_flag
 Mg1 N1 C1 C2 -2.9(3) . . . . ?
 Mg1 N1 C1 C4 174.97(18) . . . . ?
 Mg1 N1 C12 C13 86.6(2) . . . . ?
 Mg1 N1 C12 C17 -83.8(2) . . . . ?
 Mg1 N2 C3 C2 -0.9(4) . . . . ?
 Mg1 N2 C3 C8 170.7(6) . . . . ?
 Mg1 N2 C3 C8A -171.7(9) . . . . ?
 Mg1 N2 C28 C29 78.5(2) . . . . ?
 Mg1 N2 C28 C33 -91.8(2) . . . . ?
 Na1 C15 C16 C17 -81.5(2) . . . . ?
 Na3 C30 C31 C32 -80.5(3) . . . . ?
 Na3 C31 C32 C33 -72.3(3) . . . . ?
 N1 C1 C2 C3 1.8(5) . . . . ?
 N1 C1 C4 C5 123.5(3) . . . . ?
 N1 C1 C4 C6 2.0(4) . . . . ?
 N1 C1 C4 C7 -117.2(3) . . . . ?
 N1 C12 C13 C14 -166.27(19) . . . . ?
 N1 C12 C13 C18 15.5(3) . . . . ?
 N1 C12 C17 C16 166.3(2) . . . . ?
 N1 C12 C17 C23 -17.2(3) . . . . ?
 N2 C3 C8 C9 -110.8(8) . . . . ?
 N2 C3 C8 C10 129.9(8) . . . . ?
 N2 C3 C8 C11 12.1(12) . . . . ?
 N2 C3 C8A C9A -123.6(7) . . . . ?
 N2 C3 C8A C10A 117.1(9) . . . . ?
 N2 C3 C8A C11A -7.2(14) . . . . ?
 N2 C28 C29 C30 -172.1(2) . . . . ?
 N2 C28 C29 C34 3.7(4) . . . . ?
 N2 C28 C29 C34A 26.2(7) . . . . ?
 N2 C28 C33 C32 171.2(2) . . . . ?
 N2 C28 C33 C39 0.3(6) . . . . ?
 N2 C28 C33 C39A -16.2(6) . . . . ?
 N2 C28 C33 C39B -13.5(9) . . . . ?
 C1 N1 C12 C13 -90.7(3) . . . . ?
 C1 N1 C12 C17 98.9(3) . . . . ?
 C1 C2 C3 N2 0.4(5) . . . . ?
 C1 C2 C3 C8 -171.5(7) . . . . ?
 C1 C2 C3 C8A 172.9(8) . . . . ?
 C2 C1 C4 C5 -58.6(3) . . . . ?
 C2 C1 C4 C6 180.0(2) . . . . ?
 C2 C1 C4 C7 60.7(3) . . . . ?
 C2 C3 C8 C9 61.2(7) . . . . ?
 C2 C3 C8 C10 -58.0(8) . . . . ?
 C2 C3 C8 C11 -175.9(8) . . . . ?
 C2 C3 C8A C9A 64.6(6) . . . . ?
 C2 C3 C8A C10A -54.7(9) . . . . ?
 C2 C3 C8A C11A -179.0(9) . . . . ?
 C3 N2 C28 C29 -99.1(3) . . . . ?
 C3 N2 C28 C33 90.5(3) . . . . ?
 C4 C1 C2 C3 -176.3(3) . . . . ?
 C12 N1 C1 C2 174.1(2) . . . . ?
 C12 N1 C1 C4 -8.1(4) . . . . ?
 C12 C13 C14 C15 -1.0(3) . . . . ?
 C12 C13 C18 C19 146.3(2) . . . . ?
 C12 C13 C18 C21 -86.4(3) . . . . ?
 C12 C17 C23 C24 -134.5(3) . . . . ?
 C12 C17 C23 C26 97.5(3) . . . . ?
 C13 C12 C17 C16 -3.9(3) . . . . ?
 C13 C12 C17 C23 172.6(2) . . . . ?
 C13 C14 C15 Na1 81.7(2) . . . . ?
 C13 C14 C15 C16 -2.0(4) . . . . ?
 C13 C18 C19 C20 -62.5(3) . . . . ?
 C13 C18 C21 C22 -62.1(3) . . . . ?
 C14 C13 C18 C19 -31.8(3) . . . . ?
 C14 C13 C18 C21 95.5(3) . . . . ?
 C14 C15 C16 C17 2.1(4) . . . . ?
 C15 C16 C17 C12 0.8(4) . . . . ?
 C15 C16 C17 C23 -175.7(2) . . . . ?
 C16 C17 C23 C24 41.8(3) . . . . ?
 C16 C17 C23 C26 -86.2(3) . . . . ?
 C17 C12 C13 C14 4.0(3) . . . . ?
 C17 C12 C13 C18 -174.2(2) . . . . ?
 C17 C23 C24 C25 160.8(3) . . . . ?
 C17 C23 C26 C27 61.7(4) . . . . ?
 C18 C13 C14 C15 177.2(2) . . . . ?
 C19 C18 C21 C22 66.7(3) . . . . ?
 C21 C18 C19 C20 169.2(3) . . . . ?
 C24 C23 C26 C27 -66.0(4) . . . . ?
 C26 C23 C24 C25 -70.3(4) . . . . ?
 C28 N2 C3 C2 176.5(2) . . . . ?
 C28 N2 C3 C8 -11.9(7) . . . . ?
 C28 N2 C3 C8A 5.7(10) . . . . ?
 C28 C29 C30 Na3 77.0(2) . . . . ?
 C28 C29 C30 C31 1.3(4) . . . . ?
 C28 C29 C34 C35 -132.7(4) . . . . ?
 C28 C29 C34 C37 98.6(4) . . . . ?
 C28 C29 C34A C35A -118.2(11) . . . . ?
 C28 C29 C34A C37A 120.5(11) . . . . ?
 C28 C33 C39 C40 91.5(7) . . . . ?
 C28 C33 C39 C42 -139.4(5) . . . . ?
 C28 C33 C39A C40A 101.1(8) . . . . ?
 C28 C33 C39A C42A -131.0(9) . . . . ?
 C28 C33 C39B C40B 109.4(17) . . . . ?
 C28 C33 C39B C42B -129.6(16) . . . . ?
 C29 C28 C33 C32 1.0(4) . . . . ?
 C29 C28 C33 C39 -169.8(5) . . . . ?
 C29 C28 C33 C39A 173.7(5) . . . . ?
 C29 C28 C33 C39B 176.4(8) . . . . ?
 C29 C30 C31 Na3 80.5(2) . . . . ?
 C29 C30 C31 C32 0.0(4) . . . . ?
 C29 C34 C35 C36 -178.1(5) . . . . ?
 C29 C34 C37 C38 66.8(5) . . . . ?
 C29 C34A C35A C36A 175.3(17) . . . . ?
 C29 C34A C37A C38A -161.8(14) . . . . ?
 C30 C29 C34 C35 43.0(5) . . . . ?
 C30 C29 C34 C37 -85.7(4) . . . . ?
 C30 C29 C34A C35A 80.0(12) . . . . ?
 C30 C29 C34A C37A -41.2(15) . . . . ?
 C30 C31 C32 C33 -0.8(5) . . . . ?
 C31 C32 C33 C28 0.3(5) . . . . ?
 C31 C32 C33 C39 171.9(5) . . . . ?
 C31 C32 C33 C39A -171.5(6) . . . . ?
 C31 C32 C33 C39B -175.2(8) . . . . ?
 C32 C33 C39 C40 -79.5(7) . . . . ?
 C32 C33 C39 C42 49.7(7) . . . . ?
 C32 C33 C39A C40A -86.9(9) . . . . ?
 C32 C33 C39A C42A 41.0(11) . . . . ?
 C32 C33 C39B C40B -75.4(17) . . . . ?
 C32 C33 C39B C42B 45.7(18) . . . . ?
 C33 C28 C29 C30 -1.8(3) . . . . ?
 C33 C28 C29 C34 174.0(3) . . . . ?
 C33 C28 C29 C34A -163.5(7) . . . . ?
 C33 C39 C40 C41 78.2(9) . . . . ?
 C33 C39 C42 C43 168.9(7) . . . . ?
 C33 C39A C40A C41A 77.9(12) . . . . ?
 C33 C39A C42A C43A 177.7(11) . . . . ?
 C33 C39B C40B C41B 178(2) . . . . ?
 C33 C39B C42B C43B 145(3) . . . . ?
 C34 C29 C30 Na3 -98.9(3) . . . . ?
 C34 C29 C30 C31 -174.6(3) . . . . ?
 C35 C34 C37 C38 -61.4(6) . . . . ?
 C37 C34 C35 C36 -50.5(7) . . . . ?
 C40 C39 C42 C43 -61.1(9) . . . . ?
 C42 C39 C40 C41 -50.4(9) . . . . ?
 C44 Si1 N3 Na1 -37.0(7) . . . . ?
 C44 Si1 N3 Na2 53.6(9) . . . . ?
 C44 Si1 N3 Si2 -164.7(9) . . . . ?
 C45 Si1 N3 Na1 80.3(7) . . . . ?
 C45 Si1 N3 Na2 171.0(7) . . . . ?
 C45 Si1 N3 Si2 -47.4(12) . . . . ?
 C46 Si1 N3 Na1 -158.7(6) . . . . ?
 C46 Si1 N3 Na2 -68.1(9) . . . . ?
 C46 Si1 N3 Si2 73.5(12) . . . . ?
 C47 Si2 N3 Na1 -40.4(7) . . . . ?
 C47 Si2 N3 Na2 -130.6(6) . . . . ?
 C47 Si2 N3 Si1 85.6(11) . . . . ?
 C48 Si2 N3 Na1 -167.5(5) . . . . ?
 C48 Si2 N3 Na2 102.3(7) . . . . ?
 C48 Si2 N3 Si1 -41.4(13) . . . . ?
 C49 Si2 N3 Na1 75.7(7) . . . . ?
 C49 Si2 N3 Na2 -14.5(8) . . . . ?
 C49 Si2 N3 Si1 -158.2(9) . . . . ?
 C50 Si3 N4 Na2 32.1(10) . . . . ?
 C50 Si3 N4 Na3 122.0(10) . . . . ?
 C50 Si3 N4 Si4 -93(2) . . . . ?
 C51 Si3 N4 Na2 154.4(5) . . . . ?
 C51 Si3 N4 Na3 -115.7(7) . . . . ?
 C51 Si3 N4 Si4 30(3) . . . . ?
 C52 Si3 N4 Na2 -85.0(11) . . . . ?
 C52 Si3 N4 Na3 4.9(13) . . . . ?
 C52 Si3 N4 Si4 150.1(18) . . . . ?
 C53 Si4 N4 Na2 -175.0(7) . . . . ?
 C53 Si4 N4 Na3 91.4(11) . . . . ?
 C53 Si4 N4 Si3 -51(2) . . . . ?
 C54 Si4 N4 Na2 -55.2(10) . . . . ?
 C54 Si4 N4 Na3 -148.8(11) . . . . ?
 C54 Si4 N4 Si3 69(2) . . . . ?
 C55 Si4 N4 Na2 65.6(11) . . . . ?
 C55 Si4 N4 Na3 -28.0(16) . . . . ?
 C55 Si4 N4 Si3 -170.4(17) . . . . ?
 C34A C29 C30 Na3 -120.7(7) . . . . ?
 C34A C29 C30 C31 163.6(7) . . . . ?
 C35A C34A C37A C38A 80.2(18) . . . . ?
 C37A C34A C35A C36A -61(2) . . . . ?
 C40A C39A C42A C43A -55.6(15) . . . . ?
 C42A C39A C40A C41A -51.2(13) . . . . ?
 C44A Si1A N3A Na1 51.0(4) . . . . ?
 C44A Si1A N3A Na2 141.1(3) . . . . ?
 C44A Si1A N3A Si2A -77.2(5) . . . . ?
 C45A Si1A N3A Na1 -67.1(5) . . . . ?
 C45A Si1A N3A Na2 23.0(5) . . . . ?
 C45A Si1A N3A Si2A 164.7(5) . . . . ?
 C46A Si1A N3A Na1 173.0(3) . . . . ?
 C46A Si1A N3A Na2 -96.9(4) . . . . ?
 C46A Si1A N3A Si2A 44.8(6) . . . . ?
 C47A Si2A N3A Na1 29.0(4) . . . . ?
 C47A Si2A N3A Na2 -62.3(5) . . . . ?
 C47A Si2A N3A Si1A 161.4(5) . . . . ?
 C48A Si2A N3A Na1 152.0(5) . . . . ?
 C48A Si2A N3A Na2 60.8(7) . . . . ?
 C48A Si2A N3A Si1A -75.6(7) . . . . ?
 C49A Si2A N3A Na1 -90.4(4) . . . . ?
 C49A Si2A N3A Na2 178.4(4) . . . . ?
 C49A Si2A N3A Si1A 42.0(6) . . . . ?
 C50A Si3A N4A Na2 43.2(15) . . . . ?
 C50A Si3A N4A Na3 137.0(11) . . . . ?
 C50A Si3A N4A Si4A -85(2) . . . . ?
 C51A Si3A N4A Na2 164.7(9) . . . . ?
 C51A Si3A N4A Na3 -101.5(9) . . . . ?
 C51A Si3A N4A Si4A 36(3) . . . . ?
 C52A Si3A N4A Na2 -76.0(16) . . . . ?
 C52A Si3A N4A Na3 17.8(14) . . . . ?
 C52A Si3A N4A Si4A 155(2) . . . . ?
 C53A Si4A N4A Na2 155.5(9) . . . . ?
 C53A Si4A N4A Na3 65.7(12) . . . . ?
 C53A Si4A N4A Si3A -70(3) . . . . ?
 C54A Si4A N4A Na2 -85.3(10) . . . . ?
 C54A Si4A N4A Na3 -175.1(10) . . . . ?
 C54A Si4A N4A Si3A 49(3) . . . . ?
 C55A Si4A N4A Na2 33.4(14) . . . . ?
 C55A Si4A N4A Na3 -56.4(16) . . . . ?
 C55A Si4A N4A Si3A 168.2(19) . . . . ?
 C40B C39B C42B C43B -97(3) . . . . ?
 C42B C39B C40B C41B 57(3) . . . . ?
 C44B Si1B N3B Na1 -25.6(12) . . . . ?
 C44B Si1B N3B Na2 62.2(15) . . . . ?
 C44B Si1B N3B Si2B -153(2) . . . . ?
 C45B Si1B N3B Na1 92.8(9) . . . . ?
 C45B Si1B N3B Na2 -179.5(10) . . . . ?
 C45B Si1B N3B Si2B -34(3) . . . . ?
 C46B Si1B N3B Na1 -144.1(11) . . . . ?
 C46B Si1B N3B Na2 -56.4(16) . . . . ?
 C46B Si1B N3B Si2B 89(2) . . . . ?
 C47B Si2B N3B Na1 -40.5(14) . . . . ?
 C47B Si2B N3B Na2 -128.4(12) . . . . ?
 C47B Si2B N3B Si1B 83(2) . . . . ?
 C48B Si2B N3B Na1 -166.1(10) . . . . ?
 C48B Si2B N3B Na2 106.0(12) . . . . ?
 C48B Si2B N3B Si1B -42(3) . . . . ?
 C49B Si2B N3B Na1 74.1(14) . . . . ?
 C49B Si2B N3B Na2 -13.8(15) . . . . ?
 C49B Si2B N3B Si1B -162(2) . . . . ?
 C50C Si3C N4C Na2 87.5(11) . . . . ?
 C50C Si3C N4C Na3 177.2(11) . . . . ?
 C50C Si3C N4C Si4C -41(4) . . . . ?
 C51C Si3C N4C Na2 -28.5(17) . . . . ?
 C51C Si3C N4C Na3 61(2) . . . . ?
 C51C Si3C N4C Si4C -157(3) . . . . ?
 C52C Si3C N4C Na2 -148.5(11) . . . . ?
 C52C Si3C N4C Na3 -58.9(17) . . . . ?
 C52C Si3C N4C Si4C 83(4) . . . . ?
 C53C Si4C N4C Na2 -167.4(13) . . . . ?
 C53C Si4C N4C Na3 95.4(15) . . . . ?
 C53C Si4C N4C Si3C -47(4) . . . . ?
 C54C Si4C N4C Na2 -52(2) . . . . ?
 C54C Si4C N4C Na3 -148.9(17) . . . . ?
 C54C Si4C N4C Si3C 68(4) . . . . ?
 C55C Si4C N4C Na2 73(2) . . . . ?
 C55C Si4C N4C Na3 -24(2) . . . . ?
 C55C Si4C N4C Si3C -167(3) . . . . ?
 C50B Si3B N4B Na2 48.9(10) . . . . ?
 C50B Si3B N4B Na3 138.3(7) . . . . ?
 C50B Si3B N4B Si4B -76.8(16) . . . . ?
 C51B Si3B N4B Na2 173.5(8) . . . . ?
 C51B Si3B N4B Na3 -97.2(9) . . . . ?
 C51B Si3B N4B Si4B 47.7(19) . . . . ?
 C52B Si3B N4B Na2 -68.1(12) . . . . ?
 C52B Si3B N4B Na3 21.3(10) . . . . ?
 C52B Si3B N4B Si4B 166.2(14) . . . . ?
 C53B Si4B N4B Na2 103.5(10) . . . . ?
 C53B Si4B N4B Na3 16.9(13) . . . . ?
 C53B Si4B N4B Si3B -123.6(15) . . . . ?
 C54B Si4B N4B Na2 -130.2(9) . . . . ?
 C54B Si4B N4B Na3 143.2(9) . . . . ?
 C54B Si4B N4B Si3B 3(2) . . . . ?
 C55B Si4B N4B Na2 -6.6(11) . . . . ?
 C55B Si4B N4B Na3 -93.2(12) . . . . ?
 C55B Si4B N4B Si3B 126.3(15) . . . . ?

_shelx_res_file
;
TITL hasj231120a_a.res in P2(1)/n
    hasj231120a.res
    created by SHELXL-2019/2 at 12:34:14 on 05-Feb-2024
REM Old TITL hasj231120a in P2(1)/n
REM SHELXT solution in P2(1)/n: R1 0.286, Rweak 0.074, Alpha 0.050
REM <I/s> 0.911 for 425 systematic absences, Orientation as input
REM Formula found by SHELXT: C52 N7 Na5 Mg S
CELL 1.54184 15.5409 17.9637 24.7004 90 107.336 90
ZERR 4 0.0002 0.0003 0.0004 0 0.002 0
LATT 1
SYMM 0.5-X,0.5+Y,0.5-Z
SFAC C H Mg N Na S Si
UNIT 220 420 4 16 12 4 16
SADI Si3C C51C Si3 C52 Si3C C52C Si3A C52A Si3B C52B Si3 C51 Si3 C50 Si3C =
 C50C SI3A C50A SI3A C51A SI3B C51B SI3B C50B SI4C C53C SI4 C53 SI4 C54 SI4C =
 C54C SI4A C54A SI4A C53A SI4 C55 SI4C C55C SI4B C55B SI4B C53B SI4A C55A =
 SI1B C46B SI1B C45B SI1B C44B SI2B C48B SI2B C47B SI2B C49B
SADI Si3C N4C Si3 N4 Si3A N4A Si3B N4B Si4C N4C Si4 N4 Si4A N4A Si4B N4B =
 SI1A N3A SI1 N3 SI1B N3B SI2A N3A SI2 N3 SI2B N3B
SADI C46B C44B C44B C45B C45B C46B C48B C47B C47B C49B C49B C48B
SIMU 0.02 0.04 4 Si3 Si4 N4 C50 > C55 Si3A Si4A N4A C50A > C55A Si3C Si4C =
 N4C C50C > C55B
SIMU 0.02 0.04 4 Si1 Si2 N3 C44 > C49 Si1A Si2A N3A C44A > C49A Si1B Si2B =
 N3B C44B > C49B
SADI C40B C41B C40A C41A C41 C40 C43B C42B C43A C42A C43 C42 C36 C35 C36A =
 C35A C37 C38 C38A C37A
SADI C39B C42B C39A C42A C42 C39 C40 C39 C39B C40B C39A C40A C35 C34 C35A =
 C34A C37 C34 C37A C34A
SADI C39A C33 C39B C33 C39 C33 C34 C29 C34A C29
SADI C40B C33 C33 C42B C40A C33 C33 C42A C40 C33 C33 C42
SADI C40 C42 C40B C42B C40A C42A C35 C37 C35A C37A
SIMU 0.02 0.04 4 C39 > C43 C39A > C43A C39B > C43B
SADI C41 C39 C39 C43 C41B C39B C39B C43B C41A C39A C39A C43A
SIMU 0.02 0.04 4 C34 > C38 C34A > C38A
SADI C8 C3 C8A C3
SADI C11 C8 C11A C8A C9 C8 C9A C8A C10 C8 C10A C8A
SADI C45B N3B N3B C46B C44B N3B
RIGU 0.002 0.002 Si1B C45B
SIMU 0.01 0.02 2 C45 C49A C45B
RIGU Si1B Si2B N3B
SUMP 1 0.000001 1 3 1 5 1 4 1 6
SUMP 1 0.000001 1 7 1 8 1 9
SUMP 1 0.000001 1 13 1 2 1 12

L.S. 50 0 0
PLAN  35
TEMP -173.16(10)
CONF
FREE Si1B Na1
FREE Si1B Na2
FREE Si2B Na1
FREE Si2B Na2
FREE Si4C Na2
FREE Si4C Na3
FREE Si3C Na3
FREE Si3C Na2
FREE Si3B Na2
FREE Si3B Na3
FREE Si4B Na2
FREE Si3A Na2
FREE Si3A Na3
FREE Si1A Na2
FREE Si1A Na1
FREE Si4A Na2
FREE Si4A Na3
FREE Si2A Na2
FREE Si2A Na1
FREE Si2 Na2
FREE Si2 Na1
FREE Si4 Na2
FREE Si4 Na3
FREE Si3 Na2
FREE Si3 Na3
FREE Si1 Na2
FREE Si1 Na1
FREE Na2 C45A
FREE Na2 C55A
FREE Na2 C51C
FREE Na2 C55B
FREE Na2 C49B
FREE Na3 Na2
FREE Na3 C52
FREE Na3 C52A
FREE Na3 C52B
FREE Mg1 Na1
FREE Mg1 Na3
FREE Mg1 C28
FREE Mg1 C12
FREE Na1 C47A
FREE Na1 Na2
FREE Na1 C44B
BOND
list 4
MORE -1
BOND $H
fmap 2 53
acta
REM <olex2.extras>
REM <HklSrc "%.\\hasj231120a.hkl">
REM </olex2.extras>

WGHT    0.061400    5.436800
FVAR       0.24493   0.35229   0.32948   0.26856   0.18393   0.21803   0.51405
FVAR       0.34332   0.14263   0.75486   0.49415   0.17028   0.47742
S1    6    0.495439    0.277652    0.347856    11.00000    0.02446    0.07417 =
         0.03346    0.01757    0.00809    0.00598
MG1   3    0.633576    0.288276    0.337333    11.00000    0.02216    0.04631 =
         0.02439    0.00514    0.00309   -0.00222
NA1   5    0.515232    0.216548    0.448001    11.00000    0.03501    0.06799 =
         0.03339    0.01428    0.01179    0.01549
NA2   5    0.326851    0.265207    0.358571    11.00000    0.03080    0.04132 =
         0.03507    0.01247    0.01025    0.00554
NA3   5    0.384947    0.324023    0.250191    11.00000    0.02548    0.07568 =
         0.03864    0.01953    0.00707   -0.00286
N1    4    0.758553    0.274799    0.391649    11.00000    0.02520    0.03628 =
         0.02811    0.00021   -0.00061   -0.00012
N2    4    0.671892    0.316766    0.268607    11.00000    0.02704    0.04637 =
         0.02810    0.00775    0.00629   -0.00002
C1    1    0.832616    0.287023    0.376847    11.00000    0.02532    0.03653 =
         0.04101    0.00185    0.00056   -0.00162
C2    1    0.828459    0.307289    0.320830    11.00000    0.02217    0.05077 =
         0.05042    0.01292    0.00840   -0.00084
AFIX  43
H2    2    0.886437    0.312853    0.315878    11.00000   -1.20000
AFIX   0
C3    1    0.757967    0.321179    0.270509    11.00000    0.03137    0.04603 =
         0.04346    0.01163    0.01440    0.00218
C4    1    0.931015    0.283553    0.418300    11.00000    0.02499    0.05921 =
         0.05159    0.00519   -0.00277   -0.00007
C5    1    0.986823    0.227198    0.396003    11.00000    0.03312    0.07937 =
         0.06257    0.01354    0.00723    0.01354
AFIX 137
H5A   2    0.959176    0.177803    0.393638    11.00000   -1.50000
H5B   2    1.048360    0.225343    0.421907    11.00000   -1.50000
H5C   2    0.988498    0.242537    0.358255    11.00000   -1.50000
AFIX   0
C6    1    0.939566    0.261891    0.479666    11.00000    0.02905    0.07594 =
         0.04700    0.00115   -0.01090    0.00447
AFIX 137
H6A   2    0.907561    0.298379    0.496037    11.00000   -1.50000
H6B   2    1.003371    0.260982    0.501884    11.00000   -1.50000
H6C   2    0.913237    0.212454    0.480335    11.00000   -1.50000
AFIX   0
C7    1    0.973214    0.362113    0.420626    11.00000    0.03074    0.07594 =
         0.08100   -0.00126   -0.00310   -0.01787
AFIX 137
H7A   2    0.979975    0.374442    0.383459    11.00000   -1.50000
H7B   2    1.032482    0.362729    0.449255    11.00000   -1.50000
H7C   2    0.933864    0.398838    0.430635    11.00000   -1.50000
AFIX   0
C12   1    0.747649    0.247999    0.444068    11.00000    0.02445    0.03946 =
         0.02332    0.00017   -0.00263    0.00387
C13   1    0.738846    0.170593    0.451018    11.00000    0.03239    0.04102 =
         0.02820    0.00212    0.00085    0.00609
C14   1    0.708916    0.146243    0.496034    11.00000    0.03534    0.04262 =
         0.03270    0.00641    0.00320    0.00565
AFIX  43
H14   2    0.701625    0.094443    0.501064    11.00000   -1.20000
AFIX   0
C15   1    0.689608    0.196605    0.533624    11.00000    0.03974    0.05955 =
         0.03085    0.00996    0.00761    0.01171
AFIX  43
H15   2    0.667500    0.179276    0.563304    11.00000   -1.20000
AFIX   0
C16   1    0.702682    0.271916    0.527663    11.00000    0.04905    0.05401 =
         0.02704   -0.00306    0.00464    0.01421
AFIX  43
H16   2    0.691263    0.305768    0.554264    11.00000   -1.20000
AFIX   0
C17   1    0.732309    0.299320    0.483390    11.00000    0.03771    0.04366 =
         0.02779   -0.00195   -0.00218    0.00711
C18   1    0.764193    0.115445    0.411300    11.00000    0.05023    0.03950 =
         0.04224    0.00005    0.01347    0.00702
AFIX  13
H18   2    0.813055    0.139666    0.398838    11.00000   -1.20000
AFIX   0
C19   1    0.803881    0.041727    0.440237    11.00000    0.06379    0.04288 =
         0.06777    0.00338    0.02934    0.01532
AFIX  23
H19A  2    0.758898    0.017891    0.455804    11.00000   -1.20000
H19B  2    0.814237    0.007879    0.411165    11.00000   -1.20000
AFIX   0
C20   1    0.891226    0.050311    0.487479    11.00000    0.04917    0.06507 =
         0.08786    0.02535    0.02304    0.02419
AFIX 137
H20A  2    0.936939    0.072427    0.472350    11.00000   -1.50000
H20B  2    0.911875    0.001347    0.503691    11.00000   -1.50000
H20C  2    0.881501    0.082725    0.517029    11.00000   -1.50000
AFIX   0
C21   1    0.686403    0.100476    0.357115    11.00000    0.07274    0.04516 =
         0.04491   -0.01151    0.01325    0.00087
AFIX  23
H21A  2    0.669104    0.148232    0.336776    11.00000   -1.20000
H21B  2    0.708801    0.067308    0.332269    11.00000   -1.20000
AFIX   0
C22   1    0.603407    0.065965    0.365710    11.00000    0.06115    0.06913 =
         0.06047   -0.01752    0.00814    0.00345
AFIX 137
H22A  2    0.557029    0.060898    0.329003    11.00000   -1.50000
H22B  2    0.580740    0.097758    0.390687    11.00000   -1.50000
H22C  2    0.618302    0.016722    0.383049    11.00000   -1.50000
AFIX   0
C23   1    0.752951    0.381714    0.479312    11.00000    0.05658    0.04268 =
         0.03644   -0.00694    0.00076    0.00316
AFIX  13
H23   2    0.795156    0.384821    0.455739    11.00000   -1.20000
AFIX   0
C24   1    0.804264    0.414563    0.538049    11.00000    0.07719    0.04894 =
         0.04415   -0.01151   -0.00179    0.00171
AFIX  23
H24A  2    0.760966    0.423813    0.559679    11.00000   -1.20000
H24B  2    0.848852    0.377634    0.559370    11.00000   -1.20000
AFIX   0
C25   1    0.852649    0.486606    0.533671    11.00000    0.08395    0.06720 =
         0.05753   -0.02017   -0.00432   -0.01414
AFIX 137
H25A  2    0.808977    0.523228    0.512186    11.00000   -1.50000
H25B  2    0.898066    0.477236    0.514192    11.00000   -1.50000
H25C  2    0.882167    0.505905    0.571807    11.00000   -1.50000
AFIX   0
C26   1    0.669770    0.428796    0.448456    11.00000    0.06923    0.04425 =
         0.05360   -0.00482   -0.00561    0.00854
AFIX  23
H26A  2    0.689918    0.480528    0.445560    11.00000   -1.20000
H26B  2    0.645024    0.409412    0.409366    11.00000   -1.20000
AFIX   0
C27   1    0.594789    0.430702    0.475532    11.00000    0.08678    0.08171 =
         0.10008    0.00409    0.02434    0.03477
AFIX 137
H27A  2    0.548026    0.465532    0.454778    11.00000   -1.50000
H27B  2    0.618809    0.446992    0.515045    11.00000   -1.50000
H27C  2    0.568769    0.380820    0.474382    11.00000   -1.50000
AFIX   0
C28   1    0.592464    0.332563    0.222408    11.00000    0.02819    0.05611 =
         0.02691    0.01236    0.00872    0.00143
C29   1    0.550031    0.401992    0.221397    11.00000    0.03181    0.05722 =
         0.04050    0.01322    0.01187   -0.00138
C30   1    0.466085    0.413678    0.180164    11.00000    0.03607    0.06577 =
         0.04613    0.02097    0.01391    0.00661
AFIX  43
H30   2    0.437027    0.460542    0.178330    11.00000   -1.20000
AFIX   0
C31   1    0.425707    0.358785    0.142750    11.00000    0.04099    0.08850 =
         0.03537    0.01874    0.00004   -0.00587
AFIX  43
H31   2    0.369186    0.367813    0.115307    11.00000   -1.20000
AFIX   0
C32   1    0.466741    0.290721    0.144815    11.00000    0.06253    0.07625 =
         0.03306    0.00622   -0.00941   -0.00533
AFIX  43
H32   2    0.437481    0.252984    0.118903    11.00000   -1.20000
AFIX   0
C33   1    0.550603    0.275432    0.184113    11.00000    0.05522    0.07132 =
         0.02291    0.00439   -0.00003   -0.00261
PART 1
SI1   7    0.336599    0.126077    0.458626    21.00000    0.04426    0.03541 =
         0.04742    0.01298    0.00298   -0.00896
SI2   7    0.350579    0.283690    0.497475    21.00000    0.02521    0.06579 =
         0.02559   -0.00490    0.00814   -0.00914
SI3   7    0.196141    0.232070    0.228009    31.00000    0.02232    0.04879 =
         0.02941    0.00011    0.00226   -0.00687
SI4   7    0.189406    0.387241    0.272563    31.00000    0.02491    0.04201 =
         0.03760    0.01474    0.00680    0.01183
N3    4    0.362423    0.216266    0.453226    21.00000    0.03765    0.04499 =
         0.03092    0.01291    0.01642    0.00657
N4    4    0.243471    0.309341    0.263840    31.00000    0.01923    0.03991 =
         0.03348    0.00036    0.00839    0.00045
C8    1    0.785716    0.331681    0.213874   111.00000    0.02719    0.04364 =
         0.03928    0.00004    0.01564   -0.00749
C9    1    0.831506    0.261255    0.199672   111.00000    0.04967    0.08134 =
         0.05049   -0.00315    0.02077    0.02114
AFIX 137
H9A   2    0.787081    0.221052    0.188621   111.00000   -1.50000
H9B   2    0.880431    0.245959    0.233071   111.00000   -1.50000
H9C   2    0.856100    0.272003    0.168299   111.00000   -1.50000
AFIX   0
C10   1    0.852764    0.397502    0.226056   111.00000    0.03156    0.07375 =
         0.04424    0.01110    0.01149   -0.01140
AFIX 137
H10A  2    0.871002    0.408180    0.192141   111.00000   -1.50000
H10B  2    0.906034    0.384498    0.257517   111.00000   -1.50000
H10C  2    0.823782    0.441574    0.236237   111.00000   -1.50000
AFIX   0
C11   1    0.712535    0.352014    0.159319   111.00000    0.03738    0.06715 =
         0.03323    0.01448    0.01638   -0.00052
AFIX 137
H11A  2    0.739973    0.360173    0.128863   111.00000   -1.50000
H11B  2    0.681951    0.397586    0.165345   111.00000   -1.50000
H11C  2    0.668690    0.311339    0.148718   111.00000   -1.50000
AFIX   0
C34   1    0.589121    0.462350    0.265923   101.00000    0.05209    0.04793 =
         0.04781    0.01773    0.01278    0.00790
AFIX  13
H34   2    0.633824    0.436820    0.298252   101.00000   -1.20000
AFIX   0
C35   1    0.517079    0.496801    0.290524   101.00000    0.06928    0.05539 =
         0.05996    0.01012    0.02757    0.00424
AFIX  23
H35A  2    0.467291    0.516437    0.258643   101.00000   -1.20000
H35B  2    0.491905    0.456586    0.308662   101.00000   -1.20000
AFIX   0
C36   1    0.549353    0.557888    0.332853   101.00000    0.12087    0.06071 =
         0.07310    0.00918    0.02454    0.02966
AFIX 137
H36A  2    0.567210    0.600878    0.314255   101.00000   -1.50000
H36B  2    0.601234    0.540390    0.363586   101.00000   -1.50000
H36C  2    0.500765    0.572428    0.348457   101.00000   -1.50000
AFIX   0
C37   1    0.642741    0.521102    0.243237   101.00000    0.05001    0.05351 =
         0.07463    0.00123    0.01700   -0.00011
AFIX  23
H37A  2    0.674420    0.553902    0.275165   101.00000   -1.20000
H37B  2    0.689399    0.494752    0.230678   101.00000   -1.20000
AFIX   0
C38   1    0.589321    0.569667    0.194994   101.00000    0.08572    0.05997 =
         0.07028    0.01960    0.03774    0.00366
AFIX 137
H38A  2    0.562777    0.538756    0.161475   101.00000   -1.50000
H38B  2    0.629302    0.606845    0.186166   101.00000   -1.50000
H38C  2    0.541218    0.594914    0.206034   101.00000   -1.50000
AFIX   0
C39   1    0.582894    0.195280    0.187541    71.00000    0.05754    0.06468 =
         0.03283   -0.01345   -0.01166    0.00352
AFIX  13
H39   2    0.648726    0.196754    0.208523    71.00000   -1.20000
AFIX   0
C40   1    0.539817    0.143522    0.222240    71.00000    0.07153    0.06579 =
         0.03636   -0.01633    0.00274    0.00482
AFIX  23
H40A  2    0.579548    0.099629    0.233934    71.00000   -1.20000
H40B  2    0.539796    0.170297    0.257268    71.00000   -1.20000
AFIX   0
C41   1    0.445150    0.115515    0.194403    71.00000    0.06109    0.07705 =
         0.05036   -0.00183    0.01192   -0.00277
AFIX 137
H41A  2    0.444147    0.085828    0.160934    71.00000   -1.50000
H41B  2    0.404148    0.157966    0.182900    71.00000   -1.50000
H41C  2    0.425816    0.084603    0.221338    71.00000   -1.50000
AFIX   0
C42   1    0.575758    0.163270    0.127584    71.00000    0.05996    0.06659 =
         0.03536   -0.01239   -0.00271   -0.00987
AFIX  23
H42A  2    0.511247    0.157231    0.106218    71.00000   -1.20000
H42B  2    0.601805    0.199866    0.106906    71.00000   -1.20000
AFIX   0
C43   1    0.622647    0.089668    0.128512    71.00000    0.07112    0.08540 =
         0.05530   -0.03259    0.00444    0.00160
AFIX 137
H43A  2    0.616281    0.073810    0.089549    71.00000   -1.50000
H43B  2    0.595429    0.052306    0.147254    71.00000   -1.50000
H43C  2    0.686733    0.095012    0.149336    71.00000   -1.50000
AFIX   0
C44   1    0.385563    0.066790    0.415989    21.00000    0.08559    0.05050 =
         0.07826   -0.00286    0.02435   -0.00228
AFIX 137
H44A  2    0.368843    0.085611    0.376995    21.00000   -1.50000
H44B  2    0.362910    0.015888    0.416054    21.00000   -1.50000
H44C  2    0.451352    0.066888    0.431918    21.00000   -1.50000
AFIX   0
C45   1    0.384676    0.089424    0.534635    21.00000    0.07373    0.06042 =
         0.05818    0.02505    0.00097   -0.01080
AFIX 137
H45A  2    0.448671    0.102497    0.549182    21.00000   -1.50000
H45B  2    0.378044    0.035177    0.534743    21.00000   -1.50000
H45C  2    0.351871    0.111875    0.558806    21.00000   -1.50000
AFIX   0
C46   1    0.212756    0.101901    0.437558    21.00000    0.04631    0.07152 =
         0.05123    0.01362    0.00783   -0.01721
AFIX 137
H46A  2    0.183993    0.128365    0.462254    21.00000   -1.50000
H46B  2    0.205763    0.048121    0.441416    21.00000   -1.50000
H46C  2    0.184249    0.116672    0.398073    21.00000   -1.50000
AFIX   0
C47   1    0.451506    0.290773    0.562172    21.00000    0.04396    0.07422 =
         0.04519   -0.00696    0.00568   -0.01375
AFIX 137
H47A  2    0.456289    0.245454    0.584969    21.00000   -1.50000
H47B  2    0.444701    0.333984    0.584768    21.00000   -1.50000
H47C  2    0.506123    0.296571    0.550495    21.00000   -1.50000
AFIX   0
C48   1    0.247872    0.285168    0.521918    21.00000    0.04051    0.07895 =
         0.04473   -0.02893    0.02673   -0.01799
AFIX 137
H48A  2    0.194718    0.295352    0.489588    21.00000   -1.50000
H48B  2    0.254130    0.324165    0.550581    21.00000   -1.50000
H48C  2    0.240867    0.236762    0.538413    21.00000   -1.50000
AFIX   0
C49   1    0.343233    0.380189    0.460723    21.00000    0.04481    0.05379 =
         0.05572   -0.01468    0.02097    0.00491
AFIX 137
H49A  2    0.388485    0.382949    0.440371    21.00000   -1.50000
H49B  2    0.354526    0.419597    0.489424    21.00000   -1.50000
H49C  2    0.282987    0.386660    0.433848    21.00000   -1.50000
AFIX   0
C50   1    0.166864    0.161151    0.276431    31.00000    0.05242    0.05808 =
         0.04586    0.00039    0.01567   -0.01835
AFIX 137
H50A  2    0.221843    0.146016    0.305782    31.00000   -1.50000
H50B  2    0.139111    0.117509    0.254230    31.00000   -1.50000
H50C  2    0.124483    0.183221    0.294343    31.00000   -1.50000
AFIX   0
C51   1    0.090921    0.241308    0.166838    31.00000    0.04414    0.06888 =
         0.04756   -0.00005   -0.00360   -0.00172
AFIX 137
H51A  2    0.039548    0.250839    0.181167    31.00000   -1.50000
H51B  2    0.080578    0.195123    0.144716    31.00000   -1.50000
H51C  2    0.097616    0.282793    0.142643    31.00000   -1.50000
AFIX   0
C52   1    0.278873    0.184488    0.197138    31.00000    0.04222    0.05218 =
         0.04204   -0.01255    0.01378   -0.00651
AFIX 137
H52A  2    0.294383    0.217944    0.170123    31.00000   -1.50000
H52B  2    0.251724    0.138918    0.177559    31.00000   -1.50000
H52C  2    0.333545    0.171850    0.227672    31.00000   -1.50000
AFIX   0
C53   1    0.111030    0.428506    0.204944    31.00000    0.06029    0.05684 =
         0.05741    0.00751   -0.00077    0.01535
AFIX 137
H53A  2    0.142922    0.432465    0.176297    31.00000   -1.50000
H53B  2    0.091493    0.478092    0.212943    31.00000   -1.50000
H53C  2    0.058250    0.396243    0.190716    31.00000   -1.50000
AFIX   0
C54   1    0.115521    0.373650    0.319737    31.00000    0.02647    0.05163 =
         0.04636   -0.00521    0.01627    0.00200
AFIX 137
H54A  2    0.073417    0.332643    0.305116    31.00000   -1.50000
H54B  2    0.081567    0.419430    0.320427    31.00000   -1.50000
H54C  2    0.153059    0.361791    0.358262    31.00000   -1.50000
AFIX   0
C55   1    0.273579    0.460001    0.304041    31.00000    0.03075    0.04185 =
         0.05162    0.00652    0.00736   -0.00414
AFIX 137
H55A  2    0.303756    0.475552    0.276266    31.00000   -1.50000
H55B  2    0.318302    0.440094    0.337784    31.00000   -1.50000
H55C  2    0.243297    0.502926    0.314759    31.00000   -1.50000
AFIX   0
PART 2
SI1A  7    0.328777    0.101865    0.413160   131.00000    0.08416    0.03474 =
         0.04096    0.01329    0.02439    0.01013
SI2A  7    0.349131    0.220789    0.500273   131.00000    0.03318    0.10982 =
         0.04218   -0.02946    0.01514   -0.00825
SI3A  7    0.174124    0.272125    0.221562    41.00000    0.02833    0.04134 =
         0.04112    0.00832    0.00558    0.00286
SI4A  7    0.220233    0.407504    0.293007    41.00000    0.04539    0.04265 =
         0.04577    0.00326    0.00421    0.01012
N3A   4    0.361453    0.187449    0.440234   131.00000    0.04159    0.04723 =
         0.02516    0.00936    0.01085    0.01405
N4A   4    0.245446    0.324950    0.269887    41.00000    0.02679    0.04278 =
         0.03587    0.01168    0.00701    0.00524
C8A   1    0.801330    0.351707    0.224211  -111.00000    0.02255    0.05013 =
         0.04460    0.01404    0.00524   -0.01066
C9A   1    0.858179    0.285590    0.213761  -111.00000    0.03804    0.07347 =
         0.04171    0.01185    0.01854   -0.00536
AFIX 137
H9AA  2    0.882546    0.297795    0.182536  -111.00000   -1.50000
H9AB  2    0.820066    0.241187    0.203908  -111.00000   -1.50000
H9AC  2    0.907934    0.275908    0.248220  -111.00000   -1.50000
AFIX   0
C10A  1    0.862138    0.420194    0.243919  -111.00000    0.03204    0.06024 =
         0.06858    0.02198    0.00428   -0.01852
AFIX 137
H10D  2    0.882881    0.438469    0.212561  -111.00000   -1.50000
H10E  2    0.914298    0.406283    0.275843  -111.00000   -1.50000
H10F  2    0.827949    0.459431    0.255899  -111.00000   -1.50000
AFIX   0
C11A  1    0.729716    0.370209    0.167480  -111.00000    0.03885    0.06682 =
         0.05050    0.02238    0.02022   -0.00716
AFIX 137
H11D  2    0.689789    0.409446    0.173590  -111.00000   -1.50000
H11E  2    0.694219    0.325536    0.152817  -111.00000   -1.50000
H11F  2    0.759679    0.387389    0.140019  -111.00000   -1.50000
AFIX   0
C34A  1    0.601836    0.469474    0.249971  -101.00000    0.05583    0.04803 =
         0.06058    0.02865    0.02061    0.00340
AFIX  13
H34A  2    0.665927    0.454956    0.268761  -101.00000   -1.20000
AFIX   0
C35A  1    0.557278    0.491884    0.296245  -101.00000    0.09173    0.05977 =
         0.06324    0.01480    0.01668   -0.00778
AFIX  23
H35C  2    0.493690    0.504478    0.276323  -101.00000   -1.20000
H35D  2    0.556284    0.446711    0.319010  -101.00000   -1.20000
AFIX   0
C36A  1    0.594472    0.554238    0.337640  -101.00000    0.12441    0.06657 =
         0.07860    0.00594    0.03009   -0.00025
AFIX 137
H36D  2    0.593470    0.600774    0.316754  -101.00000   -1.50000
H36E  2    0.656634    0.542597    0.359717  -101.00000   -1.50000
H36F  2    0.557440    0.559796    0.363303  -101.00000   -1.50000
AFIX   0
C37A  1    0.599699    0.535903    0.208701  -101.00000    0.06617    0.04750 =
         0.05211    0.00962    0.00938   -0.00157
AFIX  23
H37C  2    0.606395    0.516705    0.172602  -101.00000   -1.20000
H37D  2    0.540856    0.561665    0.200204  -101.00000   -1.20000
AFIX   0
C38A  1    0.672915    0.589128    0.234090  -101.00000    0.09504    0.05896 =
         0.09056    0.01575    0.01606   -0.02037
AFIX 137
H38D  2    0.668505    0.631589    0.208494  -101.00000   -1.50000
H38E  2    0.731275    0.564476    0.240116  -101.00000   -1.50000
H38F  2    0.667596    0.606671    0.270525  -101.00000   -1.50000
AFIX   0
C39A  1    0.607570    0.204849    0.184714    81.00000    0.06835    0.06049 =
         0.02647   -0.00250    0.00914   -0.00826
AFIX  13
H39A  2    0.671030    0.218039    0.206325    81.00000   -1.20000
AFIX   0
C40A  1    0.578298    0.141464    0.219133    81.00000    0.06237    0.06365 =
         0.02300    0.00060    0.00357   -0.00321
AFIX  23
H40C  2    0.627606    0.104442    0.230489    81.00000   -1.20000
H40D  2    0.570854    0.163288    0.254269    81.00000   -1.20000
AFIX   0
C41A  1    0.491884    0.101164    0.187980    81.00000    0.07143    0.06349 =
         0.05117   -0.00681    0.01112   -0.00989
AFIX 137
H41D  2    0.501646    0.071883    0.156851    81.00000   -1.50000
H41E  2    0.443912    0.137640    0.172641    81.00000   -1.50000
H41F  2    0.474303    0.067948    0.214333    81.00000   -1.50000
AFIX   0
C42A  1    0.609685    0.178343    0.125470    81.00000    0.06894    0.07666 =
         0.02840   -0.00814    0.00019   -0.01578
AFIX  23
H42C  2    0.547310    0.166651    0.102343    81.00000   -1.20000
H42D  2    0.631382    0.219900    0.106664    81.00000   -1.20000
AFIX   0
C43A  1    0.669365    0.109689    0.125843    81.00000    0.07672    0.08327 =
         0.04244   -0.01385    0.01538    0.00610
AFIX 137
H43D  2    0.654253    0.088555    0.087576    81.00000   -1.50000
H43E  2    0.658854    0.072325    0.152084    81.00000   -1.50000
H43F  2    0.732928    0.124539    0.138105    81.00000   -1.50000
AFIX   0
C44A  1    0.407832    0.025203    0.450105   131.00000    0.09264    0.06006 =
         0.10465    0.03867    0.04346    0.02231
AFIX 137
H44D  2    0.464062    0.028512    0.439963   131.00000   -1.50000
H44E  2    0.379484   -0.023248    0.438259   131.00000   -1.50000
H44F  2    0.420950    0.030585    0.491252   131.00000   -1.50000
AFIX   0
C45A  1    0.327440    0.099064    0.336319   131.00000    0.15762    0.04534 =
         0.06263   -0.01084    0.04319   -0.01456
AFIX 137
H45D  2    0.277363    0.129416    0.313429   131.00000   -1.50000
H45E  2    0.319798    0.047531    0.322701   131.00000   -1.50000
H45F  2    0.384467    0.118793    0.333040   131.00000   -1.50000
AFIX   0
C46A  1    0.214978    0.071756    0.414132   131.00000    0.07954    0.07110 =
         0.06790    0.01529    0.00130   -0.01343
AFIX 137
H46D  2    0.213292    0.069184    0.453435   131.00000   -1.50000
H46E  2    0.201628    0.022549    0.396490   131.00000   -1.50000
H46F  2    0.169940    0.107640    0.392985   131.00000   -1.50000
AFIX   0
C47A  1    0.427388    0.302358    0.525240   131.00000    0.06245    0.08801 =
         0.04070   -0.02272    0.00683    0.00171
AFIX 137
H47D  2    0.489895    0.286044    0.532059   131.00000   -1.50000
H47E  2    0.419640    0.322085    0.560484   131.00000   -1.50000
H47F  2    0.413278    0.341316    0.496145   131.00000   -1.50000
AFIX   0
C48A  1    0.234587    0.251266    0.500304   131.00000    0.06419    0.14456 =
         0.11598   -0.05037    0.02606    0.00762
AFIX 137
H48D  2    0.216391    0.294828    0.475655   131.00000   -1.50000
H48E  2    0.235581    0.264286    0.539015   131.00000   -1.50000
H48F  2    0.191523    0.210720    0.486259   131.00000   -1.50000
AFIX   0
C49A  1    0.375529    0.153168    0.560667   131.00000    0.11408    0.12232 =
         0.04860   -0.00285    0.02773   -0.04935
AFIX 137
H49D  2    0.331713    0.112352    0.551726   131.00000   -1.50000
H49E  2    0.372354    0.178619    0.595113   131.00000   -1.50000
H49F  2    0.436338    0.133132    0.566777   131.00000   -1.50000
AFIX   0
C50A  1    0.099034    0.206237    0.247548    41.00000    0.05684    0.05911 =
         0.06639    0.00713    0.01786   -0.00806
AFIX 137
H50D  2    0.133386    0.184965    0.284140    41.00000   -1.50000
H50E  2    0.077963    0.166113    0.219882    41.00000   -1.50000
H50F  2    0.047081    0.233703    0.252005    41.00000   -1.50000
AFIX   0
C51A  1    0.090415    0.321601    0.161973    41.00000    0.05238    0.07238 =
         0.05363   -0.00201   -0.01043    0.01181
AFIX 137
H51D  2    0.047216    0.348385    0.176712    41.00000   -1.50000
H51E  2    0.058225    0.285236    0.133557    41.00000   -1.50000
H51F  2    0.122001    0.357072    0.144468    41.00000   -1.50000
AFIX   0
C52A  1    0.239498    0.210321    0.186515    41.00000    0.03726    0.04960 =
         0.04725    0.00116    0.00398    0.01009
AFIX 137
H52D  2    0.263859    0.240201    0.161286    41.00000   -1.50000
H52E  2    0.199524    0.171810    0.164416    41.00000   -1.50000
H52F  2    0.289169    0.186752    0.215585    41.00000   -1.50000
AFIX   0
C53A  1    0.201776    0.482300    0.237411    41.00000    0.09654    0.05776 =
         0.07564    0.00964    0.01520    0.00895
AFIX 137
H53D  2    0.160585    0.463934    0.201694    41.00000   -1.50000
H53E  2    0.259581    0.495651    0.231679    41.00000   -1.50000
H53F  2    0.175547    0.526281    0.249897    41.00000   -1.50000
AFIX   0
C54A  1    0.114306    0.408315    0.314971    41.00000    0.04652    0.07126 =
         0.06520   -0.00200    0.01506    0.01187
AFIX 137
H54D  2    0.114728    0.365842    0.339948    41.00000   -1.50000
H54E  2    0.061750    0.404824    0.281215    41.00000   -1.50000
H54F  2    0.111240    0.454704    0.335196    41.00000   -1.50000
AFIX   0
C55A  1    0.310479    0.439574    0.357445    41.00000    0.06456    0.06452 =
         0.08252   -0.03251    0.01706    0.00890
AFIX 137
H55D  2    0.320538    0.401519    0.387110    41.00000   -1.50000
H55E  2    0.291719    0.486153    0.371239    41.00000   -1.50000
H55F  2    0.366443    0.447845    0.347732    41.00000   -1.50000
AFIX   0
PART 3
SI1B  7    0.348730    0.139628    0.473151   121.00000    0.03083    0.06395 =
         0.03268    0.01729    0.02022    0.01056
SI2B  7    0.362251    0.302696    0.495835   121.00000    0.03779    0.06657 =
         0.02948    0.00038    0.01201    0.02498
SI3C  7    0.210539    0.210642    0.246922    51.00000    0.02679    0.03482 =
         0.02629   -0.00465    0.00497   -0.00527
SI4C  7    0.186558    0.376658    0.260472    51.00000    0.02781    0.04294 =
         0.04496    0.00843    0.01242    0.00010
N3B   4    0.368356    0.226456    0.459389   121.00000    0.04301    0.05301 =
         0.03113    0.00939    0.02520    0.01030
N4C   4    0.246292    0.298194    0.266625    51.00000    0.02846    0.04239 =
         0.03887    0.00324    0.00931    0.00263
C39B  1    0.594754    0.201697    0.180811    91.00000    0.06434    0.06748 =
         0.03147   -0.00742    0.00013   -0.00708
AFIX  13
H39B  2    0.659230    0.203490    0.204638    91.00000   -1.20000
AFIX   0
C40B  1    0.542728    0.141618    0.205649    91.00000    0.06217    0.07037 =
         0.03008   -0.02179    0.00300   -0.01370
AFIX  23
H40E  2    0.548427    0.154883    0.245469    91.00000   -1.20000
H40F  2    0.477947    0.144016    0.184037    91.00000   -1.20000
AFIX   0
C41B  1    0.573795    0.064675    0.204265    91.00000    0.05803    0.07410 =
         0.04530   -0.00685    0.00574   -0.01395
AFIX 137
H41G  2    0.564865    0.049590    0.164842    91.00000   -1.50000
H41H  2    0.539293    0.031642    0.221622    91.00000   -1.50000
H41I  2    0.637968    0.061420    0.225409    91.00000   -1.50000
AFIX   0
C42B  1    0.590018    0.183176    0.118025    91.00000    0.06524    0.07684 =
         0.02883   -0.00754   -0.00003   -0.01622
AFIX  23
H42E  2    0.535823    0.152401    0.101078    91.00000   -1.20000
H42F  2    0.582777    0.230236    0.096267    91.00000   -1.20000
AFIX   0
C43B  1    0.671395    0.142570    0.111731    91.00000    0.07132    0.08747 =
         0.03529    0.00000    0.01662   -0.00963
AFIX 137
H43G  2    0.673148    0.147045    0.072531    91.00000   -1.50000
H43H  2    0.667733    0.089886    0.121106    91.00000   -1.50000
H43I  2    0.726202    0.164384    0.137463    91.00000   -1.50000
AFIX   0
C44B  1    0.415725    0.072343    0.442192   121.00000    0.07271    0.05688 =
         0.05802    0.01866    0.02089   -0.00314
AFIX 137
H44G  2    0.425311    0.094187    0.408092   121.00000   -1.50000
H44H  2    0.382298    0.025558    0.432265   121.00000   -1.50000
H44I  2    0.474149    0.062551    0.470238   121.00000   -1.50000
AFIX   0
C45B  1    0.381426    0.115300    0.550884   121.00000    0.04869    0.05586 =
         0.03185    0.02655    0.02382    0.02244
AFIX 137
H45G  2    0.437565    0.140944    0.570869   121.00000   -1.50000
H45H  2    0.390244    0.061387    0.555494   121.00000   -1.50000
H45I  2    0.333464    0.130923    0.566698   121.00000   -1.50000
AFIX   0
C46B  1    0.228839    0.109610    0.442681   121.00000    0.07146    0.06625 =
         0.04861    0.00768   -0.00554   -0.00166
AFIX 137
H46G  2    0.226374    0.055396    0.438047   121.00000   -1.50000
H46H  2    0.202909    0.133388    0.405686   121.00000   -1.50000
H46I  2    0.194368    0.124305    0.468332   121.00000   -1.50000
AFIX   0
C47B  1    0.467330    0.321397    0.557184   121.00000    0.06871    0.09186 =
         0.05268   -0.00509   -0.00234    0.00764
AFIX 137
H47G  2    0.463348    0.294455    0.590855   121.00000   -1.50000
H47H  2    0.472352    0.374906    0.565244   121.00000   -1.50000
H47I  2    0.520554    0.304487    0.547137   121.00000   -1.50000
AFIX   0
C48B  1    0.266752    0.317299    0.526736   121.00000    0.06573    0.09114 =
         0.06438   -0.00779    0.00364    0.00236
AFIX 133
H48G  2    0.265985    0.276694    0.553086   121.00000   -1.50000
H48H  2    0.209568    0.317970    0.496156   121.00000   -1.50000
H48I  2    0.274885    0.364849    0.547085   121.00000   -1.50000
AFIX   0
C49B  1    0.355624    0.385089    0.447500   121.00000    0.05394    0.05828 =
         0.04150   -0.01755    0.01599    0.01421
AFIX 137
H49G  2    0.303509    0.379423    0.413699   121.00000   -1.50000
H49H  2    0.410833    0.387832    0.436154   121.00000   -1.50000
H49I  2    0.349087    0.430847    0.467518   121.00000   -1.50000
AFIX   0
C50C  1    0.104128    0.183817    0.261646    51.00000    0.04290    0.05493 =
         0.04306    0.01636    0.01633    0.00159
AFIX 137
H50G  2    0.105070    0.130355    0.269704    51.00000   -1.50000
H50H  2    0.052738    0.195202    0.228496    51.00000   -1.50000
H50I  2    0.098493    0.211757    0.294498    51.00000   -1.50000
AFIX   0
C51C  1    0.292618    0.139285    0.288250    51.00000    0.05275    0.03455 =
         0.03454    0.00261    0.01029   -0.00221
AFIX 137
H51G  2    0.284195    0.132855    0.325743    51.00000   -1.50000
H51H  2    0.354323    0.156087    0.292650    51.00000   -1.50000
H51I  2    0.282109    0.091727    0.267894    51.00000   -1.50000
AFIX   0
C52C  1    0.197249    0.196011    0.169981    51.00000    0.03661    0.05436 =
         0.03732    0.00081    0.00752    0.00160
AFIX 137
H52G  2    0.255755    0.202271    0.163097    51.00000   -1.50000
H52H  2    0.154425    0.232476    0.147485    51.00000   -1.50000
H52I  2    0.174596    0.145608    0.158997    51.00000   -1.50000
AFIX   0
C53C  1    0.103425    0.389117    0.187264    51.00000    0.04741    0.05845 =
         0.04992    0.00909   -0.00061    0.00726
AFIX 137
H53G  2    0.136080    0.390341    0.158909    51.00000   -1.50000
H53H  2    0.070521    0.435949    0.185952    51.00000   -1.50000
H53I  2    0.060714    0.347499    0.179102    51.00000   -1.50000
AFIX   0
C54C  1    0.109916    0.381416    0.306793    51.00000    0.05090    0.04060 =
         0.04699   -0.00669    0.01039   -0.00005
AFIX 137
H54G  2    0.057904    0.348715    0.291322    51.00000   -1.50000
H54H  2    0.089062    0.432725    0.307872    51.00000   -1.50000
H54I  2    0.142903    0.365286    0.345289    51.00000   -1.50000
AFIX   0
C55C  1    0.259193    0.462226    0.273608    51.00000    0.04994    0.06788 =
         0.06973   -0.00379    0.00587    0.00841
AFIX 137
H55G  2    0.286466    0.468264    0.242853    51.00000   -1.50000
H55H  2    0.306825    0.457150    0.309780    51.00000   -1.50000
H55I  2    0.222205    0.505936    0.275049    51.00000   -1.50000
AFIX   0
PART 4
SI3B  7    0.167697    0.301729    0.228011    61.00000    0.02545    0.04212 =
         0.03275    0.00878    0.00635    0.00609
SI4B  7    0.241024    0.419739    0.316430    61.00000    0.03680    0.04159 =
         0.04556    0.00705   -0.00091    0.01387
N4B   4    0.248114    0.342750    0.279273    61.00000    0.02203    0.04110 =
         0.03336    0.01095    0.00817    0.00835
C50B  1    0.085905    0.245531    0.255511    61.00000    0.03565    0.05112 =
         0.06415   -0.00310    0.02227   -0.00202
AFIX 137
H50J  2    0.118979    0.206816    0.281379    61.00000   -1.50000
H50K  2    0.040738    0.222272    0.223546    61.00000   -1.50000
H50L  2    0.055817    0.278522    0.275792    61.00000   -1.50000
AFIX   0
C51B  1    0.098743    0.364414    0.170865    61.00000    0.04416    0.03667 =
         0.03853   -0.00025   -0.01311    0.00372
AFIX 137
H51J  2    0.060762    0.396380    0.186401    61.00000   -1.50000
H51K  2    0.060499    0.334253    0.139917    61.00000   -1.50000
H51L  2    0.138886    0.395410    0.156375    61.00000   -1.50000
AFIX   0
C52B  1    0.216983    0.231565    0.188539    61.00000    0.04000    0.05221 =
         0.03486    0.01104    0.01030    0.00827
AFIX 137
H52J  2    0.259823    0.256515    0.172427    61.00000   -1.50000
H52K  2    0.168463    0.209281    0.157941    61.00000   -1.50000
H52L  2    0.248222    0.192512    0.214778    61.00000   -1.50000
AFIX   0
C53B  1    0.323432    0.492923    0.311978    61.00000    0.08536    0.07530 =
         0.10586   -0.00363    0.01535    0.00983
AFIX 137
H53J  2    0.373134    0.470116    0.301098    61.00000   -1.50000
H53K  2    0.347162    0.517183    0.348980    61.00000   -1.50000
H53L  2    0.293387    0.530002    0.283512    61.00000   -1.50000
AFIX   0
C54B  1    0.127572    0.463420    0.300604    61.00000    0.05843    0.08532 =
         0.07064   -0.01228    0.01161    0.03082
AFIX 137
H54J  2    0.111813    0.486800    0.263074    61.00000   -1.50000
H54K  2    0.128375    0.501258    0.329331    61.00000   -1.50000
H54L  2    0.082811    0.425194    0.301075    61.00000   -1.50000
AFIX   0
C55B  1    0.281502    0.403876    0.394459    61.00000    0.09276    0.06235 =
         0.07479   -0.01551   -0.00491    0.03008
AFIX 137
H55J  2    0.249938    0.361017    0.404137    61.00000   -1.50000
H55K  2    0.269387    0.448208    0.414137    61.00000   -1.50000
H55L  2    0.346479    0.394058    0.406161    61.00000   -1.50000
AFIX   0
HKLF 4


REM  hasj231120a_a.res in P2(1)/n
REM wR2 = 0.1563, GooF = S = 1.058, Restrained GooF = 0.945 for all data
REM R1 = 0.0571 for 10205 Fo > 4sig(Fo) and 0.0718 for all 12591 data
REM 1265 parameters refined using 5851 restraints

END

WGHT      0.0614      5.4372

REM Highest difference peak  0.539,  deepest hole -0.409,  1-sigma level  0.048
Q1    1   0.3378  0.1965  0.5589  11.00000  0.05    0.54
Q2    1   0.2423  0.3010  0.4719  11.00000  0.05    0.47
Q3    1   0.2241  0.2846  0.4624  11.00000  0.05    0.45
Q4    1   0.4705  0.4613  0.1989  11.00000  0.05    0.32
Q5    1   0.5823  0.5730  0.2465  11.00000  0.05    0.31
Q6    1   0.3862  0.3691  0.2661  11.00000  0.05    0.30
Q7    1   0.5739  0.2194  0.1205  11.00000  0.05    0.29
Q8    1   0.6066  0.4768  0.3181  11.00000  0.05    0.28
Q9    1   0.5463  0.3202  0.2013  11.00000  0.05    0.27
Q10   1   0.6629  0.3542  0.2826  11.00000  0.05    0.27
Q11   1   0.7023  0.2773  0.3696  11.00000  0.05    0.26
Q12   1   0.6435  0.1023  0.3811  11.00000  0.05    0.26
Q13   1   0.9445  0.2569  0.3975  11.00000  0.05    0.25
Q14   1   0.9954  0.3393  0.3986  11.00000  0.05    0.25
Q15   1   0.4173  0.4019  0.1608  11.00000  0.05    0.24
Q16   1   0.3190  0.2416  0.4790  11.00000  0.05    0.23
Q17   1   0.5245  0.2820  0.1635  11.00000  0.05    0.22
Q18   1   0.4625  0.3377  0.1551  11.00000  0.05    0.22
Q19   1   0.4342  0.0463  0.4823  11.00000  0.05    0.21
Q20   1   0.6117  0.4189  0.5221  11.00000  0.05    0.21
Q21   1   0.9742  0.2016  0.3639  11.00000  0.05    0.21
Q22   1   0.5236  0.1788  0.1997  11.00000  0.05    0.21
Q23   1   0.7013  0.1140  0.4066  11.00000  0.05    0.21
Q24   1   0.3242  0.4209  0.3832  11.00000  0.05    0.21
Q25   1   0.7041  0.1767  0.4592  11.00000  0.05    0.21
Q26   1   0.2552  0.5025  0.2691  11.00000  0.05    0.20
Q27   1   0.5330  0.2347  0.3624  11.00000  0.05    0.20
Q28   1   0.5508  0.4397  0.2366  11.00000  0.05    0.20
Q29   1   0.4070  0.0621  0.5004  11.00000  0.05    0.20
Q30   1   0.3740  0.2272  0.4377  11.00000  0.05    0.20
Q31   1   0.7203  0.3436  0.2807  11.00000  0.05    0.20
Q32   1   0.4448  0.2804  0.3354  11.00000  0.05    0.20
Q33   1   0.2317  0.3849  0.3964  11.00000  0.05    0.19
Q34   1   0.5644  0.0885  0.2030  11.00000  0.05    0.19
Q35   1   0.1410  0.4995  0.2986  11.00000  0.05    0.19
;
_shelx_res_checksum                37638
_shelx_hkl_file
;
   0   0  -3    0.06    0.24
   0   0  -4 4422.78   33.24
   0   0  -5    0.31    0.46
   0   0  -6  460.60    7.49
   0   0  -7    0.26    0.47
   0   0  -8   14.53    1.50
   0   0  -9    0.19    0.55
   0   0 -10 1227.80   16.37
   0   0 -11    0.29    0.85
   0   0 -12   16.45    1.95
   0   0 -13   -0.69    0.82
   0   0 -14   24.52    2.44
   0   0 -17   -0.31    0.68
   0   0 -18   75.22    3.02
   0   0 -19    0.30    0.74
   0   0 -20   39.52    2.26
   0   0 -21   -2.45    1.16
   0   0 -22  110.25    3.73
   0   0 -23   -0.08    0.76
   0   0 -24   17.51    1.50
   0   0 -25   -0.65    0.72
   0   0 -26   16.71    1.37
   0   0 -27    0.28    0.51
   0   0 -28    3.67    0.56
   0  -1  -2 2296.92   18.72
   0  -1  -3   35.88    1.66
   0   1  -3   34.22    1.01
   0  -1  -4 2748.27   23.70
   0   1  -4 2750.10   20.76
   0   1  -5  541.20    6.68
   0  -1  -5  544.26    8.47
   0   1  -6  102.37    2.88
   0  -1  -6  101.74    3.79
   0  -1  -7    4.61    0.99
   0   1  -7    5.11    0.78
   0  -1  -8  298.40    7.11
   0   1  -8  296.36    5.99
   0  -1  -9   63.87    3.53
   0   1  -9   65.31    2.91
   0   1 -10    9.08    1.24
   0  -1 -10    7.46    1.33
   0  -1 -11   14.32    1.86
   0   1 -11   15.73    1.62
   0  -1 -12  188.47    6.70
   0   1 -12  197.27    5.80
   0   1 -13   64.00    3.44
   0  -1 -13   61.10    4.01
   0  -1 -14  148.44    6.27
   0  -1 -15   21.71    2.59
   0  -1 -16    2.67    0.64
   0   1 -17    0.30    0.62
   0  -1 -17    0.68    0.75
   0   1 -18   45.67    2.37
   0  -1 -18   48.72    2.44
   0   1 -19   18.30    1.63
   0  -1 -19   19.72    1.68
   0   1 -20   22.30    1.71
   0  -1 -20   22.70    1.78
   0   1 -21   14.80    1.47
   0  -1 -21   14.37    1.48
   0   1 -22  185.91    4.87
   0  -1 -22  187.29    4.95
   0   1 -23   24.78    1.76
   0  -1 -23   27.56    1.90
   0  -1 -24   -0.22    0.83
   0   1 -24    1.22    0.69
   0  -1 -25    5.63    1.01
   0   1 -25    5.40    0.93
   0  -1 -26  109.17    3.25
   0   1 -26  107.60    3.15
   0   1 -27    0.07    0.47
   0  -1 -27    0.18    0.51
   0  -1 -28    0.99    0.44
   0   1 -28    2.43    0.46
   0  -2   0 9999.00   67.37
   0  -2  -1 1768.06   15.42
   0  -2   1 1767.63   13.23
   0  -2  -2   27.41    1.54
   0  -2  -3 3112.55   26.13
   0  -2  -4    5.69    0.97
   0   2  -5   15.75    0.73
   0  -2  -5   14.91    1.57
   0   2  -6  399.63    4.99
   0  -2  -6  402.45    8.02
   0  -2  -7   24.10    2.18
   0   2  -7   26.60    1.30
   0   2  -8  484.75    6.80
   0  -2  -8  495.66    9.84
   0  -2  -9  273.78    7.71
   0   2  -9  280.43    5.34
   0   2 -10  337.82    6.12
   0  -2 -10  326.27    8.76
   0   2 -11   95.32    3.36
   0  -2 -11   84.85    4.56
   0  -2 -12   97.44    5.15
   0  -2 -13  103.76    5.47
   0  -2 -14   37.63    3.48
   0  -2 -15   85.63    5.28
   0  -2 -16    4.34    0.76
   0  -2 -16    5.53    1.62
   0  -2 -17    6.02    1.02
   0   2 -17    5.24    0.93
   0  -2 -18  129.74    3.95
   0   2 -18  128.99    3.87
   0  -2 -19   68.05    3.00
   0   2 -19   65.11    2.85
   0  -2 -20   61.38    2.79
   0   2 -20   58.08    2.71
   0  -2 -21   -0.43    0.83
   0   2 -21   -0.25    0.83
   0  -2 -22    4.05    0.97
   0   2 -22    4.01    0.94
   0   2 -23    5.03    1.04
   0  -2 -23    3.53    0.85
   0  -2 -24   24.79    1.79
   0   2 -24   24.29    1.71
   0  -2 -25   39.98    2.13
   0   2 -25   38.54    1.97
   0  -2 -26   19.10    1.46
   0   2 -26   19.47    1.32
   0  -2 -27    0.39    0.55
   0   2 -27   -0.71    0.57
   0   2 -28   -0.76    0.41
   0  -2 -28   -1.02    0.53
   0  -3   0    0.18    0.38
   0  -3  -1   33.38    1.69
   0  -3   1   31.89    1.28
   0  -3  -2   19.39    1.46
   0  -3   2   19.93    0.78
   0  -3  -3  213.43    5.21
   0  -3  -4  119.01    4.11
   0  -3  -5    1.27    0.77
   0  -3  -6  973.10   14.16
   0   3  -7  120.45    1.70
   0  -3  -7  129.71    5.17
   0  -3  -8  602.54   11.65
   0   3  -8  586.92    5.69
   0   3  -9  186.59    3.13
   0  -3  -9  177.45    6.41
   0  -3 -10   -0.23    1.08
   0  -3 -11   96.01    5.07
   0  -3 -12  239.13    8.44
   0  -3 -13   53.45    4.21
   0  -3 -14    1.26    1.04
   0  -3 -15    8.05    1.78
   0  -3 -16   51.94    2.40
   0  -3 -16   54.61    4.39
   0   3 -17   28.10    1.76
   0  -3 -17   30.33    1.93
   0  -3 -17   30.83    3.60
   0  -3 -18   52.24    2.56
   0   3 -18   51.32    2.44
   0   3 -19   90.11    3.30
   0  -3 -19   89.50    3.37
   0  -3 -20  122.66    3.94
   0   3 -20  109.65    3.65
   0   3 -21    7.07    0.98
   0  -3 -21    7.17    1.10
   0   3 -22   22.27    1.64
   0  -3 -22   26.42    1.87
   0   3 -23   61.22    2.63
   0  -3 -23   63.36    2.85
   0   3 -24    0.66    0.61
   0  -3 -24   -0.08    0.80
   0  -3 -25    7.39    1.10
   0   3 -25    5.73    0.90
   0   3 -26    5.88    0.73
   0  -3 -26    8.71    1.05
   0   3 -27    1.22    0.41
   0  -3 -27    2.41    0.56
   0  -3 -28    4.63    0.60
   0  -4   0  201.77    4.44
   0  -4   1 2196.70   18.93
   0  -4  -1 2198.88   20.74
   0  -4   2  223.48    3.62
   0  -4  -2  225.90    5.48
   0  -4   3   20.01    0.68
   0  -4  -3   20.17    1.81
   0  -4  -4    0.87    0.79
   0  -4  -5  664.13   11.45
   0  -4  -6  510.91   10.62
   0  -4  -7  238.92    7.32
   0  -4  -8   94.48    4.78
   0  -4  -9  490.13   11.55
   0  -4 -10   84.38    4.98
   0  -4 -11  341.31   10.09
   0  -4 -12    5.18    1.66
   0  -4 -13  103.63    5.97
   0  -4 -14    4.16    1.40
   0  -4 -15  520.92   14.36
   0  -4 -16    8.13    2.10
   0   4 -16    5.51    0.90
   0  -4 -16    8.61    1.16
   0   4  16    5.93    0.91
   0  -4 -17    0.30    0.96
   0   4  17   -0.91    0.61
   0  -4 -17    0.39    0.68
   0   4 -17   -0.07    0.71
   0  -4 -18   19.75    3.06
   0   4  18   19.56    1.40
   0  -4 -18   19.44    1.61
   0   4 -18   21.02    1.57
   0   4 -19   -0.78    0.90
   0  -4 -19    0.36    0.87
   0  -4 -20   99.80    3.56
   0   4 -20   89.57    3.17
   0  -4 -21   -0.68    0.84
   0   4 -21   -1.47    0.90
   0  -4 -22   26.29    1.89
   0   4 -22   24.31    1.68
   0   4 -23    5.22    0.89
   0  -4 -23    4.99    0.99
   0  -4 -24   11.42    1.27
   0   4 -24   11.52    1.18
   0  -4 -25    2.77    0.78
   0   4 -25    2.49    0.66
   0  -4 -26    2.19    0.68
   0  -4 -27    3.68    0.65
   0  -4 -28   -0.76    0.47
   0  -5   0    0.27    0.58
   0  -5  -1  654.29   10.01
   0  -5   1  646.20    8.66
   0  -5  -2 1633.37   18.40
   0  -5   2 1599.26   14.66
   0  -5  -3 1498.80   18.18
   0  -5   3 1489.16   12.33
   0  -5  -4   17.22    1.91
   0  -5  -5   81.27    4.20
   0  -5  -6  318.19    8.52
   0  -5  -7  469.36   10.87
   0  -5  -8  214.04    7.52
   0  -5  -9   36.12    3.37
   0  -5 -10   -0.34    1.14
   0  -5 -11  171.19    7.47
   0  -5 -12  158.47    7.41
   0  -5 -13  371.12   11.72
   0  -5 -14   48.26    4.52
   0  -5 -15   74.43    5.54
   0  -5 -15   66.08    2.62
   0  -5 -16   42.11    4.39
   0  -5 -16   40.76    2.16
   0   5  16   38.08    2.03
   0  -5 -17   35.54    4.22
   0   5  17   36.62    1.99
   0  -5 -17   40.92    2.16
   0  -5 -18   47.24    4.94
   0   5  18   45.89    2.21
   0  -5 -18   49.78    2.42
   0  -5 -19   28.53    3.77
   0   5  19   26.44    1.66
   0  -5 -19   28.21    1.89
   0   5  20   68.72    2.60
   0   5 -20   64.31    2.64
   0  -5 -20   69.06    2.93
   0  -5 -21    4.13    0.98
   0   5 -21    2.63    0.59
   0   5 -22   39.26    2.00
   0  -5 -22   45.70    2.39
   0  -5 -23    6.24    1.03
   0  -5 -24    4.57    0.97
   0  -5 -25   15.24    1.34
   0  -5 -26    0.98    0.54
   0  -5 -27   -1.43    0.64
   0  -5 -28    0.41    0.35
   0  -6   0 1302.65   15.44
   0  -6   1  482.01    7.98
   0  -6  -1  480.62    9.05
   0  -6   2  429.44    6.77
   0  -6  -2  424.78    8.92
   0  -6  -3   93.73    4.27
   0  -6   3   86.50    2.38
   0  -6  -4  914.44   14.90
   0  -6  -5  766.99   13.97
   0  -6  -6  648.44   13.11
   0  -6  -7  112.69    5.49
   0  -6  -8  131.17    6.17
   0  -6  -9   52.83    4.29
   0  -6 -10   13.26    2.29
   0  -6 -11    2.99    1.43
   0  -6 -12    4.72    1.68
   0  -6 -13   41.50    4.29
   0  -6 -14    6.14    1.83
   0  -6 -15  258.06    5.33
   0   6  15  261.95    5.42
   0  -6 -16   22.55    1.57
   0  -6 -16   22.96    3.41
   0   6  16   18.66    1.55
   0   6  17    0.11    0.54
   0  -6 -17   -0.06    0.76
   0  -6 -17    1.01    1.36
   0   6  18    9.61    1.11
   0  -6 -18    7.40    1.03
   0  -6 -18    9.54    2.38
   0  -6 -19   12.70    1.33
   0   6  19   15.05    1.33
   0  -6 -20   13.54    1.38
   0   6  20   15.86    1.33
   0   6  21   -0.24    0.52
   0  -6 -21   -0.05    0.72
   0   6  22   15.12    1.19
   0  -6 -22   16.06    1.44
   0  -6 -23    5.49    1.03
   0  -6 -24    7.15    1.01
   0  -6 -25    5.62    0.80
   0  -6 -26   -1.41    0.71
   0  -6 -27   19.12    1.05
   0  -7   0    0.05    0.61
   0  -7  -1  435.88    9.19
   0  -7   1  440.91    8.06
   0  -7   2  271.33    5.65
   0  -7  -2  272.11    7.54
   0  -7  -3  226.29    7.01
   0  -7   3  239.24    4.53
   0  -7  -4  232.22    7.43
   0  -7  -5   25.38    2.68
   0  -7  -6  324.95    9.57
   0  -7  -7  978.66   17.96
   0  -7  -8   76.40    5.00
   0  -7  -9   61.37    4.73
   0  -7 -10    1.94    1.34
   0  -7 -11    9.63    2.35
   0  -7 -12    4.60    1.52
   0  -7 -13   95.48    6.54
   0  -7 -14    1.31    1.26
   0   7  14    2.68    0.82
   0  -7 -14    2.79    0.76
   0  -7 -15   48.83    2.30
   0   7  15   54.37    2.43
   0  -7 -15   55.51    5.11
   0  -7 -16   89.01    3.11
   0  -7 -16   88.15    6.68
   0   7  16   93.05    3.28
   0  -7 -17   13.96    2.90
   0  -7 -17   10.51    1.09
   0   7  17   12.41    1.31
   0  -7 -18  100.82    3.42
   0  -7 -18  110.31    7.49
   0   7  18  107.23    3.54
   0  -7 -19    5.17    0.96
   0   7  19    4.83    0.94
   0  -7 -20    2.62    0.92
   0   7  20    2.02    0.74
   0  -7 -21   11.76    1.28
   0   7  21   12.35    1.18
   0   7  22   -0.13    0.44
   0  -7 -22    0.76    0.78
   0  -7 -23   25.08    1.70
   0   7  23   24.11    1.38
   0  -7 -24    2.57    0.89
   0  -7 -25   12.86    1.05
   0  -7 -26   -1.36    0.61
   0  -7 -27    0.50    0.39
   0  -8   0   67.80    3.46
   0  -8   1  134.93    4.60
   0  -8  -1  130.35    5.14
   0  -8   2  178.55    4.81
   0  -8  -2  182.34    6.38
   0  -8  -3   26.20    2.71
   0  -8  -4  171.17    6.72
   0  -8  -5  559.49   13.02
   0  -8  -6   -0.92    1.36
   0  -8  -7  169.24    7.40
   0  -8  -8    5.36    1.76
   0  -8  -9   52.85    4.40
   0  -8 -10   20.73    2.91
   0  -8 -11   27.67    3.49
   0  -8 -12   24.90    3.32
   0   8  12   24.69    1.63
   0   8  13   -0.06    0.62
   0  -8 -13    0.80    1.14
   0  -8 -14   31.24    1.71
   0  -8 -14   36.12    4.31
   0   8  14   38.25    2.17
   0  -8 -15   89.94    2.92
   0   8  15   84.72    3.18
   0  -8 -16  105.17    3.33
   0  -8 -16  111.32    7.74
   0   8  16  112.56    3.65
   0  -8 -17   11.61    2.58
   0   8  17   10.73    1.18
   0  -8 -17    9.03    1.01
   0   8  18    0.88    0.67
   0  -8 -18    0.26    0.67
   0  -8 -19   28.56    1.86
   0   8  19   34.15    1.98
   0   8  20   -0.70    0.67
   0  -8 -20   -0.14    0.78
   0  -8 -21   14.59    1.42
   0   8  21   13.46    1.26
   0  -8 -22    1.02    0.70
   0   8  22    1.20    0.55
   0  -8 -23    1.18    0.70
   0   8  23    0.71    0.48
   0   8  24    1.13    0.40
   0  -8 -24    0.61    0.52
   0  -8 -25    5.56    0.69
   0  -8 -26   -0.23    0.43
   0  -9   0   -0.30    0.80
   0  -9   1  207.56    6.12
   0  -9  -1  198.44    6.80
   0  -9  -2    0.56    1.00
   0  -9  -3   67.49    4.24
   0  -9  -4   81.28    4.92
   0  -9  -5   69.27    4.68
   0  -9  -6   43.38    3.85
   0  -9  -7  282.65   10.03
   0  -9  -8   31.45    3.53
   0  -9  -9    4.22    1.33
   0  -9 -10   35.76    3.98
   0   9  11    0.97    0.59
   0  -9 -11    0.21    1.15
   0   9  12   12.98    1.28
   0  -9 -12   14.27    2.77
   0   9  13   24.25    1.73
   0  -9 -13   24.16    3.50
   0  -9 -14    5.22    1.98
   0   9  14    2.51    0.78
   0  -9 -15    1.44    1.29
   0  -9 -15   -0.02    0.61
   0   9  15   -0.42    0.78
   0   9  16    0.54    0.67
   0  -9 -16    0.87    0.66
   0  -9 -17   22.98    1.59
   0   9  17   23.07    1.78
   0  -9 -18    3.30    0.78
   0   9  18   -0.19    0.65
   0  -9 -19    0.81    0.61
   0   9  19    0.12    0.59
   0   9  20    8.61    1.06
   0  -9 -20   11.03    1.20
   0   9  21   25.74    1.63
   0  -9 -21   27.03    1.72
   0   9  22    0.12    0.48
   0  -9 -22    1.02    0.62
   0  -9 -23   53.45    2.07
   0   9  23   56.26    2.01
   0  -9 -24    4.61    0.64
   0   9  24    4.24    0.56
   0  -9 -25    0.17    0.39
   0 -10   0  721.41   13.34
   0 -10  -1   38.59    3.16
   0 -10  -2   15.28    2.14
   0 -10  -3  168.42    7.13
   0 -10  -4   16.18    2.57
   0 -10  -5 1118.97   20.74
   0 -10  -6    1.53    1.12
   0 -10  -7    2.41    1.38
   0 -10  -8   14.86    2.60
   0 -10  -9    1.94    1.33
   0 -10 -10    0.67    1.39
   0  10  10    0.01    0.61
   0  10  11   10.58    1.18
   0 -10 -11   10.70    2.43
   0 -10 -12   13.31    2.70
   0  10  12   11.82    1.18
   0 -10 -13   21.75    3.54
   0  10  13   18.80    1.53
   0 -10 -14   21.43    3.55
   0  10  14   23.92    1.78
   0 -10 -15  146.45    8.91
   0  10  15  138.52    4.04
   0  10  16   -0.03    0.72
   0  10  17    0.88    0.71
   0  10  18    1.69    0.85
   0 -10 -18    2.48    0.74
   0  10  19    0.27    0.62
   0 -10 -19    1.13    0.63
   0  10  20    0.38    0.60
   0 -10 -20    1.16    0.56
   0  10  21   14.05    1.22
   0 -10 -21   14.35    1.18
   0  10  22    1.71    0.51
   0 -10 -22    2.32    0.53
   0  10  23   -0.22    0.43
   0 -10 -23   -0.86    0.60
   0  10  24    1.19    0.38
   0 -10 -24    0.64    0.36
   0 -11  -1    3.75    1.22
   0 -11  -2  114.55    5.84
   0 -11  -3  146.26    6.90
   0 -11  -4    1.21    0.88
   0 -11  -5  107.85    6.29
   0 -11  -6    1.39    1.31
   0 -11  -7   75.60    5.55
   0 -11  -8    5.07    1.70
   0  11   8    5.54    0.83
   0 -11  -9    2.65    1.47
   0  11   9    2.38    0.68
   0 -11 -10    2.34    1.36
   0  11  10    3.08    0.78
   0 -11 -11    2.36    1.77
   0  11  11    1.03    0.63
   0  11  12   17.89    1.48
   0 -11 -12   20.33    3.38
   0 -11 -13  148.34    8.86
   0  11  13  143.38    4.07
   0 -11 -14   57.72    5.71
   0  11  14   49.30    2.43
   0  11  15   18.80    1.57
   0  11  16    4.47    0.91
   0  11  17   30.13    1.94
   0  11  18    1.66    0.77
   0  11  19    0.85    0.66
   0  11  20    9.48    1.05
   0  11  21    3.24    0.75
   0  11  22    3.01    0.61
   0  11  23   14.34    0.96
   0  11  24    0.63    0.28
   0 -12  -3  382.86   11.53
   0  12   3  367.23    6.11
   0  12  -4    6.93    0.87
   0 -12  -4    7.73    1.82
   0  12  -5  359.28    5.50
   0 -12  -5  368.78   12.06
   0  12  -6   69.80    2.26
   0  12   6   68.97    2.49
   0 -12  -6   71.06    5.46
   0 -12  -7    1.65    1.27
   0  12   7    1.82    0.65
   0 -12  -8    0.63    1.35
   0  12   8    0.32    0.55
   0 -12  -9   13.22    2.76
   0  12   9    9.61    1.03
   0 -12 -10   12.10    2.56
   0  12  10   12.25    1.17
   0 -12 -11   52.19    5.29
   0  12  11   48.89    2.32
   0 -12 -12   63.24    5.91
   0  12  12   63.73    2.68
   0  12  13   15.92    1.37
   0  12  14    1.13    0.76
   0  12  15    6.09    0.95
   0  12  16   -1.01    0.89
   0  12  17    5.29    0.96
   0  12  18    7.53    1.04
   0  12  19   39.56    2.00
   0  12  20    1.58    0.58
   0  12  21   12.10    0.97
   0  12  22    0.86    0.38
   0  12  23    0.64    0.33
   0  13   0    0.47    0.46
   0  13  -1   42.70    1.91
   0  13   1   42.31    1.96
   0  13   2   26.46    1.58
   0  13  -2   26.71    1.54
   0  13   3    3.93    0.79
   0  13  -3    4.13    0.76
   0 -13  -4   18.17    2.73
   0  13  -4   18.42    1.25
   0  13   4   16.95    1.33
   0  13   5   95.84    3.18
   0  13  -5   92.44    2.74
   0  13   5   98.13    2.95
   0 -13  -5  100.56    6.40
   0  13   6   -0.13    0.54
   0 -13  -6    1.01    1.29
   0  13  -6    0.90    0.54
   0  13   7   17.88    1.37
   0 -13  -7   16.36    2.86
   0  13   8   78.32    2.83
   0 -13  -8   77.34    6.17
   0  13   9   51.49    2.33
   0 -13  -9   55.10    5.32
   0 -13 -10    4.87    1.91
   0  13  10    1.92    0.73
   0 -13 -11   29.60    3.94
   0  13  11   30.05    1.84
   0  13  12   14.00    1.32
   0  13  13    0.23    0.71
   0  13  14    1.77    0.77
   0  13  15   -0.35    0.70
   0  13  16    1.64    0.83
   0  13  17   63.60    2.59
   0  13  18    0.86    0.64
   0  13  19    8.89    1.00
   0  13  20    5.28    0.76
   0  13  21    5.20    0.67
   0  13  22    6.03    0.63
   0  13  23   -0.86    0.32
   0  14   0   63.24    2.44
   0  14  -1   20.87    1.42
   0  14   1   20.66    1.43
   0  14  -2   57.16    2.26
   0  14   2   56.33    2.36
   0  14   3    1.04    0.57
   0  14  -3    2.17    0.77
   0  14  -4   41.03    1.88
   0  14   4   39.90    2.02
   0  14  -5   75.09    2.51
   0  14   5   77.13    2.88
   0  14   6  236.53    4.77
   0  14  -6  228.67    4.55
   0  14   6  241.51    5.27
   0  14   7    0.18    0.54
   0  14   7    0.99    0.61
   0 -14  -7    0.31    1.21
   0  14   8    0.59    0.54
   0 -14  -8    0.66    1.09
   0  14   8   -0.15    0.61
   0  14   9   29.84    1.89
   0  14   9   30.12    1.78
   0 -14  -9   34.50    4.24
   0  14  10    0.53    0.58
   0  14  11   -0.11    0.68
   0  14  12    1.19    0.65
   0  14  13   26.37    1.74
   0  14  14    2.61    0.58
   0  14  14    2.92    0.71
   0  14  15    1.67    0.55
   0  14  15    1.94    0.70
   0  14  16   -0.43    0.49
   0  14  16    0.21    0.60
   0  14  17   -0.75    0.52
   0  14  17    0.13    0.54
   0  14  18    1.95    0.60
   0  14  19   -1.87    0.68
   0  14  20    4.42    0.61
   0  14  21    3.24    0.50
   0  14  22    1.23    0.32
   0  15   0    0.09    0.50
   0  15   1    6.47    0.89
   0  15  -1    8.22    1.02
   0  15   2    9.06    1.02
   0  15  -2    8.56    0.99
   0  15   3    3.00    0.64
   0  15  -3    3.79    0.70
   0  15   4    9.47    1.07
   0  15  -4    8.72    0.95
   0  15   5    5.96    0.93
   0  15  -5    6.01    0.93
   0  15   6   68.97    2.76
   0  15   7   34.99    2.05
   0  15   7   33.79    1.78
   0  15   8    9.70    1.15
   0  15   8    8.88    0.97
   0  15   9    4.58    0.79
   0  15   9    5.51    0.86
   0  15  10   33.76    1.92
   0  15  10   35.07    1.90
   0  15  11   32.87    1.91
   0  15  11   34.04    1.88
   0  15  12    3.36    0.63
   0  15  12    5.66    0.86
   0  15  13   -0.62    0.73
   0  15  13   -0.01    0.58
   0  15  14   11.17    1.07
   0  15  14   13.52    1.19
   0  15  15   -0.71    0.60
   0  15  15    0.50    0.57
   0  15  16    3.32    0.60
   0  15  16    3.20    0.65
   0  15  17    3.80    0.58
   0  15  17    3.02    0.57
   0  15  18   20.49    1.23
   0  15  19    1.63    0.45
   0  15  20   31.29    1.28
   0  15  21    0.80    0.29
   0  16   0   63.65    2.51
   0  16   1    6.00    0.90
   0  16  -1    7.29    0.93
   0  16  -2    1.26    0.61
   0  16   2    0.88    0.59
   0  16  -3   68.32    2.48
   0  16   3   66.91    2.63
   0  16   4   32.57    1.85
   0  16  -4   35.44    1.78
   0  16   5    8.11    1.01
   0  16   6    9.59    1.17
   0  16   7   17.30    1.42
   0  16   8    3.36    0.74
   0  16   8    3.37    0.72
   0  16   9   19.63    1.49
   0  16   9   18.76    1.34
   0  16  10    1.11    0.63
   0  16  10    1.37    0.59
   0  16  11    1.54    0.62
   0  16  11    2.72    0.72
   0  16  12   -0.67    0.63
   0  16  12    0.44    0.55
   0  16  13    4.20    0.68
   0  16  13    5.54    0.78
   0  16  14   19.91    1.32
   0  16  14   20.08    1.33
   0  16  15    0.02    0.37
   0  16  15   -0.67    0.56
   0  16  16    8.24    0.77
   0  16  16    6.04    0.67
   0  16  17   -0.34    0.32
   0  16  17   -0.51    0.48
   0  16  18    9.74    0.77
   0  16  19    1.25    0.38
   0  16  20    2.78    0.38
   0  17   0    0.13    0.47
   0  17  -1    0.52    0.50
   0  17   1    0.88    0.55
   0  17  -2   27.97    1.61
   0  17   2   31.69    1.80
   0  17  -3    2.54    0.56
   0  17  -3    2.79    0.73
   0  17   3    3.63    0.81
   0  17   4    2.36    0.68
   0  17   5    5.38    0.90
   0  17   6   22.77    1.55
   0  17   7    4.87    0.80
   0  17   8    3.51    0.81
   0  17   9    7.15    0.77
   0  17   9    8.37    0.96
   0  17  10    1.48    0.43
   0  17  10    3.97    0.79
   0  17  11   31.05    1.54
   0  17  11   32.68    1.71
   0  17  12   -0.72    0.60
   0  17  12    1.05    0.45
   0  17  13   13.12    0.99
   0  17  13   15.62    1.11
   0  17  14    3.34    0.53
   0  17  14    3.60    0.57
   0  17  15    3.96    0.56
   0  17  15    5.07    0.58
   0  17  16   -0.59    0.43
   0  17  16    0.33    0.26
   0  17  17   -0.04    0.30
   0  17  18   15.38    0.80
   0  18   0   35.55    1.76
   0  18  -1    2.53    0.53
   0  18  -1    4.37    0.74
   0  18   1    3.10    0.66
   0  18  -2   -0.54    0.45
   0  18  -2    0.64    0.52
   0  18   2    0.40    0.48
   0  18   3    1.71    0.70
   0  18   4   16.86    1.35
   0  18   5    5.53    0.83
   0  18   6    0.83    0.53
   0  18   7    5.79    0.88
   0  18   8    3.15    0.66
   0  18   9    3.74    0.72
   0  18  10    0.24    0.41
   0  18  11    8.73    0.73
   0  18  11    9.79    0.90
   0  18  12    0.20    0.34
   0  18  12    1.03    0.50
   0  18  13    0.64    0.36
   0  18  13    2.08    0.49
   0  18  14    6.63    0.61
   0  18  14    8.12    0.67
   0  18  15    3.25    0.43
   0  18  15    3.53    0.43
   0  18  16    8.55    0.58
   0  19   0   -0.67    0.46
   0  19   0    0.53    0.46
   0  19   1    1.59    0.46
   0  19  -1    2.56    0.48
   0  19  -2   18.79    1.06
   0  19   2   21.16    1.34
   0  19   3    1.85    0.62
   0  19   4    3.57    0.72
   0  19   5    2.06    0.64
   0  19   6    0.69    0.48
   0  19   7    1.93    0.52
   0  19   8    6.44    0.74
   0  19   9    2.40    0.53
   0  19  10    2.68    0.52
   0  19  11    3.57    0.50
   0  19  12    5.40    0.57
   0  19  13    4.05    0.46
   0  20   0   12.29    0.81
   0  20   1    1.64    0.37
   0  20  -1    2.17    0.38
   0  20   2   -0.05    0.32
   0  20   3   -0.47    0.41
   0  20   3    0.42    0.39
   0  20   4   -0.05    0.34
   0  20   4    1.25    0.50
   0  20   5    0.75    0.41
   0  20   6    5.51    0.64
   0  20   7    2.02    0.46
   0  20   8    1.47    0.43
   0  20   9    0.72    0.34
   0  20  10   14.21    0.80
   0  20  11    5.28    0.52
   0  20  11    8.64    0.60
   0  20  12    2.85    0.38
   0  21   1    3.96    0.43
   0  21   2    0.40    0.24
   0  21   3    1.38    0.34
   0  21   4   -0.37    0.29
   0  21   5   -0.20    0.27
   0  21   6   -0.41    0.28
   0  21   7    7.79    0.59
   0  21   8    1.40    0.29
   0  21   9   -0.29    0.24
   1   0 -29   10.28    0.75
   1   0 -28   -0.09    0.47
   1   0 -27   69.00    2.43
   1   0 -26    0.01    0.63
   1   0 -25    2.30    0.79
   1   0 -24   -1.18    0.92
   1   0 -23    7.73    1.10
   1   0 -22   -3.18    1.30
   1   0 -21   13.59    1.49
   1   0 -20   -0.94    0.94
   1   0 -19    2.61    0.76
   1   0 -18    0.11    0.70
   1   0 -17   17.53    1.48
   1   0 -15   26.12    2.47
   1   0 -14    0.30    0.64
   1   0 -13  370.91    8.78
   1   0 -12    0.58    0.77
   1   0 -11  980.91   14.31
   1   0 -10   -0.40    0.67
   1   0  -9  876.03   12.15
   1   0  -8   -0.07    0.42
   1   0  -7  365.61    6.56
   1   0  -6    0.02    0.39
   1   0  -5  369.54    5.77
   1   0  -4    0.14    0.33
   1   0  -3    9.13    0.67
   1   0  -2    0.10    0.14
  -1   0  -1 1463.60   12.24
  -1   0  -2    0.17    0.26
  -1   0  -3 2030.36   17.85
  -1   0  -4    0.20    0.51
  -1   0  -5   32.04    1.88
  -1   0  -6   -0.19    0.49
  -1   0  -7  172.39    4.97
  -1   0  -8   -0.39    0.58
  -1   0  -9 1123.54   15.85
  -1   0 -10    0.45    0.76
  -1   0 -11  315.88    8.30
  -1   0 -12    0.55    0.87
  -1   0 -13  309.10    8.76
  -1   0 -14   -0.22    0.78
  -1   0 -16   -0.09    0.59
  -1   0 -17   30.26    1.90
  -1   0 -18   -0.46    0.78
  -1   0 -19 1120.03   13.37
  -1   0 -20   -0.18    0.79
  -1   0 -21  131.70    4.03
  -1   0 -22   -0.51    0.84
  -1   0 -23    0.54    0.77
  -1   0 -24   -0.05    0.67
  -1   0 -25  122.23    3.46
  -1   0 -26   -1.61    0.77
  -1   0 -27    0.77    0.43
  -1   0 -28    0.02    0.34
   1  -1 -29   -1.10    0.48
   1   1 -29   -0.21    0.36
   1  -1 -28    2.26    0.55
   1   1 -28    2.85    0.55
   1   1 -27    0.28    0.53
   1  -1 -27    0.20    0.58
   1  -1 -26    2.25    0.60
   1   1 -26    2.20    0.61
   1  -1 -25   -1.05    0.81
   1   1 -25   -0.73    0.76
   1   1 -24   -0.39    0.86
   1  -1 -24   -1.52    0.93
   1  -1 -23   -1.09    0.99
   1   1 -23   -0.27    0.94
   1  -1 -22   -3.39    1.31
   1   1 -22   -2.29    1.26
   1  -1 -21   -1.58    1.07
   1   1 -21   -0.52    1.04
   1   1 -20    1.78    0.76
   1  -1 -20    0.54    0.85
   1  -1 -19  103.89    3.59
   1   1 -19   97.18    3.45
   1   1 -18    0.24    0.67
   1  -1 -18    0.13    0.69
   1  -1 -17    3.26    0.86
   1   1 -17    2.17    0.67
   1  -1 -16    5.68    1.40
   1  -1 -15  322.64    9.26
   1  -1 -14    7.78    1.54
   1   1 -13  355.15    7.90
   1  -1 -13  343.90    9.06
   1  -1 -12   22.39    2.31
   1   1 -12   24.15    1.98
   1   1 -11  369.36    7.40
   1  -1 -11  356.15    8.58
   1   1 -10    1.37    0.62
   1  -1 -10    1.11    0.71
   1  -1  -9  262.79    6.69
   1   1  -9  265.20    5.61
   1   1  -8   47.51    2.16
   1  -1  -8   44.36    2.65
   1  -1  -7  390.50    7.51
   1   1  -7  375.02    6.05
   1   1  -6  516.74    6.74
   1  -1  -6  517.72    8.38
   1   1  -5 1296.55   11.76
   1  -1  -5 1263.01   13.87
   1  -1  -4    0.46    0.45
   1   1  -4    1.67    0.36
   1   1  -3  125.09    2.14
   1  -1  -3  125.48    3.03
   1   1  -2  186.24    2.62
   1  -1  -2  175.04    3.21
  -1  -1   1 2609.77   19.07
   1  -1  -1 2574.97   19.31
  -1  -1   0   22.02    1.02
   1  -1   0   20.34    0.76
  -1  -1  -1  258.35    4.36
  -1   1  -1  276.82    3.35
  -1  -1  -2  731.92    9.06
  -1   1  -2  740.38    7.15
  -1  -1  -3   48.30    2.33
  -1   1  -3   47.20    1.62
  -1   1  -4  987.74   10.50
  -1  -1  -4  983.25   12.33
  -1   1  -5  479.64    6.96
  -1  -1  -5  538.13    8.68
  -1  -1  -6   11.75    1.37
  -1   1  -6   12.55    1.17
  -1  -1  -7  124.66    4.57
  -1   1  -7  119.83    3.79
  -1   1  -8  115.58    3.93
  -1  -1  -8  122.33    4.77
  -1  -1  -9 1026.94   15.54
  -1   1  -9 1036.46   13.74
  -1  -1 -10   53.90    3.60
  -1   1 -10   56.61    3.07
  -1  -1 -11  305.07    8.76
  -1   1 -11  304.03    7.41
  -1  -1 -12  166.82    6.58
  -1   1 -12  172.00    5.79
  -1  -1 -13   21.87    2.53
  -1  -1 -14    7.04    1.47
  -1  -1 -15  239.37    8.66
  -1  -1 -16    2.61    0.78
  -1   1 -16    2.58    0.77
  -1  -1 -17   49.40    2.41
  -1   1 -17   53.08    2.44
  -1  -1 -18    5.41    0.96
  -1   1 -18    4.99    0.93
  -1  -1 -19   49.81    2.59
  -1   1 -19   50.69    2.49
  -1   1 -20   19.24    1.65
  -1  -1 -20   20.15    1.73
  -1  -1 -21  132.44    4.09
  -1   1 -21  128.37    3.98
  -1  -1 -22   29.07    1.99
  -1   1 -22   27.99    1.91
  -1   1 -23   85.34    3.20
  -1  -1 -23   90.28    3.38
  -1   1 -24    6.22    1.06
  -1  -1 -24    4.36    1.01
  -1   1 -25    0.82    0.68
  -1  -1 -25    0.37    0.61
  -1  -1 -26   -0.41    0.55
  -1   1 -26   -2.21    0.76
  -1  -1 -27   42.75    1.70
  -1   1 -27   37.94    1.57
  -1  -1 -28   -1.03    0.43
  -1   1 -28   -0.59    0.34
   1  -2 -29   -0.67    0.42
   1   2 -28    8.81    0.78
   1  -2 -28   11.81    0.95
   1  -2 -27    6.70    0.86
   1   2 -27    5.80    0.76
   1  -2 -26    4.91    0.89
   1   2 -26    5.24    0.84
   1  -2 -25    4.30    0.91
   1   2 -25    3.91    0.80
   1  -2 -24   18.59    1.60
   1   2 -24   16.44    1.44
   1   2 -23    0.55    0.69
   1  -2 -23   -0.75    0.97
   1  -2 -22    1.12    0.91
   1   2 -22    0.55    0.94
   1   2 -21   -0.72    0.96
   1  -2 -21   -0.09    1.05
   1   2 -20   10.79    1.29
   1  -2 -20    9.55    1.26
   1   2 -19   33.51    2.05
   1  -2 -19   31.53    2.01
   1   2 -18   12.56    1.34
   1  -2 -18   11.09    1.29
   1  -2 -17   58.12    2.58
   1   2 -17   56.56    2.53
   1  -2 -16  165.65    7.08
   1  -2 -15    3.35    1.22
   1  -2 -14   28.54    2.94
   1  -2 -13   71.40    4.38
   1   2 -12   20.96    1.65
   1  -2 -12   19.80    2.26
   1  -2 -11  660.30   12.78
   1   2 -11  698.17    9.69
   1   2 -10   40.10    2.00
   1  -2 -10   38.55    2.84
   1  -2  -9   25.59    2.31
   1   2  -9   29.47    1.58
   1  -2  -8  507.30    9.71
   1   2  -8  510.05    6.77
   1  -2  -7   10.38    1.32
   1   2  -7    9.42    0.77
   1  -2  -6    1.29    0.73
   1   2  -6    2.37    0.42
   1  -2  -5  873.43   11.52
   1   2  -5  888.89    8.02
   1  -2  -4   31.60    1.87
   1   2  -4   30.00    1.01
   1  -2  -3   45.60    2.10
  -1  -2   3   48.40    1.33
   1  -2  -2   58.52    2.09
  -1  -2   2   67.11    1.74
   1  -2  -1  110.69    2.56
  -1  -2   1  115.90    2.57
   1  -2   0   65.94    1.68
  -1  -2   0   67.27    2.17
   1  -2   1  143.44    2.18
  -1  -2  -1  134.48    3.59
  -1  -2  -2  338.42    6.37
  -1   2  -2  358.55    3.88
  -1  -2  -3 1035.28   12.67
  -1   2  -3 1010.82    8.83
  -1  -2  -4  450.00    8.47
  -1   2  -4  463.99    5.53
  -1  -2  -5   58.53    3.02
  -1   2  -5   51.33    1.80
  -1  -2  -6  131.85    4.77
  -1   2  -6  125.69    3.07
  -1  -2  -7  458.94    9.53
  -1   2  -7  446.62    6.95
  -1  -2  -8  189.35    6.40
  -1   2  -8  187.75    4.43
  -1  -2  -9 1790.46   22.73
  -1   2  -9 1804.60   18.14
  -1  -2 -10  225.27    7.73
  -1   2 -10  224.49    5.44
  -1  -2 -11    3.54    1.31
  -1   2 -11    3.06    0.89
  -1  -2 -12    7.55    1.86
  -1  -2 -13  339.84   10.30
  -1  -2 -14   24.66    2.96
  -1  -2 -15   23.82    3.01
  -1  -2 -16  130.38    6.88
  -1   2 -16  121.18    3.57
  -1  -2 -16  123.76    3.69
  -1  -2 -17   34.36    2.04
  -1   2 -17   31.52    1.91
  -1  -2 -18   35.27    2.12
  -1   2 -18   38.50    2.13
  -1  -2 -19  388.16    7.11
  -1   2 -19  373.67    6.90
  -1   2 -20   74.33    2.98
  -1  -2 -20   74.89    3.14
  -1  -2 -21   32.55    2.15
  -1   2 -21   33.74    2.09
  -1  -2 -22   29.55    2.02
  -1   2 -22   28.46    1.88
  -1   2 -23   16.54    1.48
  -1  -2 -23   16.30    1.53
  -1  -2 -24   14.52    1.39
  -1   2 -24   13.35    1.30
  -1   2 -25   29.52    1.66
  -1  -2 -25   29.07    1.77
  -1  -2 -26    2.71    0.66
  -1   2 -26    2.37    0.48
  -1   2 -27   15.71    0.98
  -1  -2 -27   18.22    1.22
  -1  -2 -28   13.08    0.86
   1  -3 -29    6.00    0.59
   1   3 -28   13.07    0.81
   1  -3 -28   17.36    1.11
   1  -3 -27   -0.15    0.63
   1   3 -27    0.56    0.41
   1  -3 -26    5.64    0.91
   1   3 -26    4.82    0.73
   1  -3 -25   -0.32    0.77
   1   3 -25   -0.98    0.65
   1   3 -24    2.13    0.66
   1  -3 -24    2.59    0.79
   1  -3 -23   -1.97    1.05
   1   3 -23   -0.50    0.88
   1  -3 -22   -2.05    1.19
   1   3 -22   -1.93    1.06
   1  -3 -21   -1.38    1.09
   1   3 -21   -1.73    0.96
   1  -3 -20   18.10    1.60
   1   3 -20   18.15    1.52
   1   3 -19   29.50    1.92
   1  -3 -19   30.75    2.01
   1  -3 -18   66.59    5.05
   1  -3 -18   66.45    2.84
   1   3 -18   62.03    2.70
   1  -3 -17    7.32    1.84
   1   3 -17    5.97    0.92
   1  -3 -17    5.99    0.99
   1  -3 -16   30.19    3.19
   1  -3 -16   33.34    1.90
   1  -3 -15  562.36   13.89
   1  -3 -14    3.10    1.31
   1  -3 -13   23.66    2.81
   1  -3 -12    3.69    1.51
   1  -3 -11  661.96   13.40
   1  -3 -10  459.90   10.71
   1   3 -10  471.07    6.14
   1  -3  -9    5.81    1.36
   1   3  -9    6.99    0.64
   1  -3  -8  130.17    5.14
   1   3  -8  137.83    2.63
   1  -3  -7  126.20    4.73
   1   3  -7  128.80    2.38
   1  -3  -6   52.28    2.91
   1  -3  -5  670.83   10.70
  -1  -3   5  696.48    6.41
   1  -3  -4  300.54    6.37
  -1  -3   4  308.72    3.90
   1  -3  -3 1510.43   15.89
  -1  -3   3 1563.52   12.94
   1  -3  -2  431.73    6.87
  -1  -3   2  442.28    5.85
   1  -3  -1    7.15    0.80
  -1  -3   1    7.78    0.86
   1  -3   0  443.20    5.65
  -1  -3   0  433.60    7.01
  -1  -3  -1    5.83    0.95
   1  -3   1    5.66    0.51
   1  -3   2  101.38    1.78
  -1  -3  -2   95.45    3.54
  -1   3  -3  552.10    5.04
  -1  -3  -3  553.48    9.50
  -1  -3  -4   -0.21    0.69
  -1  -3  -5  160.74    5.25
  -1   3  -5  141.30    2.04
  -1   3  -6   52.81    1.33
  -1  -3  -6   60.86    3.47
  -1   3  -7 1370.31   11.71
  -1  -3  -7 1411.18   18.95
  -1   3  -8  939.92    9.37
  -1  -3  -8  962.12   15.89
  -1  -3  -9    7.66    1.73
  -1  -3 -10   89.46    5.20
  -1  -3 -11  202.43    7.77
  -1  -3 -12  397.08   11.37
  -1  -3 -13   15.76    2.52
  -1  -3 -14   17.77    2.60
  -1  -3 -15  351.06   11.61
  -1  -3 -15  329.21    6.09
  -1  -3 -16   52.92    4.69
  -1   3 -16   46.88    2.23
  -1  -3 -16   48.27    2.34
  -1  -3 -17   71.41    5.45
  -1   3 -17   64.57    2.69
  -1  -3 -17   64.64    2.73
  -1  -3 -18    1.07    0.74
  -1   3 -18    0.89    0.65
  -1  -3 -19    4.43    1.12
  -1   3 -19    4.10    0.90
  -1   3 -20   35.35    2.03
  -1  -3 -20   32.32    2.11
  -1  -3 -21  336.49    6.69
  -1   3 -21  319.81    6.27
  -1  -3 -22   61.66    2.80
  -1   3 -22   54.07    2.54
  -1   3 -23    9.58    1.19
  -1  -3 -23   10.39    1.37
  -1  -3 -24   27.96    1.85
  -1   3 -24   27.86    1.67
  -1   3 -25   -0.08    0.56
  -1  -3 -25    0.31    0.62
  -1  -3 -26   -1.10    0.70
  -1   3 -26   -1.27    0.59
  -1   3 -27   21.48    1.00
  -1  -3 -27   34.36    1.50
  -1  -3 -28    0.90    0.36
   1  -4 -29    1.51    0.34
   1  -4 -28    0.27    0.48
   1  -4 -27    0.81    0.55
   1  -4 -26   -0.76    0.69
   1   4 -26    0.54    0.43
   1  -4 -25   -0.02    0.68
   1   4 -25   -0.30    0.58
   1   4 -24   23.14    1.57
   1  -4 -24   26.65    1.79
   1  -4 -23   22.28    1.69
   1   4 -23   19.65    1.46
   1   4 -22   31.27    1.86
   1  -4 -22   35.48    2.14
   1   4 -21    7.49    0.95
   1  -4 -21    7.70    1.15
   1  -4 -20    3.64    0.84
   1   4 -20    3.73    0.75
  -1   4  19   71.56    2.75
   1  -4 -19   77.18    3.06
   1   4 -19   73.85    2.93
   1  -4 -19   80.69    5.81
  -1   4  18   17.73    1.43
   1   4 -18   19.83    1.56
   1  -4 -18   17.10    1.54
   1  -4 -18   18.41    2.86
   1   4 -17    4.06    0.91
   1  -4 -17    5.78    1.13
  -1   4  17    5.17    0.87
   1  -4 -17    4.60    1.73
   1  -4 -16   -0.87    1.06
   1  -4 -16    1.35    0.69
   1  -4 -15  211.44    8.65
   1  -4 -14  277.53    9.73
   1  -4 -13   53.85    4.25
   1  -4 -12    1.27    1.34
   1  -4 -11  209.02    7.69
   1  -4 -10   91.74    4.87
   1  -4  -9  182.93    6.71
   1  -4  -8   42.73    3.09
   1  -4  -7   62.14    3.47
   1  -4  -6   97.11    4.22
   1  -4  -5  110.88    4.29
  -1  -4   4 1850.93   15.10
   1  -4  -4 1909.08   20.36
  -1  -4   3 1605.62   14.51
   1  -4  -3 1586.24   17.39
  -1  -4   2  770.83    9.38
   1  -4  -2  783.80   10.56
  -1  -4   1  134.47    3.75
   1  -4  -1  141.11    3.75
  -1  -4   0  652.70    9.52
   1  -4   0  649.57    8.14
  -1  -4  -1  133.04    4.27
   1  -4   1  138.01    2.92
  -1  -4  -2 1612.76   18.24
   1  -4   2 1675.01   13.13
  -1  -4  -3  674.96   11.28
  -1  -4  -4  295.30    7.38
  -1  -4  -5  472.12   10.01
  -1  -4  -6 1605.79   21.06
  -1  -4  -7    6.68    1.59
  -1  -4  -8   32.35    3.05
  -1  -4  -9  356.20   10.04
  -1  -4 -10  219.78    8.17
  -1  -4 -11  276.48    9.45
  -1  -4 -12   13.38    2.29
  -1  -4 -13  283.09   10.23
  -1  -4 -14   45.84    4.34
  -1  -4 -15  102.87    6.50
  -1  -4 -15   94.30    3.18
  -1  -4 -16    1.33    1.12
   1   4  16    1.80    0.60
  -1  -4 -16    2.03    0.79
  -1   4 -16    1.82    0.63
  -1  -4 -17    0.81    0.97
  -1  -4 -17    2.28    0.78
  -1   4 -17    1.31    0.59
   1   4  17    2.78    0.62
  -1   4 -18   68.34    2.74
  -1  -4 -18   69.17    2.90
  -1   4 -19   67.59    2.71
  -1  -4 -19   75.85    3.10
  -1   4 -20   51.40    2.43
  -1  -4 -20   51.59    2.57
  -1  -4 -21   30.07    2.05
  -1   4 -21   27.92    1.86
  -1  -4 -22    5.01    1.10
  -1   4 -22    5.48    0.95
  -1   4 -23   15.17    1.31
  -1  -4 -23   14.55    1.46
  -1  -4 -24    1.10    0.74
  -1   4 -24    1.08    0.56
  -1   4 -25    7.02    0.75
  -1  -4 -25   10.75    1.08
  -1  -4 -26   -1.35    0.75
  -1  -4 -27    4.68    0.63
  -1  -4 -28   18.01    0.91
   1  -5 -28   -0.22    0.47
   1  -5 -27    0.14    0.48
   1  -5 -26   13.23    1.18
   1  -5 -25    8.22    1.05
   1  -5 -24    4.90    0.90
   1   5 -23    0.22    0.55
   1  -5 -23   -0.32    0.87
   1   5 -22   11.61    1.15
   1  -5 -22   13.58    1.44
  -1   5  21   48.51    2.16
   1   5 -21   45.63    2.26
   1  -5 -21   51.84    2.65
   1   5 -20   12.94    1.27
   1  -5 -20   14.14    1.50
  -1   5  20   15.71    1.37
   1  -5 -19    7.51    2.14
  -1   5  19    5.17    0.91
   1  -5 -19    5.51    0.91
   1   5 -19    6.09    0.98
   1   5 -18   85.76    3.06
   1  -5 -18   90.30    3.31
   1  -5 -18   91.96    6.36
  -1   5  18   83.70    3.07
  -1   5  17    2.94    0.75
   1  -5 -17    3.62    0.90
   1  -5 -17    3.38    1.44
  -1   5  16    1.47    0.64
   1  -5 -16    2.99    1.28
   1  -5 -16    1.95    0.68
   1  -5 -15  183.17    8.61
   1  -5 -14    1.65    1.10
   1  -5 -13   93.60    5.80
   1  -5 -12  204.80    8.17
   1  -5 -11  824.78   16.47
   1  -5 -10  243.25    8.27
   1  -5  -9    0.58    1.14
   1  -5  -8  486.17   11.19
   1  -5  -7   20.21    2.20
   1  -5  -6   14.67    1.82
   1  -5  -5  116.97    4.71
   1  -5  -4   77.70    3.63
  -1  -5   4   69.45    2.03
   1  -5  -3  412.74    8.21
  -1  -5   3  393.45    6.18
   1  -5  -2 1888.88   19.98
  -1  -5   2 1871.97   18.21
   1  -5  -1   69.89    2.88
  -1  -5   1   67.84    2.90
   1  -5   0  872.99   10.61
  -1  -5   0  868.53   12.18
   1  -5   1  237.14    4.46
  -1  -5  -1  238.88    6.20
   1  -5   2  198.03    3.50
  -1  -5  -2  193.08    5.75
   1  -5   3  305.32    3.57
  -1  -5  -3  283.53    7.44
  -1  -5  -4  484.81   10.45
  -1  -5  -5  217.66    7.05
  -1  -5  -6   40.13    3.19
  -1  -5  -7 1095.95   18.15
  -1  -5  -8  132.96    6.19
  -1  -5  -9   -0.61    1.18
  -1  -5 -10   39.55    3.78
  -1  -5 -11   22.82    2.98
  -1  -5 -12  113.61    6.59
  -1  -5 -13    0.32    1.00
  -1  -5 -14  114.32    6.95
  -1  -5 -15  129.18    7.56
  -1  -5 -15  121.71    3.63
   1   5  15  120.89    3.39
  -1  -5 -16  238.24   10.50
  -1  -5 -16  229.83    5.13
   1   5  16  223.96    4.76
  -1  -5 -17   69.13    2.83
   1   5  17   68.24    2.63
   1   5  18   10.67    1.10
  -1  -5 -18    9.61    1.21
  -1  -5 -18   10.84    2.56
  -1  -5 -19    8.70    1.25
   1   5  19    9.25    1.10
  -1  -5 -20   50.64    2.53
   1   5  20   52.32    2.18
  -1  -5 -21   64.37    2.87
  -1  -5 -22   21.85    1.73
  -1  -5 -23   24.49    1.79
  -1  -5 -24    9.62    1.15
  -1  -5 -25   -1.63    0.81
  -1  -5 -26    1.31    0.47
  -1  -5 -27   14.37    0.94
   1  -6 -28   -0.59    0.41
   1  -6 -27   11.99    0.93
   1  -6 -26    0.53    0.51
   1  -6 -25    0.47    0.61
   1  -6 -24   15.63    1.34
   1  -6 -23   31.64    1.89
  -1   6  22   -0.36    0.54
   1  -6 -22   -0.42    0.77
  -1   6  21   18.76    1.45
   1  -6 -21   20.09    1.61
  -1   6  20    1.13    0.63
   1  -6 -20    0.51    0.86
   1  -6 -19   26.32    3.72
  -1   6  19   24.88    1.73
   1  -6 -19   24.26    1.76
   1  -6 -18   -1.14    1.48
  -1   6  18   -0.17    0.69
   1  -6 -18   -0.79    0.95
   1  -6 -17   90.97    3.18
  -1   6  17   90.77    3.24
   1  -6 -17   93.40    6.61
   1  -6 -16   25.71    1.73
   1  -6 -16   29.40    3.57
  -1   6  16   26.58    1.80
   1  -6 -15   54.09    2.39
   1  -6 -15   54.10    4.94
  -1   6  15   59.77    2.61
   1  -6 -14  150.09    7.88
   1  -6 -13    5.13    1.66
   1  -6 -12   15.93    2.50
   1  -6 -11   56.73    4.30
   1  -6 -10  127.47    6.32
   1  -6  -9  136.76    6.42
   1  -6  -8   87.26    4.94
   1  -6  -7  243.13    7.79
   1  -6  -6  108.44    5.05
  -1  -6   5   86.71    1.57
   1  -6  -5  143.88    5.47
   1  -6  -4  546.10   10.55
  -1  -6   4  521.37    7.10
  -1  -6   3   91.97    3.07
   1  -6  -3   95.57    4.09
  -1  -6   2    4.30    0.87
   1  -6  -2    4.41    0.96
  -1  -6   1  287.14    6.61
   1  -6  -1  293.82    6.54
  -1  -6   0  111.01    4.25
   1  -6   0  115.35    3.67
   1  -6   1    1.18    0.41
  -1  -6  -1    1.86    0.78
  -1  -6  -2  317.95    8.06
   1  -6   2  314.25    5.05
  -1  -6  -3   28.08    2.52
   1  -6   3   28.94    1.12
  -1  -6  -4  150.37    5.83
  -1  -6  -5   11.97    1.94
  -1  -6  -6   25.86    2.84
  -1  -6  -7   68.18    4.43
  -1  -6  -8    5.71    1.73
  -1  -6  -9    0.46    1.14
  -1  -6 -10   -0.05    1.22
  -1  -6 -11  114.65    6.61
  -1  -6 -12   93.33    6.31
  -1  -6 -13  115.13    6.99
  -1  -6 -14  388.85   13.48
   1   6  14  380.71    6.48
  -1  -6 -14  372.91    6.37
  -1  -6 -15   83.28    6.40
   1   6  15   80.21    2.84
  -1  -6 -15   74.83    2.73
  -1  -6 -16   18.49    3.25
   1   6  16   18.58    1.42
  -1  -6 -16   14.74    1.38
  -1  -6 -17   -0.09    1.15
   1   6  17   -0.01    0.55
  -1  -6 -17    0.24    0.67
  -1  -6 -18  114.91    7.81
  -1  -6 -18  103.84    3.50
   1   6  18  105.62    3.33
  -1  -6 -19    1.46    0.77
   1   6  19    1.64    0.59
  -1  -6 -20    2.47    0.74
   1   6  20    3.93    0.74
   1   6  21   57.78    2.25
  -1  -6 -21   60.05    2.70
  -1  -6 -22    6.95    1.11
  -1  -6 -23    5.42    0.93
  -1  -6 -24   22.42    1.52
  -1  -6 -25    9.40    0.93
  -1  -6 -26    0.24    0.49
  -1  -6 -27    3.42    0.50
   1  -7 -27   -0.93    0.52
   1  -7 -26   -1.09    0.64
   1  -7 -25   10.04    1.04
  -1   7  24    1.76    0.42
   1  -7 -24    2.26    0.63
   1  -7 -23    2.59    0.78
  -1   7  23    1.97    0.58
   1  -7 -22    6.37    0.99
  -1   7  22    5.26    0.82
   1  -7 -21   31.81    1.94
  -1   7  21   32.19    1.88
   1  -7 -20   21.76    1.70
  -1   7  20   23.63    1.69
   1  -7 -19    0.15    0.80
  -1   7  19    0.81    0.60
   1  -7 -18    1.99    1.44
  -1   7  18    0.38    0.70
   1  -7 -18   -0.26    0.78
   1  -7 -17   28.77    3.94
  -1   7  17   31.36    1.95
   1  -7 -17   32.08    1.96
  -1   7  16    2.77    0.76
   1  -7 -16    4.26    0.82
   1  -7 -16    2.10    1.59
   1  -7 -15   44.58    4.62
  -1   7  15   49.26    2.44
   1  -7 -15   44.15    2.17
   1  -7 -14   56.91    4.87
  -1   7  14   62.85    2.69
   1  -7 -13   46.22    4.38
   1  -7 -12  137.03    7.31
   1  -7 -11   24.44    3.02
   1  -7 -10    0.46    1.03
   1  -7  -9   -0.04    1.18
   1  -7  -8   30.24    3.10
   1  -7  -7  251.81    8.43
   1  -7  -6  395.37   10.29
   1  -7  -5  566.15   12.01
   1  -7  -4  237.86    7.29
  -1  -7   4  231.64    4.69
   1  -7  -3  363.77    8.64
  -1  -7   3  350.35    6.75
   1  -7  -2  289.91    7.28
  -1  -7   2  277.78    6.45
   1  -7  -1  255.75    6.50
  -1  -7   1  242.61    6.50
   1  -7   0  353.57    7.21
  -1  -7   0  351.54    8.27
   1  -7   1   29.76    1.83
  -1  -7  -1   31.70    2.61
   1  -7   2   75.35    2.59
  -1  -7  -2   72.91    3.99
   1  -7   3   37.64    1.47
  -1  -7  -3   36.85    3.11
  -1  -7  -4    3.84    1.34
  -1  -7  -5   38.16    3.33
  -1  -7  -6  355.52   10.38
  -1  -7  -7   92.44    5.72
  -1  -7  -8    1.26    1.31
  -1  -7  -9   27.21    3.30
  -1  -7 -10  130.57    7.11
  -1  -7 -11   39.81    4.11
  -1  -7 -12  154.14    8.15
  -1  -7 -13    3.49    1.63
   1   7  13    4.03    0.88
   1   7  14   88.07    3.01
  -1  -7 -14   84.25    2.82
  -1  -7 -14   89.85    6.74
   1   7  15    0.38    0.62
  -1  -7 -15    1.42    0.63
  -1  -7 -15    2.05    1.64
   1   7  16  228.54    5.05
  -1  -7 -16  215.75    4.89
   1   7  17    1.97    0.61
  -1  -7 -17    1.90    0.69
  -1  -7 -17    1.63    1.17
   1   7  18    0.65    0.65
  -1  -7 -18    0.25    0.72
   1   7  19   12.85    1.27
  -1  -7 -19   12.99    1.42
   1   7  20   40.45    2.00
  -1  -7 -20   40.37    2.23
   1   7  21    9.78    0.99
  -1  -7 -21    9.51    1.22
   1   7  22   28.42    1.51
  -1  -7 -22   30.97    1.88
  -1  -7 -23    8.44    1.11
  -1  -7 -24   19.15    1.36
  -1  -7 -25    7.85    0.79
  -1  -7 -26   51.09    1.68
   1  -8 -27   12.05    0.75
   1  -8 -26   -0.70    0.57
   1  -8 -25   -0.47    0.59
  -1   8  24   -0.50    0.52
   1  -8 -24    0.32    0.55
   1  -8 -23   21.47    1.54
  -1   8  23   20.63    1.32
  -1   8  22    8.72    1.00
   1  -8 -22    7.68    1.04
   1  -8 -21   14.77    1.31
  -1   8  21   14.61    1.29
   1  -8 -20   36.02    2.03
  -1   8  20   35.20    2.00
  -1   8  19    4.65    0.85
   1  -8 -19    3.98    0.75
  -1   8  18   14.07    1.39
   1  -8 -18   12.09    1.17
   1  -8 -17   30.86    4.10
   1  -8 -17   31.99    1.85
  -1   8  17   29.93    2.01
   1  -8 -16   62.10    5.49
  -1   8  16   64.17    2.79
   1  -8 -16   62.06    2.59
  -1   8  15   38.27    2.18
   1  -8 -15   36.47    4.33
   1  -8 -15   32.05    1.80
   1  -8 -14   15.63    2.85
  -1   8  14   13.38    1.41
   1  -8 -14   13.19    1.18
  -1   8  13   73.77    2.98
   1  -8 -13   70.91    5.65
   1  -8 -12   76.89    5.55
   1  -8 -11    8.46    2.03
   1  -8 -10   14.34    2.46
   1  -8  -9   63.31    4.74
   1  -8  -8   89.06    5.44
   1  -8  -7   65.38    4.46
   1  -8  -6  294.67    9.21
   1  -8  -5    1.02    1.08
   1  -8  -4   63.21    3.93
  -1  -8   3   71.06    3.14
   1  -8  -3   71.65    4.02
   1  -8  -2  263.47    7.40
  -1  -8   2  257.09    6.59
  -1  -8   1   18.44    2.00
   1  -8  -1   19.49    1.90
  -1  -8   0  426.40    9.97
   1  -8   0  427.71    8.50
   1  -8   1  337.10    6.81
  -1  -8  -1  341.54    9.01
   1  -8   2  149.86    3.91
  -1  -8  -2  142.58    6.00
  -1  -8  -3   28.66    3.00
  -1  -8  -4  188.75    7.63
  -1  -8  -5   42.55    3.84
  -1  -8  -6  119.89    6.33
  -1  -8  -7   52.46    4.36
  -1  -8  -8  109.43    6.36
  -1  -8  -9   67.27    5.21
  -1  -8 -10    0.02    1.18
  -1  -8 -11    0.65    1.19
  -1  -8 -12  124.38    7.55
   1   8  12  123.81    3.53
  -1  -8 -13    2.16    0.86
   1   8  13    4.02    1.13
  -1  -8 -13    1.64    1.71
   1   8  14  273.23    5.52
  -1  -8 -14  292.23   12.31
   1   8  15    0.86    0.60
  -1  -8 -15    0.97    0.68
  -1  -8 -15    0.90    1.48
   1   8  16    2.22    0.76
  -1  -8 -16    2.84    0.74
  -1  -8 -16    3.22    1.75
   1   8  17    0.82    0.65
  -1  -8 -17    0.67    0.64
  -1  -8 -18   76.45    2.99
   1   8  18   77.37    2.93
   1   8  19    1.87    0.69
  -1  -8 -19    1.02    0.73
   1   8  20    0.73    0.52
  -1  -8 -20    1.46    0.71
  -1  -8 -21   35.62    2.01
   1   8  21   32.58    1.75
  -1  -8 -22   38.75    1.94
   1   8  22   37.56    1.71
  -1  -8 -23    2.73    0.67
   1   8  23    3.66    0.56
  -1  -8 -24   92.25    2.59
  -1  -8 -25   11.07    0.88
  -1  -8 -26   -0.90    0.38
   1  -9 -26    2.00    0.39
   1  -9 -25   10.93    0.84
  -1   9  25   11.02    0.73
   1  -9 -24    1.18    0.51
  -1   9  24    1.09    0.39
  -1   9  23   -0.29    0.51
   1  -9 -23    0.66    0.56
  -1   9  22    1.62    0.60
   1  -9 -22    2.60    0.77
  -1   9  21    1.74    0.63
   1  -9 -21    1.67    0.65
   1  -9 -20   29.50    1.78
  -1   9  20   29.01    1.82
  -1   9  19    3.98    0.89
   1  -9 -19    3.23    0.80
  -1   9  18    4.29    0.87
   1  -9 -18    5.26    0.88
  -1   9  17    0.62    0.70
   1  -9 -17    0.10    0.70
   1  -9 -16   20.81    3.49
  -1   9  16   24.26    1.78
   1  -9 -16   20.99    1.51
  -1   9  15   73.72    3.01
   1  -9 -15   67.78    5.92
  -1   9  14   72.52    2.99
   1  -9 -14   68.75    5.91
  -1   9  13    2.27    0.77
   1  -9 -13    0.10    1.38
  -1   9  12    6.36    0.96
   1  -9 -12    5.92    1.74
   1  -9 -11  215.92    9.50
   1  -9 -10   10.71    2.17
   1  -9  -9   57.75    4.67
   1  -9  -8    0.84    0.94
   1  -9  -7   34.49    3.44
   1  -9  -6  289.35    9.54
   1  -9  -5   49.46    3.80
   1  -9  -4  736.24   14.68
   1  -9  -3   17.03    2.17
  -1  -9   2  160.35    5.44
   1  -9  -2  166.06    6.06
   1  -9  -1   65.15    3.63
  -1  -9   1   68.60    3.86
   1  -9   0   27.45    2.17
  -1  -9   0   27.10    2.60
  -1  -9  -1   18.44    2.30
   1  -9   1   17.26    1.63
  -1  -9  -2   29.76    2.98
  -1  -9  -3  150.95    6.75
  -1  -9  -4  155.68    7.03
  -1  -9  -5   37.76    3.65
  -1  -9  -6  171.53    7.89
  -1  -9  -7   58.54    4.77
  -1  -9  -8   64.53    5.13
  -1  -9  -9   11.53    2.27
  -1  -9 -10   44.13    4.48
   1   9  11   12.17    1.22
  -1  -9 -11   12.36    2.70
   1   9  12   94.01    3.18
  -1  -9 -12   93.23    6.86
   1   9  13    9.65    1.18
  -1  -9 -13    8.41    2.33
   1   9  14   25.50    1.73
  -1  -9 -14   26.56    3.87
  -1  -9 -14   24.64    1.59
  -1  -9 -15   20.02    3.50
   1   9  15   20.71    1.61
  -1  -9 -15   21.39    1.52
   1   9  16   75.05    2.95
  -1  -9 -16   76.20    6.75
  -1  -9 -16   72.75    2.81
  -1  -9 -17   21.75    1.56
   1   9  17   22.42    1.65
  -1  -9 -18    6.71    1.05
   1   9  18    5.91    0.89
   1   9  19   13.45    1.23
  -1  -9 -19   13.21    1.27
   1   9  20   77.86    2.77
  -1  -9 -20   81.04    2.81
   1   9  21    4.00    0.73
  -1  -9 -21    3.33    0.78
   1   9  22   45.06    1.85
  -1  -9 -22   43.14    1.92
   1   9  23   10.86    0.86
  -1  -9 -23   10.34    0.93
   1   9  24    6.50    0.58
  -1  -9 -24    5.80    0.65
  -1  -9 -25   -0.26    0.35
  -1  10  25    1.52    0.33
  -1  10  24    9.40    0.79
   1 -10 -24    8.35    0.72
   1 -10 -23   -1.70    0.65
  -1  10  23   -0.30    0.53
  -1  10  22   22.57    1.42
   1 -10 -22   22.39    1.37
   1 -10 -21    3.97    0.77
  -1  10  21    3.17    0.74
   1 -10 -20   22.56    1.56
  -1  10  20   21.17    1.57
   1 -10 -19   24.32    1.61
  -1  10  19   24.81    1.72
  -1  10  18   21.25    1.69
  -1  10  17   10.72    1.30
  -1  10  16   17.93    1.52
  -1  10  15   12.86    1.26
   1 -10 -15   15.64    2.96
  -1  10  14    9.68    1.15
   1 -10 -14   10.80    2.57
  -1  10  13    3.24    0.72
   1 -10 -13    3.53    1.61
  -1  10  12   19.91    1.62
   1 -10 -12   22.05    3.24
  -1  10  11   18.77    1.48
   1 -10 -11   20.15    3.11
  -1  10  10    7.44    0.99
   1 -10 -10    5.37    2.10
   1 -10  -9   35.41    3.83
   1 -10  -8    2.70    1.30
   1 -10  -7   -0.15    0.97
   1 -10  -6    5.44    1.54
   1 -10  -5  227.29    8.42
   1 -10  -4  211.51    7.85
   1 -10  -3   71.43    4.36
   1 -10  -2   71.57    4.14
  -1 -10   1   60.49    3.67
   1 -10  -1   58.83    3.56
   1 -10   0   52.45    3.13
  -1 -10   0   49.38    3.55
  -1 -10  -1   33.77    3.07
  -1 -10  -2    1.85    1.09
  -1 -10  -3   27.62    3.00
  -1 -10  -4  233.52    9.16
  -1 -10  -5  364.82   11.83
  -1 -10  -6  276.94   10.56
  -1 -10  -7    1.90    1.17
  -1 -10  -8    7.25    2.07
  -1 -10  -9   12.69    2.64
   1  10   9   12.90    1.16
  -1 -10 -10   12.74    2.65
   1  10  10   13.29    1.22
  -1 -10 -11    0.51    1.18
   1  10  11   -0.11    0.68
  -1 -10 -12   34.78    4.44
   1  10  12   34.40    1.91
  -1 -10 -13   44.67    4.98
   1  10  13   47.96    2.35
  -1 -10 -14  313.91   13.35
   1  10  14  312.75    6.12
   1  10  15   29.00    1.92
   1  10  16    1.39    0.84
   1  10  17    1.13    0.77
  -1 -10 -17    1.69    0.73
   1  10  18    8.60    1.14
  -1 -10 -18    9.33    1.06
   1  10  19   28.04    1.74
  -1 -10 -19   27.49    1.63
   1  10  20   15.93    1.30
  -1 -10 -20   15.04    1.22
   1  10  21   -0.48    0.55
  -1 -10 -21    0.65    0.54
   1  10  22   39.44    1.68
  -1 -10 -22   38.17    1.63
   1  10  23   -0.36    0.35
  -1 -10 -23   -0.11    0.38
   1  10  24   16.75    0.82
  -1 -10 -24   15.27    0.83
  -1  11  24    4.11    0.53
  -1  11  23    9.05    0.80
  -1  11  22    6.99    0.85
  -1  11  21    0.45    0.53
  -1  11  20    0.37    0.57
  -1  11  19   23.75    1.66
  -1  11  18   12.94    1.35
  -1  11  17   92.90    3.40
  -1  11  16    0.27    0.76
  -1  11  15   17.27    1.57
  -1  11  14   36.80    2.15
   1 -11 -14   35.68    4.46
   1 -11 -13    9.43    2.34
  -1  11  13    7.91    1.07
   1 -11 -12   -1.39    1.57
  -1  11  12    0.29    0.70
   1 -11 -11   10.19    2.46
  -1  11  11    7.51    1.03
   1 -11 -10   56.89    5.03
  -1  11  10   53.49    2.45
   1 -11  -9    2.97    1.56
  -1  11   9    2.99    0.78
   1 -11  -8    4.62    1.50
  -1  11   8    4.13    0.73
   1 -11  -7  264.68   10.19
   1 -11  -6  142.06    7.21
   1 -11  -5   27.23    3.01
   1 -11  -4  308.06    9.92
   1 -11  -3   65.00    4.31
   1 -11  -2    0.30    0.77
  -1 -11   0   17.28    2.22
  -1 -11  -1    7.66    1.55
  -1 -11  -2   16.33    2.27
  -1 -11  -3  254.04    9.50
  -1 -11  -4  231.93    9.31
  -1 -11  -5    8.32    2.06
  -1 -11  -6  211.72    9.47
   1  11   7    9.48    0.94
  -1 -11  -7   12.08    2.37
   1  11   8    3.65    0.70
  -1 -11  -8    2.70    1.45
   1  11   9    5.58    0.82
  -1 -11  -9    7.67    1.98
   1  11  10    3.33    0.71
  -1 -11 -10    2.83    1.52
  -1 -11 -11   17.95    3.29
   1  11  11   20.11    1.49
   1  11  12   74.55    2.85
  -1 -11 -12   77.45    6.60
   1  11  13    7.68    1.09
  -1 -11 -13   10.60    2.75
   1  11  14    3.42    0.86
   1  11  15   35.36    2.07
   1  11  16   29.74    1.90
   1  11  17    3.51    0.86
   1  11  18   75.58    2.83
   1  11  19    8.66    1.06
   1  11  20   33.63    1.75
   1  11  21   68.53    2.30
   1  11  22   22.74    1.23
   1  11  23   15.05    0.88
  -1  12  24    0.13    0.28
  -1  12  23   14.92    0.97
  -1  12  22    5.79    0.67
  -1  12  21    9.54    0.98
  -1  12  20   11.82    1.16
  -1  12  19    1.22    0.66
  -1  12  18   13.12    1.29
  -1  12  17    0.39    0.70
  -1  12  16    0.42    0.67
  -1  12  15   54.00    2.56
  -1  12  14    7.57    1.03
  -1  12  13   47.53    2.43
   1 -12 -13   47.80    5.06
  -1  12  12   28.80    1.89
   1 -12 -12   28.60    3.86
  -1  12  11   14.40    1.33
   1 -12 -11   15.37    3.00
  -1  12  10    0.23    0.77
   1 -12 -10    0.82    1.04
  -1  12   9    1.56    0.56
   1 -12  -9    0.14    0.97
  -1  12   8    1.71    0.58
   1 -12  -8    2.03    1.20
  -1  12   7    0.62    0.59
   1 -12  -7    0.70    0.97
  -1  12   6   94.71    2.99
   1 -12  -6   92.32    5.90
   1  12  -6   88.36    2.55
   1 -12  -5  239.41    9.28
   1  12  -5  223.05    4.20
   1 -12  -4    4.10    1.39
   1  12  -4    2.73    0.52
   1 -12  -3    8.63    1.71
   1  12  -3    8.07    0.82
   1  12   2   25.36    1.50
  -1 -12  -2   25.16    2.95
   1  12   3   48.40    2.05
  -1 -12  -3   48.80    4.28
  -1  12  -4  103.13    2.82
   1  12   4  104.59    3.09
  -1 -12  -4  109.30    6.67
  -1  12  -5   24.14    1.35
  -1 -12  -5   28.28    3.51
   1  12   5   25.65    1.45
  -1 -12  -6    2.67    1.49
   1  12   6    2.29    0.68
  -1  12  -6    1.94    0.51
  -1 -12  -7   18.26    3.05
   1  12   7   16.68    1.27
  -1 -12  -8    5.95    2.13
   1  12   8    4.53    0.75
   1  12   9   46.55    2.18
  -1 -12  -9   49.95    5.15
   1  12  10    3.00    0.76
  -1 -12 -10    2.21    1.68
  -1 -12 -11   14.73    3.09
   1  12  11   12.61    1.23
   1  12  12   11.47    1.22
  -1 -12 -12   13.24    2.93
   1  12  13   86.91    3.14
   1  12  14  106.51    3.52
   1  12  15    3.42    0.84
   1  12  16   12.44    1.29
   1  12  17   28.02    1.78
   1  12  18   22.87    1.58
   1  12  19   33.05    1.73
   1  12  20   16.03    1.15
   1  12  21    5.68    0.71
   1  12  22   20.19    1.07
   1  12  23    1.55    0.34
  -1  13  23    1.01    0.34
  -1  13  22    0.13    0.44
  -1  13  21   -0.20    0.50
  -1  13  20   10.78    1.02
  -1  13  19    2.33    0.69
  -1  13  18    4.37    0.89
  -1  13  17   37.19    2.03
  -1  13  16    0.53    0.65
  -1  13  15    3.78    0.85
  -1  13  14    3.22    0.72
  -1  13  13   -0.29    0.83
  -1  13  12   -1.27    0.82
  -1  13  11    0.17    0.70
   1 -13 -11    0.11    1.34
  -1  13  10   11.14    1.16
   1 -13 -10   11.16    2.39
  -1  13   9   44.55    2.26
   1 -13  -9   43.60    4.57
  -1  13   8   16.28    1.34
   1 -13  -8   15.31    2.76
   1 -13  -7  106.80    6.75
  -1  13   7  102.37    3.24
  -1  13   6   96.94    3.11
   1 -13  -6  101.90    6.46
   1  13  -6   93.58    2.76
   1 -13  -5   61.46    4.84
   1  13  -5   58.99    2.15
   1  13  -4  102.14    2.88
   1  13  -3   33.44    1.67
  -1  13   3   32.47    1.79
  -1  13   2   -0.26    0.58
   1  13  -2    0.09    0.47
   1  13  -1    0.78    0.59
  -1  13   1    1.01    0.53
  -1  13   0   28.69    1.65
   1  13   0   28.19    1.57
  -1  13  -1   13.42    1.20
   1  13   1   14.74    1.24
   1  13   2   89.12    2.90
  -1  13  -2   85.50    2.76
   1  13   3  139.98    3.68
  -1  13  -3  135.74    3.42
  -1 -13  -4   14.78    2.73
  -1  13  -4   11.67    1.02
   1  13   4   11.37    1.08
  -1 -13  -5    5.17    1.65
   1  13   5    4.60    0.80
  -1  13  -5    5.28    0.85
   1  13   5    4.96    0.84
  -1  13  -6    1.80    0.52
   1  13   6    1.99    0.63
   1  13   6    0.93    0.49
   1  13   7   42.53    2.02
  -1 -13  -7   44.80    4.77
   1  13   7   45.97    2.21
   1  13   8  123.07    3.52
   1  13   8  125.09    3.72
  -1 -13  -8  122.78    8.00
   1  13   9    0.66    0.62
  -1 -13  -9    0.84    1.17
   1  13  10   24.30    1.66
  -1 -13 -10   23.65    3.68
   1  13  11   36.18    2.02
   1  13  12    2.05    0.68
   1  13  13   31.83    1.91
   1  13  14    6.32    1.00
   1  13  14    4.48    0.73
   1  13  15   -0.27    0.65
   1  13  15   -1.57    0.70
   1  13  16    7.06    1.07
   1  13  17    1.14    0.66
   1  13  18    5.40    0.79
   1  13  19    4.40    0.69
   1  13  20   18.05    1.16
   1  13  21   48.35    1.68
   1  13  22    0.69    0.34
  -1  14  22    0.00    0.34
  -1  14  21   13.56    0.92
  -1  14  20    6.33    0.78
  -1  14  19   21.24    1.33
  -1  14  19   19.23    1.18
  -1  14  18    0.23    0.56
  -1  14  18   -0.44    0.47
  -1  14  17    2.76    0.78
  -1  14  17    1.90    0.55
  -1  14  16   13.26    1.29
  -1  14  15    0.99    0.68
  -1  14  14    7.37    1.01
  -1  14  13    1.18    0.64
  -1  14  12    8.01    1.00
  -1  14  11    0.27    0.66
  -1  14  10   17.52    1.44
  -1  14   9   -0.01    0.61
   1 -14  -9   -0.83    1.05
  -1  14   8    5.61    0.91
   1 -14  -8    5.13    1.65
  -1  14   7   13.86    1.24
   1 -14  -7   13.81    2.67
   1  14  -6  103.48    2.95
  -1  14   6  104.35    3.46
   1  14  -5  143.24    3.25
   1  14  -5  136.06    3.41
  -1  14   5  141.46    3.98
  -1  14   4    8.21    0.98
   1  14  -4    8.01    0.93
   1  14  -3    0.82    0.46
  -1  14   3   -0.38    0.64
   1  14  -2   24.01    1.47
  -1  14   2   20.65    1.47
   1  14  -1    4.97    0.79
  -1  14   1    3.81    0.70
   1  14   0    0.64    0.48
  -1  14   0    0.07    0.45
   1  14   1   74.22    2.61
  -1  14  -1   75.20    2.68
   1  14   2    5.27    0.80
  -1  14  -2    4.87    0.83
  -1  14  -3    1.59    0.57
   1  14   3    1.27    0.52
   1  14   4   18.45    1.37
  -1  14  -4   16.52    1.21
   1  14   5   -0.10    0.54
  -1  14  -5    1.57    0.53
   1  14   5    0.76    0.55
  -1  14  -6    2.56    0.61
   1  14   6    2.19    0.57
   1  14   6    1.78    0.52
  -1 -14  -6    1.25    1.18
   1  14   7    1.80    0.55
   1  14   7    1.25    0.52
  -1 -14  -7    1.25    1.47
   1  14   8    2.63    0.64
   1  14   8    2.64    0.69
   1  14   9   19.33    1.48
   1  14   9   18.87    1.48
   1  14  10    9.67    1.18
   1  14  10    7.19    0.97
   1  14  11   35.39    1.94
   1  14  11   32.84    1.88
   1  14  12   26.58    1.72
   1  14  12   25.53    1.65
   1  14  13   15.11    1.32
   1  14  13   13.29    1.21
   1  14  14    6.51    0.92
   1  14  14    5.47    0.80
   1  14  15   -0.35    0.69
   1  14  15   -0.15    0.50
   1  14  16   22.90    1.50
   1  14  17   -0.74    0.69
   1  14  18   21.04    1.33
   1  14  19   41.47    1.69
   1  14  20    3.13    0.51
   1  14  21    3.84    0.49
  -1  15  21    0.49    0.32
  -1  15  20    5.90    0.62
  -1  15  19    0.01    0.49
  -1  15  19    0.99    0.38
  -1  15  18    2.45    0.61
  -1  15  18    2.10    0.46
  -1  15  17   12.10    1.01
  -1  15  17   13.01    1.12
  -1  15  16   -0.57    0.60
  -1  15  16    0.37    0.51
  -1  15  15   -0.97    0.75
  -1  15  15   -0.15    0.61
  -1  15  14    1.29    0.61
  -1  15  14    2.30    0.64
  -1  15  13    0.83    0.52
  -1  15  13    2.35    0.71
  -1  15  12    7.23    0.95
  -1  15  12    8.71    1.04
  -1  15  11   27.04    1.81
  -1  15  11   25.61    1.67
  -1  15  10    6.35    0.95
  -1  15  10    7.08    0.93
  -1  15   9    1.04    0.59
  -1  15   9    0.58    0.52
  -1  15   8   31.71    1.76
  -1  15   8   33.68    2.00
  -1  15   7  118.57    3.34
  -1  15   7  123.35    3.76
  -1  15   6   20.51    1.63
   1  15  -5   64.50    2.15
   1  15  -5   62.84    2.35
  -1  15   5   64.36    2.66
   1  15  -4    2.06    0.63
  -1  15   4    1.27    0.58
   1  15  -3    1.71    0.61
  -1  15   3    1.38    0.53
   1  15  -2    3.44    0.69
  -1  15   2    3.39    0.73
   1  15  -1   24.47    1.53
  -1  15   1   22.95    1.57
   1  15   0   15.92    1.28
  -1  15   0   16.97    1.36
   1  15   1   11.34    1.14
  -1  15  -1   10.43    1.12
   1  15   2  123.00    3.50
  -1  15  -2  117.80    3.33
  -1  15  -3   40.37    1.96
   1  15   3   39.76    2.01
   1  15   4    3.86    0.81
  -1  15  -4    5.74    0.83
  -1  15  -5    9.82    1.03
   1  15   5    8.78    1.07
   1  15   6   98.71    3.24
   1  15   6   95.02    2.88
   1  15   7   45.92    2.24
   1  15   7   45.44    2.05
   1  15   8   24.15    1.65
   1  15   8   22.71    1.50
   1  15   9   25.09    1.67
   1  15   9   25.15    1.60
   1  15  10   54.20    2.38
   1  15  10   55.14    2.34
   1  15  11    0.00    0.59
   1  15  11    0.29    0.61
   1  15  12   25.20    1.59
   1  15  12   26.79    1.69
   1  15  13   -1.03    0.69
   1  15  13    0.23    0.60
   1  15  14    1.01    0.46
   1  15  14   -0.49    0.70
   1  15  15   16.22    1.13
   1  15  15   16.92    1.24
   1  15  16   -0.83    0.64
   1  15  17   11.72    0.98
   1  15  18    9.64    0.86
   1  15  19    0.25    0.34
   1  15  20    0.44    0.29
  -1  16  20    9.68    0.67
  -1  16  19    4.21    0.53
  -1  16  18    0.36    0.32
  -1  16  18   -0.22    0.45
  -1  16  17    2.07    0.46
  -1  16  17    1.43    0.44
  -1  16  16    0.37    0.36
  -1  16  16    1.46    0.45
  -1  16  15   -0.76    0.57
  -1  16  15   -0.17    0.50
  -1  16  14    5.18    0.81
  -1  16  14    6.87    0.88
  -1  16  13   11.01    1.12
  -1  16  13   11.29    1.09
  -1  16  12   -0.65    0.67
  -1  16  12    0.00    0.53
  -1  16  11    6.05    0.89
  -1  16  11    6.78    0.90
  -1  16  10   32.42    1.91
  -1  16  10   33.00    1.77
  -1  16   9   28.44    1.81
  -1  16   9   29.04    1.64
  -1  16   8    2.54    0.61
  -1  16   8    2.00    0.67
  -1  16   7   17.70    1.47
  -1  16   6   30.30    1.85
  -1  16   5    5.87    0.91
   1  16  -4   29.23    1.51
   1  16  -4   29.14    1.62
  -1  16   4   28.83    1.79
   1  16  -3    0.53    0.50
  -1  16   3    0.36    0.53
   1  16  -2    0.32    0.52
  -1  16   2    0.77    0.57
   1  16  -1   -0.09    0.49
  -1  16   1    0.44    0.50
   1  16   0   16.76    1.29
  -1  16   0   18.02    1.42
   1  16   1    8.71    0.95
  -1  16  -1   10.03    1.06
   1  16   2    9.70    1.06
  -1  16  -2    8.49    0.99
   1  16   3    0.14    0.53
  -1  16  -3   -0.07    0.42
   1  16   4    3.34    0.72
  -1  16  -4    2.60    0.62
   1  16   5    7.19    1.07
   1  16   6   13.61    1.25
   1  16   7    0.98    0.56
   1  16   7    0.25    0.46
   1  16   8    2.34    0.74
   1  16   8    2.34    0.61
   1  16   9    2.53    0.73
   1  16   9    2.05    0.54
   1  16  10   81.90    2.82
   1  16  10   83.12    2.75
   1  16  11    3.07    0.65
   1  16  11    3.36    0.64
   1  16  12    6.39    0.84
   1  16  12    4.50    0.71
   1  16  13    8.22    0.90
   1  16  13    7.77    0.85
   1  16  14    7.67    0.78
   1  16  14    6.01    0.76
   1  16  15    4.61    0.59
   1  16  15    4.01    0.61
   1  16  16    1.11    0.45
   1  16  17    0.34    0.38
   1  16  18    0.66    0.36
   1  16  19    4.33    0.47
  -1  17  18    0.06    0.30
  -1  17  17    0.14    0.27
  -1  17  17   -0.77    0.39
  -1  17  16   -0.02    0.31
  -1  17  16   -0.84    0.48
  -1  17  15   -0.64    0.37
  -1  17  15   -1.52    0.57
  -1  17  14    1.39    0.47
  -1  17  14    0.07    0.53
  -1  17  13   -0.30    0.48
  -1  17  13   -0.86    0.57
  -1  17  12    6.25    0.84
  -1  17  12    5.31    0.69
  -1  17  11   12.98    1.16
  -1  17  11   13.92    1.10
  -1  17  10    0.21    0.54
  -1  17  10   -0.22    0.49
  -1  17   9    2.93    0.68
  -1  17   9    3.70    0.63
  -1  17   8    0.93    0.55
  -1  17   7   15.80    1.32
  -1  17   6   16.36    1.34
  -1  17   5   39.56    2.02
  -1  17   4    1.25    0.57
   1  17  -4    1.05    0.39
  -1  17   3    2.28    0.71
   1  17  -3    1.95    0.66
   1  17  -3    1.32    0.43
   1  17  -2   14.75    1.21
  -1  17   2   13.95    1.25
   1  17  -2   13.86    1.05
   1  17  -1    9.24    1.01
  -1  17   1    9.30    1.00
  -1  17   0   10.12    1.06
   1  17   0    9.90    1.03
  -1  17  -1   23.25    1.51
   1  17   1   23.59    1.55
   1  17   2   20.68    1.44
  -1  17  -2   21.59    1.41
   1  17   3    0.58    0.52
  -1  17  -3    0.80    0.48
   1  17   4    6.23    0.86
   1  17   5    1.23    0.65
   1  17   6    0.78    0.49
   1  17   7    4.75    0.80
   1  17   8    3.49    0.57
   1  17   8    3.91    0.81
   1  17   9    9.70    0.89
   1  17   9   11.15    1.05
   1  17  10   -1.24    0.56
   1  17  10   -0.05    0.44
   1  17  11   19.71    1.22
   1  17  11   21.05    1.32
   1  17  12    2.31    0.51
   1  17  12    3.94    0.64
   1  17  13    4.64    0.62
   1  17  13    6.01    0.70
   1  17  14    0.73    0.40
   1  17  14    1.19    0.38
   1  17  15    1.34    0.39
   1  17  15    1.45    0.34
   1  17  16    0.23    0.30
   1  17  17    0.93    0.31
   1  17  18    1.27    0.29
  -1  18  16    0.58    0.26
  -1  18  16    1.38    0.31
  -1  18  15    0.50    0.30
  -1  18  15    0.60    0.31
  -1  18  14    0.46    0.34
  -1  18  14    0.36    0.32
  -1  18  13   -0.40    0.42
  -1  18  13    0.77    0.44
  -1  18  12   19.23    1.07
  -1  18  12   21.52    1.26
  -1  18  11    9.09    0.76
  -1  18  11    9.83    0.96
  -1  18  10    7.52    0.86
  -1  18   9    9.44    1.02
  -1  18   8   14.97    1.23
  -1  18   7    0.77    0.60
  -1  18   6   -0.17    0.52
  -1  18   5    8.77    1.00
   1  18  -4   31.60    1.41
  -1  18   4   33.23    1.82
   1  18  -3   35.49    1.56
  -1  18   3   38.26    1.91
   1  18  -2   36.87    1.63
  -1  18   2   39.58    1.90
  -1  18   1    4.13    0.76
   1  18  -1    3.89    0.73
   1  18  -1    2.98    0.57
   1  18   0    0.54    0.48
  -1  18   0    2.16    0.58
   1  18   1    5.11    0.81
  -1  18  -1    5.11    0.76
   1  18   2    8.47    0.90
  -1  18  -2   10.26    0.96
   1  18   3   -0.07    0.49
   1  18   4   15.86    1.24
   1  18   5    4.00    0.81
   1  18   6    3.75    0.73
   1  18   7    9.43    0.93
   1  18   8    1.84    0.60
   1  18   9   14.20    1.11
   1  18  10    5.92    0.73
   1  18  10    4.44    0.57
   1  18  11    4.81    0.69
   1  18  11    3.08    0.52
   1  18  12    9.78    0.76
   1  18  12   10.89    0.83
   1  18  13    2.71    0.43
   1  18  13    2.14    0.41
   1  18  14    4.45    0.46
   1  18  14    4.03    0.46
   1  18  15   -1.24    0.36
   1  18  15   -0.16    0.26
  -1  19  14    0.14    0.23
  -1  19  13    7.22    0.62
  -1  19  12    0.53    0.34
  -1  19  11   -0.28    0.33
  -1  19  10    7.66    0.78
  -1  19   9   16.95    1.14
  -1  19   8   10.02    0.95
  -1  19   7    2.77    0.68
  -1  19   6   46.39    1.91
  -1  19   5    1.63    0.61
  -1  19   4    4.71    0.78
   1  19  -3    0.26    0.28
  -1  19   3    0.71    0.51
   1  19  -2    7.21    0.71
  -1  19   2    7.02    0.85
   1  19  -1    0.55    0.36
  -1  19   1    0.95    0.53
  -1  19   0    0.00    0.35
   1  19   0   -0.14    0.38
   1  19   1   -0.72    0.45
   1  19   1    0.36    0.48
   1  19   2    9.52    0.87
   1  19   2   13.13    1.05
   1  19   3   18.29    1.20
   1  19   4    1.19    0.57
   1  19   5    1.73    0.52
   1  19   6    0.42    0.44
   1  19   7   17.99    1.12
   1  19   8    5.29    0.65
   1  19   9   -0.31    0.33
   1  19  10    8.89    0.73
   1  19  11    6.21    0.58
   1  19  12    1.56    0.34
   1  19  13   -1.10    0.37
   1  19  14   -0.66    0.27
  -1  20  13   -0.17    0.27
  -1  20  12    4.09    0.43
  -1  20  11    9.01    0.65
  -1  20  10    1.71    0.38
  -1  20   9    1.01    0.39
  -1  20   8    2.82    0.53
  -1  20   7   13.78    0.95
  -1  20   6    4.50    0.62
  -1  20   5    1.76    0.50
  -1  20   4   16.80    1.08
  -1  20   3   -0.99    0.41
  -1  20   3    0.48    0.43
   1  20  -2   -0.19    0.28
  -1  20   2   -0.32    0.33
   1  20  -1    1.43    0.36
  -1  20   1    0.89    0.27
   1  20   0    3.94    0.53
   1  20   1    0.41    0.32
   1  20   2   -0.10    0.36
   1  20   3   -0.01    0.34
   1  20   4    0.34    0.33
   1  20   4    1.32    0.51
   1  20   5   -0.01    0.42
   1  20   5    1.36    0.42
   1  20   6    1.48    0.40
   1  20   6    4.18    0.60
   1  20   7    2.22    0.44
   1  20   7    4.85    0.61
   1  20   8    5.46    0.60
   1  20   8    8.74    0.71
   1  20   9   16.65    0.91
   1  20   9   19.98    0.94
   1  20  10   -0.90    0.36
   1  20  11    3.33    0.39
   1  20  12    5.43    0.45
  -1  21   9   14.49    0.73
  -1  21   8    7.40    0.55
  -1  21   8    9.58    0.64
  -1  21   7    3.19    0.40
  -1  21   7    5.21    0.52
  -1  21   6    4.21    0.47
  -1  21   5   -0.29    0.27
  -1  21   4    0.24    0.27
  -1  21   3    1.65    0.32
  -1  21   2    2.23    0.35
   1  21  -1    0.53    0.25
   1  21   0    0.13    0.21
   1  21   1    2.85    0.39
   1  21   2    1.51    0.33
   1  21   3    0.23    0.24
   1  21   4   -0.35    0.30
   1  21   5    0.53    0.26
   1  21   6   -0.52    0.28
   1  21   7   11.79    0.69
   1  21   8    9.97    0.62
   1  21   9   -0.22    0.21
   2   0 -29    0.04    0.40
   2   0 -28   39.78    1.77
   2   0 -27   -0.72    0.67
   2   0 -26    9.24    1.10
   2   0 -25    0.13    0.71
   2   0 -24    9.67    1.29
   2   0 -23   -1.66    1.03
   2   0 -22   85.61    3.41
   2   0 -21   -1.03    0.95
   2   0 -20    5.36    1.06
   2   0 -19   -0.51    0.83
   2   0 -18    1.08    0.63
   2   0 -17   -0.01    0.64
   2   0 -15    0.01    0.64
   2   0 -14    2.00    0.86
   2   0 -13   -0.34    0.66
   2   0 -12  178.04    5.82
   2   0 -11    0.94    0.71
   2   0 -10    1.87    0.69
   2   0  -9    0.05    0.52
   2   0  -8  712.98   10.15
   2   0  -7    0.34    0.48
   2   0  -6  184.78    4.18
   2   0  -5    0.15    0.37
   2   0  -4 1446.18   13.47
   2   0  -3    2.04    0.49
   2   0  -2    2.00    0.38
   2   0  -1    0.29    0.27
  -2   0   0 2996.71   23.87
  -2   0  -1    0.62    0.39
  -2   0  -2 1940.20   18.07
  -2   0  -3    0.63    0.55
  -2   0  -4 2853.31   25.93
  -2   0  -5    0.42    0.53
  -2   0  -6  404.27    8.14
  -2   0  -7    0.06    0.54
  -2   0  -8   35.49    2.63
  -2   0  -9    0.59    0.75
  -2   0 -10   47.92    3.34
  -2   0 -11    1.36    1.13
  -2   0 -12   13.84    2.00
  -2   0 -13   -0.04    0.76
  -2   0 -15   -0.49    0.66
  -2   0 -16   16.97    1.38
  -2   0 -17   -0.67    0.76
  -2   0 -18   80.13    3.08
  -2   0 -19   -0.19    0.79
  -2   0 -20  117.16    3.83
  -2   0 -21    0.26    0.76
  -2   0 -22    3.49    0.93
  -2   0 -23    1.42    0.80
  -2   0 -24   32.20    1.89
  -2   0 -25   -1.97    0.85
  -2   0 -26    8.37    0.83
  -2   0 -27   -0.34    0.37
   2   1 -29   10.75    0.82
   2  -1 -29   10.66    0.84
   2  -1 -28   45.51    1.89
   2   1 -28   42.66    1.77
   2   1 -27   16.36    1.28
   2  -1 -27   15.72    1.25
   2  -1 -26   10.69    1.14
   2   1 -26    9.45    1.06
   2   1 -25   22.94    1.68
   2  -1 -25   21.78    1.65
   2  -1 -24  145.59    4.37
   2   1 -24  138.08    4.26
   2   1 -23   11.73    1.35
   2  -1 -23   12.68    1.45
   2   1 -22    9.07    1.26
   2  -1 -22    7.25    1.16
   2  -1 -21    0.37    0.90
   2   1 -21    0.73    0.81
   2  -1 -20  110.80    3.84
   2   1 -20  113.27    3.84
   2   1 -19    8.42    1.17
   2  -1 -19    8.21    1.20
   2   1 -18    1.41    0.71
   2  -1 -18    1.42    0.71
   2  -1 -17   15.92    1.38
   2   1 -17   15.66    1.38
   2  -1 -16  149.54    6.30
   2  -1 -15    7.78    1.66
   2   1 -14   15.84    1.72
   2  -1 -14   13.90    2.00
   2  -1 -13    7.08    1.53
   2   1 -13    6.95    1.22
   2   1 -12   33.27    2.29
   2  -1 -12   32.23    2.61
   2  -1 -11   14.28    1.70
   2   1 -11   13.92    1.41
   2   1 -10  130.92    4.09
   2  -1 -10  124.83    4.60
   2  -1  -9    2.68    0.90
   2   1  -9    3.30    0.67
   2   1  -8   51.71    2.31
   2  -1  -8   50.94    2.71
   2   1  -7 1168.47   12.42
   2  -1  -7 1176.84   13.93
   2  -1  -6    1.75    0.76
   2   1  -6    1.54    0.49
   2   1  -5 2358.18   19.52
   2  -1  -5 2367.45   21.14
   2   1  -4   91.32    2.43
   2  -1  -4  101.02    2.99
   2   1  -3    5.69    0.63
   2  -1  -3    4.80    0.65
   2  -1  -2 3813.27   28.63
  -2  -1   1  118.22    2.94
   2  -1  -1  113.94    2.61
  -2  -1   0  199.85    4.18
   2  -1   0  194.64    3.57
  -2   1  -1  605.27    7.35
  -2  -1  -1  601.69    8.39
  -2   1  -2  641.44    7.98
  -2  -1  -2  648.43    9.37
  -2  -1  -3   24.05    1.86
  -2   1  -3   22.65    1.49
  -2  -1  -4  158.46    4.87
  -2   1  -4  153.71    4.08
  -2   1  -5  196.20    5.01
  -2  -1  -5  203.82    5.92
  -2   1  -6   34.34    2.19
  -2  -1  -6   34.68    2.54
  -2  -1  -7  384.23    8.60
  -2   1  -7  376.27    7.50
  -2   1  -8  359.69    7.89
  -2  -1  -8  376.63    9.04
  -2   1  -9  136.90    4.97
  -2  -1  -9  143.66    5.90
  -2  -1 -10    8.61    1.81
  -2   1 -10   13.15    1.64
  -2  -1 -11   77.77    4.63
  -2   1 -11   73.03    3.91
  -2  -1 -12    6.05    1.52
  -2   1 -12    5.42    1.31
  -2  -1 -13  165.47    7.18
  -2  -1 -14   76.86    4.94
  -2  -1 -15   33.40    1.87
  -2   1 -15   32.84    1.84
  -2   1 -16  177.74    4.35
  -2  -1 -16  179.50    4.42
  -2  -1 -17  132.64    3.88
  -2   1 -17  125.76    3.72
  -2  -1 -18  429.72    7.37
  -2   1 -18  430.05    7.30
  -2  -1 -19   17.27    1.60
  -2   1 -19   17.33    1.53
  -2   1 -20  234.77    5.40
  -2  -1 -20  234.78    5.49
  -2   1 -21    2.02    0.76
  -2  -1 -21    2.57    0.87
  -2   1 -22    1.44    0.72
  -2  -1 -22    2.82    0.98
  -2   1 -23    0.78    0.76
  -2  -1 -23    0.82    0.76
  -2   1 -24    7.46    0.96
  -2  -1 -24   10.06    1.16
  -2   1 -25   -0.05    0.64
  -2  -1 -25   -0.69    0.70
  -2   1 -26    0.42    0.48
  -2  -1 -26    1.20    0.51
  -2   1 -27    1.85    0.45
  -2  -1 -27    1.44    0.42
   2  -2 -29    3.39    0.56
   2   2 -29    3.48    0.51
   2   2 -28    4.88    0.68
   2  -2 -28    5.54    0.76
   2  -2 -27   17.03    1.30
   2   2 -27   16.58    1.25
   2  -2 -26   33.88    1.91
   2   2 -26   31.54    1.80
   2   2 -25    5.05    0.89
   2  -2 -25    5.38    1.00
   2   2 -24    7.20    1.09
   2  -2 -24    8.90    1.21
   2   2 -23    6.89    1.07
   2  -2 -23    5.74    1.02
   2   2 -22    8.02    1.13
   2  -2 -22    9.13    1.16
   2  -2 -21    0.22    1.00
   2   2 -21    1.34    0.82
   2   2 -20   -0.01    0.72
   2  -2 -20   -1.26    0.94
   2  -2 -19  142.60    4.28
   2   2 -19  137.55    4.20
   2   2 -18   -0.22    0.68
   2  -2 -18    0.23    0.78
   2  -2 -17   13.10    1.27
   2   2 -17   10.56    1.19
   2  -2 -17   13.30    2.12
   2  -2 -16   -0.61    0.70
   2  -2 -15    2.94    1.23
   2  -2 -14    5.22    1.38
   2  -2 -13   -0.45    0.85
   2   2 -12  150.72    4.36
   2  -2 -12  145.10    5.77
   2   2 -11  349.89    6.54
   2  -2 -11  334.38    8.52
   2   2 -10    0.19    0.43
   2  -2 -10    0.44    0.80
   2   2  -9   26.13    1.63
   2  -2  -9   25.46    2.30
   2   2  -8    5.11    0.73
   2  -2  -8    5.20    1.19
   2   2  -7   94.69    2.67
   2  -2  -7   92.61    3.75
   2   2  -6    7.62    0.79
   2  -2  -6    8.07    1.25
   2  -2  -5    0.78    0.56
   2   2  -5    0.80    0.37
   2  -2  -4 1001.09   11.69
   2  -2  -3  782.59    9.63
  -2  -2   3  808.65    9.13
   2  -2  -2 1532.95   14.51
  -2  -2   2 1595.51   14.82
  -2  -2   1   48.98    2.09
   2  -2  -1   48.48    1.75
  -2  -2   0  126.69    3.65
   2  -2   0  118.13    2.67
  -2  -2  -1  940.37   11.87
   2  -2   1  926.68    9.36
  -2  -2  -2  183.96    5.07
  -2   2  -2  191.93    3.69
  -2  -2  -3 1178.99   15.18
  -2   2  -3 1185.76   11.93
  -2  -2  -4 1181.46   15.65
  -2   2  -4 1175.74   12.42
  -2   2  -5  102.38    3.28
  -2  -2  -5  107.13    4.40
  -2   2  -6   76.56    2.94
  -2  -2  -6   71.98    3.93
  -2   2  -7  178.36    4.72
  -2  -2  -7  176.47    6.22
  -2   2  -8  430.03    7.94
  -2  -2  -8  448.84   10.39
  -2   2  -9   49.37    2.74
  -2  -2  -9   50.01    3.70
  -2   2 -10  745.41   11.68
  -2  -2 -10  713.62   14.63
  -2  -2 -11   52.94    4.07
  -2  -2 -12    1.50    1.25
  -2  -2 -13    1.43    1.08
  -2  -2 -14   19.00    2.66
  -2  -2 -15   57.97    2.45
  -2   2 -15   52.39    2.23
  -2  -2 -16   11.89    1.25
  -2   2 -16   10.84    1.13
  -2   2 -17    1.51    0.70
  -2  -2 -17    2.22    0.82
  -2   2 -18   71.84    2.86
  -2  -2 -18   76.73    2.97
  -2  -2 -19   64.77    2.82
  -2   2 -19   63.66    2.74
  -2  -2 -20  248.90    5.61
  -2   2 -20  240.84    5.42
  -2  -2 -21    0.40    0.77
  -2   2 -21    1.75    0.91
  -2   2 -22    1.32    0.79
  -2  -2 -22    1.95    0.93
  -2   2 -23    0.02    0.59
  -2  -2 -23    0.79    0.88
  -2   2 -24    8.63    0.99
  -2  -2 -24   11.44    1.21
  -2   2 -25   -1.67    0.68
  -2  -2 -25   -1.19    0.80
  -2  -2 -26   38.04    1.69
  -2   2 -26   34.36    1.46
  -2   2 -27    3.94    0.48
  -2  -2 -27    4.57    0.58
   2  -3 -29   22.40    1.14
   2   3 -28    2.39    0.50
   2  -3 -28    1.91    0.52
   2   3 -27   -0.47    0.49
   2  -3 -27   -0.20    0.64
   2  -3 -26    1.90    0.72
   2   3 -26    1.62    0.59
   2   3 -25   71.72    2.71
   2  -3 -25   72.15    2.92
   2   3 -24    0.91    0.68
   2  -3 -24   -0.03    1.02
   2  -3 -23   17.67    1.64
   2   3 -23   14.64    1.32
   2  -3 -22    8.53    1.18
   2   3 -22    6.56    1.10
   2   3 -21   17.32    1.56
   2  -3 -21   16.89    1.57
   2   3 -20   32.82    2.06
   2  -3 -20   33.53    2.18
   2   3 -19   -1.33    0.91
   2  -3 -19   -1.27    1.00
   2  -3 -18   26.85    1.94
   2   3 -18   23.59    1.72
   2  -3 -18   25.67    3.06
   2   3 -17   33.19    1.92
   2  -3 -17   34.99    2.03
   2  -3 -17   34.46    3.60
   2  -3 -16  114.95    6.12
   2  -3 -15    9.97    1.81
   2  -3 -14   44.28    3.59
   2  -3 -13   -0.46    0.91
   2  -3 -12    7.58    1.65
   2   3 -11   67.72    2.51
   2  -3 -11   65.85    4.00
   2   3 -10  144.21    3.59
   2  -3 -10  140.94    5.62
   2   3  -9    3.37    0.58
   2  -3  -9    2.25    1.03
   2   3  -8  661.15    8.09
   2  -3  -8  663.61   11.52
   2  -3  -7   87.72    3.82
  -2  -3   6  293.85    4.91
   2  -3  -6  285.35    6.77
  -2  -3   5   53.00    2.00
   2  -3  -5   51.24    2.63
  -2  -3   4   36.03    1.69
   2  -3  -4   35.05    2.05
  -2  -3   3   65.55    2.42
   2  -3  -3   59.03    2.50
  -2  -3   2  574.69    8.21
   2  -3  -2  559.20    7.85
  -2  -3   1 1087.00   12.73
   2  -3  -1 1079.55   11.30
   2  -3   0    0.18    0.36
  -2  -3   0    1.34    0.73
   2  -3   1  346.78    4.92
  -2  -3  -1  350.13    7.22
  -2  -3  -2 1367.23   16.82
  -2  -3  -3   57.75    3.18
  -2   3  -3   59.85    1.96
  -2  -3  -4  264.76    7.13
  -2   3  -4  236.36    4.31
  -2   3  -5  397.76    6.06
  -2  -3  -5  435.14    9.67
  -2   3  -6  860.78   10.02
  -2  -3  -6  903.27   14.53
  -2  -3  -7  259.94    7.95
  -2   3  -7  237.45    4.75
  -2   3  -8  371.52    6.38
  -2  -3  -8  386.45   10.37
  -2  -3  -9  454.75   11.38
  -2  -3 -10   47.29    3.93
  -2  -3 -11   65.13    4.67
  -2  -3 -12   79.71    5.31
  -2  -3 -13    1.27    1.34
  -2  -3 -14  615.10   15.74
  -2   3 -15  135.35    3.62
  -2  -3 -15  138.62    3.75
  -2  -3 -16  120.61    3.66
  -2   3 -16  120.43    3.50
  -2   3 -17  389.29    6.74
  -2  -3 -17  413.99    7.09
  -2  -3 -18   67.26    2.79
  -2   3 -18   71.13    2.81
  -2   3 -19   80.04    3.00
  -2  -3 -19   79.62    3.17
  -2  -3 -20   18.60    1.70
  -2   3 -20   17.34    1.56
  -2  -3 -21   21.93    1.80
  -2   3 -21   16.21    1.47
  -2  -3 -22   18.84    1.67
  -2   3 -22   16.61    1.44
  -2  -3 -23    9.08    1.24
  -2   3 -23    7.35    0.95
  -2  -3 -24    0.21    0.78
  -2   3 -24   -0.34    0.60
  -2   3 -25   -0.57    0.52
  -2  -3 -25   -1.51    0.78
  -2   3 -26    1.59    0.43
  -2  -3 -26    0.64    0.47
  -2  -3 -27   28.97    1.27
   2  -4 -29   13.22    0.85
   2  -4 -28    0.12    0.51
   2   4 -27    6.41    0.71
   2  -4 -27    9.43    0.99
   2   4 -26   15.37    1.19
   2  -4 -26   19.65    1.43
   2   4 -25    0.12    0.52
   2  -4 -25   -0.39    0.71
   2   4 -24   32.01    1.83
   2  -4 -24   35.11    2.10
   2   4 -23   25.70    1.73
   2  -4 -23   27.29    1.98
   2  -4 -22   56.28    2.74
   2   4 -22   48.75    2.46
   2  -4 -21    0.07    0.92
   2   4 -21    1.63    0.75
   2  -4 -20   -0.74    0.98
   2   4 -20   -0.49    0.74
   2  -4 -19   16.02    1.49
   2   4 -19   17.66    1.52
  -2   4  19   16.35    1.34
   2  -4 -19   20.12    2.98
   2   4 -18   50.57    2.45
   2  -4 -18   54.12    2.60
  -2   4  18   48.02    2.37
   2  -4 -18   49.48    4.78
  -2   4  17   17.50    1.48
   2  -4 -17   15.67    1.42
   2   4 -17   14.96    1.25
   2  -4 -17   15.03    2.47
   2  -4 -16   28.47    1.69
   2  -4 -16   26.77    3.25
   2  -4 -15   -0.39    1.04
   2  -4 -14    0.83    0.93
   2  -4 -13   -0.14    0.85
   2  -4 -12    0.59    1.09
   2  -4 -11  141.52    6.03
   2  -4 -10    1.34    1.06
   2  -4  -9  114.77    5.04
   2  -4  -8    0.89    0.87
  -2  -4   8    1.56    0.44
   2  -4  -7  517.87   10.31
  -2  -4   7  526.44    6.83
   2  -4  -6   51.17    2.95
  -2  -4   6   50.81    1.97
   2  -4  -5 1505.10   17.72
  -2  -4   5 1489.67   14.51
   2  -4  -4   78.31    3.32
  -2  -4   4   82.04    2.79
   2  -4  -3  490.61    8.21
  -2  -4   3  499.04    7.80
  -2  -4   2  262.83    5.70
   2  -4  -2  250.53    5.33
  -2  -4   1  597.20    9.58
   2  -4  -1  610.75    8.37
  -2  -4   0  508.47    9.26
   2  -4   0  501.66    6.95
  -2  -4  -1   44.58    2.78
   2  -4   1   41.49    1.65
  -2  -4  -2    1.64    0.84
   2  -4   2    1.39    0.34
  -2   4  -3  153.49    3.11
  -2  -4  -3  148.99    5.39
  -2   4  -4    1.78    0.36
  -2  -4  -4    1.87    1.01
  -2  -4  -5  199.16    6.58
  -2   4  -5  189.41    3.29
  -2   4  -6   11.56    0.72
  -2  -4  -6   14.88    2.00
  -2  -4  -7    6.31    1.54
  -2  -4  -8   50.95    3.92
  -2  -4  -9   27.37    3.14
  -2  -4 -10  189.37    8.01
  -2  -4 -11    0.59    1.28
  -2  -4 -12  100.37    6.26
  -2  -4 -13    0.48    1.05
  -2  -4 -14    4.20    0.82
  -2  -4 -14    4.05    1.69
  -2   4 -15   43.03    2.00
  -2  -4 -15   40.75    2.09
  -2  -4 -15   45.55    4.54
   2   4  15   41.47    1.90
  -2   4 -16  118.60    3.38
  -2  -4 -16  129.73    3.72
  -2  -4 -16  133.36    8.16
   2   4  16  125.52    3.35
  -2  -4 -17   24.83    1.75
  -2   4 -17   27.01    1.70
  -2  -4 -17   30.95    4.01
   2   4  17   26.36    1.55
  -2   4 -18   26.96    1.77
  -2  -4 -18   24.87    1.88
  -2   4 -19  125.96    3.72
  -2  -4 -19  127.50    3.96
  -2   4 -20   74.95    2.95
  -2  -4 -20   78.16    3.17
  -2  -4 -21   71.18    3.00
  -2   4 -21   65.06    2.64
  -2  -4 -22   52.92    2.57
  -2   4 -22   50.66    2.22
  -2   4 -23   -1.18    0.73
  -2  -4 -23   -0.05    0.73
  -2  -4 -24   -0.47    0.80
  -2   4 -24    0.21    0.55
  -2  -4 -25    2.93    0.63
  -2  -4 -26   35.82    1.58
  -2  -4 -27    1.43    0.44
   2  -5 -29   21.63    0.99
   2  -5 -28    4.68    0.63
   2  -5 -27   11.80    1.06
   2  -5 -26    5.53    0.81
   2  -5 -25   24.59    1.66
   2  -5 -24   -0.33    0.84
   2   5 -24    0.44    0.54
   2  -5 -23   -0.57    0.90
   2   5 -23   -0.83    0.74
  -2   5  22   10.17    1.02
   2   5 -22    8.87    1.09
   2  -5 -22   10.01    1.37
   2   5 -21   20.46    1.65
   2  -5 -21   21.11    1.70
  -2   5  21   18.60    1.44
   2   5 -20    8.33    1.09
   2  -5 -20    7.26    1.14
  -2   5  20    7.03    1.01
   2  -5 -20   10.28    2.42
   2   5 -19    4.98    0.91
   2  -5 -19    4.51    0.89
  -2   5  19    3.47    0.80
   2  -5 -19    4.81    1.50
  -2   5  18   36.11    2.09
   2  -5 -18   34.54    4.10
   2   5 -18   37.00    2.05
   2  -5 -18   35.59    2.15
   2  -5 -17   16.55    1.41
  -2   5  17   15.07    1.38
   2  -5 -17   15.77    2.46
   2  -5 -16    6.43    0.98
   2  -5 -16    3.71    1.33
  -2   5  16    4.97    0.88
   2  -5 -15    3.52    1.34
   2  -5 -14    1.39    1.00
   2  -5 -13   20.20    2.69
   2  -5 -12    9.61    1.91
   2  -5 -11    0.59    0.97
   2  -5 -10  108.91    5.42
   2  -5  -9  239.69    7.68
   2  -5  -8   63.94    3.89
  -2  -5   7   24.45    1.24
   2  -5  -7   29.54    2.55
  -2  -5   6   34.63    1.67
   2  -5  -6   38.10    2.79
  -2  -5   5   16.10    1.20
   2  -5  -5   17.65    1.90
   2  -5  -4    4.82    0.97
  -2  -5   4    4.63    0.77
   2  -5  -3    7.30    1.14
  -2  -5   3    7.65    1.07
  -2  -5   2    5.79    1.08
   2  -5  -2    8.13    1.12
  -2  -5   1    8.75    1.22
   2  -5  -1    7.77    1.00
  -2  -5   0  172.40    5.62
   2  -5   0  163.76    4.00
   2  -5   1  514.99    6.94
  -2  -5  -1  517.62   10.34
   2  -5   2   48.21    1.76
  -2  -5  -2   43.61    3.05
  -2  -5  -3  118.70    5.16
  -2  -5  -4    0.73    0.94
  -2   5  -4    0.60    0.27
  -2  -5  -5  119.28    5.57
  -2  -5  -6  807.81   15.41
  -2  -5  -7   14.69    2.25
  -2  -5  -8   84.39    5.25
  -2  -5  -9   32.51    3.43
  -2  -5 -10  639.07   15.41
  -2  -5 -11  105.35    6.59
  -2  -5 -12   14.19    2.54
  -2  -5 -13   20.60    3.19
   2   5  14  361.60    5.92
  -2  -5 -14  354.53    6.13
   2   5  15   46.25    2.09
  -2  -5 -15   44.15    2.15
  -2  -5 -15   47.55    4.91
   2   5  16    0.63    0.51
  -2  -5 -16   -0.52    0.75
  -2  -5 -16    0.29    1.22
   2   5  17  237.39    4.85
  -2  -5 -17  231.37    5.25
  -2  -5 -18   -0.22    1.27
  -2  -5 -18   -1.13    0.85
   2   5  18   -0.12    0.46
  -2  -5 -19   85.84    3.25
   2   5  19   91.01    2.86
  -2  -5 -20    1.59    1.00
  -2  -5 -21    7.92    1.16
  -2  -5 -22   14.20    1.45
  -2  -5 -23    1.51    0.68
  -2  -5 -24   -0.97    0.83
  -2  -5 -25    4.89    0.69
  -2  -5 -26   11.38    0.91
  -2  -5 -27   11.89    0.78
   2  -6 -28   -0.19    0.46
   2  -6 -27   23.86    1.34
   2  -6 -26   10.07    1.03
   2  -6 -25    6.83    0.89
   2  -6 -24   -0.61    0.76
   2  -6 -23   60.76    2.65
  -2   6  23   55.91    2.21
   2  -6 -22    3.75    0.92
  -2   6  22    3.15    0.70
   2  -6 -21   -1.08    0.98
  -2   6  21    0.09    0.54
   2  -6 -20    4.70    0.87
  -2   6  20    3.02    0.78
   2  -6 -19   11.47    1.31
  -2   6  19   11.53    1.25
   2  -6 -19   12.13    2.70
   2  -6 -18   13.10    1.34
  -2   6  18   11.70    1.26
   2  -6 -18    9.40    2.23
  -2   6  17   44.56    2.33
   2  -6 -17   43.50    2.24
   2  -6 -17   39.04    4.26
  -2   6  16   19.12    1.62
   2  -6 -16   19.02    3.04
   2  -6 -16   18.74    1.50
   2  -6 -15   11.36    1.17
  -2   6  15   12.66    1.35
   2  -6 -15    9.12    2.21
   2  -6 -14   -1.05    1.26
   2  -6 -13   35.21    3.50
   2  -6 -12   14.54    2.32
   2  -6 -11   -0.57    1.13
   2  -6 -10   -0.16    1.18
   2  -6  -9   36.62    3.20
   2  -6  -8   22.02    2.52
   2  -6  -7   27.71    2.71
  -2  -6   6   26.95    1.42
   2  -6  -6   32.99    2.74
   2  -6  -5    2.93    0.99
  -2  -6   5    2.93    0.76
  -2  -6   4  164.30    4.59
   2  -6  -4  181.12    5.76
  -2  -6   3  232.38    5.90
   2  -6  -3  236.99    6.30
  -2  -6   2   55.01    2.98
   2  -6  -2   58.96    2.86
  -2  -6   1   29.00    2.33
   2  -6  -1   29.01    1.95
   2  -6   0   11.03    1.12
  -2  -6   0    9.80    1.53
  -2  -6  -1   41.09    3.02
   2  -6   1   41.73    1.92
  -2  -6  -2   88.88    4.38
   2  -6   2   95.81    2.68
  -2  -6  -3  560.52   12.14
  -2  -6  -4  107.28    5.40
  -2  -6  -5  443.51   11.28
  -2  -6  -6  165.20    7.07
  -2  -6  -7   33.07    3.37
  -2  -6  -8    3.89    1.58
  -2  -6  -9  132.38    7.06
  -2  -6 -10   51.17    4.64
  -2  -6 -11  128.59    7.35
  -2  -6 -12   39.87    4.34
   2   6  13    4.02    0.74
  -2  -6 -13    3.52    0.61
  -2  -6 -13    2.49    1.45
   2   6  14   66.95    2.53
  -2  -6 -14   71.43    5.93
  -2  -6 -14   64.73    2.49
   2   6  15   85.25    2.87
  -2  -6 -15   92.23    6.86
  -2  -6 -15   84.41    2.92
   2   6  16   64.44    2.53
  -2  -6 -16   66.93    2.69
  -2  -6 -16   67.38    6.07
  -2  -6 -17    2.22    1.68
  -2  -6 -17    3.92    0.98
   2   6  17    3.93    0.84
  -2  -6 -18   25.30    1.92
   2   6  18   22.67    1.61
  -2  -6 -19   97.33    3.41
   2   6  19   95.06    3.01
  -2  -6 -20    1.16    0.75
   2   6  20    1.54    0.51
  -2  -6 -21   17.18    1.50
   2   6  21   13.93    1.09
  -2  -6 -22    7.02    1.03
  -2  -6 -23    2.58    0.67
  -2  -6 -24    0.81    0.64
  -2  -6 -25   46.56    1.82
  -2  -6 -26   10.20    0.81
   2  -7 -28   13.80    0.79
   2  -7 -27    0.09    0.48
   2  -7 -26    5.71    0.76
   2  -7 -25   -0.14    0.67
  -2   7  24    5.28    0.72
   2  -7 -24    5.69    0.92
  -2   7  23    0.88    0.48
   2  -7 -23    0.22    0.65
   2  -7 -22   14.79    1.37
  -2   7  22   12.49    1.22
   2  -7 -21   32.71    2.03
  -2   7  21   31.51    1.90
  -2   7  20    7.95    1.13
   2  -7 -20    8.73    1.07
   2  -7 -19   17.18    1.55
  -2   7  19   16.51    1.52
   2  -7 -18    9.57    1.12
  -2   7  18    9.64    1.21
   2  -7 -18   12.69    2.48
   2  -7 -17    2.68    0.66
  -2   7  17    2.12    0.67
   2  -7 -17    0.63    1.18
   2  -7 -16   10.09    1.10
  -2   7  16    6.96    1.06
   2  -7 -16    7.76    1.99
   2  -7 -15    9.67    1.05
   2  -7 -15   10.46    2.15
  -2   7  15   11.05    1.24
   2  -7 -14    0.92    1.12
  -2   7  14    0.97    0.60
   2  -7 -13   97.17    6.25
   2  -7 -12    1.02    1.08
   2  -7 -11   21.85    2.79
   2  -7 -10    8.25    1.79
   2  -7  -9    1.56    1.05
   2  -7  -8   20.67    2.54
   2  -7  -7    5.02    1.44
   2  -7  -6    1.36    0.95
  -2  -7   5  166.22    4.39
   2  -7  -5  180.66    6.32
  -2  -7   4   45.55    2.52
   2  -7  -4   47.05    3.12
  -2  -7   3   16.39    1.68
   2  -7  -3   18.53    1.90
  -2  -7   2   99.14    4.29
   2  -7  -2  100.43    4.06
  -2  -7   1  395.57    9.23
   2  -7  -1  396.95    7.90
  -2  -7   0   21.45    2.22
   2  -7   0   22.71    1.68
   2  -7   1  800.19   10.27
  -2  -7  -1  807.77   14.58
   2  -7   2    1.51    0.56
  -2  -7  -2    0.10    0.98
  -2  -7  -3   14.17    2.35
  -2  -7  -4   76.39    4.79
  -2  -7  -5   26.15    2.93
  -2  -7  -6   21.85    2.81
  -2  -7  -7  336.62   11.01
  -2  -7  -8   18.21    2.97
  -2  -7  -9   98.09    6.43
  -2  -7 -10   20.84    3.23
  -2  -7 -11   14.25    2.75
  -2  -7 -12   53.81    5.17
   2   7  12   49.94    2.20
   2   7  13  127.57    3.50
  -2  -7 -13  126.41    3.42
   2   7  14   46.10    2.17
  -2  -7 -14   43.81    2.11
  -2  -7 -14   47.05    5.11
   2   7  15    1.73    0.62
  -2  -7 -15    0.79    0.62
  -2  -7 -15   -0.15    1.55
   2   7  16  149.28    3.93
  -2  -7 -16  155.40    9.18
  -2  -7 -16  143.38    4.01
   2   7  17  296.87    5.69
  -2  -7 -17  294.17    5.97
  -2  -7 -17  302.27   13.14
  -2  -7 -18   -0.17    0.77
   2   7  18    0.44    0.55
  -2  -7 -19   12.06    1.33
   2   7  19   10.55    1.04
  -2  -7 -20    0.69    0.66
   2   7  20    1.31    0.56
  -2  -7 -21    0.38    0.73
   2   7  21   -0.56    0.51
  -2  -7 -22   17.35    1.38
   2   7  22   17.59    1.11
  -2  -7 -23   22.10    1.47
  -2  -7 -24    4.29    0.69
  -2  -7 -25    5.54    0.66
  -2  -7 -26   28.73    1.17
   2  -8 -27    2.91    0.42
   2  -8 -26    6.97    0.74
   2  -8 -25    0.22    0.54
  -2   8  25    0.11    0.39
  -2   8  24   -0.07    0.42
   2  -8 -24   -0.33    0.56
  -2   8  23    0.26    0.52
   2  -8 -23    0.41    0.56
  -2   8  22    4.84    0.82
   2  -8 -22    5.02    0.79
  -2   8  21   30.26    1.85
   2  -8 -21   30.12    1.87
   2  -8 -20    5.00    0.94
  -2   8  20    5.52    1.01
   2  -8 -19   -1.36    0.91
  -2   8  19   -0.88    0.83
   2  -8 -18    0.84    1.12
   2  -8 -18    1.34    0.73
  -2   8  18    2.06    0.76
   2  -8 -17   -0.35    1.30
   2  -8 -17   -0.46    0.80
  -2   8  17    0.17    0.82
   2  -8 -16    1.56    1.28
   2  -8 -16    1.56    0.61
  -2   8  16    1.49    0.81
   2  -8 -15    2.58    1.49
  -2   8  15    3.02    0.91
   2  -8 -15    3.14    0.81
   2  -8 -14   40.15    4.16
  -2   8  14   45.84    2.43
   2  -8 -13   82.29    5.83
  -2   8  13   84.85    3.17
   2  -8 -12   33.44    3.81
   2  -8 -11    1.35    1.51
   2  -8 -10   43.02    4.01
   2  -8  -9   13.44    2.20
   2  -8  -8   16.58    2.41
   2  -8  -7    0.55    1.07
   2  -8  -6   20.02    2.36
   2  -8  -5   13.80    1.97
  -2  -8   4  135.93    4.61
   2  -8  -4  145.70    5.74
  -2  -8   3  205.79    6.11
   2  -8  -3  218.76    6.63
  -2  -8   2   14.18    1.84
   2  -8  -2   15.47    1.74
  -2  -8   1   31.41    2.70
   2  -8  -1   35.12    2.42
   2  -8   0    6.89    1.07
  -2  -8   0    6.66    1.47
   2  -8   1   76.03    3.00
  -2  -8  -1   67.90    4.30
  -2  -8  -2  128.26    6.04
  -2  -8  -3   29.12    2.93
  -2  -8  -4   17.11    2.47
  -2  -8  -5  351.19   11.09
  -2  -8  -6    2.08    1.35
  -2  -8  -7    2.78    1.38
  -2  -8  -8  110.27    6.97
  -2  -8  -9   61.75    5.24
  -2  -8 -10    6.45    2.16
  -2  -8 -11  295.88   11.94
   2   8  11  276.84    5.28
   2   8  12   15.44    1.37
  -2  -8 -12   13.97    1.21
  -2  -8 -12   14.46    2.96
   2   8  13    1.99    0.71
  -2  -8 -13    1.17    0.65
   2   8  14   67.20    2.65
  -2  -8 -14   67.21    6.12
  -2  -8 -14   62.48    2.52
   2   8  15  440.09    7.20
  -2  -8 -15  434.61    7.10
  -2  -8 -15  435.59   15.96
  -2  -8 -16   -0.23    1.24
   2   8  16    1.28    0.72
  -2  -8 -16    0.26    0.71
   2   8  17    1.18    0.76
  -2  -8 -17    1.51    0.94
  -2  -8 -18   19.29    1.53
   2   8  18   20.46    1.50
  -2  -8 -19   44.90    2.29
   2   8  19   44.04    2.12
  -2  -8 -20   -1.22    0.81
   2   8  20   -0.29    0.54
  -2  -8 -21    0.76    0.68
   2   8  21    1.60    0.58
  -2  -8 -22    0.12    0.63
   2   8  22    0.92    0.42
   2   8  23    6.14    0.63
  -2  -8 -23    4.89    0.74
  -2  -8 -24    1.36    0.56
  -2  -8 -25   62.87    1.76
   2  -9 -26    0.22    0.36
  -2   9  25   -0.40    0.40
   2  -9 -25   -1.11    0.55
  -2   9  24    2.11    0.46
   2  -9 -24    2.28    0.52
  -2   9  23   19.57    1.34
   2  -9 -23   20.67    1.36
  -2   9  22   -0.38    0.64
   2  -9 -22   -0.97    0.71
  -2   9  21    1.47    0.67
   2  -9 -21    1.65    0.66
  -2   9  20    0.23    0.82
   2  -9 -20   -0.43    0.68
  -2   9  19    2.47    0.86
   2  -9 -19    1.62    0.65
  -2   9  18   45.75    2.47
   2  -9 -18   40.23    2.07
   2  -9 -17   17.14    2.89
   2  -9 -17   13.24    1.23
  -2   9  17   14.22    1.38
   2  -9 -16   12.48    2.75
  -2   9  16   13.84    1.45
   2  -9 -15   19.16    3.19
  -2   9  15   17.13    1.56
   2  -9 -14   25.92    3.56
  -2   9  14   24.54    1.86
   2  -9 -13    5.63    1.95
  -2   9  13    6.49    1.10
   2  -9 -12  124.34    7.16
  -2   9  12  127.77    3.93
   2  -9 -11  131.17    7.21
   2  -9 -10   40.74    3.92
   2  -9  -9   -0.16    1.15
   2  -9  -8   17.42    2.48
   2  -9  -7    1.76    1.18
   2  -9  -6   22.02    2.62
   2  -9  -5    2.91    1.14
   2  -9  -4   22.64    2.38
  -2  -9   3    2.12    1.02
   2  -9  -3    1.55    0.92
  -2  -9   2    0.25    0.94
   2  -9  -2    1.15    0.92
  -2  -9   1  203.35    7.24
   2  -9  -1  211.59    6.35
  -2  -9   0   87.68    4.94
   2  -9   0   87.72    3.78
  -2  -9  -1   36.25    3.39
  -2  -9  -2   66.77    4.61
  -2  -9  -3  273.54    9.70
  -2  -9  -4  300.71   10.39
  -2  -9  -5    0.45    1.45
  -2  -9  -6   63.36    5.19
  -2  -9  -7    3.70    1.91
  -2  -9  -8   57.02    5.07
  -2  -9  -9   24.17    3.57
   2   9  10   77.87    2.71
  -2  -9 -10   74.75    6.10
  -2  -9 -11   -0.52    1.38
   2   9  11    0.12    0.55
  -2  -9 -12   20.38    3.48
   2   9  12   25.41    1.67
  -2  -9 -13  273.43   12.40
  -2  -9 -13  266.97    5.13
   2   9  13  267.66    5.46
  -2  -9 -14   72.79    6.47
  -2  -9 -14   71.18    2.65
   2   9  14   68.01    2.76
   2   9  15    6.04    1.07
  -2  -9 -15    9.32    2.68
  -2  -9 -15    6.42    1.10
   2   9  16   54.74    2.50
  -2  -9 -16   58.09    2.48
   2   9  17  109.04    3.45
  -2  -9 -17  108.55    3.37
   2   9  18    1.01    0.64
  -2  -9 -18   -1.02    0.74
   2   9  19    2.69    0.63
  -2  -9 -19    3.52    0.69
  -2  -9 -20   -0.65    0.67
   2   9  20   -0.18    0.55
  -2  -9 -21    0.21    0.54
   2   9  21    1.03    0.55
  -2  -9 -22    3.06    0.59
   2   9  22    3.44    0.54
  -2  -9 -23   26.63    1.31
   2   9  23   28.20    1.18
  -2  -9 -24    8.44    0.75
  -2  10  25    2.80    0.44
  -2  10  24    0.21    0.41
  -2  10  23   -0.06    0.49
   2 -10 -23   -0.04    0.49
   2 -10 -22    1.34    0.52
  -2  10  22    1.49    0.59
   2 -10 -21    8.76    1.01
  -2  10  21    7.42    0.96
  -2  10  20    4.43    0.88
  -2  10  19   -0.41    0.71
  -2  10  18   44.39    2.49
  -2  10  17    6.74    1.08
  -2  10  16    1.90    0.79
   2 -10 -16    3.58    1.73
  -2  10  15   -0.97    0.95
   2 -10 -15   -0.24    1.17
  -2  10  14   -1.15    0.97
   2 -10 -14   -0.50    1.23
   2 -10 -13   37.08    4.30
  -2  10  13   41.15    2.32
  -2  10  12    3.82    0.86
   2 -10 -12    4.14    1.66
   2 -10 -11   52.81    4.76
  -2  10  11   56.70    2.61
   2 -10 -10   84.28    5.74
  -2  10  10   89.98    3.23
   2 -10  -9    4.72    1.41
   2 -10  -8  236.35    9.12
   2 -10  -7   -0.68    1.24
   2 -10  -6    1.61    1.02
   2 -10  -5   11.29    1.77
   2 -10  -4    2.49    1.08
   2 -10  -3   43.37    3.30
   2 -10  -2    1.79    0.84
  -2 -10   1   50.55    3.74
   2 -10  -1   48.47    3.11
  -2 -10   0   48.96    3.87
  -2 -10  -1   74.10    4.97
  -2 -10  -2    1.16    1.12
  -2 -10  -3   15.06    2.58
  -2 -10  -4   62.28    4.98
  -2 -10  -5  120.57    7.12
  -2 -10  -6   42.59    4.39
  -2 -10  -7   15.77    2.81
   2  10   8    0.60    0.47
  -2 -10  -8    0.51    1.36
   2  10   9    2.22    0.65
  -2 -10  -9    1.96    1.45
   2  10  10    2.35    0.69
  -2 -10 -10    1.74    1.49
  -2 -10 -11   21.90    3.54
   2  10  11   20.09    1.50
  -2 -10 -12   70.10    6.26
   2  10  12   68.84    2.73
   2  10  13    2.20    0.74
  -2 -10 -13    0.21    1.36
  -2 -10 -14  140.69    9.12
   2  10  14  131.96    3.89
   2  10  15  227.37    5.11
  -2 -10 -16   16.50    1.31
   2  10  16   17.45    1.49
  -2 -10 -17    2.42    0.63
   2  10  17    3.37    0.77
  -2 -10 -18    0.49    0.62
   2  10  18   -0.55    0.74
  -2 -10 -19   10.87    1.03
   2  10  19   12.26    1.14
  -2 -10 -20   55.26    2.13
   2  10  20   60.28    2.25
  -2 -10 -21    0.73    0.49
   2  10  21    0.72    0.45
  -2 -10 -22    4.03    0.64
   2  10  22    3.99    0.60
  -2 -10 -23    1.72    0.44
   2  10  23    1.39    0.36
  -2  11  25   -0.70    0.32
  -2  11  24   -0.29    0.43
  -2  11  23    9.80    0.89
  -2  11  22   13.48    1.13
  -2  11  21   23.52    1.59
  -2  11  20   -0.07    0.66
  -2  11  19    0.17    0.73
  -2  11  18   12.84    1.42
  -2  11  17   -0.28    0.85
  -2  11  16   28.70    1.97
  -2  11  15   37.69    2.25
  -2  11  14   98.42    3.54
   2 -11 -14   95.69    6.92
   2 -11 -13   -0.17    1.28
  -2  11  13   -0.92    0.98
   2 -11 -12    0.36    1.26
  -2  11  12    2.50    0.74
  -2  11  11   27.10    1.90
   2 -11 -11   27.72    3.52
  -2  11  10   61.01    2.66
   2 -11 -10   62.38    5.18
   2 -11  -9    8.77    2.04
  -2  11   9    8.73    1.07
  -2  11   8   36.33    1.98
   2 -11  -8   34.36    3.65
   2 -11  -7   30.99    3.42
   2 -11  -6    8.63    1.86
   2 -11  -5  111.28    5.89
   2 -11  -4    2.05    1.16
   2 -11  -3    6.87    1.49
   2 -11  -2  237.66    7.77
  -2 -11   0    1.57    1.02
  -2 -11  -1    5.10    1.49
  -2 -11  -2  244.73    9.56
  -2 -11  -3   90.74    5.98
  -2 -11  -4    4.12    1.45
  -2 -11  -5   93.25    6.40
  -2 -11  -6   12.13    2.46
   2  11   6   12.86    1.04
  -2 -11  -7   -0.43    1.32
   2  11   7    0.18    0.49
  -2 -11  -8    0.38    1.26
   2  11   8    0.90    0.55
  -2 -11  -9    0.11    1.28
   2  11   9    1.37    0.63
  -2 -11 -10    2.22    1.30
   2  11  10    1.71    0.66
  -2 -11 -11   12.87    3.07
   2  11  11   13.23    1.31
  -2 -11 -12  156.80    9.74
   2  11  12  159.07    4.20
   2  11  13  256.85    5.45
   2  11  14   12.87    1.35
   2  11  15  125.46    3.74
   2  11  16    0.72    0.67
   2  11  17    0.32    0.61
   2  11  18   -0.25    0.69
   2  11  19    3.96    0.73
   2  11  20    1.07    0.53
   2  11  21    0.01    0.43
   2  11  22   29.41    1.25
   2  11  23    9.96    0.64
  -2  12  24    0.77    0.33
  -2  12  23   -0.64    0.47
  -2  12  22   -1.32    0.53
  -2  12  21    6.48    0.86
  -2  12  20   -0.44    0.67
  -2  12  19   13.31    1.27
  -2  12  18    0.90    0.71
  -2  12  17    2.11    0.73
  -2  12  16    1.54    0.85
  -2  12  15    3.75    0.89
  -2  12  14   -0.34    0.81
   2 -12 -13   -0.38    1.09
  -2  12  13   -2.04    1.03
   2 -12 -12    0.27    1.43
  -2  12  12    1.39    0.73
   2 -12 -11    3.35    1.61
  -2  12  11    1.67    0.66
  -2  12  10   29.56    1.87
   2 -12 -10   27.74    3.54
   2 -12  -9    1.49    1.14
  -2  12   9    5.12    0.89
   2 -12  -8   48.55    4.48
  -2  12   8   51.83    2.40
   2 -12  -7   28.65    3.31
  -2  12   7   28.76    1.78
   2 -12  -6   47.26    4.17
   2  12  -6   46.16    1.85
  -2  12   6   47.91    2.18
   2 -12  -5  118.95    6.39
   2  12  -5  105.52    2.78
   2 -12  -4   22.13    2.78
   2  12  -4   19.07    1.21
   2  12  -3    0.55    0.41
   2  12  -2    0.06    0.43
   2  12  -1   -0.12    0.44
   2  12   0    6.60    0.79
  -2 -12  -1    2.74    1.21
   2  12   1    2.31    0.51
  -2 -12  -2    2.08    1.09
   2  12   2    2.04    0.58
  -2 -12  -3  246.26   10.17
   2  12   3  242.08    4.72
  -2  12  -3  233.03    4.51
  -2 -12  -4  240.72   10.35
   2  12   4  231.90    4.43
   2  12   4  239.06    4.75
  -2  12  -4  227.12    4.30
  -2 -12  -5   11.50    2.44
   2  12   5    8.99    0.94
   2  12   5    8.40    0.94
  -2  12  -5    8.80    0.88
  -2 -12  -6   73.24    6.01
   2  12   6   75.09    2.67
  -2  12  -6   75.87    2.32
   2  12   6   73.57    2.56
  -2 -12  -7   11.07    2.45
   2  12   7    9.66    0.97
   2  12   7   11.19    1.11
  -2 -12  -8   46.40    5.00
   2  12   8   44.65    2.14
   2  12   8   45.02    2.13
  -2 -12  -9   38.93    4.77
   2  12   9   41.40    2.07
   2  12   9   42.20    2.09
  -2 -12 -10   86.74    7.14
   2  12  10   88.81    3.07
   2  12  11    1.88    0.71
  -2 -12 -11    0.98    1.33
   2  12  12   81.57    3.00
   2  12  12   85.41    2.94
   2  12  13  106.68    3.43
   2  12  14  145.84    4.06
   2  12  15   37.96    2.12
   2  12  16   -0.02    0.68
   2  12  17   21.26    1.50
   2  12  18    1.43    0.66
   2  12  19   -0.96    0.67
   2  12  20   70.90    2.24
   2  12  21    3.90    0.60
   2  12  22   27.63    1.11
  -2  13  24    9.70    0.65
  -2  13  23   -0.69    0.40
  -2  13  22    1.43    0.44
  -2  13  21   25.89    1.31
  -2  13  21   30.37    1.54
  -2  13  20    0.32    0.53
  -2  13  19    3.43    0.82
  -2  13  18    9.08    1.08
  -2  13  17    0.38    0.70
  -2  13  16    9.79    1.18
  -2  13  15   10.82    1.29
  -2  13  14   50.13    2.54
  -2  13  13   34.16    2.11
  -2  13  12   -0.12    0.68
  -2  13  11    8.85    1.12
   2 -13 -11    8.41    2.21
  -2  13  10   90.66    3.28
   2 -13 -10   90.86    6.59
  -2  13   9  109.55    3.54
   2 -13  -9  114.02    7.21
  -2  13   8   19.81    1.50
   2 -13  -8   19.71    3.10
   2 -13  -7    1.73    1.27
  -2  13   7    1.84    0.62
   2  13  -6    9.57    0.96
   2  13  -6    8.48    0.76
  -2  13   6    9.99    1.08
   2 -13  -6   10.63    2.19
   2  13  -5   90.57    2.71
   2  13  -4    0.25    0.45
   2  13  -3    3.74    0.67
  -2  13   3    3.42    0.69
   2  13  -2    3.34    0.64
  -2  13   2    1.51    0.48
  -2  13   1   10.07    1.00
   2  13  -1   10.90    1.00
   2  13   0    8.86    0.92
  -2  13   0    7.09    0.86
  -2  13  -1  107.28    3.11
   2  13   1  112.80    3.14
   2  13   2  195.18    4.26
  -2  13  -2  193.90    4.26
  -2 -13  -3    0.74    1.11
   2  13   3    0.21    0.55
  -2  13  -3    0.36    0.38
  -2 -13  -4    0.02    1.37
   2  13   4    1.24    0.56
  -2  13  -4    1.56    0.55
   2  13   4   -0.17    0.51
  -2 -13  -5   30.91    3.88
   2  13   5   29.67    1.60
   2  13   5   30.45    1.71
  -2  13  -5   29.02    1.53
  -2 -13  -6   20.74    3.32
   2  13   6   20.50    1.38
  -2  13  -6   21.29    1.32
   2  13   6   22.08    1.46
  -2 -13  -7   43.59    4.91
   2  13   7   42.00    1.99
   2  13   7   44.52    2.11
   2  13   8    1.92    0.67
   2  13   8    1.92    0.60
  -2 -13  -8    1.80    1.65
   2  13   9    2.65    0.80
   2  13   9    1.79    0.53
   2  13  10   18.96    1.45
   2  13  10   17.70    1.38
   2  13  11    5.92    1.05
   2  13  11    1.94    0.60
   2  13  12  217.62    4.70
   2  13  12  217.60    4.92
   2  13  13  127.81    3.45
   2  13  13  129.97    3.76
   2  13  14   52.01    2.36
   2  13  15   17.80    1.39
   2  13  16   -0.76    0.76
   2  13  17    0.81    0.57
   2  13  18   -0.39    0.59
   2  13  19    7.52    0.80
   2  13  20    7.28    0.74
   2  13  21    0.57    0.36
   2  13  22   25.54    0.95
  -2  14  23    4.24    0.47
  -2  14  22   13.03    0.86
  -2  14  21   13.03    0.99
  -2  14  21   12.88    0.82
  -2  14  20    0.00    0.53
  -2  14  20    0.28    0.37
  -2  14  19    8.32    0.90
  -2  14  19    9.10    0.97
  -2  14  18    4.21    0.84
  -2  14  17   -0.07    0.62
  -2  14  16   14.11    1.32
  -2  14  15    3.82    0.91
  -2  14  14   12.81    1.30
  -2  14  13   13.29    1.30
  -2  14  12    0.53    0.73
  -2  14  11    7.19    1.03
  -2  14  10    2.70    0.75
   2 -14  -9   48.96    4.87
  -2  14   9   46.44    2.35
   2 -14  -8  195.02    9.26
  -2  14   8  206.64    4.80
  -2  14   7   22.58    1.57
   2  14  -6    8.94    0.86
  -2  14   5    7.21    0.94
   2  14  -5    6.34    0.77
   2  14  -5    7.56    0.95
   2  14  -4   28.30    1.56
  -2  14   4   27.86    1.75
  -2  14   3    4.37    0.73
   2  14  -3    4.28    0.67
  -2  14   2   25.85    1.63
   2  14  -2   26.48    1.50
  -2  14   1   -0.87    0.64
   2  14  -1    0.18    0.50
   2  14   0  112.98    3.22
  -2  14   0  117.68    3.33
   2  14   1   43.27    2.01
  -2  14  -1   42.81    2.00
  -2  14  -2   24.22    1.50
   2  14   2   23.08    1.48
   2  14   3   10.27    1.04
  -2  14  -3    7.91    0.88
  -2  14  -4    2.35    0.58
   2  14   4    3.35    0.71
   2  14   5   18.60    1.38
  -2  14  -5   17.20    1.24
   2  14   5   18.38    1.27
   2  14   6   32.01    1.82
  -2 -14  -6   33.34    4.24
   2  14   6   31.44    1.68
   2  14   7   54.86    2.39
   2  14   7   53.40    2.26
  -2 -14  -7   48.16    5.25
   2  14   8    2.37    0.67
   2  14   8    2.78    0.69
   2  14   9   18.36    1.42
   2  14   9   18.72    1.40
   2  14  10  139.92    3.84
   2  14  10  147.51    3.85
   2  14  11   42.61    2.15
   2  14  11   43.54    2.08
   2  14  12    5.62    0.83
   2  14  12    6.52    0.98
   2  14  13   56.54    2.22
   2  14  13   55.04    2.37
   2  14  14   60.39    2.43
   2  14  15    2.10    0.57
   2  14  16    1.16    0.61
   2  14  17    0.42    0.49
   2  14  18    7.18    0.77
   2  14  19   11.63    0.91
   2  14  20   33.80    1.28
   2  14  21    1.28    0.32
  -2  15  22    0.68    0.28
  -2  15  21    6.05    0.61
  -2  15  20    0.18    0.30
  -2  15  20   -0.51    0.46
  -2  15  19    0.92    0.40
  -2  15  19    0.92    0.43
  -2  15  18    0.80    0.49
  -2  15  18    0.24    0.44
  -2  15  17    0.22    0.52
  -2  15  17   -0.59    0.53
  -2  15  16   10.10    1.08
  -2  15  16    8.54    0.96
  -2  15  15    1.17    0.57
  -2  15  14    9.14    1.04
  -2  15  13    3.92    0.96
  -2  15  12   19.83    1.49
  -2  15  11    0.52    0.57
  -2  15  10    2.02    0.62
  -2  15   9    5.50    0.86
  -2  15   8    8.97    0.99
  -2  15   8    7.69    1.00
  -2  15   7   49.52    2.47
  -2  15   6   87.11    3.21
   2  15  -6   89.91    2.55
  -2  15   5    4.19    0.76
   2  15  -5    5.45    0.68
   2  15  -4    8.95    0.99
  -2  15   4    8.03    1.00
   2  15  -4    6.74    0.77
  -2  15   3   21.69    1.54
   2  15  -3   23.38    1.44
  -2  15   2   19.05    1.48
   2  15  -2   20.80    1.43
  -2  15   1   10.44    1.10
   2  15  -1    9.78    1.04
   2  15   0    2.32    0.54
  -2  15   0    3.32    0.70
   2  15   1    1.37    0.56
  -2  15  -1    1.42    0.61
  -2  15  -2   37.41    1.88
   2  15   2   37.01    1.89
  -2  15  -3    0.44    0.46
   2  15   3   -0.61    0.56
  -2  15  -4   47.33    1.99
   2  15   4   46.00    2.13
  -2  15  -5    1.90    0.58
   2  15   5    0.85    0.57
   2  15   6    7.11    0.92
   2  15   6    7.29    0.85
   2  15   7    0.03    0.46
   2  15   7    1.35    0.56
   2  15   8   56.42    2.37
   2  15   8   56.90    2.31
   2  15   9  153.57    3.89
   2  15   9  154.45    3.88
   2  15  10   18.27    1.38
   2  15  10   18.08    1.37
   2  15  11   12.26    1.11
   2  15  11   12.87    1.17
   2  15  12  106.74    3.03
   2  15  12  104.35    3.16
   2  15  13    5.20    0.70
   2  15  13    3.79    0.66
   2  15  14   17.12    1.27
   2  15  15   11.73    1.04
   2  15  16    0.80    0.48
   2  15  17    4.87    0.65
   2  15  18    9.14    0.78
   2  15  19    6.95    0.60
   2  15  20    6.29    0.51
  -2  16  20    0.60    0.29
  -2  16  19    0.42    0.31
  -2  16  19   -0.05    0.41
  -2  16  18    6.20    0.67
  -2  16  18    5.64    0.67
  -2  16  17    0.69    0.38
  -2  16  17   -0.54    0.52
  -2  16  16   -0.58    0.55
  -2  16  16   -0.50    0.53
  -2  16  15    2.33    0.58
  -2  16  15    3.04    0.65
  -2  16  14   -1.36    0.71
  -2  16  14   -0.20    0.55
  -2  16  13   -0.23    0.62
  -2  16  13    0.04    0.51
  -2  16  12   -0.72    0.64
  -2  16  12    0.26    0.53
  -2  16  11   -1.48    0.76
  -2  16  11   -1.13    0.63
  -2  16  10   17.37    1.32
  -2  16  10   16.60    1.44
  -2  16   9    6.06    0.86
  -2  16   9    4.71    0.89
  -2  16   8   55.30    2.52
  -2  16   7   -0.35    0.73
   2  16  -6    5.92    0.71
  -2  16   6    6.49    0.97
  -2  16   5    0.42    0.66
   2  16  -5    0.99    0.39
  -2  16   4    2.11    0.67
   2  16  -4    2.66    0.54
   2  16  -3   56.24    2.12
   2  16  -3   57.41    2.27
  -2  16   3   57.07    2.43
   2  16  -2   -0.16    0.48
  -2  16   2    0.17    0.51
  -2  16   1    0.14    0.52
   2  16  -1   -0.04    0.54
  -2  16   0   15.41    1.28
   2  16   0   14.03    1.21
  -2  16  -1    0.92    0.46
   2  16   1    0.96    0.59
   2  16   2    0.97    0.52
  -2  16  -2    0.67    0.53
  -2  16  -3   16.06    1.21
   2  16   3   16.96    1.31
   2  16   4    1.67    0.61
  -2  16  -4    1.38    0.54
   2  16   5   13.58    1.19
   2  16   6    2.34    0.64
   2  16   7   40.80    1.82
   2  16   7   39.92    1.97
   2  16   8    9.46    0.99
   2  16   8    9.29    1.01
   2  16   9   25.10    1.50
   2  16   9   26.64    1.59
   2  16  10  104.49    3.01
   2  16  10  108.01    3.07
   2  16  11   20.48    1.37
   2  16  11   23.43    1.46
   2  16  12    1.73    0.48
   2  16  12    3.43    0.62
   2  16  13    0.03    0.50
   2  16  13    0.92    0.45
   2  16  14    0.71    0.46
   2  16  15   -0.32    0.48
   2  16  16    1.85    0.45
   2  16  17    6.01    0.60
   2  16  18    6.76    0.59
   2  16  19   12.07    0.64
  -2  17  19   -0.59    0.30
  -2  17  18    0.89    0.33
  -2  17  18    0.93    0.30
  -2  17  17    4.58    0.58
  -2  17  17    4.98    0.57
  -2  17  16    4.04    0.57
  -2  17  16    4.12    0.58
  -2  17  15    4.12    0.61
  -2  17  15    3.70    0.62
  -2  17  14    0.30    0.41
  -2  17  14   -0.36    0.45
  -2  17  13    7.19    0.81
  -2  17  13    8.38    0.94
  -2  17  12    9.50    0.92
  -2  17  12   10.56    1.05
  -2  17  11   -0.60    0.51
  -2  17  11   -0.54    0.57
  -2  17  10    5.84    0.76
  -2  17  10    5.00    0.82
  -2  17   9    0.51    0.61
  -2  17   8    7.20    0.95
  -2  17   7   -0.41    0.62
  -2  17   6    9.65    1.10
   2  17  -5    1.70    0.45
  -2  17   5    2.10    0.70
   2  17  -4    0.66    0.39
  -2  17   4    0.93    0.57
   2  17  -3    0.05    0.44
  -2  17   3    1.08    0.60
   2  17  -2   11.39    0.99
   2  17  -2   12.42    1.14
  -2  17   2   14.07    1.24
  -2  17   1    5.87    0.88
   2  17  -1    5.59    0.87
   2  17   0   -0.06    0.47
  -2  17   0    0.28    0.47
   2  17   1    1.77    0.57
  -2  17  -1    1.26    0.52
  -2  17  -2    5.46    0.77
   2  17   2    6.14    0.87
  -2  17  -3    0.66    0.53
   2  17   3    1.61    0.59
   2  17   4    1.62    0.54
   2  17   5    5.40    0.85
   2  17   6    0.66    0.55
   2  17   7    1.21    0.51
   2  17   8   22.98    1.42
   2  17   8   19.76    1.19
   2  17   9   86.51    2.62
   2  17   9   84.04    2.44
   2  17  10   10.59    0.98
   2  17  10    7.72    0.80
   2  17  11   30.10    1.44
   2  17  11   28.44    1.41
   2  17  12    1.83    0.48
   2  17  12    0.87    0.44
   2  17  13   19.40    1.00
   2  17  13   18.47    1.08
   2  17  14    8.80    0.75
   2  17  15    0.43    0.26
   2  17  15    2.31    0.44
   2  17  16   -0.53    0.27
   2  17  16    0.39    0.28
   2  17  17    0.96    0.28
  -2  18  16    2.43    0.38
  -2  18  16    2.81    0.42
  -2  18  15   -0.72    0.38
  -2  18  15   -0.61    0.39
  -2  18  14   -0.41    0.42
  -2  18  14   -1.16    0.46
  -2  18  13    6.51    0.73
  -2  18  13    4.59    0.53
  -2  18  12   -0.11    0.39
  -2  18  12   -1.36    0.52
  -2  18  11    5.18    0.75
  -2  18  10    0.17    0.46
  -2  18   9   -0.27    0.52
  -2  18   8   10.14    1.02
  -2  18   7   -0.17    0.49
  -2  18   6    8.02    0.96
   2  18  -5    3.56    0.54
  -2  18   5    4.13    0.83
   2  18  -4    7.54    0.73
  -2  18   4    9.59    1.05
   2  18  -3   24.80    1.35
  -2  18   3   25.57    1.62
   2  18  -2    0.14    0.38
  -2  18   2    0.94    0.62
   2  18  -1   14.77    1.09
   2  18  -1   17.72    1.27
  -2  18   1   16.22    1.25
   2  18   0    1.93    0.44
   2  18   0    4.34    0.77
  -2  18   0    3.88    0.70
   2  18   1    3.25    0.74
  -2  18  -1    2.70    0.61
   2  18   2    0.23    0.50
  -2  18  -2    0.49    0.41
   2  18   3   20.82    1.34
   2  18   4   10.29    0.99
   2  18   5    1.74    0.57
   2  18   6   27.22    1.48
   2  18   7   47.85    1.92
   2  18   8    1.29    0.53
   2  18   9   18.70    1.14
   2  18  10   11.00    0.81
   2  18  10   12.81    0.92
   2  18  11   17.02    0.95
   2  18  11   18.78    1.03
   2  18  12    1.61    0.36
   2  18  12    1.22    0.37
   2  18  13    2.09    0.40
   2  18  13    0.26    0.34
   2  18  14    0.15    0.24
   2  18  14   -0.80    0.33
   2  18  15    1.55    0.28
  -2  19  15    6.60    0.52
  -2  19  14   -0.15    0.27
  -2  19  13    1.36    0.36
  -2  19  12    1.85    0.45
  -2  19  11   10.75    0.89
  -2  19  10    0.69    0.44
  -2  19   9    1.13    0.51
  -2  19   8    0.92    0.50
  -2  19   7    0.75    0.50
  -2  19   6    2.91    0.62
  -2  19   5   13.53    1.08
   2  19  -4    8.80    0.71
  -2  19   4    9.32    0.92
   2  19  -3   12.78    0.90
  -2  19   3   13.93    1.10
   2  19  -2    0.55    0.34
  -2  19   2    1.92    0.55
   2  19  -1    1.35    0.41
  -2  19   1    2.05    0.56
   2  19   0    0.03    0.37
  -2  19   0    1.03    0.49
   2  19   1    7.33    0.76
   2  19   2    2.83    0.53
   2  19   2    5.21    0.74
   2  19   3   10.34    0.93
   2  19   3   12.78    1.03
   2  19   4    4.41    0.62
   2  19   4    5.58    0.74
   2  19   5   17.64    1.14
   2  19   5   21.56    1.24
   2  19   6    1.78    0.52
   2  19   7    0.74    0.44
   2  19   8    5.38    0.63
   2  19   9   -0.40    0.45
   2  19   9    1.34    0.38
   2  19  10    0.31    0.35
   2  19  10    2.90    0.44
   2  19  11    2.49    0.38
   2  19  11    4.72    0.49
   2  19  12   -0.88    0.33
   2  19  13    3.97    0.41
  -2  20  12    0.74    0.27
  -2  20  11   -0.03    0.27
  -2  20  10    2.57    0.46
  -2  20   9    7.46    0.68
  -2  20   8    0.21    0.32
  -2  20   7    0.30    0.40
  -2  20   6    2.59    0.53
  -2  20   5    4.98    0.63
  -2  20   4    3.98    0.59
   2  20  -3    8.61    0.66
  -2  20   3    9.72    0.84
   2  20  -2    3.37    0.47
  -2  20   2    2.29    0.42
  -2  20   2    3.61    0.57
   2  20  -1    1.64    0.37
   2  20   0    0.10    0.27
   2  20   1    0.73    0.33
   2  20   2   -0.10    0.34
   2  20   3    0.04    0.37
   2  20   4    0.27    0.39
   2  20   5    2.46    0.45
   2  20   6    2.38    0.43
   2  20   7   13.99    0.85
   2  20   8    1.58    0.34
   2  20   9    1.48    0.32
   2  20  10    4.08    0.44
   2  20  11    4.43    0.43
  -2  21   9    0.05    0.22
  -2  21   9    0.74    0.27
  -2  21   8    0.05    0.22
  -2  21   8    1.33    0.34
  -2  21   7    3.50    0.42
  -2  21   7    6.03    0.55
  -2  21   6   -0.53    0.27
  -2  21   6   -0.29    0.28
  -2  21   5   -0.55    0.28
  -2  21   4    0.86    0.27
   2  21  -2    1.19    0.29
   2  21  -1   12.99    0.71
   2  21   0    0.90    0.31
   2  21   1    0.61    0.26
   2  21   2    1.91    0.37
   2  21   3    5.82    0.54
   2  21   4    0.65    0.29
   2  21   5    6.00    0.52
   2  21   6    0.89    0.28
   2  21   7    3.16    0.38
   3   0 -29    0.94    0.44
   3   0 -28    0.15    0.52
   3   0 -27   24.57    1.55
   3   0 -26   -0.70    0.76
   3   0 -25   20.56    1.67
   3   0 -24   -0.67    0.86
   3   0 -23   42.72    2.46
   3   0 -22   -1.69    1.04
   3   0 -21   31.61    2.08
   3   0 -20   -0.39    0.81
   3   0 -19    8.99    1.15
   3   0 -18   -0.27    0.72
   3   0 -17   15.62    1.36
   3   0 -16    0.11    0.55
   3   0 -15   29.66    2.50
   3   0 -14    0.44    0.59
   3   0 -13  214.03    6.52
   3   0 -12    0.91    0.80
   3   0 -11  267.80    6.76
   3   0 -10   -0.49    0.65
   3   0  -9   93.73    3.60
   3   0  -8   -0.07    0.46
   3   0  -7    4.84    0.85
   3   0  -6    0.13    0.43
   3   0  -5 1143.97   12.64
   3   0  -4    0.16    0.43
   3   0  -3  451.72    6.89
   3   0  -2    0.36    0.44
  -3   0   1 5896.81   44.81
  -3   0   0   -0.02    0.56
  -3   0  -1   58.03    2.66
  -3   0  -2   -0.07    0.67
  -3   0  -3  431.17    8.27
  -3   0  -4    0.81    0.65
  -3   0  -5  220.00    6.36
  -3   0  -6    0.41    0.64
  -3   0  -7    4.44    1.26
  -3   0  -8    0.58    1.07
  -3   0  -9  646.82   13.05
  -3   0 -10    0.45    0.98
  -3   0 -11   68.50    4.42
  -3   0 -12    0.03    0.75
  -3   0 -14   -0.26    0.57
  -3   0 -15   41.61    2.05
  -3   0 -16    0.22    0.68
  -3   0 -17    0.71    0.76
  -3   0 -18    0.93    0.90
  -3   0 -19   56.61    2.68
  -3   0 -20   -0.41    0.83
  -3   0 -21  213.55    5.10
  -3   0 -22   -0.18    0.75
  -3   0 -23   84.92    2.96
  -3   0 -24   -0.99    0.72
  -3   0 -25    2.41    0.59
  -3   0 -26   -0.77    0.44
   3  -1 -30    0.22    0.33
   3  -1 -29   13.64    1.01
   3   1 -29   13.50    0.96
   3  -1 -28    8.55    0.92
   3   1 -28    7.71    0.87
   3  -1 -27    7.36    0.93
   3   1 -27    7.62    0.90
   3   1 -26    0.35    0.61
   3  -1 -26   -0.10    0.72
   3  -1 -25   18.69    1.60
   3   1 -25   18.00    1.59
   3  -1 -24    0.17    0.81
   3   1 -24    0.72    0.81
   3  -1 -23   12.66    1.49
   3   1 -23   11.46    1.39
   3  -1 -22   32.03    2.21
   3   1 -22   38.23    2.34
   3  -1 -21   33.88    2.24
   3   1 -21   33.59    2.19
   3  -1 -20    7.47    1.17
   3   1 -20    6.07    1.06
   3   1 -19   15.65    1.54
   3  -1 -19   14.87    1.41
   3  -1 -18    0.12    0.70
   3   1 -18    0.26    0.66
   3  -1 -17  292.58    5.89
   3  -1 -17  290.94    5.80
   3   1 -17  280.14    5.72
   3  -1 -16   24.85    2.57
   3  -1 -15   14.01    1.94
   3  -1 -14    0.42    0.74
   3   1 -14   -0.16    0.61
   3  -1 -13    0.58    0.66
   3   1 -13    0.37    0.69
   3   1 -12    6.76    1.08
   3  -1 -12    7.23    1.35
   3   1 -11  124.24    4.27
   3  -1 -11  131.87    4.89
   3   1 -10  122.36    3.99
   3  -1 -10  120.42    4.51
   3   1  -9  316.71    6.43
   3  -1  -9  324.54    7.23
   3   1  -8    7.74    1.00
   3  -1  -8    5.93    1.06
   3  -1  -7  861.12   11.65
   3   1  -7  823.93   10.52
   3   1  -6  150.31    3.86
   3  -1  -6  151.99    4.29
   3  -1  -5    5.56    0.81
   3   1  -5    4.84    0.73
   3  -1  -4   16.21    1.32
   3   1  -4   16.34    1.27
   3  -1  -3 2600.49   22.37
   3  -1  -2 1141.15   12.35
  -3  -1   2 1168.77   13.24
   3  -1  -1   25.65    1.57
  -3  -1   1   25.63    1.65
  -3   1   0  785.67   10.06
  -3  -1   0  766.63   10.68
  -3  -1  -1 1699.86   18.47
  -3   1  -1 1718.18   17.27
  -3  -1  -2  248.37    6.26
  -3   1  -2  257.43    5.59
  -3   1  -3  145.63    4.43
  -3  -1  -3  150.91    5.02
  -3   1  -4   61.97    3.13
  -3  -1  -4   67.91    3.63
  -3  -1  -5  164.02    5.78
  -3   1  -5  152.42    4.99
  -3  -1  -6  209.65    6.77
  -3   1  -6  203.94    6.05
  -3  -1  -7   42.34    3.23
  -3   1  -7   37.74    2.78
  -3   1  -8    2.78    1.21
  -3  -1  -8    2.13    1.30
  -3  -1  -9   14.07    2.11
  -3   1  -9   13.44    1.80
  -3  -1 -10    9.32    1.87
  -3   1 -10   11.97    1.80
  -3  -1 -11    0.68    0.95
  -3   1 -11    0.15    0.75
  -3  -1 -12  133.52    6.60
  -3  -1 -13  308.87   10.56
  -3  -1 -14    0.57    0.90
  -3  -1 -14    0.71    0.50
  -3   1 -15   -0.56    0.58
  -3  -1 -15   -0.22    0.63
  -3  -1 -16   59.65    2.54
  -3   1 -16   53.61    2.45
  -3  -1 -17    4.83    0.88
  -3   1 -17    4.44    0.89
  -3  -1 -18   12.01    1.30
  -3   1 -18   13.61    1.40
  -3  -1 -19    5.86    1.07
  -3   1 -19    7.64    1.13
  -3   1 -20   20.01    1.63
  -3  -1 -20   20.16    1.66
  -3   1 -21    1.94    0.81
  -3  -1 -21    1.86    0.86
  -3   1 -22    4.28    0.81
  -3  -1 -22    6.39    1.07
  -3   1 -23   20.41    1.44
  -3  -1 -23   19.57    1.49
  -3   1 -24   -0.67    0.61
  -3  -1 -24   -1.01    0.73
  -3   1 -25   93.93    2.64
  -3  -1 -25   98.51    2.76
  -3   1 -26    6.01    0.65
  -3  -1 -26    6.60    0.74
  -3  -1 -27   13.84    0.81
   3  -2 -30    1.78    0.39
   3  -2 -29   26.65    1.33
   3   2 -29   22.94    1.13
   3   2 -28    0.50    0.46
   3  -2 -28    1.02    0.56
   3   2 -27    4.30    0.70
   3  -2 -27    3.16    0.68
   3   2 -26    7.95    1.00
   3  -2 -26    8.44    1.11
   3  -2 -25    7.10    1.13
   3   2 -25    6.69    0.99
   3   2 -24    3.48    0.85
   3  -2 -24    3.89    0.98
   3  -2 -23   14.30    1.58
   3   2 -23   13.37    1.37
   3  -2 -22   12.86    1.47
   3   2 -22   12.78    1.44
   3  -2 -21   54.09    2.77
   3   2 -21   53.66    2.69
   3  -2 -20   14.10    1.48
   3   2 -20   13.88    1.40
   3  -2 -19   -0.03    0.88
   3   2 -19   -0.36    0.75
   3  -2 -18    3.55    0.83
   3   2 -18    2.98    0.78
   3  -2 -18    2.24    1.02
   3  -2 -17    1.99    0.59
   3  -2 -17    1.03    0.97
   3   2 -17    0.93    0.57
   3  -2 -16    5.34    1.39
   3  -2 -15    0.14    0.71
   3  -2 -14   92.66    4.83
   3  -2 -13  189.91    6.93
   3   2 -13  185.19    5.24
   3  -2 -12   71.07    4.00
   3   2 -12   70.79    3.09
   3  -2 -11    0.35    0.79
   3   2 -11    0.79    0.60
   3  -2 -10   12.28    1.63
   3   2 -10   12.79    1.25
   3  -2  -9   35.72    2.55
   3   2  -9   35.15    1.98
   3  -2  -8    9.72    1.38
   3   2  -8   10.15    1.08
   3  -2  -7  233.90    5.95
   3   2  -7  222.98    4.90
   3  -2  -6 1944.88   19.92
   3   2  -6 1945.91   18.60
   3  -2  -5  577.46    9.04
   3  -2  -4    2.15    0.60
  -3  -2   4    1.99    0.52
   3  -2  -3  489.64    7.42
  -3  -2   3  498.51    8.04
   3  -2  -2   34.14    1.81
  -3  -2   2   37.23    2.14
   3  -2  -1  356.81    5.95
  -3  -2   1  386.79    7.33
   3  -2   0  337.73    5.91
  -3  -2   0  364.26    7.41
  -3   2  -1 1619.31   16.27
  -3  -2  -1 1677.62   18.95
  -3   2  -2  480.63    7.66
  -3  -2  -2  475.11    9.37
  -3   2  -3   26.27    1.79
  -3  -2  -3   25.07    2.29
  -3   2  -4  800.27   11.25
  -3  -2  -4  817.27   13.76
  -3   2  -5  743.14   11.11
  -3  -2  -5  752.69   13.55
  -3  -2  -6    6.38    1.60
  -3   2  -6    5.14    1.07
  -3   2  -7  134.49    4.78
  -3  -2  -7  131.91    5.89
  -3  -2  -8  120.52    5.66
  -3   2  -8  117.70    4.44
  -3  -2  -9  792.71   15.67
  -3   2  -9  757.43   12.65
  -3   2 -10   51.04    3.22
  -3  -2 -10   46.28    3.98
  -3  -2 -11    0.07    0.99
  -3  -2 -12   45.12    4.10
  -3  -2 -13   57.77    4.63
  -3  -2 -14    7.24    0.97
  -3  -2 -14    8.41    2.12
  -3  -2 -15   16.46    2.67
  -3  -2 -15   16.18    1.39
  -3   2 -15   17.15    1.35
  -3   2 -16   83.74    3.00
  -3  -2 -16   86.87    3.08
  -3  -2 -17    0.42    0.77
  -3   2 -17    1.20    0.68
  -3  -2 -18   50.48    2.51
  -3   2 -18   48.21    2.42
  -3   2 -19   15.28    1.44
  -3  -2 -19   16.41    1.54
  -3   2 -20    3.19    0.83
  -3  -2 -20    2.52    0.85
  -3  -2 -21   37.33    2.17
  -3   2 -21   36.35    2.10
  -3   2 -22   11.48    1.18
  -3  -2 -22   13.03    1.30
  -3  -2 -23   26.74    1.73
  -3   2 -23   25.47    1.54
  -3   2 -24    3.37    0.65
  -3  -2 -24    2.96    0.67
  -3  -2 -25    7.46    0.87
  -3   2 -25    7.04    0.75
  -3   2 -26   11.29    0.79
  -3  -2 -26   13.26    0.95
  -3  -2 -27    1.99    0.43
   3  -3 -29    0.16    0.42
   3   3 -29   -0.29    0.34
   3   3 -28    5.37    0.70
   3  -3 -28    6.76    0.85
   3  -3 -27   -0.21    0.55
   3   3 -27   -0.68    0.55
   3   3 -26   -0.64    0.66
   3  -3 -26    0.08    0.69
   3   3 -25   -1.04    0.81
   3  -3 -25    0.63    0.77
   3  -3 -24   14.32    1.50
   3   3 -24   14.04    1.43
   3  -3 -23   -0.95    1.00
   3   3 -23   -0.73    0.76
   3  -3 -22   32.49    2.11
   3   3 -22   30.38    2.03
   3   3 -21   40.15    2.33
   3  -3 -21   39.50    2.36
   3   3 -20    1.00    0.71
   3  -3 -20    0.70    0.81
   3  -3 -19   17.31    2.77
   3   3 -19   15.84    1.48
   3  -3 -19   18.46    1.59
   3  -3 -18    6.68    1.62
  -3   3  18    5.38    0.94
   3  -3 -18    5.83    0.91
   3   3 -18    4.52    0.79
   3   3 -17  151.58    4.09
   3  -3 -17  156.60    4.22
   3  -3 -16    4.34    1.28
   3  -3 -15   32.42    3.17
   3  -3 -14    3.46    1.46
   3  -3 -13   28.06    2.77
   3  -3 -12    7.61    1.59
   3   3 -11   34.40    2.09
   3  -3 -11   31.94    2.79
   3   3 -10   34.58    2.01
   3  -3 -10   35.77    2.78
   3  -3  -9   15.97    1.93
   3  -3  -8  107.77    4.46
   3  -3  -7  454.78    9.00
  -3  -3   7  469.26    7.72
   3  -3  -6  301.80    6.83
  -3  -3   6  301.80    6.01
   3  -3  -5  429.41    8.07
  -3  -3   5  408.64    7.27
   3  -3  -4   16.09    1.47
  -3  -3   4   19.63    1.54
   3  -3  -3 1846.53   18.41
  -3  -3   3 1885.96   19.30
   3  -3  -2  195.10    4.47
  -3  -3   2  200.24    5.30
   3  -3  -1   12.17    1.16
  -3  -3   1   12.07    1.39
   3  -3   0  301.59    5.51
  -3  -3   0  283.99    6.90
  -3  -3  -1  300.06    7.46
  -3  -3  -2  763.22   12.98
  -3   3  -2  793.21   10.07
  -3  -3  -3  120.05    5.07
  -3   3  -3  122.18    3.62
  -3  -3  -4  113.27    5.13
  -3   3  -4  114.30    3.63
  -3  -3  -5  146.00    6.04
  -3   3  -5  136.20    4.14
  -3   3  -6    1.38    0.56
  -3  -3  -6    3.30    1.43
  -3   3  -7   18.36    1.69
  -3  -3  -7   14.87    2.39
  -3   3  -8   10.13    1.31
  -3  -3  -8   10.14    2.07
  -3  -3  -9  169.87    7.50
  -3  -3 -10    3.06    1.41
  -3  -3 -11   18.05    2.73
  -3  -3 -12  150.28    7.60
  -3  -3 -13  179.00    8.63
  -3  -3 -14   23.56    3.41
  -3  -3 -14   18.85    1.39
  -3   3 -15    9.67    1.14
  -3  -3 -15    9.92    1.16
  -3  -3 -15    9.70    2.33
  -3   3 -16   -0.09    0.69
  -3  -3 -16   -0.35    0.81
  -3  -3 -16   -0.46    1.45
  -3   3 -17    0.49    0.66
  -3  -3 -17   -0.02    0.81
  -3   3 -18    1.20    0.72
  -3  -3 -18    0.40    0.83
  -3  -3 -19   46.46    2.49
  -3   3 -19   40.56    2.23
  -3  -3 -20    7.79    1.22
  -3   3 -20    6.87    1.01
  -3  -3 -21    3.49    1.04
  -3   3 -21    1.07    0.66
  -3   3 -22   -0.26    0.72
  -3  -3 -22    0.73    0.76
  -3  -3 -23   11.60    1.14
  -3   3 -23   11.66    1.05
  -3  -3 -24   15.62    1.28
  -3   3 -24   16.38    1.12
  -3  -3 -25   14.12    1.09
  -3   3 -25   12.89    0.89
  -3  -3 -26   23.00    1.21
  -3  -3 -27   20.20    0.95
   3  -4 -29   10.12    0.82
   3  -4 -28    4.38    0.75
   3   4 -27    0.35    0.44
   3  -4 -27    0.14    0.55
   3   4 -26    0.96    0.52
   3  -4 -26    1.41    0.65
   3   4 -25    0.86    0.58
   3  -4 -25    0.39    0.81
   3   4 -24   -0.08    0.71
   3  -4 -24   -0.08    0.77
   3   4 -23   -0.06    0.75
   3  -4 -23   -1.07    1.01
   3  -4 -22   10.45    1.23
   3   4 -22   11.50    1.33
   3  -4 -21   -0.62    0.91
   3   4 -21    1.12    0.71
   3   4 -20    6.32    1.11
   3  -4 -20    6.66    1.11
  -3   4  20    6.58    0.88
   3  -4 -19   57.97    5.00
   3  -4 -19   56.46    2.77
   3   4 -19   53.14    2.57
  -3   4  19   56.29    2.60
   3  -4 -18   17.39    2.61
  -3   4  18   14.01    1.42
   3  -4 -18   17.20    1.46
   3   4 -18   13.83    1.29
  -3   4  17  111.78    3.58
   3  -4 -17  113.83    3.56
   3   4 -17  106.32    3.41
   3  -4 -16   74.56    5.07
   3  -4 -16   61.33    2.56
   3  -4 -15   15.22    2.26
   3  -4 -14   -0.38    0.89
   3  -4 -13  424.19   11.30
   3  -4 -12   43.86    3.54
   3  -4 -11    0.78    1.03
   3  -4 -10    4.52    1.40
  -3  -4  10    2.21    0.60
   3  -4  -9  361.63    8.84
  -3  -4   9  358.00    6.72
   3  -4  -8   56.44    3.47
  -3  -4   8   56.18    2.56
   3  -4  -7  710.53   11.97
  -3  -4   7  705.10   10.04
   3  -4  -6   64.46    3.36
  -3  -4   6   68.17    2.89
   3  -4  -5   59.33    3.08
  -3  -4   5   64.03    2.93
   3  -4  -4    3.22    0.87
  -3  -4   4    3.25    0.69
   3  -4  -3  178.58    4.82
  -3  -4   3  186.28    5.29
   3  -4  -2  234.82    5.21
  -3  -4   2  240.61    6.22
   3  -4  -1   32.13    1.82
  -3  -4   1   37.16    2.55
   3  -4   0  135.72    3.59
  -3  -4   0  133.87    4.99
   3  -4   1  426.63    6.79
  -3  -4  -1  425.65    9.48
  -3  -4  -2   27.38    2.51
  -3  -4  -3   -0.05    0.82
  -3   4  -3    0.65    0.39
  -3  -4  -4  250.25    8.08
  -3   4  -4  245.81    5.16
  -3  -4  -5  294.09    8.95
  -3   4  -5  280.13    5.64
  -3  -4  -6  172.47    7.12
  -3   4  -6  155.39    4.15
  -3  -4  -7    1.95    1.32
  -3  -4  -8  393.53   11.56
  -3  -4  -9   72.70    5.12
  -3  -4 -10    5.88    1.76
  -3  -4 -11   29.31    3.58
  -3  -4 -12   21.00    3.13
  -3  -4 -13   48.81    4.70
  -3  -4 -13   47.49    2.08
  -3  -4 -14   64.51    5.67
  -3  -4 -14   62.59    2.51
   3   4  14   64.44    2.27
  -3   4 -15    1.85    0.69
  -3  -4 -15    1.21    0.66
   3   4  15    1.00    0.52
  -3  -4 -15    1.38    1.18
  -3   4 -16    1.51    0.66
  -3  -4 -16    2.29    0.73
  -3  -4 -16    1.76    1.12
   3   4  16    1.85    0.50
   3   4  17   -0.23    0.56
  -3  -4 -17   -0.17    0.77
  -3   4 -17    0.19    0.62
  -3  -4 -18   19.67    1.62
  -3   4 -18   17.90    1.45
  -3  -4 -19   -0.13    0.78
  -3   4 -19    0.03    0.61
  -3  -4 -20    1.10    0.79
  -3   4 -20    0.46    0.68
  -3   4 -21   -0.23    0.76
  -3  -4 -21    1.84    0.83
  -3   4 -22    1.56    0.50
  -3  -4 -22    1.57    0.73
  -3   4 -23    0.46    0.46
  -3  -4 -23   -0.93    0.91
  -3  -4 -24   36.27    1.79
  -3  -4 -25    2.96    0.62
  -3  -4 -26    8.10    0.77
   3  -5 -29    0.59    0.36
   3  -5 -28   23.57    1.28
   3  -5 -27    0.52    0.52
   3  -5 -26   -0.53    0.65
   3   5 -25    2.49    0.60
   3  -5 -25    2.04    0.78
   3  -5 -24    6.41    1.10
   3   5 -24    6.02    0.91
   3   5 -23    0.66    0.71
   3  -5 -23    2.35    0.81
  -3   5  22   14.97    1.29
   3  -5 -22   16.96    1.59
   3   5 -22   13.90    1.38
   3  -5 -21    8.64    1.29
   3   5 -21    8.37    1.14
  -3   5  21    9.68    1.16
   3  -5 -20    0.87    0.76
   3   5 -20    0.95    0.72
   3  -5 -20    0.84    1.07
  -3   5  20   -0.27    0.76
   3   5 -19   12.11    1.28
   3  -5 -19   12.22    1.35
   3  -5 -19   11.88    2.51
  -3   5  19   10.02    1.28
   3  -5 -18    0.77    0.76
   3   5 -18    0.90    0.70
   3  -5 -18   -0.16    1.27
  -3   5  18    0.41    0.70
   3   5 -17    5.34    0.78
   3  -5 -17    6.77    0.96
   3  -5 -17    7.95    2.02
  -3   5  17    7.18    1.07
  -3   5  16   -0.03    0.56
   3  -5 -16    0.85    0.61
   3  -5 -16    0.32    0.87
   3  -5 -15    1.36    1.04
   3  -5 -14   23.98    2.97
   3  -5 -13    3.57    1.27
   3  -5 -12   13.40    2.11
   3  -5 -11    0.35    0.93
   3  -5 -10  269.38    8.32
   3  -5  -9  145.39    5.85
   3  -5  -8  209.86    6.93
  -3  -5   8  215.92    5.10
   3  -5  -7   36.22    2.77
  -3  -5   7   36.11    2.14
   3  -5  -6   12.85    1.68
  -3  -5   6   14.31    1.43
   3  -5  -5  936.40   13.79
  -3  -5   5  957.80   13.06
   3  -5  -4  154.75    4.96
  -3  -5   4  158.46    5.02
   3  -5  -3   23.43    1.83
  -3  -5   3   22.21    2.00
   3  -5  -2   11.20    1.30
  -3  -5   2   10.97    1.47
   3  -5  -1  477.53    7.72
  -3  -5   1  518.74   10.40
   3  -5   0  129.64    3.69
  -3  -5   0  135.91    5.44
   3  -5   1    4.03    0.69
  -3  -5  -1    2.51    0.89
  -3  -5  -2  240.48    7.71
  -3   5  -3  179.27    4.25
  -3  -5  -3  192.38    7.18
  -3   5  -4  247.67    4.95
  -3  -5  -4  241.97    8.31
  -3   5  -5    2.39    0.57
  -3  -5  -5    4.36    1.85
  -3  -5  -6  192.19    7.64
  -3  -5  -7   -0.03    1.35
  -3  -5  -8   17.41    2.62
  -3  -5  -9   98.67    6.05
  -3  -5 -10   42.63    4.19
  -3  -5 -11   13.56    2.68
  -3  -5 -12  247.61   10.97
  -3  -5 -13    0.20    0.68
   3   5  13    0.74    0.48
  -3  -5 -13    1.97    1.50
  -3  -5 -14   -0.06    0.66
   3   5  14    1.08    0.47
  -3  -5 -14   -0.14    1.30
  -3  -5 -15   12.53    2.72
  -3  -5 -15   13.19    1.45
   3   5  15   12.89    1.19
  -3  -5 -16    2.40    0.78
  -3  -5 -16    1.12    1.18
   3   5  16    0.87    0.48
  -3  -5 -17    0.01    0.70
  -3  -5 -17    1.46    1.22
   3   5  17   -0.11    0.66
  -3  -5 -18   -0.61    0.82
   3   5  18   -0.83    0.53
  -3  -5 -19    5.58    1.03
   3   5  19    5.68    0.76
  -3  -5 -20   -0.58    0.84
  -3  -5 -21    6.35    1.00
  -3  -5 -22    3.92    0.73
  -3  -5 -23   16.01    1.27
  -3  -5 -24   41.01    1.83
  -3  -5 -25    4.77    0.68
  -3  -5 -26   19.29    1.00
   3  -6 -28    0.33    0.39
   3  -6 -27   -0.50    0.53
   3  -6 -26   12.62    1.13
   3  -6 -25    3.64    0.84
   3  -6 -24    6.72    1.03
  -3   6  24    6.48    0.80
   3  -6 -23    7.42    1.21
  -3   6  23    6.05    0.93
   3  -6 -22    1.54    0.74
  -3   6  22    1.31    0.66
   3  -6 -21   11.57    1.31
  -3   6  21    8.75    1.15
   3  -6 -20   11.13    1.35
  -3   6  20    8.96    1.14
   3  -6 -19   47.25    2.55
   3  -6 -19   46.41    4.93
  -3   6  19   52.71    2.61
   3  -6 -18    1.58    0.71
  -3   6  18    0.08    0.76
   3  -6 -18   -0.27    1.14
   3  -6 -17    0.27    0.66
  -3   6  17   -0.35    0.69
   3  -6 -17   -0.75    1.11
  -3   6  16    6.07    1.30
   3  -6 -16    5.98    0.86
   3  -6 -16    4.82    1.38
   3  -6 -15    6.70    1.65
  -3   6  15    7.56    1.02
   3  -6 -14   16.85    2.63
   3  -6 -13   24.91    2.92
   3  -6 -12   42.12    3.68
   3  -6 -11   -0.35    1.04
   3  -6 -10  204.07    7.46
   3  -6  -9  307.35    8.96
   3  -6  -8  313.54    8.73
   3  -6  -7  114.04    5.18
  -3  -6   7  102.58    3.67
   3  -6  -6  392.81    9.12
  -3  -6   6  385.69    7.75
   3  -6  -5  300.25    7.70
  -3  -6   5  292.62    7.04
   3  -6  -4   51.32    3.03
  -3  -6   4   48.95    2.91
   3  -6  -3  228.84    6.21
  -3  -6   3  226.60    6.74
   3  -6  -2  171.58    5.06
  -3  -6   2  167.79    5.88
  -3  -6   1  522.30   11.13
   3  -6  -1  495.36    8.37
  -3  -6   0    8.46    1.54
   3  -6   0    7.87    1.00
  -3  -6  -1    6.11    1.57
   3  -6   1    4.43    0.77
  -3  -6  -2  103.07    5.30
   3  -6   2  104.37    3.23
  -3   6  -3  121.90    3.46
  -3  -6  -3  121.39    6.01
  -3  -6  -4    3.32    1.62
  -3  -6  -5   21.97    2.90
  -3  -6  -6  697.56   15.89
  -3  -6  -7    9.82    2.16
  -3  -6  -8    1.13    1.34
  -3  -6  -9   33.03    3.79
  -3  -6 -10   28.01    3.68
  -3  -6 -11   22.13    3.42
  -3  -6 -12   14.09    2.97
   3   6  12   12.52    1.13
  -3  -6 -13   15.26    3.02
  -3  -6 -13   17.46    1.35
   3   6  13   15.01    1.23
   3   6  14   11.84    1.11
  -3  -6 -14   11.45    1.19
  -3  -6 -14    9.53    2.44
  -3  -6 -15    1.41    0.75
  -3  -6 -15    0.34    1.53
   3   6  15    0.79    0.50
  -3  -6 -16   40.29    4.87
  -3  -6 -16   43.64    2.25
   3   6  16   46.16    2.11
  -3  -6 -17   25.80    1.81
   3   6  17   24.68    1.59
  -3  -6 -18    3.21    0.93
   3   6  18    1.53    0.53
  -3  -6 -19    0.26    0.71
   3   6  19   -1.09    0.63
  -3  -6 -20   16.05    1.42
   3   6  20   16.00    1.15
  -3  -6 -21    7.75    0.99
  -3  -6 -22   -1.33    0.80
  -3  -6 -23    6.42    0.89
  -3  -6 -24   20.26    1.27
  -3  -6 -25   27.58    1.33
  -3  -6 -26    4.69    0.51
   3  -7 -28   24.53    1.12
   3  -7 -27    5.13    0.68
   3  -7 -26   12.19    1.10
   3  -7 -25   11.96    1.11
   3  -7 -24   -0.37    0.72
  -3   7  24   -0.36    0.48
   3  -7 -23   -1.86    0.89
  -3   7  23   -0.89    0.66
   3  -7 -22    4.31    0.86
  -3   7  22    4.35    0.88
   3  -7 -21    2.30    0.83
  -3   7  21    2.33    0.78
   3  -7 -20    1.46    0.76
  -3   7  20    2.21    0.79
   3  -7 -19   32.46    1.96
   3  -7 -19   31.46    4.03
  -3   7  19   31.42    2.08
   3  -7 -18   36.55    2.14
   3  -7 -18   38.60    4.27
  -3   7  18   41.85    2.39
  -3   7  17   -0.05    0.75
   3  -7 -17   -1.46    1.41
   3  -7 -17    0.79    0.63
  -3   7  16    1.09    0.72
   3  -7 -16    0.82    0.65
   3  -7 -16    1.13    1.05
   3  -7 -15    0.89    0.63
  -3   7  15   -0.72    0.83
   3  -7 -15   -1.40    1.25
  -3   7  14    3.75    0.85
   3  -7 -14    3.81    1.52
   3  -7 -13    0.42    1.28
   3  -7 -12    2.05    1.18
   3  -7 -11   -0.39    0.93
   3  -7 -10  215.32    8.07
   3  -7  -9   49.95    3.80
   3  -7  -8   22.35    2.55
   3  -7  -7    7.76    1.52
   3  -7  -6   81.47    4.31
  -3  -7   6   80.25    3.57
   3  -7  -5  105.38    4.78
  -3  -7   5  104.88    4.36
   3  -7  -4  231.30    6.82
  -3  -7   4  230.60    6.89
   3  -7  -3  746.16   12.39
  -3  -7   3  705.28   13.07
   3  -7  -2  328.81    7.49
  -3  -7   2  326.34    8.93
   3  -7  -1   88.18    3.53
  -3  -7   1   86.65    4.69
   3  -7   0   19.65    1.65
  -3  -7   0   22.21    2.71
   3  -7   1   26.96    1.76
  -3  -7  -1   24.32    2.86
   3  -7   2  279.10    5.57
  -3  -7  -2  232.78    8.21
  -3  -7  -3  530.87   13.24
  -3  -7  -4  327.68   10.48
  -3  -7  -5   45.20    4.03
  -3  -7  -6   28.89    3.42
  -3  -7  -7    1.96    1.56
  -3  -7  -8   53.86    4.73
  -3  -7  -9    5.01    1.74
  -3  -7 -10   -0.55    1.38
   3   7  11    7.71    0.97
  -3  -7 -11    8.90    2.62
  -3  -7 -12   -0.13    0.60
   3   7  12    0.00    0.55
  -3  -7 -12    0.39    1.39
   3   7  13   18.04    1.39
  -3  -7 -13   16.92    1.38
  -3  -7 -13   20.17    3.42
   3   7  14   12.85    1.22
  -3  -7 -14   11.84    1.25
  -3  -7 -14   15.05    3.06
   3   7  15   29.54    1.74
  -3  -7 -15   29.46    1.86
  -3  -7 -15   27.50    4.09
   3   7  16   28.72    1.73
  -3  -7 -16   26.60    1.79
  -3  -7 -16   31.35    4.38
  -3  -7 -17   19.17    1.59
   3   7  17   19.50    1.44
  -3  -7 -18    5.35    0.94
   3   7  18    3.48    0.64
  -3  -7 -19   16.16    1.45
   3   7  19   16.04    1.24
  -3  -7 -20    4.99    0.76
   3   7  20    7.12    0.84
  -3  -7 -21    4.96    0.85
   3   7  21    4.25    0.62
  -3  -7 -22    0.36    0.61
  -3  -7 -23    1.33    0.59
  -3  -7 -24   42.08    1.65
  -3  -7 -25    5.46    0.62
   3  -8 -27    1.39    0.38
   3  -8 -26    6.64    0.75
  -3   8  25    5.76    0.67
   3  -8 -25    6.82    0.91
  -3   8  24    0.31    0.46
   3  -8 -24   -0.05    0.58
  -3   8  23    6.58    0.91
   3  -8 -23    7.00    0.93
  -3   8  22   -0.21    0.67
   3  -8 -22   -0.83    0.86
  -3   8  21    7.80    1.15
   3  -8 -21    7.73    1.10
  -3   8  20   23.89    1.85
   3  -8 -20   25.95    1.79
   3  -8 -19    5.34    0.96
  -3   8  19    5.52    1.03
   3  -8 -18   11.22    1.19
  -3   8  18   12.37    1.48
   3  -8 -18   14.27    2.87
  -3   8  17   24.78    1.90
   3  -8 -17   23.93    3.69
   3  -8 -17   23.89    1.62
   3  -8 -16    3.00    0.71
  -3   8  16    2.17    0.82
   3  -8 -16    3.59    1.48
  -3   8  15   25.79    1.90
   3  -8 -15   24.17    1.54
   3  -8 -15   22.26    3.38
   3  -8 -14   79.00    5.68
  -3   8  14   77.88    3.17
   3  -8 -13   45.01    4.20
  -3   8  13   45.34    2.36
   3  -8 -12   27.70    3.24
   3  -8 -11    3.03    1.45
   3  -8 -10    4.09    1.41
   3  -8  -9    0.48    0.89
   3  -8  -8   50.05    3.80
   3  -8  -7   84.67    4.74
   3  -8  -6   48.03    3.47
   3  -8  -5   78.50    4.30
  -3  -8   4    7.12    1.41
   3  -8  -4   12.40    1.82
   3  -8  -3  183.37    6.04
  -3  -8   3  170.04    6.18
   3  -8  -2  225.16    6.45
  -3  -8   2  197.77    6.93
  -3  -8   1   20.52    2.47
   3  -8  -1   18.94    1.78
  -3  -8   0    4.27    1.37
   3  -8   0    4.69    0.89
  -3  -8  -1  202.63    8.01
   3  -8   1  209.67    5.18
  -3  -8  -2  238.05    8.84
  -3  -8  -3   94.54    5.63
  -3  -8  -4    9.27    1.99
  -3  -8  -5  156.36    7.74
  -3  -8  -6  102.77    6.39
  -3  -8  -7  152.00    8.08
  -3  -8  -8   78.73    5.93
  -3  -8  -9   10.70    2.32
   3   8  10    1.39    0.47
  -3  -8 -10    0.97    1.63
   3   8  11   19.22    1.36
  -3  -8 -11   18.62    1.24
  -3  -8 -11   20.53    3.51
   3   8  12   10.15    1.05
  -3  -8 -12    9.84    2.44
  -3  -8 -12    8.47    0.91
   3   8  13    0.20    0.57
  -3  -8 -13   -0.76    1.68
  -3  -8 -13    0.22    0.58
   3   8  14    1.34    0.68
  -3  -8 -14    1.10    0.73
  -3  -8 -14    0.12    1.56
  -3  -8 -15   14.17    3.22
   3   8  15   18.87    1.45
  -3  -8 -15   15.99    1.43
   3   8  16   41.79    2.11
  -3  -8 -16   38.99    2.13
   3   8  17    8.22    1.02
  -3  -8 -17    9.99    1.20
  -3  -8 -18   -0.59    0.77
   3   8  18   -1.41    0.73
  -3  -8 -19    3.74    0.70
   3   8  19    5.25    0.74
  -3  -8 -20   -0.30    0.74
   3   8  20   -0.23    0.53
  -3  -8 -21   -0.83    0.72
   3   8  21   -0.27    0.38
  -3  -8 -22   10.72    0.99
   3   8  22   11.34    0.81
  -3  -8 -23    3.51    0.65
  -3  -8 -24   68.32    1.89
  -3   9  26   14.29    0.81
   3  -9 -26   15.52    0.92
  -3   9  25    4.34    0.60
   3  -9 -25    3.67    0.63
  -3   9  24    0.94    0.49
   3  -9 -24   -0.20    0.53
  -3   9  23   -0.19    0.63
   3  -9 -23   -1.01    0.73
  -3   9  22    4.90    0.85
   3  -9 -22    3.51    0.75
  -3   9  21    4.07    0.87
   3  -9 -21    3.09    0.72
  -3   9  20   17.23    1.68
   3  -9 -20   17.97    1.41
   3  -9 -19   -0.98    0.75
  -3   9  19   -1.40    0.96
   3  -9 -18    8.14    0.85
  -3   9  18    3.05    0.86
  -3   9  17   10.91    1.35
   3  -9 -17   11.26    2.51
   3  -9 -16   74.19    6.14
  -3   9  16   78.76    3.29
  -3   9  15    0.92    0.89
   3  -9 -15    2.21    1.18
   3  -9 -14   21.43    3.14
  -3   9  14   19.37    1.70
   3  -9 -13    1.35    1.02
  -3   9  13    0.65    0.83
   3  -9 -12    4.45    1.63
  -3   9  12    3.89    0.80
   3  -9 -11   46.94    4.28
   3  -9 -10    7.35    1.65
   3  -9  -9    0.66    1.05
   3  -9  -8   80.81    5.09
   3  -9  -7    9.47    1.79
   3  -9  -6   12.54    1.95
   3  -9  -5   53.39    3.74
   3  -9  -4   34.45    2.91
  -3  -9   3   10.42    1.70
   3  -9  -3   11.46    1.62
  -3  -9   2   76.99    4.62
   3  -9  -2   80.50    4.02
  -3  -9   1    3.19    1.30
   3  -9  -1    4.14    1.03
  -3  -9   0  308.67   10.01
   3  -9   0  321.57    7.29
  -3  -9  -1    2.67    1.30
  -3  -9  -2   97.68    5.80
  -3  -9  -3   13.37    2.23
  -3  -9  -4    3.44    1.46
  -3  -9  -5   -1.03    1.32
  -3  -9  -6   64.50    5.35
  -3  -9  -7   91.68    6.53
  -3  -9  -8    3.24    1.66
  -3  -9  -9   15.65    3.19
   3   9   9   15.65    1.22
  -3  -9 -10    2.65    1.69
   3   9  10    0.07    0.49
  -3  -9 -11    2.78    1.90
   3   9  11    1.59    0.72
  -3  -9 -12   27.58    4.11
   3   9  12   25.59    1.67
  -3  -9 -12   26.47    1.58
  -3  -9 -13    4.86    2.10
   3   9  13    6.68    1.01
  -3  -9 -13    5.63    0.90
  -3  -9 -14   81.70    7.12
   3   9  14   85.60    3.03
  -3  -9 -14   76.44    2.83
  -3  -9 -15    4.18    0.94
   3   9  15    3.49    0.89
   3   9  16   15.64    1.39
  -3  -9 -16   13.69    1.30
   3   9  17    0.35    0.71
  -3  -9 -17   -0.58    0.84
   3   9  18   -0.28    0.61
  -3  -9 -18   -1.41    0.81
   3   9  19   18.70    1.34
  -3  -9 -19   17.60    1.30
   3   9  20    2.17    0.52
  -3  -9 -20    2.02    0.56
   3   9  21    3.25    0.55
  -3  -9 -21    2.24    0.59
   3   9  22    2.21    0.44
  -3  -9 -22    1.63    0.50
   3   9  23    1.78    0.35
  -3  -9 -23    1.46    0.44
  -3  -9 -24    5.25    0.54
  -3  10  26    0.47    0.26
  -3  10  25   15.06    0.93
  -3  10  24    2.17    0.51
  -3  10  23   -0.15    0.50
  -3  10  22   -0.32    0.65
  -3  10  21   -0.46    0.64
  -3  10  20    1.23    0.68
  -3  10  19    4.60    0.94
  -3  10  18   26.74    1.94
  -3  10  17    6.69    1.18
  -3  10  16   -0.46    0.92
   3 -10 -16   -2.02    1.47
  -3  10  15   95.15    3.67
   3 -10 -15   89.87    6.76
  -3  10  14   56.29    2.83
   3 -10 -14   49.95    4.98
  -3  10  13   11.47    1.40
   3 -10 -13    8.41    2.01
  -3  10  12   51.65    2.63
   3 -10 -12   51.43    4.72
  -3  10  11   12.82    1.31
   3 -10 -11   13.37    2.40
  -3  10  10   36.08    2.03
   3 -10 -10   35.30    3.72
   3 -10  -9   54.67    4.45
   3 -10  -8    0.47    0.95
   3 -10  -7   33.11    3.29
   3 -10  -6    2.30    1.05
   3 -10  -5    0.35    0.82
   3 -10  -4    0.80    0.82
   3 -10  -3    5.15    1.22
  -3 -10   2   34.95    3.32
   3 -10  -2   33.42    2.75
  -3 -10   1   24.71    2.90
   3 -10  -1   22.85    2.08
  -3 -10   0   48.53    4.08
  -3 -10  -1   35.17    3.71
  -3 -10  -2   32.62    3.63
  -3 -10  -3    0.35    0.98
  -3 -10  -4    2.26    1.39
  -3 -10  -5    8.35    2.23
  -3 -10  -6   37.35    4.27
  -3 -10  -7    0.16    1.20
   3  10   7    0.13    0.51
  -3 -10  -8    5.87    2.14
   3  10   8    4.69    0.79
  -3 -10  -9    2.10    1.66
   3  10   9    0.22    0.55
  -3 -10 -10   75.03    6.51
   3  10  10   74.48    2.70
  -3 -10 -11  111.32    8.07
   3  10  11  113.64    3.41
  -3 -10 -12   25.66    4.00
   3  10  12   26.97    1.72
  -3 -10 -13   77.12    6.93
   3  10  13   77.70    2.91
   3  10  14   23.26    1.60
   3  10  15    0.93    0.63
  -3 -10 -15    0.14    0.63
   3  10  16   33.60    1.88
  -3 -10 -16   33.28    1.76
   3  10  17   32.38    1.85
  -3 -10 -17   31.67    1.74
   3  10  18   10.56    1.01
  -3 -10 -18    9.22    0.96
   3  10  19    5.49    0.82
  -3 -10 -19    4.31    0.73
   3  10  20    4.49    0.65
  -3 -10 -20    4.60    0.76
   3  10  21    2.44    0.51
  -3 -10 -21    1.84    0.52
   3  10  22    1.65    0.40
  -3 -10 -22    1.59    0.46
   3  10  23   10.36    0.60
  -3 -10 -23    8.63    0.62
  -3  11  25    0.38    0.31
  -3  11  24   -0.31    0.44
  -3  11  23   26.13    1.44
  -3  11  22    1.74    0.65
  -3  11  21    0.40    0.60
  -3  11  20   21.36    1.64
  -3  11  19    3.35    0.89
  -3  11  18   -0.29    0.80
  -3  11  17   49.11    2.62
  -3  11  16   -1.66    1.04
  -3  11  15   18.96    1.68
  -3  11  14  150.04    4.57
   3 -11 -14  149.86    8.68
  -3  11  13    0.32    0.77
   3 -11 -13    0.91    1.53
  -3  11  12  126.53    4.08
   3 -11 -12  117.35    7.39
  -3  11  11   46.66    2.46
   3 -11 -11   48.22    4.59
  -3  11  10    0.12    0.69
   3 -11 -10   -1.70    1.34
  -3  11   9   25.05    1.79
   3 -11  -9   26.31    3.27
  -3  11   8   55.90    2.50
   3 -11  -8   51.40    4.48
   3 -11  -7   46.95    4.12
   3 -11  -6    0.99    0.89
   3 -11  -5   -1.05    0.99
   3 -11  -4    3.47    1.04
   3 -11  -3   25.26    2.54
  -3 -11   1   15.07    2.42
  -3 -11   0  112.52    6.56
  -3 -11  -1  127.63    7.26
  -3 -11  -2   41.28    4.23
  -3 -11  -3    5.10    1.81
  -3 -11  -4    5.60    1.88
   3  11   5   39.15    1.76
  -3 -11  -5   41.79    4.54
   3  11   5   36.79    1.73
  -3 -11  -6   -0.17    1.18
   3  11   6    0.38    0.45
   3  11   6   -0.15    0.41
  -3 -11  -7    3.10    1.76
   3  11   7    2.04    0.68
   3  11   7    1.93    0.59
   3  11   8   45.20    2.01
   3  11   8   45.12    2.10
  -3 -11  -9  110.86    7.96
   3  11   9  105.61    3.22
   3  11   9  106.66    3.12
  -3 -11 -10    5.98    2.12
   3  11  10    6.19    0.92
  -3 -11 -11   19.21    3.47
   3  11  11   23.54    1.59
  -3 -11 -12    3.14    1.74
   3  11  12    3.74    0.81
   3  11  13   91.39    3.20
   3  11  14   46.40    2.28
   3  11  15    1.21    0.62
   3  11  16    3.07    0.70
   3  11  17    1.57    0.58
   3  11  18    5.70    0.84
   3  11  19   21.14    1.34
   3  11  20    4.73    0.67
   3  11  21    0.70    0.37
   3  11  22   25.07    1.01
  -3  12  25   37.44    1.21
  -3  12  24   20.20    1.05
  -3  12  23    4.12    0.64
  -3  12  22    2.67    0.59
  -3  12  21    3.78    0.71
  -3  12  20   -0.35    0.64
  -3  12  19    4.16    0.83
  -3  12  18    9.81    1.28
  -3  12  17   16.07    1.52
  -3  12  16    1.08    0.80
  -3  12  15   72.50    3.08
  -3  12  14    5.05    1.06
  -3  12  13    2.63    0.79
   3 -12 -13    1.58    1.16
  -3  12  12   73.74    3.14
   3 -12 -12   72.62    6.01
  -3  12  11   33.70    2.09
   3 -12 -11   32.72    4.01
  -3  12  10   74.04    3.05
   3 -12 -10   66.79    5.50
  -3  12   9    4.72    0.89
   3 -12  -9    3.11    1.17
  -3  12   8    1.98    0.74
   3  12  -8    1.49    0.39
  -3  12   7    2.86    0.69
   3 -12  -7    2.02    1.00
   3  12  -7    2.43    0.39
   3  12  -6   12.01    0.89
   3  12  -6   12.95    1.03
   3 -12  -6   10.77    2.01
   3  12  -5  110.93    2.88
   3  12  -5  115.53    2.79
   3  12  -4   19.19    1.19
   3 -12  -4   21.03    2.49
   3  12  -3    2.06    0.50
   3  12  -2    0.99    0.36
  -3  12   1   10.17    0.97
   3  12  -1   12.85    1.04
  -3  12   0   24.00    1.42
   3  12   0   25.46    1.41
  -3 -12  -1   14.84    2.66
  -3  12  -1   12.01    1.02
   3  12   1   13.73    1.06
  -3 -12  -2   72.79    5.69
   3  12   2   70.29    2.39
  -3  12  -2   64.70    2.27
  -3 -12  -3   63.41    5.43
   3  12   3   63.71    2.20
   3  12   3   64.75    2.34
  -3  12  -3   63.23    2.25
  -3 -12  -4    6.28    1.79
  -3  12  -4    5.39    0.71
   3  12   4    5.95    0.75
   3  12   4    4.51    0.64
  -3 -12  -5    5.70    1.79
   3  12   5    7.35    0.86
   3  12   5    6.60    0.82
  -3 -12  -6    4.32    1.79
   3  12   6    3.64    0.67
   3  12   6    3.62    0.68
  -3 -12  -7    6.92    2.33
   3  12   7    6.25    0.78
   3  12   7    6.58    0.91
  -3 -12  -8    4.12    1.31
   3  12   8    4.74    0.74
   3  12   8    5.50    0.83
  -3 -12  -9    1.03    1.37
   3  12   9   -0.31    0.52
   3  12   9   -0.17    0.43
  -3 -12 -10   36.74    4.78
   3  12  10   34.98    1.82
   3  12  10   35.46    1.96
   3  12  11  163.53    4.24
   3  12  12   15.94    1.39
   3  12  13    2.53    0.81
   3  12  14   57.99    2.50
   3  12  15    4.78    0.74
   3  12  16   60.76    2.41
   3  12  17    0.06    0.57
   3  12  18    3.08    0.65
   3  12  19    1.61    0.54
   3  12  20    6.99    0.72
   3  12  21   26.06    1.11
   3  12  22    3.68    0.40
  -3  13  24   -0.12    0.30
  -3  13  23   26.23    1.24
  -3  13  22    5.03    0.69
  -3  13  21    2.97    0.66
  -3  13  20    2.19    0.70
  -3  13  19   18.32    1.47
  -3  13  18   -0.01    0.77
  -3  13  17   14.82    1.44
  -3  13  16   20.37    1.71
  -3  13  15   -0.37    0.82
  -3  13  14    0.18    0.81
  -3  13  13   -0.83    0.84
  -3  13  12   -0.06    0.87
   3 -13 -11  100.47    6.87
  -3  13  11  103.36    3.60
   3 -13 -10    0.40    1.01
  -3  13  10    0.04    0.73
   3 -13  -9    4.27    1.59
  -3  13   9    4.15    0.91
  -3  13   8   26.12    1.79
   3  13  -8   24.92    1.25
   3 -13  -8   22.34    3.11
  -3  13   7   58.46    2.57
   3 -13  -7   57.27    4.82
   3  13  -7   52.14    1.90
   3 -13  -6    0.46    1.04
   3  13  -6    2.50    0.50
   3  13  -5    3.79    0.57
   3  13  -5    4.25    0.67
   3  13  -4    0.00    0.40
   3  13  -3    4.01    0.63
  -3  13   2   -0.12    0.62
   3  13  -2    0.18    0.39
  -3  13   1   51.03    2.20
   3  13  -1   54.83    2.11
   3  13   0    5.97    0.79
  -3  13   0    4.06    0.68
  -3  13  -1    1.55    0.50
   3  13   1    1.60    0.54
  -3  13  -2    2.01    0.51
   3  13   2    2.84    0.58
  -3 -13  -3   35.21    4.15
  -3  13  -3   36.54    1.73
   3  13   3   36.73    1.83
  -3 -13  -4    0.71    1.56
   3  13   4    1.67    0.46
  -3  13  -4    1.78    0.46
   3  13   4    0.56    0.54
  -3 -13  -5   16.67    3.15
   3  13   5   15.28    1.24
   3  13   5   14.82    1.18
  -3 -13  -6   54.01    5.51
   3  13   6   56.66    2.30
   3  13   6   54.96    2.27
  -3 -13  -7   26.86    3.95
   3  13   7   27.42    1.64
   3  13   7   26.88    1.62
  -3 -13  -8   35.41    4.75
   3  13   8   39.16    1.99
   3  13   8   36.03    1.85
   3  13   9   93.40    3.08
   3  13   9   91.38    2.95
   3  13  10   66.78    2.65
   3  13  10   67.63    2.49
   3  13  11   10.80    1.19
   3  13  12   39.48    2.08
   3  13  13   34.11    1.91
   3  13  14    0.20    0.60
   3  13  15   -0.24    0.72
   3  13  16   24.27    1.53
   3  13  17    3.65    0.70
   3  13  18    1.58    0.50
   3  13  19   29.46    1.35
   3  13  20   22.61    1.10
   3  13  21    0.35    0.28
  -3  14  23    0.20    0.29
  -3  14  22    5.17    0.53
  -3  14  22    6.83    0.67
  -3  14  21    1.12    0.44
  -3  14  21    2.15    0.52
  -3  14  20   13.10    1.06
  -3  14  19    3.11    0.67
  -3  14  18    3.14    0.77
  -3  14  17   39.19    2.06
  -3  14  16   10.53    1.23
  -3  14  15   16.06    1.49
  -3  14  14   34.07    2.06
  -3  14  13   14.08    1.41
  -3  14  12    1.00    0.69
  -3  14  11    3.91    0.89
  -3  14  10    0.62    0.62
  -3  14   9    7.65    0.99
   3 -14  -9    7.69    2.09
   3  14  -8    4.64    0.57
  -3  14   8    4.72    0.83
  -3  14   7   30.66    1.76
   3  14  -7   27.20    1.37
   3  14  -6   26.77    1.40
   3  14  -5  123.54    3.25
   3  14  -5  121.17    3.01
   3  14  -4   31.19    1.63
  -3  14   4   29.09    1.80
   3  14  -4   29.90    1.48
   3  14  -3   25.16    1.46
  -3  14   3   24.22    1.64
   3  14  -2    1.37    0.44
  -3  14   2    0.45    0.55
  -3  14   1   38.45    1.97
   3  14  -1   40.64    1.88
  -3  14   0   18.01    1.32
   3  14   0   18.05    1.30
   3  14   1   25.06    1.52
  -3  14  -1   23.67    1.48
  -3  14  -2    0.97    0.55
   3  14   2    1.06    0.56
   3  14   3    3.30    0.68
  -3  14  -3    3.25    0.68
   3  14   4    7.72    0.95
  -3  14  -4    7.46    0.90
   3  14   4    8.51    0.92
  -3 -14  -5    8.23    2.39
  -3  14  -5    5.78    0.71
   3  14   5    7.14    0.86
   3  14   5    7.08    0.78
  -3 -14  -6   70.57    6.33
   3  14   6   75.96    2.63
   3  14   6   75.58    2.67
   3  14   7    9.93    1.05
   3  14   7   10.01    1.04
   3  14   8    1.86    0.55
   3  14   8    2.54    0.58
   3  14   9   12.53    1.16
   3  14   9   12.23    1.07
   3  14  10   19.24    1.42
   3  14  10   19.57    1.33
   3  14  11   67.43    2.59
   3  14  11   68.20    2.40
   3  14  12    2.68    0.62
   3  14  13   -0.88    0.73
   3  14  14   13.88    1.18
   3  14  15    5.32    0.76
   3  14  16    0.82    0.52
   3  14  17    9.11    0.87
   3  14  18    3.53    0.53
   3  14  19    3.83    0.53
   3  14  20   29.84    1.07
  -3  15  22    4.44    0.49
  -3  15  21   -1.10    0.45
  -3  15  21    0.24    0.28
  -3  15  20    5.18    0.66
  -3  15  20    4.59    0.60
  -3  15  19    2.41    0.53
  -3  15  19    3.14    0.61
  -3  15  18   10.73    1.02
  -3  15  18   11.29    1.05
  -3  15  17    1.09    0.56
  -3  15  16   36.95    1.91
  -3  15  15    0.11    0.58
  -3  15  14   26.43    1.70
  -3  15  13   14.42    1.32
  -3  15  12   15.01    1.33
  -3  15  11    2.37    0.67
  -3  15  10   -0.53    0.56
  -3  15   9    3.93    0.78
  -3  15   8   23.39    1.56
   3  15  -8   24.63    1.27
  -3  15   7   28.39    1.91
   3  15  -7   29.76    1.43
   3  15  -6    1.33    0.49
  -3  15   6    0.86    0.64
   3  15  -5   -0.22    0.42
  -3  15   5    0.16    0.58
  -3  15   4   53.04    2.44
   3  15  -4   56.26    2.23
   3  15  -4   54.87    2.07
  -3  15   3   20.85    1.56
   3  15  -3   22.07    1.44
   3  15  -3   20.33    1.29
  -3  15   2    4.86    0.86
   3  15  -2    5.60    0.78
  -3  15   1   64.08    2.56
   3  15  -1   69.66    2.50
  -3  15   0    0.44    0.52
   3  15   0   -0.27    0.51
  -3  15  -1    3.54    0.71
   3  15   1    4.04    0.74
  -3  15  -2    0.67    0.47
   3  15   2    1.02    0.44
   3  15   3    2.58    0.67
  -3  15  -3    2.29    0.60
   3  15   4   -0.05    0.49
  -3  15  -4    0.44    0.48
   3  15   5    2.55    0.58
   3  15   5    3.20    0.62
   3  15   6   -0.56    0.57
   3  15   6   -0.20    0.53
   3  15   7   -0.79    0.61
   3  15   7    0.04    0.48
   3  15   8    1.75    0.58
   3  15   8    2.34    0.59
   3  15   9   62.84    2.41
   3  15   9   63.58    2.38
   3  15  10   39.89    1.93
   3  15  10   41.85    1.89
   3  15  11    4.36    0.77
   3  15  11    5.69    0.77
   3  15  12   21.46    1.42
   3  15  13   10.34    1.00
   3  15  14   -0.69    0.56
   3  15  15   -0.22    0.47
   3  15  16   -0.14    0.44
   3  15  17   11.28    0.84
   3  15  18   26.90    1.14
   3  15  19    7.17    0.56
  -3  16  21    1.88    0.36
  -3  16  20    0.22    0.32
  -3  16  20    0.54    0.29
  -3  16  19   -0.14    0.39
  -3  16  19    0.47    0.35
  -3  16  18    0.23    0.43
  -3  16  18   -0.12    0.34
  -3  16  17    1.54    0.52
  -3  16  17    1.03    0.43
  -3  16  16   11.90    1.05
  -3  16  16   13.48    1.10
  -3  16  15    0.37    0.46
  -3  16  15    0.81    0.52
  -3  16  14   66.74    2.61
  -3  16  14   65.47    2.42
  -3  16  13   22.13    1.59
  -3  16  13   21.40    1.45
  -3  16  12    4.76    0.87
  -3  16  12    5.50    0.84
  -3  16  11   33.75    1.99
  -3  16  11   32.08    1.79
  -3  16  10    2.15    0.60
  -3  16  10    2.02    0.61
  -3  16   9   20.32    1.57
  -3  16   9   20.54    1.39
  -3  16   8    3.16    0.69
  -3  16   7   -0.14    0.73
   3  16  -7    0.77    0.37
   3  16  -6    8.77    0.84
  -3  16   6    8.00    1.02
   3  16  -5   72.01    2.35
  -3  16   5   69.73    2.84
  -3  16   4    3.64    0.83
   3  16  -4    3.95    0.68
   3  16  -3   29.19    1.55
   3  16  -3   31.17    1.69
  -3  16   2    1.73    0.63
   3  16  -2    2.44    0.70
   3  16  -2    2.07    0.56
   3  16  -1   13.29    1.17
  -3  16   1   12.01    1.15
  -3  16   0    0.92    0.61
   3  16   0    1.36    0.57
   3  16   1   34.67    1.81
  -3  16  -1   31.97    1.71
   3  16   2   12.75    1.12
  -3  16  -2   13.05    1.15
  -3  16  -3    3.30    0.63
   3  16   3    3.84    0.74
   3  16   4    6.16    0.84
  -3  16  -4    5.04    0.75
   3  16   5    3.29    0.68
   3  16   6   14.89    1.21
   3  16   6   14.59    1.11
   3  16   7    0.05    0.44
   3  16   7    0.35    0.46
   3  16   8    4.39    0.77
   3  16   8    3.90    0.71
   3  16   9   30.51    1.59
   3  16   9   31.28    1.59
   3  16  10    2.64    0.56
   3  16  10    2.00    0.52
   3  16  11   80.79    2.33
   3  16  11   81.30    2.54
   3  16  12    2.82    0.58
   3  16  13    4.98    0.67
   3  16  14    7.30    0.78
   3  16  15    1.19    0.29
   3  16  15    2.09    0.44
   3  16  16    5.05    0.56
   3  16  17    3.94    0.47
   3  16  18    0.33    0.24
  -3  17  19    1.50    0.33
  -3  17  18   18.09    0.97
  -3  17  18   17.28    0.93
  -3  17  17    2.05    0.47
  -3  17  17    2.51    0.47
  -3  17  16    0.63    0.37
  -3  17  16    0.80    0.41
  -3  17  15    0.37    0.40
  -3  17  15    0.82    0.43
  -3  17  14    1.47    0.51
  -3  17  14    0.88    0.48
  -3  17  13   14.90    1.09
  -3  17  13   15.59    1.24
  -3  17  12    9.45    0.91
  -3  17  12   10.91    1.10
  -3  17  11    4.89    0.77
  -3  17  11    4.03    0.66
  -3  17  10   -0.49    0.68
  -3  17   9    4.85    0.80
  -3  17   8    8.58    1.03
  -3  17   7    5.89    0.90
   3  17  -7    6.66    0.68
  -3  17   6    0.35    0.59
   3  17  -6    0.33    0.40
  -3  17   5   17.83    1.41
   3  17  -5   16.57    1.10
  -3  17   4   10.50    1.12
   3  17  -4   10.92    0.95
  -3  17   3   11.22    1.13
   3  17  -3   10.22    0.95
   3  17  -2    5.91    0.78
  -3  17   2    6.99    0.92
   3  17  -1    3.26    0.66
  -3  17   1    3.26    0.83
   3  17  -1    5.57    0.85
   3  17   0    1.66    0.49
   3  17   0    3.58    0.75
  -3  17   0    2.45    0.63
   3  17   1    6.03    0.85
  -3  17  -1    5.77    0.80
  -3  17  -2   10.82    1.00
   3  17   2   10.27    1.02
  -3  17  -3    0.43    0.50
   3  17   3    0.69    0.56
   3  17   4   22.19    1.43
   3  17   5   11.89    1.07
   3  17   6    1.84    0.56
   3  17   7   25.43    1.43
   3  17   7   25.06    1.29
   3  17   8   24.98    1.35
   3  17   8   24.12    1.27
   3  17   9   28.12    1.41
   3  17   9   27.06    1.34
   3  17  10    1.47    0.49
   3  17  10    1.67    0.49
   3  17  11    0.69    0.42
   3  17  11    0.39    0.30
   3  17  12    7.89    0.73
   3  17  13   22.63    1.14
   3  17  13   28.98    1.28
   3  17  14   -0.47    0.30
   3  17  14    1.34    0.40
   3  17  15    0.77    0.32
   3  17  16   -0.06    0.21
  -3  18  17   -0.31    0.27
  -3  18  16   10.88    0.71
  -3  18  16   10.72    0.76
  -3  18  15    3.65    0.48
  -3  18  15    3.44    0.52
  -3  18  14    0.78    0.34
  -3  18  14    1.47    0.40
  -3  18  13    1.72    0.40
  -3  18  13    3.29    0.59
  -3  18  12   -0.01    0.52
  -3  18  11    1.01    0.49
  -3  18  10    0.24    0.48
  -3  18   9    0.06    0.51
  -3  18   8    0.13    0.52
  -3  18   7    0.73    0.49
  -3  18   6   23.68    1.53
   3  18  -6   23.20    1.17
  -3  18   5    2.34    0.67
   3  18  -5    1.05    0.37
  -3  18   4    0.50    0.59
   3  18  -4   -0.06    0.33
  -3  18   3    0.46    0.52
   3  18  -3    0.23    0.39
  -3  18   2    8.01    0.96
   3  18  -2    7.65    0.79
  -3  18   1    1.57    0.56
   3  18  -1    0.85    0.44
  -3  18   0    9.01    0.94
   3  18   0    7.73    0.80
   3  18   1    1.21    0.61
  -3  18  -1    0.52    0.39
   3  18   2   23.33    1.38
   3  18   2   20.07    1.27
   3  18   3    0.39    0.47
   3  18   3   -0.65    0.64
   3  18   4    3.23    0.64
   3  18   5   -0.60    0.45
   3  18   6   19.92    1.22
   3  18   7    3.29    0.60
   3  18   8    6.17    0.68
   3  18   9    2.10    0.42
   3  18   9    2.23    0.47
   3  18   9    1.30    0.42
   3  18  10    0.49    0.33
   3  18  10    1.40    0.39
   3  18  11   18.55    1.02
   3  18  11   19.81    0.97
   3  18  12    0.90    0.35
   3  18  12   -1.06    0.37
   3  18  13    1.66    0.34
   3  18  13    0.02    0.26
   3  18  14    4.83    0.43
  -3  19  15   25.33    1.02
  -3  19  14    8.84    0.69
  -3  19  13    1.18    0.38
  -3  19  12    0.05    0.36
  -3  19  11    0.47    0.39
  -3  19  10    2.25    0.54
  -3  19   9    1.61    0.53
  -3  19   8   17.15    1.19
  -3  19   7   -0.27    0.47
  -3  19   6   -0.14    0.42
   3  19  -5    1.99    0.43
  -3  19   5    0.83    0.42
   3  19  -4    1.13    0.43
  -3  19   4    0.84    0.52
   3  19  -3    2.27    0.47
  -3  19   3    2.57    0.58
  -3  19   2    9.08    0.88
   3  19  -2    8.86    0.79
   3  19  -1    1.26    0.43
  -3  19   1    1.97    0.58
   3  19   0    2.59    0.53
  -3  19   0    3.87    0.60
   3  19   1    2.19    0.48
   3  19   2    2.54    0.49
   3  19   3   10.78    0.88
   3  19   4   14.34    1.00
   3  19   5    4.24    0.63
   3  19   6   19.09    1.12
   3  19   7    7.56    0.76
   3  19   8    7.22    0.71
   3  19   9    3.15    0.46
   3  19  10    1.04    0.30
   3  19  11   -0.27    0.30
   3  19  12    6.03    0.47
  -3  20  13   15.00    0.75
  -3  20  12    2.92    0.41
  -3  20  11    4.35    0.53
  -3  20  10    5.49    0.59
  -3  20   9    0.47    0.36
  -3  20   8    6.31    0.64
  -3  20   7    0.45    0.34
  -3  20   6    8.36    0.75
  -3  20   5    0.07    0.34
   3  20  -4    1.55    0.37
  -3  20   4    1.21    0.39
  -3  20   3    1.61    0.37
   3  20  -3    3.11    0.45
  -3  20   3    3.05    0.55
   3  20  -2    0.06    0.28
  -3  20   2    0.45    0.37
   3  20  -1    1.81    0.39
   3  20   0    0.32    0.28
   3  20   1    0.59    0.33
   3  20   2    2.24    0.44
   3  20   3    1.27    0.36
   3  20   4    0.62    0.34
   3  20   5    0.84    0.35
   3  20   6    1.03    0.37
   3  20   7    5.33    0.55
   3  20   8   -0.26    0.28
   3  20   9    0.70    0.23
   3  20  10    2.82    0.34
  -3  21   9    6.09    0.50
  -3  21   8    2.51    0.35
  -3  21   8    4.38    0.46
  -3  21   7    0.49    0.23
  -3  21   7    1.80    0.35
  -3  21   6   -0.23    0.23
  -3  21   6   -0.41    0.29
   3  21  -3    2.06    0.29
   3  21  -2    0.90    0.25
   3  21  -1    0.79    0.27
   3  21   0    3.53    0.42
   3  21   1   -0.20    0.23
   3  21   2    0.78    0.28
   3  21   3    0.04    0.23
   3  21   4    0.57    0.25
   3  21   5    7.04    0.53
   3  21   6    1.46    0.29
   4   0 -30   59.98    1.71
   4   0 -29    0.54    0.54
   4   0 -28    0.94    0.54
   4   0 -27   -0.74    0.74
   4   0 -26    0.43    0.72
   4   0 -25   -0.35    0.76
   4   0 -24  214.65    5.39
   4   0 -23   -0.09    0.82
   4   0 -22    0.66    0.87
   4   0 -21    0.49    1.03
   4   0 -20  132.17    4.18
   4   0 -19    0.05    0.68
   4   0 -18   33.41    2.12
   4   0 -17   -0.58    0.73
   4   0 -16  172.09    6.47
   4   0 -15    0.53    0.66
   4   0 -14   55.30    3.50
   4   0 -13   -0.07    0.80
   4   0 -12  110.87    4.58
   4   0 -11   -0.14    0.80
   4   0 -10  114.43    4.36
   4   0  -9    0.40    0.57
   4   0  -8 2962.42   27.52
   4   0  -7    3.22    1.09
   4   0  -6  287.53    6.15
   4   0  -5    0.19    0.42
   4   0  -4  661.39    9.75
   4   0  -3    0.25    0.57
  -4   0   2    8.59    1.22
  -4   0   1    0.87    0.60
  -4   0   0  106.97    4.09
  -4   0  -1    0.13    0.52
  -4   0  -2 1176.81   15.95
  -4   0  -3    0.56    0.75
  -4   0  -4  148.42    5.60
  -4   0  -5   -0.56    0.73
  -4   0  -6  512.81   11.57
  -4   0  -7   -0.17    1.17
  -4   0  -8    5.27    1.37
  -4   0  -9    0.18    0.98
  -4   0 -10    5.18    1.33
  -4   0 -11    0.79    0.97
  -4   0 -12  140.56    6.94
  -4   0 -13   -0.54    0.53
  -4   0 -14    0.81    0.61
  -4   0 -15   -0.01    0.61
  -4   0 -16   71.05    2.84
  -4   0 -17   -0.75    0.96
  -4   0 -18   -0.17    0.83
  -4   0 -19   -1.51    0.90
  -4   0 -20   -0.01    0.82
  -4   0 -21   -3.25    1.10
  -4   0 -22   -2.29    0.97
  -4   0 -23    1.12    0.64
  -4   0 -24  131.28    3.15
  -4   0 -25   -0.49    0.42
  -4   0 -26    3.78    0.48
   4  -1 -30   12.29    0.85
   4   1 -29    0.37    0.44
   4  -1 -29    0.74    0.50
   4   1 -28   54.55    2.06
   4  -1 -28   53.31    2.10
   4   1 -27    0.60    0.59
   4  -1 -27    1.86    0.73
   4  -1 -26   13.43    1.40
   4   1 -26   11.37    1.24
   4  -1 -25    0.22    0.80
   4   1 -25   -0.25    0.88
   4   1 -24   49.66    2.57
   4  -1 -24   47.36    2.58
   4  -1 -23   18.37    1.70
   4   1 -23   19.36    1.75
   4  -1 -22  291.13    6.50
   4   1 -22  280.29    6.40
   4  -1 -21   20.96    1.85
   4   1 -21   18.58    1.79
   4  -1 -20   66.15    2.99
   4   1 -20   69.46    3.02
   4   1 -19   28.24    1.96
   4  -1 -19   27.89    1.90
   4   1 -18    6.18    0.94
   4  -1 -18    6.20    0.93
   4  -1 -17   48.16    3.76
   4   1 -17   46.12    2.25
   4  -1 -17   46.57    2.27
   4  -1 -16   24.08    2.51
   4   1 -15   -0.35    0.54
   4  -1 -15    0.67    0.88
   4  -1 -14    0.08    0.65
   4   1 -14    1.11    0.72
   4   1 -13   17.58    1.84
   4  -1 -13   16.59    1.97
   4   1 -12  495.10    9.63
   4  -1 -12  491.01   10.29
   4   1 -11  173.78    5.30
   4  -1 -11  165.32    5.63
   4   1 -10  469.21    8.75
   4  -1 -10  472.51    9.18
   4   1  -9  252.31    6.12
   4  -1  -9  247.03    6.26
   4  -1  -8  593.32   10.00
   4   1  -8  588.85    9.51
   4  -1  -7  149.56    4.61
   4   1  -7  153.30    4.54
   4   1  -6   52.88    2.60
   4  -1  -6   52.50    2.63
   4  -1  -5  618.89    9.53
   4   1  -5  645.45    9.82
   4  -1  -4   22.13    1.70
   4  -1  -3   46.25    2.39
  -4  -1   3   50.25    2.67
   4  -1  -2   26.51    1.84
  -4  -1   2   23.73    1.88
  -4  -1   1   24.21    2.01
  -4   1   0   76.76    3.30
  -4  -1   0   74.48    3.55
  -4  -1  -1   21.71    2.00
  -4   1  -1   18.46    1.69
  -4   1  -2  782.70   11.99
  -4  -1  -2  746.23   12.81
  -4  -1  -3  256.25    7.42
  -4   1  -3  251.16    6.75
  -4   1  -4  933.66   14.35
  -4  -1  -4  909.76   15.14
  -4  -1  -5    2.57    0.97
  -4   1  -5    2.42    1.01
  -4   1  -6    1.18    0.86
  -4  -1  -6    1.95    1.14
  -4   1  -7   13.71    2.04
  -4  -1  -7   17.16    2.52
  -4  -1  -8   28.53    3.02
  -4   1  -8   28.98    2.78
  -4   1  -9   33.07    2.96
  -4  -1  -9   36.57    3.31
  -4  -1 -10    0.85    1.00
  -4   1 -10    1.07    0.79
  -4  -1 -11    5.05    1.59
  -4   1 -11    5.71    1.32
  -4  -1 -12    1.79    1.02
  -4  -1 -13    0.73    1.07
  -4  -1 -13    0.26    0.51
  -4  -1 -14   12.75    1.20
  -4   1 -14   11.12    1.11
  -4   1 -15    4.60    0.87
  -4  -1 -15    4.73    0.92
  -4   1 -16  116.47    3.68
  -4  -1 -16  122.54    3.75
  -4   1 -17    1.01    0.71
  -4  -1 -17    1.13    0.72
  -4   1 -18   23.33    1.71
  -4  -1 -18   25.29    1.86
  -4  -1 -19    1.44    0.78
  -4   1 -19    1.91    0.72
  -4   1 -20   -1.61    0.87
  -4  -1 -20   -1.42    1.02
  -4  -1 -21    2.56    0.72
  -4   1 -21    1.16    0.75
  -4   1 -22    0.87    0.73
  -4  -1 -22    0.78    0.76
  -4  -1 -23    4.31    0.79
  -4   1 -23    2.85    0.63
  -4   1 -24    4.09    0.71
  -4  -1 -24    4.24    0.72
  -4   1 -25    2.62    0.51
  -4  -1 -25    1.69    0.53
  -4  -1 -26    0.65    0.36
   4  -2 -30   36.68    1.36
   4   2 -29   11.86    0.93
   4  -2 -29   12.08    1.00
   4   2 -28   11.35    0.98
   4  -2 -28   12.28    1.13
   4   2 -27    7.48    1.00
   4  -2 -27   10.01    1.10
   4   2 -26   27.21    1.79
   4  -2 -26   26.56    1.86
   4   2 -25   36.91    2.13
   4  -2 -25   41.29    2.33
   4  -2 -24  156.50    4.60
   4   2 -24  151.64    4.40
   4  -2 -23   -0.54    0.81
   4   2 -23   -1.00    0.90
   4   2 -22    7.75    1.26
   4  -2 -22    7.85    1.39
   4  -2 -21    4.17    1.18
   4   2 -21    2.73    1.01
   4  -2 -20   89.80    3.49
   4   2 -20   90.08    3.43
   4   2 -19   13.27    1.41
   4  -2 -19   13.26    1.37
   4  -2 -18    0.17    0.72
   4   2 -18   -0.52    0.78
   4  -2 -18    0.36    0.70
   4  -2 -17   -0.82    0.79
   4   2 -17   -0.17    0.72
   4  -2 -17    0.67    0.81
   4  -2 -16   61.06    4.25
   4  -2 -15  391.26   10.35
   4   2 -14    4.24    0.96
   4  -2 -14    2.26    0.89
   4   2 -13  150.80    5.14
   4  -2 -13  154.53    6.03
   4   2 -12    0.71    0.57
   4  -2 -12    1.73    0.96
   4  -2 -11  260.97    7.45
   4   2 -11  257.58    6.48
   4  -2 -10  891.41   13.97
   4   2 -10  883.12   12.58
   4  -2  -9   34.95    2.60
   4   2  -9   33.70    2.22
   4  -2  -8  112.07    4.30
   4   2  -8  104.34    3.82
   4  -2  -7  905.63   12.75
   4   2  -7  897.22   12.33
   4  -2  -6   28.64    2.03
  -4  -2   5  223.07    5.78
   4  -2  -5  214.80    5.47
  -4  -2   4  355.75    7.54
   4  -2  -4  345.97    6.82
  -4  -2   3   28.42    2.11
   4  -2  -3   29.48    1.90
  -4  -2   2  542.19    9.80
   4  -2  -2  533.58    8.64
  -4  -2   1   12.14    1.51
   4  -2  -1   10.89    1.24
  -4  -2   0 1002.19   14.87
  -4  -2  -1   62.00    3.51
  -4   2  -1   61.75    2.95
  -4   2  -2  668.86   10.63
  -4  -2  -2  647.65   12.35
  -4   2  -3   19.90    1.89
  -4  -2  -3   19.73    2.20
  -4   2  -4  143.09    4.99
  -4  -2  -4  138.94    5.88
  -4   2  -5  223.85    6.56
  -4  -2  -5  231.10    7.95
  -4  -2  -6   47.65    3.83
  -4   2  -6   49.43    3.18
  -4  -2  -7  681.87   14.88
  -4   2  -7  651.28   12.44
  -4  -2  -8  119.67    6.48
  -4   2  -8  126.80    5.37
  -4  -2  -9   44.50    3.99
  -4   2  -9   39.57    3.00
  -4  -2 -10    7.14    1.76
  -4  -2 -11   68.45    5.11
  -4  -2 -12  429.84   13.33
  -4  -2 -13   23.47    3.24
  -4  -2 -13   22.22    1.51
  -4  -2 -14   40.66    4.23
  -4   2 -14   39.07    1.99
  -4  -2 -14   42.39    2.14
  -4   2 -15    2.23    0.71
  -4  -2 -15    1.42    0.68
  -4  -2 -16   29.19    1.90
  -4   2 -16   30.05    1.89
  -4  -2 -17   12.43    1.35
  -4   2 -17   13.31    1.31
  -4   2 -18   26.49    1.80
  -4  -2 -18   26.14    1.84
  -4   2 -19   -0.49    0.77
  -4  -2 -19    0.11    0.84
  -4   2 -20    0.63    0.81
  -4  -2 -20    1.48    0.80
  -4   2 -21   19.71    1.44
  -4  -2 -21   21.75    1.59
  -4   2 -22   -0.87    0.75
  -4  -2 -22   -1.33    0.92
  -4  -2 -23   -0.86    0.75
  -4   2 -23   -0.54    0.56
  -4  -2 -24   53.37    2.01
  -4   2 -24   52.34    1.84
  -4  -2 -25   11.86    0.94
  -4   2 -25   13.19    0.83
  -4  -2 -26    7.80    0.64
   4  -3 -30    0.68    0.36
   4  -3 -29   10.74    0.91
   4   3 -29    7.93    0.70
   4   3 -28   37.81    1.63
   4  -3 -28   46.06    1.91
   4  -3 -27   39.05    1.98
   4   3 -27   35.68    1.73
   4   3 -26    4.68    0.85
   4  -3 -26    5.19    1.03
   4  -3 -25   27.71    1.92
   4   3 -25   26.15    1.81
   4  -3 -24    0.35    0.85
   4   3 -24   -0.71    0.77
   4   3 -23   93.08    3.48
   4  -3 -23   92.31    3.58
   4  -3 -22  118.55    4.05
   4   3 -22  109.37    3.87
   4   3 -21    3.46    0.93
   4  -3 -21    5.26    1.09
   4  -3 -20  110.49    3.84
   4   3 -20  104.59    3.66
   4  -3 -19  111.16    3.74
   4   3 -19  106.71    3.65
  -4   3  19  102.62    3.50
   4  -3 -18    6.00    1.51
  -4   3  18    5.73    0.95
   4  -3 -18    7.35    0.98
   4  -3 -18    5.25    0.82
   4   3 -18    5.12    0.85
   4  -3 -17   61.02    2.64
   4   3 -17   62.70    2.69
  -4   3  17   59.63    2.61
   4  -3 -17   62.97    4.50
   4  -3 -16  165.34    7.33
   4  -3 -15    2.08    0.97
   4  -3 -14   19.95    2.38
   4  -3 -13   79.68    4.59
   4  -3 -12    4.45    1.42
   4  -3 -11  309.53    8.55
   4  -3 -10   45.66    3.35
   4  -3  -9  236.55    6.93
   4  -3  -8   30.58    2.48
  -4  -3   8   34.52    2.29
   4  -3  -7  232.42    6.31
  -4  -3   7  226.11    5.99
   4  -3  -6  762.38   11.57
  -4  -3   6  751.51   11.70
   4  -3  -5  120.11    4.04
  -4  -3   5  116.85    4.25
   4  -3  -4  606.09    9.59
  -4  -3   4  592.81   10.45
   4  -3  -3   92.33    3.46
  -4  -3   3   93.09    4.05
   4  -3  -2    6.20    1.00
  -4  -3   2    6.47    1.18
   4  -3  -1  231.72    5.45
  -4  -3   1  226.02    6.68
   4  -3   0    1.85    0.65
  -4  -3   0   -0.02    0.76
  -4   3  -1   76.85    3.25
  -4  -3  -1   74.28    4.10
  -4  -3  -2  442.40   10.49
  -4   3  -2  432.92    8.13
  -4  -3  -3  148.94    6.09
  -4   3  -3  142.16    4.67
  -4  -3  -4  568.49   13.01
  -4   3  -4  568.14   10.13
  -4   3  -5    7.20    1.26
  -4  -3  -5    8.23    1.97
  -4   3  -6  333.63    8.03
  -4  -3  -6  366.08   11.00
  -4  -3  -7    5.16    1.69
  -4   3  -7    4.75    1.26
  -4   3  -8   28.22    2.41
  -4  -3  -8   26.85    3.39
  -4  -3  -9   16.88    2.72
  -4  -3 -10    2.56    1.45
  -4  -3 -11    6.87    1.79
  -4  -3 -12   32.50    3.94
  -4  -3 -13    4.50    1.79
  -4  -3 -13    4.44    0.85
  -4  -3 -14   72.22    5.98
   4   3  14   72.06    2.37
  -4  -3 -14   68.97    2.73
  -4   3 -14   66.34    2.58
  -4  -3 -15   90.10    6.61
  -4  -3 -15   91.03    3.24
  -4   3 -15   83.35    2.99
  -4   3 -16  417.28    7.03
  -4  -3 -16  425.22    7.45
  -4   3 -17   18.62    1.51
  -4  -3 -17   16.25    1.52
  -4  -3 -18   38.46    2.25
  -4   3 -18   34.39    1.98
  -4   3 -19    1.97    0.64
  -4  -3 -19    2.80    0.78
  -4   3 -20   32.33    1.84
  -4  -3 -20   35.43    2.08
  -4  -3 -21   -1.36    1.00
  -4   3 -21   -0.45    0.70
  -4  -3 -22    5.66    0.90
  -4   3 -22    5.58    0.81
  -4  -3 -23   15.54    1.24
  -4   3 -23   15.86    1.09
  -4   3 -24    0.29    0.40
  -4  -3 -24   -0.69    0.57
  -4  -3 -25    5.38    0.71
  -4  -3 -26    0.32    0.34
   4  -4 -29   -0.19    0.44
   4   4 -28    2.87    0.64
   4  -4 -28    3.34    0.66
   4   4 -27    1.12    0.55
   4  -4 -27    1.82    0.71
   4   4 -26   15.65    1.27
   4  -4 -26   21.77    1.59
   4   4 -25   95.91    3.21
   4  -4 -25  103.15    3.52
   4   4 -24   86.25    3.17
   4  -4 -24   95.57    3.47
   4  -4 -23   45.01    2.43
   4   4 -23   42.99    2.38
   4  -4 -22   31.71    2.10
   4   4 -22   32.46    2.09
  -4   4  21   -0.68    0.71
   4   4 -21    0.57    0.73
   4  -4 -21   -0.20    0.90
  -4   4  20   42.17    2.34
   4  -4 -20   39.96    4.18
   4   4 -20   41.51    2.38
   4  -4 -20   44.40    2.47
  -4   4  19   -0.25    0.66
   4   4 -19   -0.66    0.81
   4  -4 -19   -0.87    0.86
   4  -4 -19    1.09    0.94
   4  -4 -18   28.47    1.87
   4  -4 -18   26.73    3.12
  -4   4  18   24.49    1.78
  -4   4  17    1.49    0.61
   4  -4 -17    0.71    0.86
   4  -4 -17    1.03    0.60
   4   4 -17    0.43    0.71
   4  -4 -17    0.45    0.88
   4  -4 -16    3.43    1.21
   4  -4 -15  208.18    8.25
   4  -4 -14   55.78    4.15
   4  -4 -13    9.79    1.82
   4  -4 -12  196.58    7.24
   4  -4 -11    1.72    1.28
  -4  -4  10 1618.38   19.03
   4  -4 -10 1615.70   21.46
   4  -4  -9    8.59    1.60
  -4  -4   9    9.52    1.33
  -4  -4   8  181.43    5.53
   4  -4  -8  191.55    6.20
  -4  -4   7   26.03    2.10
   4  -4  -7   28.51    2.44
   4  -4  -6  313.54    7.50
  -4  -4   6  321.34    7.66
   4  -4  -5  207.17    5.78
  -4  -4   5  204.53    6.03
   4  -4  -4    5.98    1.05
  -4  -4   4    7.71    1.34
   4  -4  -3  228.90    5.74
  -4  -4   3  238.70    6.86
   4  -4  -2   47.33    2.47
  -4  -4   2   44.90    3.09
   4  -4  -1  233.34    5.52
  -4  -4   1  236.80    7.19
   4  -4   0   34.34    2.09
  -4  -4   0   34.28    2.84
  -4  -4  -1   57.19    3.79
  -4  -4  -2   29.36    2.77
  -4   4  -2   34.15    2.23
  -4  -4  -3  273.65    8.83
  -4   4  -3  255.08    6.19
  -4  -4  -4  309.08    9.71
  -4   4  -4  318.15    7.10
  -4  -4  -5   77.58    5.12
  -4   4  -5   78.64    3.49
  -4   4  -6   -0.44    0.64
  -4  -4  -6    0.31    1.30
  -4  -4  -7  102.14    6.10
  -4  -4  -8  250.57    9.71
  -4  -4  -9    4.49    1.74
  -4  -4 -10   69.45    5.61
  -4  -4 -11   41.39    4.37
  -4  -4 -12  718.68    9.20
  -4  -4 -12  721.61   19.18
  -4  -4 -13   -0.33    0.70
   4   4  13   -0.23    0.53
  -4  -4 -13   -0.47    1.23
   4   4  14   13.65    1.12
  -4  -4 -14   13.28    1.35
  -4   4 -14   13.08    1.18
  -4  -4 -14   12.20    2.92
  -4  -4 -15    8.87    1.18
   4   4  15    6.71    0.81
  -4   4 -15    9.26    1.04
  -4  -4 -15    6.84    2.04
  -4  -4 -16    8.27    1.13
   4   4  16    7.55    0.88
  -4   4 -16    9.31    1.03
  -4  -4 -16    8.68    2.42
  -4  -4 -17    1.40    0.74
  -4   4 -17    1.57    0.66
  -4   4 -18    2.24    0.61
  -4  -4 -18    2.91    0.90
  -4   4 -19    3.77    0.69
  -4  -4 -19    4.81    0.94
  -4   4 -20   16.25    1.28
  -4  -4 -20   16.90    1.43
  -4  -4 -21    4.44    0.82
  -4   4 -21    5.82    0.74
  -4  -4 -22   -2.40    0.93
  -4  -4 -23    0.90    0.67
  -4  -4 -24    8.22    0.91
  -4  -4 -25   47.61    1.68
  -4  -4 -26    6.03    0.56
   4  -5 -29    3.49    0.52
   4  -5 -28    3.90    0.63
   4  -5 -27   17.11    1.24
   4   5 -26   -0.01    0.46
   4  -5 -26   -0.23    0.64
   4  -5 -25   41.15    2.17
   4   5 -25   37.07    1.87
   4   5 -24   11.42    1.24
   4  -5 -24   15.12    1.47
  -4   5  23   24.80    1.62
   4   5 -23   23.39    1.62
   4  -5 -23   25.11    1.85
  -4   5  22   22.16    1.66
   4   5 -22   21.74    1.69
  -4   5  21   10.04    1.20
   4  -5 -21   11.57    1.27
   4   5 -21   10.45    1.29
   4  -5 -20  144.40    4.41
   4   5 -20  136.33    4.06
  -4   5  20  134.85    4.18
   4  -5 -20  128.24    7.23
   4  -5 -19    4.89    1.02
   4   5 -19    4.28    0.92
  -4   5  19    4.36    0.94
   4  -5 -19    2.69    1.29
   4  -5 -18  127.93    4.00
   4   5 -18  132.76    3.86
   4  -5 -18  130.71    7.35
  -4   5  18  126.76    4.03
   4  -5 -17    1.63    0.68
   4   5 -17    0.83    0.60
   4  -5 -17    3.49    1.38
  -4   5  17    1.91    0.82
   4  -5 -16   32.50    1.83
   4   5 -16   28.62    1.79
   4  -5 -16   32.36    3.54
   4  -5 -16   33.11    1.88
  -4   5  16   35.84    2.14
   4  -5 -15   -0.55    1.09
   4  -5 -14    0.89    0.91
   4  -5 -13   48.16    3.86
   4  -5 -12   30.84    3.23
   4  -5 -11   55.42    3.95
   4  -5 -10  281.67    8.59
  -4  -5   9  467.39    9.37
   4  -5  -9  507.58   11.36
  -4  -5   8  158.17    5.31
   4  -5  -8  155.77    5.97
  -4  -5   7   64.66    3.47
   4  -5  -7   66.41    3.81
  -4  -5   6    2.06    0.83
   4  -5  -6    1.42    0.85
  -4  -5   5   71.59    3.79
   4  -5  -5   74.77    3.64
  -4  -5   4  131.25    5.27
   4  -5  -4  132.29    4.57
  -4  -5   3    7.39    1.40
   4  -5  -3    9.09    1.20
  -4  -5   2    6.28    1.39
   4  -5  -2    7.14    1.14
  -4  -5   1   70.02    4.11
   4  -5  -1   64.08    2.88
  -4  -5   0   35.66    3.06
   4  -5   0   37.29    2.25
  -4  -5  -1    8.81    1.69
   4  -5   1   13.84    1.46
  -4   5  -2    7.19    1.10
  -4  -5  -2    5.26    1.47
  -4   5  -3    7.85    1.15
  -4  -5  -3    8.83    2.01
  -4   5  -4   38.04    2.39
  -4  -5  -4   33.26    3.46
  -4  -5  -5    7.72    2.18
  -4   5  -5    5.67    1.02
  -4  -5  -6   14.70    2.48
  -4  -5  -7   17.08    2.75
  -4  -5  -8   69.26    5.41
  -4  -5  -9   30.84    3.73
  -4  -5 -10    5.80    1.83
  -4  -5 -11    1.36    1.61
  -4  -5 -12   23.31    1.53
   4   5  12   22.40    1.39
  -4  -5 -12   22.01    3.39
  -4  -5 -13   55.21    2.39
   4   5  13   54.36    2.19
  -4  -5 -13   56.01    5.73
  -4  -5 -14   41.06    2.16
   4   5  14   41.19    1.93
  -4  -5 -14   43.20    4.95
   4   5  15    6.23    0.77
  -4  -5 -15    4.57    2.11
  -4  -5 -15    6.99    1.07
  -4  -5 -16  145.39    9.08
  -4  -5 -16  144.86    4.13
   4   5  16  142.46    3.61
  -4  -5 -17    5.64    1.00
   4   5  17    4.89    0.72
  -4  -5 -18   17.54    1.45
   4   5  18   15.37    1.15
  -4  -5 -19    0.86    1.00
  -4  -5 -20   14.96    1.34
  -4  -5 -21    4.51    0.84
  -4  -5 -22   -1.02    0.75
  -4  -5 -23   18.16    1.24
  -4  -5 -24    8.89    0.87
  -4  -5 -25   -0.25    0.36
   4  -6 -29   16.67    0.88
   4  -6 -28    0.10    0.46
   4  -6 -27   10.41    0.98
   4  -6 -26    1.60    0.68
   4  -6 -25   29.35    1.72
   4  -6 -24   46.28    2.33
  -4   6  24   42.71    1.94
  -4   6  23   61.68    2.58
   4  -6 -23   70.84    3.00
  -4   6  22   12.41    1.33
   4  -6 -22   14.29    1.46
  -4   6  21    3.10    0.76
   4  -6 -21    3.19    0.81
  -4   6  20   24.35    1.85
   4  -6 -20   24.34    1.85
   4  -6 -19  154.70    8.33
  -4   6  19  156.50    4.61
   4  -6 -19  158.16    4.47
   4  -6 -18    5.75    1.76
  -4   6  18    6.12    1.17
   4  -6 -18    6.21    1.08
   4  -6 -17    0.74    0.70
   4  -6 -17    1.77    1.29
  -4   6  17    0.54    0.67
  -4   6  16   14.73    1.47
   4  -6 -16   17.30    2.85
   4   6 -16   14.35    1.26
   4  -6 -16   15.21    1.27
   4  -6 -16   15.28    1.34
  -4   6  15    0.49    0.59
   4  -6 -15    0.07    0.95
   4  -6 -14  224.59    8.86
   4  -6 -13   41.13    3.93
   4  -6 -12  131.72    6.47
   4  -6 -11    4.67    1.56
   4  -6 -10  226.69    8.08
   4  -6  -9  218.33    7.61
   4  -6  -8   -0.25    0.99
  -4  -6   8   -0.33    0.86
  -4  -6   7   73.95    3.82
   4  -6  -7   78.58    4.18
  -4  -6   6   17.32    1.99
   4  -6  -6   17.74    2.02
   4  -6  -5  105.27    4.52
  -4  -6   5  105.78    4.84
   4  -6  -4    0.83    0.75
  -4  -6   4    1.61    1.03
   4  -6  -3  192.95    5.54
  -4  -6   3  203.95    7.14
   4  -6  -2   43.58    2.59
  -4  -6   2   43.77    3.24
   4  -6  -1   25.25    1.95
  -4  -6   1   24.11    2.61
   4  -6   0   51.11    2.70
  -4  -6   0   57.27    4.01
   4  -6   1   -0.44    0.74
  -4  -6  -1    0.37    1.12
  -4  -6  -2    8.01    2.10
  -4   6  -3  145.13    4.53
  -4  -6  -3  137.18    6.90
  -4  -6  -4   29.06    3.61
  -4  -6  -5   61.80    4.97
  -4  -6  -6  100.81    6.17
  -4  -6  -7   -1.24    1.58
  -4  -6  -8   26.70    3.57
  -4  -6  -9  137.33    8.02
  -4  -6 -10    0.77    1.32
  -4  -6 -11   38.46    4.55
  -4  -6 -11   36.63    1.82
   4   6  11   34.68    1.72
   4   6  12   -0.62    0.65
  -4  -6 -12   -0.30    0.63
  -4  -6 -12   -0.14    1.52
   4   6  13    0.32    0.52
  -4  -6 -13    1.34    1.54
  -4  -6 -13    0.93    0.64
  -4  -6 -14   26.36    1.77
   4   6  14   27.87    1.62
  -4  -6 -15   25.96    1.76
   4   6  15   25.68    1.57
  -4  -6 -15   25.37    4.21
  -4  -6 -16    2.17    0.77
   4   6  16    1.55    0.57
  -4  -6 -16    1.59    1.48
  -4  -6 -17   26.00    1.83
   4   6  17   26.12    1.55
  -4  -6 -18   -1.22    0.99
   4   6  18    0.94    0.50
  -4  -6 -19   -2.49    1.08
   4   6  19   -0.28    0.44
  -4  -6 -20   -1.52    0.94
   4   6  20   -0.02    0.37
  -4  -6 -21    0.51    0.63
  -4  -6 -22   20.11    1.44
  -4  -6 -23    5.00    0.75
  -4  -6 -24    1.82    0.58
  -4  -6 -25   42.98    1.40
   4  -7 -28    0.43    0.37
   4  -7 -27   35.92    1.56
   4  -7 -26    5.21    0.89
  -4   7  25    8.80    0.85
   4  -7 -25    9.04    1.00
   4  -7 -24    0.77    0.59
  -4   7  24    0.35    0.48
  -4   7  23   16.55    1.37
   4  -7 -23   16.00    1.48
  -4   7  22   22.85    1.76
   4  -7 -22   26.23    1.84
   4  -7 -21   14.72    1.41
  -4   7  21   14.09    1.43
   4  -7 -20  104.34    3.54
  -4   7  20   98.95    3.77
   4  -7 -19    0.12    1.21
   4  -7 -19    0.50    0.69
  -4   7  19    0.21    0.73
   4  -7 -18   44.12    4.62
   4  -7 -18   44.99    2.35
  -4   7  18   45.70    2.59
   4  -7 -17  125.96    3.87
   4  -7 -17  142.14    7.86
  -4   7  17  134.18    4.33
   4  -7 -16    3.24    1.44
  -4   7  16    3.84    0.87
   4  -7 -16    3.04    0.81
   4  -7 -15   -0.63    1.03
  -4   7  15   -0.45    0.94
   4  -7 -15   -0.71    0.73
  -4   7  14    0.55    0.68
   4  -7 -14    1.13    1.28
   4  -7 -13    1.05    0.98
   4  -7 -12   20.35    2.76
   4  -7 -11    6.56    1.73
   4  -7 -10   42.12    3.62
   4  -7  -9    5.22    1.48
   4  -7  -8    1.29    1.28
   4  -7  -7  116.43    5.34
  -4  -7   6    4.96    1.30
   4  -7  -6    5.90    1.44
  -4  -7   5  220.57    7.31
   4  -7  -5  212.87    6.73
  -4  -7   4    3.02    1.30
   4  -7  -4    3.33    1.06
  -4  -7   3    2.65    1.14
   4  -7  -3    3.61    0.90
  -4  -7   2  279.24    9.02
   4  -7  -2  268.96    6.86
  -4  -7   1   75.12    4.88
   4  -7  -1   85.65    3.67
  -4  -7   0    3.11    1.59
   4  -7   0    3.43    0.97
  -4  -7  -1   39.00    3.73
   4  -7   1   37.60    2.30
  -4  -7  -2   23.75    3.04
  -4  -7  -3    0.20    1.34
  -4  -7  -4   11.65    2.20
  -4  -7  -5    2.58    1.41
  -4  -7  -6   10.00    2.08
  -4  -7  -7    8.34    2.13
  -4  -7  -8    2.12    1.56
  -4  -7  -9  232.05   10.46
  -4  -7 -10    0.86    1.30
   4   7  10    1.21    0.55
   4   7  11    0.33    0.49
  -4  -7 -11    0.75    1.55
  -4  -7 -11   -0.57    0.63
   4   7  12    3.34    0.70
  -4  -7 -12    2.97    2.05
  -4  -7 -12    2.35    0.68
   4   7  13    9.08    1.01
  -4  -7 -13    9.89    2.85
  -4  -7 -13    9.91    1.13
   4   7  14    6.23    0.93
  -4  -7 -14    6.23    0.91
  -4  -7 -15   -1.50    0.99
   4   7  15   -0.49    0.69
  -4  -7 -15    1.12    1.17
   4   7  16   11.36    1.14
  -4  -7 -16   10.40    1.19
   4   7  17    0.85    0.51
  -4  -7 -17   -0.24    0.83
   4   7  18    0.07    0.45
  -4  -7 -18   -0.07    0.82
   4   7  19    4.31    0.66
  -4  -7 -19    2.31    0.74
   4   7  20    2.79    0.52
  -4  -7 -20    2.11    0.63
   4   7  21    2.37    0.44
  -4  -7 -21    2.15    0.64
  -4  -7 -22    0.29    0.56
  -4  -7 -23   23.59    1.28
  -4  -7 -24   19.25    1.01
   4  -8 -27    3.46    0.57
   4  -8 -26    9.48    0.90
  -4   8  26   10.41    0.77
   4  -8 -25   47.83    1.96
  -4   8  25   43.56    1.77
   4  -8 -24    4.14    0.82
  -4   8  24    4.42    0.73
   4  -8 -23    1.74    0.68
  -4   8  23    0.77    0.60
   4  -8 -22   18.28    1.50
  -4   8  22   18.71    1.52
   4  -8 -21    5.11    0.95
  -4   8  21    4.92    1.02
   4  -8 -20   25.56    1.72
  -4   8  20   24.40    1.88
   4  -8 -19   43.47    2.29
  -4   8  19   44.47    2.58
   4  -8 -18   52.06    5.02
   4  -8 -18   53.95    2.49
  -4   8  18   55.69    2.90
   4  -8 -17   15.36    2.74
   4  -8 -17   12.51    1.32
  -4   8  17   13.82    1.61
  -4   8  16    2.53    0.91
   4  -8 -16    1.17    0.62
   4  -8 -16    1.63    1.27
   4  -8 -15   20.05    3.11
  -4   8  15   18.62    1.63
   4  -8 -14    7.48    1.74
  -4   8  14    8.11    1.21
   4  -8 -13   15.57    2.59
  -4   8  13   16.52    1.56
   4  -8 -12   86.33    5.73
   4  -8 -11   34.20    3.49
   4  -8 -10   -0.63    1.12
   4  -8  -9    1.11    1.16
   4  -8  -8   62.18    4.28
   4  -8  -7   10.55    1.71
   4  -8  -6    4.45    1.40
   4  -8  -5  307.29    8.50
  -4  -8   5  295.61    8.83
  -4  -8   4   -0.20    0.86
   4  -8  -4   -1.38    0.98
   4  -8  -3   24.62    2.20
  -4  -8   3   29.81    3.10
   4  -8  -2   51.47    3.10
  -4  -8   2   53.74    4.07
   4  -8  -1   40.48    2.64
  -4  -8   1   39.79    3.76
   4  -8   0  274.93    6.69
  -4  -8   0  271.92    9.72
   4  -8   1   23.81    1.92
  -4  -8  -1   23.58    3.08
  -4  -8  -2    9.75    2.03
  -4  -8  -3    4.47    1.77
  -4  -8  -4    0.23    1.56
  -4  -8  -5   -0.50    1.70
  -4  -8  -6   -0.78    1.58
  -4  -8  -7  202.77    9.79
  -4  -8  -8    8.32    2.22
  -4  -8  -9   12.41    2.59
   4   8   9   10.75    0.92
   4   8  10   14.64    1.18
  -4  -8 -10   13.70    2.97
  -4  -8 -10   14.87    1.16
  -4  -8 -11    9.45    2.74
  -4  -8 -11    6.04    0.77
   4   8  11    7.08    0.89
   4   8  12   24.73    1.60
  -4  -8 -12   21.48    1.48
   4   8  13   26.09    1.63
  -4  -8 -13   26.92    4.27
  -4  -8 -13   24.17    1.58
  -4  -8 -14    0.70    1.44
   4   8  14    2.89    0.69
  -4  -8 -14    2.00    0.66
   4   8  15    2.09    0.59
  -4  -8 -15    2.39    0.70
   4   8  16   17.00    1.35
  -4  -8 -16   15.42    1.33
   4   8  17    6.81    0.94
  -4  -8 -17    6.47    0.88
   4   8  18    2.29    0.57
  -4  -8 -18    1.71    0.64
   4   8  19   15.35    1.15
  -4  -8 -19   17.79    1.39
   4   8  20    0.54    0.41
  -4  -8 -20   -0.50    0.64
  -4  -8 -21    5.30    0.73
   4   8  21    6.16    0.63
  -4  -8 -22    9.93    0.91
  -4  -8 -23    5.96    0.68
  -4  -8 -24    4.56    0.48
   4  -9 -26    0.03    0.50
  -4   9  26    0.32    0.36
  -4   9  25   13.77    0.99
   4  -9 -25   16.16    1.13
   4  -9 -24    0.21    0.52
  -4   9  24    0.68    0.52
  -4   9  23   41.69    2.03
   4  -9 -23   40.98    1.90
   4  -9 -22    3.85    0.80
  -4   9  22    3.05    0.80
   4  -9 -21    2.05    0.68
  -4   9  21    1.56    0.78
   4  -9 -20   27.54    1.75
  -4   9  20   24.91    1.93
   4  -9 -19    7.79    1.03
  -4   9  19    6.50    1.14
  -4   9  18   39.59    2.51
  -4   9  17  230.76    5.84
   4  -9 -17  224.80   10.34
  -4   9  16    2.59    1.05
   4  -9 -16    2.32    1.52
   4  -9 -15   21.98    3.25
  -4   9  15   19.51    1.75
   4  -9 -14    2.01    1.26
  -4   9  14    2.71    0.78
   4  -9 -13   45.60    4.42
  -4   9  13   41.77    2.34
   4  -9 -12    6.95    1.87
  -4   9  12    7.03    1.15
   4  -9 -11   52.39    4.49
  -4   9  11   53.20    2.60
   4  -9 -10  365.73   11.54
   4  -9  -9   -0.28    0.91
   4  -9  -8    3.64    1.40
   4  -9  -7   40.09    3.37
   4  -9  -6   42.36    3.51
   4  -9  -5  175.93    6.72
   4  -9  -4   55.61    3.68
  -4  -9   4   51.62    3.75
   4  -9  -3   16.25    1.92
  -4  -9   3   17.28    2.34
   4  -9  -2    2.11    0.84
  -4  -9   2    1.28    1.13
   4  -9  -1    1.35    0.91
  -4  -9   1    0.09    1.14
   4  -9   0   61.95    3.23
  -4  -9   0   61.65    4.79
  -4  -9  -1    0.04    1.37
  -4  -9  -2   99.72    6.39
  -4  -9  -3   13.75    2.47
  -4  -9  -4    3.55    1.61
  -4  -9  -5   35.94    4.18
  -4  -9  -6    0.84    1.18
  -4  -9  -7   -0.47    1.17
   4   9   7    0.38    0.37
   4   9   8   25.88    1.49
  -4  -9  -8   25.24    3.91
  -4  -9  -9   69.59    6.20
   4   9   9   67.47    2.48
  -4  -9 -10    0.34    1.39
   4   9  10    1.26    0.68
  -4  -9 -11    1.77    0.57
  -4  -9 -11    2.65    2.12
   4   9  11    3.02    0.71
  -4  -9 -12    9.06    0.95
   4   9  12   10.16    1.08
  -4  -9 -12   10.09    2.62
   4   9  13   33.89    1.85
  -4  -9 -13   32.19    1.79
  -4  -9 -13   37.18    4.97
  -4  -9 -14    0.37    0.59
   4   9  14   -0.67    0.73
  -4  -9 -15   37.28    1.97
   4   9  15   38.54    2.04
  -4  -9 -16    2.25    0.60
   4   9  16    3.12    0.69
  -4  -9 -17    3.66    0.72
   4   9  17    4.01    0.73
  -4  -9 -18    0.17    0.60
   4   9  18    0.41    0.48
  -4  -9 -19   -0.10    0.62
   4   9  19    0.02    0.46
   4   9  20   12.70    0.92
  -4  -9 -20   10.36    1.03
   4   9  21    5.40    0.61
  -4  -9 -21    4.84    0.67
  -4  -9 -22    0.21    0.38
   4   9  22   -0.31    0.29
  -4  -9 -23    9.28    0.68
  -4  10  26   30.43    1.14
  -4  10  25   36.30    1.47
  -4  10  24   36.79    1.71
  -4  10  23    8.04    0.93
  -4  10  22    3.05    0.78
  -4  10  21   23.35    1.77
  -4  10  20   -0.62    0.91
  -4  10  19    0.19    0.92
  -4  10  18   82.95    3.47
  -4  10  17   -1.21    0.94
   4 -10 -16    1.49    1.32
  -4  10  16    2.11    0.95
   4 -10 -15   17.86    3.23
  -4  10  15   21.67    1.93
   4 -10 -14    0.04    1.07
  -4  10  14    1.59    0.86
   4 -10 -13  128.60    7.52
  -4  10  13  128.29    4.15
   4 -10 -12  187.25    8.81
  -4  10  12  181.37    4.89
   4 -10 -11   87.93    5.86
  -4  10  11   86.07    3.32
  -4  10  10   13.28    1.33
   4 -10 -10   12.73    2.33
   4 -10  -9  218.80    8.79
   4 -10  -8   48.58    4.08
   4 -10  -7   21.77    2.70
   4 -10  -6   12.73    1.93
   4 -10  -5    0.67    0.84
   4 -10  -4    1.71    0.80
   4 -10  -3   57.40    3.67
  -4 -10   3   54.53    4.27
   4 -10  -2    0.05    0.74
  -4 -10   2    0.61    0.85
  -4 -10   1   79.21    5.50
  -4 -10   0    8.64    2.02
  -4 -10  -1   39.18    4.14
  -4 -10  -2    3.81    1.48
  -4 -10  -3   67.50    5.66
  -4 -10  -4   44.91    4.64
  -4 -10  -5   80.32    6.36
  -4 -10  -6    2.28    1.48
   4  10   6    1.60    0.50
  -4 -10  -7   22.40    3.58
   4  10   7   25.87    1.53
  -4 -10  -8   -1.36    1.43
   4  10   8   -0.01    0.49
  -4 -10  -9   22.45    3.93
   4  10   9   23.43    1.51
  -4 -10 -10    9.33    2.77
   4  10  10    8.69    1.03
  -4 -10 -11   15.05    3.18
   4  10  11   12.54    1.15
   4  10  12   -1.32    0.90
  -4 -10 -12   -1.22    1.87
  -4 -10 -13   -0.46    0.60
   4  10  13   -0.62    0.74
  -4 -10 -14    0.88    0.58
   4  10  14    0.31    0.61
  -4 -10 -15    8.26    0.95
   4  10  15    8.14    0.92
  -4 -10 -16    3.60    0.72
   4  10  16    2.35    0.61
  -4 -10 -17    0.09    0.58
   4  10  17   -0.80    0.58
  -4 -10 -18   24.59    1.44
   4  10  18   25.32    1.49
   4  10  19   86.10    2.49
  -4 -10 -19   81.72    2.43
  -4 -10 -20    1.00    0.55
   4  10  20    0.54    0.41
   4  10  21   14.76    0.86
  -4 -10 -21   13.94    0.90
  -4 -10 -22    5.13    0.50
   4  10  22    5.63    0.48
  -4  11  25    1.95    0.40
  -4  11  24   14.90    1.03
  -4  11  23    7.54    0.85
  -4  11  22   32.08    1.81
  -4  11  21   -0.35    0.68
  -4  11  20   -1.31    0.82
  -4  11  19    9.40    1.34
  -4  11  18   16.67    1.60
  -4  11  17   67.14    3.11
  -4  11  16  108.66    4.00
  -4  11  15    4.50    1.03
   4 -11 -14    8.18    2.21
  -4  11  14    6.80    1.20
   4 -11 -13   54.10    5.10
  -4  11  13   55.27    2.81
   4 -11 -12   18.43    2.89
  -4  11  12   19.97    1.74
   4 -11 -11    2.12    1.35
  -4  11  11    0.85    0.69
   4 -11 -10  177.73    8.52
   4  11 -10  167.60    3.24
  -4  11  10  179.23    4.73
  -4  11   9   15.50    1.46
   4  11  -9   15.09    0.95
   4 -11  -9   15.63    2.65
  -4  11   8   61.51    2.67
   4 -11  -8   61.83    4.74
   4  11  -8   56.34    1.82
   4 -11  -7   98.80    5.82
   4  11  -7   89.80    2.33
   4 -11  -6   -0.38    1.05
   4 -11  -5   -2.29    1.05
   4  11  -5    0.42    0.35
   4 -11  -4   25.80    2.64
   4 -11  -3   35.84    3.05
  -4 -11   1    5.20    1.78
  -4 -11   0    0.83    1.86
  -4 -11  -1   55.06    4.96
  -4 -11  -2  101.66    7.02
  -4 -11  -3    0.28    1.26
   4  11   4   20.37    1.24
  -4 -11  -4   22.31    3.54
   4  11   4   21.44    1.28
   4  11   5    3.98    0.56
  -4 -11  -5    3.62    1.48
   4  11   5    5.10    0.70
   4  11   6   -0.67    0.68
  -4 -11  -6    0.98    1.85
   4  11   6    0.03    0.38
  -4 -11  -7   10.32    2.61
   4  11   7    9.62    1.00
  -4 -11  -8   26.97    4.20
   4  11   8   23.33    1.50
  -4 -11  -9    9.31    2.85
   4  11   9    4.76    0.77
  -4 -11 -10   -0.53    1.92
   4  11  10   -0.23    0.75
  -4 -11 -11    7.49    2.35
   4  11  11    8.40    0.90
   4  11  12   -0.13    0.75
   4  11  13   10.19    1.11
   4  11  14   10.77    1.13
   4  11  15    7.18    0.93
   4  11  16   -1.33    0.78
   4  11  17   -0.66    0.59
   4  11  18    1.85    0.52
   4  11  19    1.80    0.51
   4  11  20   13.98    0.91
   4  11  21   14.32    0.79
  -4  12  25    6.70    0.57
  -4  12  24   16.76    1.01
  -4  12  23    0.23    0.44
  -4  12  22    0.21    0.53
  -4  12  21   12.55    1.17
  -4  12  20    1.37    0.67
  -4  12  19    2.07    0.82
  -4  12  18   43.84    2.45
  -4  12  17    5.27    1.07
  -4  12  16   10.06    1.27
  -4  12  15   16.53    1.63
  -4  12  14   40.90    2.41
   4 -12 -13   89.23    6.56
  -4  12  13   98.27    3.71
   4 -12 -12    4.52    1.70
  -4  12  12    3.07    0.90
   4 -12 -11   20.44    3.06
  -4  12  11   24.04    1.85
   4 -12 -10   95.23    6.34
  -4  12  10   94.49    3.51
   4  12 -10   91.44    2.41
   4 -12  -9   64.90    5.15
  -4  12   9   67.53    2.90
   4  12  -9   62.00    1.97
   4 -12  -8   27.64    3.37
  -4  12   8   27.81    1.86
   4  12  -8   24.01    1.23
   4  12  -7    0.00    0.35
   4 -12  -7    0.68    1.16
  -4  12   7   -0.07    0.62
   4  12  -6  246.03    4.26
   4 -12  -6  249.46    9.17
   4  12  -5   72.04    2.20
   4  12  -5   76.25    2.40
   4 -12  -5   72.14    4.70
   4  12  -4   38.34    1.66
   4  12  -4   40.06    1.73
   4  12  -3   24.30    1.36
   4  12  -2   17.22    1.16
  -4  12   1   -0.78    0.57
   4  12  -1   -0.46    0.46
   4  12   0    4.20    0.63
  -4  12   0    3.42    0.59
   4  12   1    0.22    0.38
  -4  12  -1   -0.20    0.51
  -4 -12  -1   -0.42    1.56
   4  12   2   35.33    1.68
   4  12   2   32.85    1.56
  -4 -12  -2   35.90    4.44
   4  12   3   22.38    1.38
   4  12   3   19.70    1.27
  -4 -12  -3   21.58    3.60
   4  12   4    5.05    0.70
   4  12   4    4.79    0.68
  -4 -12  -4    6.19    1.98
   4  12   5    7.60    0.81
   4  12   5    6.12    0.78
  -4 -12  -5    7.16    2.09
   4  12   6    2.75    0.58
   4  12   6    2.62    0.60
  -4 -12  -6    3.03    1.71
   4  12   7    0.93    0.42
   4  12   7    0.75    0.66
  -4 -12  -7    1.88    1.55
   4  12   8   72.05    2.67
  -4 -12  -8   75.10    6.84
   4  12   9   67.49    2.59
  -4 -12  -9   60.28    6.31
   4  12  10    0.94    0.68
   4  12  11    5.88    0.91
   4  12  12    0.17    0.78
   4  12  13   13.47    1.17
   4  12  14   20.62    1.43
   4  12  15    8.03    0.90
   4  12  16    7.64    0.93
   4  12  17    1.04    0.49
   4  12  18   80.36    2.35
   4  12  19   12.95    0.92
   4  12  20    0.05    0.29
   4  12  21    1.13    0.28
  -4  13  24   -0.38    0.33
  -4  13  23    7.68    0.74
  -4  13  22   31.22    1.52
  -4  13  21    3.45    0.71
  -4  13  20    0.06    0.61
  -4  13  19    8.57    1.06
  -4  13  18    0.62    0.69
  -4  13  17    7.98    1.11
  -4  13  16   85.75    3.34
  -4  13  15    2.43    0.84
  -4  13  14    2.51    0.77
  -4  13  13    1.18    0.85
  -4  13  12   39.10    2.31
   4 -13 -11    9.51    2.30
  -4  13  11    9.24    1.20
   4  13 -10    0.17    0.41
   4 -13 -10   -1.05    1.18
  -4  13  10   -1.55    0.91
   4  13  -9    3.66    0.57
   4 -13  -9    2.29    1.20
  -4  13   9    3.40    0.80
   4 -13  -8   18.50    2.79
   4  13  -8   17.48    1.08
  -4  13   8   18.97    1.55
   4 -13  -7   20.57    2.76
  -4  13   7   21.26    1.59
   4  13  -7   19.75    1.15
   4  13  -6    1.67    0.48
   4  13  -5   13.18    1.02
   4  13  -4   17.34    1.15
   4  13  -4   17.46    1.24
   4  13  -3   26.33    1.48
   4  13  -2    0.63    0.49
  -4  13   2    0.56    0.53
  -4  13   1   43.79    2.09
   4  13  -1   44.87    1.91
  -4  13   0   14.08    1.18
   4  13   0   15.10    1.15
   4  13   1   23.74    1.41
  -4  13  -1   22.32    1.40
   4  13   2   24.89    1.46
  -4  13  -2   24.96    1.44
   4  13   3   83.30    2.67
   4  13   3   83.47    2.54
  -4 -13  -3   81.01    6.69
   4  13   4    0.68    0.46
   4  13   4   -0.06    0.59
  -4 -13  -4   -0.42    1.68
   4  13   5    7.79    0.90
   4  13   5    6.88    0.77
  -4 -13  -5    4.84    1.68
   4  13   6   28.43    1.59
   4  13   6   27.36    1.61
  -4 -13  -6   23.20    3.80
   4  13   7   24.63    1.45
   4  13   7   24.22    1.54
  -4 -13  -7   22.88    3.79
   4  13   8   19.53    1.30
   4  13   8   18.25    1.36
   4  13   9    2.07    0.54
   4  13  10    9.03    0.98
   4  13  11    0.68    0.66
   4  13  12   26.75    1.63
   4  13  13   -0.38    0.71
   4  13  14    0.39    0.62
   4  13  15    1.54    0.65
   4  13  16   -0.57    0.61
   4  13  17    2.28    0.48
   4  13  18    2.02    0.43
   4  13  19    4.28    0.52
   4  13  20   -0.07    0.24
  -4  14  23    1.49    0.39
  -4  14  22    1.16    0.39
  -4  14  22    0.05    0.38
  -4  14  21    6.93    0.80
  -4  14  20    2.55    0.62
  -4  14  19    0.36    0.59
  -4  14  18    7.68    1.06
  -4  14  17    5.61    0.92
  -4  14  16    7.01    1.10
  -4  14  15   12.03    1.34
  -4  14  14    0.47    0.71
  -4  14  13    1.15    0.72
  -4  14  12   11.77    1.30
  -4  14  11   45.67    2.41
  -4  14  10  154.22    4.36
   4  14  -9   38.50    1.59
  -4  14   9   39.70    2.21
  -4  14   8    3.91    0.79
   4  14  -8    4.39    0.62
   4  14  -7   11.05    0.90
   4  14  -6   25.32    1.38
   4  14  -5  114.30    2.98
  -4  14   4   11.28    1.20
   4  14  -4   10.91    0.98
   4  14  -3    3.67    0.56
   4  14  -3    4.91    0.74
  -4  14   3    3.00    0.58
  -4  14   2   10.47    1.09
   4  14  -2   11.00    1.03
  -4  14   1   30.15    1.74
   4  14  -1   30.95    1.65
  -4  14   0    1.32    0.59
   4  14   0    2.45    0.67
  -4  14  -1    2.88    0.63
   4  14   1    2.22    0.58
   4  14   2   18.46    1.29
  -4  14  -2   17.33    1.26
   4  14   3    1.38    0.47
   4  14   3    1.74    0.60
  -4  14  -3    1.62    0.49
   4  14   4   15.74    1.18
   4  14   4   15.25    1.23
   4  14   5    0.96    0.51
   4  14   5    1.07    0.46
   4  14   6   16.30    1.21
   4  14   6   17.42    1.27
   4  14   7   16.87    1.30
   4  14   7   17.98    1.26
   4  14   8    5.71    0.83
   4  14   8    6.07    0.75
   4  14   9   -0.27    0.61
   4  14   9   -0.56    0.47
   4  14  10   26.49    1.58
   4  14  11    5.40    0.80
   4  14  12    1.89    0.55
   4  14  13    0.42    0.65
   4  14  14    7.04    0.85
   4  14  15    0.22    0.47
   4  14  16   -0.30    0.46
   4  14  17    6.49    0.71
   4  14  18   10.63    0.76
   4  14  19   -0.09    0.26
  -4  15  22    6.97    0.62
  -4  15  21    0.35    0.35
  -4  15  21    0.58    0.34
  -4  15  20    3.13    0.58
  -4  15  20    3.30    0.60
  -4  15  19   19.94    1.27
  -4  15  18    0.29    0.49
  -4  15  17    1.25    0.62
  -4  15  16    5.46    0.85
  -4  15  15   18.73    1.46
  -4  15  14   26.44    1.73
  -4  15  13   42.72    2.21
  -4  15  12    2.52    0.77
  -4  15  11    3.92    0.80
  -4  15  10    0.56    0.58
  -4  15   9   49.40    2.31
   4  15  -9   48.04    1.79
   4  15  -8   26.00    1.34
   4  15  -7   -0.30    0.40
   4  15  -6    3.11    0.56
  -4  15   6    1.72    0.58
   4  15  -5    3.02    0.63
  -4  15   5    2.60    0.66
  -4  15   4   22.78    1.64
   4  15  -4   24.60    1.41
  -4  15   3    4.91    0.83
   4  15  -3    6.03    0.86
   4  15  -3    5.36    0.78
  -4  15   2    1.27    0.57
   4  15  -2    1.74    0.55
   4  15  -1   16.88    1.27
  -4  15   1   18.07    1.36
  -4  15   0    1.08    0.58
   4  15   0    0.67    0.56
   4  15   1   21.22    1.39
  -4  15  -1   18.97    1.38
   4  15   2    2.74    0.67
  -4  15  -2    3.57    0.67
  -4  15  -3   19.89    1.28
   4  15   3   20.88    1.37
   4  15   4   11.99    1.07
   4  15   4   12.39    1.02
   4  15   5    6.57    0.78
   4  15   5    7.04    0.84
   4  15   6    2.83    0.61
   4  15   6    3.32    0.66
   4  15   7    0.60    0.49
   4  15   7    0.83    0.47
   4  15   8   19.39    1.35
   4  15   8   19.65    1.24
   4  15   9   27.42    1.58
   4  15   9   30.88    1.52
   4  15  10   -0.59    0.62
   4  15  11    4.86    0.76
   4  15  12    5.19    0.75
   4  15  13    7.50    0.82
   4  15  13    6.90    0.69
   4  15  14    0.44    0.30
   4  15  14    1.38    0.51
   4  15  15    3.13    0.57
   4  15  16    5.90    0.64
   4  15  17    3.34    0.47
   4  15  18   11.99    0.69
  -4  16  21    7.81    0.60
  -4  16  20   16.34    0.93
  -4  16  20   14.70    0.87
  -4  16  19   29.81    1.36
  -4  16  19   30.19    1.37
  -4  16  18   19.62    1.19
  -4  16  18   20.61    1.23
  -4  16  17   14.18    1.10
  -4  16  17   13.76    1.11
  -4  16  16    2.58    0.61
  -4  16  16    4.07    0.69
  -4  16  15   22.81    1.42
  -4  16  15   24.09    1.55
  -4  16  14    1.42    0.59
  -4  16  14    0.12    0.57
  -4  16  13   -0.08    0.54
  -4  16  13   -0.15    0.66
  -4  16  12    7.25    0.91
  -4  16  12    5.92    0.92
  -4  16  11    1.75    0.58
  -4  16  11    0.60    0.73
  -4  16  10    4.83    0.75
  -4  16  10    3.49    0.79
   4  16  -9   10.03    0.81
  -4  16   9    8.58    1.05
   4  16  -8    2.24    0.51
  -4  16   8    1.46    0.55
  -4  16   7   30.38    1.90
   4  16  -7   30.66    1.47
  -4  16   6    3.67    0.76
   4  16  -6    4.08    0.61
  -4  16   5   54.96    2.53
   4  16  -5   60.04    2.10
  -4  16   4    9.54    1.17
   4  16  -4   10.48    1.01
  -4  16   3    0.36    0.49
   4  16  -3    1.33    0.53
  -4  16   2    1.27    0.63
   4  16  -2    0.36    0.48
   4  16  -1   16.40    1.22
   4  16  -1   19.30    1.35
  -4  16   1   16.44    1.30
   4  16   0   10.75    0.99
   4  16   0   10.93    1.07
  -4  16   0   12.98    1.18
   4  16   1    3.69    0.66
  -4  16  -1    3.46    0.65
   4  16   2    2.18    0.57
  -4  16  -2    1.02    0.47
  -4  16  -3    1.31    0.45
   4  16   3    1.17    0.51
   4  16   4    0.48    0.42
   4  16   5    2.47    0.52
   4  16   5    1.98    0.49
   4  16   6    1.41    0.51
   4  16   6    1.11    0.46
   4  16   7   11.77    0.98
   4  16   7   13.38    1.04
   4  16   8   19.32    1.21
   4  16   8   21.21    1.26
   4  16   9    8.52    0.87
   4  16   9    8.82    0.82
   4  16  10    2.65    0.57
   4  16  11    0.17    0.41
   4  16  12    7.75    0.80
   4  16  12    5.90    0.66
   4  16  13    3.00    0.57
   4  16  13    1.75    0.41
   4  16  14    0.14    0.37
   4  16  14   -0.40    0.27
   4  16  15    0.59    0.36
   4  16  16    1.18    0.35
   4  16  17   -0.23    0.27
  -4  17  19   14.08    0.78
  -4  17  19   15.05    0.81
  -4  17  18    4.01    0.53
  -4  17  18    4.97    0.57
  -4  17  17    9.13    0.80
  -4  17  17    8.96    0.76
  -4  17  16    2.03    0.50
  -4  17  16    1.52    0.42
  -4  17  15    9.61    0.94
  -4  17  15   10.05    0.87
  -4  17  14    2.15    0.55
  -4  17  14    2.64    0.58
  -4  17  13   16.29    1.28
  -4  17  13   15.77    1.12
  -4  17  12   -0.43    0.46
  -4  17  12   -1.25    0.63
  -4  17  11   -0.01    0.43
  -4  17  11   -0.63    0.62
  -4  17  10    3.17    0.72
  -4  17   9   -1.43    0.77
   4  17  -8    0.32    0.29
  -4  17   8   -0.42    0.66
  -4  17   7    6.06    0.88
   4  17  -7    6.96    0.73
  -4  17   6   19.23    1.51
   4  17  -6   20.73    1.19
  -4  17   5   41.72    2.05
   4  17  -5   39.90    1.66
   4  17  -4    1.23    0.45
  -4  17   4    1.66    0.57
  -4  17   3   15.76    1.28
   4  17  -3   13.47    1.07
  -4  17   2   10.17    1.08
   4  17  -2    9.62    0.91
   4  17  -1    0.23    0.51
  -4  17   1    1.53    0.58
   4  17   0    1.50    0.48
  -4  17   0    2.50    0.59
  -4  17  -1   16.62    1.20
   4  17   1   17.80    1.26
   4  17   1   15.40    1.12
   4  17   2   -0.94    0.67
   4  17   2    0.60    0.50
  -4  17  -2    0.00    0.37
   4  17   3   -0.96    0.66
   4  17   3    0.26    0.41
   4  17   4   -2.08    0.59
   4  17   4    1.14    0.42
   4  17   5    2.93    0.57
   4  17   6    9.88    0.88
   4  17   7   31.88    1.39
   4  17   7   33.92    1.52
   4  17   8    0.46    0.41
   4  17   8   -0.23    0.40
   4  17   8    0.60    0.43
   4  17   9    3.32    0.55
   4  17   9    1.85    0.48
   4  17   9    2.86    0.55
   4  17  10    0.11    0.35
   4  17  10    0.97    0.44
   4  17  11   -0.49    0.42
   4  17  11    0.25    0.39
   4  17  12    6.76    0.64
   4  17  12    5.35    0.57
   4  17  13    1.47    0.31
   4  17  13    2.17    0.43
   4  17  14    6.15    0.54
   4  17  15   -0.34    0.29
  -4  18  17   15.08    0.81
  -4  18  16   14.83    0.90
  -4  18  16   13.22    0.76
  -4  18  15   -0.15    0.31
  -4  18  15   -0.78    0.39
  -4  18  14    0.28    0.33
  -4  18  14   -0.21    0.40
  -4  18  13    2.43    0.52
  -4  18  12    3.62    0.63
  -4  18  11   -0.95    0.57
  -4  18  10    2.36    0.57
  -4  18   9   -1.48    0.64
  -4  18   8   -0.13    0.51
  -4  18   7   -0.09    0.48
   4  18  -7   -0.13    0.33
  -4  18   6    0.67    0.47
   4  18  -6    1.22    0.42
  -4  18   5    4.24    0.73
   4  18  -5    3.96    0.57
   4  18  -4   12.33    0.92
  -4  18   4   12.54    1.10
  -4  18   3    0.95    0.51
   4  18  -3    1.65    0.52
  -4  18   2    0.72    0.47
   4  18  -2    0.24    0.42
  -4  18   1    0.87    0.47
   4  18  -1    1.03    0.48
  -4  18   0    4.99    0.72
   4  18   0    5.27    0.74
  -4  18  -1    2.18    0.56
   4  18   1    0.80    0.44
   4  18   2   -1.93    0.54
   4  18   3    6.83    0.77
   4  18   4   -0.65    0.51
   4  18   5    1.94    0.47
   4  18   6    0.49    0.41
   4  18   7   11.97    0.95
   4  18   8   -1.09    0.46
   4  18   9    3.96    0.48
   4  18   9    5.05    0.59
   4  18  10    4.36    0.51
   4  18  10    4.01    0.54
   4  18  11   12.27    0.76
   4  18  11   10.40    0.65
   4  18  12   -0.80    0.32
   4  18  12   -0.04    0.24
  -4  19  15   10.65    0.69
  -4  19  14   10.37    0.76
  -4  19  13    1.04    0.37
  -4  19  12    4.15    0.57
  -4  19  11    1.38    0.45
  -4  19  10    1.28    0.47
  -4  19   9   -0.38    0.40
  -4  19   8    0.69    0.41
  -4  19   7    0.02    0.39
   4  19  -6    1.89    0.37
  -4  19   6    2.50    0.54
  -4  19   5   12.51    0.99
   4  19  -5   13.06    0.87
   4  19  -4    2.06    0.45
  -4  19   4    1.91    0.50
  -4  19   3   12.30    0.95
   4  19  -3   10.41    0.85
  -4  19   2   15.02    1.04
   4  19  -2   16.23    1.01
   4  19  -1    4.93    0.63
  -4  19   1    6.02    0.69
   4  19   0    0.67    0.37
   4  19   1   -0.18    0.34
   4  19   2    2.91    0.55
   4  19   3    1.89    0.50
   4  19   4    2.26    0.49
   4  19   5    3.88    0.60
   4  19   6   23.59    1.17
   4  19   7   -0.37    0.36
   4  19   8    0.80    0.34
   4  19   9   11.87    0.74
   4  19  10   -0.06    0.23
   4  19  11    2.28    0.32
  -4  20  12    4.35    0.47
  -4  20  11    1.33    0.36
  -4  20  10    5.41    0.57
  -4  20   9    7.67    0.67
  -4  20   8    0.59    0.31
  -4  20   7    3.80    0.53
  -4  20   6    0.84    0.34
  -4  20   5    0.35    0.33
   4  20  -5   -0.65    0.29
   4  20  -4    7.06    0.60
  -4  20   4    6.57    0.67
   4  20  -3    3.23    0.47
  -4  20   3    2.08    0.42
   4  20  -2    2.63    0.46
   4  20  -1    4.43    0.54
   4  20   0   -0.04    0.29
   4  20   1    0.08    0.32
   4  20   2    0.40    0.35
   4  20   3    7.87    0.68
   4  20   4   12.13    0.80
   4  20   5    1.16    0.35
   4  20   6    2.19    0.40
   4  20   7    5.17    0.49
   4  20   8    0.79    0.25
  -4  21   8    1.07    0.28
  -4  21   7    1.78    0.34
   4  21  -3   -0.68    0.26
   4  21  -2    6.23    0.48
   4  21  -1    1.94    0.33
   4  21   0    1.64    0.33
   4  21   1    3.33    0.41
   4  21   2    0.39    0.25
   4  21   3   -0.17    0.22
   4  21   4    2.67    0.35
   4  21   5    2.87    0.36
   5   0 -30   -0.12    0.33
   5   0 -29   54.92    1.91
   5   0 -28   -0.43    0.59
   5   0 -27   34.13    1.94
   5   0 -26   -0.57    0.82
   5   0 -25   34.44    2.16
   5   0 -24   -0.38    0.81
   5   0 -23   43.37    2.53
   5   0 -22    1.12    1.03
   5   0 -21  141.28    4.38
   5   0 -20   -2.49    1.08
   5   0 -19    2.12    0.69
   5   0 -18   -0.33    0.69
   5   0 -17   53.65    3.78
   5   0 -17   52.18    2.40
   5   0 -16    0.38    0.74
   5   0 -15    2.94    1.09
   5   0 -14   -0.16    0.76
   5   0 -13   41.26    3.01
   5   0 -12    0.55    0.70
   5   0 -11  997.38   15.06
   5   0 -10    0.20    0.71
   5   0  -9   22.48    2.16
   5   0  -8    0.92    0.73
   5   0  -7   17.91    1.95
   5   0  -6   -0.12    0.57
   5   0  -5  396.32    8.27
  -5   0   3 2234.73   24.33
  -5   0   2    0.43    0.58
  -5   0   1   57.74    3.32
  -5   0   0   -0.02    0.62
  -5   0  -1  378.57    9.14
  -5   0  -2    0.27    0.86
  -5   0  -3  868.26   15.40
  -5   0  -4    0.06    0.98
  -5   0  -5 3523.48   37.97
  -5   0  -6    4.22    1.97
  -5   0  -7   91.36    5.61
  -5   0  -8   -0.09    0.94
  -5   0  -9  118.80    6.51
  -5   0 -10    0.01    1.11
  -5   0 -11    8.35    1.97
  -5   0 -12    1.82    0.80
  -5   0 -13   64.47    2.57
  -5   0 -14    0.87    0.76
  -5   0 -15   86.00    3.07
  -5   0 -16   -0.18    0.79
  -5   0 -17   47.39    2.40
  -5   0 -18   -1.28    0.96
  -5   0 -19    1.42    0.76
  -5   0 -20   -1.75    0.88
  -5   0 -21   18.27    1.39
  -5   0 -22   -0.58    0.62
  -5   0 -23   21.60    1.55
  -5   0 -24    2.10    0.56
  -5   0 -25    2.40    0.46
   5   1 -30    7.56    0.67
   5  -1 -30    8.75    0.72
   5   1 -29   24.05    1.25
   5  -1 -29   25.70    1.34
   5   1 -28    0.60    0.66
   5  -1 -28    0.40    0.52
   5   1 -27   31.60    1.83
   5  -1 -27   34.74    1.97
   5  -1 -26   -0.62    0.87
   5   1 -26   -0.68    0.81
   5  -1 -25    1.04    0.86
   5   1 -25   -0.10    0.73
   5  -1 -24    0.26    1.00
   5   1 -24    3.50    0.98
   5  -1 -23   80.60    3.36
   5   1 -23   74.99    3.30
   5  -1 -22   14.95    1.62
   5   1 -22   12.46    1.45
   5  -1 -21  539.79    9.05
   5   1 -21  531.97    8.92
   5  -1 -20    0.21    0.80
   5  -1 -20   -0.60    0.91
   5   1 -20   -0.96    0.93
   5  -1 -19   12.36    1.27
   5   1 -19   13.74    1.37
   5  -1 -18    5.64    1.40
   5  -1 -18    8.65    1.09
   5   1 -18    7.31    1.04
   5  -1 -17    7.39    1.54
   5  -1 -17    6.85    0.97
   5   1 -17    6.69    0.98
   5  -1 -16    0.87    0.91
   5   1 -15  572.30   12.11
   5  -1 -15  587.55   12.77
   5   1 -14   -0.50    0.65
   5  -1 -14    0.44    0.65
   5   1 -13  137.82    5.42
   5  -1 -13  144.17    5.76
   5  -1 -12   28.54    2.52
   5   1 -12   27.09    2.34
   5   1 -11  120.99    4.80
   5  -1 -11  111.18    4.85
   5   1 -10   51.20    3.05
   5  -1 -10   48.30    3.08
   5  -1  -9   80.76    3.85
   5   1  -9   81.96    3.79
   5   1  -8  701.11   11.50
   5  -1  -8  688.14   11.62
   5  -1  -7 1134.21   15.06
   5   1  -7 1114.95   15.25
   5  -1  -6    9.06    1.41
   5   1  -6    7.74    1.30
   5  -1  -5 1162.75   15.25
  -5  -1   4  907.07   13.80
   5  -1  -4  891.69   12.83
  -5  -1   3 1958.65   22.73
   5  -1  -3 1980.45   21.37
  -5  -1   2   26.54    2.27
  -5   1   1  852.61   13.31
  -5  -1   1  833.17   13.86
  -5  -1   0   18.76    2.14
  -5   1   0   19.02    1.97
  -5   1  -1 2474.46   26.96
  -5  -1  -1 2534.66   28.52
  -5   1  -2    2.00    0.99
  -5  -1  -2    0.94    1.17
  -5  -1  -3   72.57    4.34
  -5   1  -3   72.79    4.15
  -5   1  -4  437.99   10.69
  -5  -1  -4  462.59   11.55
  -5   1  -5  170.16    6.71
  -5  -1  -5  169.63    7.15
  -5  -1  -6    0.46    1.23
  -5   1  -6   -0.26    1.30
  -5  -1  -7  169.56    7.68
  -5   1  -7  187.40    7.42
  -5   1  -8   25.47    2.96
  -5  -1  -8   22.34    3.10
  -5   1  -9    0.59    0.91
  -5  -1  -9    4.16    1.72
  -5  -1 -10   16.41    2.79
  -5   1 -10   18.90    2.64
  -5  -1 -11  113.01    6.78
  -5  -1 -12    6.21    0.96
  -5   1 -12    7.29    1.02
  -5  -1 -12    5.76    1.83
  -5   1 -13   41.38    2.07
  -5  -1 -13   41.89    2.07
  -5   1 -14   17.34    1.46
  -5  -1 -14   21.01    1.62
  -5   1 -15   17.33    1.46
  -5  -1 -15   17.45    1.47
  -5   1 -16   34.55    2.03
  -5  -1 -16   36.99    2.12
  -5   1 -17   -0.75    0.88
  -5  -1 -17   -1.20    0.99
  -5  -1 -18    8.47    1.13
  -5   1 -18    7.03    1.05
  -5   1 -19  105.29    3.42
  -5  -1 -19  101.55    3.46
  -5   1 -20   -1.18    0.80
  -5  -1 -20   -1.93    1.00
  -5  -1 -21    6.25    0.91
  -5   1 -21    6.16    0.88
  -5   1 -22   -0.31    0.54
  -5  -1 -22    0.42    0.57
  -5  -1 -23   10.92    0.99
  -5   1 -23   10.40    0.92
  -5   1 -24    5.04    0.63
  -5  -1 -24    5.10    0.67
  -5   1 -25    1.79    0.34
  -5  -1 -25    3.14    0.49
   5  -2 -30   -0.04    0.36
   5   2 -29   53.23    1.79
   5  -2 -29   58.80    1.95
   5   2 -28   11.80    1.03
   5  -2 -28   12.85    1.15
   5  -2 -27   39.27    2.06
   5   2 -27   35.99    1.91
   5  -2 -26   28.11    1.92
   5   2 -26   29.24    1.83
   5  -2 -25   17.71    1.62
   5   2 -25   17.40    1.55
   5  -2 -24    7.32    1.30
   5   2 -24    8.49    1.29
   5  -2 -23  208.94    5.45
   5   2 -23  205.41    5.32
   5  -2 -22   14.35    1.64
   5   2 -22   13.17    1.53
   5  -2 -21   17.89    1.77
   5   2 -21   20.12    1.80
   5  -2 -20   10.92    1.46
   5   2 -20    7.95    1.08
   5  -2 -20    8.67    1.13
   5  -2 -19    8.69    1.07
   5   2 -19    8.70    1.06
   5  -2 -18   55.44    4.28
   5   2 -18   58.23    2.66
   5  -2 -18   57.74    2.62
   5  -2 -17   83.34    5.23
   5  -2 -17   87.35    3.10
   5   2 -17   78.92    2.97
   5  -2 -16   87.59    5.13
   5  -2 -15   27.02    2.86
   5   2 -14    1.58    0.66
   5  -2 -14    1.36    0.96
   5   2 -13  115.95    4.85
   5  -2 -13  125.79    5.49
   5  -2 -12    9.85    1.62
   5   2 -12    9.56    1.40
   5   2 -11  882.87   14.02
   5  -2 -11  878.11   14.68
   5  -2 -10  151.40    5.55
   5   2 -10  151.72    5.30
   5   2  -9  204.23    6.01
   5  -2  -9  205.98    6.38
   5  -2  -8  114.45    4.56
   5  -2  -7   16.97    1.82
  -5  -2   6   53.46    3.15
   5  -2  -6   54.95    3.00
  -5  -2   5  499.46   10.11
   5  -2  -5  492.10    9.25
  -5  -2   4  233.57    6.84
   5  -2  -4  219.28    5.99
  -5  -2   3  281.66    7.63
   5  -2  -3  275.11    6.68
  -5  -2   2   54.95    3.44
   5  -2  -2   57.70    3.02
  -5  -2   1  356.20    9.02
  -5   2   0  352.74    8.19
  -5  -2   0  350.88    9.21
  -5  -2  -1  924.37   15.90
  -5   2  -1  856.72   13.46
  -5   2  -2    5.96    1.40
  -5  -2  -2    4.21    1.49
  -5  -2  -3  306.55    9.35
  -5   2  -3  299.89    8.18
  -5   2  -4    3.01    1.15
  -5  -2  -4    3.67    1.55
  -5  -2  -5 1051.30   19.06
  -5   2  -5 1020.84   16.98
  -5   2  -6   11.89    2.05
  -5  -2  -6    9.52    2.19
  -5   2  -7   36.46    3.27
  -5  -2  -7   38.21    3.97
  -5  -2  -8  260.81    9.96
  -5   2  -8  248.53    8.61
  -5   2  -9    4.31    1.60
  -5  -2  -9    5.90    2.12
  -5  -2 -10    4.90    1.68
  -5  -2 -11  182.12    8.92
  -5  -2 -12   25.37    3.44
  -5   2 -12   29.39    1.66
  -5  -2 -12   30.10    1.70
  -5  -2 -13    6.56    2.05
  -5  -2 -13    7.94    1.08
  -5   2 -13    7.47    1.00
  -5   2 -14    9.77    1.13
  -5  -2 -14   11.63    1.28
  -5   2 -15   35.24    2.02
  -5  -2 -15   37.11    2.05
  -5  -2 -16   -0.43    0.89
  -5   2 -16   -1.65    0.96
  -5  -2 -17    4.83    0.84
  -5   2 -17    5.84    0.91
  -5  -2 -18   -1.20    0.97
  -5   2 -18   -1.53    0.89
  -5   2 -19    3.16    0.74
  -5  -2 -19    3.42    0.75
  -5  -2 -20    0.12    0.75
  -5   2 -20    0.35    0.65
  -5   2 -21   31.48    1.69
  -5  -2 -21   34.18    1.93
  -5  -2 -22   12.34    1.13
  -5   2 -22   13.68    1.11
  -5  -2 -23   39.83    1.82
  -5   2 -23   35.24    1.61
  -5  -2 -24    2.95    0.62
  -5   2 -24    2.82    0.55
  -5  -2 -25    2.04    0.47
   5  -3 -30   10.12    0.78
   5   3 -29   16.89    0.96
   5  -3 -29   21.08    1.19
   5   3 -28    2.25    0.58
   5  -3 -28    2.62    0.70
   5  -3 -27   10.34    1.22
   5   3 -27    6.55    0.83
   5   3 -26   28.74    1.76
   5  -3 -26   33.08    1.99
   5   3 -25   20.89    1.64
   5  -3 -25   24.01    1.81
   5  -3 -24   61.81    2.88
   5   3 -24   56.84    2.69
   5  -3 -23   38.70    2.43
   5   3 -23   36.55    2.26
   5   3 -22   24.40    1.89
   5  -3 -22   25.92    2.01
   5  -3 -21  169.47    4.74
   5   3 -21  158.69    4.66
   5  -3 -20   11.48    1.49
   5   3 -20   11.93    1.46
  -5   3  20    7.14    1.14
   5   3 -19   83.78    3.28
   5  -3 -19   89.76    3.35
   5  -3 -19   89.06    5.74
  -5   3  19   85.78    3.19
   5  -3 -18   61.08    2.63
   5   3 -18   55.31    2.58
   5  -3 -18   60.91    4.67
  -5   3  18   61.77    2.76
   5   3 -17   13.55    1.31
   5  -3 -17   12.46    1.28
   5  -3 -17   10.96    2.03
   5  -3 -16  269.81    9.34
   5  -3 -15  711.32   14.83
   5  -3 -14   -0.07    0.81
   5  -3 -13  224.48    7.54
   5  -3 -12    6.23    1.35
   5  -3 -11  440.05   10.11
  -5  -3  10    1.99    0.74
   5  -3 -10    3.78    1.02
  -5  -3   9  412.66    9.26
   5  -3  -9  417.93    9.39
  -5  -3   8    3.78    0.92
   5  -3  -8    1.74    0.82
  -5  -3   7   58.38    3.41
   5  -3  -7   53.03    3.22
  -5  -3   6 1190.88   17.12
   5  -3  -6 1192.00   15.94
  -5  -3   5    2.71    1.03
   5  -3  -5    2.58    0.97
  -5  -3   4  698.39   12.68
   5  -3  -4  707.67   11.27
  -5  -3   3  499.44   10.86
   5  -3  -3  534.38    9.66
  -5  -3   2  161.87    6.21
   5  -3  -2  160.97    5.04
  -5  -3   1   84.08    4.50
  -5  -3   0  358.25    9.81
  -5   3   0  364.38    8.37
  -5  -3  -1  189.73    7.10
  -5   3  -1  190.63    6.04
  -5   3  -2   78.85    3.92
  -5  -3  -2   76.73    4.76
  -5  -3  -3    8.05    1.83
  -5   3  -3    9.60    1.51
  -5   3  -4  121.85    5.15
  -5  -3  -4  118.00    6.21
  -5   3  -5    3.70    1.27
  -5  -3  -5    2.10    1.21
  -5  -3  -6   -0.33    1.40
  -5   3  -6    0.46    0.75
  -5  -3  -7  123.72    6.93
  -5   3  -7  114.38    5.39
  -5  -3  -8    1.68    1.64
  -5  -3  -9   13.68    2.65
  -5  -3 -10   19.01    3.12
  -5  -3 -11   49.39    4.88
  -5  -3 -12   18.83    3.12
   5   3  12   22.72    1.32
  -5   3 -12   21.75    1.46
  -5  -3 -12   21.63    1.56
  -5  -3 -13  102.67    7.28
   5   3  13  101.39    2.75
  -5   3 -13   94.96    3.05
  -5  -3 -13  105.98    3.29
  -5  -3 -14   -0.15    1.11
  -5   3 -14   -0.15    0.70
  -5  -3 -14   -0.25    0.68
   5   3  14   -0.06    0.45
  -5   3 -15    9.37    1.11
  -5  -3 -15    9.68    1.20
  -5   3 -16   72.03    2.82
  -5  -3 -16   76.42    3.11
  -5   3 -17   -0.57    0.76
  -5  -3 -17   -0.97    0.94
  -5  -3 -18   -0.02    0.83
  -5   3 -18   -0.34    0.63
  -5  -3 -19  115.82    3.63
  -5   3 -19  107.17    3.34
  -5  -3 -20   -0.21    0.78
  -5   3 -20    0.61    0.51
  -5  -3 -21   -1.06    0.82
  -5   3 -21   -0.08    0.52
  -5   3 -22    3.95    0.68
  -5  -3 -22    2.82    0.71
  -5  -3 -23    7.69    0.89
  -5   3 -23    8.57    0.76
  -5  -3 -24    4.24    0.64
  -5  -3 -25    4.62    0.55
   5  -4 -29   23.68    1.22
   5   4 -28   29.93    1.38
   5  -4 -28   36.17    1.67
   5   4 -27   10.62    0.98
   5  -4 -27   13.52    1.17
   5   4 -26   15.40    1.28
   5  -4 -26   17.06    1.42
   5  -4 -25    2.42    0.92
   5   4 -25    2.47    0.75
   5  -4 -24   -0.36    0.89
   5   4 -24    0.17    0.64
   5  -4 -23  212.79    5.36
   5   4 -23  198.51    5.06
   5  -4 -22    3.85    1.07
   5   4 -22    3.08    0.89
  -5   4  22    2.10    0.72
   5   4 -21    0.92    0.87
   5  -4 -21    1.33    1.00
  -5   4  21    0.45    0.77
   5  -4 -20    7.32    1.26
   5  -4 -20    7.57    1.90
   5   4 -20    6.56    1.16
  -5   4  20    8.12    1.21
  -5   4  19    2.37    0.95
   5  -4 -19    2.04    1.30
   5  -4 -19    1.28    0.69
   5   4 -19    0.89    0.71
   5  -4 -19    2.84    1.06
  -5   4  18  179.13    4.87
   5  -4 -18  175.43    4.62
   5   4 -18  167.36    4.57
   5  -4 -18  172.44    7.98
   5  -4 -17   59.03    2.55
   5   4 -17   47.94    2.41
   5  -4 -17   53.71    4.37
   5   4 -16  170.50    4.28
   5  -4 -16  161.58    4.14
   5  -4 -16  165.53    7.31
   5  -4 -15    5.35    1.72
   5  -4 -14   51.18    4.06
   5  -4 -13  235.79    8.11
   5  -4 -12   71.68    4.30
  -5  -4  11  276.89    7.75
   5  -4 -11  280.36    8.35
  -5  -4  10  956.22   15.26
   5  -4 -10  949.51   15.80
  -5  -4   9   70.08    3.78
   5  -4  -9   69.72    4.05
  -5  -4   8   72.05    3.91
   5  -4  -8   69.23    3.74
  -5  -4   7  191.11    6.40
   5  -4  -7  186.65    6.06
  -5  -4   6    3.16    0.94
   5  -4  -6    1.56    0.73
  -5  -4   5  224.67    7.16
   5  -4  -5  217.77    6.19
  -5  -4   4  119.18    5.29
   5  -4  -4  112.68    4.38
  -5  -4   3  248.43    7.89
   5  -4  -3  237.64    6.21
  -5  -4   2  138.97    5.93
   5  -4  -2  148.72    4.91
  -5  -4   1  287.55    8.81
   5  -4  -1  272.28    6.81
  -5  -4   0   68.09    4.43
  -5   4  -1   89.62    4.10
  -5  -4  -1   92.84    5.29
  -5   4  -2    6.35    1.18
  -5  -4  -2    8.31    1.81
  -5  -4  -3    8.47    2.03
  -5   4  -3    8.40    1.47
  -5   4  -4  242.81    7.15
  -5  -4  -4  239.97    9.39
  -5   4  -5   32.81    2.70
  -5  -4  -5   32.34    3.64
  -5  -4  -6   26.19    3.49
  -5   4  -6   25.63    2.43
  -5  -4  -7    1.29    1.47
  -5  -4  -8   61.14    5.40
  -5  -4  -9   16.34    2.91
  -5  -4 -10    0.29    1.11
  -5  -4 -11   15.67    1.21
  -5  -4 -11   11.07    2.41
  -5  -4 -12   32.87    4.23
   5   4  12   32.66    1.63
  -5  -4 -12   32.69    1.85
   5   4  13    4.73    0.72
  -5  -4 -13    6.32    1.02
  -5   4 -13    5.22    0.85
  -5  -4 -13    6.52    2.15
   5   4  14  176.64    3.88
  -5   4 -14  178.18    4.16
  -5  -4 -14  178.90    4.45
  -5  -4 -14  176.44    9.94
   5   4  15   45.72    1.90
  -5  -4 -15   44.67    5.26
  -5   4 -15   42.63    2.00
  -5  -4 -15   44.25    2.29
  -5   4 -16   28.65    1.65
  -5  -4 -16   26.37    1.79
   5   4  16   29.62    1.54
  -5   4 -17   -1.02    0.78
  -5  -4 -17   -1.48    1.03
  -5  -4 -18    8.47    1.18
  -5   4 -18   10.09    1.01
  -5  -4 -19   -0.33    0.84
  -5   4 -19    2.16    0.65
  -5  -4 -20    0.85    0.83
  -5   4 -20    1.52    0.58
  -5  -4 -21   13.30    1.27
  -5  -4 -22   -0.96    0.68
  -5  -4 -23    5.05    0.79
  -5  -4 -24    2.15    0.61
  -5  -4 -25    2.34    0.43
   5  -5 -29   26.70    1.25
   5  -5 -28   -0.19    0.49
   5  -5 -27    0.37    0.63
   5  -5 -26   15.16    1.37
   5   5 -26   14.35    1.16
   5  -5 -25    1.29    0.72
   5   5 -25    0.79    0.60
   5  -5 -24   56.48    2.63
   5   5 -24   52.19    2.37
   5  -5 -23    3.28    0.99
   5   5 -23    2.60    0.86
  -5   5  23    2.92    0.78
   5   5 -22    2.95    0.80
   5  -5 -22    4.68    0.97
  -5   5  22    4.89    0.88
   5   5 -21   44.09    2.45
   5  -5 -21   51.36    2.60
  -5   5  21   45.33    2.44
   5  -5 -20    4.94    1.04
   5   5 -20    5.54    1.04
  -5   5  20    5.18    1.03
   5  -5 -20    4.21    1.57
   5  -5 -19    2.79    1.47
  -5   5  19    3.85    0.95
   5  -5 -19    3.98    1.09
   5  -5 -18   11.25    2.25
   5   5 -18   14.09    1.33
   5  -5 -18   14.20    1.34
  -5   5  18   14.68    1.54
   5  -5 -18   14.39    1.40
   5   5 -17    8.49    1.08
   5  -5 -17    8.81    1.13
   5  -5 -17   12.08    2.14
  -5   5  17   11.23    1.46
   5  -5 -16  626.15    8.76
   5   5 -16  600.47    8.82
   5  -5 -16  627.91   15.24
   5  -5 -15  122.97    6.53
   5  -5 -14  107.82    5.97
   5  -5 -13    3.64    1.31
   5  -5 -12  122.19    6.01
   5  -5 -11   73.51    4.56
   5  -5 -10    4.14    1.33
  -5  -5  10    5.03    1.32
  -5  -5   9  247.35    7.57
   5  -5  -9  270.33    8.16
  -5  -5   8  203.88    6.91
   5  -5  -8  192.93    6.50
   5  -5  -7    8.39    1.45
  -5  -5   7    8.04    1.49
  -5  -5   6  417.48   10.30
   5  -5  -6  419.10    9.22
  -5  -5   5   28.48    2.82
   5  -5  -5   30.44    2.50
  -5  -5   4  470.09   11.43
   5  -5  -4  473.13    9.45
  -5  -5   3  109.13    5.49
   5  -5  -3  104.74    4.21
   5  -5  -2    5.21    1.09
  -5  -5   2    7.24    1.74
   5  -5  -1  157.09    5.15
  -5  -5   1  156.75    6.86
   5  -5   0  103.96    4.25
  -5  -5   0  116.78    6.04
  -5   5  -1  114.13    4.66
  -5  -5  -1  101.84    5.81
  -5   5  -2    4.47    1.16
  -5  -5  -2    3.43    1.32
  -5  -5  -3    0.68    1.56
  -5   5  -3    0.90    0.93
  -5   5  -4    1.34    0.65
  -5  -5  -4    2.99    1.71
  -5  -5  -5    2.06    1.39
  -5  -5  -6    3.89    1.80
  -5  -5  -7   19.39    3.22
  -5  -5  -8    5.49    2.08
  -5  -5  -9   -0.70    1.26
  -5  -5 -10   32.31    4.22
   5   5  11   33.86    1.70
  -5  -5 -11   38.07    1.93
  -5  -5 -11   31.34    4.07
   5   5  12   61.20    2.31
  -5  -5 -12   62.96    5.97
  -5  -5 -12   63.51    2.58
  -5  -5 -13   25.90    4.06
  -5  -5 -13   29.06    1.82
   5   5  13   26.60    1.57
  -5  -5 -14   49.02    5.54
  -5  -5 -14   53.33    2.47
   5   5  14   48.88    2.07
  -5  -5 -15    1.09    1.68
  -5  -5 -15    0.29    0.81
   5   5  15    0.72    0.48
  -5  -5 -16   34.32    2.00
   5   5  16   35.28    1.73
  -5  -5 -17   -0.53    0.90
   5   5  17    0.21    0.42
  -5  -5 -18   62.82    2.70
   5   5  18   68.76    2.25
  -5  -5 -19   56.31    2.53
  -5  -5 -20   -0.88    0.74
  -5  -5 -21    1.23    0.64
  -5  -5 -22    0.83    0.55
  -5  -5 -23    0.67    0.47
  -5  -5 -24    7.66    0.71
   5  -6 -29    8.39    0.70
   5  -6 -28   32.35    1.43
   5  -6 -27    2.55    0.68
   5  -6 -26    0.78    0.55
   5  -6 -25    1.03    0.76
   5  -6 -24   10.76    1.25
  -5   6  24   10.71    1.14
   5   6 -23   98.57    3.20
   5  -6 -23  107.54    3.53
  -5   6  23   97.13    3.25
  -5   6  22   40.49    2.28
   5  -6 -22   43.89    2.40
   5   6 -22   42.26    2.20
  -5   6  21   27.39    1.95
   5  -6 -21   30.61    2.05
   5   6 -21   27.32    1.79
  -5   6  20    4.29    1.04
   5  -6 -20    4.84    0.99
   5   6 -20    4.59    0.95
   5  -6 -19    2.72    0.87
   5  -6 -19    0.91    1.39
   5   6 -19    0.95    0.66
  -5   6  19    1.50    0.81
   5  -6 -18  168.82    8.28
  -5   6  18  181.94    4.98
   5  -6 -18  180.36    4.68
   5  -6 -17    5.92    1.79
  -5   6  17    6.96    1.23
   5  -6 -17    7.69    1.18
   5  -6 -17    5.50    0.88
   5   6 -17    3.04    0.71
   5  -6 -16   34.19    3.70
  -5   6  16   33.52    2.29
   5   6 -16   30.56    1.87
   5  -6 -16   33.12    1.83
   5  -6 -15   18.30    2.76
   5  -6 -14   92.43    5.76
   5  -6 -13   36.64    3.55
   5  -6 -12   99.39    5.63
   5  -6 -11    0.89    1.01
   5  -6 -10  232.90    8.03
   5  -6  -9  126.57    5.81
  -5  -6   8  105.24    5.06
   5  -6  -8  107.31    5.13
  -5  -6   7  161.59    6.48
   5  -6  -7  169.95    6.25
  -5  -6   6  291.00    8.82
   5  -6  -6  280.39    7.72
  -5  -6   5    5.15    1.52
   5  -6  -5    5.74    1.18
  -5  -6   4   87.72    5.03
   5  -6  -4   81.07    3.98
  -5  -6   3  159.08    6.88
   5  -6  -3  148.08    5.28
  -5  -6   2  185.51    7.63
   5  -6  -2  169.56    5.50
  -5  -6   1    0.77    1.50
   5  -6  -1    1.79    0.84
  -5  -6   0   89.33    5.50
   5  -6   0   94.76    4.09
  -5  -6  -1   14.82    2.37
  -5  -6  -2   12.19    2.53
  -5   6  -2   11.10    1.50
  -5  -6  -3    3.80    1.73
  -5   6  -3    3.63    1.08
  -5  -6  -4    7.38    2.21
  -5  -6  -5  113.73    6.97
  -5  -6  -6   40.76    4.32
  -5  -6  -7   10.65    2.39
  -5  -6  -8   71.10    5.90
  -5  -6  -9   48.13    5.00
  -5  -6 -10   50.27    5.41
   5   6  10   51.16    2.04
  -5  -6 -10   51.77    2.13
  -5  -6 -11    1.01    1.43
   5   6  11   -0.21    0.50
  -5  -6 -11   -0.60    0.67
  -5  -6 -12   62.14    6.07
   5   6  12   62.14    2.38
  -5  -6 -12   62.37    2.53
  -5  -6 -13   40.60    5.41
   5   6  13   37.15    1.87
  -5  -6 -13   34.24    1.98
  -5  -6 -14    7.83    2.62
  -5  -6 -14    8.62    1.07
   5   6  14    9.07    0.98
  -5  -6 -15   23.89    1.65
   5   6  15   22.87    1.46
  -5  -6 -16   30.49    1.86
   5   6  16   29.01    1.61
  -5  -6 -17   17.38    1.49
   5   6  17   17.48    1.24
   5   6  18    3.97    0.66
  -5  -6 -18    1.73    0.73
   5   6  19    3.51    0.58
  -5  -6 -19    1.95    0.69
  -5  -6 -20    0.62    0.60
  -5  -6 -21    2.57    0.78
  -5  -6 -22    9.17    0.88
  -5  -6 -23   -0.30    0.42
  -5  -6 -24    0.37    0.40
   5  -7 -28   12.40    0.84
   5  -7 -27    6.17    0.84
   5  -7 -26   25.07    1.50
  -5   7  25   14.89    1.13
   5  -7 -25   15.99    1.29
  -5   7  24   42.82    2.01
   5  -7 -24   44.85    2.22
   5  -7 -23    1.83    0.71
  -5   7  23    1.91    0.72
   5  -7 -22    1.37    0.73
  -5   7  22    1.70    0.70
   5  -7 -21   10.36    1.15
  -5   7  21    9.61    1.29
   5  -7 -20    6.45    1.04
  -5   7  20    6.15    1.10
   5  -7 -19  102.40    3.59
  -5   7  19  107.72    3.91
   5  -7 -18   72.73    5.59
  -5   7  18   80.31    3.35
   5  -7 -18   70.52    2.94
   5  -7 -17    1.94    1.26
   5  -7 -17    0.02    0.65
  -5   7  17   -0.03    0.87
   5  -7 -16   95.31    3.23
  -5   7  16  103.49    3.79
   5  -7 -16   99.38    6.47
   5  -7 -15  105.97    6.54
   5  -7 -14   59.83    4.74
   5  -7 -13    6.15    1.82
   5  -7 -12    1.59    0.92
   5  -7 -11  168.43    7.34
   5  -7 -10   78.26    4.82
   5  -7  -9  111.14    5.67
   5  -7  -8  152.22    6.43
   5  -7  -7    4.99    1.35
  -5  -7   7    5.26    1.47
   5  -7  -6   47.71    3.27
  -5  -7   6   48.75    3.81
   5  -7  -5    6.22    1.36
  -5  -7   5    4.41    1.41
   5  -7  -4  242.21    7.26
  -5  -7   4  246.03    8.79
   5  -7  -3    3.00    1.02
  -5  -7   3    3.68    1.27
   5  -7  -2    1.49    0.72
  -5  -7   2    4.09    1.44
   5  -7  -1 1098.30   15.77
  -5  -7   1 1122.13   20.89
   5  -7   0  172.12    5.72
  -5  -7   0  174.21    8.03
  -5  -7  -1   17.93    2.86
  -5  -7  -2  208.02    9.23
  -5   7  -2  214.23    6.46
  -5  -7  -3   17.68    2.83
  -5  -7  -4   17.46    2.96
  -5  -7  -5    5.83    1.92
  -5  -7  -6  106.56    7.20
  -5  -7  -7    5.99    2.18
  -5  -7  -8  134.32    8.39
  -5  -7  -9   48.59    2.00
  -5  -7  -9   44.23    4.91
   5   7   9   46.78    2.02
  -5  -7 -10    1.06    1.57
   5   7  10    0.49    0.44
  -5  -7 -10    0.95    0.55
  -5  -7 -11   58.92    2.36
  -5  -7 -11   62.46    6.18
   5   7  11   59.32    2.35
  -5  -7 -12   80.59    7.05
  -5  -7 -12   81.29    2.80
   5   7  12   83.27    2.78
  -5  -7 -13    9.68    2.77
  -5  -7 -13    6.91    0.87
   5   7  13    7.11    0.94
  -5  -7 -14   61.41    6.47
  -5  -7 -14   53.76    2.42
   5   7  14   59.56    2.40
  -5  -7 -15   -0.72    0.81
   5   7  15   -0.26    0.56
  -5  -7 -16   37.11    2.05
   5   7  16   39.37    1.94
   5   7  17    8.97    0.94
  -5  -7 -17    7.01    0.98
   5   7  18   30.16    1.54
  -5  -7 -18   28.67    1.73
   5   7  19   -0.43    0.42
  -5  -7 -19   -1.40    0.74
   5   7  20    5.94    0.61
  -5  -7 -20    5.37    0.89
  -5  -7 -21    2.60    0.68
  -5  -7 -22    8.80    0.91
  -5  -7 -23    0.61    0.39
  -5  -7 -24   12.73    0.71
   5  -8 -27    2.83    0.53
   5  -8 -26    0.20    0.44
  -5   8  26   -0.33    0.36
   5  -8 -25    0.03    0.62
  -5   8  25   -0.69    0.51
   5  -8 -24  106.16    3.07
  -5   8  24  100.98    2.99
   5  -8 -23    1.45    0.67
  -5   8  23    1.70    0.67
   5  -8 -22   45.56    2.23
  -5   8  22   44.15    2.33
  -5   8  21   11.15    1.38
   5  -8 -21   11.38    1.22
  -5   8  20   27.47    2.05
   5  -8 -20   28.53    1.83
  -5   8  19    5.46    1.05
   5  -8 -19    4.39    0.95
  -5   8  18   34.76    2.29
   5  -8 -18   31.93    3.88
   5  -8 -18   33.30    2.05
  -5   8  17   18.36    1.75
   5  -8 -17   23.26    3.32
   5  -8 -17   19.40    1.51
  -5   8  16   59.75    3.00
   5  -8 -16   58.29    5.15
   5  -8 -16   55.76    2.48
  -5   8  15    0.50    0.83
   5  -8 -15    1.28    1.14
  -5   8  14  105.64    3.95
   5  -8 -14  111.05    6.64
   5  -8 -13    2.70    1.21
   5  -8 -12   91.44    5.79
   5  -8 -11    3.38    1.05
   5  -8 -10   35.98    3.42
   5  -8  -9   34.90    3.34
   5  -8  -8  247.07    8.56
   5  -8  -7    2.34    1.02
  -5  -8   6  143.23    6.58
   5  -8  -6  138.31    5.79
  -5  -8   5    1.85    1.23
   5  -8  -5    3.07    1.14
  -5  -8   4   53.47    4.31
   5  -8  -4   51.57    3.47
  -5  -8   3  179.47    7.94
   5  -8  -3  173.33    6.14
  -5  -8   2    6.28    2.04
   5  -8  -2    3.84    1.00
  -5  -8   1   91.99    5.97
   5  -8  -1   91.06    4.28
  -5  -8   0   10.03    2.30
   5  -8   0    8.37    1.32
  -5  -8  -1  212.44    9.40
  -5  -8  -2   28.66    3.70
  -5  -8  -3   13.77    2.66
  -5  -8  -4    1.61    1.20
  -5  -8  -5   12.05    2.40
  -5  -8  -6   98.25    7.00
   5   8   7  176.70    3.85
  -5  -8  -7  185.59    9.97
   5   8   8   -0.27    0.63
  -5  -8  -8    0.86    1.38
  -5  -8  -9    2.89    0.77
   5   8   9    2.61    0.73
  -5  -8  -9    2.35    1.73
  -5  -8 -10   29.63    1.65
   5   8  10   32.35    1.76
  -5  -8 -10   28.97    4.38
   5   8  11    0.60    0.57
  -5  -8 -11   -0.25    0.54
  -5  -8 -11   -0.80    1.48
   5   8  12   31.40    1.77
  -5  -8 -12   30.76    1.73
  -5  -8 -12   30.83    4.76
   5   8  13    4.88    0.84
  -5  -8 -13    5.04    0.82
  -5  -8 -13    6.24    2.56
  -5  -8 -14   -0.74    0.72
   5   8  14   -0.20    0.62
  -5  -8 -15   16.00    1.37
   5   8  15   16.42    1.31
   5   8  16   13.74    1.15
  -5  -8 -16   13.24    1.23
  -5  -8 -17   45.71    2.14
   5   8  17   49.43    2.07
   5   8  18    0.63    0.41
  -5  -8 -18   -0.02    0.62
   5   8  19    0.99    0.44
  -5  -8 -19    0.39    0.61
   5   8  20    6.95    0.70
  -5  -8 -20    5.87    0.85
   5   8  21    8.37    0.64
  -5  -8 -21    9.43    0.90
  -5  -8 -22    0.62    0.42
  -5  -8 -23    1.42    0.36
  -5   9  26   19.37    1.02
   5  -9 -26   21.09    1.06
   5  -9 -25    5.86    0.75
  -5   9  25    5.08    0.71
  -5   9  24    8.07    0.92
   5  -9 -24    9.80    0.92
  -5   9  23   54.54    2.41
   5  -9 -23   54.02    2.15
  -5   9  22   49.06    2.36
   5  -9 -22   47.64    2.14
   5  -9 -21    5.23    0.93
  -5   9  21    4.10    0.95
   5  -9 -20    9.83    1.08
  -5   9  20    9.22    1.27
   5  -9 -19    1.84    0.71
  -5   9  19    1.40    0.95
  -5   9  18   76.67    3.44
   5  -9 -17    0.58    1.03
  -5   9  17    0.85    0.92
   5  -9 -16   67.87    5.58
  -5   9  16   67.11    3.17
   5  -9 -15   15.70    2.89
  -5   9  15   19.36    1.77
   5  -9 -14    3.17    1.45
  -5   9  14    3.00    1.13
   5  -9 -13    7.26    1.88
  -5   9  13    7.29    1.23
   5  -9 -12   44.08    4.11
   5  -9 -11   70.74    5.12
   5  -9 -10  101.61    6.00
   5  -9  -9    3.37    1.28
   5  -9  -8   90.00    5.28
   5  -9  -7   12.74    2.01
   5  -9  -6    2.47    1.11
   5  -9  -5   45.86    3.47
   5  -9  -4    6.29    1.32
  -5  -9   4    3.98    1.17
  -5  -9   3   46.79    4.23
   5  -9  -3   47.90    3.40
   5  -9  -2   12.32    1.75
  -5  -9   2   11.76    2.35
  -5  -9   1   68.46    5.42
   5  -9  -1   68.35    3.79
  -5  -9   0   99.89    6.56
  -5  -9  -1   30.54    3.69
  -5  -9  -2   76.87    6.02
  -5  -9  -3    6.84    2.06
  -5  -9  -4   73.36    6.10
  -5  -9  -5   81.52    6.53
  -5  -9  -6   37.45    4.64
   5   9   6   36.29    1.72
  -5  -9  -7   17.72    3.28
   5   9   7   16.65    1.23
  -5  -9  -8   49.84    5.52
   5   9   8   48.62    2.11
   5   9   9   25.06    1.56
  -5  -9  -9   25.78    1.43
  -5  -9  -9   28.78    4.34
   5   9  10   48.17    2.16
  -5  -9 -10   46.06    2.00
  -5  -9 -10   48.95    5.72
   5   9  11   15.15    1.29
  -5  -9 -11   14.04    1.23
  -5  -9 -11   14.17    3.16
   5   9  12   32.38    1.79
  -5  -9 -12   28.62    1.67
  -5  -9 -12   31.52    4.77
   5   9  13   10.63    1.08
  -5  -9 -13   11.35    1.12
   5   9  14    0.28    0.65
  -5  -9 -14    0.65    0.57
   5   9  15    2.27    0.72
  -5  -9 -15    2.08    0.83
   5   9  16    6.02    0.81
  -5  -9 -16    4.73    0.86
   5   9  17    1.40    0.55
  -5  -9 -17    0.93    0.58
  -5  -9 -18    9.53    0.97
   5   9  18   11.57    0.98
   5   9  19    7.29    0.78
  -5  -9 -19    7.35    0.94
  -5  -9 -20    6.72    0.78
   5   9  20    7.80    0.69
  -5  -9 -21    2.47    0.50
   5   9  21    2.30    0.37
  -5  -9 -22    0.75    0.38
  -5  10  26    3.46    0.47
  -5  10  25    1.57    0.48
  -5  10  24   38.95    1.75
  -5  10  23    8.64    1.00
  -5  10  22   23.21    1.72
  -5  10  21    6.83    1.08
  -5  10  20    3.24    0.86
  -5  10  19    0.65    0.78
  -5  10  18   33.27    2.36
  -5  10  17    1.28    0.92
  -5  10  16  188.29    5.34
   5 -10 -15   10.63    2.49
  -5  10  15   11.21    1.43
   5 -10 -14   10.52    2.24
  -5  10  14   11.12    1.46
   5 -10 -13   -0.47    1.34
  -5  10  13    1.19    0.90
   5 -10 -12    7.21    1.81
  -5  10  12    7.11    1.22
   5  10 -12    7.25    0.73
   5 -10 -11   19.70    3.03
   5  10 -11   21.26    1.14
  -5  10  11   19.41    1.70
   5 -10 -10   -0.67    0.91
   5  10 -10    0.51    0.29
   5 -10  -9    3.49    1.30
   5  10  -9    4.32    0.55
   5 -10  -8   20.23    2.75
   5 -10  -7    0.01    0.88
   5 -10  -6  139.36    6.46
   5 -10  -5  374.18   10.45
   5 -10  -4   25.94    2.68
  -5 -10   3   -0.86    1.08
   5 -10  -3   -0.23    0.83
  -5 -10   2    2.03    1.15
   5 -10  -2    1.58    0.86
  -5 -10   1   90.23    6.33
  -5 -10   0   58.32    5.24
  -5 -10  -1   63.55    5.59
  -5 -10  -2   54.96    5.20
  -5 -10  -3   50.69    5.19
   5  10   4   34.87    1.63
  -5 -10  -4   33.25    4.28
   5  10   5    0.35    0.51
  -5 -10  -5    0.90    1.16
   5  10   6  113.30    3.12
  -5 -10  -6  108.00    7.83
  -5 -10  -7   23.98    3.93
   5  10   7   23.97    1.49
  -5 -10  -8   17.70    3.52
   5  10   8   18.47    1.33
  -5 -10  -9   52.21    6.16
   5  10   9   46.22    2.12
  -5 -10 -10  101.45    8.35
   5  10  10   97.91    3.11
  -5 -10 -11   31.09    4.69
   5  10  11   28.33    1.67
  -5 -10 -12   -0.28    0.54
   5  10  12   -0.83    0.75
  -5 -10 -13    0.76    0.65
   5  10  13   -0.25    0.62
  -5 -10 -14   -0.38    0.53
   5  10  14   -0.07    0.64
  -5 -10 -15    0.54    0.53
   5  10  15    0.42    0.57
  -5 -10 -16    5.75    0.83
   5  10  16    5.97    0.81
  -5 -10 -17    0.10    0.49
   5  10  17   -0.12    0.47
   5  10  18    7.57    0.80
  -5 -10 -18    7.42    0.87
   5  10  19   11.50    0.86
  -5 -10 -19    9.55    0.84
   5  10  20    5.73    0.58
  -5 -10 -20    5.43    0.67
   5  10  21   -0.69    0.31
  -5 -10 -21   -0.51    0.36
  -5  11  25    0.79    0.34
  -5  11  24   10.49    0.92
  -5  11  23   34.99    1.72
  -5  11  22   17.59    1.38
  -5  11  21    0.95    0.72
  -5  11  20   25.74    1.86
  -5  11  19    1.70    0.75
  -5  11  18   48.61    2.70
  -5  11  17    0.35    0.84
  -5  11  16   94.04    3.78
  -5  11  15   52.31    2.83
  -5  11  14    0.62    0.88
   5 -11 -14    1.67    1.37
  -5  11  13   15.96    1.62
   5 -11 -13   14.96    2.80
  -5  11  12   35.51    2.24
   5 -11 -12   33.49    3.86
  -5  11  11   44.64    2.56
   5  11 -11   46.88    1.69
   5 -11 -11   43.10    4.32
  -5  11  10   75.78    3.22
   5 -11 -10   70.82    5.31
   5  11 -10   66.33    2.07
   5 -11  -9   21.73    2.97
  -5  11   9   23.78    1.83
   5  11  -9   21.37    1.18
   5 -11  -8   78.04    5.16
  -5  11   8   83.60    3.27
   5  11  -8   77.96    2.20
   5 -11  -7   47.43    4.07
  -5  11   7   56.27    2.63
   5  11  -7   50.79    1.79
   5  11  -6   28.03    1.36
   5 -11  -6   26.61    3.03
   5  11  -5    0.28    0.43
   5 -11  -5   -0.19    0.88
   5  11  -4   17.52    1.07
   5  11  -4   18.65    1.16
   5 -11  -4   18.64    2.36
   5  11  -3   95.16    2.53
   5  11  -3   93.07    2.56
   5  11  -2   81.61    2.37
   5  11  -1    8.57    0.79
  -5 -11   1   10.30    2.44
   5  11   0   99.61    2.64
  -5 -11   0  101.12    7.07
   5  11   1   31.92    1.49
  -5 -11  -1   29.59    3.95
   5  11   2    0.66    0.46
  -5 -11  -2   -0.66    1.63
   5  11   2    0.12    0.51
   5  11   3   17.94    1.15
  -5 -11  -3   16.72    3.10
   5  11   3   15.33    1.10
   5  11   4    5.09    0.67
  -5 -11  -4    3.90    1.75
   5  11   4    5.06    0.74
  -5 -11  -5    0.33    1.48
   5  11   5    0.00    0.51
  -5 -11  -6    1.91    1.88
   5  11   6    0.50    0.55
  -5 -11  -7    0.97    1.41
   5  11   7    0.16    0.48
  -5 -11  -8   39.18    5.29
   5  11   8   33.64    1.80
  -5 -11  -9   35.14    5.02
   5  11   9   32.53    1.81
   5  11  10    6.15    0.86
   5  11  11    8.31    1.05
   5  11  12    0.59    0.56
   5  11  13   19.65    1.44
   5  11  14    3.52    0.76
   5  11  15   -0.10    0.58
   5  11  16    1.93    0.56
   5  11  17    7.64    0.83
   5  11  18   12.39    0.94
   5  11  19    3.34    0.54
   5  11  20    0.71    0.28
   5  11  21    4.27    0.40
  -5  12  25   -0.20    0.32
  -5  12  24    0.43    0.36
  -5  12  23    9.12    0.91
  -5  12  22    8.01    0.97
  -5  12  21   48.62    2.20
  -5  12  20    7.03    1.09
  -5  12  19    0.16    0.73
  -5  12  18   44.58    2.48
  -5  12  17   18.86    1.76
  -5  12  16    6.49    1.16
  -5  12  15    7.57    1.17
  -5  12  14    5.52    1.21
  -5  12  13   40.84    2.47
   5 -12 -12   10.24    2.29
  -5  12  12   11.28    1.35
   5  12 -11   -0.01    0.42
  -5  12  11    0.37    0.78
   5 -12 -11    1.93    1.20
  -5  12  10    0.74    0.86
   5 -12 -10    2.79    1.40
   5  12 -10    2.40    0.53
  -5  12   9    0.49    0.67
   5 -12  -9    0.99    1.13
   5  12  -9    1.10    0.43
  -5  12   8    0.23    0.68
   5 -12  -8   -0.62    1.09
   5  12  -8    0.33    0.38
  -5  12   7   -0.52    0.70
   5  12  -7   -0.23    0.40
   5 -12  -7   -0.02    1.11
   5  12  -6  161.61    3.41
   5 -12  -6  158.84    7.43
   5  12  -5   15.85    1.08
   5  12  -4  215.24    4.06
   5  12  -3    7.35    0.87
   5  12  -3    7.54    0.85
   5  12  -2   80.64    2.47
  -5  12   1   18.15    1.33
   5  12  -1   20.83    1.25
  -5 -12   0    2.70    1.68
   5  12   0    0.16    0.38
  -5 -12  -1    0.85    1.15
   5  12   1    1.00    0.40
   5  12   1    1.49    0.53
  -5 -12  -2   32.41    4.34
   5  12   2   30.45    1.51
   5  12   2   32.48    1.59
  -5 -12  -3   52.28    5.50
   5  12   3   47.54    1.97
   5  12   3   53.42    2.03
  -5 -12  -4    1.36    1.76
   5  12   4    0.98    0.48
   5  12   4    1.40    0.45
  -5 -12  -5   76.93    7.24
   5  12   5   76.38    2.60
   5  12   5   83.38    2.55
   5  12   6   30.93    1.69
  -5 -12  -6   26.43    4.12
   5  12   7    0.41    0.59
  -5 -12  -7   -0.43    1.47
   5  12   8    6.36    0.87
  -5 -12  -8   10.50    3.07
   5  12   9   46.36    2.14
   5  12  10   20.95    1.48
   5  12  11   20.27    1.45
   5  12  12   51.28    2.23
   5  12  13    0.69    0.60
   5  12  14    3.11    0.68
   5  12  15    0.25    0.49
   5  12  16    7.60    0.85
   5  12  17    2.34    0.54
   5  12  18    3.33    0.54
   5  12  19   -0.08    0.31
   5  12  20   -0.32    0.31
  -5  13  24   -0.06    0.29
  -5  13  23    1.34    0.43
  -5  13  22    0.19    0.44
  -5  13  21   38.98    1.89
  -5  13  20   13.61    1.26
  -5  13  19   -0.07    0.64
  -5  13  18    6.66    1.06
  -5  13  17    0.39    0.72
  -5  13  16   36.71    2.26
  -5  13  15   17.55    1.64
  -5  13  14    3.08    0.91
  -5  13  13   31.15    2.13
  -5  13  12   12.23    1.45
  -5  13  11    0.28    0.80
   5  13 -11    0.22    0.36
   5 -13 -10   42.09    4.33
  -5  13  10   42.97    2.42
   5  13 -10   38.61    1.58
   5  13  -9   72.31    2.21
  -5  13   9   75.78    3.10
   5 -13  -9   68.79    5.34
   5  13  -8  112.80    2.83
  -5  13   8  117.52    3.88
  -5  13   7    2.21    0.81
   5  13  -7    1.41    0.51
   5  13  -6   23.66    1.31
   5  13  -5   49.67    1.92
   5  13  -4    2.14    0.52
  -5  13   3   32.51    1.91
   5  13  -3   34.89    1.71
   5  13  -3   35.34    1.67
  -5  13   2   99.63    3.13
   5  13  -2  102.65    2.86
   5  13  -2  104.62    2.87
  -5  13   1    1.07    0.45
   5  13  -1    2.23    0.58
  -5  13   0   77.10    2.69
   5  13   0   80.16    2.51
   5  13   1   -0.07    0.43
   5  13   2    1.94    0.44
   5  13   2    1.83    0.49
  -5 -13  -2    3.34    1.82
   5  13   3  110.30    2.98
  -5 -13  -3  115.45    8.27
   5  13   3  107.19    2.94
   5  13   4    6.89    0.87
   5  13   4    8.37    0.92
   5  13   5    3.24    0.60
   5  13   5    3.45    0.62
  -5 -13  -5    3.98    1.62
   5  13   6   22.32    1.44
   5  13   6   23.19    1.35
   5  13   7    0.70    0.50
   5  13   8    2.34    0.62
   5  13   9   32.29    1.79
   5  13  10   36.32    1.86
   5  13  11   -1.15    0.76
   5  13  12   -0.42    0.69
   5  13  13    5.60    0.85
   5  13  14    0.90    0.52
   5  13  15    2.90    0.63
   5  13  16   11.20    0.93
   5  13  17    3.39    0.59
   5  13  18   10.93    0.78
   5  13  19    4.23    0.43
  -5  14  23    0.53    0.33
  -5  14  22    0.20    0.37
  -5  14  21   15.38    1.11
  -5  14  20    2.44    0.68
  -5  14  19    1.32    0.64
  -5  14  18    4.58    0.92
  -5  14  17    2.87    0.82
  -5  14  16    0.26    0.67
  -5  14  15   10.08    1.24
  -5  14  14    6.09    1.05
  -5  14  13    1.18    0.74
  -5  14  12   12.15    1.38
  -5  14  11   83.76    3.32
   5  14 -11   83.62    2.34
  -5  14  10   15.38    1.52
   5  14 -10   16.40    1.07
   5  14  -9    2.02    0.53
  -5  14   9    0.91    0.76
   5  14  -8   16.29    1.10
  -5  14   8   17.34    1.56
   5  14  -7    7.28    0.76
   5  14  -6    6.21    0.75
   5  14  -5    5.04    0.72
   5  14  -4   76.57    2.45
  -5  14   4   75.37    2.93
   5  14  -3   24.03    1.39
  -5  14   3   24.18    1.64
   5  14  -2   -0.61    0.56
  -5  14   2    0.80    0.54
   5  14  -2    1.11    0.57
  -5  14   1   32.48    1.83
   5  14  -1   35.71    1.72
   5  14  -1   34.87    1.70
   5  14   0    1.16    0.48
  -5  14   0    0.40    0.43
   5  14   1    8.03    0.87
   5  14   2   36.73    1.77
   5  14   3    1.66    0.50
   5  14   3    1.26    0.47
   5  14   4    1.41    0.48
   5  14   4    0.87    0.43
   5  14   5   20.32    1.34
   5  14   5   21.94    1.32
   5  14   6    0.18    0.52
   5  14   6    0.12    0.38
   5  14   7    7.66    0.83
   5  14   8   -0.31    0.63
   5  14   9    4.42    0.71
   5  14  10    0.46    0.50
   5  14  11    4.47    0.72
   5  14  12    3.86    0.56
   5  14  12    4.62    0.75
   5  14  13    2.73    0.66
   5  14  14    0.63    0.53
   5  14  15    2.35    0.56
   5  14  16    0.24    0.37
   5  14  17    6.48    0.63
   5  14  18    0.29    0.31
  -5  15  22    4.62    0.51
  -5  15  21   11.61    0.83
  -5  15  21   14.12    0.93
  -5  15  20    3.40    0.61
  -5  15  19    5.11    0.76
  -5  15  18    0.67    0.58
  -5  15  17    2.11    0.67
  -5  15  16    5.85    0.88
  -5  15  15    3.85    0.86
  -5  15  14   -0.99    0.74
  -5  15  13   -0.60    0.74
  -5  15  12    0.95    0.64
  -5  15  11    0.21    0.63
  -5  15  10   24.68    1.74
   5  15 -10   22.10    1.24
  -5  15   9   44.40    2.20
   5  15  -9   43.82    1.72
   5  15  -8   11.44    0.94
   5  15  -7    5.81    0.69
   5  15  -6   56.61    2.04
  -5  15   6   52.23    2.50
   5  15  -5    9.13    0.90
  -5  15   5    8.44    1.06
  -5  15   4    0.62    0.55
   5  15  -4    0.57    0.45
   5  15  -3   18.98    1.26
  -5  15   3   18.79    1.44
  -5  15   2    8.47    0.99
   5  15  -2    7.50    0.81
   5  15  -1    1.37    0.57
  -5  15   1    0.26    0.48
   5  15  -1   -0.37    0.58
  -5  15   0    0.30    0.41
   5  15   0    1.16    0.63
   5  15   0   -0.16    0.55
   5  15   1   15.61    1.20
  -5  15  -1   12.95    1.09
   5  15   1   12.70    1.03
   5  15   2   30.28    1.58
   5  15   3    3.55    0.60
   5  15   4    7.64    0.83
   5  15   4    8.51    0.85
   5  15   5   11.14    0.94
   5  15   5    9.63    0.90
   5  15   6    0.93    0.40
   5  15   6    1.76    0.44
   5  15   7    5.93    0.77
   5  15   7    6.18    0.72
   5  15   8   19.98    1.28
   5  15   9    5.88    0.79
   5  15   9    5.49    0.73
   5  15  10    5.07    0.75
   5  15  10    4.56    0.63
   5  15  11   28.27    1.36
   5  15  11   26.80    1.45
   5  15  12    0.65    0.33
   5  15  12    2.21    0.59
   5  15  13    4.41    0.68
   5  15  14    5.06    0.66
   5  15  15    5.29    0.61
   5  15  16   18.41    0.94
   5  15  17    1.30    0.29
  -5  16  20    6.19    0.63
  -5  16  20    5.44    0.61
  -5  16  19   -0.51    0.43
  -5  16  19   -0.09    0.33
  -5  16  18    5.01    0.66
  -5  16  18    5.58    0.71
  -5  16  17    0.96    0.49
  -5  16  17    0.83    0.48
  -5  16  16    0.81    0.51
  -5  16  16    0.98    0.52
  -5  16  15    0.90    0.54
  -5  16  14    6.82    0.87
  -5  16  13   25.37    1.55
  -5  16  12    7.13    0.96
  -5  16  11    1.99    0.67
  -5  16  11    1.77    0.60
  -5  16  10   48.06    2.39
   5  16 -10   49.64    1.72
  -5  16  10   45.36    2.09
   5  16  -9   15.68    1.00
  -5  16   9   15.19    1.36
   5  16  -8   12.40    0.96
  -5  16   8   11.37    1.20
   5  16  -7   41.37    1.69
  -5  16   7   39.67    2.14
   5  16  -6    8.22    0.83
  -5  16   6    7.62    0.96
   5  16  -5    8.55    0.88
  -5  16   5    7.67    0.97
   5  16  -4   21.45    1.30
  -5  16   4   19.84    1.48
  -5  16   3    0.45    0.47
   5  16  -3    1.03    0.56
  -5  16   2    0.08    0.48
   5  16  -2   -0.55    0.56
   5  16  -1   28.20    1.52
  -5  16   1   29.47    1.69
   5  16   0   32.00    1.62
  -5  16   0   31.30    1.63
   5  16   1    2.36    0.57
  -5  16  -1    2.07    0.54
   5  16   1    1.03    0.58
   5  16   2   36.76    1.73
   5  16   2   39.06    1.77
   5  16   3   -0.15    0.57
   5  16   3    0.46    0.45
   5  16   4    8.81    0.90
   5  16   4    9.76    0.89
   5  16   5    1.66    0.46
   5  16   5    2.54    0.52
   5  16   5    2.32    0.48
   5  16   6   30.71    1.44
   5  16   6   30.03    1.58
   5  16   6   27.90    1.38
   5  16   7    6.40    0.80
   5  16   7    7.68    0.74
   5  16   7    6.55    0.72
   5  16   8    0.15    0.41
   5  16   8   -0.86    0.49
   5  16   9    9.84    0.85
   5  16   9    9.52    0.88
   5  16  10    5.97    0.72
   5  16  10    5.35    0.68
   5  16  11    1.07    0.49
   5  16  11   -0.06    0.33
   5  16  12    7.08    0.64
   5  16  12    7.33    0.74
   5  16  13    8.08    0.72
   5  16  14    0.84    0.34
   5  16  15   -0.22    0.33
   5  16  16    0.54    0.24
  -5  17  19   21.75    0.98
  -5  17  18    0.07    0.32
  -5  17  18    1.01    0.37
  -5  17  17    8.58    0.79
  -5  17  17    7.86    0.71
  -5  17  16    4.96    0.61
  -5  17  16    5.44    0.70
  -5  17  15   -0.29    0.44
  -5  17  15   -0.27    0.46
  -5  17  14    0.99    0.48
  -5  17  14    0.84    0.50
  -5  17  13   -1.49    0.56
  -5  17  13   -0.73    0.58
  -5  17  12    1.28    0.47
  -5  17  12    1.61    0.63
  -5  17  11    1.64    0.59
  -5  17  10    0.11    0.58
  -5  17   9    5.08    0.86
   5  17  -9    4.44    0.56
  -5  17   8    4.78    0.81
   5  17  -8    4.75    0.55
  -5  17   7    0.27    0.49
   5  17  -7    1.04    0.44
  -5  17   6   25.28    1.61
   5  17  -6   25.85    1.33
  -5  17   5   24.27    1.57
   5  17  -5   24.50    1.34
  -5  17   4    0.11    0.42
   5  17  -4    0.03    0.42
  -5  17   3   30.96    1.69
   5  17  -3   33.24    1.57
  -5  17   2    1.10    0.45
   5  17  -2    1.03    0.42
  -5  17   1    0.79    0.44
   5  17  -1    0.83    0.45
  -5  17   0   14.92    1.11
   5  17   0   13.39    1.05
  -5  17  -1    2.83    0.56
   5  17   1    2.88    0.61
   5  17   2   11.13    1.00
   5  17   3   10.98    0.94
   5  17   4   50.41    1.96
   5  17   5    2.93    0.59
   5  17   6   -0.16    0.45
   5  17   6    0.28    0.33
   5  17   7    9.56    0.80
   5  17   7    8.85    0.86
   5  17   8    0.73    0.46
   5  17   8    1.49    0.48
   5  17   9    1.84    0.48
   5  17   9    2.91    0.52
   5  17  10    1.95    0.43
   5  17  10    3.01    0.53
   5  17  11   12.84    0.84
   5  17  11   12.59    0.78
   5  17  12    1.81    0.35
   5  17  12    2.16    0.37
   5  17  13   -1.45    0.38
   5  17  14    4.42    0.40
  -5  18  17    2.74    0.40
  -5  18  16   -0.22    0.32
  -5  18  15    5.89    0.55
  -5  18  15    6.80    0.68
  -5  18  14    4.73    0.65
  -5  18  13   -0.30    0.40
  -5  18  12    0.09    0.40
  -5  18  11    1.49    0.55
  -5  18  10    0.83    0.45
  -5  18   9   -0.18    0.47
   5  18  -9   -0.35    0.30
  -5  18   8    7.08    0.83
   5  18  -8    6.40    0.62
   5  18  -7    0.54    0.32
  -5  18   7    0.77    0.46
   5  18  -6    1.19    0.43
  -5  18   6    0.46    0.42
   5  18  -5   -0.11    0.33
  -5  18   5    0.04    0.40
   5  18  -4   22.85    1.23
  -5  18   4   23.73    1.39
   5  18  -3    3.05    0.62
  -5  18   3    2.48    0.59
   5  18  -2    1.09    0.48
  -5  18   2    1.28    0.44
   5  18  -1    2.77    0.57
  -5  18   1    2.92    0.55
   5  18   0   13.22    0.99
  -5  18   0   14.75    1.02
   5  18   1   35.62    1.56
   5  18   2   59.95    2.08
   5  18   3    1.54    0.49
   5  18   4    0.72    0.39
   5  18   5    3.59    0.56
   5  18   6   18.08    1.08
   5  18   7    2.44    0.52
   5  18   8    1.62    0.40
   5  18   9   21.20    0.91
   5  18   9   21.48    1.02
   5  18  10    2.45    0.38
   5  18  10    1.48    0.32
   5  18  11    0.76    0.27
   5  18  11   -0.03    0.26
  -5  19  15    5.36    0.52
  -5  19  14    0.46    0.29
  -5  19  13   16.99    0.98
  -5  19  12    1.54    0.44
  -5  19  11   14.57    0.98
  -5  19  10    0.48    0.41
  -5  19   9    1.03    0.41
   5  19  -8    0.25    0.25
  -5  19   8   -0.35    0.41
   5  19  -7   -0.27    0.30
  -5  19   7    0.23    0.35
  -5  19   6   15.69    1.07
   5  19  -6   14.06    0.83
  -5  19   5    1.49    0.41
   5  19  -5    2.15    0.39
  -5  19   4    2.18    0.46
   5  19  -4    4.01    0.59
  -5  19   3    0.69    0.38
   5  19  -3    2.03    0.47
  -5  19   2    1.86    0.45
   5  19  -2    2.56    0.54
   5  19  -1    1.84    0.45
   5  19   0    6.71    0.69
   5  19   1    5.36    0.63
   5  19   2    6.38    0.67
   5  19   3    0.25    0.32
   5  19   4   10.89    0.79
   5  19   5    4.93    0.54
   5  19   6    1.00    0.37
   5  19   7   25.38    1.09
   5  19   8    2.24    0.38
   5  19   9    8.57    0.59
  -5  20  12    2.02    0.35
  -5  20  11   16.00    0.84
  -5  20  10    4.86    0.52
  -5  20   9    9.47    0.72
  -5  20   8    3.91    0.50
  -5  20   7    0.20    0.30
   5  20  -6   -0.09    0.24
  -5  20   6   -0.05    0.27
   5  20  -5   -1.10    0.34
  -5  20   5   -0.45    0.32
  -5  20   4    8.95    0.70
   5  20  -4    8.42    0.61
   5  20  -3    4.39    0.49
   5  20  -2    6.04    0.60
   5  20  -1    4.29    0.52
   5  20   0    2.79    0.46
   5  20   1    0.62    0.32
   5  20   2   -0.18    0.29
   5  20   3    0.77    0.31
   5  20   4   14.07    0.80
   5  20   5    2.08    0.36
   5  20   6    0.53    0.28
   5  20   7    1.34    0.29
   5  21  -3    0.67    0.22
   5  21  -2   11.42    0.61
[truncated: 441,278 more chars]
