# Supplementary material for: Redox-active inverse crowns for small molecule activation
Source: Nat Chem. 2025 Feb 17;17(5):703–9. doi: 10.1038/s41557-024-01724-5 (PMC12055576; doi:10.1038/s41557-024-01724-5)
Supplement: Supplementary file 9 — Crystallographic data for complex 8 (CCDC 2387080). [file 41557_2024_1724_MOESM9_ESM.cif]

data_hasj230829a
_audit_creation_date               2024-09-26
_audit_creation_method
;
Olex2 1.5
(compiled 2024.02.16 svn.r378c4104 for OlexSys, GUI svn.r6928)
;
_shelx_SHELXL_version_number       '2019/3'
_audit_contact_author_address      ?
_audit_contact_author_email        ?
_audit_contact_author_name         ''
_audit_contact_author_phone        ?
_publ_contact_author_id_orcid      ?
_publ_section_references
;
Dolomanov, O.V., Bourhis, L.J., Gildea, R.J, Howard, J.A.K. & Puschmann, H.
 (2009), J. Appl. Cryst. 42, 339-341.

Sheldrick, G.M. (2015). Acta Cryst. A71, 3-8.

Sheldrick, G.M. (2015). Acta Cryst. C71, 3-8.
;
_chemical_name_common              ?
_chemical_name_systematic          ?
_chemical_formula_moiety           'C55 H105 Mg N4 Na3 S2 Si4'
_chemical_formula_sum              'C55 H105 Mg N4 Na3 S2 Si4'
_chemical_formula_weight           1092.18
_chemical_melting_point            ?
_chemical_oxdiff_formula           C55H105MgN4Na3S2Si4
loop_
  _atom_type_symbol
  _atom_type_description
  _atom_type_scat_dispersion_real
  _atom_type_scat_dispersion_imag
  _atom_type_scat_source
 'C' 'C' 0.0181 0.0091 'International Tables Vol C Tables 4.2.6.8 and 6.1.1.4'
 'H' 'H' 0.0000 0.0000 'International Tables Vol C Tables 4.2.6.8 and 6.1.1.4'
 'Mg' 'Mg' 0.1719 0.1771 'International Tables Vol C Tables 4.2.6.8 and 6.1.1.4'
 'N' 'N' 0.0311 0.0180 'International Tables Vol C Tables 4.2.6.8 and 6.1.1.4'
 'Na' 'Na' 0.1353 0.1239 'International Tables Vol C Tables 4.2.6.8 and 6.1.1.4'
 'S' 'S' 0.3331 0.5567 'International Tables Vol C Tables 4.2.6.8 and 6.1.1.4'
 'Si' 'Si' 0.2541 0.3302 'International Tables Vol C Tables 4.2.6.8 and 6.1.1.4'

_shelx_space_group_comment
;
The symmetry employed for this shelxl refinement is uniquely defined
by the following loop, which should always be used as a source of
symmetry information in preference to the above space-group names.
They are only intended as comments.
;
_space_group_crystal_system        'monoclinic'
_space_group_IT_number             14
_space_group_name_H-M_alt          'P 1 21/c 1'
_space_group_name_Hall             '-P 2ybc'
loop_
  _space_group_symop_operation_xyz
 'x, y, z'
 '-x, y+1/2, -z+1/2'
 '-x, -y, -z'
 'x, -y-1/2, z-1/2'

_cell_length_a                     15.5665(2)
_cell_length_b                     18.1360(2)
_cell_length_c                     25.0341(3)
_cell_angle_alpha                  90
_cell_angle_beta                   106.7690(10)
_cell_angle_gamma                  90
_cell_volume                       6766.94(14)
_cell_formula_units_Z              4
_cell_measurement_reflns_used      12460
_cell_measurement_temperature      99.96(12)
_cell_measurement_theta_max        72.4340
_cell_measurement_theta_min        3.8490
_shelx_estimated_absorpt_T_max     0.924
_shelx_estimated_absorpt_T_min     0.757
_exptl_absorpt_coefficient_mu      1.924
_exptl_absorpt_correction_T_max    1.000
_exptl_absorpt_correction_T_min    0.770
_exptl_absorpt_correction_type     gaussian
_exptl_absorpt_process_details
;
CrysAlisPro 1.171.42.72a (Rigaku Oxford Diffraction, 2022)
Numerical absorption correction based on gaussian integration over
a multifaceted crystal model
Empirical absorption correction using spherical harmonics,
implemented in SCALE3 ABSPACK scaling algorithm.
;
_exptl_absorpt_special_details     ?
_exptl_crystal_colour              'clear light yellow'
_exptl_crystal_colour_lustre       clear
_exptl_crystal_colour_modifier     light
_exptl_crystal_colour_primary      yellow
_exptl_crystal_density_diffrn      1.072
_exptl_crystal_density_meas        ?
_exptl_crystal_density_method      ?
_exptl_crystal_description         block
_exptl_crystal_F_000               2384
loop_
  _exptl_crystal_face_index_h
  _exptl_crystal_face_index_k
  _exptl_crystal_face_index_l
  _exptl_crystal_face_perp_dist
 -1 0 0 0.0302
 1 0 0 0.0118
 -1 -2 16 0.0651
 5 3 -15 0.0437
 6 -4 9 0.0303
 5 5 10 0.0562
 -4 -6 -10 0.0144
 -6 3 -9 0.0300
 2 -6 12 0.0398
 -2 -9 10 0.0486
 -3 7 13 0.0663

_exptl_crystal_size_max            0.153
_exptl_crystal_size_mid            0.097
_exptl_crystal_size_min            0.042
loop_
  _exptl_oxdiff_crystal_face_indexfrac_h
  _exptl_oxdiff_crystal_face_indexfrac_k
  _exptl_oxdiff_crystal_face_indexfrac_l
  _exptl_oxdiff_crystal_face_x
  _exptl_oxdiff_crystal_face_y
  _exptl_oxdiff_crystal_face_z
 -0.9990 -0.0016 -0.0027 0.0571 0.0262 0.0820
 0.9990 0.0016 0.0027 -0.0571 -0.0262 -0.0820
 -1.2453 -2.4969 15.6608 0.6322 0.2632 -0.7287
 5.3568 2.5596 -15.2337 -0.8578 -0.3564 0.3704
 5.9860 -3.9926 8.5991 0.0884 -0.2162 -0.9723
 4.5658 4.9635 10.1164 -0.2048 0.4909 -0.8468
 -3.9620 -6.4011 -9.7085 0.2489 -0.5974 0.7623
 -6.0071 3.3391 -8.9259 -0.0660 0.1623 0.9845
 1.9907 -6.2416 11.9078 0.5154 -0.1831 -0.8372
 -2.4117 -9.0244 10.3859 0.8533 -0.3020 -0.4251
 -3.1378 7.0368 12.9561 0.2191 0.9140 -0.3414

_exptl_transmission_factor_max     ?
_exptl_transmission_factor_min     ?
_diffrn_reflns_av_R_equivalents    0.0285
_diffrn_reflns_av_unetI/netI       0.0368
_diffrn_reflns_Laue_measured_fraction_full  0.996
_diffrn_reflns_Laue_measured_fraction_max  0.967
_diffrn_reflns_limit_h_max         18
_diffrn_reflns_limit_h_min         -19
_diffrn_reflns_limit_k_max         19
_diffrn_reflns_limit_k_min         -22
_diffrn_reflns_limit_l_max         22
_diffrn_reflns_limit_l_min         -30
_diffrn_reflns_number              26210
_diffrn_reflns_point_group_measured_fraction_full  0.996
_diffrn_reflns_point_group_measured_fraction_max  0.967
_diffrn_reflns_theta_full          67.684
_diffrn_reflns_theta_max           72.579
_diffrn_reflns_theta_min           3.839
_diffrn_ambient_temperature        99.96(12)
_diffrn_detector                   'CCD plate'
_diffrn_detector_area_resol_mean   5.2903
_diffrn_detector_type              AtlasS2
_diffrn_measured_fraction_theta_full  0.996
_diffrn_measured_fraction_theta_max  0.967
_diffrn_measurement_details
;
List of Runs (angles in degrees, time in seconds):

  # Type    Start    End  Width  t~exp~   \w     \q     \k     \f   Frames
--------------------------------------------------------------------------
  1  \w   -114.00 -14.00   1.00   16.50    --  -41.40 -57.00 -30.00  100
  2  \w     46.00  78.00   1.00   16.50    --   41.40-125.00   0.00   32
  3  \w    -11.00  67.00   1.00   16.50    --   41.40 -77.00-180.00   78
  4  \w     83.00 178.00   1.00   66.00    --  104.66  45.00 150.00   95
  5  \w    104.00 175.00   1.00   66.00    --  104.66  77.00   0.00   71
  6  \w     31.00 106.00   1.00   66.00    --  104.66 -94.00 -60.00   75
  7  \w     34.00 129.00   1.00   66.00    --  104.66 -61.00   0.00   95
  8  \w     65.00 110.00   1.00   66.00    --  104.66-119.00 -98.00   45
  9  \w    126.00 178.00   1.00   66.00    --  104.66  77.00  30.00   52
;
_diffrn_measurement_device         'four-circle diffractometer'
_diffrn_measurement_device_type    'SuperNova, Dual, Cu at home/near, AtlasS2'
_diffrn_measurement_method         '\w scans'
_diffrn_orient_matrix_type        
 'CrysAlisPro convention (1999,Acta A55,543-557)'
_diffrn_orient_matrix_UB_11        -0.0571092000
_diffrn_orient_matrix_UB_12        -0.0466093000
_diffrn_orient_matrix_UB_13        0.0283952000
_diffrn_orient_matrix_UB_21        -0.0264300000
_diffrn_orient_matrix_UB_22        0.0703704000
_diffrn_orient_matrix_UB_23        0.0259256000
_diffrn_orient_matrix_UB_31        -0.0819599000
_diffrn_orient_matrix_UB_32        0.0097441000
_diffrn_orient_matrix_UB_33        -0.0514960000
_diffrn_radiation_monochromator    mirror
_diffrn_radiation_probe            x-ray
_diffrn_radiation_type             'Cu K\a'
_diffrn_radiation_wavelength       1.54184
_diffrn_source                     'micro-focus sealed X-ray tube'
_diffrn_source_type                'SuperNova (Cu) X-ray Source'
_reflns_Friedel_coverage           0.000
_reflns_Friedel_fraction_full      .
_reflns_Friedel_fraction_max       .
_reflns_number_gt                  11041
_reflns_number_total               13011
_reflns_special_details
;
 Reflections were merged by SHELXL according to the crystal
 class for the calculation of statistics and refinement.
 
 _reflns_Friedel_fraction is defined as the number of unique
 Friedel pairs measured divided by the number that would be
 possible theoretically, ignoring centric projections and
 systematic absences.
;
_reflns_threshold_expression       'I > 2\s(I)'
_computing_cell_refinement         'CrysAlisPro 1.171.42.72a (Rigaku OD, 2022)'
_computing_data_collection         'CrysAlisPro 1.171.42.72a (Rigaku OD, 2022)'
_computing_data_reduction          'CrysAlisPro 1.171.42.72a (Rigaku OD, 2022)'
_computing_molecular_graphics      'Olex2 1.5 (Dolomanov et al., 2009)'
_computing_publication_material    'Olex2 1.5 (Dolomanov et al., 2009)'
_computing_structure_refinement    'SHELXL 2019/3 (Sheldrick, 2015)'
_computing_structure_solution      'SHELXT 2018/2 (Sheldrick, 2018)'
_refine_diff_density_max           0.574
_refine_diff_density_min           -0.277
_refine_diff_density_rms           0.040
_refine_ls_extinction_coef         .
_refine_ls_extinction_method       none
_refine_ls_goodness_of_fit_ref     1.013
_refine_ls_hydrogen_treatment      constr
_refine_ls_matrix_type             full
_refine_ls_number_parameters       803
_refine_ls_number_reflns           13011
_refine_ls_number_restraints       497
_refine_ls_R_factor_all            0.0429
_refine_ls_R_factor_gt             0.0341
_refine_ls_restrained_S_all        0.999
_refine_ls_shift/su_max            0.001
_refine_ls_shift/su_mean           0.000
_refine_ls_structure_factor_coef   Fsqd
_refine_ls_weighting_details      
 'w=1/[\s^2^(Fo^2^)+(0.0389P)^2^+1.6951P] where P=(Fo^2^+2Fc^2^)/3'
_refine_ls_weighting_scheme        calc
_refine_ls_wR_factor_gt            0.0817
_refine_ls_wR_factor_ref           0.0864
_refine_special_details            ?
_olex2_refinement_description
;
1. Fixed Uiso
 At 1.2 times of:
  All C(H) groups, All C(H,H) groups
 At 1.5 times of:
  All C(H,H,H) groups, All C(H,H,H,H,H,H) groups
2. Restrained distances
 Si4-N4 \\sim Si4A-N4 \\sim Si3-N4 \\sim Si3A-N4 \\sim Si2-N3 \\sim Si2A-N3A
\\sim Si1-N3 \\sim Si1A-N3A
 with sigma of 0.02
 Na1-N3 \\sim Na1A-N3A
 with sigma of 0.02
3. Uiso/Uaniso restraints and constraints
Si1A \\sim Na1A \\sim C44A \\sim C45A \\sim C46A \\sim C47A \\sim C48A \\sim
C49A \\sim Si1 \\sim Na1 \\sim C48 \\sim C45 \\sim C49 \\sim C46 \\sim C47
\\sim C44: within 4A with sigma of 0.02 and sigma for terminal atoms of 0.04
within 4A
Si3A \\sim C50A \\sim Si3 \\sim C50: within 4A with sigma of 0.02 and sigma for
terminal atoms of 0.04 within 4A
4. Others
 Sof(H51D)=Sof(H51E)=Sof(H51F)=Sof(H55D)=Sof(H55E)=Sof(H55F)=Sof(Si1A)=
 Sof(Si2A)=Sof(Si3A)=Sof(Si4A)=Sof(Na1A)=Sof(N3A)=Sof(C44A)=Sof(H44A)=Sof(H44B)=
 Sof(H44C)=Sof(C45A)=Sof(H45A)=Sof(H45B)=Sof(H45C)=Sof(C46A)=Sof(H46A)=
 Sof(H46B)=Sof(H46C)=Sof(C47A)=Sof(H47A)=Sof(H47B)=Sof(H47C)=Sof(C48A)=
 Sof(H48A)=Sof(H48B)=Sof(H48C)=Sof(C49A)=Sof(H49A)=Sof(H49B)=Sof(H49C)=
 Sof(C50A)=Sof(H50A)=Sof(H50B)=Sof(H50C)=Sof(C52A)=Sof(H52A)=Sof(H52B)=
 Sof(H52C)=Sof(C53A)=Sof(H53A)=Sof(H53B)=Sof(H53C)=Sof(C54A)=Sof(H54A)=
 Sof(H54B)=Sof(H54C)=1-FVAR(1)
 Sof(H51A)=Sof(H51B)=Sof(H51C)=Sof(H55A)=Sof(H55B)=Sof(H55C)=Sof(Si3)=Sof(Si4)=
 Sof(Si1)=Sof(Si2)=Sof(Na1)=Sof(N3)=Sof(C52)=Sof(H52D)=Sof(H52E)=Sof(H52F)=
 Sof(C48)=Sof(H48D)=Sof(H48E)=Sof(H48F)=Sof(C50)=Sof(H50D)=Sof(H50E)=Sof(H50F)=
 Sof(C45)=Sof(H45D)=Sof(H45E)=Sof(H45F)=Sof(C49)=Sof(H49D)=Sof(H49E)=Sof(H49F)=
 Sof(C46)=Sof(H46D)=Sof(H46E)=Sof(H46F)=Sof(C47)=Sof(H47D)=Sof(H47E)=Sof(H47F)=
 Sof(C53)=Sof(H53D)=Sof(H53E)=Sof(H53F)=Sof(C44)=Sof(H44D)=Sof(H44E)=Sof(H44F)=
 Sof(C54)=Sof(H54D)=Sof(H54E)=Sof(H54F)=FVAR(1)
5.a Ternary CH refined with riding coordinates:
 C18(H18), C23(H23), C34(H34), C39(H39)
5.b Secondary CH2 refined with riding coordinates:
 C19(H19A,H19B), C21(H21A,H21B), C24(H24A,H24B), C26(H26A,H26B), C35(H35A,
 H35B), C37(H37A,H37B), C40(H40A,H40B), C42(H42A,H42B)
5.c Aromatic/amide H refined with riding coordinates:
 C2(H2), C14(H14), C15(H15), C16(H16), C30(H30), C31(H31), C32(H32)
5.d Idealised Me refined as rotating group:
 C5(H5A,H5B,H5C), C6(H6A,H6B,H6C), C7(H7A,H7B,H7C), C9(H9A,H9B,H9C), C10(H10A,
 H10B,H10C), C11(H11A,H11B,H11C), C20(H20A,H20B,H20C), C22(H22A,H22B,H22C),
 C25(H25A,H25B,H25C), C27(H27A,H27B,H27C), C36(H36A,H36B,H36C), C38(H38A,H38B,
 H38C), C41(H41A,H41B,H41C), C43(H43A,H43B,H43C), C51(H51A,H51B,H51C), C51(H51D,
 H51E,H51F), C55(H55D,H55E,H55F), C55(H55A,H55B,H55C), C44A(H44A,H44B,H44C),
 C45A(H45A,H45B,H45C), C46A(H46A,H46B,H46C), C47A(H47A,H47B,H47C), C48A(H48A,
 H48B,H48C), C49A(H49A,H49B,H49C), C50A(H50A,H50B,H50C), C52A(H52A,H52B,H52C),
 C53A(H53A,H53B,H53C), C54A(H54A,H54B,H54C), C52(H52D,H52E,H52F), C48(H48D,H48E,
 H48F), C50(H50D,H50E,H50F), C45(H45D,H45E,H45F), C49(H49D,H49E,H49F), C46(H46D,
 H46E,H46F), C47(H47D,H47E,H47F), C53(H53D,H53E,H53F), C44(H44D,H44E,H44F),
 C54(H54D,H54E,H54F)
;
_atom_sites_solution_hydrogens     geom
_atom_sites_solution_primary       dual
_atom_sites_solution_secondary     ?
loop_
  _atom_site_label
  _atom_site_type_symbol
  _atom_site_fract_x
  _atom_site_fract_y
  _atom_site_fract_z
  _atom_site_U_iso_or_equiv
  _atom_site_adp_type
  _atom_site_occupancy
  _atom_site_site_symmetry_order
  _atom_site_calc_flag
  _atom_site_refinement_flags_posn
  _atom_site_refinement_flags_adp
  _atom_site_refinement_flags_occupancy
  _atom_site_disorder_assembly
  _atom_site_disorder_group
 S1 S 0.60993(2) 0.33350(2) 0.62622(2) 0.02489(8) Uani 1 1 d . . . . .
 S2 S 0.63966(2) 0.22826(2) 0.66925(2) 0.02482(8) Uani 1 1 d . . . . .
 Mg1 Mg 0.76587(3) 0.29769(3) 0.65681(2) 0.01981(10) Uani 1 1 d . . . . .
 Na2 Na 0.60682(4) 0.33128(4) 0.74224(2) 0.02704(13) Uani 1 1 d . . . . .
 Na3 Na 0.44525(4) 0.26698(4) 0.64024(2) 0.02588(13) Uani 1 1 d . . . . .
 N1 N 0.84036(8) 0.27936(6) 0.60424(5) 0.0174(2) Uani 1 1 d . . . . .
 N2 N 0.86610(7) 0.33933(7) 0.71999(5) 0.0184(2) Uani 1 1 d . . . . .
 N4 N 0.44982(8) 0.33256(7) 0.72374(5) 0.0206(2) Uani 1 1 d D . . . .
 C1 C 0.92775(9) 0.29446(8) 0.61697(6) 0.0189(3) Uani 1 1 d . . . . .
 C2 C 0.97443(9) 0.32444(9) 0.66944(6) 0.0220(3) Uani 1 1 d . . . . .
 H2 H 1.036443 0.331512 0.673457 0.026 Uiso 1 1 calc R U . . .
 C3 C 0.95023(9) 0.34624(8) 0.71710(6) 0.0202(3) Uani 1 1 d . . . . .
 C4 C 0.98999(10) 0.28076(9) 0.57852(6) 0.0238(3) Uani 1 1 d . . . . .
 C5 C 0.94537(11) 0.24606(10) 0.52122(6) 0.0294(3) Uani 1 1 d . . . . .
 H5A H 0.916427 0.199625 0.526214 0.044 Uiso 1 1 calc R U . . .
 H5B H 0.990977 0.236405 0.502085 0.044 Uiso 1 1 calc R U . . .
 H5C H 0.900237 0.280033 0.498806 0.044 Uiso 1 1 calc R U . . .
 C6 C 1.03169(11) 0.35444(10) 0.56799(7) 0.0302(3) Uani 1 1 d . . . . .
 H6A H 0.983849 0.388891 0.549505 0.045 Uiso 1 1 calc R U . . .
 H6B H 1.070750 0.345905 0.544121 0.045 Uiso 1 1 calc R U . . .
 H6C H 1.067001 0.375376 0.603663 0.045 Uiso 1 1 calc R U . . .
 C7 C 1.06705(10) 0.22847(10) 0.60895(7) 0.0303(3) Uani 1 1 d . . . . .
 H7A H 1.101581 0.251036 0.644168 0.045 Uiso 1 1 calc R U . . .
 H7B H 1.106486 0.219792 0.585335 0.045 Uiso 1 1 calc R U . . .
 H7C H 1.041922 0.181453 0.616618 0.045 Uiso 1 1 calc R U . . .
 C8 C 1.03086(10) 0.38002(9) 0.76324(6) 0.0256(3) Uani 1 1 d . . . . .
 C9 C 1.06495(11) 0.44819(10) 0.73794(7) 0.0326(4) Uani 1 1 d . . . . .
 H9A H 1.114997 0.470875 0.766270 0.049 Uiso 1 1 calc R U . . .
 H9B H 1.016129 0.484028 0.725492 0.049 Uiso 1 1 calc R U . . .
 H9C H 1.085251 0.432744 0.706071 0.049 Uiso 1 1 calc R U . . .
 C10 C 1.10747(10) 0.32316(10) 0.78042(7) 0.0320(4) Uani 1 1 d . . . . .
 H10A H 1.159347 0.345507 0.807521 0.048 Uiso 1 1 calc R U . . .
 H10B H 1.124526 0.307614 0.747393 0.048 Uiso 1 1 calc R U . . .
 H10C H 1.087264 0.280212 0.797279 0.048 Uiso 1 1 calc R U . . .
 C11 C 1.01188(11) 0.40582(10) 0.81727(7) 0.0310(4) Uani 1 1 d . . . . .
 H11A H 0.995241 0.363301 0.836326 0.046 Uiso 1 1 calc R U . . .
 H11B H 0.962521 0.441518 0.808181 0.046 Uiso 1 1 calc R U . . .
 H11C H 1.065778 0.429073 0.841736 0.046 Uiso 1 1 calc R U . . .
 C12 C 0.78075(9) 0.25647(8) 0.55202(6) 0.0190(3) Uani 1 1 d . . . . .
 C13 C 0.74522(10) 0.18400(8) 0.54752(6) 0.0221(3) Uani 1 1 d . . . . .
 C14 C 0.67900(11) 0.16482(9) 0.49847(7) 0.0286(3) Uani 1 1 d . . . . .
 H14 H 0.655314 0.116189 0.494265 0.034 Uiso 1 1 calc R U . A 1
 C15 C 0.64746(11) 0.21555(10) 0.45598(7) 0.0309(3) Uani 1 1 d . . . . .
 H15 H 0.602763 0.201392 0.422930 0.037 Uiso 1 1 calc R U . . .
 C16 C 0.68063(11) 0.28651(10) 0.46142(6) 0.0284(3) Uani 1 1 d . . . . .
 H16 H 0.658042 0.320818 0.432038 0.034 Uiso 1 1 calc R U . . .
 C17 C 0.74691(10) 0.30895(9) 0.50936(6) 0.0224(3) Uani 1 1 d . . . . .
 C18 C 0.77663(10) 0.12818(8) 0.59470(6) 0.0242(3) Uani 1 1 d . . . . .
 H18 H 0.786215 0.156596 0.630176 0.029 Uiso 1 1 calc R U . . .
 C19 C 0.86776(12) 0.09389(10) 0.59685(8) 0.0365(4) Uani 1 1 d . . . . .
 H19A H 0.911421 0.134263 0.598954 0.044 Uiso 1 1 calc R U . . .
 H19B H 0.888840 0.064746 0.631629 0.044 Uiso 1 1 calc R U . . .
 C20 C 0.86840(19) 0.04462(13) 0.54816(12) 0.0642(7) Uani 1 1 d . . . . .
 H20A H 0.841776 0.071003 0.513119 0.096 Uiso 1 1 calc R U . . .
 H20B H 0.833486 -0.000036 0.549230 0.096 Uiso 1 1 calc R U . . .
 H20C H 0.930339 0.031002 0.550608 0.096 Uiso 1 1 calc R U . . .
 C21 C 0.70521(11) 0.07001(10) 0.59465(7) 0.0328(4) Uani 1 1 d . . . . .
 H21A H 0.647498 0.095245 0.591287 0.039 Uiso 1 1 calc R U . . .
 H21B H 0.696922 0.038092 0.561464 0.039 Uiso 1 1 calc R U . . .
 C22 C 0.72806(13) 0.02190(10) 0.64639(8) 0.0385(4) Uani 1 1 d . . . . .
 H22A H 0.676152 -0.008762 0.646249 0.058 Uiso 1 1 calc R U . . .
 H22B H 0.743658 0.053199 0.679722 0.058 Uiso 1 1 calc R U . . .
 H22C H 0.779135 -0.009834 0.646651 0.058 Uiso 1 1 calc R U . . .
 C23 C 0.78074(10) 0.38810(9) 0.51437(6) 0.0250(3) Uani 1 1 d . . . . .
 H23 H 0.841998 0.387364 0.541642 0.030 Uiso 1 1 calc R U . . .
 C24 C 0.72297(11) 0.43955(9) 0.53939(7) 0.0301(3) Uani 1 1 d . . . . .
 H24A H 0.724579 0.420635 0.576760 0.036 Uiso 1 1 calc R U . . .
 H24B H 0.751037 0.489027 0.544619 0.036 Uiso 1 1 calc R U . . .
 C25 C 0.62525(12) 0.44801(11) 0.50524(8) 0.0376(4) Uani 1 1 d . . . . .
 H25A H 0.622319 0.468444 0.468519 0.056 Uiso 1 1 calc R U . . .
 H25B H 0.594688 0.481347 0.524624 0.056 Uiso 1 1 calc R U . . .
 H25C H 0.595837 0.399691 0.500609 0.056 Uiso 1 1 calc R U . . .
 C26 C 0.79220(12) 0.41760(10) 0.45919(7) 0.0339(4) Uani 1 1 d . . . . .
 H26A H 0.825963 0.380831 0.444027 0.041 Uiso 1 1 calc R U . . .
 H26B H 0.732164 0.423048 0.431960 0.041 Uiso 1 1 calc R U . . .
 C27 C 0.84091(14) 0.49136(12) 0.46485(9) 0.0477(5) Uani 1 1 d . . . . .
 H27A H 0.850970 0.504409 0.429142 0.071 Uiso 1 1 calc R U . . .
 H27B H 0.898741 0.487548 0.493645 0.071 Uiso 1 1 calc R U . . .
 H27C H 0.804339 0.529552 0.475403 0.071 Uiso 1 1 calc R U . . .
 C28 C 0.83315(9) 0.35251(8) 0.76706(6) 0.0199(3) Uani 1 1 d . . . . .
 C29 C 0.77814(10) 0.41489(9) 0.76625(6) 0.0231(3) Uani 1 1 d . . . . .
 C30 C 0.73918(10) 0.42316(9) 0.80988(7) 0.0275(3) Uani 1 1 d . . . . .
 H30 H 0.703531 0.465412 0.810718 0.033 Uiso 1 1 calc R U . . .
 C31 C 0.75167(11) 0.37087(10) 0.85182(7) 0.0309(3) Uani 1 1 d . . . . .
 H31 H 0.725010 0.377568 0.881158 0.037 Uiso 1 1 calc R U . . .
 C32 C 0.80315(11) 0.30878(9) 0.85085(6) 0.0284(3) Uani 1 1 d . . . . .
 H32 H 0.810229 0.272776 0.879360 0.034 Uiso 1 1 calc R U . . .
 C33 C 0.84488(10) 0.29781(8) 0.80900(6) 0.0224(3) Uani 1 1 d . . . . .
 C34 C 0.76113(11) 0.47286(9) 0.72030(7) 0.0273(3) Uani 1 1 d . . . . .
 H34 H 0.762344 0.446091 0.685605 0.033 Uiso 1 1 calc R U . . .
 C35 C 0.66779(12) 0.50866(10) 0.70756(7) 0.0331(4) Uani 1 1 d . . . . .
 H35A H 0.622989 0.469907 0.707531 0.040 Uiso 1 1 calc R U . . .
 H35B H 0.667734 0.543977 0.737703 0.040 Uiso 1 1 calc R U . . .
 C36 C 0.63973(14) 0.54878(11) 0.65219(8) 0.0422(4) Uani 1 1 d . . . . .
 H36A H 0.637597 0.513882 0.621952 0.063 Uiso 1 1 calc R U . . .
 H36B H 0.683194 0.587819 0.652053 0.063 Uiso 1 1 calc R U . . .
 H36C H 0.580225 0.570619 0.646735 0.063 Uiso 1 1 calc R U . . .
 C37 C 0.83633(13) 0.53073(11) 0.73097(9) 0.0440(5) Uani 1 1 d . . . . .
 H37A H 0.893111 0.505335 0.732072 0.053 Uiso 1 1 calc R U . . .
 H37B H 0.822592 0.565320 0.699026 0.053 Uiso 1 1 calc R U . . .
 C38 C 0.85088(16) 0.57505(12) 0.78416(11) 0.0614(7) Uani 1 1 d . . . . .
 H38A H 0.796118 0.602517 0.782906 0.092 Uiso 1 1 calc R U . . .
 H38B H 0.900539 0.609684 0.787690 0.092 Uiso 1 1 calc R U . . .
 H38C H 0.865403 0.541618 0.816277 0.092 Uiso 1 1 calc R U . . .
 C39 C 0.90284(10) 0.22982(9) 0.80923(6) 0.0244(3) Uani 1 1 d . . . . .
 H39 H 0.947773 0.244247 0.789528 0.029 Uiso 1 1 calc R U . . .
 C40 C 0.84819(11) 0.16568(9) 0.77568(6) 0.0268(3) Uani 1 1 d . . . . .
 H40A H 0.815767 0.184057 0.738016 0.032 Uiso 1 1 calc R U . . .
 H40B H 0.890560 0.127185 0.771040 0.032 Uiso 1 1 calc R U . . .
 C41 C 0.78047(12) 0.13011(10) 0.80094(8) 0.0370(4) Uani 1 1 d . . . . .
 H41A H 0.747149 0.091870 0.775693 0.056 Uiso 1 1 calc R U . . .
 H41B H 0.738596 0.167667 0.806491 0.056 Uiso 1 1 calc R U . . .
 H41C H 0.812027 0.107864 0.836933 0.056 Uiso 1 1 calc R U . . .
 C42 C 0.95676(12) 0.20630(10) 0.86851(7) 0.0337(4) Uani 1 1 d . . . . .
 H42A H 0.990094 0.249494 0.888302 0.040 Uiso 1 1 calc R U . . .
 H42B H 0.914490 0.190140 0.889095 0.040 Uiso 1 1 calc R U . . .
 C43 C 1.02324(14) 0.14392(12) 0.86919(9) 0.0474(5) Uani 1 1 d . . . . .
 H43A H 1.062229 0.157885 0.846326 0.071 Uiso 1 1 calc R U . . .
 H43B H 0.990219 0.098958 0.854048 0.071 Uiso 1 1 calc R U . . .
 H43C H 1.059855 0.134968 0.907616 0.071 Uiso 1 1 calc R U . . .
 C51 C 0.26824(11) 0.40464(11) 0.69310(9) 0.0405(4) Uani 1 1 d . . . . .
 H51A H 0.241744 0.363582 0.668378 0.061 Uiso 0.631(11) 1 calc R U P B 1
 H51B H 0.239248 0.450857 0.677243 0.061 Uiso 0.631(11) 1 calc R U P B 1
 H51C H 0.259356 0.396672 0.729864 0.061 Uiso 0.631(11) 1 calc R U P B 1
 H51D H 0.241252 0.359037 0.674740 0.061 Uiso 0.369(11) 1 calc R U P B 2
 H51E H 0.236373 0.447164 0.672433 0.061 Uiso 0.369(11) 1 calc R U P B 2
 H51F H 0.263833 0.405686 0.731362 0.061 Uiso 0.369(11) 1 calc R U P B 2
 C55 C 0.53417(11) 0.21934(10) 0.80602(7) 0.0312(3) Uani 1 1 d . . . . .
 H55D H 0.588111 0.250226 0.815074 0.047 Uiso 0.369(11) 1 calc R U P B 2
 H55E H 0.538420 0.181740 0.778779 0.047 Uiso 0.369(11) 1 calc R U P B 2
 H55F H 0.528987 0.195280 0.840006 0.047 Uiso 0.369(11) 1 calc R U P B 2
 H55A H 0.591090 0.244020 0.824250 0.047 Uiso 0.631(11) 1 calc R U P B 1
 H55B H 0.539978 0.191526 0.773676 0.047 Uiso 0.631(11) 1 calc R U P B 1
 H55C H 0.518983 0.185508 0.832450 0.047 Uiso 0.631(11) 1 calc R U P B 1
 Si1A Si 0.3331(7) 0.2503(5) 0.4969(4) 0.0344(14) Uani 0.369(11) 1 d D U P B
 2
 Si2A Si 0.3850(4) 0.1151(4) 0.5715(3) 0.0436(13) Uani 0.369(11) 1 d D . P B
 2
 Si3A Si 0.3878(7) 0.4085(4) 0.6946(6) 0.0219(12) Uani 0.369(11) 1 d D U P B
 2
 Si4A Si 0.4308(6) 0.2793(5) 0.7752(4) 0.0221(10) Uani 0.369(11) 1 d D . P B
 2
 Na1A Na 0.5494(11) 0.2160(13) 0.5531(9) 0.0292(18) Uani 0.369(11) 1 d D U P B
 2
 N3A N 0.3972(11) 0.2039(11) 0.5526(11) 0.030(3) Uani 0.369(11) 1 d D . P B 2
 C44A C 0.3988(15) 0.3240(10) 0.4767(9) 0.047(3) Uani 0.369(11) 1 d . U P B 2
 H44A H 0.432738 0.350891 0.510052 0.070 Uiso 0.369(11) 1 calc R U P B 2
 H44B H 0.358189 0.357987 0.450960 0.070 Uiso 0.369(11) 1 calc R U P B 2
 H44C H 0.440486 0.302243 0.458308 0.070 Uiso 0.369(11) 1 calc R U P B 2
 C45A C 0.2801(10) 0.1953(8) 0.4343(6) 0.054(3) Uani 0.369(11) 1 d . U P B 2
 H45A H 0.325172 0.163510 0.425641 0.081 Uiso 0.369(11) 1 calc R U P B 2
 H45B H 0.254454 0.228390 0.402725 0.081 Uiso 0.369(11) 1 calc R U P B 2
 H45C H 0.232344 0.164827 0.441100 0.081 Uiso 0.369(11) 1 calc R U P B 2
 C46A C 0.2380(11) 0.2980(10) 0.5157(6) 0.046(3) Uani 0.369(11) 1 d . U P B 2
 H46A H 0.193591 0.261360 0.519018 0.068 Uiso 0.369(11) 1 calc R U P B 2
 H46B H 0.209614 0.333614 0.486458 0.068 Uiso 0.369(11) 1 calc R U P B 2
 H46C H 0.261434 0.323871 0.551296 0.068 Uiso 0.369(11) 1 calc R U P B 2
 C47A C 0.4288(9) 0.0430(7) 0.5335(6) 0.070(3) Uani 0.369(11) 1 d . U P B 2
 H47A H 0.405454 0.051492 0.493198 0.105 Uiso 0.369(11) 1 calc R U P B 2
 H47B H 0.409489 -0.005724 0.542529 0.105 Uiso 0.369(11) 1 calc R U P B 2
 H47C H 0.494471 0.045055 0.544608 0.105 Uiso 0.369(11) 1 calc R U P B 2
 C48A C 0.2613(13) 0.0864(13) 0.5568(7) 0.065(4) Uani 0.369(11) 1 d . U P B 2
 H48A H 0.229477 0.123110 0.572704 0.097 Uiso 0.369(11) 1 calc R U P B 2
 H48B H 0.257954 0.038216 0.573732 0.097 Uiso 0.369(11) 1 calc R U P B 2
 H48C H 0.233411 0.083364 0.516383 0.097 Uiso 0.369(11) 1 calc R U P B 2
 C49A C 0.4447(7) 0.0973(5) 0.6471(5) 0.059(2) Uani 0.369(11) 1 d . U P B 2
 H49A H 0.508593 0.108612 0.654407 0.088 Uiso 0.369(11) 1 calc R U P B 2
 H49B H 0.437485 0.045423 0.655745 0.088 Uiso 0.369(11) 1 calc R U P B 2
 H49C H 0.419029 0.128717 0.670449 0.088 Uiso 0.369(11) 1 calc R U P B 2
 C50A C 0.3841(15) 0.4205(15) 0.6200(12) 0.056(4) Uani 0.369(11) 1 d . U P B
 2
 H50A H 0.351745 0.379024 0.598103 0.085 Uiso 0.369(11) 1 calc R U P B 2
 H50B H 0.445436 0.422039 0.616910 0.085 Uiso 0.369(11) 1 calc R U P B 2
 H50C H 0.353253 0.466658 0.605805 0.085 Uiso 0.369(11) 1 calc R U P B 2
 C52A C 0.4268(14) 0.4950(11) 0.7270(7) 0.057(4) Uani 0.369(11) 1 d . . P B 2
 H52A H 0.415704 0.497279 0.763573 0.085 Uiso 0.369(11) 1 calc R U P B 2
 H52B H 0.394751 0.535268 0.703480 0.085 Uiso 0.369(11) 1 calc R U P B 2
 H52C H 0.491289 0.499730 0.731764 0.085 Uiso 0.369(11) 1 calc R U P B 2
 C53A C 0.3290(6) 0.2214(5) 0.7520(5) 0.041(2) Uani 0.369(11) 1 d . . P B 2
 H53A H 0.276805 0.252819 0.735757 0.062 Uiso 0.369(11) 1 calc R U P B 2
 H53B H 0.320278 0.194643 0.784058 0.062 Uiso 0.369(11) 1 calc R U P B 2
 H53C H 0.336088 0.186074 0.723970 0.062 Uiso 0.369(11) 1 calc R U P B 2
 C54A C 0.4234(9) 0.3338(7) 0.8350(5) 0.045(3) Uani 0.369(11) 1 d . . P B 2
 H54A H 0.474339 0.367828 0.846029 0.067 Uiso 0.369(11) 1 calc R U P B 2
 H54B H 0.424479 0.300841 0.866243 0.067 Uiso 0.369(11) 1 calc R U P B 2
 H54C H 0.367252 0.361968 0.824917 0.067 Uiso 0.369(11) 1 calc R U P B 2
 Si3 Si 0.3933(4) 0.4101(3) 0.7005(4) 0.0264(10) Uani 0.631(11) 1 d D U P B 1
 Si4 Si 0.4426(4) 0.2905(3) 0.7823(2) 0.0238(7) Uani 0.631(11) 1 d D . P B 1
 Si1 Si 0.3367(4) 0.2336(3) 0.4974(2) 0.0289(7) Uani 0.631(11) 1 d D U P B 1
 Si2 Si 0.3738(2) 0.11528(16) 0.58216(14) 0.0251(4) Uani 0.631(11) 1 d D . P B
 1
 Na1 Na 0.5464(7) 0.2232(8) 0.5475(6) 0.0343(17) Uani 0.631(11) 1 d D U P B 1
 N3 N 0.4016(6) 0.1948(7) 0.5562(6) 0.0222(16) Uani 0.631(11) 1 d D . P B 1
 C52 C 0.4371(7) 0.4948(5) 0.7454(4) 0.0399(16) Uani 0.631(11) 1 d . . P B 1
 H52D H 0.426645 0.488857 0.781951 0.060 Uiso 0.631(11) 1 calc R U P B 1
 H52E H 0.405519 0.538844 0.727005 0.060 Uiso 0.631(11) 1 calc R U P B 1
 H52F H 0.501529 0.500243 0.750321 0.060 Uiso 0.631(11) 1 calc R U P B 1
 C48 C 0.2527(6) 0.0942(5) 0.5698(3) 0.0395(13) Uani 0.631(11) 1 d . U P B 1
 H48D H 0.226838 0.128972 0.590933 0.059 Uiso 0.631(11) 1 calc R U P B 1
 H48E H 0.246069 0.043813 0.582160 0.059 Uiso 0.631(11) 1 calc R U P B 1
 H48F H 0.221439 0.098839 0.529967 0.059 Uiso 0.631(11) 1 calc R U P B 1
 C50 C 0.4029(8) 0.4354(9) 0.6293(7) 0.050(2) Uani 0.631(11) 1 d . U P B 1
 H50D H 0.375193 0.396719 0.602480 0.076 Uiso 0.631(11) 1 calc R U P B 1
 H50E H 0.466364 0.440197 0.631004 0.076 Uiso 0.631(11) 1 calc R U P B 1
 H50F H 0.372173 0.482320 0.617351 0.076 Uiso 0.631(11) 1 calc R U P B 1
 C45 C 0.2935(5) 0.1665(4) 0.4370(3) 0.0517(17) Uani 0.631(11) 1 d . U P B 1
 H45D H 0.343081 0.135586 0.433284 0.078 Uiso 0.631(11) 1 calc R U P B 1
 H45E H 0.268341 0.194169 0.402402 0.078 Uiso 0.631(11) 1 calc R U P B 1
 H45F H 0.246801 0.135163 0.444306 0.078 Uiso 0.631(11) 1 calc R U P B 1
 C49 C 0.4134(5) 0.1163(3) 0.66074(19) 0.0527(14) Uani 0.631(11) 1 d . U P B 1
 H49D H 0.477692 0.127465 0.673311 0.079 Uiso 0.631(11) 1 calc R U P B 1
 H49E H 0.402671 0.067913 0.675030 0.079 Uiso 0.631(11) 1 calc R U P B 1
 H49F H 0.380368 0.154075 0.674757 0.079 Uiso 0.631(11) 1 calc R U P B 1
 C46 C 0.2325(7) 0.2820(6) 0.5024(4) 0.056(2) Uani 0.631(11) 1 d . U P B 1
 H46D H 0.192402 0.246377 0.512389 0.085 Uiso 0.631(11) 1 calc R U P B 1
 H46E H 0.201825 0.304569 0.466354 0.085 Uiso 0.631(11) 1 calc R U P B 1
 H46F H 0.248943 0.320457 0.531084 0.085 Uiso 0.631(11) 1 calc R U P B 1
 C47 C 0.4292(4) 0.0335(3) 0.5604(3) 0.0569(14) Uani 0.631(11) 1 d . U P B 1
 H47D H 0.411549 0.030444 0.519617 0.085 Uiso 0.631(11) 1 calc R U P B 1
 H47E H 0.410622 -0.011503 0.575690 0.085 Uiso 0.631(11) 1 calc R U P B 1
 H47F H 0.494537 0.038841 0.574610 0.085 Uiso 0.631(11) 1 calc R U P B 1
 C53 C 0.3359(4) 0.2359(4) 0.7759(3) 0.0464(14) Uani 0.631(11) 1 d . . P B 1
 H53D H 0.283718 0.267954 0.761282 0.070 Uiso 0.631(11) 1 calc R U P B 1
 H53E H 0.336253 0.217271 0.812660 0.070 Uiso 0.631(11) 1 calc R U P B 1
 H53F H 0.332855 0.194385 0.750345 0.070 Uiso 0.631(11) 1 calc R U P B 1
 C44 C 0.4059(8) 0.3047(6) 0.4715(5) 0.044(2) Uani 0.631(11) 1 d . U P B 1
 H44D H 0.455198 0.279878 0.461705 0.065 Uiso 0.631(11) 1 calc R U P B 1
 H44E H 0.430466 0.340961 0.500988 0.065 Uiso 0.631(11) 1 calc R U P B 1
 H44F H 0.367577 0.329829 0.438524 0.065 Uiso 0.631(11) 1 calc R U P B 1
 C54 C 0.4497(5) 0.3552(5) 0.8433(3) 0.0507(18) Uani 0.631(11) 1 d . . P B 1
 H54D H 0.504825 0.384497 0.850757 0.076 Uiso 0.631(11) 1 calc R U P B 1
 H54E H 0.450418 0.326228 0.876427 0.076 Uiso 0.631(11) 1 calc R U P B 1
 H54F H 0.397625 0.388148 0.833995 0.076 Uiso 0.631(11) 1 calc R U P B 1

loop_
  _atom_site_aniso_label
  _atom_site_aniso_U_11
  _atom_site_aniso_U_22
  _atom_site_aniso_U_33
  _atom_site_aniso_U_23
  _atom_site_aniso_U_13
  _atom_site_aniso_U_12
 S1 0.01976(16) 0.03088(19) 0.02419(18) 0.00182(15) 0.00661(13) 0.00036(14)
 S2 0.01932(16) 0.02971(19) 0.02558(18) 0.00015(15) 0.00674(13) -0.00187(14)
 Mg1 0.0160(2) 0.0276(2) 0.0164(2) -0.00334(18) 0.00559(17) -0.00308(18)
 Na2 0.0198(3) 0.0379(3) 0.0239(3) -0.0048(3) 0.0071(2) -0.0026(2)
 Na3 0.0226(3) 0.0317(3) 0.0229(3) -0.0062(2) 0.0059(2) -0.0031(2)
 N1 0.0187(5) 0.0197(6) 0.0141(5) -0.0005(4) 0.0051(4) 0.0003(4)
 N2 0.0179(5) 0.0216(6) 0.0165(6) -0.0015(5) 0.0060(4) -0.0028(4)
 N4 0.0187(5) 0.0237(6) 0.0191(6) -0.0005(5) 0.0051(5) 0.0017(5)
 C1 0.0186(6) 0.0207(7) 0.0185(7) 0.0037(5) 0.0074(5) 0.0025(5)
 C2 0.0154(6) 0.0304(8) 0.0207(7) -0.0012(6) 0.0063(5) -0.0033(5)
 C3 0.0185(6) 0.0216(7) 0.0194(7) 0.0008(5) 0.0036(5) -0.0031(5)
 C4 0.0220(7) 0.0305(8) 0.0221(7) 0.0033(6) 0.0115(6) 0.0037(6)
 C5 0.0297(8) 0.0399(9) 0.0229(8) -0.0001(7) 0.0147(6) 0.0070(7)
 C6 0.0266(7) 0.0380(9) 0.0312(8) 0.0079(7) 0.0166(7) 0.0009(7)
 C7 0.0246(7) 0.0390(9) 0.0302(8) 0.0041(7) 0.0126(6) 0.0087(7)
 C8 0.0210(7) 0.0323(8) 0.0220(7) -0.0025(6) 0.0040(6) -0.0086(6)
 C9 0.0279(8) 0.0371(9) 0.0323(9) -0.0025(7) 0.0079(7) -0.0140(7)
 C10 0.0217(7) 0.0431(10) 0.0268(8) 0.0012(7) 0.0001(6) -0.0045(7)
 C11 0.0296(8) 0.0386(9) 0.0229(8) -0.0077(7) 0.0046(6) -0.0137(7)
 C12 0.0200(6) 0.0236(7) 0.0144(6) -0.0023(5) 0.0063(5) 0.0006(5)
 C13 0.0246(7) 0.0229(7) 0.0189(7) -0.0029(6) 0.0063(6) 0.0019(6)
 C14 0.0322(8) 0.0283(8) 0.0242(8) -0.0064(6) 0.0062(6) -0.0025(6)
 C15 0.0312(8) 0.0403(9) 0.0174(7) -0.0052(7) 0.0011(6) 0.0004(7)
 C16 0.0317(8) 0.0357(9) 0.0165(7) 0.0021(6) 0.0049(6) 0.0051(7)
 C17 0.0227(7) 0.0279(8) 0.0178(7) 0.0017(6) 0.0076(6) 0.0037(6)
 C18 0.0280(7) 0.0203(7) 0.0225(7) -0.0015(6) 0.0044(6) -0.0007(6)
 C19 0.0353(9) 0.0295(9) 0.0470(11) 0.0076(8) 0.0154(8) 0.0081(7)
 C20 0.0890(17) 0.0367(11) 0.0863(18) -0.0059(12) 0.0560(15) 0.0150(12)
 C21 0.0325(8) 0.0290(8) 0.0325(9) 0.0031(7) 0.0026(7) -0.0066(7)
 C22 0.0394(9) 0.0339(9) 0.0399(10) 0.0069(8) 0.0078(8) -0.0062(8)
 C23 0.0263(7) 0.0263(8) 0.0237(8) 0.0059(6) 0.0091(6) 0.0041(6)
 C24 0.0365(8) 0.0244(8) 0.0325(9) 0.0033(6) 0.0150(7) 0.0041(6)
 C25 0.0381(9) 0.0431(10) 0.0358(10) 0.0112(8) 0.0175(8) 0.0150(8)
 C26 0.0374(9) 0.0361(9) 0.0326(9) 0.0132(7) 0.0167(7) 0.0076(7)
 C27 0.0458(10) 0.0492(12) 0.0486(12) 0.0259(10) 0.0145(9) -0.0023(9)
 C28 0.0189(6) 0.0236(7) 0.0172(7) -0.0054(5) 0.0050(5) -0.0058(5)
 C29 0.0242(7) 0.0248(7) 0.0213(7) -0.0045(6) 0.0080(6) -0.0040(6)
 C30 0.0285(7) 0.0292(8) 0.0265(8) -0.0079(6) 0.0105(6) -0.0021(6)
 C31 0.0346(8) 0.0402(9) 0.0223(8) -0.0072(7) 0.0153(7) -0.0064(7)
 C32 0.0351(8) 0.0324(8) 0.0198(7) -0.0013(6) 0.0110(6) -0.0074(7)
 C33 0.0241(7) 0.0250(7) 0.0173(7) -0.0034(6) 0.0049(6) -0.0063(6)
 C34 0.0327(8) 0.0232(7) 0.0282(8) -0.0015(6) 0.0122(6) 0.0009(6)
 C35 0.0380(9) 0.0284(8) 0.0333(9) -0.0028(7) 0.0112(7) 0.0035(7)
 C36 0.0511(11) 0.0377(10) 0.0364(10) 0.0020(8) 0.0106(8) 0.0142(8)
 C37 0.0403(10) 0.0353(10) 0.0526(12) 0.0095(9) 0.0073(9) -0.0077(8)
 C38 0.0538(13) 0.0331(11) 0.0814(17) -0.0136(11) -0.0055(12) -0.0063(9)
 C39 0.0253(7) 0.0262(8) 0.0206(7) 0.0005(6) 0.0049(6) -0.0029(6)
 C40 0.0302(8) 0.0265(8) 0.0211(7) -0.0006(6) 0.0031(6) -0.0011(6)
 C41 0.0414(9) 0.0325(9) 0.0370(10) -0.0014(7) 0.0112(8) -0.0119(7)
 C42 0.0364(9) 0.0347(9) 0.0238(8) 0.0024(7) -0.0012(7) -0.0026(7)
 C43 0.0449(10) 0.0451(11) 0.0408(11) 0.0085(9) -0.0056(9) 0.0078(9)
 C51 0.0238(8) 0.0400(10) 0.0560(12) 0.0128(9) 0.0087(8) 0.0057(7)
 C55 0.0308(8) 0.0355(9) 0.0282(8) 0.0095(7) 0.0102(7) 0.0086(7)
 Si1A 0.0245(11) 0.059(4) 0.0163(12) 0.003(2) -0.0002(8) 0.008(2)
 Si2A 0.0305(14) 0.0450(14) 0.053(3) -0.0190(15) 0.0077(14) -0.0140(10)
 Si3A 0.025(2) 0.0108(19) 0.030(2) 0.0011(11) 0.0074(12) 0.0027(10)
 Si4A 0.0157(19) 0.0202(18) 0.030(2) 0.0090(15) 0.0051(15) 0.0000(13)
 Na1A 0.020(3) 0.041(2) 0.025(4) -0.005(2) 0.004(2) -0.004(2)
 N3A 0.020(4) 0.036(7) 0.027(6) -0.010(4) -0.003(3) 0.009(4)
 C44A 0.042(4) 0.069(9) 0.033(4) 0.018(6) 0.016(3) 0.005(6)
 C45A 0.046(4) 0.084(8) 0.032(4) -0.007(5) 0.010(3) -0.003(5)
 C46A 0.023(3) 0.068(7) 0.043(5) -0.007(4) 0.006(3) 0.015(4)
 C47A 0.071(5) 0.050(5) 0.088(7) -0.038(5) 0.021(6) -0.012(4)
 C48A 0.065(6) 0.069(7) 0.067(8) 0.001(6) 0.032(5) -0.012(5)
 C49A 0.066(5) 0.031(3) 0.074(6) 0.002(3) 0.010(4) -0.009(3)
 C50A 0.068(11) 0.059(9) 0.052(9) 0.030(6) 0.034(8) 0.040(7)
 C52A 0.033(4) 0.055(5) 0.078(11) -0.026(6) 0.010(6) 0.005(3)
 C53A 0.027(3) 0.031(3) 0.061(6) 0.015(4) 0.007(4) -0.013(2)
 C54A 0.053(6) 0.060(7) 0.028(5) 0.020(5) 0.021(4) 0.023(4)
 Si3 0.0198(10) 0.0310(17) 0.0311(16) 0.0078(10) 0.0113(10) 0.0055(8)
 Si4 0.0163(12) 0.0310(16) 0.0249(9) 0.0041(8) 0.0075(8) 0.0019(9)
 Si1 0.0205(9) 0.0406(14) 0.0233(7) 0.0076(9) 0.0026(6) -0.0024(9)
 Si2 0.0251(8) 0.0198(6) 0.0279(8) -0.0022(5) 0.0035(6) -0.0033(5)
 Na1 0.0234(14) 0.054(4) 0.023(2) -0.010(2) 0.0033(11) 0.0046(14)
 N3 0.023(3) 0.023(2) 0.019(2) -0.0018(16) 0.003(2) -0.004(2)
 C52 0.036(3) 0.0222(19) 0.067(5) -0.014(3) 0.024(4) -0.0059(18)
 C48 0.034(2) 0.044(3) 0.042(3) -0.001(2) 0.014(2) -0.0098(17)
 C50 0.041(3) 0.065(6) 0.046(4) 0.032(4) 0.014(3) 0.021(3)
 C45 0.048(3) 0.079(4) 0.0231(19) -0.009(3) 0.003(2) -0.031(3)
 C49 0.073(3) 0.042(3) 0.036(2) 0.0119(17) 0.0061(19) -0.025(2)
 C46 0.044(3) 0.061(4) 0.060(5) 0.018(4) 0.008(3) 0.016(3)
 C47 0.051(2) 0.034(2) 0.084(4) -0.014(3) 0.018(3) -0.0039(16)
 C53 0.031(2) 0.056(3) 0.052(3) 0.026(3) 0.012(2) 0.003(2)
 C44 0.038(3) 0.052(4) 0.032(3) 0.012(3) -0.003(2) -0.003(3)
 C54 0.059(4) 0.065(4) 0.028(2) -0.006(3) 0.014(3) 0.035(3)

_geom_special_details
;
 All esds (except the esd in the dihedral angle between two l.s. planes)
 are estimated using the full covariance matrix.  The cell esds are taken
 into account individually in the estimation of esds in distances, angles
 and torsion angles; correlations between esds in cell parameters are only
 used when they are defined by crystal symmetry.  An approximate (isotropic)
 treatment of cell esds is used for estimating esds involving l.s. planes.
;
loop_
  _geom_bond_atom_site_label_1
  _geom_bond_atom_site_label_2
  _geom_bond_distance
  _geom_bond_site_symmetry_2
  _geom_bond_publ_flag
 S1 S2 2.1748(5) . ?
 S1 Mg1 2.4140(6) . ?
 S1 Na2 2.9192(7) . ?
 S1 Na3 2.9444(7) . ?
 S1 Na1A 2.79(2) . ?
 S1 Na1 2.782(12) . ?
 S2 Mg1 2.4280(6) . ?
 S2 Na2 2.7623(7) . ?
 S2 Na3 2.9851(7) . ?
 S2 Na1A 2.85(2) . ?
 S2 Na1 2.976(13) . ?
 Mg1 N1 2.0169(12) . ?
 Mg1 N2 2.0205(12) . ?
 Na2 N4 2.3527(13) . ?
 Na2 C29 2.9744(16) . ?
 Na2 C30 2.8063(17) . ?
 Na2 C31 3.0911(17) . ?
 Na3 N4 2.3884(13) . ?
 Na3 N3A 2.39(3) . ?
 Na3 N3 2.403(17) . ?
 N1 C1 1.3331(18) . ?
 N1 C12 1.4291(18) . ?
 N2 C3 1.3382(18) . ?
 N2 C28 1.4342(18) . ?
 N4 Si3A 1.719(8) . ?
 N4 Si4A 1.703(8) . ?
 N4 Si3 1.672(5) . ?
 N4 Si4 1.684(5) . ?
 C1 C2 1.413(2) . ?
 C1 C4 1.5701(19) . ?
 C2 H2 0.9500 . ?
 C2 C3 1.407(2) . ?
 C3 C8 1.5648(19) . ?
 C4 C5 1.537(2) . ?
 C4 C6 1.541(2) . ?
 C4 C7 1.546(2) . ?
 C5 H5A 0.9800 . ?
 C5 H5B 0.9800 . ?
 C5 H5C 0.9800 . ?
 C6 H6A 0.9800 . ?
 C6 H6B 0.9800 . ?
 C6 H6C 0.9800 . ?
 C7 H7A 0.9800 . ?
 C7 H7B 0.9800 . ?
 C7 H7C 0.9800 . ?
 C8 C9 1.551(2) . ?
 C8 C10 1.541(2) . ?
 C8 C11 1.538(2) . ?
 C9 H9A 0.9800 . ?
 C9 H9B 0.9800 . ?
 C9 H9C 0.9800 . ?
 C10 H10A 0.9800 . ?
 C10 H10B 0.9800 . ?
 C10 H10C 0.9800 . ?
 C11 H11A 0.9800 . ?
 C11 H11B 0.9800 . ?
 C11 H11C 0.9800 . ?
 C12 C13 1.418(2) . ?
 C12 C17 1.414(2) . ?
 C13 C14 1.401(2) . ?
 C13 C18 1.525(2) . ?
 C14 H14 0.9500 . ?
 C14 C15 1.385(2) . ?
 C14 Na1A 2.897(19) . ?
 C14 Na1 2.889(11) . ?
 C15 H15 0.9500 . ?
 C15 C16 1.379(3) . ?
 C16 H16 0.9500 . ?
 C16 C17 1.399(2) . ?
 C17 C23 1.522(2) . ?
 C18 H18 1.0000 . ?
 C18 C19 1.536(2) . ?
 C18 C21 1.532(2) . ?
 C19 H19A 0.9900 . ?
 C19 H19B 0.9900 . ?
 C19 C20 1.514(3) . ?
 C20 H20A 0.9800 . ?
 C20 H20B 0.9800 . ?
 C20 H20C 0.9800 . ?
 C21 H21A 0.9900 . ?
 C21 H21B 0.9900 . ?
 C21 C22 1.517(2) . ?
 C22 H22A 0.9800 . ?
 C22 H22B 0.9800 . ?
 C22 H22C 0.9800 . ?
 C23 H23 1.0000 . ?
 C23 C24 1.548(2) . ?
 C23 C26 1.539(2) . ?
 C24 H24A 0.9900 . ?
 C24 H24B 0.9900 . ?
 C24 C25 1.523(2) . ?
 C25 H25A 0.9800 . ?
 C25 H25B 0.9800 . ?
 C25 H25C 0.9800 . ?
 C26 H26A 0.9900 . ?
 C26 H26B 0.9900 . ?
 C26 C27 1.524(3) . ?
 C27 H27A 0.9800 . ?
 C27 H27B 0.9800 . ?
 C27 H27C 0.9800 . ?
 C28 C29 1.416(2) . ?
 C28 C33 1.418(2) . ?
 C29 C30 1.402(2) . ?
 C29 C34 1.524(2) . ?
 C30 H30 0.9500 . ?
 C30 C31 1.386(2) . ?
 C31 H31 0.9500 . ?
 C31 C32 1.386(3) . ?
 C32 H32 0.9500 . ?
 C32 C33 1.397(2) . ?
 C33 C39 1.527(2) . ?
 C34 H34 1.0000 . ?
 C34 C35 1.539(2) . ?
 C34 C37 1.537(2) . ?
 C35 H35A 0.9900 . ?
 C35 H35B 0.9900 . ?
 C35 C36 1.514(2) . ?
 C36 H36A 0.9800 . ?
 C36 H36B 0.9800 . ?
 C36 H36C 0.9800 . ?
 C37 H37A 0.9900 . ?
 C37 H37B 0.9900 . ?
 C37 C38 1.515(3) . ?
 C38 H38A 0.9800 . ?
 C38 H38B 0.9800 . ?
 C38 H38C 0.9800 . ?
 C39 H39 1.0000 . ?
 C39 C40 1.540(2) . ?
 C39 C42 1.539(2) . ?
 C40 H40A 0.9900 . ?
 C40 H40B 0.9900 . ?
 C40 C41 1.521(2) . ?
 C41 H41A 0.9800 . ?
 C41 H41B 0.9800 . ?
 C41 H41C 0.9800 . ?
 C42 H42A 0.9900 . ?
 C42 H42B 0.9900 . ?
 C42 C43 1.530(3) . ?
 C43 H43A 0.9800 . ?
 C43 H43B 0.9800 . ?
 C43 H43C 0.9800 . ?
 C51 H51A 0.9800 . ?
 C51 H51B 0.9800 . ?
 C51 H51C 0.9800 . ?
 C51 H51D 0.9800 . ?
 C51 H51E 0.9800 . ?
 C51 H51F 0.9800 . ?
 C51 Si3A 1.853(9) . ?
 C51 Si3 1.904(6) . ?
 C55 H55D 0.9800 . ?
 C55 H55E 0.9800 . ?
 C55 H55F 0.9800 . ?
 C55 H55A 0.9800 . ?
 C55 H55B 0.9800 . ?
 C55 H55C 0.9800 . ?
 C55 Si4A 1.910(10) . ?
 C55 Si4 1.888(6) . ?
 Si1A N3A 1.687(12) . ?
 Si1A C44A 1.84(2) . ?
 Si1A C45A 1.840(17) . ?
 Si1A C46A 1.887(18) . ?
 Si2A N3A 1.705(13) . ?
 Si2A C47A 1.860(12) . ?
 Si2A C48A 1.92(2) . ?
 Si2A C49A 1.880(11) . ?
 Si3A C50A 1.86(3) . ?
 Si3A C52A 1.79(2) . ?
 Si4A C53A 1.849(12) . ?
 Si4A C54A 1.825(16) . ?
 Na1A N3A 2.375(13) . ?
 C44A H44A 0.9800 . ?
 C44A H44B 0.9800 . ?
 C44A H44C 0.9800 . ?
 C45A H45A 0.9800 . ?
 C45A H45B 0.9800 . ?
 C45A H45C 0.9800 . ?
 C46A H46A 0.9800 . ?
 C46A H46B 0.9800 . ?
 C46A H46C 0.9800 . ?
 C47A H47A 0.9800 . ?
 C47A H47B 0.9800 . ?
 C47A H47C 0.9800 . ?
 C48A H48A 0.9800 . ?
 C48A H48B 0.9800 . ?
 C48A H48C 0.9800 . ?
 C49A H49A 0.9800 . ?
 C49A H49B 0.9800 . ?
 C49A H49C 0.9800 . ?
 C50A H50A 0.9800 . ?
 C50A H50B 0.9800 . ?
 C50A H50C 0.9800 . ?
 C52A H52A 0.9800 . ?
 C52A H52B 0.9800 . ?
 C52A H52C 0.9800 . ?
 C53A H53A 0.9800 . ?
 C53A H53B 0.9800 . ?
 C53A H53C 0.9800 . ?
 C54A H54A 0.9800 . ?
 C54A H54B 0.9800 . ?
 C54A H54C 0.9800 . ?
 Si3 C52 1.909(11) . ?
 Si3 C50 1.889(19) . ?
 Si4 C53 1.900(7) . ?
 Si4 C54 1.902(9) . ?
 Si1 N3 1.681(8) . ?
 Si1 C45 1.905(9) . ?
 Si1 C46 1.880(12) . ?
 Si1 C44 1.910(14) . ?
 Si2 N3 1.689(7) . ?
 Si2 C48 1.859(9) . ?
 Si2 C49 1.884(5) . ?
 Si2 C47 1.874(6) . ?
 Na1 N3 2.383(7) . ?
 C52 H52D 0.9800 . ?
 C52 H52E 0.9800 . ?
 C52 H52F 0.9800 . ?
 C48 H48D 0.9800 . ?
 C48 H48E 0.9800 . ?
 C48 H48F 0.9800 . ?
 C50 H50D 0.9800 . ?
 C50 H50E 0.9800 . ?
 C50 H50F 0.9800 . ?
 C45 H45D 0.9800 . ?
 C45 H45E 0.9800 . ?
 C45 H45F 0.9800 . ?
 C49 H49D 0.9800 . ?
 C49 H49E 0.9800 . ?
 C49 H49F 0.9800 . ?
 C46 H46D 0.9800 . ?
 C46 H46E 0.9800 . ?
 C46 H46F 0.9800 . ?
 C47 H47D 0.9800 . ?
 C47 H47E 0.9800 . ?
 C47 H47F 0.9800 . ?
 C53 H53D 0.9800 . ?
 C53 H53E 0.9800 . ?
 C53 H53F 0.9800 . ?
 C44 H44D 0.9800 . ?
 C44 H44E 0.9800 . ?
 C44 H44F 0.9800 . ?
 C54 H54D 0.9800 . ?
 C54 H54E 0.9800 . ?
 C54 H54F 0.9800 . ?

loop_
  _geom_angle_atom_site_label_1
  _geom_angle_atom_site_label_2
  _geom_angle_atom_site_label_3
  _geom_angle
  _geom_angle_site_symmetry_1
  _geom_angle_site_symmetry_3
  _geom_angle_publ_flag
 S2 S1 Mg1 63.638(17) . . ?
 S2 S1 Na2 63.725(19) . . ?
 S2 S1 Na3 69.485(18) . . ?
 S2 S1 Na1A 68.8(5) . . ?
 S2 S1 Na1 72.6(3) . . ?
 Mg1 S1 Na2 89.107(19) . . ?
 Mg1 S1 Na3 133.02(2) . . ?
 Mg1 S1 Na1A 96.9(4) . . ?
 Mg1 S1 Na1 98.7(2) . . ?
 Na2 S1 Na3 67.096(18) . . ?
 Na1A S1 Na2 122.9(5) . . ?
 Na1A S1 Na3 67.9(4) . . ?
 Na1 S1 Na2 126.2(3) . . ?
 Na1 S1 Na3 69.3(2) . . ?
 S1 S2 Mg1 62.983(18) . . ?
 S1 S2 Na2 71.37(2) . . ?
 S1 S2 Na3 67.487(18) . . ?
 S1 S2 Na1A 65.9(5) . . ?
 S1 S2 Na1 63.2(3) . . ?
 Mg1 S2 Na2 92.58(2) . . ?
 Mg1 S2 Na3 130.38(2) . . ?
 Mg1 S2 Na1A 95.1(4) . . ?
 Mg1 S2 Na1 93.3(2) . . ?
 Na2 S2 Na3 68.513(18) . . ?
 Na2 S2 Na1A 126.7(4) . . ?
 Na2 S2 Na1 124.7(2) . . ?
 Na1A S2 Na3 66.6(4) . . ?
 Na1 S2 Na3 66.2(2) . . ?
 S1 Mg1 S2 53.379(16) . . ?
 N1 Mg1 S1 123.51(4) . . ?
 N1 Mg1 S2 129.57(4) . . ?
 N1 Mg1 N2 96.49(5) . . ?
 N2 Mg1 S1 128.79(4) . . ?
 N2 Mg1 S2 124.34(4) . . ?
 S1 Na2 C29 85.57(3) . . ?
 S1 Na2 C31 131.49(4) . . ?
 S2 Na2 S1 44.908(14) . . ?
 S2 Na2 C29 98.76(3) . . ?
 S2 Na2 C30 123.85(4) . . ?
 S2 Na2 C31 121.15(4) . . ?
 N4 Na2 S1 96.81(4) . . ?
 N4 Na2 S2 104.86(4) . . ?
 N4 Na2 C29 148.72(5) . . ?
 N4 Na2 C30 130.77(5) . . ?
 N4 Na2 C31 128.52(5) . . ?
 C29 Na2 C31 47.19(4) . . ?
 C30 Na2 S1 111.85(4) . . ?
 C30 Na2 C29 27.87(4) . . ?
 C30 Na2 C31 26.63(5) . . ?
 S1 Na3 S2 43.028(13) . . ?
 N4 Na3 S1 95.35(4) . . ?
 N4 Na3 S2 97.59(3) . . ?
 N4 Na3 N3A 164.2(5) . . ?
 N4 Na3 N3 165.2(3) . . ?
 N3A Na3 S1 98.0(4) . . ?
 N3A Na3 S2 97.9(5) . . ?
 N3 Na3 S1 98.9(2) . . ?
 N3 Na3 S2 95.5(3) . . ?
 C1 N1 Mg1 123.31(10) . . ?
 C1 N1 C12 128.83(12) . . ?
 C12 N1 Mg1 107.52(8) . . ?
 C3 N2 Mg1 122.64(10) . . ?
 C3 N2 C28 128.05(12) . . ?
 C28 N2 Mg1 109.09(8) . . ?
 Na2 N4 Na3 86.23(4) . . ?
 Si3A N4 Na2 121.0(3) . . ?
 Si3A N4 Na3 99.0(5) . . ?
 Si4A N4 Na2 104.0(3) . . ?
 Si4A N4 Na3 114.3(3) . . ?
 Si4A N4 Si3A 125.3(5) . . ?
 Si3 N4 Na2 119.3(2) . . ?
 Si3 N4 Na3 103.6(3) . . ?
 Si3 N4 Si4 121.5(3) . . ?
 Si4 N4 Na2 98.67(19) . . ?
 Si4 N4 Na3 122.9(2) . . ?
 N1 C1 C2 121.12(12) . . ?
 N1 C1 C4 126.05(13) . . ?
 C2 C1 C4 112.82(12) . . ?
 C1 C2 H2 112.6 . . ?
 C3 C2 C1 134.76(13) . . ?
 C3 C2 H2 112.6 . . ?
 N2 C3 C2 121.67(13) . . ?
 N2 C3 C8 125.86(13) . . ?
 C2 C3 C8 112.46(12) . . ?
 C5 C4 C1 116.39(12) . . ?
 C5 C4 C6 107.14(13) . . ?
 C5 C4 C7 106.63(13) . . ?
 C6 C4 C1 109.42(12) . . ?
 C6 C4 C7 108.10(12) . . ?
 C7 C4 C1 108.86(12) . . ?
 C4 C5 H5A 109.5 . . ?
 C4 C5 H5B 109.5 . . ?
 C4 C5 H5C 109.5 . . ?
 H5A C5 H5B 109.5 . . ?
 H5A C5 H5C 109.5 . . ?
 H5B C5 H5C 109.5 . . ?
 C4 C6 H6A 109.5 . . ?
 C4 C6 H6B 109.5 . . ?
 C4 C6 H6C 109.5 . . ?
 H6A C6 H6B 109.5 . . ?
 H6A C6 H6C 109.5 . . ?
 H6B C6 H6C 109.5 . . ?
 C4 C7 H7A 109.5 . . ?
 C4 C7 H7B 109.5 . . ?
 C4 C7 H7C 109.5 . . ?
 H7A C7 H7B 109.5 . . ?
 H7A C7 H7C 109.5 . . ?
 H7B C7 H7C 109.5 . . ?
 C9 C8 C3 107.86(12) . . ?
 C10 C8 C3 109.60(13) . . ?
 C10 C8 C9 108.60(13) . . ?
 C11 C8 C3 116.84(12) . . ?
 C11 C8 C9 106.96(13) . . ?
 C11 C8 C10 106.72(13) . . ?
 C8 C9 H9A 109.5 . . ?
 C8 C9 H9B 109.5 . . ?
 C8 C9 H9C 109.5 . . ?
 H9A C9 H9B 109.5 . . ?
 H9A C9 H9C 109.5 . . ?
 H9B C9 H9C 109.5 . . ?
 C8 C10 H10A 109.5 . . ?
 C8 C10 H10B 109.5 . . ?
 C8 C10 H10C 109.5 . . ?
 H10A C10 H10B 109.5 . . ?
 H10A C10 H10C 109.5 . . ?
 H10B C10 H10C 109.5 . . ?
 C8 C11 H11A 109.5 . . ?
 C8 C11 H11B 109.5 . . ?
 C8 C11 H11C 109.5 . . ?
 H11A C11 H11B 109.5 . . ?
 H11A C11 H11C 109.5 . . ?
 H11B C11 H11C 109.5 . . ?
 C13 C12 N1 118.51(13) . . ?
 C17 C12 N1 119.83(13) . . ?
 C17 C12 C13 120.82(13) . . ?
 C12 C13 C18 121.56(13) . . ?
 C14 C13 C12 118.13(14) . . ?
 C14 C13 C18 120.31(14) . . ?
 C13 C14 H14 119.4 . . ?
 C13 C14 Na1A 86.7(4) . . ?
 C13 C14 Na1 88.4(2) . . ?
 C15 C14 C13 121.11(15) . . ?
 C15 C14 H14 119.4 . . ?
 C15 C14 Na1A 90.5(5) . . ?
 C15 C14 Na1 86.8(3) . . ?
 Na1 C14 H14 94.9 . . ?
 C14 C15 H15 119.8 . . ?
 C16 C15 C14 120.31(15) . . ?
 C16 C15 H15 119.8 . . ?
 C15 C16 H16 119.4 . . ?
 C15 C16 C17 121.25(15) . . ?
 C17 C16 H16 119.4 . . ?
 C12 C17 C23 121.88(13) . . ?
 C16 C17 C12 118.30(14) . . ?
 C16 C17 C23 119.81(14) . . ?
 C13 C18 H18 106.1 . . ?
 C13 C18 C19 112.49(13) . . ?
 C13 C18 C21 112.70(12) . . ?
 C19 C18 H18 106.1 . . ?
 C21 C18 H18 106.1 . . ?
 C21 C18 C19 112.58(14) . . ?
 C18 C19 H19A 108.4 . . ?
 C18 C19 H19B 108.4 . . ?
 H19A C19 H19B 107.5 . . ?
 C20 C19 C18 115.56(17) . . ?
 C20 C19 H19A 108.4 . . ?
 C20 C19 H19B 108.4 . . ?
 C19 C20 H20A 109.5 . . ?
 C19 C20 H20B 109.5 . . ?
 C19 C20 H20C 109.5 . . ?
 H20A C20 H20B 109.5 . . ?
 H20A C20 H20C 109.5 . . ?
 H20B C20 H20C 109.5 . . ?
 C18 C21 H21A 108.8 . . ?
 C18 C21 H21B 108.8 . . ?
 H21A C21 H21B 107.7 . . ?
 C22 C21 C18 113.83(14) . . ?
 C22 C21 H21A 108.8 . . ?
 C22 C21 H21B 108.8 . . ?
 C21 C22 H22A 109.5 . . ?
 C21 C22 H22B 109.5 . . ?
 C21 C22 H22C 109.5 . . ?
 H22A C22 H22B 109.5 . . ?
 H22A C22 H22C 109.5 . . ?
 H22B C22 H22C 109.5 . . ?
 C17 C23 H23 106.4 . . ?
 C17 C23 C24 111.99(12) . . ?
 C17 C23 C26 112.39(14) . . ?
 C24 C23 H23 106.4 . . ?
 C26 C23 H23 106.4 . . ?
 C26 C23 C24 112.64(13) . . ?
 C23 C24 H24A 108.3 . . ?
 C23 C24 H24B 108.3 . . ?
 H24A C24 H24B 107.4 . . ?
 C25 C24 C23 115.88(14) . . ?
 C25 C24 H24A 108.3 . . ?
 C25 C24 H24B 108.3 . . ?
 C24 C25 H25A 109.5 . . ?
 C24 C25 H25B 109.5 . . ?
 C24 C25 H25C 109.5 . . ?
 H25A C25 H25B 109.5 . . ?
 H25A C25 H25C 109.5 . . ?
 H25B C25 H25C 109.5 . . ?
 C23 C26 H26A 108.8 . . ?
 C23 C26 H26B 108.8 . . ?
 H26A C26 H26B 107.7 . . ?
 C27 C26 C23 113.89(16) . . ?
 C27 C26 H26A 108.8 . . ?
 C27 C26 H26B 108.8 . . ?
 C26 C27 H27A 109.5 . . ?
 C26 C27 H27B 109.5 . . ?
 C26 C27 H27C 109.5 . . ?
 H27A C27 H27B 109.5 . . ?
 H27A C27 H27C 109.5 . . ?
 H27B C27 H27C 109.5 . . ?
 C29 C28 N2 118.66(13) . . ?
 C29 C28 C33 121.19(13) . . ?
 C33 C28 N2 119.46(13) . . ?
 C28 C29 Na2 95.68(9) . . ?
 C28 C29 C34 122.33(13) . . ?
 C30 C29 Na2 69.38(9) . . ?
 C30 C29 C28 118.05(14) . . ?
 C30 C29 C34 119.62(14) . . ?
 C34 C29 Na2 104.41(9) . . ?
 Na2 C30 H30 99.2 . . ?
 C29 C30 Na2 82.75(9) . . ?
 C29 C30 H30 119.4 . . ?
 C31 C30 Na2 88.22(10) . . ?
 C31 C30 C29 121.28(15) . . ?
 C31 C30 H30 119.4 . . ?
 Na2 C31 H31 110.3 . . ?
 C30 C31 Na2 65.15(9) . . ?
 C30 C31 H31 120.1 . . ?
 C30 C31 C32 119.86(14) . . ?
 C32 C31 Na2 94.20(10) . . ?
 C32 C31 H31 120.1 . . ?
 C31 C32 H32 119.2 . . ?
 C31 C32 C33 121.66(15) . . ?
 C33 C32 H32 119.2 . . ?
 C28 C33 C39 121.17(13) . . ?
 C32 C33 C28 117.87(14) . . ?
 C32 C33 C39 120.95(14) . . ?
 C29 C34 H34 106.1 . . ?
 C29 C34 C35 113.31(13) . . ?
 C29 C34 C37 112.47(14) . . ?
 C35 C34 H34 106.1 . . ?
 C37 C34 H34 106.1 . . ?
 C37 C34 C35 111.97(14) . . ?
 C34 C35 H35A 108.9 . . ?
 C34 C35 H35B 108.9 . . ?
 H35A C35 H35B 107.7 . . ?
 C36 C35 C34 113.49(15) . . ?
 C36 C35 H35A 108.9 . . ?
 C36 C35 H35B 108.9 . . ?
 C35 C36 H36A 109.5 . . ?
 C35 C36 H36B 109.5 . . ?
 C35 C36 H36C 109.5 . . ?
 H36A C36 H36B 109.5 . . ?
 H36A C36 H36C 109.5 . . ?
 H36B C36 H36C 109.5 . . ?
 C34 C37 H37A 108.4 . . ?
 C34 C37 H37B 108.4 . . ?
 H37A C37 H37B 107.5 . . ?
 C38 C37 C34 115.35(18) . . ?
 C38 C37 H37A 108.4 . . ?
 C38 C37 H37B 108.4 . . ?
 C37 C38 H38A 109.5 . . ?
 C37 C38 H38B 109.5 . . ?
 C37 C38 H38C 109.5 . . ?
 H38A C38 H38B 109.5 . . ?
 H38A C38 H38C 109.5 . . ?
 H38B C38 H38C 109.5 . . ?
 C33 C39 H39 106.5 . . ?
 C33 C39 C40 112.04(12) . . ?
 C33 C39 C42 112.62(13) . . ?
 C40 C39 H39 106.5 . . ?
 C40 C39 C42 112.23(13) . . ?
 C42 C39 H39 106.5 . . ?
 C39 C40 H40A 108.4 . . ?
 C39 C40 H40B 108.4 . . ?
 H40A C40 H40B 107.4 . . ?
 C41 C40 C39 115.71(14) . . ?
 C41 C40 H40A 108.4 . . ?
 C41 C40 H40B 108.4 . . ?
 C40 C41 H41A 109.5 . . ?
 C40 C41 H41B 109.5 . . ?
 C40 C41 H41C 109.5 . . ?
 H41A C41 H41B 109.5 . . ?
 H41A C41 H41C 109.5 . . ?
 H41B C41 H41C 109.5 . . ?
 C39 C42 H42A 108.9 . . ?
 C39 C42 H42B 108.9 . . ?
 H42A C42 H42B 107.7 . . ?
 C43 C42 C39 113.23(15) . . ?
 C43 C42 H42A 108.9 . . ?
 C43 C42 H42B 108.9 . . ?
 C42 C43 H43A 109.5 . . ?
 C42 C43 H43B 109.5 . . ?
 C42 C43 H43C 109.5 . . ?
 H43A C43 H43B 109.5 . . ?
 H43A C43 H43C 109.5 . . ?
 H43B C43 H43C 109.5 . . ?
 H51A C51 H51B 109.5 . . ?
 H51A C51 H51C 109.5 . . ?
 H51B C51 H51C 109.5 . . ?
 H51D C51 H51E 109.5 . . ?
 H51D C51 H51F 109.5 . . ?
 H51E C51 H51F 109.5 . . ?
 Si3A C51 H51D 109.5 . . ?
 Si3A C51 H51E 109.5 . . ?
 Si3A C51 H51F 109.5 . . ?
 Si3 C51 H51A 109.5 . . ?
 Si3 C51 H51B 109.5 . . ?
 Si3 C51 H51C 109.5 . . ?
 H55D C55 H55E 109.5 . . ?
 H55D C55 H55F 109.5 . . ?
 H55E C55 H55F 109.5 . . ?
 H55A C55 H55B 109.5 . . ?
 H55A C55 H55C 109.5 . . ?
 H55B C55 H55C 109.5 . . ?
 Si4A C55 H55D 109.5 . . ?
 Si4A C55 H55E 109.5 . . ?
 Si4A C55 H55F 109.5 . . ?
 Si4 C55 H55A 109.5 . . ?
 Si4 C55 H55B 109.5 . . ?
 Si4 C55 H55C 109.5 . . ?
 N3A Si1A C44A 110.2(10) . . ?
 N3A Si1A C45A 116.6(11) . . ?
 N3A Si1A C46A 110.0(12) . . ?
 C44A Si1A C45A 107.9(9) . . ?
 C44A Si1A C46A 105.9(9) . . ?
 C45A Si1A C46A 105.6(8) . . ?
 N3A Si2A C47A 115.9(11) . . ?
 N3A Si2A C48A 112.9(10) . . ?
 N3A Si2A C49A 112.3(9) . . ?
 C47A Si2A C48A 101.9(7) . . ?
 C47A Si2A C49A 104.3(5) . . ?
 C49A Si2A C48A 108.8(6) . . ?
 N4 Si3A C51 114.6(4) . . ?
 N4 Si3A C50A 111.7(10) . . ?
 N4 Si3A C52A 115.7(10) . . ?
 C51 Si3A C50A 104.1(9) . . ?
 C52A Si3A C51 104.4(8) . . ?
 C52A Si3A C50A 105.1(10) . . ?
 N4 Si4A C55 108.6(5) . . ?
 N4 Si4A C53A 113.9(5) . . ?
 N4 Si4A C54A 112.3(6) . . ?
 C53A Si4A C55 110.4(5) . . ?
 C54A Si4A C55 102.9(6) . . ?
 C54A Si4A C53A 108.3(7) . . ?
 S1 Na1A S2 45.3(3) . . ?
 S1 Na1A C14 113.9(5) . . ?
 S2 Na1A C14 107.5(6) . . ?
 N3A Na1A S1 102.8(9) . . ?
 N3A Na1A S2 102.1(9) . . ?
 N3A Na1A C14 142.9(11) . . ?
 Si1A N3A Na3 118.3(13) . . ?
 Si1A N3A Si2A 127.8(13) . . ?
 Si1A N3A Na1A 108.1(11) . . ?
 Si2A N3A Na3 103.2(10) . . ?
 Si2A N3A Na1A 106.1(11) . . ?
 Na1A N3A Na3 84.5(8) . . ?
 Si1A C44A H44A 109.5 . . ?
 Si1A C44A H44B 109.5 . . ?
 Si1A C44A H44C 109.5 . . ?
 H44A C44A H44B 109.5 . . ?
 H44A C44A H44C 109.5 . . ?
 H44B C44A H44C 109.5 . . ?
 Si1A C45A H45A 109.5 . . ?
 Si1A C45A H45B 109.5 . . ?
 Si1A C45A H45C 109.5 . . ?
 H45A C45A H45B 109.5 . . ?
 H45A C45A H45C 109.5 . . ?
 H45B C45A H45C 109.5 . . ?
 Si1A C46A H46A 109.5 . . ?
 Si1A C46A H46B 109.5 . . ?
 Si1A C46A H46C 109.5 . . ?
 H46A C46A H46B 109.5 . . ?
 H46A C46A H46C 109.5 . . ?
 H46B C46A H46C 109.5 . . ?
 Si2A C47A H47A 109.5 . . ?
 Si2A C47A H47B 109.5 . . ?
 Si2A C47A H47C 109.5 . . ?
 H47A C47A H47B 109.5 . . ?
 H47A C47A H47C 109.5 . . ?
 H47B C47A H47C 109.5 . . ?
 Si2A C48A H48A 109.5 . . ?
 Si2A C48A H48B 109.5 . . ?
 Si2A C48A H48C 109.5 . . ?
 H48A C48A H48B 109.5 . . ?
 H48A C48A H48C 109.5 . . ?
 H48B C48A H48C 109.5 . . ?
 Si2A C49A H49A 109.5 . . ?
 Si2A C49A H49B 109.5 . . ?
 Si2A C49A H49C 109.5 . . ?
 H49A C49A H49B 109.5 . . ?
 H49A C49A H49C 109.5 . . ?
 H49B C49A H49C 109.5 . . ?
 Si3A C50A H50A 109.5 . . ?
 Si3A C50A H50B 109.5 . . ?
 Si3A C50A H50C 109.5 . . ?
 H50A C50A H50B 109.5 . . ?
 H50A C50A H50C 109.5 . . ?
 H50B C50A H50C 109.5 . . ?
 Si3A C52A H52A 109.5 . . ?
 Si3A C52A H52B 109.5 . . ?
 Si3A C52A H52C 109.5 . . ?
 H52A C52A H52B 109.5 . . ?
 H52A C52A H52C 109.5 . . ?
 H52B C52A H52C 109.5 . . ?
 Si4A C53A H53A 109.5 . . ?
 Si4A C53A H53B 109.5 . . ?
 Si4A C53A H53C 109.5 . . ?
 H53A C53A H53B 109.5 . . ?
 H53A C53A H53C 109.5 . . ?
 H53B C53A H53C 109.5 . . ?
 Si4A C54A H54A 109.5 . . ?
 Si4A C54A H54B 109.5 . . ?
 Si4A C54A H54C 109.5 . . ?
 H54A C54A H54B 109.5 . . ?
 H54A C54A H54C 109.5 . . ?
 H54B C54A H54C 109.5 . . ?
 N4 Si3 C51 114.3(3) . . ?
 N4 Si3 C52 114.2(5) . . ?
 N4 Si3 C50 110.8(6) . . ?
 C51 Si3 C52 106.3(4) . . ?
 C50 Si3 C51 106.1(5) . . ?
 C50 Si3 C52 104.4(5) . . ?
 N4 Si4 C55 110.5(3) . . ?
 N4 Si4 C53 116.0(3) . . ?
 N4 Si4 C54 114.6(4) . . ?
 C55 Si4 C53 103.4(3) . . ?
 C55 Si4 C54 107.8(4) . . ?
 C53 Si4 C54 103.7(4) . . ?
 N3 Si1 C45 114.4(6) . . ?
 N3 Si1 C46 116.6(7) . . ?
 N3 Si1 C44 108.9(5) . . ?
 C45 Si1 C44 105.5(5) . . ?
 C46 Si1 C45 103.8(4) . . ?
 C46 Si1 C44 106.8(5) . . ?
 N3 Si2 C48 118.1(5) . . ?
 N3 Si2 C49 110.5(5) . . ?
 N3 Si2 C47 111.9(6) . . ?
 C48 Si2 C49 100.7(3) . . ?
 C48 Si2 C47 108.6(4) . . ?
 C47 Si2 C49 105.8(3) . . ?
 S1 Na1 S2 44.22(18) . . ?
 S1 Na1 C14 114.4(3) . . ?
 C14 Na1 S2 104.4(4) . . ?
 N3 Na1 S1 104.0(5) . . ?
 N3 Na1 S2 96.2(5) . . ?
 N3 Na1 C14 140.4(6) . . ?
 Si1 N3 Na3 119.1(7) . . ?
 Si1 N3 Si2 122.6(6) . . ?
 Si1 N3 Na1 100.1(6) . . ?
 Si2 N3 Na3 99.6(6) . . ?
 Si2 N3 Na1 125.0(7) . . ?
 Na1 N3 Na3 85.8(5) . . ?
 Si3 C52 H52D 109.5 . . ?
 Si3 C52 H52E 109.5 . . ?
 Si3 C52 H52F 109.5 . . ?
 H52D C52 H52E 109.5 . . ?
 H52D C52 H52F 109.5 . . ?
 H52E C52 H52F 109.5 . . ?
 Si2 C48 H48D 109.5 . . ?
 Si2 C48 H48E 109.5 . . ?
 Si2 C48 H48F 109.5 . . ?
 H48D C48 H48E 109.5 . . ?
 H48D C48 H48F 109.5 . . ?
 H48E C48 H48F 109.5 . . ?
 Si3 C50 H50D 109.5 . . ?
 Si3 C50 H50E 109.5 . . ?
 Si3 C50 H50F 109.5 . . ?
 H50D C50 H50E 109.5 . . ?
 H50D C50 H50F 109.5 . . ?
 H50E C50 H50F 109.5 . . ?
 Si1 C45 H45D 109.5 . . ?
 Si1 C45 H45E 109.5 . . ?
 Si1 C45 H45F 109.5 . . ?
 H45D C45 H45E 109.5 . . ?
 H45D C45 H45F 109.5 . . ?
 H45E C45 H45F 109.5 . . ?
 Si2 C49 H49D 109.5 . . ?
 Si2 C49 H49E 109.5 . . ?
 Si2 C49 H49F 109.5 . . ?
 H49D C49 H49E 109.5 . . ?
 H49D C49 H49F 109.5 . . ?
 H49E C49 H49F 109.5 . . ?
 Si1 C46 H46D 109.5 . . ?
 Si1 C46 H46E 109.5 . . ?
 Si1 C46 H46F 109.5 . . ?
 H46D C46 H46E 109.5 . . ?
 H46D C46 H46F 109.5 . . ?
 H46E C46 H46F 109.5 . . ?
 Si2 C47 H47D 109.5 . . ?
 Si2 C47 H47E 109.5 . . ?
 Si2 C47 H47F 109.5 . . ?
 H47D C47 H47E 109.5 . . ?
 H47D C47 H47F 109.5 . . ?
 H47E C47 H47F 109.5 . . ?
 Si4 C53 H53D 109.5 . . ?
 Si4 C53 H53E 109.5 . . ?
 Si4 C53 H53F 109.5 . . ?
 H53D C53 H53E 109.5 . . ?
 H53D C53 H53F 109.5 . . ?
 H53E C53 H53F 109.5 . . ?
 Si1 C44 H44D 109.5 . . ?
 Si1 C44 H44E 109.5 . . ?
 Si1 C44 H44F 109.5 . . ?
 H44D C44 H44E 109.5 . . ?
 H44D C44 H44F 109.5 . . ?
 H44E C44 H44F 109.5 . . ?
 Si4 C54 H54D 109.5 . . ?
 Si4 C54 H54E 109.5 . . ?
 Si4 C54 H54F 109.5 . . ?
 H54D C54 H54E 109.5 . . ?
 H54D C54 H54F 109.5 . . ?
 H54E C54 H54F 109.5 . . ?

loop_
  _geom_torsion_atom_site_label_1
  _geom_torsion_atom_site_label_2
  _geom_torsion_atom_site_label_3
  _geom_torsion_atom_site_label_4
  _geom_torsion
  _geom_torsion_site_symmetry_1
  _geom_torsion_site_symmetry_2
  _geom_torsion_site_symmetry_3
  _geom_torsion_site_symmetry_4
  _geom_torsion_publ_flag
 Mg1 N1 C1 C2 0.43(19) . . . . ?
 Mg1 N1 C1 C4 179.19(11) . . . . ?
 Mg1 N1 C12 C13 -74.52(13) . . . . ?
 Mg1 N1 C12 C17 95.07(13) . . . . ?
 Mg1 N2 C3 C2 -0.2(2) . . . . ?
 Mg1 N2 C3 C8 178.02(11) . . . . ?
 Mg1 N2 C28 C29 -76.28(14) . . . . ?
 Mg1 N2 C28 C33 94.38(13) . . . . ?
 Na2 N4 Si3A C51 -171.1(4) . . . . ?
 Na2 N4 Si3A C50A 70.7(10) . . . . ?
 Na2 N4 Si3A C52A -49.5(10) . . . . ?
 Na2 N4 Si4A C55 -19.2(5) . . . . ?
 Na2 N4 Si4A C53A -142.7(5) . . . . ?
 Na2 N4 Si4A C54A 93.8(6) . . . . ?
 Na2 N4 Si3 C51 -175.3(3) . . . . ?
 Na2 N4 Si3 C52 -52.7(5) . . . . ?
 Na2 N4 Si3 C50 64.8(6) . . . . ?
 Na2 N4 Si4 C55 -33.9(3) . . . . ?
 Na2 N4 Si4 C53 -151.2(3) . . . . ?
 Na2 N4 Si4 C54 88.0(4) . . . . ?
 Na2 C29 C30 C31 83.46(15) . . . . ?
 Na2 C29 C34 C35 41.79(14) . . . . ?
 Na2 C29 C34 C37 170.04(12) . . . . ?
 Na2 C30 C31 C32 80.04(15) . . . . ?
 Na2 C31 C32 C33 64.98(15) . . . . ?
 Na3 N4 Si3A C51 97.9(7) . . . . ?
 Na3 N4 Si3A C50A -20.2(9) . . . . ?
 Na3 N4 Si3A C52A -140.5(9) . . . . ?
 Na3 N4 Si4A C55 73.0(4) . . . . ?
 Na3 N4 Si4A C53A -50.4(7) . . . . ?
 Na3 N4 Si4A C54A -173.9(5) . . . . ?
 Na3 N4 Si3 C51 91.3(4) . . . . ?
 Na3 N4 Si3 C52 -146.0(4) . . . . ?
 Na3 N4 Si3 C50 -28.5(5) . . . . ?
 Na3 N4 Si4 C55 57.2(3) . . . . ?
 Na3 N4 Si4 C53 -60.0(4) . . . . ?
 Na3 N4 Si4 C54 179.1(3) . . . . ?
 N1 C1 C2 C3 -1.3(3) . . . . ?
 N1 C1 C4 C5 -0.6(2) . . . . ?
 N1 C1 C4 C6 121.00(16) . . . . ?
 N1 C1 C4 C7 -121.06(16) . . . . ?
 N1 C12 C13 C14 172.70(13) . . . . ?
 N1 C12 C13 C18 -6.5(2) . . . . ?
 N1 C12 C17 C16 -172.47(13) . . . . ?
 N1 C12 C17 C23 7.7(2) . . . . ?
 N2 C3 C8 C9 -118.88(16) . . . . ?
 N2 C3 C8 C10 123.06(16) . . . . ?
 N2 C3 C8 C11 1.6(2) . . . . ?
 N2 C28 C29 Na2 104.18(11) . . . . ?
 N2 C28 C29 C30 173.81(13) . . . . ?
 N2 C28 C29 C34 -6.8(2) . . . . ?
 N2 C28 C33 C32 -172.82(13) . . . . ?
 N2 C28 C33 C39 8.4(2) . . . . ?
 C1 N1 C12 C13 112.14(16) . . . . ?
 C1 N1 C12 C17 -78.27(19) . . . . ?
 C1 C2 C3 N2 1.2(3) . . . . ?
 C1 C2 C3 C8 -177.23(16) . . . . ?
 C2 C1 C4 C5 178.26(13) . . . . ?
 C2 C1 C4 C6 -60.15(16) . . . . ?
 C2 C1 C4 C7 57.79(17) . . . . ?
 C2 C3 C8 C9 59.52(17) . . . . ?
 C2 C3 C8 C10 -58.55(17) . . . . ?
 C2 C3 C8 C11 179.96(14) . . . . ?
 C3 N2 C28 C29 109.12(17) . . . . ?
 C3 N2 C28 C33 -80.22(19) . . . . ?
 C4 C1 C2 C3 179.74(16) . . . . ?
 C12 N1 C1 C2 172.82(14) . . . . ?
 C12 N1 C1 C4 -8.4(2) . . . . ?
 C12 C13 C14 C15 -1.5(2) . . . . ?
 C12 C13 C14 Na1A -90.1(5) . . . . ?
 C12 C13 C14 Na1 -86.7(3) . . . . ?
 C12 C13 C18 C19 -78.06(18) . . . . ?
 C12 C13 C18 C21 153.36(14) . . . . ?
 C12 C17 C23 C24 -92.60(17) . . . . ?
 C12 C17 C23 C26 139.42(14) . . . . ?
 C13 C12 C17 C16 -3.1(2) . . . . ?
 C13 C12 C17 C23 177.03(13) . . . . ?
 C13 C14 C15 C16 -0.4(3) . . . . ?
 C13 C18 C19 C20 -67.3(2) . . . . ?
 C13 C18 C21 C22 -170.09(14) . . . . ?
 C14 C13 C18 C19 102.74(17) . . . . ?
 C14 C13 C18 C21 -25.8(2) . . . . ?
 C14 C15 C16 C17 0.5(3) . . . . ?
 C15 C16 C17 C12 1.3(2) . . . . ?
 C15 C16 C17 C23 -178.89(14) . . . . ?
 C16 C17 C23 C24 87.55(17) . . . . ?
 C16 C17 C23 C26 -40.42(19) . . . . ?
 C17 C12 C13 C14 3.2(2) . . . . ?
 C17 C12 C13 C18 -176.01(13) . . . . ?
 C17 C23 C24 C25 -62.86(18) . . . . ?
 C17 C23 C26 C27 -169.98(14) . . . . ?
 C18 C13 C14 C15 177.77(14) . . . . ?
 C18 C13 C14 Na1A 89.1(5) . . . . ?
 C18 C13 C14 Na1 92.5(3) . . . . ?
 C19 C18 C21 C22 61.4(2) . . . . ?
 C21 C18 C19 C20 61.3(2) . . . . ?
 C24 C23 C26 C27 62.39(19) . . . . ?
 C26 C23 C24 C25 64.98(19) . . . . ?
 C28 N2 C3 C2 173.71(14) . . . . ?
 C28 N2 C3 C8 -8.0(2) . . . . ?
 C28 C29 C30 Na2 -85.37(12) . . . . ?
 C28 C29 C30 C31 -1.9(2) . . . . ?
 C28 C29 C34 C35 148.25(14) . . . . ?
 C28 C29 C34 C37 -83.50(19) . . . . ?
 C28 C33 C39 C40 -89.83(16) . . . . ?
 C28 C33 C39 C42 142.52(14) . . . . ?
 C29 C28 C33 C32 -2.4(2) . . . . ?
 C29 C28 C33 C39 178.86(13) . . . . ?
 C29 C30 C31 Na2 -80.41(14) . . . . ?
 C29 C30 C31 C32 -0.4(2) . . . . ?
 C29 C34 C35 C36 -163.17(15) . . . . ?
 C29 C34 C37 C38 -60.6(2) . . . . ?
 C30 C29 C34 C35 -32.4(2) . . . . ?
 C30 C29 C34 C37 95.83(18) . . . . ?
 C30 C31 C32 C33 1.3(2) . . . . ?
 C31 C32 C33 C28 0.1(2) . . . . ?
 C31 C32 C33 C39 178.79(14) . . . . ?
 C32 C33 C39 C40 91.47(17) . . . . ?
 C32 C33 C39 C42 -36.2(2) . . . . ?
 C33 C28 C29 Na2 -66.31(13) . . . . ?
 C33 C28 C29 C30 3.3(2) . . . . ?
 C33 C28 C29 C34 -177.34(13) . . . . ?
 C33 C39 C40 C41 -69.06(18) . . . . ?
 C33 C39 C42 C43 -173.32(15) . . . . ?
 C34 C29 C30 Na2 95.27(13) . . . . ?
 C34 C29 C30 C31 178.72(15) . . . . ?
 C35 C34 C37 C38 68.4(2) . . . . ?
 C37 C34 C35 C36 68.3(2) . . . . ?
 C40 C39 C42 C43 59.14(19) . . . . ?
 C42 C39 C40 C41 58.80(19) . . . . ?
 Si3A N4 Si4A C55 -165.1(6) . . . . ?
 Si3A N4 Si4A C53A 71.5(8) . . . . ?
 Si3A N4 Si4A C54A -52.0(9) . . . . ?
 Si4A N4 Si3A C51 -30.6(11) . . . . ?
 Si4A N4 Si3A C50A -148.7(9) . . . . ?
 Si4A N4 Si3A C52A 91.0(10) . . . . ?
 Na1A C14 C15 C16 86.1(4) . . . . ?
 C44A Si1A N3A Na3 68.0(14) . . . . ?
 C44A Si1A N3A Si2A -153.9(18) . . . . ?
 C44A Si1A N3A Na1A -25.5(17) . . . . ?
 C45A Si1A N3A Na3 -168.6(8) . . . . ?
 C45A Si1A N3A Si2A -31(3) . . . . ?
 C45A Si1A N3A Na1A 97.9(13) . . . . ?
 C46A Si1A N3A Na3 -48.4(12) . . . . ?
 C46A Si1A N3A Si2A 90(2) . . . . ?
 C46A Si1A N3A Na1A -141.9(12) . . . . ?
 C47A Si2A N3A Na3 -137.1(8) . . . . ?
 C47A Si2A N3A Si1A 80(2) . . . . ?
 C47A Si2A N3A Na1A -49.1(14) . . . . ?
 C48A Si2A N3A Na3 106.0(7) . . . . ?
 C48A Si2A N3A Si1A -37(3) . . . . ?
 C48A Si2A N3A Na1A -166.0(9) . . . . ?
 C49A Si2A N3A Na3 -17.5(11) . . . . ?
 C49A Si2A N3A Si1A -160.3(18) . . . . ?
 C49A Si2A N3A Na1A 70.5(14) . . . . ?
 Si3 N4 Si4 C55 -166.3(3) . . . . ?
 Si3 N4 Si4 C53 76.4(5) . . . . ?
 Si3 N4 Si4 C54 -44.4(5) . . . . ?
 Si4 N4 Si3 C51 -52.2(6) . . . . ?
 Si4 N4 Si3 C52 70.5(5) . . . . ?
 Si4 N4 Si3 C50 -172.0(5) . . . . ?
 Na1 C14 C15 C16 85.8(3) . . . . ?
 C48 Si2 N3 Na3 103.0(4) . . . . ?
 C48 Si2 N3 Si1 -31.0(14) . . . . ?
 C48 Si2 N3 Na1 -165.4(7) . . . . ?
 C45 Si1 N3 Na3 -171.6(4) . . . . ?
 C45 Si1 N3 Si2 -45.9(13) . . . . ?
 C45 Si1 N3 Na1 97.7(6) . . . . ?
 C49 Si2 N3 Na3 -12.1(5) . . . . ?
 C49 Si2 N3 Si1 -146.1(10) . . . . ?
 C49 Si2 N3 Na1 79.5(10) . . . . ?
 C46 Si1 N3 Na3 -50.2(7) . . . . ?
 C46 Si1 N3 Si2 75.4(13) . . . . ?
 C46 Si1 N3 Na1 -141.0(6) . . . . ?
 C47 Si2 N3 Na3 -129.8(4) . . . . ?
 C47 Si2 N3 Si1 96.3(10) . . . . ?
 C47 Si2 N3 Na1 -38.2(11) . . . . ?
 C44 Si1 N3 Na3 70.7(7) . . . . ?
 C44 Si1 N3 Si2 -163.7(9) . . . . ?
 C44 Si1 N3 Na1 -20.1(8) . . . . ?

_shelx_res_file
;
TITL hasj230829a_a.res in P2(1)/c
    hasj230829a.res
    created by SHELXL-2019/3 at 16:22:49 on 26-Sep-2024
REM Old TITL hasj230829a in P2(1)/c
REM SHELXT solution in P2(1)/c: R1 0.143, Rweak 0.018, Alpha 0.029
REM <I/s> 0.414 for 435 systematic absences, Orientation as input
REM Formula found by SHELXT: C55 N4 Na3 Mg Si4 S2
CELL 1.54184 15.5665 18.136 25.0341 90 106.769 90
ZERR 4 0.0002 0.0002 0.0003 0 0.001 0
LATT 1
SYMM -X,0.5+Y,0.5-Z
SFAC C H Mg N Na S Si
UNIT 220 420 4 16 12 8 16
SIMU 0.02 0.04 4 Si1A Na1A C44A > C49A Si1 Na1 C48 C45 > C47 C44
SADI Si4 N4 Si4A N4 Si3 N4 Si3A N4 Si2 N3 Si2A N3A Si1 N3 Si1A N3A
SIMU 0.02 0.04 4 Si3A C50A Si3 C50
SADI Na1 N3 Na1A N3A

L.S. 10 0 0
PLAN  37
SIZE 0.042 0.097 0.153
TEMP -173.19(12)
CONF
FREE Na3 C49
FREE Na3 C50
FREE Na3 C49A
FREE Na3 C50A
FREE Mg1 Na1
FREE Mg1 Na2
FREE Mg1 C28
FREE Mg1 C12
FREE Mg1 Na1A
FREE Na2 C55
FREE Na2 Na3
FREE Si3A Na3
FREE Na1A C44A
FREE Na1A Na3
FREE Si4A Na2
FREE Si4A Na3
FREE Si1A Na1
FREE Si1A Na3
FREE Si1A Na1A
FREE Si2A Na1
FREE Si2A Na3
FREE Si2A Na1A
FREE Si1 Na3
FREE Si1 Na1
FREE Si4 Na2
FREE Si2 Na3
FREE Si2 Na1
FREE Na1 C44
FREE Na1 Na3
FREE Si3 Na2
FREE Si3 Na3
BOND
list 4
MORE -1
BOND $H
fmap 2 53
acta
REM <olex2.extras>
REM <HklSrc "%.\\hasj230829a.hkl">
REM </olex2.extras>

WGHT    0.038900    1.695100
FVAR       0.25538   0.63069
S1    6    0.609933    0.333495    0.626216    11.00000    0.01976    0.03088 =
         0.02419    0.00182    0.00661    0.00036
S2    6    0.639662    0.228255    0.669250    11.00000    0.01932    0.02971 =
         0.02558    0.00015    0.00674   -0.00187
MG1   3    0.765867    0.297687    0.656812    11.00000    0.01598    0.02762 =
         0.01642   -0.00334    0.00559   -0.00308
NA2   5    0.606822    0.331284    0.742240    11.00000    0.01979    0.03791 =
         0.02391   -0.00475    0.00709   -0.00263
NA3   5    0.445252    0.266978    0.640236    11.00000    0.02264    0.03167 =
         0.02289   -0.00621    0.00587   -0.00311
N1    4    0.840356    0.279357    0.604237    11.00000    0.01868    0.01967 =
         0.01405   -0.00048    0.00510    0.00032
N2    4    0.866096    0.339331    0.719993    11.00000    0.01791    0.02158 =
         0.01649   -0.00152    0.00603   -0.00279
N4    4    0.449817    0.332563    0.723743    11.00000    0.01872    0.02368 =
         0.01911   -0.00047    0.00506    0.00166
C1    1    0.927751    0.294456    0.616975    11.00000    0.01860    0.02072 =
         0.01854    0.00371    0.00737    0.00252
C2    1    0.974426    0.324439    0.669438    11.00000    0.01542    0.03044 =
         0.02067   -0.00115    0.00626   -0.00334
AFIX  43
H2    2    1.036443    0.331512    0.673457    11.00000   -1.20000
AFIX   0
C3    1    0.950230    0.346235    0.717099    11.00000    0.01855    0.02158 =
         0.01938    0.00078    0.00363   -0.00311
C4    1    0.989988    0.280755    0.578519    11.00000    0.02198    0.03049 =
         0.02206    0.00328    0.01151    0.00375
C5    1    0.945366    0.246063    0.521217    11.00000    0.02972    0.03993 =
         0.02288   -0.00008    0.01468    0.00702
AFIX 137
H5A   2    0.916427    0.199625    0.526214    11.00000   -1.50000
H5B   2    0.990977    0.236405    0.502085    11.00000   -1.50000
H5C   2    0.900237    0.280033    0.498806    11.00000   -1.50000
AFIX   0
C6    1    1.031694    0.354440    0.567994    11.00000    0.02662    0.03797 =
         0.03115    0.00793    0.01659    0.00088
AFIX 137
H6A   2    0.983849    0.388891    0.549505    11.00000   -1.50000
H6B   2    1.070750    0.345905    0.544121    11.00000   -1.50000
H6C   2    1.067001    0.375376    0.603663    11.00000   -1.50000
AFIX   0
C7    1    1.067050    0.228472    0.608946    11.00000    0.02464    0.03895 =
         0.03016    0.00408    0.01256    0.00873
AFIX 137
H7A   2    1.101581    0.251036    0.644168    11.00000   -1.50000
H7B   2    1.106486    0.219792    0.585335    11.00000   -1.50000
H7C   2    1.041922    0.181453    0.616618    11.00000   -1.50000
AFIX   0
C8    1    1.030860    0.380015    0.763244    11.00000    0.02096    0.03234 =
         0.02201   -0.00250    0.00402   -0.00860
C9    1    1.064947    0.448190    0.737940    11.00000    0.02793    0.03706 =
         0.03225   -0.00245    0.00790   -0.01400
AFIX 137
H9A   2    1.114997    0.470875    0.766270    11.00000   -1.50000
H9B   2    1.016129    0.484028    0.725492    11.00000   -1.50000
H9C   2    1.085251    0.432744    0.706071    11.00000   -1.50000
AFIX   0
C10   1    1.107471    0.323164    0.780423    11.00000    0.02167    0.04309 =
         0.02682    0.00123    0.00005   -0.00452
AFIX 137
H10A  2    1.159347    0.345507    0.807521    11.00000   -1.50000
H10B  2    1.124526    0.307614    0.747393    11.00000   -1.50000
H10C  2    1.087264    0.280212    0.797279    11.00000   -1.50000
AFIX   0
C11   1    1.011878    0.405818    0.817274    11.00000    0.02962    0.03857 =
         0.02291   -0.00769    0.00459   -0.01373
AFIX 137
H11A  2    0.995241    0.363301    0.836326    11.00000   -1.50000
H11B  2    0.962521    0.441518    0.808181    11.00000   -1.50000
H11C  2    1.065778    0.429073    0.841736    11.00000   -1.50000
AFIX   0
C12   1    0.780746    0.256469    0.552019    11.00000    0.01997    0.02360 =
         0.01439   -0.00234    0.00629    0.00058
C13   1    0.745217    0.184002    0.547525    11.00000    0.02462    0.02288 =
         0.01889   -0.00290    0.00630    0.00188
C14   1    0.678997    0.164821    0.498466    11.00000    0.03217    0.02832 =
         0.02419   -0.00644    0.00621   -0.00247
AFIX  43
H14   2    0.655314    0.116189    0.494265    11.00000   -1.20000
AFIX   0
C15   1    0.647464    0.215550    0.455981    11.00000    0.03125    0.04034 =
         0.01740   -0.00517    0.00113    0.00035
AFIX  43
H15   2    0.602763    0.201392    0.422930    11.00000   -1.20000
AFIX   0
C16   1    0.680633    0.286510    0.461417    11.00000    0.03172    0.03567 =
         0.01647    0.00208    0.00490    0.00509
AFIX  43
H16   2    0.658042    0.320818    0.432038    11.00000   -1.20000
AFIX   0
C17   1    0.746912    0.308947    0.509364    11.00000    0.02275    0.02788 =
         0.01779    0.00171    0.00764    0.00371
C18   1    0.776629    0.128177    0.594704    11.00000    0.02800    0.02027 =
         0.02247   -0.00146    0.00445   -0.00067
AFIX  13
H18   2    0.786215    0.156596    0.630176    11.00000   -1.20000
AFIX   0
C19   1    0.867762    0.093891    0.596854    11.00000    0.03532    0.02951 =
         0.04702    0.00757    0.01538    0.00805
AFIX  23
H19A  2    0.911421    0.134263    0.598954    11.00000   -1.20000
H19B  2    0.888840    0.064746    0.631629    11.00000   -1.20000
AFIX   0
C20   1    0.868397    0.044622    0.548160    11.00000    0.08899    0.03672 =
         0.08634   -0.00589    0.05599    0.01503
AFIX 137
H20A  2    0.841776    0.071003    0.513119    11.00000   -1.50000
H20B  2    0.833486   -0.000036    0.549230    11.00000   -1.50000
H20C  2    0.930339    0.031002    0.550608    11.00000   -1.50000
AFIX   0
C21   1    0.705213    0.070007    0.594652    11.00000    0.03248    0.02897 =
         0.03254    0.00312    0.00259   -0.00656
AFIX  23
H21A  2    0.647498    0.095245    0.591287    11.00000   -1.20000
H21B  2    0.696922    0.038092    0.561464    11.00000   -1.20000
AFIX   0
C22   1    0.728060    0.021898    0.646395    11.00000    0.03944    0.03393 =
         0.03992    0.00688    0.00777   -0.00620
AFIX 137
H22A  2    0.676152   -0.008762    0.646249    11.00000   -1.50000
H22B  2    0.743658    0.053199    0.679722    11.00000   -1.50000
H22C  2    0.779135   -0.009834    0.646651    11.00000   -1.50000
AFIX   0
C23   1    0.780735    0.388103    0.514372    11.00000    0.02628    0.02631 =
         0.02368    0.00590    0.00907    0.00412
AFIX  13
H23   2    0.841998    0.387364    0.541642    11.00000   -1.20000
AFIX   0
C24   1    0.722974    0.439551    0.539388    11.00000    0.03645    0.02444 =
         0.03251    0.00332    0.01500    0.00409
AFIX  23
H24A  2    0.724579    0.420635    0.576760    11.00000   -1.20000
H24B  2    0.751037    0.489027    0.544619    11.00000   -1.20000
AFIX   0
C25   1    0.625249    0.448012    0.505243    11.00000    0.03812    0.04306 =
         0.03580    0.01115    0.01745    0.01496
AFIX 137
H25A  2    0.622319    0.468444    0.468519    11.00000   -1.50000
H25B  2    0.594688    0.481347    0.524624    11.00000   -1.50000
H25C  2    0.595837    0.399691    0.500609    11.00000   -1.50000
AFIX   0
C26   1    0.792195    0.417598    0.459188    11.00000    0.03735    0.03606 =
         0.03256    0.01316    0.01674    0.00760
AFIX  23
H26A  2    0.825963    0.380831    0.444027    11.00000   -1.20000
H26B  2    0.732164    0.423048    0.431960    11.00000   -1.20000
AFIX   0
C27   1    0.840909    0.491359    0.464850    11.00000    0.04576    0.04919 =
         0.04860    0.02589    0.01450   -0.00228
AFIX 137
H27A  2    0.850970    0.504409    0.429142    11.00000   -1.50000
H27B  2    0.898741    0.487548    0.493645    11.00000   -1.50000
H27C  2    0.804339    0.529552    0.475403    11.00000   -1.50000
AFIX   0
C28   1    0.833153    0.352508    0.767058    11.00000    0.01892    0.02359 =
         0.01720   -0.00544    0.00504   -0.00584
C29   1    0.778136    0.414892    0.766249    11.00000    0.02421    0.02482 =
         0.02130   -0.00452    0.00799   -0.00404
C30   1    0.739182    0.423155    0.809878    11.00000    0.02851    0.02923 =
         0.02646   -0.00794    0.01054   -0.00212
AFIX  43
H30   2    0.703531    0.465412    0.810718    11.00000   -1.20000
AFIX   0
C31   1    0.751670    0.370869    0.851815    11.00000    0.03462    0.04016 =
         0.02231   -0.00721    0.01530   -0.00644
AFIX  43
H31   2    0.725010    0.377568    0.881158    11.00000   -1.20000
AFIX   0
C32   1    0.803152    0.308775    0.850847    11.00000    0.03514    0.03237 =
         0.01979   -0.00130    0.01105   -0.00740
AFIX  43
H32   2    0.810229    0.272776    0.879360    11.00000   -1.20000
AFIX   0
C33   1    0.844879    0.297811    0.809004    11.00000    0.02409    0.02501 =
         0.01729   -0.00344    0.00489   -0.00632
C34   1    0.761134    0.472856    0.720304    11.00000    0.03273    0.02323 =
         0.02821   -0.00147    0.01221    0.00085
AFIX  13
H34   2    0.762344    0.446091    0.685605    11.00000   -1.20000
AFIX   0
C35   1    0.667790    0.508661    0.707558    11.00000    0.03799    0.02844 =
         0.03334   -0.00281    0.01118    0.00348
AFIX  23
H35A  2    0.622989    0.469907    0.707531    11.00000   -1.20000
H35B  2    0.667734    0.543977    0.737703    11.00000   -1.20000
AFIX   0
C36   1    0.639727    0.548783    0.652193    11.00000    0.05115    0.03766 =
         0.03644    0.00205    0.01060    0.01420
AFIX 137
H36A  2    0.637597    0.513882    0.621952    11.00000   -1.50000
H36B  2    0.683194    0.587819    0.652053    11.00000   -1.50000
H36C  2    0.580225    0.570619    0.646735    11.00000   -1.50000
AFIX   0
C37   1    0.836326    0.530727    0.730968    11.00000    0.04027    0.03528 =
         0.05263    0.00953    0.00727   -0.00766
AFIX  23
H37A  2    0.893111    0.505335    0.732072    11.00000   -1.20000
H37B  2    0.822592    0.565320    0.699026    11.00000   -1.20000
AFIX   0
C38   1    0.850882    0.575052    0.784158    11.00000    0.05383    0.03306 =
         0.08144   -0.01364   -0.00549   -0.00632
AFIX 137
H38A  2    0.796118    0.602517    0.782906    11.00000   -1.50000
H38B  2    0.900539    0.609684    0.787690    11.00000   -1.50000
H38C  2    0.865403    0.541618    0.816277    11.00000   -1.50000
AFIX   0
C39   1    0.902842    0.229823    0.809232    11.00000    0.02531    0.02623 =
         0.02058    0.00048    0.00491   -0.00294
AFIX  13
H39   2    0.947773    0.244247    0.789528    11.00000   -1.20000
AFIX   0
C40   1    0.848189    0.165680    0.775677    11.00000    0.03017    0.02649 =
         0.02111   -0.00062    0.00308   -0.00105
AFIX  23
H40A  2    0.815767    0.184057    0.738016    11.00000   -1.20000
H40B  2    0.890560    0.127185    0.771040    11.00000   -1.20000
AFIX   0
C41   1    0.780472    0.130109    0.800944    11.00000    0.04145    0.03248 =
         0.03700   -0.00144    0.01121   -0.01187
AFIX 137
H41A  2    0.747149    0.091870    0.775693    11.00000   -1.50000
H41B  2    0.738596    0.167667    0.806491    11.00000   -1.50000
H41C  2    0.812027    0.107864    0.836933    11.00000   -1.50000
AFIX   0
C42   1    0.956761    0.206298    0.868509    11.00000    0.03636    0.03472 =
         0.02384    0.00239   -0.00119   -0.00258
AFIX  23
H42A  2    0.990094    0.249494    0.888302    11.00000   -1.20000
H42B  2    0.914490    0.190140    0.889095    11.00000   -1.20000
AFIX   0
C43   1    1.023240    0.143922    0.869186    11.00000    0.04485    0.04513 =
         0.04084    0.00851   -0.00559    0.00784
AFIX 137
H43A  2    1.062229    0.157885    0.846326    11.00000   -1.50000
H43B  2    0.990219    0.098958    0.854048    11.00000   -1.50000
H43C  2    1.059855    0.134968    0.907616    11.00000   -1.50000
AFIX   0
C51   1    0.268238    0.404641    0.693101    11.00000    0.02383    0.03998 =
         0.05605    0.01284    0.00869    0.00571
PART 1
AFIX 137
H51A  2    0.241744    0.363582    0.668378    21.00000   -1.50000
H51B  2    0.239248    0.450857    0.677243    21.00000   -1.50000
H51C  2    0.259356    0.396672    0.729864    21.00000   -1.50000
AFIX 137
PART 2
H51D  2    0.241252    0.359037    0.674740   -21.00000   -1.50000
H51E  2    0.236373    0.447164    0.672433   -21.00000   -1.50000
H51F  2    0.263833    0.405686    0.731362   -21.00000   -1.50000
AFIX   0
PART 0
C55   1    0.534170    0.219338    0.806019    11.00000    0.03084    0.03546 =
         0.02824    0.00945    0.01018    0.00857
PART 2
AFIX 137
H55D  2    0.588111    0.250226    0.815074   -21.00000   -1.50000
H55E  2    0.538420    0.181740    0.778779   -21.00000   -1.50000
H55F  2    0.528987    0.195280    0.840006   -21.00000   -1.50000
AFIX 137
PART 1
H55A  2    0.591090    0.244020    0.824250    21.00000   -1.50000
H55B  2    0.539978    0.191526    0.773676    21.00000   -1.50000
H55C  2    0.518983    0.185508    0.832450    21.00000   -1.50000
AFIX   0
PART 2
SI1A  7    0.333059    0.250302    0.496897   -21.00000    0.02450    0.05863 =
         0.01633    0.00337   -0.00022    0.00811
SI2A  7    0.384966    0.115144    0.571485   -21.00000    0.03045    0.04504 =
         0.05268   -0.01904    0.00767   -0.01402
SI3A  7    0.387825    0.408494    0.694553   -21.00000    0.02505    0.01080 =
         0.02957    0.00113    0.00745    0.00269
SI4A  7    0.430836    0.279320    0.775215   -21.00000    0.01568    0.02024 =
         0.02963    0.00898    0.00511    0.00004
NA1A  5    0.549405    0.215979    0.553092   -21.00000    0.01973    0.04133 =
         0.02524   -0.00452    0.00432   -0.00385
N3A   4    0.397245    0.203946    0.552615   -21.00000    0.01983    0.03591 =
         0.02713   -0.01044   -0.00283    0.00905
C44A  1    0.398801    0.323965    0.476693   -21.00000    0.04168    0.06901 =
         0.03295    0.01839    0.01607    0.00491
AFIX 137
H44A  2    0.432738    0.350891    0.510052   -21.00000   -1.50000
H44B  2    0.358189    0.357987    0.450960   -21.00000   -1.50000
H44C  2    0.440486    0.302243    0.458308   -21.00000   -1.50000
AFIX   0
C45A  1    0.280065    0.195334    0.434273   -21.00000    0.04571    0.08385 =
         0.03182   -0.00705    0.01042   -0.00270
AFIX 137
H45A  2    0.325172    0.163510    0.425641   -21.00000   -1.50000
H45B  2    0.254454    0.228390    0.402725   -21.00000   -1.50000
H45C  2    0.232344    0.164827    0.441100   -21.00000   -1.50000
AFIX   0
C46A  1    0.238002    0.298021    0.515674   -21.00000    0.02319    0.06822 =
         0.04312   -0.00725    0.00634    0.01545
AFIX 137
H46A  2    0.193591    0.261360    0.519018   -21.00000   -1.50000
H46B  2    0.209614    0.333614    0.486458   -21.00000   -1.50000
H46C  2    0.261434    0.323871    0.551296   -21.00000   -1.50000
AFIX   0
C47A  1    0.428777    0.042952    0.533456   -21.00000    0.07074    0.05040 =
         0.08784   -0.03830    0.02091   -0.01235
AFIX 137
H47A  2    0.405454    0.051492    0.493198   -21.00000   -1.50000
H47B  2    0.409489   -0.005724    0.542529   -21.00000   -1.50000
H47C  2    0.494471    0.045055    0.544608   -21.00000   -1.50000
AFIX   0
C48A  1    0.261273    0.086435    0.556770   -21.00000    0.06527    0.06927 =
         0.06714    0.00078    0.03182   -0.01169
AFIX 137
H48A  2    0.229477    0.123110    0.572704   -21.00000   -1.50000
H48B  2    0.257954    0.038216    0.573732   -21.00000   -1.50000
H48C  2    0.233411    0.083364    0.516383   -21.00000   -1.50000
AFIX   0
C49A  1    0.444661    0.097344    0.647065   -21.00000    0.06556    0.03090 =
         0.07381    0.00211    0.01048   -0.00851
AFIX 137
H49A  2    0.508593    0.108612    0.654407   -21.00000   -1.50000
H49B  2    0.437485    0.045423    0.655745   -21.00000   -1.50000
H49C  2    0.419029    0.128717    0.670449   -21.00000   -1.50000
AFIX   0
C50A  1    0.384127    0.420473    0.620010   -21.00000    0.06848    0.05919 =
         0.05197    0.03022    0.03386    0.03975
AFIX 137
H50A  2    0.351745    0.379024    0.598103   -21.00000   -1.50000
H50B  2    0.445436    0.422039    0.616910   -21.00000   -1.50000
H50C  2    0.353253    0.466658    0.605805   -21.00000   -1.50000
AFIX   0
C52A  1    0.426801    0.494976    0.727015   -21.00000    0.03339    0.05462 =
         0.07796   -0.02640    0.01040    0.00492
AFIX 137
H52A  2    0.415704    0.497279    0.763573   -21.00000   -1.50000
H52B  2    0.394751    0.535268    0.703480   -21.00000   -1.50000
H52C  2    0.491289    0.499730    0.731764   -21.00000   -1.50000
AFIX   0
C53A  1    0.329038    0.221408    0.752025   -21.00000    0.02723    0.03127 =
         0.06128    0.01491    0.00712   -0.01253
AFIX 137
H53A  2    0.276805    0.252819    0.735757   -21.00000   -1.50000
H53B  2    0.320278    0.194643    0.784058   -21.00000   -1.50000
H53C  2    0.336088    0.186074    0.723970   -21.00000   -1.50000
AFIX   0
C54A  1    0.423361    0.333797    0.835026   -21.00000    0.05284    0.05959 =
         0.02787    0.02033    0.02071    0.02328
AFIX 137
H54A  2    0.474339    0.367828    0.846029   -21.00000   -1.50000
H54B  2    0.424479    0.300841    0.866243   -21.00000   -1.50000
H54C  2    0.367252    0.361968    0.824917   -21.00000   -1.50000
AFIX   0
PART 1
SI3   7    0.393271    0.410108    0.700522    21.00000    0.01979    0.03095 =
         0.03111    0.00778    0.01132    0.00546
SI4   7    0.442590    0.290537    0.782287    21.00000    0.01628    0.03102 =
         0.02493    0.00410    0.00750    0.00186
SI1   7    0.336651    0.233571    0.497356    21.00000    0.02054    0.04055 =
         0.02334    0.00764    0.00259   -0.00242
SI2   7    0.373793    0.115278    0.582163    21.00000    0.02514    0.01978 =
         0.02786   -0.00224    0.00349   -0.00332
NA1   5    0.546364    0.223205    0.547455    21.00000    0.02338    0.05434 =
         0.02295   -0.01026    0.00330    0.00462
N3    4    0.401556    0.194822    0.556199    21.00000    0.02264    0.02295 =
         0.01897   -0.00178    0.00275   -0.00381
C52   1    0.437071    0.494822    0.745413    21.00000    0.03617    0.02222 =
         0.06712   -0.01421    0.02434   -0.00593
AFIX 137
H52D  2    0.426645    0.488857    0.781951    21.00000   -1.50000
H52E  2    0.405519    0.538844    0.727005    21.00000   -1.50000
H52F  2    0.501529    0.500243    0.750321    21.00000   -1.50000
AFIX   0
C48   1    0.252719    0.094238    0.569850    21.00000    0.03416    0.04442 =
         0.04167   -0.00085    0.01378   -0.00976
AFIX 137
H48D  2    0.226838    0.128972    0.590933    21.00000   -1.50000
H48E  2    0.246069    0.043813    0.582160    21.00000   -1.50000
H48F  2    0.221439    0.098839    0.529967    21.00000   -1.50000
AFIX   0
C50   1    0.402910    0.435376    0.629266    21.00000    0.04123    0.06479 =
         0.04593    0.03157    0.01379    0.02090
AFIX 137
H50D  2    0.375193    0.396719    0.602480    21.00000   -1.50000
H50E  2    0.466364    0.440197    0.631004    21.00000   -1.50000
H50F  2    0.372173    0.482320    0.617351    21.00000   -1.50000
AFIX   0
C45   1    0.293478    0.166479    0.437012    21.00000    0.04836    0.07867 =
         0.02311   -0.00939    0.00252   -0.03125
AFIX 137
H45D  2    0.343081    0.135586    0.433284    21.00000   -1.50000
H45E  2    0.268341    0.194169    0.402402    21.00000   -1.50000
H45F  2    0.246801    0.135163    0.444306    21.00000   -1.50000
AFIX   0
C49   1    0.413380    0.116306    0.660743    21.00000    0.07332    0.04208 =
         0.03644    0.01188    0.00606   -0.02482
AFIX 137
H49D  2    0.477692    0.127465    0.673311    21.00000   -1.50000
H49E  2    0.402671    0.067913    0.675030    21.00000   -1.50000
H49F  2    0.380368    0.154075    0.674757    21.00000   -1.50000
AFIX   0
C46   1    0.232485    0.282047    0.502399    21.00000    0.04375    0.06086 =
         0.06008    0.01818    0.00800    0.01596
AFIX 137
H46D  2    0.192402    0.246377    0.512389    21.00000   -1.50000
H46E  2    0.201825    0.304569    0.466354    21.00000   -1.50000
H46F  2    0.248943    0.320457    0.531084    21.00000   -1.50000
AFIX   0
C47   1    0.429236    0.033515    0.560428    21.00000    0.05134    0.03403 =
         0.08436   -0.01438    0.01819   -0.00388
AFIX 137
H47D  2    0.411549    0.030444    0.519617    21.00000   -1.50000
H47E  2    0.410622   -0.011503    0.575690    21.00000   -1.50000
H47F  2    0.494537    0.038841    0.574610    21.00000   -1.50000
AFIX   0
C53   1    0.335948    0.235928    0.775866    21.00000    0.03071    0.05610 =
         0.05231    0.02576    0.01190    0.00286
AFIX 137
H53D  2    0.283718    0.267954    0.761282    21.00000   -1.50000
H53E  2    0.336253    0.217271    0.812660    21.00000   -1.50000
H53F  2    0.332855    0.194385    0.750345    21.00000   -1.50000
AFIX   0
C44   1    0.405904    0.304722    0.471495    21.00000    0.03795    0.05198 =
         0.03211    0.01224   -0.00343   -0.00339
AFIX 137
H44D  2    0.455198    0.279878    0.461705    21.00000   -1.50000
H44E  2    0.430466    0.340961    0.500988    21.00000   -1.50000
H44F  2    0.367577    0.329829    0.438524    21.00000   -1.50000
AFIX   0
C54   1    0.449730    0.355189    0.843257    21.00000    0.05937    0.06537 =
         0.02822   -0.00589    0.01416    0.03531
AFIX 137
H54D  2    0.504825    0.384497    0.850757    21.00000   -1.50000
H54E  2    0.450418    0.326228    0.876427    21.00000   -1.50000
H54F  2    0.397625    0.388148    0.833995    21.00000   -1.50000
AFIX   0
HKLF 4


REM  hasj230829a_a.res in P2(1)/c
REM wR2 = 0.0864, GooF = S = 1.013, Restrained GooF = 0.999 for all data
REM R1 = 0.0341 for 11041 Fo > 4sig(Fo) and 0.0429 for all 13011 data
REM 803 parameters refined using 497 restraints

END

WGHT      0.0389      1.6949

REM Highest difference peak  0.574,  deepest hole -0.277,  1-sigma level  0.040
Q1    1   0.6221  0.2765  0.6433  11.00000  0.05    0.57
Q2    1   0.9612  0.2858  0.5968  11.00000  0.05    0.24
Q3    1   0.8182  0.2970  0.6186  11.00000  0.05    0.22
Q4    1   0.8373  0.3366  0.6991  11.00000  0.05    0.22
Q5    1   0.4413  0.3218  0.7358  11.00000  0.05    0.22
Q6    1   0.9850  0.3628  0.7398  11.00000  0.05    0.21
Q7    1   0.8067  0.4989  0.7335  11.00000  0.05    0.20
Q8    1   0.7378  0.0437  0.6208  11.00000  0.05    0.20
Q9    1   0.3790  0.2427  0.7610  11.00000  0.05    0.19
Q10   1   0.4951  0.2456  0.8011  11.00000  0.05    0.19
Q11   1   0.7759  0.4215  0.7957  11.00000  0.05    0.19
Q12   1   0.9047  0.3404  0.7205  11.00000  0.05    0.19
Q13   1   0.8341  0.3020  0.8245  11.00000  0.05    0.18
Q14   1   0.7610  0.2828  0.5282  11.00000  0.05    0.18
Q15   1   0.8170  0.2679  0.5802  11.00000  0.05    0.18
Q16   1   0.3191  0.4052  0.6997  11.00000  0.05    0.18
Q17   1   0.8538  0.3525  0.7415  11.00000  0.05    0.18
Q18   1   0.7206  0.4948  0.7160  11.00000  0.05    0.18
Q19   1   0.5554  0.3415  0.6412  11.00000  0.05    0.18
Q20   1   0.7024  0.2361  0.6584  11.00000  0.05    0.18
Q21   1   1.0287  0.2588  0.5960  11.00000  0.05    0.18
Q22   1   0.7659  0.4393  0.7395  11.00000  0.05    0.18
Q23   1   0.7960  0.3792  0.7623  11.00000  0.05    0.17
Q24   1   0.7807  0.4023  0.4840  11.00000  0.05    0.17
Q25   1   0.3637  0.2134  0.5441  11.00000  0.05    0.17
Q26   1   0.7639  0.1587  0.5715  11.00000  0.05    0.17
Q27   1   1.0597  0.3468  0.7683  11.00000  0.05    0.17
Q28   1   0.9443  0.3086  0.6426  11.00000  0.05    0.17
Q29   1   0.7291  0.3852  0.8221  11.00000  0.05    0.17
Q30   1   0.8786  0.5049  0.5000  11.00000  0.05    0.16
Q31   1   0.8191  0.1139  0.5938  11.00000  0.05    0.16
Q32   1   0.8732  0.2014  0.7977  11.00000  0.05    0.16
Q33   1   0.9496  0.3396  0.6830  11.00000  0.05    0.16
Q34   1   0.8587  0.2874  0.6043  11.00000  0.05    0.16
Q35   1   0.7106  0.3025  0.4936  11.00000  0.05    0.16
Q36   1   1.0152  0.3862  0.7802  11.00000  0.05    0.16
Q37   1   0.9606  0.3269  0.6951  11.00000  0.05    0.15
;
_shelx_res_checksum                29470
_shelx_hkl_file
;
   0   0  -3    0.14    0.53
   0   0  -5   -0.47    0.89
   0   0  -6  165.01    4.88
   0   0  -7   -0.90    1.04
   0   0  -8   20.48    3.44
   0   0  -8   20.17    2.15
   0   0  -9   -1.89    3.03
   0   0  -9   -0.90    1.07
   0   0 -10  286.91   13.39
   0   0 -10  271.55    8.27
   0   0 -11   -0.15    1.42
   0   0 -11   -0.41    3.57
   0   0 -12   72.82    7.70
   0   0 -13   -3.41    3.74
   0   0 -14  546.51   23.15
   0   0 -15   -6.38    5.02
   0   0 -16    3.95    3.99
   0   0 -17    2.12    4.29
   0   0 -17   -0.70    1.70
   0   0 -18  322.16   10.10
   0   0 -18  308.94   20.62
   0   0 -19   -0.40    3.75
   0   0 -19    1.18    1.74
   0   0 -20   71.20    5.09
   0   0 -20   65.64   10.64
   0   0 -21    2.21    2.02
   0   0 -22  264.97    9.76
   0   0 -23    0.74    1.72
   0   0 -24   52.49    4.25
   0   0 -25    1.47    1.69
   0   0 -26  126.90    6.63
   0   0 -27    1.08    1.73
   0   0 -28   29.09    2.97
   0   0 -29   -0.23    1.21
   0   1   2 4526.66   51.26
   0   1  -2 4584.04   51.13
   0   1   3   41.81    1.45
   0   1  -3   44.97    1.43
   0   1   4 2516.76   29.10
   0   1   5 2029.32   23.68
   0   1   6  489.75    6.57
   0  -1  -6  518.91    9.74
   0  -1  -7   59.57    3.17
   0   1  -8  135.72    8.10
   0  -1  -8  138.81    8.39
   0  -1  -8  130.32    5.06
   0   1  -9 1319.44   29.12
   0  -1  -9 1343.03   29.78
   0  -1  -9 1253.08   20.96
   0   1 -10  137.40    9.38
   0  -1 -10  135.98    9.46
   0  -1 -10  132.98    5.66
   0   1 -11  480.59   18.56
   0  -1 -11  493.30   18.93
   0  -1 -11  467.20   11.89
   0  -1 -12    7.81    3.73
   0   1 -12    8.25    3.52
   0  -1 -12    7.00    1.79
   0  -1 -13  228.25   14.17
   0   1 -13  226.56   14.07
   0  -1 -13  218.46    8.43
   0  -1 -14   24.45    5.76
   0   1 -14   23.68    5.41
   0  -1 -15   34.42    6.48
   0   1 -15   34.56    6.29
   0   1 -16   67.28    9.07
   0  -1 -16   77.56   10.10
   0  -1 -17    5.09    4.79
   0   1 -17   -1.06    3.86
   0   1 -17    4.32    2.01
   0  -1 -17    3.43    1.76
   0  -1 -18    0.16    4.03
   0   1 -18    2.60    4.02
   0   1 -18    4.34    1.91
   0  -1 -18    1.92    1.77
   0   1 -19    9.23    6.17
   0  -1 -19    4.64    5.18
   0   1 -19    8.99    2.16
   0  -1 -19   10.43    2.41
   0  -1 -20  148.23    7.14
   0   1 -20  141.12    6.90
   0   1 -20  141.98   14.54
   0  -1 -20  136.11   14.62
   0   1 -21   40.57    3.81
   0  -1 -21   35.65    3.84
   0   1 -22    7.99    2.31
   0  -1 -22    9.36    2.65
   0  -1 -23   -1.01    1.80
   0   1 -23   -2.00    1.83
   0   1 -24   10.34    2.51
   0  -1 -24   15.39    2.72
   0   1 -25   43.50    3.65
   0  -1 -25   44.64    3.92
   0   1 -26  196.14    8.18
   0  -1 -26  189.87    8.02
   0  -1 -27    5.14    2.02
   0   1 -27    7.86    2.20
   0   1 -28   48.45    3.58
   0  -1 -28   53.87    3.78
   0  -1 -29    0.76    1.17
   0   1 -29    1.54    1.24
   0   2   0 9999.00  112.01
   0   2  -1 3764.73   44.31
   0   2   1 3770.02   44.39
   0   2  -2  452.37    7.67
   0   2   2  433.53    7.66
   0   2   3 4380.59   51.62
   0   2  -3 4419.34   51.44
   0   2   4   98.97    3.12
   0   2  -4   99.52    3.03
   0   2   5  159.23    4.06
   0   2   6  790.43   11.65
   0   2   7   47.18    2.05
   0  -2  -7   50.56    5.15
   0  -2  -8  217.80   10.58
   0   2  -8  222.11   10.28
   0   2  -9  402.88   14.93
   0  -2  -9  394.82   15.25
   0  -2  -9  363.20    9.63
   0  -2 -10   37.43    5.73
   0  -2 -10   38.49    3.25
   0   2 -10   36.06    5.45
   0   2 -11   90.77    8.38
   0  -2 -11   88.32    8.13
   0  -2 -11   84.67    4.84
   0  -2 -12    7.33    3.49
   0   2 -12    7.10    3.68
   0  -2 -12    8.65    2.07
   0  -2 -13   13.93    4.67
   0  -2 -13   13.34    2.33
   0   2 -13   12.63    4.10
   0  -2 -14   40.03    6.80
   0  -2 -14   45.88    4.00
   0   2 -14   38.89    6.64
   0  -2 -15    0.48    3.32
   0  -2 -15    0.40    1.30
   0   2 -15   -0.46    3.27
   0  -2 -16   27.98    6.27
   0   2 -16   29.64    6.16
   0  -2 -17   92.35   11.44
   0   2 -17   88.79   10.78
   0  -2 -17   92.64    5.27
   0   2 -17   90.21    4.98
   0  -2 -17   91.23    4.91
   0  -2 -18  603.56   29.25
   0   2 -18  607.33   29.50
   0  -2 -18  659.98   15.67
   0   2 -18  667.57   14.97
   0  -2 -18  682.42   14.96
   0   2 -19  128.88   13.91
   0  -2 -19  128.67   13.98
   0   2 -19  120.31    6.07
   0  -2 -19  129.87    6.63
   0  -2 -19  142.08    6.34
   0   2 -20    3.10    1.88
   0  -2 -20    3.43    2.24
   0   2 -20    2.36    4.43
   0  -2 -20    7.62    5.11
   0  -2 -20    3.88    1.96
   0   2 -21   25.44    3.13
   0  -2 -21   22.39    2.78
   0  -2 -22   70.89    4.46
   0   2 -22   62.06    4.72
   0  -2 -22   69.18    5.11
   0  -2 -23    0.47    1.97
   0   2 -23    4.19    1.86
   0  -2 -24   45.61    4.22
   0   2 -24   44.87    3.78
   0  -2 -25   25.07    3.15
   0   2 -26    1.66    2.03
   0  -2 -26   -0.19    1.98
   0   2 -27   25.50    2.98
   0  -2 -27   35.03    3.46
   0  -2 -28    1.77    1.63
   0   2 -28    0.40    1.47
   0   2 -29   -0.46    1.11
   0  -2 -29    0.06    1.19
   0   3   0    0.16    0.94
   0   3  -1    7.26    1.33
   0   3   1    7.50    1.24
   0   3  -2   66.05    2.99
   0   3   2   68.75    3.13
   0   3   3  368.73    7.92
   0   3  -3  381.57    7.85
   0   3   4   64.38    3.11
   0   3  -4   65.83    3.04
   0   3  -5   73.67    3.17
   0   3   5   74.35    3.33
   0  -3  -5   68.74    5.34
   0   3   6 1306.64   19.18
   0   3  -6 1339.16   25.27
   0  -3  -6 1335.26   26.32
   0   3   7  548.78   10.15
   0  -3  -7  558.61   16.59
   0   3  -7  567.60   15.98
   0   3   8 2248.08   29.25
   0  -3  -8 2229.31   40.77
   0   3  -8 2265.79   39.87
   0  -3  -9  219.46   11.64
   0   3  -9  227.46   11.35
   0  -3 -10   55.47    6.64
   0   3 -10   57.26    6.32
   0   3 -11   24.63    5.22
   0  -3 -11   23.97    5.46
   0  -3 -11   21.66    2.73
   0  -3 -12  256.65    9.29
   0   3 -12  251.27   14.33
   0  -3 -12  244.13   14.28
   0  -3 -13  103.61    5.91
   0   3 -13   93.69    9.41
   0  -3 -13   89.34    9.46
   0   3 -14   30.45    6.08
   0  -3 -14   43.55    4.19
   0  -3 -14   38.29    7.06
   0  -3 -15   94.00    6.02
   0  -3 -15   89.50    9.84
   0   3 -15   96.63   10.43
   0  -3 -16  612.58   14.14
   0   3 -16  575.46   26.43
   0  -3 -16  580.84   26.53
   0  -3 -17    0.50    1.63
   0  -3 -17    3.10    4.19
   0  -3 -17    0.18    1.30
   0   3 -17   -0.98    4.95
   0   3 -18   -0.15    1.53
   0  -3 -18   -0.28    1.80
   0  -3 -18   -1.10    3.80
   0   3 -18    0.07    4.44
   0  -3 -18    0.06    1.50
   0  -3 -19  169.34    7.65
   0   3 -19  158.86    6.89
   0  -3 -19  160.54   15.04
   0   3 -19  143.12   15.22
   0  -3 -19  164.65    7.05
   0   3 -20   18.49    6.19
   0   3 -20   17.64    2.74
   0  -3 -20   22.06    3.38
   0  -3 -20   24.56    2.96
   0  -3 -21   66.78    4.56
   0   3 -21   59.93    4.45
   0  -3 -21   60.38    5.11
   0  -3 -22   20.13    2.79
   0   3 -22   18.78    2.82
   0  -3 -22   23.15    3.60
   0  -3 -23    9.46    1.85
   0  -3 -23   12.55    2.92
   0  -3 -24    0.75    1.14
   0  -3 -24   -1.46    1.98
   0  -3 -25    3.02    2.33
   0   3 -25    3.16    2.10
   0  -3 -26    1.71    2.03
   0   3 -26   -0.42    1.89
   0  -3 -27   67.00    5.44
   0   3 -27   16.13    2.67
   0   3 -28   23.22    2.43
   0  -3 -28   21.58    2.45
   0  -3 -29    4.95    1.44
   0   3 -29    4.51    1.23
   0   4   0  310.70    7.98
   0   4   1 1687.65   24.58
   0   4  -1 1647.83   24.44
   0   4  -2  798.53   14.34
   0   4   2  806.06   14.57
   0   4   3  327.35    8.23
   0   4  -3  341.63    8.27
   0   4   4  414.01    9.57
   0   4  -4  432.70    9.51
   0   4   5   40.14    2.86
   0   4  -5   38.80    2.71
   0   4  -6  849.53   14.95
   0   4   6  848.72   15.14
   0   4  -6  888.45   20.11
   0   4   7  933.72   16.08
   0   4  -7  906.38   21.70
   0   4   8   62.04    3.40
   0  -4  -8   70.67    6.53
   0   4  -8   61.34    5.65
   0   4   9  215.95    6.37
   0  -4  -9  205.31   11.26
   0   4  -9  228.36   11.50
   0   4 -10  158.56   10.41
   0  -4 -10  168.39   10.88
   0  -4 -11  317.74   15.57
   0   4 -11  332.49   15.80
   0  -4 -12   93.53    8.92
   0   4 -12   81.10    8.43
   0  -4 -12   75.17    5.14
   0  -4 -13   37.81    6.22
   0   4 -13   32.06    6.01
   0  -4 -13   32.64    3.56
   0  -4 -14   23.67    5.65
   0   4 -14   21.63    5.40
   0  -4 -14   21.77    3.13
   0  -4 -15  964.25   33.24
   0   4 -15  831.64   31.16
   0  -4 -16    8.40    2.07
   0  -4 -16   10.16    4.86
   0  -4 -16    6.94    2.01
   0   4 -16    0.87    3.29
   0  -4 -17  102.29    5.67
   0   4 -17  102.60   12.40
   0  -4 -17   93.66   11.11
   0  -4 -17   97.61    5.37
   0  -4 -18  268.21    9.62
   0   4 -18  251.94   18.98
   0  -4 -18  255.51    9.00
   0  -4 -19  103.29    6.17
   0   4 -19  110.68   13.17
   0  -4 -19  105.17    5.84
   0  -4 -20  101.17    5.69
   0  -4 -20  106.69    6.30
   0  -4 -21    4.53    2.08
   0  -4 -21    1.24    1.49
   0  -4 -22   44.73    3.89
   0  -4 -22   50.95    4.69
   0  -4 -23    7.07    1.78
   0  -4 -23   13.27    2.98
   0  -4 -24    7.41    1.67
   0  -4 -24    6.53    2.22
   0  -4 -25   -0.64    1.16
   0  -4 -25   -0.24    2.01
   0   4 -25    2.75    1.91
   0  -4 -26    1.22    1.81
   0   4 -26   -0.45    1.81
   0   4 -27    2.43    1.81
   0  -4 -27    2.56    1.93
   0   4 -28   59.40    3.41
   0  -4 -28   59.59    3.45
   0   5   0    0.45    1.30
   0   5  -1  387.50    9.89
   0   5   1  371.80    9.87
   0   5   2  650.77   13.74
   0   5  -2  643.86   13.50
   0   5   3  641.61   13.56
   0   5  -3  637.61   13.49
   0   5   4  162.38    6.22
   0   5  -4  155.74    6.08
   0   5   5  339.09    9.31
   0   5  -5  341.80    9.17
   0   5   6   24.40    2.59
   0   5  -6   25.52    2.60
   0   5   7   63.67    3.98
   0   5  -7   66.22    5.87
   0   5   8  671.83   14.17
   0   5  -8  650.37   19.54
   0   5   9  696.57   14.35
   0   5  -9  653.54   20.67
   0   5 -10   22.37    4.65
   0   5 -11    4.36    3.16
   0   5 -12   10.45    3.92
   0   5 -13  496.10   21.63
   0  -5 -13  497.36   14.48
   0  -5 -14    1.03    1.44
   0   5 -14   -0.39    3.89
   0   5 -15  188.78   14.72
   0  -5 -15  197.02    7.67
   0  -5 -15  195.26    7.37
   0  -5 -16    3.32    1.70
   0   5 -16    5.14    3.84
   0  -5 -16    3.61    1.56
   0  -5 -17   26.26    3.39
   0  -5 -17   24.61    2.94
   0   5 -17   24.24    6.50
   0  -5 -18  121.46    6.48
   0   5 -18  112.13   12.87
   0  -5 -18  129.82    6.42
   0  -5 -19  351.00   11.62
   0  -5 -19  361.70    9.48
   0  -5 -19  338.36   10.82
   0  -5 -20   11.72    2.84
   0  -5 -20   11.72    2.48
   0  -5 -20   11.22    1.96
   0  -5 -21   12.08    2.82
   0  -5 -21   11.64    2.36
   0  -5 -21   13.20    2.10
   0  -5 -22   44.87    3.83
   0  -5 -22   50.77    4.56
   0  -5 -23   17.07    2.66
   0  -5 -23   21.54    3.44
   0  -5 -24    2.78    1.55
   0   5 -24   -1.11    1.96
   0  -5 -24   -1.18    2.16
   0  -5 -25   18.20    2.17
   0   5 -25   17.42    2.90
   0  -5 -25   16.57    2.87
   0  -5 -26    3.91    1.30
   0  -5 -26    3.69    1.70
   0   5 -26    2.55    1.61
   0  -5 -27    0.64    1.41
   0   5 -27    0.52    1.38
   0  -5 -28   37.57    2.60
   0   5 -28   34.64    2.43
   0   6   0  149.84    6.51
   0   6  -1   20.46    2.56
   0   6   1   23.47    2.71
   0   6  -2  670.71   14.84
   0   6   2  657.97   14.92
   0   6   3   15.70    2.46
   0   6  -3   15.31    2.32
   0   6  -4  157.77    6.72
   0   6   4  152.87    6.65
   0   6   5  214.58    8.00
   0   6  -5  219.14    7.92
   0   6   6  604.86   14.32
   0   6  -6  585.03   13.91
   0   6   7  901.54   18.49
   0   6  -7  939.95   18.45
   0   6  -7  931.41   23.71
   0   6   8  735.66   16.20
   0   6  -8  728.63   21.38
   0   6   9  151.91    6.73
   0   6  -9  139.33    9.65
   0   6 -10  691.18   22.94
   0   6 -11   15.02    4.29
   0   6 -12   82.04    8.61
   0   6 -13   -2.53    3.34
   0   6 -14   83.65    9.70
   0  -6 -14   94.48    6.43
   0  -6 -15  588.93   14.33
   0   6 -15  586.71   26.47
   0  -6 -15  606.95   14.34
   0  -6 -16   29.91    3.36
   0  -6 -16   27.49    3.27
   0   6 -16   27.42    6.90
   0  -6 -17   15.12    2.88
   0  -6 -17   11.07    2.39
   0  -6 -18   68.02    4.76
   0   6 -18   56.66    8.96
   0  -6 -18   70.13    5.15
   0  -6 -19    7.55    2.71
   0  -6 -19    0.54    1.71
   0  -6 -20  267.26    9.72
   0  -6 -20  281.96   10.61
   0  -6 -20  289.35    8.44
   0  -6 -21    0.04    1.21
   0  -6 -21   -1.20    1.72
   0  -6 -21    0.26    2.11
   0  -6 -22   37.75    3.66
   0  -6 -22   39.45    2.92
   0  -6 -22   39.36    4.15
   0  -6 -23   10.87    2.66
   0  -6 -23    7.61    2.10
   0   6 -23    3.87    1.87
   0  -6 -23    6.90    2.31
   0  -6 -24    1.74    1.51
   0  -6 -24   -0.88    1.79
   0   6 -24    1.74    1.90
   0  -6 -25    0.93    1.21
   0  -6 -25   -0.56    1.78
   0   6 -25    0.56    1.63
   0  -6 -26   22.88    2.18
   0   6 -26   26.23    2.66
   0  -6 -26   27.96    2.72
   0   6 -27    3.06    1.38
   0  -6 -27    7.45    1.69
   0   7   0    1.65    1.48
   0   7  -1    0.73    1.52
   0   7   1   -0.70    1.52
   0   7   2  141.06    6.88
   0   7  -2  146.15    6.93
   0   7   3    2.40    1.78
   0   7  -3    2.55    1.65
   0   7   4   91.65    5.64
   0   7  -4   94.23    5.71
   0   7  -5  399.45   12.00
   0   7   5  418.23   12.41
   0   7  -6   12.43    2.44
   0   7   6   10.18    2.24
   0   7   7 1410.52   26.21
   0   7  -7 1413.41   25.87
   0   7  -7 1369.02   31.37
   0   7   8   12.76    2.47
   0   7  -8   13.88    3.82
   0   7   9   85.29    5.52
   0   7  -9   83.08    7.96
   0   7 -10  411.51   18.05
   0   7 -11  161.55   11.88
   0   7 -12  115.76   10.38
   0   7 -13    4.81    3.29
   0  -7 -14   16.09    2.68
   0  -7 -14   12.93    2.35
   0  -7 -14   16.41    3.14
   0   7 -14   11.75    4.49
   0   7 -15   36.25    6.93
   0  -7 -15   42.23    3.72
   0  -7 -15   42.51    3.89
   0  -7 -16  272.93    9.55
   0   7 -16  272.27   18.87
   0  -7 -16  283.59    9.94
   0  -7 -17  291.17   10.00
   0   7 -17  261.18   19.03
   0  -7 -17  289.87   10.32
   0  -7 -18  140.04    6.94
   0  -7 -18  132.35    7.03
   0   7 -18  122.52   13.74
   0  -7 -19    8.97    2.55
   0  -7 -19   17.22    3.12
   0  -7 -20    1.35    1.72
   0  -7 -20    1.42    2.11
   0  -7 -20    0.89    1.22
   0  -7 -21   87.31    6.01
   0  -7 -21   81.45    5.38
   0  -7 -21   97.50    4.67
   0   7 -21   82.19    5.35
   0  -7 -22    0.18    1.06
   0   7 -22    3.02    1.74
   0  -7 -22    0.21    2.00
   0  -7 -22    1.13    1.95
   0  -7 -22    2.60    1.64
   0  -7 -23  238.43    8.41
   0  -7 -23  230.19    8.54
   0  -7 -23  251.18    6.95
   0  -7 -24    6.59    2.21
   0   7 -24    3.68    1.69
   0  -7 -24    2.43    1.38
   0   7 -25  119.65    5.37
   0  -7 -25  126.36    5.59
   0  -7 -25  126.10    5.33
   0  -7 -26   39.11    2.88
   0  -7 -26   33.63    2.56
   0   8   0   90.50    6.11
   0   8  -1   79.91    5.80
   0   8   1   84.98    5.83
   0   8  -2   61.75    5.01
   0   8   2   67.68    5.27
   0   8  -3   17.22    2.95
   0   8   3   16.93    3.01
   0   8  -4   24.64    3.50
   0   8   4   25.97    3.38
   0   8   5  274.27   10.72
   0   8  -5  261.98   10.47
   0   8   6    0.63    1.67
   0   8  -6    1.59    1.42
   0   8   7   35.45    4.11
   0   8   8    1.16    1.54
   0   8  -8    1.44    2.60
   0   8   9   44.06    4.22
   0   8  -9   46.15    6.15
   0   8 -10  108.38    9.51
   0   8 -11  213.33   13.81
   0   8 -12  246.87   15.65
   0  -8 -13   24.64    2.97
   0  -8 -13   21.70    2.74
   0   8 -13   17.75    4.95
   0   8 -14   52.65    8.30
   0  -8 -14   39.63    3.62
   0  -8 -14   43.79    3.88
   0   8 -15   82.14   10.71
   0  -8 -15   93.37    5.64
   0  -8 -15   90.64    5.48
   0  -8 -16   -0.01    1.60
   0  -8 -16    1.09    2.00
   0   8 -16    2.62    3.66
   0  -8 -17   39.74    3.94
   0   8 -17   40.66    8.05
   0  -8 -17   36.47    3.89
   0  -8 -18   17.85    2.93
   0  -8 -18   20.68    3.34
   0  -8 -19  108.51    6.17
   0  -8 -19  112.18    6.66
   0  -8 -20   -0.01    1.91
   0  -8 -20   -2.51    2.17
   0  -8 -20   -0.20    1.29
   0  -8 -21   96.88    5.74
   0  -8 -21   98.87    4.78
   0  -8 -21   86.85    5.31
   0  -8 -22    9.16    2.31
   0  -8 -22    8.54    1.68
   0  -8 -22    7.94    2.20
   0  -8 -23   41.74    3.67
   0  -8 -23   48.74    2.99
   0  -8 -23   47.35    3.75
   0  -8 -24    2.32    1.01
   0  -8 -24    2.16    1.30
   0  -8 -25  111.26    4.87
   0  -8 -26    3.29    1.22
   0   9   0   -0.13    1.79
   0   9   1  199.61    9.61
   0   9  -1  205.18    9.72
   0   9  -2    4.27    1.95
   0   9   2    4.12    2.05
   0   9  -3  133.07    7.93
   0   9   3  134.89    7.84
   0   9   4   79.39    6.13
   0   9  -4   77.99    6.09
   0   9   5    0.52    1.88
   0   9  -5    0.44    1.58
   0   9  -6   29.43    3.75
   0   9   6   30.33    3.96
   0   9   7   51.66    5.24
   0   9  -8   22.93    4.51
   0   9   8   28.40    3.89
   0   9  -9   28.19    5.31
   0   9   9   30.00    4.01
   0   9 -10    3.92    3.20
   0   9 -11  154.66   12.53
   0  -9 -12   20.83    2.64
   0   9 -12   19.87    5.29
   0  -9 -12   26.49    2.95
   0   9 -13  370.24   20.58
   0   9 -13  408.04    9.10
   0  -9 -13  376.94   11.18
   0  -9 -13  395.18   11.38
   0  -9 -14    6.55    2.46
   0   9 -14    2.48    3.54
   0  -9 -14    3.45    1.93
   0  -9 -15  202.77    8.28
   0  -9 -15  189.15    8.15
   0   9 -15  196.07   15.93
   0  -9 -16    0.49    1.75
   0   9 -16   -1.57    3.91
   0  -9 -16    0.77    2.00
   0  -9 -17  303.84   10.85
   0  -9 -17  322.77   10.83
   0  -9 -18    8.13    2.76
   0  -9 -18    7.42    2.35
   0  -9 -19   17.76    2.89
   0  -9 -20   21.04    2.52
   0  -9 -20   23.03    3.21
   0  -9 -21   72.57    4.06
   0  -9 -21   58.88    4.53
   0  -9 -22   92.01    4.36
   0  -9 -22   92.28    5.28
   0  -9 -23  225.54    6.50
   0  -9 -23  226.59    7.92
   0  -9 -24   65.19    3.07
   0  -9 -24   65.70    4.05
   0  -9 -25    1.31    1.21
   0  10   0  189.84   10.05
   0  10   1  981.78   24.47
   0  10  -1  974.59   24.43
   0  10  -2    3.11    2.33
   0  10   2    0.90    2.13
   0  10   3   18.23    3.43
   0  10  -3   16.96    3.21
   0  10  -4   41.60    4.81
   0  10   4   42.69    4.95
   0  10   5   12.84    3.22
   0  10  -5   15.16    3.14
   0  10   6    2.12    1.75
   0  10   7  132.20    8.48
   0  10   8  530.22   17.56
   0  10  -8  533.44   21.53
   0  10  -9   76.18    8.32
   0  10 -10   18.48    4.68
   0  10 -10   25.94    2.44
   0  10 -11    7.12    3.76
   0 -10 -11    6.81    1.77
   0  10 -11    7.02    1.44
   0 -10 -12   10.84    2.09
   0  10 -12   12.45    1.84
   0  10 -12   11.81    4.81
   0 -10 -12   13.05    2.33
   0 -10  13   16.43    1.85
   0  10 -13   14.51    1.98
   0 -10 -13   12.01    2.47
   0  10 -13    9.13    4.74
   0 -10 -13   18.73    2.86
   0 -10 -14   28.05    3.31
   0 -10 -14   33.38    3.51
   0  10 -14   35.75    2.72
   0  10 -14   32.57    6.96
   0 -10 -15  232.96    8.97
   0 -10 -15  241.39    9.18
   0  10 -15  254.34   18.55
   0  10 -15  252.13    7.12
   0 -10 -16   60.92    4.74
   0 -10 -17   51.74    4.39
   0 -10 -18   66.62    4.94
   0 -10 -19    4.96    2.00
   0 -10 -20   34.41    2.99
   0 -10 -20   35.24    3.76
   0 -10 -21   10.18    1.91
   0 -10 -21    7.77    2.16
   0 -10 -22   75.00    3.83
   0 -10 -22   69.01    4.49
   0 -10 -23   93.99    3.92
   0 -10 -23   88.87    4.79
   0 -10 -24    2.34    0.95
   0 -10 -24    2.69    1.16
   0 -10 -25   31.16    1.85
   0 -10 -25   28.04    2.35
   0  11   0   -1.24    1.80
   0  11  -1   66.82    6.57
   0  11   1   65.38    6.34
   0  11   2    2.75    2.33
   0  11  -2    3.07    2.22
   0  11   3    0.11    1.79
   0  11  -3    0.09    1.91
   0  11   4  214.35   11.42
   0  11  -4  214.06   11.47
   0  11   5  264.84   12.68
   0  11   6   44.10    5.24
   0  11   7    0.90    1.72
   0  11  -8   55.11    3.16
   0  11  -8   55.29    7.44
   0 -11  -9   -0.77    1.44
   0  11  -9    3.29    3.04
   0  11  -9    0.14    1.33
   0 -11 -10  658.48   14.90
   0  11 -10  671.51   12.90
   0  11 -10  622.43   26.05
   0  11 -11    6.98    3.98
   0 -11 -11    1.66    1.49
   0  11 -11    3.31    1.56
   0  11 -12   12.79    4.35
   0 -11 -12   18.18    2.78
   0 -11  12   16.39    2.02
   0  11 -12   15.45    2.07
   0  11 -13   10.11    3.97
   0 -11 -13    7.93    2.26
   0 -11  13   10.25    1.66
   0  11 -13    7.54    1.61
   0 -11  14  110.79    4.51
   0  11 -14  119.48   13.13
   0 -11 -14  125.01    6.53
   0  11 -14  118.03    4.94
   0 -11 -15   82.43    5.42
   0  11 -15   86.09    4.14
   0 -11 -16   15.67    2.80
   0 -11 -17   50.83    4.53
   0 -11 -18    9.14    2.33
   0 -11 -19   30.45    3.57
   0 -11 -20   62.66    3.86
   0 -11 -20   59.84    4.40
   0 -11 -21   59.38    4.29
   0 -11 -21   60.51    3.75
   0 -11 -22   77.75    4.51
   0 -11 -22   77.77    3.74
   0 -11 -23   17.61    2.21
   0 -11 -23   22.43    1.94
   0 -11 -24   19.43    2.14
   0 -11 -24   21.49    1.69
   0  12   0   14.50    3.73
   0  12  -1   33.55    5.07
   0  12   1   29.94    4.78
   0  12   2  225.33   12.26
   0  12  -2  234.06   12.58
   0  12   3  208.15   12.02
   0  12  -4  212.95    6.22
   0  12   4  212.96   11.99
   0  12  -5  230.25    6.59
   0  12   5  222.22   12.48
   0  12  -6    3.22    1.39
   0  12  -7  262.13    7.21
   0  12  -7  217.01   14.75
   0  12  -8  134.80   11.78
   0 -12  -8  121.40    5.69
   0  12  -8  124.43    4.92
   0 -12  -9   49.56    3.76
   0  12  -9   48.69    3.13
   0  12  -9   53.41    8.04
   0 -12 -10  122.83    6.05
   0  12 -10  121.72    4.98
   0  12 -10  116.23   11.56
   0 -12 -11   26.78    3.12
   0  12 -11   26.85    2.50
   0  12 -11   20.30    5.32
   0  12 -12   78.28    4.06
   0 -12 -12   72.50    4.76
   0 -12  12   72.68    3.77
   0  12 -12   74.92    9.82
   0 -12  13  178.51    5.98
   0  12 -13  208.18    6.66
   0  12 -13  185.93   15.76
   0 -12 -13  204.99    8.23
   0 -12 -14   -1.78    1.97
   0  12 -14   -0.49    1.49
   0 -12  14    0.55    1.05
   0 -12  15   75.81    3.62
   0 -12 -15   66.78    4.90
   0 -12 -16  136.84    6.91
   0 -12 -17    2.70    1.88
   0 -12 -18    1.63    1.82
   0 -12 -19    7.99    2.09
   0 -12 -20   22.31    2.90
   0 -12 -20   20.07    2.31
   0 -12 -21   33.09    3.07
   0 -12 -21   31.96    2.68
   0 -12 -22   11.19    1.93
   0 -12 -22   10.69    1.59
   0 -12 -23   13.72    1.93
   0 -12 -23   10.38    1.44
   0 -12 -24    6.15    1.27
   0 -12 -24    5.08    0.90
   0  13   0   -0.11    1.09
   0  13  -1   54.14    3.19
   0  13   1   59.54    3.10
   0  13  -2   99.24    4.21
   0  13   2   94.11    3.88
   0  13  -3   60.06    3.32
   0  13  -4  262.42    7.28
   0  13  -5  169.78    5.76
   0  13  -6   40.48    2.90
   0  13  -7  386.71    9.39
   0  13  -7  379.21   20.18
   0  13  -8   27.99    2.61
   0  13  -8   19.64    5.54
   0 -13  -9    0.52    1.34
   0  13  -9   -1.80    3.26
   0  13  -9   -1.34    1.39
   0  13 -10  171.47    6.12
   0 -13 -10  157.96    6.88
   0  13 -10  163.38   14.08
   0 -13  11  222.00    6.88
   0  13 -11  227.94    7.18
   0 -13 -11  203.41    7.98
   0  13 -11  199.22   15.80
   0  13 -12   12.52    2.11
   0 -13  12   10.25    1.74
   0 -13 -12   11.10    2.30
   0 -13  13   44.16    3.00
   0 -13 -13   45.68    4.04
   0  13 -13   50.99    3.43
   0 -13  14   89.89    4.13
   0 -13 -14   85.62    5.43
   0  13 -14   90.96    4.45
   0 -13 -15  167.89    7.48
   0 -13  15  148.61    5.16
   0 -13 -16   70.27    4.86
   0 -13 -17  117.37    6.15
   0 -13 -18    4.73    2.02
   0 -13 -19   65.07    3.92
   0 -13 -19   62.45    4.25
   0 -13 -20   42.66    3.14
   0 -13 -20   38.21    3.38
   0 -13 -21    0.04    1.27
   0 -13 -21    1.60    1.18
   0 -13 -22    0.52    1.18
   0 -13 -22   -1.63    0.90
   0 -13 -23   -0.46    1.01
   0 -13 -23    0.47    0.82
   0  14   0   38.26    2.66
   0  14  -1  104.01    4.42
   0  14   1   97.39    4.20
   0  14  -2   57.76    3.42
   0  14   2   55.54    3.15
   0  14  -3    0.95    1.35
   0  14  -4   16.84    2.14
   0  14  -5   85.09    4.20
   0  14  -6    3.25    1.45
   0  14  -6    3.53    3.38
   0  14  -7  141.14    5.55
   0  14  -7  127.46   12.06
   0  14  -8   34.70    7.45
   0  14  -8   33.49    2.88
   0  14  -9   29.39    2.78
   0  14  -9   30.61    6.72
   0 -14  10   -0.18    1.26
   0 -14 -10    0.13    1.50
   0  14 -10    1.87    1.68
   0 -14  11   55.24    3.50
   0 -14 -11   50.93    3.93
   0  14 -11   57.41    3.68
   0 -14  12  108.22    4.78
   0 -14 -12  110.82    5.82
   0  14 -12  114.77    5.02
   0 -14  13  155.53    5.55
   0 -14 -13  155.17    6.97
   0  14 -13  166.88    6.04
   0 -14 -14   15.39    2.54
   0 -14  14   16.22    1.90
   0 -14 -15    2.48    1.60
   0 -14  15    4.54    1.28
   0 -14 -16   37.50    3.51
   0 -14  16   50.22    2.76
   0 -14 -17  104.59    5.47
   0 -14 -18    0.12    1.41
   0 -14 -19    2.97    1.37
   0 -14 -19    3.35    1.37
   0 -14 -20    3.38    1.38
   0 -14 -20    5.38    1.42
   0 -14 -21   19.62    2.11
   0 -14 -21   18.83    1.79
   0 -14 -22    0.69    0.81
   0  15   0    1.26    1.19
   0  15   1   19.10    2.09
   0  15  -1   16.08    2.05
   0  15   2    0.44    1.11
   0  15  -2   -0.71    1.28
   0  15  -3  192.82    6.39
   0  15  -4   87.27    4.35
   0  15  -5    1.48    1.42
   0  15  -6  124.02    5.26
   0  15  -7  209.59    6.95
   0  15  -8   12.06    1.97
   0 -15   9  147.51    5.79
   0  15  -9  160.54    6.10
   0  15 -10   20.26    2.42
   0 -15  10   25.20    2.55
   0 -15  11  156.01    5.74
   0  15 -11  156.44    5.92
   0 -15 -12   -2.49    1.49
   0 -15  12    2.23    1.15
   0 -15 -13   17.45    2.64
   0 -15  13   18.79    2.07
   0 -15 -14    5.40    1.70
   0 -15  14    7.06    1.32
   0 -15 -15   33.29    3.14
   0 -15  15   29.89    2.23
   0 -15 -16    9.22    1.95
   0 -15  16    7.29    1.14
   0 -15 -17    5.41    1.66
   0 -15 -18   26.79    2.60
   0 -15 -18   26.26    2.37
   0 -15 -19   64.63    3.71
   0 -15 -19   72.70    3.63
   0 -15 -20   62.13    3.33
   0 -15 -20   71.79    3.29
   0 -15 -21   33.13    2.02
   0  16   0  356.05    8.85
   0  16   1   26.97    2.45
   0  16  -1   28.34    2.59
   0  16  -2  263.36    7.59
   0  16  -3    4.87    1.62
   0  16  -4   -1.43    1.47
   0 -16  -4   -0.29    0.99
   0  16  -5   15.26    2.29
   0  16  -6   11.57    1.91
   0 -16   6   10.70    2.01
   0  16  -7   94.09    4.64
   0 -16   7   91.52    4.64
   0 -16   8   25.22    2.62
   0  16  -8   18.01    2.37
   0 -16   9  198.98    6.59
   0  16  -9  199.37    6.76
   0 -16  10   17.53    2.18
   0  16 -10   19.99    2.49
   0 -16  11   45.19    3.03
   0 -16  12   90.41    4.12
   0 -16 -13   46.38    3.33
   0 -16  13   46.88    2.92
   0 -16 -14    2.80    1.27
   0 -16  14    0.47    0.98
   0 -16 -15   14.08    2.05
   0 -16  15   13.21    1.47
   0 -16 -16    2.61    1.27
   0 -16  16    0.37    0.71
   0 -16 -17   31.79    2.63
   0 -16 -17   33.00    2.68
   0 -16 -18   42.64    2.75
   0 -16 -18   35.80    2.54
   0 -16 -19    1.15    0.88
   0 -16 -20   26.33    1.77
   0 -17   0    0.83    1.32
   0 -17   1   28.80    2.62
   0 -17  -1   28.85    2.51
   0 -17   2  125.31    5.26
   0 -17  -2  123.50    4.92
   0  17  -3    4.35    1.44
   0 -17  -3    1.24    1.14
   0 -17   3    1.43    1.35
   0  17  -4    8.35    1.85
   0 -17  -4   10.96    1.68
   0 -17   4   11.17    1.86
   0  17  -5    2.66    1.64
   0 -17   5   -1.84    1.34
   0  17  -6    6.05    1.79
   0 -17   6    4.80    1.58
   0 -17   7   -0.10    1.27
   0 -17   8   -0.12    1.20
   0 -17   9    6.91    1.62
   0 -17  10   -1.29    1.17
   0 -17  11  118.25    4.60
   0 -17  12    0.50    1.00
   0 -17  13    4.38    1.21
   0 -17  14    7.84    1.29
   0 -17  15    0.93    0.77
   0 -17  16    1.03    0.68
   0 -17 -16   -0.76    1.16
   0 -17 -17    8.67    1.44
   0 -17 -18   10.72    1.32
   0 -17 -19   28.18    1.76
   0 -18   0  198.51    6.31
   0 -18  -1  151.06    5.35
   0 -18   1  155.51    5.62
   0 -18   2    2.96    1.50
   0 -18  -2    1.85    1.06
   0 -18  -3   31.89    2.35
   0 -18   3   38.02    2.91
   0 -18  -4    1.07    0.97
   0 -18   4    1.95    1.41
   0 -18   5    0.39    1.23
   0 -18   6   29.28    2.64
   0 -18   7   25.69    2.40
   0 -18   8   53.91    3.27
   0 -18   9  192.94    6.02
   0 -18  10    0.99    1.18
   0 -18  11   39.10    2.53
   0 -18  12   20.55    1.89
   0 -18  13    5.83    1.19
   0 -18  14    6.71    0.99
   0 -18 -14    7.73    1.44
   0 -18  15   11.10    1.12
   0 -18 -15    8.59    1.38
   0 -18 -16   -0.06    0.78
   0 -18 -17   18.52    1.44
   0 -19   0    2.25    1.55
   0 -19  -1   43.34    2.73
   0 -19   1   44.45    2.83
   0 -19  -2   58.33    3.03
   0 -19   2   59.57    3.30
   0 -19  -3   14.55    1.53
   0 -19   3   15.96    1.98
   0 -19   4   10.21    1.59
   0 -19   5   -0.07    1.11
   0 -19   6  154.10    5.32
   0 -19   7   44.01    2.80
   0 -19   8    2.69    1.06
   0 -19   9    7.20    1.32
   0 -19  10    0.07    0.91
   0 -19 -11   -0.47    0.91
   0 -19  11    1.15    0.83
   0 -19 -12    2.58    0.98
   0 -19  12    4.80    0.94
   0 -19 -13    7.40    1.24
   0 -19  13    5.37    0.92
   0 -19 -14   27.18    1.79
   0 -19  14   28.80    1.57
   0 -20   0   48.48    2.61
   0 -20   1   12.01    1.59
   0 -20  -1   11.16    1.43
   0 -20  -2   14.10    1.40
   0 -20   2   17.70    1.77
   0 -20   3    1.82    1.06
   0 -20   4    5.49    1.25
   0 -20   5   10.96    1.45
   0 -20   6   21.45    1.89
   0 -20   7   14.74    1.55
   0 -20   8   -0.17    0.86
   0 -20   9   47.83    2.46
   0 -20  10   -0.30    0.72
   0 -20  11    4.81    0.90
   0 -20  12    5.52    0.87
   0 -21   0    1.62    0.71
   0 -21   1    1.48    0.77
   0 -21  -1    1.15    0.63
   0 -21   2    2.65    0.85
   0 -21   3    1.35    0.87
   0 -21   4    3.40    0.97
   0 -21   5   12.27    1.33
   0 -21   6    3.78    0.87
   0 -21   7   25.99    1.67
   0 -21   8    1.15    0.69
   0 -21   9    8.48    0.95
   0 -21  10   10.86    1.01
   0 -22   2    6.65    0.83
   0 -22   3    3.52    0.64
   0 -22   4   -0.24    0.50
   0 -22   5    4.52    0.77
   1   0 -30    2.61    1.07
   1   0 -29    0.21    1.32
   1   0 -28   29.21    3.06
   1   0 -27   -0.43    1.90
   1   0 -26   41.90    3.67
   1   0 -25    0.90    1.70
   1   0 -24  870.49   18.91
   1   0 -23    1.92    1.95
   1   0 -22   -0.60    1.77
   1   0 -21   -2.58    2.03
   1   0 -20 1112.60   21.74
   1   0 -20 1030.29   40.59
   1   0 -19    8.07    5.90
   1   0 -19    1.12    1.65
   1   0 -18   10.73    3.75
   1   0 -18   10.29    2.26
   1   0 -17    1.16    4.31
   1   0 -17    0.35    1.53
   1   0 -16   78.00    9.44
   1   0 -15   -5.08    4.17
   1   0 -14 1914.03   45.72
   1   0 -13   -3.84    3.74
   1   0 -12   78.47    7.95
   1   0 -11   -1.37    3.28
   1   0 -10   46.43    5.67
   1   0  -9    0.53    0.95
   1   0  -9    1.15    2.52
   1   0  -8   75.81    5.98
   1   0  -8   66.91    3.09
   1   0  -7   -0.29    0.80
   1   0  -6    5.44    1.01
   1   0  -5    1.09    1.99
   1   0  -5   -0.07    0.56
   1   0  -4  419.72    9.67
   1   0  -4  420.20    6.14
   1   0  -3    0.00    0.96
   1   0  -2 1174.34   15.70
  -1   0  -1    1.36    0.86
  -1   0  -2   62.59    3.17
  -1   0  -3    5.29    1.41
  -1   0  -3    5.75    2.05
  -1   0  -4   31.01    2.17
   1   0   5   -0.19    0.51
  -1   0  -5    2.85    1.33
   1   0   6 2007.31   24.32
  -1   0  -6 2003.96   28.30
   1   0   7   -0.39    0.43
  -1   0  -7    0.40    1.12
  -1   0  -8  211.18   10.53
  -1   0  -8  208.52    7.07
  -1   0  -9   -1.12    1.54
  -1   0  -9    1.74    2.74
  -1   0 -10 1326.87   32.01
  -1   0 -10 1305.85   23.26
  -1   0 -11   -2.29    3.19
  -1   0 -11    0.33    1.42
  -1   0 -12   32.76    6.14
  -1   0 -12   29.63    3.41
  -1   0 -13   -0.87    3.37
  -1   0 -14  109.93   10.82
  -1   0 -15    1.01    3.44
  -1   0 -16  551.61   25.91
  -1   0 -17    0.02    3.77
  -1   0 -17    2.46    1.80
  -1   0 -18    5.03    4.00
  -1   0 -18   10.70    2.14
  -1   0 -19   -3.81    4.66
  -1   0 -19   -0.59    1.80
  -1   0 -20  178.36    7.89
  -1   0 -21   -0.43    1.89
  -1   0 -22   79.11    5.26
  -1   0 -23    0.54    1.64
  -1   0 -24    2.24    2.50
  -1   0 -25    0.57    2.13
  -1   0 -26   63.84    4.61
  -1   0 -27   -0.71    1.59
  -1   0 -28    4.13    1.52
  -1   0 -29   -1.08    1.00
   1  -1 -30    2.41    1.11
   1  -1 -29   16.24    2.17
   1   1 -29   18.10    2.30
   1  -1 -28    3.64    1.69
   1   1 -28    6.33    1.89
   1   1 -27   -0.36    1.83
   1  -1 -27    3.49    2.01
   1  -1 -26   86.90    5.00
   1   1 -26   85.68    4.81
   1  -1 -25    0.18    1.73
   1   1 -25    1.71    1.69
   1  -1 -24   -0.08    1.78
   1   1 -24    2.20    1.72
   1  -1 -23   41.31    3.90
   1   1 -23   40.55    3.91
   1   1 -22   10.76    2.21
   1  -1 -22   15.59    2.58
   1   1 -21   39.17    3.81
   1  -1 -21   46.20    4.39
   1  -1 -20  511.33   27.95
   1   1 -20  522.09   28.18
   1   1 -20  540.25   13.85
   1  -1 -20  548.55   14.27
   1  -1 -19   27.83    3.21
   1   1 -19   32.45    3.32
   1   1 -19   18.32    5.22
   1  -1 -19   24.48    6.61
   1  -1 -18   28.10    2.91
   1   1 -18   34.16    7.57
   1  -1 -18   39.39    7.58
   1  -1 -18   36.86    3.44
   1   1 -18   30.97    3.11
   1   1 -17   12.04    5.00
   1  -1 -17   10.71    5.65
   1   1 -17   15.60    2.31
   1  -1 -17   15.03    2.45
   1   1 -16   75.26    9.52
   1  -1 -16   73.58    9.28
   1  -1 -15  213.01   14.67
   1   1 -15  234.46   15.65
   1   1 -14   22.28    5.59
   1  -1 -14   21.96    5.39
   1  -1 -13  211.66   13.25
   1   1 -13  217.32   13.24
   1  -1 -12  164.78    6.23
   1  -1 -12  165.37   11.25
   1   1 -12  154.92   11.04
   1  -1 -11   49.14    3.28
   1  -1 -11   51.88    6.53
   1   1 -11   47.57    6.35
   1  -1 -10  319.04    8.12
   1  -1 -10  341.40   14.32
   1   1 -10  329.92   13.95
   1  -1  -9  924.01   15.54
   1  -1  -9  972.51   23.78
   1   1  -9  985.42   23.71
   1  -1  -8  161.62    4.92
   1  -1  -8  167.01    8.71
   1   1  -8  180.73    9.02
   1  -1  -7   -0.66    0.87
   1  -1  -7   -0.31    2.56
   1  -1  -6 1117.49   15.72
   1   1  -6 1115.36   13.67
   1  -1  -6 1148.33   21.77
   1   1  -5  399.63    6.15
   1  -1  -5  428.40   10.99
   1  -1  -4   28.48    2.72
   1   1  -4   27.37    1.29
   1   1  -4   29.51    2.76
   1   1  -3 1103.04   14.32
   1  -1  -3 1107.34   16.89
   1   1  -2  672.05    9.68
   1  -1  -2  689.72   10.37
   1   1  -1   17.25    1.12
   1   1   0 3851.42   44.52
   1   1   1  585.98    8.92
  -1   1  -1  601.00    9.28
   1   1   2  209.84    4.46
  -1   1  -2  211.81    5.70
  -1   1  -3    2.95    1.56
   1   1   3    2.01    0.64
  -1   1  -4 1752.54   23.85
   1   1   4 1742.64   22.14
  -1   1  -4 1796.32   27.67
  -1   1  -5  144.73    4.89
   1   1   5  143.88    3.68
  -1   1  -6    2.03    1.15
  -1  -1  -6    1.31    1.26
   1   1   6    3.42    0.74
  -1   1  -7  115.04    7.13
  -1  -1  -7  118.54    7.47
  -1   1  -7  115.19    4.87
  -1  -1  -7  108.59    4.89
   1   1   7  108.98    2.97
  -1   1  -8  200.26   10.04
  -1  -1  -8  195.72   10.22
  -1  -1  -8  198.93    6.88
  -1   1  -8  183.32    6.73
   1   1   8  191.60    3.75
   1  -1   8  180.35    3.60
  -1   1  -9   71.81    6.86
  -1  -1  -9   70.03    6.91
  -1  -1  -9   69.47    4.38
  -1   1 -10  373.84   15.86
  -1  -1 -10  370.34   16.07
  -1  -1 -10  370.48   10.78
  -1  -1 -11   47.34    6.19
  -1  -1 -11   49.81    4.09
  -1   1 -11   57.55    7.32
  -1   1 -12  489.48   20.52
  -1  -1 -12  494.63   20.58
  -1  -1 -12  496.50   13.86
  -1   1 -13  117.34   10.43
  -1  -1 -13  121.19   10.82
  -1  -1 -13  117.99    6.61
  -1   1 -14 1757.23   44.96
  -1  -1 -14 1709.09   44.59
  -1  -1 -14 1675.75   31.35
  -1  -1 -15   26.41    6.28
  -1   1 -15   29.18    6.00
  -1   1 -16   96.86   11.16
  -1  -1 -16  107.34   11.78
  -1  -1 -16  100.77    5.52
  -1  -1 -17    8.24    1.78
  -1   1 -17    7.92    4.98
  -1  -1 -17    9.46    4.51
  -1   1 -17    8.72    2.09
  -1  -1 -17   12.80    2.62
  -1   1 -18  183.06    7.51
  -1  -1 -18  174.36    7.59
  -1  -1 -18  184.74   16.38
  -1   1 -18  179.88   16.24
  -1  -1 -19  171.77    7.76
  -1   1 -19  171.21    7.48
  -1  -1 -19  183.66   16.82
  -1   1 -19  179.42   16.51
  -1  -1 -20  168.06    7.62
  -1   1 -20  141.40    6.79
  -1  -1 -21   58.01    4.78
  -1   1 -21   52.40    4.37
  -1  -1 -22   20.06    3.08
  -1   1 -22   15.21    2.64
  -1  -1 -23   10.37    2.52
  -1   1 -23    9.16    2.12
  -1  -1 -24   29.10    3.91
  -1   1 -24   31.42    3.91
  -1  -1 -25   13.89    2.77
  -1   1 -25   15.06    2.94
  -1   1 -26  103.01    5.85
  -1  -1 -26  117.03    5.96
  -1   1 -27   45.60    3.72
  -1  -1 -27   42.65    3.55
  -1   1 -28  180.55    6.36
  -1  -1 -28  182.91    6.26
  -1   1 -29    7.22    1.35
  -1  -1 -29    7.69    1.43
   1  -2 -29    5.26    1.58
   1   2 -29    2.66    1.31
   1   2 -28    0.85    1.60
   1  -2 -28    0.97    1.61
   1   2 -27   -1.73    1.86
   1  -2 -27   -1.96    1.95
   1   2 -26   25.87    2.73
   1  -2 -26   27.31    3.13
   1  -2 -25    5.14    2.03
   1   2 -25    2.54    1.62
   1   2 -24   27.41    3.23
   1  -2 -24   22.80    3.34
   1   2 -23   47.40    4.10
   1  -2 -23   43.48    4.20
   1   2 -22  109.37    6.07
   1  -2 -22  114.77    6.51
   1  -2 -22  121.48    5.88
   1   2 -21  267.64    9.34
   1  -2 -21  290.02   10.27
   1  -2 -21  289.15    9.36
   1   2 -20  176.42   16.80
   1  -2 -20  182.75   16.71
   1   2 -20  181.04    7.53
   1  -2 -20  183.56    8.12
   1  -2 -20  206.44    7.78
   1   2 -19   40.92    3.68
   1  -2 -19   40.96    3.82
   1  -2 -19   37.44    3.37
   1   2 -19   39.92    7.97
   1  -2 -19   45.09    8.85
   1  -2 -18  288.52    9.11
   1  -2 -18  265.51   18.99
   1   2 -18  281.57   19.67
   1  -2 -18  296.46    9.69
   1   2 -18  292.77    9.22
   1   2 -17   10.49    1.94
   1  -2 -17    7.71    2.00
   1   2 -17    6.76    4.57
   1  -2 -17   17.12    5.62
   1   2 -16  106.03   11.14
   1  -2 -16  134.64   14.15
   1   2 -15   49.35    7.57
   1  -2 -15   55.47    7.77
   1   2 -14   60.37    7.98
   1  -2 -14   63.33    4.27
   1  -2 -14   67.38    8.03
   1  -2 -13  494.31   12.21
   1   2 -13  491.96   20.55
   1  -2 -13  484.73   20.38
   1   2 -12    1.54    3.66
   1  -2 -12    3.00    1.39
   1  -2 -12    5.93    3.86
   1  -2 -11 1502.36   23.67
   1  -2 -11 1453.61   34.38
   1   2 -11 1429.62   33.77
   1  -2 -10 1113.30   18.68
   1  -2 -10 1122.59   28.00
   1   2 -10 1147.59   27.78
   1  -2  -9  226.03    6.74
   1   2  -9  244.04   11.16
   1  -2  -9  255.14   11.56
   1   2  -8    5.44    2.48
   1  -2  -8   11.64    3.20
   1  -2  -7  109.20    6.65
   1   2  -7  112.80    3.09
   1  -2  -6  216.32    8.83
   1   2  -6  221.96    4.85
   1  -2  -5  508.75   12.81
   1   2  -5  518.31    8.69
   1  -2  -4  924.07   16.95
   1   2  -4  930.90   13.52
   1  -2  -3  509.75   10.39
   1   2  -3  512.58    8.77
   1   2  -2  132.70    3.90
   1   2  -1  238.10    5.55
   1   2   0  178.57    4.60
   1   2   1  241.47    5.56
  -1   2  -2  331.32    7.52
   1   2   2  309.06    6.56
  -1   2  -3  143.20    5.40
   1   2   3  140.83    4.23
  -1   2  -4  887.46   17.15
   1   2   4  856.56   13.30
  -1   2  -5  370.54   11.09
   1   2   5  352.83    7.22
  -1   2  -6   34.13    4.05
   1   2   6   29.85    1.92
  -1   2  -7 1259.20   26.12
  -1  -2  -7 1242.99   26.97
   1   2   7 1223.30   17.41
  -1  -2  -8   57.49    5.82
  -1   2  -8   50.06    5.45
   1   2   8   53.65    2.38
  -1   2  -9  237.91   11.85
  -1  -2  -9  229.12   11.85
  -1  -2  -9  228.52    8.03
   1   2   9  229.45    4.81
  -1  -2 -10  522.25   19.40
  -1   2 -10  532.37   19.13
  -1  -2 -10  522.78   13.35
  -1  -2 -11  114.86    9.49
  -1   2 -11  112.97    9.46
  -1  -2 -11  115.12    6.08
  -1  -2 -12   30.61    5.87
  -1  -2 -12   23.43    3.05
  -1   2 -12   25.46    5.61
  -1  -2 -13   -0.01    3.24
  -1  -2 -13   -0.27    1.26
  -1  -2 -14   41.39    7.09
  -1   2 -14   38.79    6.82
  -1  -2 -14   38.46    4.14
  -1  -2 -15    5.34    3.87
  -1   2 -15    1.23    3.37
  -1  -2 -15    2.12    1.44
  -1   2 -16  123.11   12.39
  -1  -2 -16  125.72   12.29
  -1  -2 -16  123.88    5.98
  -1  -2 -17  148.32    6.33
  -1   2 -17  130.40   13.78
  -1  -2 -17  129.76   13.09
  -1  -2 -17  140.92    6.70
  -1   2 -17  138.17    6.27
  -1  -2 -18    9.55    2.06
  -1   2 -18   13.22    2.50
  -1  -2 -18   12.03    2.67
  -1   2 -18    0.91    3.78
  -1  -2 -18    8.70    5.27
  -1  -2 -19   22.69    2.80
  -1  -2 -19   19.97    2.99
  -1   2 -19   15.25    2.63
  -1  -2 -19   15.27    5.43
  -1   2 -19   24.33    7.07
  -1   2 -20  119.70    6.26
  -1  -2 -20  119.47    6.67
  -1  -2 -20  122.45    6.00
  -1   2 -21  229.96    8.61
  -1  -2 -21  241.19    9.48
  -1  -2 -21  234.95    8.34
  -1   2 -22  283.01    9.60
  -1  -2 -22  286.18   10.46
  -1  -2 -23   24.90    3.35
  -1  -2 -24   31.64    3.96
  -1   2 -24   30.89    3.87
  -1  -2 -25   42.48    4.15
  -1   2 -25   49.48    4.39
  -1  -2 -26  115.04    6.17
  -1   2 -26  122.16    6.12
  -1  -2 -27    5.56    1.77
  -1   2 -27    9.45    2.10
  -1   2 -28   13.01    1.90
  -1  -2 -28   13.28    1.93
   1  -3 -29    3.69    1.52
   1   3 -29    3.19    1.41
   1   3 -28    2.68    1.59
   1  -3 -28    2.17    1.73
   1   3 -27    1.86    1.82
   1  -3 -27    3.29    1.74
   1  -3 -26   -0.56    1.80
   1  -3 -25    1.02    1.83
   1   3 -24   20.66    2.85
   1  -3 -24   19.18    3.21
   1  -3 -24   18.48    2.41
   1  -3 -23  172.72    7.97
   1   3 -23  166.09    7.13
   1  -3 -23  172.50    6.99
   1   3 -22  276.48    9.41
   1  -3 -22  281.52   10.37
   1  -3 -22  258.44    9.02
   1   3 -21  205.27    7.97
   1  -3 -21  199.66    8.62
   1  -3 -21  213.45    8.13
   1  -3 -20    1.06    1.43
   1   3 -20    5.93    4.45
   1  -3 -20    0.36    4.23
   1   3 -20    1.70    1.88
   1  -3 -20   -0.30    1.96
   1  -3 -19  435.83   11.95
   1  -3 -19  446.89   12.73
   1   3 -19  453.07   11.95
   1   3 -19  451.08   25.70
   1  -3 -19  455.01   24.93
   1  -3 -18    9.22    2.00
   1   3 -18    9.38    2.22
   1  -3 -18    6.66    4.74
   1  -3 -18    9.90    2.08
   1   3 -18    8.13    5.07
   1  -3 -17   71.82    9.87
   1   3 -17   57.88    4.07
   1  -3 -17   66.54    4.63
   1   3 -17   62.23    9.18
   1  -3 -17   58.86    4.07
   1  -3 -16   30.40    6.27
   1   3 -16   32.75    7.04
   1  -3 -15   10.74    4.44
   1   3 -15    8.91    4.91
   1  -3 -14    8.61    4.17
   1   3 -14    8.03    4.07
   1  -3 -13   -0.72    3.45
   1  -3 -13    2.20    1.55
   1   3 -13    2.75    3.21
   1  -3 -12  161.45   11.01
   1   3 -12  164.13   11.37
   1  -3 -12  175.78    6.83
   1  -3 -11  312.05   14.81
   1   3 -11  292.15   14.25
   1  -3 -11  286.36    8.69
   1  -3 -10   80.00    7.23
   1   3 -10   94.18    7.95
   1  -3  -9 2747.45   47.04
   1   3  -9 2556.13   45.49
   1  -3  -8 3313.56   52.25
   1   3  -8 3368.45   51.95
   1   3  -8 3285.96   40.45
   1  -3  -7   48.27    4.97
   1   3  -7   53.23    4.75
   1   3  -7   50.90    2.54
   1  -3  -6  517.91   14.11
   1   3  -6  488.39    9.40
   1   3  -5  284.02    6.81
   1  -3  -5  284.54    9.55
  -1   3   5  286.93    6.85
   1   3  -4  976.68   15.43
  -1   3   4  988.41   15.50
   1   3  -3  838.17   13.77
  -1   3   3  854.44   13.90
   1   3  -2   85.71    3.55
  -1   3   2   93.35    3.66
   1   3  -1  414.84    8.51
  -1   3   1  382.51    8.40
   1   3   0   89.88    3.67
  -1   3   0   88.86    3.67
   1   3   1 1128.64   17.37
  -1   3  -1 1132.70   17.20
   1   3   2 1761.03   24.54
  -1   3  -3  172.93    6.42
   1   3   3  171.81    5.33
  -1   3  -4 1309.64   22.77
   1   3   4 1304.90   19.54
  -1   3  -5  315.83   10.32
   1   3   5  301.09    7.36
  -1   3  -6   60.63    5.11
  -1  -3  -6   68.95    6.17
   1   3   6   59.35    3.14
  -1   3  -7  314.91   12.14
  -1  -3  -7  310.11   12.77
   1   3   7  325.42    7.73
  -1   3  -8  165.84    9.42
  -1  -3  -8  163.66    9.91
   1   3   8  162.96    5.14
  -1   3  -9  107.57    8.26
  -1  -3  -9  116.28    9.06
   1   3   9  105.10    3.87
  -1  -3 -10  489.50   13.18
  -1  -3 -10  490.93   19.14
  -1   3 -10  482.15   18.37
  -1  -3 -11   34.68    6.33
  -1   3 -11   27.42    5.54
  -1  -3 -11   22.01    3.20
  -1  -3 -12  312.12   10.86
  -1  -3 -12  309.69   16.56
  -1   3 -12  298.60   15.96
  -1  -3 -13  234.90    9.71
  -1  -3 -13  228.27   14.78
  -1   3 -13  223.74   14.45
  -1  -3 -14  262.97   10.77
  -1  -3 -14  246.59   15.99
  -1   3 -14  254.50   16.15
  -1  -3 -15   36.33    4.10
  -1   3 -15   28.61    6.48
  -1  -3 -15   31.09    6.45
  -1  -3 -16   50.71    3.97
  -1  -3 -16   46.18    3.63
  -1  -3 -16   41.54    7.56
  -1   3 -16   50.83    8.06
  -1  -3 -16   49.41    5.15
  -1   3 -17   62.70    9.09
  -1  -3 -17   72.05    9.84
  -1  -3 -17   72.02    4.54
  -1  -3 -17   71.48    3.90
  -1  -3 -17   68.62    4.78
  -1  -3 -18   54.37    4.16
  -1  -3 -18   68.09   10.12
  -1   3 -18   66.38   10.60
  -1  -3 -18   60.11    4.74
  -1  -3 -19  192.07    7.63
  -1   3 -19  181.15   16.64
  -1  -3 -19  181.42    8.18
  -1  -3 -20   10.59    2.79
  -1  -3 -20   10.27    2.26
  -1  -3 -21   20.15    3.40
  -1  -3 -21   18.87    2.61
  -1  -3 -22  126.46    5.99
  -1  -3 -22  123.62    6.96
  -1   3 -23   28.44    3.70
  -1  -3 -23   25.80    3.56
  -1  -3 -23   26.69    2.73
  -1   3 -24  118.48    6.64
  -1  -3 -24  118.08    6.69
  -1  -3 -25   33.61    3.65
  -1   3 -25   33.01    3.55
  -1  -3 -26    1.97    1.84
  -1   3 -26    3.23    2.02
  -1  -3 -27   54.82    3.95
  -1   3 -27   62.36    3.97
  -1  -3 -28  137.32    5.05
  -1   3 -28  125.41    4.95
   1  -4 -29   17.09    1.86
   1   4 -29   12.86    1.67
   1  -4 -28   90.57    4.61
   1   4 -28   92.29    4.44
   1   4 -27    3.77    1.98
   1  -4 -27   -0.33    1.66
   1  -4 -26    9.07    1.61
   1   4 -26    8.92    2.36
   1  -4 -26    8.86    2.50
   1  -4 -25    3.98    2.08
   1  -4 -25    5.35    1.70
   1  -4 -24    9.30    2.40
   1  -4 -24    9.69    1.96
   1  -4 -23  108.88    5.72
   1  -4 -23  122.68    6.74
   1  -4 -22  218.68    8.39
   1  -4 -22  222.21    9.14
   1  -4 -21   71.34    4.91
   1  -4 -21   71.79    5.35
   1  -4 -20  112.95    6.00
   1  -4 -20  108.33    6.39
   1   4 -20   99.76   12.42
   1  -4 -19    0.28    1.76
   1  -4 -19   -0.87    1.47
   1   4 -19    1.48    4.49
   1  -4 -18  125.23    6.20
   1  -4 -18  128.06    6.43
   1  -4 -18  124.23   12.77
   1   4 -18  142.72   14.12
   1  -4 -17   39.06    3.51
   1  -4 -17   44.89    8.01
   1  -4 -17   44.12    3.84
   1   4 -17   39.52    7.19
   1  -4 -16   46.37    3.61
   1  -4 -16   35.49    6.94
   1  -4 -16   45.10    3.70
   1   4 -16   42.14    7.81
   1  -4 -15   13.21    4.58
   1   4 -15   18.53    5.51
   1   4 -14  224.32   14.79
   1  -4 -14  230.43   15.06
   1  -4 -13   34.15    5.80
   1  -4 -13   31.01    3.22
   1   4 -13   32.66    6.05
   1  -4 -12  413.02   18.28
   1   4 -12  381.98   17.61
   1  -4 -12  395.68   11.24
   1  -4 -11   14.50    4.48
   1   4 -11   12.81    4.17
   1  -4 -10  547.12   18.94
   1   4 -10  549.30   19.15
   1  -4  -9    0.09    2.70
   1   4  -9    1.53    3.00
   1  -4  -8   81.41    6.74
   1   4  -8   81.20    6.37
   1   4  -8   81.60    3.75
   1   4  -7  637.85   17.42
   1  -4  -7  647.65   17.75
   1   4  -7  617.55   12.01
   1   4  -6  843.57   15.03
  -1   4   6  868.36   15.35
   1   4  -5   30.92    2.49
  -1   4   5   32.23    2.61
   1   4  -4   62.42    3.50
  -1   4   4   61.37    3.50
   1   4  -3 1544.04   23.12
  -1   4   3 1510.14   23.09
   1   4  -2  116.71    4.81
  -1   4   2  125.97    4.97
  -1   4   1   19.32    2.20
   1   4  -1   24.24    2.51
   1   4   0  663.47   12.97
  -1   4   0  678.60   12.98
   1   4   1  102.16    4.44
  -1   4  -1   96.81    4.36
   1   4   2 2522.01   34.09
  -1   4  -2 2447.91   33.81
   1   4   3 3280.18   42.98
   1   4   4 2367.01   32.91
  -1   4  -4 2335.69   36.01
   1   4   5  362.90    9.15
  -1   4  -5  368.20   11.70
   1   4   6  420.63   10.08
  -1   4  -6  429.17   13.53
   1   4   7 1537.72   23.80
  -1   4  -7 1536.08   30.58
   1   4   8   11.96    1.71
  -1   4  -8   13.46    3.90
   1   4   9 1739.74   25.67
  -1  -4  -9 1741.91   37.68
  -1   4  -9 1670.49   35.98
  -1   4 -10   64.35    7.23
  -1  -4 -10   71.85    7.58
  -1  -4 -11   49.15    4.37
  -1   4 -11   52.28    6.79
  -1  -4 -11   54.37    7.27
  -1   4 -12   73.47    8.12
  -1  -4 -12   68.31    5.33
  -1  -4 -12   78.31    8.29
  -1  -4 -13    4.48    1.69
  -1   4 -13   -2.50    4.05
  -1  -4 -13    3.36    3.61
  -1  -4 -14   -0.09    1.44
  -1   4 -14    1.16    2.97
  -1  -4 -14    3.31    3.93
  -1  -4 -15   57.67    5.28
  -1   4 -15   60.06    8.96
  -1  -4 -15   54.08    4.01
  -1  -4 -16   16.31    2.62
  -1   4 -16   21.24    5.75
  -1  -4 -16   14.54    2.39
  -1   4 -17  105.77   12.33
  -1  -4 -17  114.30    5.94
  -1  -4 -17  122.36    5.12
  -1  -4 -17  114.29    6.16
  -1   4 -18  218.16   18.01
  -1  -4 -18  210.80    8.14
  -1  -4 -18  235.31    7.46
  -1  -4 -18  218.06    8.98
  -1  -4 -19   16.80    3.10
  -1   4 -19   14.88    6.04
  -1  -4 -19   13.84    2.49
  -1  -4 -19   14.87    2.01
  -1  -4 -20   41.32    3.73
  -1  -4 -20   35.18    4.02
  -1  -4 -20   34.15    2.80
  -1  -4 -21   55.48    4.94
  -1  -4 -21   62.11    4.45
  -1  -4 -22  139.22    7.33
  -1  -4 -22  141.83    6.46
  -1   4 -23   37.60    4.05
  -1  -4 -23   37.02    4.20
  -1  -4 -23   34.58    3.23
  -1   4 -24    6.45    2.12
  -1  -4 -24    4.37    2.37
  -1  -4 -24    7.93    1.68
  -1   4 -25    6.86    2.11
  -1  -4 -25    6.91    2.49
  -1   4 -26   50.35    3.76
  -1  -4 -26   52.56    4.03
  -1  -4 -27   15.54    2.21
  -1   4 -27   15.20    2.09
  -1   4 -28    7.31    1.50
  -1  -4 -28    5.62    1.30
   1  -5 -28    1.27    1.26
   1   5 -28    2.95    1.35
   1  -5 -27   20.64    2.02
   1  -5 -27   21.24    2.61
   1   5 -27   18.42    2.30
   1  -5 -26   -2.31    1.23
   1   5 -26   -2.16    1.66
   1  -5 -26    1.31    1.73
   1  -5 -25   -0.07    1.22
   1  -5 -25    1.84    2.05
   1   5 -25    0.82    1.77
   1  -5 -24   37.19    3.97
   1  -5 -24   37.44    3.37
   1  -5 -23   61.78    5.03
   1  -5 -23   57.04    4.29
   1  -5 -22   13.03    2.92
   1  -5 -22    6.82    1.92
   1  -5 -21  170.55    7.56
   1  -5 -21  159.45    7.79
   1  -5 -20   62.69    4.81
   1  -5 -20   65.83    5.15
   1  -5 -19  468.97   12.98
   1   5 -19  458.22   26.54
   1  -5 -19  492.60   13.66
   1  -5 -18  128.84    6.41
   1   5 -18  112.09   12.73
   1  -5 -18  128.37    6.56
   1  -5 -17  194.26    7.75
   1   5 -17  184.50   15.39
   1  -5 -17  189.26    7.82
   1  -5 -16  163.74    6.89
   1  -5 -16  159.89    6.98
   1   5 -16  161.31   14.38
   1   5 -15    0.86    3.49
   1   5 -14  170.80   13.15
   1  -5 -13   66.33    4.84
   1   5 -13   67.01    8.13
   1   5 -12   45.76    6.57
   1   5 -11  142.22   10.27
   1   5 -10  142.35    9.71
   1   5  -9   38.95    2.94
   1   5  -9   41.25    5.63
   1   5  -8 4611.82   59.05
   1   5  -8 4760.07   69.80
   1   5  -7   14.43    2.04
  -1   5   7   12.43    1.95
   1   5  -6    2.44    1.27
  -1   5   6    2.56    1.24
   1   5  -5  850.13   16.28
  -1   5   5  840.12   16.43
   1   5  -4  164.64    6.27
  -1   5   4  164.99    6.40
  -1   5   3   10.25    2.01
   1   5  -3   10.24    1.99
   1   5  -2  681.14   14.22
  -1   5   2  680.34   14.23
  -1   5   1    2.00    1.35
   1   5  -1    2.31    1.53
   1   5   0  156.21    6.19
  -1   5   0  156.11    6.12
   1   5   1  873.88   16.49
  -1   5  -1  807.43   16.18
   1   5   2  737.75   15.12
  -1   5  -2  752.02   15.06
   1   5   3   79.10    4.46
  -1   5  -3   71.70    4.17
   1   5   4  307.37    9.01
   1   5   5    7.57    1.74
  -1   5  -5    7.29    2.48
   1   5   6    1.19    1.19
  -1   5  -6    2.70    2.34
  -1   5  -7  667.41   18.97
   1   5   7  655.01   14.32
  -1   5  -8  358.04   14.45
   1   5   8  360.50   10.04
  -1   5  -9   85.73    7.56
   1   5   9   93.75    4.80
  -1   5 -10 1056.09   28.98
  -1   5 -11  174.22   11.89
  -1   5 -12    5.31    3.55
  -1  -5 -13    7.35    2.26
  -1   5 -13    5.08    3.99
  -1   5 -14  717.59   28.18
  -1  -5 -14  728.83   19.53
  -1  -5 -15   81.29    4.83
  -1  -5 -15   79.31    4.97
  -1  -5 -15   67.49    5.91
  -1   5 -15   67.78    9.12
  -1  -5 -16   31.61    3.52
  -1   5 -16   34.95    6.97
  -1  -5 -16   31.78    3.28
  -1  -5 -17   64.21    4.58
  -1  -5 -17   61.17    4.73
  -1   5 -17   55.89    9.24
  -1  -5 -18  100.55    4.90
  -1  -5 -18  102.10    6.18
  -1  -5 -18  102.26    5.76
  -1   5 -18   94.60   12.20
  -1  -5 -19    3.94    1.58
  -1  -5 -19    0.32    1.56
  -1  -5 -19    1.86    2.10
  -1  -5 -20    0.42    1.23
  -1  -5 -20   -1.18    1.60
  -1  -5 -21  152.49    5.68
  -1  -5 -21  142.31    6.82
  -1  -5 -21  147.67    7.72
  -1   5 -22   15.54    3.16
  -1  -5 -22   20.35    3.30
  -1  -5 -22   17.10    2.71
  -1   5 -23   12.73    3.04
  -1  -5 -23   11.82    2.97
  -1  -5 -23    8.37    1.88
  -1  -5 -24   10.12    2.45
  -1   5 -24    9.89    2.58
  -1  -5 -24    7.18    1.78
  -1   5 -25    7.76    1.97
  -1  -5 -25    7.27    2.17
  -1  -5 -25    6.62    1.49
  -1   5 -26   38.02    3.22
  -1  -5 -26   44.64    3.49
  -1   5 -27    5.11    1.49
  -1  -5 -27    6.21    1.63
   1  -6 -28    7.97    1.46
   1  -6 -27   67.63    3.34
   1  -6 -27   67.46    3.75
   1   6 -26    0.96    1.47
   1  -6 -26   -0.74    1.76
   1  -6 -26    0.69    1.08
   1   6 -25   -1.58    1.74
   1  -6 -25    2.39    1.83
   1  -6 -25    2.85    1.43
   1  -6 -24   82.15    5.42
   1   6 -24   75.50    5.10
   1  -6 -24   83.12    5.10
   1  -6 -23   23.71    3.40
   1  -6 -23   26.09    2.97
   1  -6 -22   62.08    5.07
   1  -6 -22   56.05    4.47
   1  -6 -21  100.33    5.87
   1  -6 -21  113.43    6.59
   1  -6 -21  108.60    5.01
   1  -6 -20   73.49    5.46
   1  -6 -20   74.72    5.06
   1  -6 -19   39.25    3.82
   1  -6 -19   33.03    3.95
   1   6 -19   28.01    6.93
   1  -6 -18    0.85    1.81
   1  -6 -18    0.89    1.70
   1  -6 -17   28.56    3.43
   1  -6 -17   28.92    3.17
   1   6 -17   23.15    6.64
   1  -6 -16  261.48    9.03
   1   6 -16  264.49   18.13
   1  -6 -16  275.32    9.35
   1  -6 -15  356.50   10.39
   1  -6 -15  331.27   10.06
   1   6 -15  312.75   19.01
   1   6 -14  943.64   32.32
   1   6 -13   57.85    7.76
   1   6 -12   41.58    6.63
   1   6 -11    5.21    2.89
   1   6 -10  109.68    8.84
   1   6  -9  157.02    6.57
   1   6  -9  151.96    9.93
   1   6  -8    9.05    3.59
   1   6  -8   13.30    2.20
  -1   6   7  401.94   11.36
   1   6  -7  408.56   11.22
  -1   6   6   49.94    3.92
   1   6  -6   46.85    3.63
  -1   6   5  114.43    5.84
   1   6  -5  112.78    5.70
  -1   6   4  181.99    7.30
   1   6  -4  174.83    7.13
  -1   6   3  187.53    7.45
   1   6  -3  186.81    7.41
  -1   6   2  748.01   16.22
   1   6  -2  740.13   16.08
  -1   6   1   19.48    2.81
   1   6  -1   16.25    2.46
  -1   6   0   55.29    4.03
   1   6   0   51.42    3.94
   1   6   1    0.85    1.66
  -1   6  -1    1.32    1.54
  -1   6  -2  361.78   10.60
   1   6   2  374.96   10.81
  -1   6  -3   55.02    4.07
   1   6   3   57.16    4.13
   1   6   4  609.42   14.58
   1   6   5    1.11    1.44
  -1   6  -6  728.00   19.69
   1   6   6  740.72   16.54
  -1   6  -7  136.54    8.68
   1   6   7  139.15    6.54
  -1   6  -8  662.79   20.64
   1   6   8  684.65   15.77
  -1   6  -9  387.02   16.34
   1   6   9  408.96   11.56
  -1   6 -10  154.39   10.82
   1   6  10  170.08    7.15
  -1   6 -11   13.25    4.50
  -1   6 -12   94.76    9.55
  -1  -6 -13   32.41    4.34
  -1   6 -13   31.34    6.05
  -1  -6 -14    2.99    1.64
  -1  -6 -14    1.28    1.41
  -1  -6 -14    7.80    5.04
  -1   6 -14    2.81    3.18
  -1  -6 -15  111.42    7.56
  -1  -6 -15  104.75    5.85
  -1   6 -15  112.45   11.72
  -1  -6 -15   99.05    5.46
  -1  -6 -16    1.85    1.85
  -1  -6 -16   -0.76    1.44
  -1   6 -16    4.22    4.65
  -1  -6 -17   27.64    3.27
  -1  -6 -17   30.02    3.62
  -1   6 -17   37.66    7.76
  -1  -6 -18   70.12    4.96
  -1  -6 -18   65.01    5.14
  -1  -6 -18   66.06    3.93
  -1   6 -18   66.43   10.12
  -1  -6 -19  224.41    8.84
  -1  -6 -19  240.97    9.87
  -1  -6 -19  254.02    8.00
  -1  -6 -20    2.32    2.15
  -1  -6 -20    4.85    1.89
  -1  -6 -20    5.35    1.65
  -1  -6 -21   36.55    3.91
  -1   6 -21   35.53    3.88
  -1  -6 -21   27.97    3.73
  -1  -6 -21   36.68    3.68
  -1  -6 -21   39.60    3.09
  -1  -6 -22   19.86    3.05
  -1   6 -22   21.92    3.33
  -1  -6 -22   22.43    2.23
  -1  -6 -22   23.87    3.08
  -1  -6 -23    3.65    2.09
  -1   6 -23    1.66    1.91
  -1  -6 -23    3.66    1.69
  -1   6 -24   19.45    2.76
  -1  -6 -24   20.39    2.89
  -1  -6 -24   15.18    2.20
  -1   6 -25    2.91    1.68
  -1  -6 -25    1.56    1.29
  -1   6 -26   21.73    2.42
  -1  -6 -26   22.75    2.41
  -1  -6 -27    5.41    1.34
   1  -7 -27   47.71    2.80
   1  -7 -27   40.93    2.66
   1  -7 -26   93.00    4.42
   1  -7 -26   95.50    4.57
   1  -7 -25  124.89    5.46
   1   7 -25  117.48    5.36
   1  -7 -25  121.96    5.61
   1  -7 -24   18.47    2.85
   1   7 -24   25.99    2.92
   1  -7 -24   19.61    2.74
   1   7 -23   31.42    3.39
   1  -7 -23   35.72    2.72
   1  -7 -23   34.75    3.91
   1  -7 -23   34.07    3.47
   1  -7 -22    4.06    2.04
   1  -7 -22    6.26    2.44
   1  -7 -22    3.44    1.34
   1  -7 -21  113.29    6.62
   1  -7 -21  113.19    5.09
   1  -7 -21  109.40    6.19
   1  -7 -20   11.29    2.79
   1  -7 -20    7.85    2.28
   1  -7 -19   74.15    5.41
   1  -7 -19   75.63    5.18
   1  -7 -18   80.06    5.45
   1   7 -18   66.61    9.82
   1  -7 -18   78.48    5.21
   1  -7 -17  372.06   11.54
   1  -7 -17  397.44   11.76
   1  -7 -16  165.74    7.36
   1  -7 -16  163.22    7.20
   1   7 -16  184.77   15.66
   1  -7 -15  135.67    6.36
   1  -7 -15  145.61    6.60
   1   7 -15  125.51   12.46
   1  -7 -14  280.90    9.15
   1   7 -14  261.31   17.09
   1   7 -13    3.38    3.45
   1   7 -12    4.32    3.56
   1   7 -11    4.99    3.57
   1   7 -10  269.81   14.28
   1   7  -9    5.56    1.68
   1   7  -9    5.31    3.26
   1   7  -8  471.91   13.23
  -1   7   7  142.52    7.24
   1   7  -7  152.88    7.20
  -1   7   6  212.42    8.57
   1   7  -6  191.41    8.10
   1   7  -5   16.22    2.63
  -1   7   5   13.61    2.75
  -1   7   4  163.85    7.48
   1   7  -4  167.87    7.53
   1   7  -3   -0.11    1.74
  -1   7   3    1.65    1.75
  -1   7   2  138.32    6.88
   1   7  -2  126.08    6.64
   1   7  -1   10.88    2.49
  -1   7   1   12.48    2.57
  -1   7   0  871.99   18.93
   1   7   0  855.65   18.80
   1   7   1   16.95    2.87
  -1   7  -1   16.80    2.71
  -1   7  -2  224.95    8.89
   1   7   2  226.54    8.90
  -1   7  -3  264.78    9.69
   1   7   3  271.33    9.93
   1   7   4  431.98   12.72
   1   7   5   46.89    4.25
   1   7   6    1.58    1.61
  -1   7  -6    4.29    2.97
   1   7   7   35.82    3.70
  -1   7  -7   35.48    5.08
   1   7   8   18.83    2.71
  -1   7  -8   17.23    3.75
   1   7   9   21.67    3.06
  -1   7  -9   21.34    4.40
  -1   7 -10  653.20   23.25
   1   7  10  685.58   16.90
  -1   7 -11  246.82   14.79
  -1   7 -12   -0.52    3.01
  -1  -7 -13   53.39    3.92
  -1   7 -13   40.17    6.81
  -1  -7 -13   49.07    4.00
  -1  -7 -14  210.05   10.55
  -1   7 -14  193.98   14.97
  -1  -7 -14  196.98    8.04
  -1  -7 -14  213.32    7.99
  -1   7 -15  133.41   13.14
  -1  -7 -15  149.97    7.11
  -1  -7 -15  153.91    6.98
  -1  -7 -16   19.14    3.09
  -1   7 -16   18.05    5.55
  -1  -7 -16   24.96    3.12
  -1  -7 -17   92.33    6.03
  -1   7 -17   77.82   11.18
  -1  -7 -17   97.84    5.85
  -1  -7 -18   23.38    3.18
  -1  -7 -18   18.55    3.01
  -1   7 -19    8.22    2.51
  -1  -7 -19    1.41    2.02
  -1  -7 -19    5.88    2.26
  -1  -7 -19    3.43    1.31
  -1  -7 -20   30.83    3.65
  -1   7 -20   33.83    3.61
  -1  -7 -20   35.05    3.10
  -1  -7 -20   36.16    3.87
  -1  -7 -21   67.05    4.68
  -1  -7 -21   62.45    4.64
  -1   7 -21   56.79    4.61
  -1  -7 -21   66.90    3.87
  -1  -7 -22   36.79    3.68
  -1  -7 -22   36.66    2.79
  -1   7 -22   41.80    3.84
  -1  -7 -22   44.52    3.79
  -1  -7 -23   71.10    3.51
  -1  -7 -23   73.26    4.79
  -1   7 -23   74.35    4.62
  -1  -7 -23   73.26    4.53
  -1   7 -24  118.13    5.35
  -1  -7 -24  120.30    5.55
  -1  -7 -24  109.54    5.19
  -1  -7 -25   52.33    3.54
  -1  -7 -25   48.23    3.25
  -1  -7 -26  108.30    4.28
   1  -8 -27  156.02    4.93
   1  -8 -26    1.71    1.16
   1  -8 -25   36.36    2.97
   1  -8 -24   94.04    3.86
   1  -8 -24   86.14    4.75
   1  -8 -24   90.56    5.01
   1  -8 -23   71.52    3.67
   1  -8 -23   70.18    4.45
   1  -8 -23   76.67    4.84
   1  -8 -22   35.98    3.64
   1  -8 -22   35.90    3.92
   1  -8 -22   37.39    2.98
   1  -8 -21   -0.30    1.72
   1  -8 -21   -0.37    1.91
   1  -8 -20    5.64    2.47
   1  -8 -20    7.15    2.33
   1  -8 -19  116.63    6.62
   1  -8 -19  109.45    6.34
   1  -8 -18   10.94    2.64
   1  -8 -18   14.49    2.75
   1   8 -18    6.19    3.77
   1  -8 -17    1.76    1.96
   1  -8 -17    0.95    1.64
   1   8 -17   -3.84    4.73
   1  -8 -16   33.11    3.56
   1  -8 -16   27.78    3.31
   1   8 -16   27.34    6.32
   1  -8 -15  343.07   10.65
   1  -8 -15  326.80   10.43
   1   8 -15  311.46   19.69
   1  -8 -14    3.50    1.67
   1  -8 -14    2.33    1.50
   1   8 -14    1.38    4.50
   1   8 -13  626.20   26.26
   1  -8 -13  618.38   14.37
   1   8 -12  270.06   16.44
   1   8 -11  201.51   13.58
   1   8 -10    4.01    3.58
   1   8  -9   35.57    5.66
   1   8  -9   33.13    3.63
   1   8  -8  115.89    6.80
   1   8  -7  100.46    6.34
  -1   8   7   98.83    6.40
   1   8  -6  287.27   10.84
  -1   8   6  296.76   11.35
   1   8  -5  113.50    6.67
  -1   8   5  121.50    7.04
  -1   8   4  278.90   10.91
   1   8  -4  289.19   10.82
  -1   8   3 1407.20   27.33
   1   8  -3 1366.53   26.95
  -1   8   2  521.94   14.93
   1   8  -2  507.66   14.76
  -1   8   1  133.16    7.29
   1   8  -1  130.17    7.27
   1   8   0   11.74    2.92
  -1   8   0   17.14    3.15
  -1   8  -1   32.60    3.69
   1   8   1   34.48    4.05
  -1   8  -2    0.92    1.79
   1   8   2   -0.47    1.63
  -1   8  -3    9.55    2.38
   1   8   3    9.44    2.31
   1   8   4    4.32    2.38
   1   8   5  153.48    8.02
   1   8   6   -1.05    1.71
  -1   8  -6    1.48    2.58
   1   8   7   82.78    5.84
  -1   8  -7   80.86    7.34
   1   8   8    2.72    1.81
  -1   8  -8    5.93    2.87
   1   8   9  115.53    7.01
  -1   8  -9  112.83    9.35
   1   8  10   10.04    2.56
  -1   8 -10    1.20    2.81
  -1   8 -11  198.62   13.50
  -1  -8 -12   19.33    2.68
  -1   8 -12   25.18    5.86
  -1  -8 -13   -1.48    1.68
  -1  -8 -13    1.31    1.55
  -1   8 -13   -4.27    3.79
  -1  -8 -14   84.69    5.43
  -1  -8 -14   81.87    5.07
  -1   8 -14   96.25   11.08
  -1  -8 -15  207.68    8.65
  -1   8 -15  202.18   16.18
  -1  -8 -15  225.57    8.65
  -1  -8 -16   -1.78    1.79
  -1  -8 -16   -1.94    1.98
  -1   8 -17   30.95    7.60
  -1  -8 -17   33.45    3.72
  -1  -8 -17   27.25    3.76
  -1  -8 -18   -3.17    2.00
  -1  -8 -18    3.36    2.45
  -1  -8 -19   33.97    3.71
  -1  -8 -19   36.41    3.27
  -1  -8 -20   -3.21    2.00
  -1  -8 -20    1.59    1.49
  -1  -8 -20    0.29    1.77
  -1  -8 -21   23.64    2.66
  -1  -8 -21   23.02    3.04
  -1  -8 -21   28.79    2.77
  -1  -8 -22   -0.12    1.64
  -1  -8 -22   -0.14    1.60
  -1  -8 -22    2.07    1.42
  -1  -8 -23   -2.43    1.62
  -1  -8 -23    0.19    0.95
  -1  -8 -24    9.12    1.89
  -1  -8 -24    9.80    1.34
   1  -9 -26   54.54    3.18
   1  -9 -25   97.76    4.64
   1  -9 -24   10.04    1.94
   1  -9 -24   11.30    1.51
   1  -9 -23   86.00    5.00
   1  -9 -23   95.92    4.22
   1  -9 -22   14.39    2.00
   1  -9 -22   11.84    2.35
   1  -9 -21  111.72    6.35
   1  -9 -21  111.96    6.24
   1  -9 -20    9.59    2.67
   1  -9 -20   14.92    2.76
   1  -9 -19   -1.03    2.16
   1  -9 -19   -0.97    2.14
   1  -9 -18    3.01    1.91
   1  -9 -18    7.29    2.54
   1   9 -17  151.38   15.08
   1  -9 -17  191.01    8.14
   1  -9 -17  165.69    7.80
   1   9 -16    9.56    4.26
   1  -9 -16   18.35    2.74
   1  -9 -16   11.99    2.40
   1  -9 -15   71.22    4.94
   1   9 -15   55.89    8.99
   1  -9 -15   59.67    4.46
   1  -9 -14   53.30    4.20
   1   9 -14   38.70    7.78
   1   9 -14   50.65    3.08
   1  -9 -14   47.31    3.78
   1  -9 -13   66.31    4.49
   1   9 -13   76.00    9.46
   1   9 -13   72.16    3.59
   1  -9 -13   69.11    4.51
   1  -9 -12   96.28    5.22
   1   9 -12   98.38   10.50
   1   9 -11    1.56    3.22
   1   9 -10    4.08    3.29
   1   9  -9   86.67    8.82
   1   9  -8  221.14   10.12
   1   9  -7   34.03    4.15
  -1   9   6    4.05    2.00
   1   9  -6    3.47    1.91
  -1   9   5  207.16    9.88
   1   9  -5  207.24    9.80
  -1   9   4   11.53    2.71
   1   9  -4   14.63    3.06
   1   9  -3  133.65    7.90
  -1   9   3  135.21    7.99
   1   9  -2  116.11    7.29
  -1   9   2  116.85    7.40
   1   9  -1 1308.50   27.89
  -1   9   1 1383.78   28.50
  -1   9   0   40.10    4.68
   1   9   0   39.14    4.59
  -1   9  -1   99.76    6.93
   1   9   1  105.34    7.06
   1   9   2  132.87    7.85
  -1   9  -2  133.82    7.82
   1   9   3  294.90   11.91
   1   9   4   14.83    3.03
   1   9   5    8.37    2.58
   1   9   6  229.56   10.52
  -1   9  -6  213.33   11.95
   1   9   7   82.08    6.52
  -1   9  -7   83.02    7.84
   1   9   8  135.54    8.13
  -1   9  -8  136.08   10.25
   1   9   9   90.27    6.65
  -1   9  -9   89.71    8.74
   1   9  10  100.80    6.98
  -1   9 -10   95.80    9.39
  -1  -9 -11  196.81    7.49
  -1   9 -11  178.96   13.28
  -1  -9 -12  341.64   10.47
  -1  -9 -12  361.99   10.71
  -1   9 -12  364.55    8.54
  -1   9 -12  335.03   18.88
  -1   9 -13   18.79    1.98
  -1  -9 -13   17.49    2.74
  -1  -9 -13   16.32    2.63
  -1   9 -14   81.15   10.15
  -1  -9 -14   94.16    5.64
  -1  -9 -14   83.06    5.54
  -1   9 -15   23.65    6.06
  -1  -9 -15   18.85    2.89
  -1  -9 -16   12.65    2.58
  -1   9 -16    5.13    3.71
  -1  -9 -17    9.05    2.46
  -1  -9 -18    1.45    1.87
  -1  -9 -19    1.69    1.51
  -1  -9 -19    1.13    2.14
  -1  -9 -20   56.11    3.66
  -1  -9 -20   56.39    4.40
  -1  -9 -21    0.73    1.23
  -1  -9 -21   -0.99    1.73
  -1  -9 -22   77.66    3.83
  -1  -9 -22   72.97    4.56
  -1  -9 -23   99.02    4.08
  -1  -9 -23   88.56    4.77
  -1  -9 -24    5.51    1.12
  -1  -9 -24    5.26    1.47
   1 -10 -26   22.81    2.01
   1 -10 -25   42.88    2.18
   1 -10 -25   44.01    3.05
   1 -10 -24    9.32    1.36
   1 -10 -24    8.89    1.85
   1 -10 -23  200.06    6.09
   1 -10 -23  197.01    7.36
   1 -10 -22   11.17    1.87
   1 -10 -22    6.00    1.84
   1 -10 -21   35.55    3.71
   1 -10 -20   39.86    3.91
   1 -10 -19   12.79    2.76
   1 -10 -18    7.44    2.34
   1 -10 -18   12.59    2.77
   1 -10 -17   -0.13    1.91
   1 -10 -17    1.07    1.85
   1 -10 -16   37.51    3.82
   1  10 -16   44.96    8.72
   1 -10 -16   37.76    3.86
   1 -10 -15   23.44    3.02
   1 -10 -15   19.70    2.94
   1  10 -15   21.23    6.30
   1  10 -14  213.66    6.44
   1  10 -14  197.34   15.98
   1 -10 -14  210.05    8.20
  -1 -10  14  186.36    5.87
   1 -10 -14  214.70    8.48
   1  10 -13    2.35    4.31
   1 -10 -13    0.17    1.58
   1 -10 -13   -1.66    1.68
   1  10 -13    0.26    1.27
  -1 -10  13   -0.43    1.01
   1  10 -12  132.17    4.95
   1 -10 -12  130.54    6.33
   1  10 -12  129.63   11.98
  -1 -10  12  131.39    4.82
  -1 -10  11   66.14    3.34
   1  10 -11   72.86    9.07
   1 -10 -11   68.94    4.46
   1  10 -11   72.85    3.59
   1  10 -10   12.44    4.15
   1  10  -9   22.92    5.40
   1  10  -8  296.36   12.65
   1  10  -7  103.81    7.43
   1  10  -6  898.00   23.44
   1  10  -5  201.38   10.35
   1  10  -4  111.61    7.75
  -1  10   4  111.42    7.68
   1  10  -3  260.83   11.89
  -1  10   3  247.19   11.57
   1  10  -2  320.17   13.21
  -1  10   2  330.36   13.40
   1  10  -1  249.55   11.60
  -1  10   1  239.41   11.49
   1  10   0   84.06    6.77
  -1  10   0   80.33    6.70
   1  10   1   76.54    6.42
   1  10   2    5.03    2.05
   1  10   3    0.81    1.87
   1  10   4  502.61   16.85
   1  10   5   25.37    4.05
  -1  10  -6    3.92    2.59
   1  10   6    0.05    1.62
  -1  10  -7   55.58    6.75
   1  10   7   53.61    5.65
   1  10   8  328.40   13.81
  -1  10  -8  310.55   16.21
   1  10   9  152.69    9.19
  -1  10  -9  142.87   11.36
  -1 -10 -10    2.05    1.28
  -1  10 -10    3.76    1.57
  -1 -10 -11  350.56   10.49
  -1  10 -11  357.11    8.74
  -1  10 -11  357.16   19.41
  -1  10 -12   49.01    7.54
  -1  10 -12   51.12    3.28
  -1 -10 -12   52.12    4.20
  -1  10 -13   35.25    6.77
  -1  10 -13   35.37    2.69
  -1 -10 -13   37.94    3.65
  -1  10 -14   36.09    7.33
  -1 -10 -14   33.80    3.56
  -1  10 -14   32.99    2.66
  -1  10 -15  243.79   18.10
  -1 -10 -15  261.63    9.64
  -1 -10 -16   34.75    3.62
  -1 -10 -17   60.61    4.68
  -1 -10 -18   15.18    2.84
  -1 -10 -19    4.74    1.85
  -1 -10 -19    6.00    2.15
  -1 -10 -20   65.17    3.99
  -1 -10 -20   54.94    4.40
  -1 -10 -21   27.63    2.56
  -1 -10 -21   28.14    3.21
  -1 -10 -22   26.28    2.35
  -1 -10 -22   25.86    2.91
  -1 -10 -23   17.87    1.80
  -1 -10 -23   18.88    2.35
  -1 -10 -24    2.06    0.89
  -1 -10 -24   -0.74    1.20
   1 -11 -25   69.86    2.63
   1 -11 -25   74.82    3.59
   1 -11 -24    6.09    1.18
   1 -11 -24    7.41    1.62
   1 -11 -23    2.96    1.18
   1 -11 -23    0.74    1.38
   1 -11 -22   91.09    4.28
   1 -11 -22   91.49    5.10
   1 -11 -21   13.50    1.93
   1 -11 -21   13.32    2.39
   1 -11 -20   85.25    5.36
   1 -11 -19   48.94    4.23
   1 -11 -18    9.70    2.42
   1 -11 -17  128.95    6.78
   1 -11 -16   82.35    5.49
  -1 -11  15    3.11    1.22
   1 -11 -15    3.49    1.99
   1 -11 -14   -0.28    1.71
   1  11 -14   -1.11    4.53
  -1 -11  14    1.48    1.00
   1  11 -14    1.19    1.28
   1  11 -13   12.76    5.27
   1 -11 -13    8.57    2.17
  -1 -11  13   11.77    1.70
   1  11 -13    8.68    1.61
   1  11 -12   15.13    5.40
   1 -11 -12   20.88    2.94
  -1 -11  12   22.72    2.15
   1  11 -12   24.61    2.41
   1  11 -11   34.65    2.67
   1  11 -11   33.04    6.71
  -1 -11  11   33.53    2.59
   1 -11 -11   35.99    3.32
   1  11 -10  211.68    6.42
   1 -11 -10  210.41    7.72
   1  11 -10  218.75   15.28
   1  11  -9   68.38    3.53
   1 -11  -9   65.19    4.15
   1  11  -9   75.84    8.97
   1  11  -8   13.61    1.75
   1  11  -7  186.82   10.60
   1  11  -6  169.32   10.15
   1  11  -5   20.53    3.95
   1  11  -4  278.74   13.13
   1  11  -3  154.05    9.65
   1  11  -2   43.73    5.29
   1  11  -1  286.32   13.19
   1  11   0    6.37    2.36
   1  11   1   69.88    6.59
   1  11   2    3.59    2.02
   1  11   3   58.82    6.18
   1  11   4    2.16    2.57
   1  11   5  390.40   15.97
  -1  11  -6  910.65   28.43
   1  11   6  940.39   25.69
  -1  11  -7  441.69   19.76
  -1  11  -7  480.43   10.15
   1  11   7  459.57   17.50
  -1  11  -8   69.02    8.18
   1  11   8   69.65    6.72
  -1  11  -8   69.31    3.58
  -1  11  -9    2.24    3.25
  -1 -11  -9    1.04    1.32
   1  11   9    5.23    2.71
  -1  11  -9    1.55    1.11
  -1  11 -10  339.63    8.66
  -1  11 -10  356.16   19.25
  -1 -11 -10  335.68   10.21
  -1 -11 -11   49.00    4.05
  -1  11 -11   50.03    3.32
  -1 -11 -12    0.07    1.54
  -1  11 -12    2.17    1.46
  -1  11 -12   -2.04    3.61
  -1  11 -13   36.73    7.35
  -1  11 -13   37.15    2.94
  -1 -11 -13   38.29    3.66
   1 -11  13   35.11    2.61
  -1  11 -14   40.14    3.04
  -1  11 -14   35.02    6.93
  -1 -11 -14   39.67    3.94
  -1  11 -15   10.54    1.79
  -1 -11 -15   10.88    2.50
  -1 -11 -16   18.03    2.91
  -1 -11 -17    1.08    1.87
  -1 -11 -18   10.99    2.51
  -1 -11 -19   51.52    3.70
  -1 -11 -19   42.60    4.06
  -1 -11 -20  144.65    5.74
  -1 -11 -20  142.43    6.68
  -1 -11 -21    1.54    1.15
  -1 -11 -21    3.48    1.74
  -1 -11 -22    1.09    1.04
  -1 -11 -22   -0.67    1.50
  -1 -11 -23   14.06    1.53
  -1 -11 -23   12.16    1.86
  -1 -11 -24    4.35    0.91
   1 -12 -25    2.88    1.01
   1 -12 -24   35.09    2.56
   1 -12 -24   34.89    2.03
   1 -12 -23   37.03    2.92
   1 -12 -23   36.84    2.35
   1 -12 -22   41.93    3.33
   1 -12 -22   43.04    2.91
   1 -12 -21   84.24    5.07
   1 -12 -21   82.85    4.10
   1 -12 -20    2.59    1.83
   1 -12 -19   11.92    2.47
   1 -12 -18   14.63    2.66
   1 -12 -17   67.01    4.86
   1 -12 -16  334.16   10.96
  -1 -12  15    2.70    1.26
   1 -12 -15    3.84    1.86
   1 -12 -14  126.56    6.58
  -1 -12  14  116.01    4.67
  -1 -12  13   42.55    2.93
   1  12 -13   34.82    7.45
   1 -12 -13   43.01    3.99
   1  12 -13   44.37    3.13
   1 -12 -12   -0.16    1.76
   1  12 -12    2.24    3.74
   1  12 -12    1.35    1.47
  -1 -12  12    1.74    1.11
   1 -12 -11    6.99    2.13
   1  12 -11    5.32    3.88
   1  12 -11    7.30    1.65
  -1 -12  11    3.37    1.32
   1  12 -10   -0.50    3.26
   1 -12 -10    3.68    1.56
   1  12 -10    4.21    1.42
  -1 -12  10    4.40    1.57
   1 -12  -9    3.23    1.48
   1  12  -9    0.97    1.29
   1  12  -8  385.71    9.14
   1  12  -8  374.33   19.97
   1  12  -7    2.57    1.45
   1  12  -6   44.74    2.93
   1  12  -6   45.51    5.84
   1  12  -5  199.90    6.03
   1  12  -5  219.80   12.19
   1  12  -4   13.90    3.32
   1  12  -4    8.47    1.52
   1  12  -3   11.41    3.14
   1  12  -2   99.93    8.33
   1  12  -1   19.25    4.02
   1  12   0   21.51    4.45
   1  12   1    9.77    2.85
   1  12   2   90.36    7.96
  -1  12  -3  107.18    4.34
   1  12   3  110.22    8.65
  -1  12  -4  322.30    8.07
   1  12   4  324.03   15.16
   1  12   5    3.39    2.23
  -1  12  -5    7.97    1.62
  -1  12  -6   17.77    4.30
   1  12   6   21.80    4.28
  -1  12  -6   20.80    2.09
  -1  12  -7   43.25    7.02
  -1  12  -7   46.93    3.10
   1  12   7   42.44    5.60
  -1  12  -8  357.74   18.86
  -1  12  -8  336.87    8.70
   1  12   8  346.33   15.69
  -1 -12  -8  322.44    9.65
  -1 -12  -9  241.21    8.46
  -1  12  -9  252.17    7.34
  -1  12  -9  233.13   15.72
  -1 -12 -10   14.05    2.34
  -1  12 -10   17.97    7.93
  -1  12 -10   13.55    2.03
  -1 -12 -11    1.47    1.52
  -1  12 -11    3.99    1.52
  -1 -12 -12    3.38    1.85
  -1  12 -12    5.82    1.69
  -1 -12 -13  281.13    9.79
  -1  12 -13  287.23    8.04
  -1 -12 -14   17.02    2.90
  -1  12 -14   18.12    2.26
   1 -12  14   20.64    2.09
  -1 -12 -15  128.15    6.65
  -1  12 -15  126.56    5.11
  -1 -12 -16  137.50    6.89
  -1 -12 -17    8.94    2.34
  -1 -12 -18  169.86    6.60
  -1 -12 -18  157.83    7.15
  -1 -12 -19   10.46    1.92
  -1 -12 -19    9.42    2.25
  -1 -12 -20   47.24    3.25
  -1 -12 -20   55.45    4.03
  -1 -12 -21   17.90    2.37
  -1 -12 -21   15.95    1.85
  -1 -12 -22    0.76    1.19
  -1 -12 -22    2.80    1.06
  -1 -12 -23    1.91    0.87
   1 -13 -24   23.99    2.02
   1 -13 -23    4.81    1.37
   1 -13 -23    1.37    0.80
   1 -13 -22   20.71    2.25
   1 -13 -22   22.09    1.99
   1 -13 -21    5.22    1.66
   1 -13 -21    5.70    1.59
   1 -13 -20   30.80    3.11
   1 -13 -19   58.39    4.27
   1 -13 -18   11.19    2.32
   1 -13 -17   25.43    3.18
  -1 -13  16    3.24    1.17
   1 -13 -16    5.07    2.05
  -1 -13  15    6.96    1.36
   1 -13 -15    5.71    2.01
  -1 -13  14    7.01    1.53
   1 -13 -14   10.39    2.28
  -1 -13  13   77.31    3.97
   1 -13 -13   85.22    5.29
   1 -13 -12    5.99    1.90
  -1 -13  12    5.10    1.51
   1  13 -12    5.18    1.60
   1 -13 -11    6.37    1.88
   1  13 -11    8.46    1.82
  -1 -13  11    9.89    1.78
   1 -13 -10  299.66    9.57
  -1 -13  10  300.40    8.23
   1  13 -10  300.10    8.25
   1  13 -10  293.40   18.94
  -1 -13   9   19.91    2.15
   1  13  -9   26.49    2.43
   1  13  -9   15.49    5.08
   1  13  -8  633.44   27.37
   1  13  -8  644.77   12.86
   1  13  -7  182.06    6.17
   1  13  -6  192.92    6.25
   1  13  -5    2.50    1.22
   1  13  -4  186.14   11.90
   1  13  -4  185.90    5.97
   1  13  -3  246.13   13.68
   1  13  -3  250.11    6.87
  -1  13   3  240.42    6.46
   1  13  -2  136.75   10.10
  -1  13   2  129.77    4.62
   1  13  -2  124.50    4.70
   1  13  -1   37.87    5.57
  -1  13   1   44.19    2.84
   1  13  -1   43.09    2.77
   1  13   0   66.13    7.23
  -1  13   0   57.05    3.19
   1  13   0   62.16    3.19
   1  13   1  103.10    9.02
  -1  13  -1  105.25    4.37
   1  13   1   99.72    4.07
   1  13   2  103.00    8.98
  -1  13  -2   99.19    4.28
   1  13   2   98.41    3.99
  -1  13  -3    2.28    1.19
   1  13   3    1.14    1.96
  -1  13  -4   23.23    2.28
   1  13   4   23.98    4.54
  -1  13  -5  355.33    8.90
  -1  13  -5  379.26   18.99
   1  13   5  355.64   16.73
  -1  13  -6   13.57    4.84
  -1  13  -6   15.35    2.25
   1  13   6   13.36    3.63
  -1  13  -7  200.38    6.53
  -1  13  -7  169.94   13.27
  -1  13  -8   11.51    4.75
  -1  13  -8    4.43    1.61
  -1 -13  -9   34.89    3.26
  -1  13  -9   31.06    6.40
  -1  13  -9   35.68    2.96
  -1  13 -10    0.23    1.40
  -1 -13 -10   -0.11    1.44
  -1  13 -11  154.73    5.97
  -1 -13 -11  152.24    6.86
   1 -13  12   35.18    2.78
  -1 -13 -12   30.05    3.32
  -1  13 -12   31.35    2.83
   1 -13  13   33.37    2.57
  -1 -13 -13   39.55    3.70
   1 -13  14    1.16    1.47
  -1 -13 -14    2.17    1.69
  -1  13 -14    0.64    1.32
  -1  13 -15  321.64    8.39
  -1 -13 -15  320.49   10.51
  -1 -13 -16    6.52    2.09
  -1 -13 -17    4.15    1.89
  -1 -13 -18    8.55    1.92
  -1 -13 -18    6.96    1.98
  -1 -13 -19   23.82    2.49
  -1 -13 -19   23.86    2.79
  -1 -13 -20  108.55    4.50
  -1 -13 -20   95.54    4.84
  -1 -13 -21    8.49    1.38
  -1 -13 -21   12.08    1.89
  -1 -13 -22    1.39    0.85
  -1 -13 -23   19.13    1.48
   1 -14 -23    5.61    0.93
   1 -14 -23    4.83    1.18
   1 -14 -22    0.65    0.81
   1 -14 -22    0.37    0.99
   1 -14 -21    0.18    1.04
   1 -14 -21   -0.48    1.23
   1 -14 -20   27.80    2.43
   1 -14 -20   24.81    2.65
   1 -14 -19    6.21    1.66
   1 -14 -18    4.07    1.77
   1 -14 -17   57.74    4.20
   1 -14 -16   15.72    2.61
  -1 -14  16   19.11    1.83
   1 -14 -15    1.60    1.67
  -1 -14  15   -0.17    1.10
   1 -14 -14    4.94    2.05
  -1 -14  14    5.98    1.45
   1 -14 -13    0.42    1.61
  -1 -14  13    0.88    1.18
   1 -14 -12   19.48    2.79
  -1 -14  12   18.71    2.29
  -1 -14  11  115.18    4.92
   1  14 -11  120.93    5.24
   1 -14 -11  116.50    5.87
   1  14 -10  235.73    7.35
  -1 -14  10  238.09    7.28
  -1 -14   9    0.68    1.21
   1  14  -9    1.11    3.19
   1  14  -9   -1.55    1.48
   1  14  -8  114.24    4.97
   1  14  -8  110.60   11.56
  -1 -14   8  113.28    5.00
   1  14  -7   59.53    3.57
   1  14  -7   55.93    8.38
   1  14  -6   26.81    2.60
   1  14  -5   84.68    4.08
   1  14  -4   71.14    3.76
   1  14  -3   32.68    2.58
  -1  14   3   31.47    2.41
   1  14  -2    7.26    1.58
  -1  14   2    8.74    1.64
   1  14  -2    9.80    3.97
   1  14  -1  283.63    7.45
  -1  14   1  281.82    7.47
   1  14  -1  270.46   15.04
  -1  14   0    5.23    1.52
   1  14   0    8.67    1.57
   1  14   0    3.55    2.70
   1  14   1  104.30    4.26
  -1  14  -1  107.49    4.65
   1  14   1  118.15    9.99
  -1  14  -2   61.34    3.50
   1  14   2   70.28    7.89
  -1  14  -3   73.70    3.91
   1  14   3   82.45    8.20
  -1  14  -4  130.62    5.33
   1  14   4  152.76   11.45
  -1  14  -5   65.71    3.77
  -1  14  -6  168.89    6.11
  -1  14  -7  102.63    4.74
  -1  14  -8   -0.42    1.53
  -1  14  -9  199.75    6.76
  -1  14 -10   60.61    3.81
  -1 -14 -10   62.27    4.26
   1 -14  11   26.47    2.47
  -1  14 -11   29.84    2.82
  -1 -14 -11   34.32    3.37
   1 -14  12   25.28    2.43
  -1 -14 -12   28.66    3.15
  -1  14 -12   25.11    2.53
   1 -14  13   40.96    2.84
  -1 -14 -13   46.14    3.91
  -1  14 -13   46.98    3.30
   1 -14  14  102.28    4.20
  -1 -14 -14   85.82    5.17
  -1  14 -14   90.02    4.30
  -1 -14 -15    1.50    1.50
   1 -14  15    4.45    1.14
  -1 -14 -16   68.56    4.52
  -1 -14 -17  113.41    5.09
  -1 -14 -17   98.44    5.27
  -1 -14 -18  150.08    5.75
  -1 -14 -18  129.72    5.86
  -1 -14 -19   39.54    2.81
  -1 -14 -19   46.37    3.40
  -1 -14 -20    7.19    1.41
  -1 -14 -20    3.66    1.40
  -1 -14 -21   18.33    1.72
  -1 -14 -22   31.52    1.88
   1 -15 -22    0.82    0.75
   1 -15 -21   27.76    1.98
   1 -15 -21   23.66    2.09
   1 -15 -20    1.16    1.15
   1 -15 -20    0.11    1.00
   1 -15 -19    6.41    1.60
   1 -15 -19    6.30    1.38
   1 -15 -18    7.87    1.55
   1 -15 -17    0.45    1.34
  -1 -15  16    6.31    1.27
   1 -15 -16    5.13    1.69
  -1 -15  15   25.82    2.19
   1 -15 -15   29.64    3.04
  -1 -15  14   14.43    1.83
   1 -15 -14   12.88    2.30
  -1 -15  13   55.58    3.28
   1 -15 -13   47.61    3.79
  -1 -15  12    0.42    1.15
   1 -15 -12    0.94    1.67
  -1 -15  11   13.88    1.97
  -1 -15  10    7.59    1.81
  -1 -15   9   99.22    4.71
   1  15  -9  101.11    4.81
  -1 -15   8  202.40    6.73
   1  15  -8  178.89    6.44
  -1 -15   7  257.40    7.71
   1  15  -7  245.70    7.46
  -1 -15   6    5.07    1.70
   1  15  -6    8.81    1.83
   1  15  -5   23.25    2.51
   1  15  -4    1.47    1.46
  -1  15   3   31.41    2.52
   1  15  -3   32.71    2.71
   1  15  -2    0.61    1.21
  -1  15   2    2.51    1.42
   1  15  -1    7.38    1.53
  -1  15   1    9.89    1.85
   1  15   0   38.30    2.82
  -1  15   0   35.88    2.74
  -1  15  -1   94.17    4.38
  -1  15  -2   11.36    1.95
  -1 -15  -2    8.39    1.61
  -1 -15  -3   98.82    4.20
  -1  15  -3   93.20    4.53
  -1  15  -4   88.18    4.46
  -1  15  -5  388.93    9.83
  -1  15  -6   32.90    2.90
  -1  15  -7  391.44    9.92
  -1  15  -8  171.06    6.26
  -1  15  -9   22.86    2.63
   1 -15  10   23.32    2.38
  -1  15 -10   19.01    2.45
   1 -15  11  184.55    6.30
  -1  15 -11  199.40    6.78
   1 -15  12  119.23    4.80
  -1  15 -12  111.84    4.95
   1 -15  13   24.12    2.14
  -1 -15 -13   22.00    2.68
  -1  15 -13   20.65    2.26
  -1 -15 -14   73.55    4.51
   1 -15  14   77.76    3.52
  -1 -15 -15   72.46    4.41
   1 -15  15   68.40    3.14
  -1 -15 -16   53.68    3.70
  -1 -15 -16   43.40    3.36
  -1 -15 -17   15.53    2.07
  -1 -15 -17   20.14    2.40
  -1 -15 -18   12.53    1.80
  -1 -15 -18    9.81    1.84
  -1 -15 -19   44.17    2.64
  -1 -15 -20   49.06    2.57
  -1 -15 -21   33.32    1.91
   1 -16 -21    7.04    1.01
   1 -16 -20   33.32    2.09
   1 -16 -19   47.46    2.77
   1 -16 -19   40.91    2.66
   1 -16 -18    1.67    1.16
   1 -16 -18    1.66    1.12
   1 -16 -17   13.54    1.99
  -1 -16  16    0.31    0.77
   1 -16 -16    1.21    1.06
  -1 -16  15  146.51    4.69
   1 -16 -15  131.93    5.56
  -1 -16  14   11.97    1.66
   1 -16 -14   11.96    2.09
  -1 -16  13   11.67    1.73
  -1 -16  12  142.51    5.21
  -1 -16  11    1.18    1.21
  -1 -16  10   12.76    2.00
  -1 -16   9   27.98    2.65
  -1 -16   8   20.10    2.46
  -1 -16   7    0.57    1.28
  -1 -16   6    7.71    1.74
  -1 -16   5    1.54    1.54
  -1 -16   4    1.72    1.32
  -1  16   3    2.69    1.38
  -1 -16   3    1.08    1.21
  -1  16   2    6.20    1.62
  -1 -16   2    5.24    1.54
  -1  16   1   13.84    1.96
  -1 -16   1   18.23    2.13
  -1 -16   0   53.00    3.44
  -1  16   0   56.42    3.39
  -1  16  -1   10.38    1.71
  -1 -16  -1   14.88    1.83
  -1 -16  -2   77.42    3.87
  -1  16  -2   76.10    4.03
  -1  16  -3   17.83    2.36
  -1 -16  -3   23.93    2.26
  -1  16  -4   80.34    4.26
  -1  16  -5   10.16    2.09
  -1  16  -6  214.02    7.10
  -1  16  -7  136.74    5.71
  -1  16  -8   -0.47    1.53
   1 -16   9  319.79    8.71
  -1  16  -9  345.60    9.12
  -1  16 -10   11.79    2.08
   1 -16  10   10.08    1.68
   1 -16  11   54.13    3.21
  -1  16 -11   46.03    3.31
   1 -16  12    1.12    1.06
  -1 -16 -13   18.64    2.33
   1 -16  13   15.50    1.77
  -1 -16 -14   44.33    3.27
   1 -16  14   47.52    2.66
  -1 -16 -15    5.48    1.53
  -1 -16 -15    3.27    1.44
   1 -16  15    3.55    0.99
  -1 -16 -16    1.99    1.22
  -1 -16 -17   58.00    3.19
  -1 -16 -18    8.50    1.35
  -1 -16 -19   57.59    2.69
  -1 -16 -20    2.54    0.77
   1 -17 -19   13.09    1.38
   1 -17 -18    5.35    1.16
   1 -17 -17   51.92    2.96
  -1 -17  16    6.53    0.99
  -1 -17  15    2.18    0.88
  -1 -17  14   -0.08    0.87
  -1 -17  13   -1.19    0.99
  -1 -17  12   12.13    1.72
  -1 -17  11  135.25    5.06
  -1 -17  10    2.22    1.13
  -1 -17   9   24.00    2.47
  -1 -17   8    0.52    1.23
  -1 -17   7    8.96    1.92
  -1 -17   6    3.59    1.69
   1 -17  -5   11.92    1.67
  -1 -17   5   10.55    1.86
  -1 -17   4   16.04    2.13
  -1 -17   3   17.26    2.09
  -1 -17   2    5.19    1.45
  -1  17   1    8.41    1.67
  -1 -17   1    7.16    1.59
  -1  17   0    1.70    1.27
  -1 -17   0    0.98    1.11
  -1  17  -1   33.85    2.83
  -1 -17  -1   38.21    2.75
  -1  17  -2    7.24    1.67
  -1 -17  -2   12.81    1.75
  -1  17  -3   55.07    3.50
  -1 -17  -3   61.57    3.21
  -1  17  -4   -0.73    1.40
  -1  17  -5   89.78    4.49
   1 -17   6    5.93    1.64
  -1  17  -6    9.20    1.94
   1 -17   7   13.82    2.07
  -1  17  -7   14.18    2.27
  -1  17  -8   77.22    4.23
   1 -17   8   83.76    4.22
  -1  17  -9  129.20    5.32
   1 -17   9  128.29    5.06
   1 -17  10    1.71    1.21
   1 -17  11  545.51   11.04
   1 -17  12   -0.10    0.95
   1 -17  13   27.76    2.06
   1 -17  14   17.58    1.57
  -1 -17 -14   15.22    1.93
   1 -17  15    4.79    0.92
  -1 -17 -15    4.91    1.39
  -1 -17 -16   16.00    1.71
  -1 -17 -17   24.61    1.90
  -1 -17 -18  114.17    3.61
   1 -18 -17    0.16    0.78
  -1 -18  16    1.36    0.62
   1 -18 -16   -0.99    0.98
  -1 -18  15   51.68    2.25
  -1 -18  14    8.93    1.20
  -1 -18  13    5.59    1.12
  -1 -18  12    7.87    1.42
  -1 -18  11   11.08    1.50
  -1 -18  10    7.80    1.56
  -1 -18   9    0.26    1.12
  -1 -18   8   33.62    2.64
  -1 -18   7    7.61    1.76
  -1 -18   6    6.06    1.66
  -1 -18   5   17.82    2.04
   1 -18  -4   58.59    3.18
  -1 -18   4   59.32    3.47
   1 -18  -3   19.10    1.99
  -1 -18   3   21.64    2.24
  -1 -18   2    9.82    1.71
   1 -18  -2   11.77    1.76
  -1 -18   1    0.26    1.19
   1 -18  -1   -1.50    1.13
   1 -18   0  188.10    6.24
  -1 -18   0  190.53    6.03
   1 -18   1    2.35    1.35
  -1 -18  -1    2.53    1.09
   1 -18   2   40.88    3.01
  -1 -18  -2   42.13    2.70
   1 -18   3   91.28    4.32
  -1 -18  -3   88.30    3.67
  -1  18  -4   17.68    2.20
   1 -18   4   19.41    2.36
   1 -18   5   28.91    2.68
   1 -18   6    8.74    1.77
   1 -18   7   49.30    3.18
   1 -18   8   21.20    2.20
   1 -18   9   66.65    3.45
   1 -18  10   76.26    3.61
   1 -18  11   12.20    1.53
  -1 -18 -11   11.03    1.69
   1 -18  12    0.75    0.85
  -1 -18 -12    1.85    1.06
   1 -18  13   17.84    1.51
  -1 -18 -13   16.58    1.80
  -1 -18 -14   27.85    2.13
   1 -18  14   29.26    1.69
  -1 -18 -15    8.53    1.28
   1 -18  15    8.14    0.87
  -1 -18 -16   17.75    1.42
   1 -19 -15   -0.66    0.77
   1 -19 -14   59.10    2.69
  -1 -19  14   76.41    2.61
  -1 -19  13    0.60    0.79
   1 -19 -13    0.88    0.91
  -1 -19  12    3.07    0.96
  -1 -19  11   32.22    2.13
  -1 -19  10   -0.17    0.90
  -1 -19   9   34.38    2.38
  -1 -19   8   14.21    1.74
  -1 -19   7   37.76    2.60
  -1 -19   6   50.21    2.97
  -1 -19   5   12.09    1.73
   1 -19  -4   26.20    1.94
  -1 -19   4   27.72    2.36
  -1 -19   3   68.64    3.47
   1 -19  -3   68.53    3.26
  -1 -19   2   15.65    1.87
   1 -19  -2   13.08    1.70
  -1 -19   1    0.10    1.02
   1 -19  -1    2.47    1.27
   1 -19   0   21.47    2.03
  -1 -19   0   21.34    2.02
   1 -19   1   30.97    2.42
  -1 -19  -1   31.36    2.24
  -1 -19  -2   15.04    1.57
   1 -19   2   18.07    2.03
   1 -19   3   19.50    2.03
   1 -19   4   11.87    1.76
   1 -19   5   34.12    2.62
   1 -19   6    2.97    1.27
   1 -19   7    4.78    1.37
   1 -19   8    0.64    1.02
  -1 -19  -9   26.03    2.03
   1 -19   9   23.36    1.97
  -1 -19 -10   24.30    1.98
   1 -19  10   22.31    1.84
  -1 -19 -11   22.92    1.82
   1 -19  11   28.70    1.92
  -1 -19 -12   60.42    2.75
   1 -19  12   59.77    2.53
  -1 -19 -13   30.20    1.88
   1 -19  13   26.40    1.57
  -1 -19 -14    3.36    0.88
  -1 -20  13    2.42    0.60
  -1 -20  12   -0.34    0.66
   1 -20 -11    7.79    1.05
  -1 -20  11   12.71    1.29
  -1 -20  10   17.52    1.52
  -1 -20   9   29.92    2.00
  -1 -20   8    2.54    1.02
  -1 -20   7    3.13    1.05
  -1 -20   6    0.59    0.91
  -1 -20   5    1.53    1.00
  -1 -20   4    9.96    1.40
  -1 -20   3   22.20    1.94
   1 -20  -3   21.94    1.70
   1 -20  -2    2.19    0.88
  -1 -20   2    1.25    0.92
   1 -20  -1   41.97    2.44
  -1 -20   1   38.49    2.38
  -1 -20   0   50.82    2.61
   1 -20   0   53.57    2.82
  -1 -20  -1   22.61    1.74
   1 -20   1   24.86    1.97
   1 -20   2    4.48    1.19
  -1 -20  -2    6.53    1.11
   1 -20   3  144.10    4.73
   1 -20   4    0.24    1.01
   1 -20   5   -0.21    0.98
   1 -20   6   -0.12    0.88
   1 -20   7   29.97    2.10
   1 -20   8   35.54    2.21
   1 -20   9   53.49    2.51
   1 -20  10   16.59    1.40
   1 -20  11   37.73    1.89
   1 -20  12    3.75    0.73
  -1 -21  10    2.37    0.63
  -1 -21   9    7.13    0.97
  -1 -21   8   20.49    1.48
  -1 -21   7   19.80    1.52
  -1 -21   6   38.93    2.07
  -1 -21   5    5.85    1.05
  -1 -21   4    7.04    1.13
  -1 -21   3    5.36    1.00
  -1 -21   2    7.97    1.10
   1 -21  -2   11.69    1.69
  -1 -21   1   -0.32    0.70
   1 -21  -1    0.17    0.62
   1 -21   0    0.47    0.72
  -1 -21   0    0.78    0.73
   1 -21   1   70.58    2.86
  -1 -21  -1   67.03    2.44
   1 -21   2    2.23    0.88
   1 -21   3    1.73    0.87
   1 -21   4   60.33    2.68
   1 -21   5    0.74    0.76
   1 -21   6    2.90    0.79
   1 -21   7   18.87    1.45
   1 -21   8    7.43    0.98
   1 -21   9   10.35    1.01
  -1 -22   4   41.04    1.75
   1 -22   2   10.67    0.98
   1 -22   3  100.45    2.87
   1 -22   4    3.30    0.67
   2   0 -30    2.86    1.30
   2   0 -29   -1.13    1.60
   2   0 -28    9.04    2.23
   2   0 -27    2.06    1.56
   2   0 -26   14.21    2.41
   2   0 -25   -1.66    1.91
   2   0 -24   -0.83    1.82
   2   0 -23    0.82    1.80
   2   0 -22   27.44    3.33
   2   0 -21   -3.51    4.95
   2   0 -21    0.16    1.91
   2   0 -20  349.28   10.87
   2   0 -20  324.05   21.88
   2   0 -19    1.23    3.86
   2   0 -19    2.45    1.91
   2   0 -18   73.60   10.06
   2   0 -18   94.67    5.29
   2   0 -17    0.21    3.22
   2   0 -16   20.80    5.85
   2   0 -15   -0.42    3.32
   2   0 -14   65.69    8.07
   2   0 -13   -3.23    3.28
   2   0 -12  448.30   17.97
   2   0 -11    2.67    3.36
   2   0 -10   17.56    3.71
   2   0  -9   -1.95    2.59
   2   0  -8  828.83   10.95
   2   0  -8  871.41   20.08
   2   0  -7   -0.15    0.52
   2   0  -7   -1.77    2.12
   2   0  -6  868.83   12.40
   2   0  -6  884.48   17.75
   2   0  -5    0.29    1.68
   2   0  -4 4231.64   52.33
  -2   0   0  977.26   13.52
  -2   0  -1    0.63    0.75
  -2   0  -1    0.15    1.10
  -2   0  -2 1852.38   26.87
  -2   0  -3    0.28    1.87
  -2   0  -4   82.29    5.31
  -2   0  -5    0.93    2.28
  -2   0  -6  269.24    8.13
   2   0   6  272.26    6.42
  -2   0  -6  267.84   10.89
   2   0   7   -0.44    0.67
  -2   0  -7   -0.59    1.39
  -2   0  -7    1.86    3.13
   2   0   8   58.76    2.69
  -2   0  -8   56.14    4.03
  -2   0  -8   60.37    5.98
  -2   0  -9   -0.85    1.68
  -2   0  -9    4.80    3.67
  -2   0 -10  339.47   10.93
  -2   0 -10  339.44   15.84
  -2   0 -11    0.63    1.61
  -2   0 -11    2.43    3.53
  -2   0 -12  122.57    7.16
  -2   0 -12  138.24   11.26
  -2   0 -13    1.46    3.96
  -2   0 -14   85.61    9.76
  -2   0 -15   -1.14    3.47
  -2   0 -16  465.67   12.26
  -2   0 -16  467.32   24.38
  -2   0 -17   -3.48    4.24
  -2   0 -17    0.27    1.75
  -2   0 -18  312.37   10.53
  -2   0 -18  322.36   21.60
  -2   0 -19    0.22    4.97
  -2   0 -19   -0.01    1.84
  -2   0 -20  484.07   13.56
  -2   0 -21    0.26    1.73
  -2   0 -22    6.42    2.76
  -2   0 -23   -0.64    2.44
  -2   0 -24   -1.79    2.20
  -2   0 -25    1.30    2.19
  -2   0 -26  238.03    8.33
  -2   0 -27    0.26    1.58
  -2   0 -28   33.35    2.64
   2  -1 -30    6.77    1.51
   2   1 -30    5.60    1.37
   2  -1 -29   14.65    2.20
   2   1 -29   13.78    2.15
   2   1 -28    2.36    2.11
   2  -1 -28    2.81    1.61
   2  -1 -27    0.36    1.53
   2   1 -27    3.51    1.64
   2  -1 -26   24.83    3.20
   2   1 -26   20.73    2.68
   2  -1 -25    5.28    2.31
   2   1 -25    4.55    2.07
   2   1 -24  328.89   10.58
   2  -1 -24  336.44   11.03
   2  -1 -23   37.41    3.77
   2   1 -23   42.76    3.93
   2   1 -22   19.70    3.11
   2  -1 -22   26.33    3.31
   2  -1 -21   -1.20    4.08
   2   1 -21    3.47    5.17
   2  -1 -21    1.65    1.76
   2   1 -21    1.03    1.74
   2  -1 -20    5.01    5.35
   2   1 -20    4.29    3.89
   2   1 -20    2.38    1.58
   2  -1 -20    3.83    2.06
   2  -1 -19   73.62   10.77
   2   1 -19   57.44    9.31
   2  -1 -19   81.58    4.67
   2   1 -19   72.40    4.68
   2  -1 -19   75.36    4.94
   2   1 -18   35.54    3.37
   2   1 -18   35.35    7.64
   2  -1 -18   37.77    7.70
   2  -1 -18   29.72    3.19
   2  -1 -17   59.56    8.54
   2  -1 -17   66.23    4.40
   2   1 -17   62.82    8.91
   2   1 -16   89.22   10.12
   2  -1 -16   96.76   10.29
   2  -1 -15   25.39    5.85
   2   1 -15   24.75    5.85
   2  -1 -14  284.79   15.88
   2   1 -14  293.14   16.10
   2   1 -13  196.23   12.61
   2  -1 -13  215.64   13.11
   2   1 -12  290.12   14.49
   2  -1 -12  307.10   14.84
   2   1 -11  144.79    9.84
   2  -1 -11  145.74    9.67
   2   1 -10  632.57   19.43
   2  -1 -10  658.66   19.63
   2  -1 -10  661.68   11.20
   2   1  -9  538.49   16.22
   2  -1  -9  541.04   16.24
   2  -1  -9  530.86    8.64
   2   1  -8   22.41    1.28
   2  -1  -8   22.01    3.61
   2   1  -8   21.73    3.70
   2  -1  -8   21.74    1.42
   2   1  -7   83.73    5.62
   2  -1  -7   78.94    5.37
   2   1  -7   77.16    2.67
   2  -1  -7   80.22    2.39
   2  -1  -6    5.88    2.09
   2  -1  -6    7.68    0.71
   2   1  -6    6.42    1.88
   2   1  -6    7.06    1.02
   2  -1  -5   94.82    4.83
   2   1  -5  102.62    5.14
   2   1  -5   95.32    3.23
   2  -1  -4  752.48   13.40
   2   1  -4  758.26   11.93
   2  -1  -3  567.63    9.76
   2   1  -3  589.11    9.89
   2  -1  -2    1.16    0.58
   2   1  -2    2.69    0.95
   2   1  -1    2.87    1.03
   2   1   0 3544.69   42.63
  -2   1   0 3593.63   41.39
  -2   1  -1   39.44    2.30
   2   1   1   41.39    2.28
  -2   1  -1   40.37    2.17
  -2   1  -2  137.52    4.98
  -2  -1  -2  140.14    5.67
   2   1   2  141.04    4.35
  -2  -1  -3 2962.63   41.92
  -2   1  -3 2990.92   40.57
   2   1   3 2948.98   37.16
   2   1   4   33.36    2.18
  -2   1  -4   34.10    3.58
  -2  -1  -5 1928.80   33.41
  -2   1  -5 1966.41   32.62
   2   1   5 1933.53   26.10
  -2  -1  -6   24.05    3.39
   2   1   6   25.42    1.91
  -2  -1  -6   22.28    2.76
  -2   1  -6   27.33    2.86
  -2   1  -6   26.96    4.06
  -2  -1  -7   20.79    3.90
   2   1   7   16.12    1.57
  -2  -1  -7   17.02    2.56
  -2   1  -7   19.21    3.78
  -2   1  -7   17.09    2.41
   2  -1   8    0.87    0.73
   2   1   8    0.33    0.64
  -2   1  -8   -0.13    3.00
  -2  -1  -8    0.56    1.52
  -2   1  -8   -1.28    1.59
  -2  -1  -8   -0.79    2.84
  -2  -1  -9   24.24    3.06
  -2   1  -9   30.01    5.43
  -2   1  -9   21.60    2.96
  -2  -1  -9   27.57    5.02
  -2  -1 -10  278.09    9.85
  -2  -1 -10  283.77   14.51
  -2   1 -10  272.33   14.05
  -2  -1 -11   94.33    5.93
  -2  -1 -11   96.05    9.01
  -2   1 -11   94.55    8.66
  -2  -1 -12   49.94    4.58
  -2  -1 -12   44.09    6.79
  -2   1 -12   48.38    7.03
  -2  -1 -13    7.28    2.15
  -2  -1 -13    6.21    3.76
  -2   1 -13   11.65    4.67
  -2  -1 -14 1278.18   27.66
  -2   1 -14 1270.84   38.51
  -2  -1 -14 1307.84   39.04
  -2  -1 -15   59.18    8.92
  -2   1 -15   60.60    8.80
  -2   1 -16  100.91   11.61
  -2  -1 -16  102.33   11.69
  -2   1 -16   90.70    5.27
  -2  -1 -16  101.51    5.73
  -2  -1 -17   13.75    2.24
  -2  -1 -17   11.45    5.48
  -2   1 -17    9.88    2.23
  -2  -1 -17   10.46    2.24
  -2   1 -18   27.78    7.03
  -2  -1 -18   23.35    6.35
  -2  -1 -18   21.75    3.21
  -2   1 -18   22.42    3.11
  -2  -1 -19   14.93    6.06
  -2   1 -19    8.19    4.09
  -2   1 -19   11.57    2.59
  -2  -1 -19   12.02    2.89
  -2   1 -20  116.01    6.41
  -2  -1 -20  129.60    6.88
  -2   1 -21   50.62    4.27
  -2  -1 -21   53.35    4.77
  -2   1 -22    4.85    2.64
  -2  -1 -22    1.66    2.36
  -2  -1 -23    5.55    3.21
  -2   1 -23    3.92    2.60
  -2   1 -24  133.48    7.24
  -2  -1 -24  142.75    7.19
  -2  -1 -25   21.42    3.06
  -2   1 -25   21.43    3.21
  -2  -1 -26  109.21    5.56
  -2   1 -26  112.26    5.56
  -2  -1 -27    8.85    2.00
  -2   1 -27    6.69    1.78
  -2  -1 -28    6.01    1.42
  -2   1 -28    0.87    1.10
   2   2 -30   28.66    2.26
   2  -2 -30   34.13    2.52
   2   2 -29   38.09    3.82
   2  -2 -29    0.90    1.36
   2  -2 -28    0.73    1.81
   2   2 -28    0.25    1.71
   2   2 -27    0.11    1.33
   2  -2 -27    1.41    1.76
   2  -2 -26    7.18    2.19
   2   2 -26    3.69    1.55
   2  -2 -25    6.46    2.27
   2   2 -25    6.85    2.10
   2   2 -24   10.17    2.25
   2  -2 -24   12.15    2.72
   2  -2 -23   16.23    3.22
   2   2 -23   17.65    2.82
   2   2 -22    0.90    1.65
   2  -2 -22    4.46    2.21
   2  -2 -22    3.48    1.81
   2   2 -21  126.94    6.40
   2  -2 -21  135.76    6.83
   2  -2 -21  153.93    6.64
   2   2 -21  111.29   13.51
   2  -2 -21  117.06   13.41
   2  -2 -20  114.34    6.29
   2   2 -20  111.57    5.81
   2  -2 -20  124.71    6.07
   2   2 -20  121.59   13.85
   2  -2 -20  100.60   12.27
   2   2 -19  267.11    8.92
   2  -2 -19  260.54    9.22
   2  -2 -19  234.27   17.95
   2   2 -19  251.83   18.89
   2  -2 -19  276.23    8.95
   2  -2 -18   52.73    3.85
   2   2 -18   50.62    8.58
   2  -2 -18   44.21    7.60
   2   2 -18   51.06    3.87
   2  -2 -18   54.58    4.02
   2  -2 -17  234.94   16.61
   2   2 -17  252.83   17.34
   2  -2 -17  252.99    8.57
   2  -2 -16  213.10   15.27
   2   2 -16  224.24   15.47
   2   2 -15   13.21    4.91
   2  -2 -15    6.45    3.60
   2   2 -14   15.33    4.49
   2  -2 -14   12.55    4.75
   2   2 -13  266.75   14.71
   2  -2 -13  277.78   15.05
   2  -2 -12  747.58   13.51
   2  -2 -12  686.96   22.93
   2   2 -12  706.65   23.20
   2   2 -11    7.66    3.65
   2  -2 -11    5.86    1.25
   2  -2 -11    7.65    3.98
   2  -2 -10   11.02    1.36
   2   2 -10   11.34    3.46
   2  -2 -10   12.40    3.59
   2  -2  -9   22.47    1.78
   2   2  -9   22.95    4.25
   2   2  -9   26.95    1.75
   2  -2  -9   22.69    4.14
   2   2  -8  263.92    5.79
   2  -2  -8  273.52   10.91
   2   2  -8  274.99   10.91
   2   2  -7  509.03    9.22
   2  -2  -7  524.06   14.27
   2   2  -7  530.95   14.46
   2   2  -6  122.41    4.04
   2  -2  -6  132.38    6.55
   2   2  -5 3812.68   46.64
   2  -2  -5 3878.06   50.67
   2   2  -4 1499.92   21.08
   2  -2  -4 1506.24   22.50
   2   2  -3  687.53   11.65
   2  -2  -3  651.99   11.07
   2   2  -2    4.67    1.13
   2   2  -1   35.15    2.33
   2   2   0 1520.52   21.39
  -2   2   0 1486.23   18.74
   2   2   1  951.33   15.25
  -2   2  -1  972.51   14.55
   2   2   2 1408.07   20.42
  -2   2  -2 1386.90   21.10
  -2   2  -3   33.86    3.10
   2   2   3   29.85    2.22
   2   2   4   48.91    2.84
  -2   2  -4   54.13    4.30
   2   2   5  271.01    6.98
  -2   2  -5  273.44    9.93
   2   2   6  280.10    7.21
  -2   2  -6  275.43   10.87
  -2  -2  -6  293.18   11.75
  -2   2  -7   60.35    5.53
   2   2   7   64.11    3.22
  -2  -2  -7   61.02    6.03
   2   2   8    9.17    1.36
  -2   2  -8   13.07    3.67
  -2  -2  -8    5.56    3.10
  -2  -2  -8    9.09    1.96
  -2  -2  -9  649.83   15.70
  -2   2  -9  670.05   21.02
  -2  -2  -9  660.29   21.63
   2   2   9  684.49   11.95
  -2  -2 -10   47.03    4.15
  -2   2 -10   48.86    6.23
  -2  -2 -10   53.09    6.81
  -2  -2 -11    3.77    2.01
  -2   2 -11    3.78    3.28
  -2  -2 -11    2.91    3.21
  -2  -2 -12  661.33   17.57
  -2  -2 -12  694.09   25.35
  -2   2 -12  675.47   24.80
  -2  -2 -13  144.73    7.98
  -2  -2 -13  146.64   12.03
  -2   2 -13  138.73   11.85
  -2  -2 -14    4.32    1.75
  -2  -2 -14    5.41    3.60
  -2   2 -14    4.39    3.35
  -2  -2 -15    0.06    1.60
  -2  -2 -15    0.49    1.57
  -2   2 -15    3.96    4.72
  -2  -2 -15    1.04    3.28
  -2  -2 -16    2.81    1.68
  -2  -2 -16   -0.74    1.64
  -2   2 -16   -0.46    1.60
  -2   2 -16    2.29    4.44
  -2  -2 -17    6.26    1.85
  -2   2 -17    4.73    1.72
  -2  -2 -17    5.33    2.17
  -2  -2 -17    4.23    4.41
  -2   2 -17    1.85    3.77
  -2  -2 -18  493.67   12.55
  -2  -2 -18  516.28   27.39
  -2   2 -18  467.61   26.24
  -2  -2 -18  481.27   13.60
  -2   2 -18  466.32   12.78
  -2  -2 -19  140.13    6.34
  -2   2 -19  120.09   13.74
  -2   2 -19  127.21    6.38
  -2  -2 -19  131.37    7.13
  -2  -2 -20  143.89    7.36
  -2   2 -20  147.51    6.94
  -2  -2 -20  156.47    6.66
  -2  -2 -21   44.63    3.55
  -2  -2 -21   41.66    4.07
  -2  -2 -22   53.25    4.93
  -2   2 -22   59.08    5.19
  -2  -2 -23   15.80    3.29
  -2   2 -23   15.96    3.41
  -2  -2 -24   21.61    3.40
  -2   2 -24   29.50    3.80
  -2   2 -25   96.42    5.71
  -2  -2 -25   90.37    5.54
  -2  -2 -26  101.08    5.33
  -2   2 -26  101.73    5.44
  -2  -2 -27   84.80    4.38
  -2   2 -27   83.19    4.35
  -2   2 -28    7.62    1.49
  -2  -2 -28    8.55    1.64
   2  -3 -29    1.11    1.65
   2   3 -29   -0.73    1.36
   2   3 -28   38.03    3.17
   2  -3 -28   27.69    3.14
   2  -3 -27    9.82    2.17
   2   3 -26    2.35    1.53
   2  -3 -26    1.34    1.94
   2   3 -25    8.13    2.09
   2  -3 -25   12.41    2.84
   2  -3 -25   12.44    2.06
   2   3 -24    9.63    2.41
   2  -3 -24    9.11    2.53
   2  -3 -24    6.74    1.88
   2   3 -23    9.45    2.49
   2  -3 -23    7.15    2.55
   2  -3 -23    6.75    2.15
   2  -3 -22   69.37    5.15
   2   3 -22   65.13    4.49
   2  -3 -22   60.80    4.34
   2  -3 -21   41.54    4.09
   2   3 -21   40.80    3.84
   2  -3 -21   31.96    3.35
   2   3 -20   12.72    2.55
   2  -3 -20   15.12    2.76
   2  -3 -20   21.03    6.38
   2   3 -20   18.87    6.80
   2  -3 -20   13.68    2.59
   2  -3 -19  143.39    6.57
   2  -3 -19  136.57    6.64
   2   3 -19  124.51    5.98
   2  -3 -19  126.90   13.25
   2   3 -19  138.28   14.33
   2  -3 -18   63.75    4.32
   2   3 -18   68.74    4.44
   2  -3 -18   71.76    4.71
   2  -3 -18   69.98   10.11
   2   3 -18   79.09   10.62
   2  -3 -17  559.92   13.25
   2  -3 -17  554.82   13.41
   2  -3 -17  546.95   25.66
   2   3 -17  542.22   25.96
   2  -3 -16  151.48   12.83
   2   3 -16  145.01   12.99
   2   3 -15    8.80    4.30
   2  -3 -15    9.05    4.31
   2   3 -14  228.51   14.50
   2  -3 -14  232.49   14.52
   2   3 -13    2.37    4.35
   2  -3 -13    2.52    3.21
   2  -3 -12   90.41    4.35
   2   3 -12   84.97    8.49
   2  -3 -12   76.70    7.78
   2  -3 -11  252.48    7.19
   2   3 -11  244.39   12.71
   2  -3 -11  241.22   12.75
   2   3 -10  156.85    4.37
   2  -3 -10  162.91    9.74
   2   3 -10  162.73    9.98
   2   3  -9  159.15    4.79
   2  -3  -9  157.39    9.30
   2   3  -9  167.29    9.45
   2   3  -8 1714.34   24.05
   2  -3  -8 1745.98   32.31
   2   3  -8 1700.89   32.47
   2   3  -7 2013.23   27.53
   2   3  -7 1986.42   34.78
   2  -3  -7 2029.74   34.23
   2   3  -6   60.80    3.20
   2  -3  -6   65.83    4.71
   2   3  -5    3.83    1.23
   2  -3  -5    3.12    1.98
   2   3  -4 3554.89   44.97
   2   3  -3   57.17    3.39
   2   3  -2   67.64    3.44
   2   3  -1  274.79    7.40
   2   3   0  152.08    5.31
   2   3   1  536.43   11.02
  -2   3  -1  519.83    9.97
   2   3   2  132.71    5.09
  -2   3  -2  137.82    5.23
  -2   3  -3   38.17    3.32
   2   3   3   34.86    2.70
  -2   3  -4    1.74    2.14
   2   3   4    0.95    1.25
  -2   3  -5  506.88   14.00
   2   3   5  503.07   10.91
  -2   3  -6   87.00    6.25
   2   3   6   83.44    4.05
  -2   3  -7  267.73   11.47
  -2  -3  -7  279.68   12.45
   2   3   7  270.83    7.65
  -2   3  -8  918.28   23.92
  -2  -3  -8  927.31   25.01
   2   3   8  910.50   16.08
  -2   3  -9   49.12    6.05
  -2  -3  -9   51.59    6.84
   2   3   9   49.49    3.07
  -2  -3 -10  174.08    8.17
  -2  -3 -10  205.16   12.39
  -2   3 -10  189.42   11.66
  -2  -3 -11    2.54    1.98
  -2   3 -11    2.63    2.81
  -2  -3 -11    4.18    3.42
  -2   3 -12   33.73    6.35
  -2  -3 -12   35.43    4.02
  -2  -3 -12   35.74    6.46
  -2  -3 -13   24.79    3.61
  -2   3 -13   29.74    6.17
  -2  -3 -13   28.57    6.02
  -2  -3 -14  224.37   10.53
  -2   3 -14  222.79   15.60
  -2  -3 -14  226.58   16.02
  -2  -3 -15  253.27    8.86
  -2  -3 -15  265.15   17.67
  -2   3 -15  247.45   17.22
  -2  -3 -15  243.04   11.32
  -2  -3 -15  255.98    8.53
  -2  -3 -16    8.64    2.14
  -2  -3 -16    6.90    1.84
  -2  -3 -16    4.44    2.56
  -2  -3 -16    3.63    4.38
  -2   3 -16    9.16    5.48
  -2  -3 -16    7.17    2.20
  -2   3 -17  213.24   17.54
  -2  -3 -17  220.44    8.12
  -2  -3 -17  224.95    7.08
  -2  -3 -17  221.35    8.88
  -2  -3 -18   10.45    2.60
  -2   3 -18    9.96    4.22
  -2  -3 -18   10.01    2.12
  -2  -3 -18   10.13    1.67
  -2  -3 -19   34.50    4.05
  -2  -3 -19   35.04    3.49
  -2   3 -19   40.78    8.39
  -2  -3 -19   44.36    3.16
  -2  -3 -20   49.66    4.75
  -2  -3 -20   59.75    4.23
  -2  -3 -21   20.55    3.37
  -2   3 -21   24.69    3.94
  -2  -3 -21   24.99    2.95
  -2  -3 -22   46.18    3.63
  -2  -3 -22   58.84    5.16
  -2   3 -22   56.92    4.93
  -2   3 -23   75.70    5.74
  -2  -3 -23   86.51    5.96
  -2   3 -24  176.37    8.13
  -2  -3 -24  172.68    8.05
  -2   3 -25   32.18    3.46
  -2  -3 -25   27.73    3.38
  -2   3 -26   11.13    2.27
  -2  -3 -26   72.15    5.27
  -2   3 -27    0.48    1.29
  -2  -3 -27    0.35    1.44
  -2  -3 -28   32.65    2.35
   2   4 -29   11.20    1.73
   2  -4 -29   16.03    1.97
   2   4 -28    0.43    1.37
   2  -4 -28    0.62    1.48
   2  -4 -27    1.82    1.57
   2   4 -27    1.53    1.62
   2  -4 -26   -0.60    1.15
   2  -4 -26   -0.17    1.74
   2  -4 -25   20.94    2.46
   2  -4 -25   23.32    3.16
   2  -4 -24   16.05    2.40
   2  -4 -24   18.52    3.28
   2  -4 -23   10.48    2.17
   2  -4 -23   10.38    2.79
   2  -4 -22   16.96    3.02
   2   4 -22   14.18    2.70
   2  -4 -22   12.80    2.51
   2  -4 -21  385.95   11.53
   2  -4 -21  392.35   12.26
   2   4 -21  378.46   11.08
   2   4 -20   65.78   10.02
   2   4 -20   79.66    4.81
   2  -4 -20   71.89    5.23
   2  -4 -20   74.99    4.99
   2  -4 -19  208.02   16.82
   2   4 -19  207.31   17.44
   2   4 -19  223.72    8.00
   2  -4 -19  225.94    8.81
   2  -4 -19  231.94    8.54
   2  -4 -18  204.68   16.21
   2   4 -18  206.63   16.64
   2  -4 -18  218.87    8.18
   2   4 -18  208.90    7.61
   2  -4 -18  211.40    8.32
   2  -4 -17    1.11    1.55
   2  -4 -17    2.14    1.48
   2  -4 -17   -0.37    3.36
   2   4 -17    0.21    3.66
   2   4 -16   88.24   10.86
   2  -4 -16   85.81    9.68
   2  -4 -16   89.30    4.89
   2   4 -15  273.95   16.87
   2  -4 -15  260.06   15.94
   2   4 -14   79.38    8.69
   2  -4 -14   81.58    8.76
   2   4 -13   22.03    5.04
   2  -4 -13   22.08    5.28
   2  -4 -12   15.48    2.05
   2   4 -12   15.42    4.13
   2  -4 -12   12.94    4.07
   2  -4 -11  145.79   10.08
   2   4 -11  139.98   10.01
   2   4 -10   75.57    3.55
   2   4 -10   72.20    6.92
   2  -4 -10   81.56    7.26
   2   4  -9   15.27    1.79
   2   4  -9   14.46    3.81
   2  -4  -9   15.44    3.86
   2   4  -8  215.38   10.19
   2  -4  -8  206.74    9.78
   2   4  -8  211.24    6.57
   2  -4  -7  117.70    6.88
   2   4  -7  123.31    4.98
   2   4  -6    4.52    1.45
   2   4  -5  252.29    7.45
   2   4  -4  473.01   10.80
   2   4  -3   24.53    2.83
   2   4  -2  797.09   15.15
   2   4  -1   86.38    4.38
   2   4   0   98.85    4.73
   2   4   1   42.08    3.34
   2   4   2  211.62    7.02
  -2   4  -3 2125.65   31.76
   2   4   3 2044.10   30.44
  -2   4  -4  484.03   12.89
   2   4   4  479.38   11.30
  -2   4  -5   65.50    5.22
   2   4   5   63.25    3.88
  -2   4  -6  845.32   20.53
   2   4   6  839.40   16.24
  -2   4  -7   14.46    3.61
   2   4   7    9.40    1.86
   2   4   8   37.40    3.13
  -2   4  -8   39.21    5.22
   2   4   9   43.52    3.19
  -2   4  -9   48.45    5.99
  -2   4 -10  489.76   19.09
  -2  -4 -11   -0.62    1.53
  -2   4 -11    5.95    3.99
  -2  -4 -12  403.60   13.77
  -2   4 -12  395.60   18.89
  -2  -4 -13  167.13    8.98
  -2   4 -13  164.43   12.77
  -2   4 -14   69.96    9.12
  -2  -4 -14   71.43    6.00
  -2  -4 -15  261.87    8.70
  -2  -4 -15  249.84    9.15
  -2   4 -15  254.13   17.31
  -2  -4 -15  257.88   11.80
  -2  -4 -15  259.79    7.71
  -2  -4 -16   39.83    3.49
  -2   4 -16   38.28    7.99
  -2  -4 -16   44.78    3.28
  -2  -4 -16   48.67    5.26
  -2  -4 -16   38.63    3.76
  -2  -4 -17   31.45    3.63
  -2  -4 -17   28.95    3.29
  -2  -4 -17   27.80    2.74
  -2  -4 -18   57.81    4.36
  -2  -4 -18   48.85    4.60
  -2  -4 -18   51.30    3.49
  -2  -4 -19    0.79    2.16
  -2  -4 -19    2.08    1.81
  -2  -4 -19    0.18    1.12
  -2  -4 -20   33.69    4.10
  -2  -4 -20   33.26    3.44
  -2   4 -20   37.61    4.13
  -2  -4 -20   37.32    2.88
  -2  -4 -21   90.60    5.19
  -2  -4 -21   83.01    5.88
  -2   4 -21   89.28    6.26
  -2  -4 -22   42.67    4.39
  -2  -4 -22   56.50    4.06
  -2   4 -22   50.35    4.63
  -2  -4 -23   71.40    4.28
  -2   4 -23   78.67    5.79
  -2  -4 -23   84.78    5.66
  -2  -4 -24   90.18    5.44
  -2   4 -24   92.26    5.43
  -2  -4 -25   39.93    3.59
  -2   4 -25   42.72    3.74
  -2  -4 -26    5.40    2.04
  -2   4 -26   11.94    2.09
  -2   4 -27   61.59    3.43
  -2  -4 -27   61.27    3.47
   2  -5 -29    3.98    1.32
   2   5 -28    0.54    1.21
   2  -5 -28    1.67    1.37
   2  -5 -27   -1.00    1.59
   2   5 -27    0.86    1.50
   2  -5 -27   -0.16    0.96
   2  -5 -26   44.56    3.19
   2  -5 -26   46.30    3.91
   2  -5 -25   21.71    3.14
   2  -5 -25   19.01    2.41
   2  -5 -24    2.96    2.25
   2  -5 -24    8.50    2.15
   2  -5 -23    5.29    2.74
   2  -5 -23    4.87    1.84
   2  -5 -22   42.15    4.29
   2  -5 -22   37.99    3.77
   2  -5 -21   60.49    4.95
   2  -5 -21   52.85    4.37
   2  -5 -20    3.10    2.13
   2  -5 -20    3.91    1.79
   2  -5 -19  518.11   13.61
   2  -5 -19  516.40   13.94
   2   5 -19  489.52   27.10
   2  -5 -18   75.77    5.10
   2  -5 -18   86.09    5.17
   2   5 -18   67.38   10.03
   2  -5 -17  348.73   10.59
   2  -5 -17  365.45   10.83
   2  -5 -16  711.97   15.73
   2   5 -16  676.78   28.75
   2   5 -15    7.71    4.72
   2  -5 -14   49.85    6.96
   2   5 -14   55.44    7.89
   2  -5 -13  328.99   16.66
   2   5 -13  314.56   16.74
   2  -5 -12   46.16    6.34
   2   5 -12   45.44    6.55
   2   5 -11  582.65   20.94
   2   5 -10  108.84    4.96
   2   5 -10  114.39    8.95
   2   5  -9    1.03    1.07
   2   5  -9    2.02    2.76
   2   5  -8 1823.83   28.20
   2   5  -7  373.85   10.11
   2   5  -6   70.80    4.28
   2   5  -5  458.66   11.48
   2   5  -4   31.78    3.00
   2   5  -3 1122.96   20.18
   2   5  -2  120.42    5.56
   2   5  -1  155.88    6.42
   2   5   0   68.30    4.32
   2   5   1   67.30    4.29
   2   5   2  458.46   11.73
   2   5   3   -0.29    1.57
  -2   5  -3    0.27    1.87
  -2   5  -4  502.07   13.71
   2   5   4  484.07   12.24
  -2   5  -5  212.54    9.16
   2   5   5  206.36    7.67
  -2   5  -6  400.94   13.87
   2   5   6  393.20   10.97
  -2   5  -7   53.75    5.68
   2   5   7   59.30    4.16
  -2   5  -8  289.35   13.26
   2   5   8  293.93    9.45
  -2   5  -9  267.47   13.40
   2   5   9  280.87    9.11
  -2   5 -10   37.68    5.68
  -2   5 -11  181.68   12.38
  -2   5 -12  178.89   13.01
  -2  -5 -12  190.25    9.46
  -2  -5 -13    9.37    2.44
  -2   5 -13    7.06    3.99
  -2  -5 -14   33.58    3.46
  -2  -5 -14   35.00    4.41
  -2   5 -14   38.59    6.95
  -2  -5 -14   36.17    3.17
  -2   5 -15  329.21   20.05
  -2  -5 -15  343.62   13.94
  -2  -5 -15  345.18   11.04
  -2  -5 -15  343.30   10.40
  -2  -5 -16  293.17   10.29
  -2   5 -16  262.33   18.53
  -2  -5 -16  293.15   13.23
  -2  -5 -16  285.47    9.59
  -2  -5 -16  300.57    8.50
  -2   5 -17  104.94   12.54
  -2  -5 -17  107.66    5.93
  -2  -5 -17  118.74    5.37
  -2  -5 -17  107.35    6.53
  -2   5 -18   95.90   12.46
  -2  -5 -18  108.38    5.06
  -2  -5 -18  113.18    6.12
  -2  -5 -18  105.60    6.51
  -2  -5 -19   50.02    3.54
  -2  -5 -19   50.32    4.20
  -2   5 -19   48.69    4.51
  -2  -5 -19   47.11    4.62
  -2   5 -20  194.18    8.78
  -2  -5 -20  187.53    8.47
  -2  -5 -20  187.21    7.80
  -2  -5 -20  189.97    6.65
  -2  -5 -21    1.49    1.85
  -2  -5 -21    0.23    1.07
  -2  -5 -21    1.10    2.24
  -2   5 -21    3.31    2.26
  -2  -5 -22    4.01    1.68
  -2  -5 -22    4.57    1.22
  -2   5 -22    3.78    2.29
  -2  -5 -22    6.55    2.50
  -2   5 -23   10.36    2.56
  -2  -5 -23    4.84    1.96
  -2  -5 -23   10.23    2.02
  -2   5 -24   11.21    2.34
  -2  -5 -24    7.55    2.17
  -2   5 -25   -0.22    1.53
  -2  -5 -25   -1.07    1.59
  -2   5 -26    7.86    1.87
  -2  -5 -26    7.96    1.80
  -2   5 -27   -1.82    1.16
  -2  -5 -27    0.02    1.09
   2   6 -28   31.59    2.47
   2  -6 -28   34.57    2.57
   2  -6 -27   74.38    3.63
   2  -6 -27   63.54    3.79
   2  -6 -26   24.83    2.49
   2  -6 -26   29.81    3.15
   2   6 -26   29.25    3.19
   2  -6 -26   30.40    3.19
   2  -6 -25   10.29    2.39
   2  -6 -25    9.83    2.07
   2  -6 -24   23.84    3.39
   2  -6 -24   20.36    2.61
   2  -6 -23    2.01    2.27
   2  -6 -23    3.46    1.91
   2  -6 -22   35.50    3.63
   2  -6 -22   36.70    4.11
   2  -6 -21  309.43   10.96
   2  -6 -21  311.49   10.53
   2  -6 -20  283.74   10.25
   2  -6 -20  289.23   10.07
   2  -6 -19    1.39    2.01
   2   6 -19   -1.02    4.43
   2  -6 -19    1.67    1.68
   2  -6 -18  172.70    7.52
   2  -6 -18  174.53    7.68
   2   6 -18  170.77   15.89
   2  -6 -17    0.70    1.94
   2   6 -17   -2.04    3.59
   2  -6 -17   -0.72    1.50
   2  -6 -16  324.87   10.17
   2  -6 -16  316.77   10.05
   2   6 -16  322.41   19.81
   2   6 -15   16.78    5.42
   2  -6 -15   16.75    2.32
   2  -6 -15   24.85    3.00
   2   6 -14  538.45   23.83
   2   6 -13    3.26    3.85
   2   6 -12  147.26   11.25
   2   6 -11   44.50    6.14
   2   6 -10  105.85    8.91
   2   6 -10  101.41    5.29
   2   6  -9   66.01    6.78
   2   6  -9   67.87    4.28
   2   6  -8   13.66    2.22
   2   6  -7   65.82    4.48
   2   6  -6  902.78   18.61
   2   6  -5 1883.23   30.68
   2   6  -4  502.68   13.11
   2   6  -3 1829.88   30.02
   2   6  -2  281.86    9.40
   2   6  -1   97.07    5.49
   2   6   0  118.21    6.04
   2   6   1  412.86   11.78
   2   6   2  560.86   14.12
   2   6   3  164.14    7.24
  -2   6  -4    2.69    2.45
   2   6   4    2.14    1.64
  -2   6  -5  832.60   20.39
   2   6   5  842.51   18.43
  -2   6  -6    4.79    2.51
   2   6   6    5.70    1.70
  -2   6  -7  661.65   19.91
   2   6   7  654.93   15.95
  -2   6  -8   27.01    4.46
   2   6   8   27.39    3.13
  -2   6  -9  440.72   17.77
   2   6   9  462.26   12.94
  -2   6 -10   13.73    3.89
  -2   6 -11   27.69    5.17
  -2   6 -12   -1.94    3.71
  -2  -6 -13   31.36    3.05
  -2   6 -13   24.03    5.47
  -2  -6 -13   31.27    4.13
  -2  -6 -13   28.60    3.33
  -2  -6 -14   92.60    5.33
  -2  -6 -14   83.19    6.86
  -2   6 -14   82.08   10.04
  -2  -6 -14   87.31    5.48
  -2  -6 -15  195.94    7.85
  -2  -6 -15  208.12   10.97
  -2   6 -15  190.51   15.52
  -2  -6 -15  198.05    8.47
  -2   6 -16   91.74   11.27
  -2  -6 -16  104.60    6.32
  -2  -6 -16  112.76    6.05
  -2  -6 -17   37.50    3.73
  -2   6 -17   40.49    4.05
  -2  -6 -17   39.92    3.15
  -2   6 -17   42.81    8.83
  -2  -6 -17   35.53    4.01
  -2  -6 -18    5.20    2.09
  -2   6 -18    5.23    2.12
  -2  -6 -18    4.44    2.41
  -2  -6 -18    3.62    1.81
  -2  -6 -19   22.07    2.39
  -2   6 -19   23.73    3.32
  -2  -6 -19   17.66    3.08
  -2  -6 -19   20.19    2.87
  -2   6 -20   37.93    4.09
  -2  -6 -20   30.62    4.02
  -2  -6 -20   35.37    3.60
  -2  -6 -20   43.82    3.22
  -2  -6 -21   19.54    2.21
  -2   6 -21   20.56    3.31
  -2  -6 -21   23.48    3.48
  -2  -6 -21   22.95    2.88
  -2  -6 -22   11.17    1.65
  -2   6 -22   13.45    2.71
  -2  -6 -22   11.93    2.56
  -2  -6 -22   10.98    2.28
  -2  -6 -23   13.15    2.31
  -2  -6 -23    7.12    1.37
  -2  -6 -23   11.65    2.53
  -2   6 -23    9.80    2.36
  -2   6 -24  221.37    7.76
  -2  -6 -24  226.25    8.01
  -2   6 -25    0.47    1.34
  -2  -6 -25    2.15    1.63
  -2  -6 -26   39.33    2.81
  -2   6 -26   31.26    2.41
   2  -7 -28    4.67    0.99
   2  -7 -27   10.43    1.62
   2  -7 -27    7.73    1.65
   2  -7 -26   29.26    2.69
   2  -7 -26   26.65    2.72
   2  -7 -25    0.74    1.45
   2  -7 -25    0.74    1.83
   2  -7 -25   -1.79    1.68
   2   7 -25    3.32    1.83
   2  -7 -24   32.11    3.24
   2  -7 -24   38.16    3.78
   2  -7 -23    4.84    2.05
   2  -7 -23    3.65    2.23
   2  -7 -22   19.07    2.20
   2  -7 -22   16.04    2.91
   2  -7 -22   16.60    2.73
   2  -7 -21    3.24    2.18
   2  -7 -21    3.57    2.04
   2  -7 -20   48.50    4.38
   2  -7 -20   48.59    4.53
   2  -7 -19  255.87    9.57
   2  -7 -19  250.28    9.53
   2  -7 -18  605.03   15.23
   2  -7 -18  587.16   15.09
   2   7 -18  585.83   29.52
   2  -7 -17    6.64    2.33
   2   7 -17   11.94    5.82
   2  -7 -17    5.78    1.87
   2  -7 -16  711.86   16.37
   2   7 -16  667.48   29.51
   2  -7 -16  723.97   16.27
   2  -7 -15  184.12    7.43
   2   7 -15  153.77   13.49
   2  -7 -15  157.34    6.84
   2  -7 -14  105.11    5.44
   2   7 -14  100.74   10.56
   2   7 -13   12.91    3.81
   2   7 -12   37.39    6.13
   2   7 -11   12.40    4.47
   2   7 -10  643.01   22.76
   2   7 -10  643.82   15.86
   2   7  -9  269.84    9.73
   2   7  -8 1284.84   24.64
   2   7  -7    5.94    1.91
   2   7  -6  261.14    9.77
   2   7  -5  126.99    6.75
   2   7  -4   51.43    4.46
   2   7  -3  519.98   14.38
   2   7  -2   17.67    2.88
   2   7  -1 2065.70   34.44
   2   7   0  825.63   18.98
   2   7   1  181.47    8.27
   2   7   2   13.16    2.54
   2   7   3    2.17    1.77
  -2   7  -4   21.07    3.68
   2   7   4   27.44    3.61
   2   7   5  161.96    7.87
  -2   7  -5  169.93    9.06
   2   7   6    2.19    1.76
  -2   7  -6    1.98    2.36
   2   7   7    4.17    1.89
  -2   7  -7    4.53    2.54
   2   7   8   16.88    2.73
  -2   7  -8   19.35    5.09
  -2   7  -9   40.80    5.85
   2   7   9   41.32    3.98
  -2   7 -10   58.76    7.16
  -2   7 -11  477.35   21.01
  -2   7 -12   88.59    9.62
  -2  -7 -12  108.74    5.47
  -2  -7 -13   66.36    4.49
  -2  -7 -13   57.76    4.38
  -2   7 -13   52.21    7.84
  -2  -7 -13   55.85    5.62
  -2  -7 -14   54.51    4.21
  -2  -7 -14   49.88    4.42
  -2   7 -14   50.03    8.31
  -2  -7 -14   46.44    5.46
  -2  -7 -15   48.24    4.10
  -2   7 -15   44.99    8.00
  -2  -7 -15   39.12    4.83
  -2  -7 -15   42.90    4.29
  -2  -7 -16   72.03    5.04
  -2  -7 -16   77.95    5.27
  -2   7 -16   65.58    9.71
  -2  -7 -16   77.70    5.57
  -2  -7 -17    1.03    1.70
  -2   7 -17   -1.15    2.17
  -2  -7 -17    1.10    1.91
  -2   7 -17    4.37    4.86
  -2  -7 -17    2.24    1.68
  -2  -7 -18    8.15    2.28
  -2   7 -18    7.87    2.42
  -2  -7 -18    4.93    2.05
  -2  -7 -18    6.85    1.91
  -2   7 -19   63.40    4.92
  -2  -7 -19   55.95    4.60
  -2  -7 -19   59.18    4.57
  -2  -7 -19   64.42    4.04
  -2  -7 -20   24.43    3.00
  -2  -7 -20   20.93    2.43
  -2   7 -20   17.63    2.87
  -2  -7 -20   22.80    3.36
  -2  -7 -21    5.28    1.76
  -2  -7 -21    5.68    1.58
  -2  -7 -21    8.84    2.44
  -2   7 -21    7.63    2.36
  -2  -7 -22    7.91    1.80
  -2   7 -22    8.54    2.11
  -2  -7 -22    9.62    2.38
  -2  -7 -22    9.24    1.56
  -2  -7 -23   64.13    4.29
  -2   7 -23   66.58    4.31
  -2  -7 -23   63.73    3.25
  -2  -7 -23   61.52    4.04
  -2  -7 -24   39.08    3.14
  -2   7 -24   35.93    2.99
  -2  -7 -25   39.58    2.85
   2  -8 -27  385.91    8.66
   2  -8 -26   34.70    2.78
   2  -8 -25   85.52    4.61
   2  -8 -24    3.43    1.81
   2  -8 -24    0.58    1.86
   2  -8 -24   -0.41    1.86
   2  -8 -23   71.63    4.91
   2  -8 -23   84.38    4.02
   2  -8 -23   83.45    5.46
   2  -8 -22   11.17    2.32
   2  -8 -22   14.46    2.87
   2  -8 -21   54.70    4.78
   2  -8 -21   61.59    4.73
   2  -8 -20  156.30    7.69
   2  -8 -20  156.63    7.59
   2  -8 -19   20.54    3.31
   2  -8 -19   21.45    3.09
   2  -8 -18   96.43    5.85
   2  -8 -18   94.66    5.82
   2  -8 -17  159.75    7.43
   2   8 -17  137.41   14.18
   2  -8 -17  157.42    7.37
   2  -8 -16  132.90    6.57
   2  -8 -16  126.91    6.43
   2   8 -16  135.54   13.37
   2  -8 -15   13.56    2.50
   2  -8 -15   15.12    2.77
   2   8 -15   21.84    6.52
   2  -8 -14   93.60    5.16
   2   8 -14   89.05   10.01
   2  -8 -14   92.83    5.32
   2   8 -13  615.36   25.81
   2  -8 -13  595.08   14.06
   2   8 -12   81.81    9.44
   2   8 -11    7.60    3.54
   2   8 -10  219.18   13.59
   2   8 -10  225.01    9.57
   2   8  -9  340.79   11.95
   2   8  -8    4.06    1.75
   2   8  -7    4.46    1.82
   2   8  -6  176.53    8.58
   2   8  -5   32.21    3.77
   2   8  -4   71.46    5.51
   2   8  -3  376.76   12.83
   2   8  -2   15.93    2.92
   2   8  -1   69.29    5.43
   2   8   0   95.01    6.25
   2   8   1 1062.38   23.44
   2   8   2  156.88    8.19
   2   8   3  479.33   14.82
   2   8   4   48.46    4.79
   2   8   5  142.93    7.85
  -2   8  -5  142.12    8.61
   2   8   6   32.82    4.04
  -2   8  -6   27.58    4.62
   2   8   7  274.79   11.25
  -2   8  -7  268.76   13.17
  -2   8  -8   28.97    4.84
   2   8   8   36.34    4.15
  -2   8  -9   39.95    5.84
   2   8   9   51.02    4.87
  -2   8 -10   62.63    7.81
  -2   8 -11   53.09    7.47
  -2  -8 -12   -0.14    1.47
  -2   8 -12   -2.98    4.08
  -2  -8 -13  239.09    8.69
  -2   8 -13  207.77   15.37
  -2   8 -14   16.56    5.68
  -2  -8 -14   11.48    2.31
  -2  -8 -14   20.46    3.90
  -2   8 -15   17.22    4.57
  -2  -8 -15   12.18    2.57
  -2  -8 -15   17.94    3.38
  -2  -8 -16   12.48    2.59
  -2   8 -16   16.00    5.18
  -2  -8 -17   68.20    5.01
  -2  -8 -17   75.87    4.56
  -2  -8 -18    2.57    2.12
  -2  -8 -18    0.09    1.57
  -2  -8 -19   59.65    4.48
  -2  -8 -19   49.44    4.39
  -2  -8 -19   59.14    3.91
  -2  -8 -20   26.44    3.27
  -2  -8 -20   23.09    3.13
  -2  -8 -20   24.00    2.59
  -2  -8 -21  118.82    6.00
  -2  -8 -21  124.34    6.24
  -2  -8 -21  137.18    5.41
  -2  -8 -22   -1.99    1.71
  -2  -8 -22    0.26    1.09
  -2  -8 -22   -2.01    1.61
  -2  -8 -23   18.07    1.86
  -2  -8 -23   18.03    2.47
  -2  -8 -24   22.30    1.77
   2  -9 -27    3.73    1.04
   2  -9 -26    1.10    1.01
   2  -9 -25   13.61    2.09
   2  -9 -24    6.96    1.91
   2  -9 -24    8.05    1.41
   2  -9 -23    0.44    1.60
   2  -9 -23    1.81    1.07
   2  -9 -22   51.32    4.21
   2  -9 -22   51.23    4.31
   2  -9 -21   -1.03    2.24
   2  -9 -21   -0.42    1.79
   2  -9 -20   46.20    4.24
   2  -9 -20   44.03    4.22
   2  -9 -19  168.88    7.91
   2  -9 -19  170.10    7.93
   2  -9 -18    3.23    2.08
   2  -9 -18    3.16    1.86
   2  -9 -17   78.03    5.31
   2  -9 -17   88.32    5.52
   2   9 -17   70.49   10.44
   2  -9 -16   41.01    3.72
   2  -9 -16   39.47    3.82
   2   9 -16   47.35    8.60
   2  -9 -15  462.54   12.53
   2   9 -15  453.21   24.53
   2  -9 -15  497.10   13.37
   2   9 -14  166.81   14.20
   2  -9 -14  186.86    7.71
   2  -9 -14  173.00    7.14
  -2  -9  14  171.62    5.37
   2  -9 -13   24.79    2.93
   2   9 -13   23.71    2.19
   2   9 -13   20.83    5.96
  -2  -9  13   20.81    1.94
   2  -9 -13   26.61    3.13
   2  -9 -12   15.44    2.44
   2   9 -12   15.63    4.39
   2   9 -11   20.76    5.13
   2   9 -10    3.22    3.37
   2   9 -10    0.85    1.27
   2   9  -9  708.28   19.35
   2   9  -8  119.24    7.49
   2   9  -7  169.07    8.89
   2   9  -6    2.49    1.64
   2   9  -5   40.21    4.74
   2   9  -4  109.38    7.29
   2   9  -3    9.59    2.97
   2   9  -2  240.89   10.88
   2   9  -1 1206.22   26.68
   2   9   0   22.48    3.55
   2   9   1  131.92    7.96
   2   9   2   21.04    3.46
   2   9   3   14.21    3.18
   2   9   4  233.26   10.70
   2   9   5  425.68   15.01
  -2   9  -5  447.53   16.58
   2   9   6   69.29    6.04
  -2   9  -6   65.07    6.66
  -2   9  -7   87.07    7.90
   2   9   7   91.60    6.75
   2   9   8   12.53    3.00
  -2   9  -8    7.28    3.02
  -2   9  -9  212.37   13.47
   2   9   9  220.68   10.67
  -2   9 -10   20.25    4.74
  -2  -9 -10   26.32    2.93
  -2   9 -11  127.51   11.56
  -2  -9 -11  139.79    6.39
  -2   9 -11  144.29    5.11
  -2   9 -12   57.41    3.33
  -2  -9 -12   61.47    4.42
  -2   9 -12   58.42    8.50
  -2   9 -13   -0.17    1.15
  -2   9 -13    0.61    3.19
  -2  -9 -13   -0.34    1.55
  -2   9 -14    6.53    4.01
  -2  -9 -14   -1.10    1.75
  -2  -9 -15   13.91    2.52
  -2   9 -15   13.04    4.86
  -2  -9 -16   76.05    5.24
  -2  -9 -17   61.24    4.88
  -2  -9 -17   60.58    4.06
  -2  -9 -18   26.51    3.45
  -2  -9 -18   22.25    2.66
  -2  -9 -19   -1.59    1.92
  -2  -9 -19    2.59    1.61
  -2  -9 -20   15.42    2.65
  -2  -9 -20   15.56    2.24
  -2  -9 -21   19.45    2.77
  -2  -9 -21   18.24    2.07
  -2  -9 -22   28.98    2.99
  -2  -9 -22   26.83    2.30
  -2  -9 -23   -0.95    1.23
  -2  -9 -23    0.02    0.91
  -2  -9 -24    1.66    0.89
   2 -10 -27  109.06    3.83
   2 -10 -26  134.64    4.87
   2 -10 -25    5.86    1.45
   2 -10 -24  119.28    5.42
   2 -10 -24  122.34    4.37
   2 -10 -23   15.44    1.92
   2 -10 -23   12.88    2.29
   2 -10 -22    2.60    1.91
   2 -10 -21    4.40    2.47
   2 -10 -20   -0.67    1.78
   2 -10 -20    0.95    1.96
   2 -10 -19   39.68    3.86
   2 -10 -19   33.79    3.63
   2 -10 -18    5.42    2.24
   2 -10 -18    8.90    2.62
   2 -10 -17  276.24    9.77
   2 -10 -17  284.78   10.17
   2 -10 -16   91.56    5.71
   2  10 -16   88.20   11.41
   2 -10 -16   86.01    5.31
  -2 -10  15    5.88    1.21
   2  10 -15    7.12    4.29
   2 -10 -15    9.91    2.34
   2 -10 -15    9.45    2.54
  -2 -10  14   26.62    2.25
   2 -10 -14   25.67    3.12
   2 -10 -14   20.68    2.87
   2  10 -14   20.51    6.36
   2  10 -13  120.16    4.73
  -2 -10  13  119.10    4.63
   2 -10 -13  122.61    6.21
   2  10 -13  111.51   11.80
   2  10 -12   45.18    7.84
  -2 -10  12   48.76    2.96
   2 -10 -12   49.22    3.93
   2  10 -12   51.25    3.06
  -2 -10  11   90.84    3.93
   2 -10 -11   88.28    4.98
   2  10 -11   91.11    3.98
   2  10 -11   95.88   10.28
   2  10 -10  258.50   15.89
   2  10 -10  257.46   11.72
   2  10  -9  206.06   10.62
   2  10  -8    1.55    1.68
   2  10  -7  140.39    8.73
   2  10  -6   45.15    4.95
   2  10  -5  307.89   12.96
   2  10  -4   12.33    2.76
   2  10  -3  449.50   15.88
   2  10  -2  303.95   12.93
   2  10  -1    6.49    2.55
   2  10   0  141.07    8.75
   2  10   1   21.19    3.56
   2  10   2  136.52    8.67
   2  10   3   25.36    3.81
   2  10   4   40.09    4.77
  -2  10  -5  116.35    8.80
   2  10   5  105.19    7.68
  -2  10  -6  156.51   10.50
   2  10   6  151.57    9.23
  -2  10  -7  679.81   23.54
   2  10   7  672.63   20.51
  -2  10  -8   50.44    6.32
   2  10   8   50.67    5.63
  -2  10  -9  171.68    5.69
   2  10   9  167.29    9.78
  -2 -10  -9  168.09    6.78
  -2  10  -9  163.34   12.33
  -2 -10 -10    4.61    1.77
  -2  10 -10    5.86    1.44
  -2  10 -10    1.48    2.73
  -2 -10 -11    1.57    1.87
  -2  10 -11    3.54    1.58
  -2  10 -11    3.38    3.83
  -2 -10 -12   -0.66    1.45
  -2  10 -12    1.05    1.29
  -2  10 -13  150.05    5.44
  -2 -10 -13  146.04    7.02
  -2 -10 -14    2.35    1.82
  -2  10 -14    0.93    1.53
  -2 -10 -15  161.64    7.53
  -2 -10 -16   12.16    2.61
  -2 -10 -17   11.68    2.45
  -2 -10 -17   17.39    2.42
  -2 -10 -18   76.10    5.17
  -2 -10 -18   73.52    4.44
  -2 -10 -19    1.55    1.79
  -2 -10 -19    1.09    1.44
  -2 -10 -20    4.96    1.98
  -2 -10 -20    3.72    1.48
  -2 -10 -21   12.83    2.34
  -2 -10 -21   12.90    1.81
  -2 -10 -22   95.26    4.92
  -2 -10 -22   94.07    4.02
  -2 -10 -23    2.75    0.88
  -2 -10 -24   13.52    1.27
   2 -11 -26   -0.85    0.86
   2 -11 -25   56.31    3.29
   2 -11 -25   51.37    2.29
   2 -11 -24   15.02    2.13
   2 -11 -24   11.58    1.48
   2 -11 -23    0.63    1.40
   2 -11 -23    2.76    1.28
   2 -11 -22   33.38    3.21
   2 -11 -22   39.49    2.91
   2 -11 -21   52.98    4.23
   2 -11 -20   41.65    4.04
   2 -11 -19  210.49    8.54
   2 -11 -18  118.34    6.48
   2 -11 -17    8.74    2.43
   2 -11 -17    6.59    2.23
   2 -11 -16    5.95    2.50
   2 -11 -16    4.52    2.01
  -2 -11  15  105.39    4.41
   2  11 -15   99.02   12.01
   2 -11 -15  106.87    6.14
   2 -11 -14  277.44    9.72
  -2 -11  14  247.23    6.94
   2  11 -14  236.59   17.91
   2  11 -13    2.57    3.53
  -2 -11  13    4.54    1.34
   2 -11 -13    2.24    1.57
  -2 -11  12   60.57    3.41
   2 -11 -12   65.53    4.55
   2  11 -12   64.94    3.62
   2  11 -12   55.81    8.70
  -2 -11  11  132.88    4.96
   2  11 -11  133.61   12.45
   2 -11 -11  124.27    6.03
   2  11 -11  132.94    5.08
  -2 -11  10   86.05    4.00
   2  11 -10   97.92   10.32
   2  11 -10   97.94    4.20
   2 -11 -10  101.14    5.22
   2  11  -9  148.93    9.50
   2  11  -9  152.16    5.21
  -2 -11   9  143.51    5.20
   2  11  -8    7.27    1.43
   2  11  -8    5.60    2.17
   2  11  -7  357.08   15.04
   2  11  -6  186.19   10.71
   2  11  -5    1.10    1.85
   2  11  -4    4.10    2.22
   2  11  -3  193.05   10.87
   2  11  -2   71.83    6.73
   2  11  -1   80.27    7.06
   2  11   0  381.90   15.61
   2  11   1   70.56    6.49
   2  11   2   93.58    7.55
   2  11   3   14.49    3.43
   2  11   4  976.50   26.38
   2  11   5   58.41    6.16
  -2  11  -5   57.82    6.76
  -2  11  -6   24.49    2.24
   2  11   6   32.51    4.63
  -2  11  -6   28.28    5.19
  -2  11  -7   17.62    2.05
  -2  11  -7   19.42    4.84
   2  11   7   16.91    3.54
  -2 -11  -8    3.46    1.61
  -2  11  -8    3.75    1.40
  -2  11  -8    5.43    3.04
  -2  11  -9  143.76   11.88
  -2  11  -9  146.27    5.50
   2  11   9  149.63    9.85
  -2 -11  -9  138.74    6.32
  -2  11 -10  163.03   13.12
  -2 -11 -10  164.18    7.09
  -2  11 -10  178.12    6.04
  -2  11 -11   33.42    2.86
  -2  11 -11   25.65    6.06
  -2 -11 -11   29.30    3.28
  -2  11 -12   14.94    4.77
  -2 -11 -12   20.09    2.98
  -2  11 -12   16.21    2.13
  -2  11 -13   72.46    3.99
  -2 -11 -13   71.30    4.94
  -2  11 -14  101.83    4.66
  -2 -11 -14  105.68    6.04
  -2  11 -15   51.88    3.15
  -2 -11 -15   48.60    4.29
  -2 -11 -16  102.95    6.00
  -2 -11 -17  168.49    6.68
  -2 -11 -17  145.43    7.08
  -2 -11 -18    2.95    1.88
  -2 -11 -18    7.45    1.90
  -2 -11 -19   13.05    2.70
  -2 -11 -19   15.75    2.14
  -2 -11 -20    2.21    1.66
  -2 -11 -20    0.06    1.37
  -2 -11 -21   26.25    2.80
  -2 -11 -21   24.13    2.17
  -2 -11 -22   14.42    2.17
  -2 -11 -22   12.03    1.54
  -2 -11 -23    0.67    0.87
   2 -12 -25   22.08    2.00
   2 -12 -24   25.27    1.81
   2 -12 -24   27.13    2.47
   2 -12 -23    7.38    1.79
   2 -12 -23    7.01    1.30
   2 -12 -22  112.96    5.40
   2 -12 -22  100.98    4.33
   2 -12 -21    1.73    1.58
   2 -12 -20    5.78    2.00
   2 -12 -19   44.50    4.07
   2 -12 -18   11.47    2.78
   2 -12 -17    5.16    2.13
   2 -12 -16  235.76    9.05
  -2 -12  16  227.37    6.49
   2 -12 -15  107.93    6.07
  -2 -12  15   97.55    4.25
   2 -12 -14    3.80    2.06
  -2 -12  14    2.84    1.20
   2 -12 -13    8.03    2.15
  -2 -12  13    5.78    1.50
   2  12 -13    3.47    3.29
   2 -12 -12   16.05    2.83
  -2 -12  12   18.79    2.15
  -2 -12  11    9.52    1.55
   2  12 -11   13.86    5.56
   2 -12 -11    7.03    2.06
   2  12 -11    9.26    1.66
   2 -12 -10   -0.80    1.41
  -2 -12  10    2.88    1.26
   2  12 -10    0.82    1.30
  -2 -12   9   96.85    4.34
   2  12  -9   89.16   10.62
   2 -12  -9   86.42    4.88
   2  12  -9   92.16    4.23
   2  12  -8   78.41    7.35
   2  12  -8   78.03    3.86
  -2 -12   8   75.61    3.81
   2  12  -7   40.22    2.70
   2  12  -7   35.90    5.23
   2  12  -6   16.63    3.72
   2  12  -6   17.64    2.09
   2  12  -5  361.58    8.44
   2  12  -5  379.27   16.38
   2  12  -4  116.78    4.41
   2  12  -4  116.22    9.02
   2  12  -3  246.40   13.15
   2  12  -2    1.11    2.27
   2  12  -1  182.68   11.16
   2  12   0    1.10    2.22
   2  12   1    8.48    2.89
   2  12   2  199.98   11.76
  -2  12  -2  213.04    6.26
   2  12   3  150.14   10.28
  -2  12  -3  147.71    5.26
  -2  12  -4  824.87   14.89
  -2  12  -4  889.08   27.37
   2  12   4  857.22   25.72
  -2  12  -5   26.10    2.37
   2  12   5   39.46    5.37
  -2  12  -5   33.47    5.47
   2  12   6  501.02   19.38
  -2  12  -6  491.14   10.80
  -2 -12  -7    3.48    1.45
  -2  12  -7    1.25    1.46
   2  12   7    0.20    2.07
  -2 -12  -8    0.09    1.31
  -2  12  -8   -0.51    1.38
   2  12   9  150.73   10.24
  -2 -12  -9  159.18    6.88
  -2  12  -9  160.43    5.88
  -2 -12 -10   20.55    2.90
  -2  12 -10   18.31    2.17
  -2  12 -11   43.03    3.20
  -2 -12 -11   39.04    3.71
  -2  12 -12  114.32    4.96
  -2 -12 -12  107.77    6.00
   2 -12  13    5.61    1.33
  -2  12 -13    3.22    1.43
  -2 -12 -13    5.36    2.19
  -2  12 -14   10.43    1.84
  -2 -12 -14    6.87    2.09
  -2  12 -15  403.85    9.52
  -2 -12 -15  406.76   12.12
  -2 -12 -16    1.89    1.91
  -2 -12 -17    5.08    2.08
  -2 -12 -17    3.93    1.70
  -2 -12 -18   90.58    5.38
  -2 -12 -18  103.39    5.04
  -2 -12 -19    7.08    1.99
  -2 -12 -19    9.36    1.87
  -2 -12 -20   24.82    2.75
  -2 -12 -20   26.21    2.36
  -2 -12 -21   12.32    1.99
  -2 -12 -21   12.28    1.67
  -2 -12 -22    1.30    0.99
  -2 -12 -23    8.90    1.11
   2 -13 -24    0.48    0.96
   2 -13 -24    2.49    0.79
   2 -13 -23    8.83    1.73
   2 -13 -23    6.28    1.24
   2 -13 -22    3.51    1.37
   2 -13 -22    2.88    1.09
   2 -13 -21    0.28    1.41
   2 -13 -20   76.37    4.61
   2 -13 -19   56.14    4.27
   2 -13 -18    7.30    2.09
  -2 -13  17   85.04    3.62
   2 -13 -17   90.24    5.47
  -2 -13  16   18.45    1.87
   2 -13 -16   20.94    2.86
  -2 -13  15    1.13    1.01
   2 -13 -15   -0.16    1.63
   2 -13 -14  114.31    6.16
  -2 -13  14  115.09    4.71
   2 -13 -13   97.35    5.69
  -2 -13  13   93.74    4.39
  -2 -13  12    2.13    1.27
   2 -13 -12    4.23    1.89
   2  13 -11   95.93   11.41
   2 -13 -11   90.05    5.27
  -2 -13  11   97.97    4.51
   2 -13 -10  168.50    7.01
  -2 -13  10  171.09    6.04
   2  13 -10  169.45    6.02
   2  13 -10  164.56   14.32
  -2 -13   9  129.79    5.21
   2  13  -9  153.03    5.66
   2  13  -9  128.02   12.86
   2  13  -8  277.58    7.75
  -2 -13   8  289.99    8.02
  -2 -13   7    0.86    1.20
   2  13  -7   -1.15    2.39
   2  13  -7   -0.06    1.17
  -2 -13   6   13.66    2.04
   2  13  -6   18.89    4.58
   2  13  -6   13.01    1.94
   2  13  -5   32.56    5.13
   2  13  -5   20.41    2.20
   2  13  -4   -0.74    2.41
   2  13  -4    2.04    1.30
  -2  13   3  218.25    6.22
   2  13  -3  218.48    6.39
   2  13  -3  212.29   12.85
  -2  13   2  136.08    4.88
   2  13  -2  127.05    4.77
  -2  13   1  105.04    4.29
   2  13  -1   98.72    4.06
   2  13   0    8.90    3.38
  -2  13   0    1.74    1.16
   2  13   1  607.59   22.31
  -2  13  -1  555.45   11.57
  -2 -13  -2    7.62    1.27
  -2  13  -2    4.25    1.27
   2  13   2    5.63    2.14
  -2 -13  -3    3.56    1.24
   2  13   3    1.89    2.24
  -2  13  -3    6.16    1.51
  -2  13  -4  379.13    9.37
   2  13   4  404.94   18.03
  -2  13  -5  193.85    6.46
   2  13   5  176.96   11.88
  -2  13  -6   83.69    4.23
   2  13   6  101.38    8.81
  -2  13  -7   27.15    2.64
   2  13   7   26.91    5.03
   2  13   8  158.10   11.15
  -2  13  -8  156.70    5.87
  -2 -13  -8  139.51    6.30
  -2  13  -9    0.12    1.41
  -2 -13  -9   -1.90    1.81
  -2  13 -10    1.04    1.69
  -2 -13 -10   -1.12    1.76
  -2  13 -11   15.50    2.15
  -2 -13 -11   16.54    2.66
  -2  13 -12    2.89    1.58
  -2 -13 -12    4.74    1.81
  -2 -13 -13  183.96    7.72
  -2  13 -13  187.53    6.45
   2 -13  13  172.32    5.80
  -2 -13 -14   78.64    5.14
  -2  13 -14   86.54    4.25
   2 -13  14   88.48    3.86
  -2 -13 -15  124.43    6.29
  -2  13 -15  125.73    4.96
  -2 -13 -16    9.68    2.14
  -2 -13 -16   11.09    2.27
  -2 -13 -17   10.44    1.98
  -2 -13 -17   12.86    2.42
  -2 -13 -18    3.34    1.40
  -2 -13 -18    3.05    1.69
  -2 -13 -19    3.47    1.38
  -2 -13 -19    3.14    1.47
  -2 -13 -20   20.82    2.01
  -2 -13 -21   -0.41    0.95
  -2 -13 -22   25.01    1.78
   2 -14 -23   -0.51    0.94
   2 -14 -23    1.98    0.81
   2 -14 -22    0.90    1.04
   2 -14 -22    1.25    0.90
   2 -14 -21    0.11    1.17
   2 -14 -21    1.24    1.08
   2 -14 -20    0.32    1.27
   2 -14 -19   44.98    3.53
   2 -14 -18   17.52    2.53
  -2 -14  17   20.73    1.82
   2 -14 -17   17.47    2.72
   2 -14 -16   41.69    3.70
  -2 -14  16   43.90    2.65
   2 -14 -15   63.93    4.54
  -2 -14  15   59.28    3.24
   2 -14 -14  276.01    9.44
  -2 -14  14  284.61    7.68
   2 -14 -13   26.52    2.97
  -2 -14  13   30.81    2.64
   2 -14 -12   92.67    5.31
  -2 -14  12   90.05    4.42
   2 -14 -11    6.40    1.87
  -2 -14  11    7.49    1.67
  -2 -14  10   17.37    2.16
   2  14  -9    9.86    4.39
  -2 -14   9    5.66    1.60
   2  14  -8   29.39    6.85
   2  14  -8   28.64    2.65
  -2 -14   8   33.60    2.85
   2  14  -7   75.20    3.95
  -2 -14   7   70.46    3.87
   2  14  -6   92.82    4.34
  -2 -14   6   98.27    4.55
   2  14  -5   18.31    4.07
   2  14  -5   18.29    2.23
  -2 -14   5   15.60    2.08
   2  14  -4   10.50    3.60
   2  14  -4    9.77    1.79
  -2 -14   4    9.12    1.75
   2  14  -3   49.76    6.62
  -2  14   3   45.34    2.96
   2  14  -3   51.95    3.12
  -2 -14   3   50.88    3.24
   2  14  -2   88.38    8.81
  -2  14   2   80.75    3.94
  -2 -14   2   77.97    3.96
   2  14  -1  371.32   17.90
  -2  14   1  385.96    9.11
  -2 -14   1  352.76    8.84
   2  14   0   13.87    3.91
  -2  14   0   13.17    1.91
  -2 -14   0   13.02    1.76
  -2  14  -1    3.82    1.49
  -2 -14  -1    4.18    1.35
   2  14   2    6.14    2.89
  -2  14  -2    7.04    1.67
  -2 -14  -2    7.21    1.47
   2  14   3  204.45   13.24
  -2  14  -3  171.45    6.12
  -2 -14  -3  191.77    5.77
  -2  14  -4   20.13    2.33
   2  14   4   29.09    5.26
   2  14   5  632.44   23.66
  -2  14  -5  609.59   12.88
   2  14   6  404.15   18.71
  -2  14  -6  360.69    9.49
   2  14   7  522.49   21.56
  -2  14  -7  505.03   11.58
  -2  14  -8   35.17    3.01
  -2  14  -9  280.74    8.23
  -2 -14  -9  280.84    9.06
  -2  14 -10   30.47    2.87
  -2 -14 -10   30.17    3.09
  -2 -14 -11  142.37    6.46
  -2  14 -11  142.32    5.77
   2 -14  12    3.43    1.31
  -2  14 -12    3.05    1.58
  -2 -14 -12    2.75    1.65
   2 -14  13    2.19    1.26
  -2  14 -13    0.73    1.36
  -2 -14 -13    1.46    1.70
   2 -14  14    4.53    1.42
  -2 -14 -14    5.19    1.82
  -2  14 -14    4.53    1.61
  -2 -14 -15   82.04    4.50
  -2 -14 -15   78.86    4.81
  -2 -14 -16   14.62    2.27
  -2 -14 -16   10.50    2.00
  -2 -14 -17   23.06    2.45
  -2 -14 -17   23.53    2.66
  -2 -14 -18   31.51    2.64
  -2 -14 -18   24.68    2.61
  -2 -14 -19   31.94    2.40
  -2 -14 -20    2.20    1.03
  -2 -14 -21    1.70    0.85
   2 -15 -22    1.41    0.79
   2 -15 -22    2.21    0.95
   2 -15 -21   21.36    1.85
   2 -15 -21   20.66    2.02
   2 -15 -20    5.94    1.50
   2 -15 -20    6.07    1.34
   2 -15 -19    8.12    1.77
   2 -15 -18    2.03    1.49
  -2 -15  17   24.19    1.84
   2 -15 -17   25.03    2.77
  -2 -15  16   19.41    1.81
   2 -15 -16   17.40    2.44
  -2 -15  15   -0.16    1.09
   2 -15 -15    0.89    1.41
  -2 -15  14   23.15    2.12
   2 -15 -14   29.97    3.04
  -2 -15  13   15.46    1.99
   2 -15 -13   19.13    2.68
  -2 -15  12   57.65    3.44
   2 -15 -12   59.18    4.20
  -2 -15  11    2.15    1.18
  -2 -15  10   98.89    4.64
  -2 -15   9    4.18    1.55
  -2 -15   8   55.80    3.54
  -2 -15   7   50.38    3.37
  -2 -15   6   17.87    2.28
  -2 -15   5   76.06    4.07
  -2 -15   4  452.54   10.54
   2  15  -3    0.78    2.26
  -2  15   3    4.45    1.33
  -2 -15   3    3.25    1.34
   2  15  -2  360.47   18.33
  -2  15   2  331.09    8.41
  -2 -15   2  353.60    8.89
  -2  15   1   10.27    1.84
  -2 -15   1   12.59    1.86
   2  15   0   -0.90    2.25
  -2  15   0   -0.29    1.28
  -2 -15   0    1.13    1.28
   2  15   1    6.37    3.25
  -2  15  -1    8.51    1.69
  -2 -15  -1   10.68    1.70
   2  15   2  264.44   15.37
  -2  15  -2  258.05    7.63
  -2 -15  -2  253.10    7.09
  -2  15  -3    8.71    2.06
  -2 -15  -3    5.25    1.22
  -2  15  -4   14.62    2.20
   2  15   4   26.51    5.20
  -2  15  -5   47.54    3.39
  -2  15  -6  184.99    6.59
  -2  15  -7  423.22   10.51
  -2  15  -8   49.52    3.55
  -2  15  -9   61.33    3.96
  -2  15 -10   49.89    3.49
  -2  15 -11    7.16    1.77
   2 -15  11    4.97    1.49
  -2 -15 -11    7.90    1.95
   2 -15  12   83.29    3.92
  -2  15 -12   77.27    4.08
  -2 -15 -12   71.78    4.45
   2 -15  13   67.41    3.45
  -2  15 -13   75.74    3.93
  -2 -15 -13   70.78    4.46
  -2 -15 -14    9.90    1.93
   2 -15  14   10.62    1.44
  -2 -15 -14   12.51    2.08
  -2 -15 -15   21.42    2.41
  -2 -15 -15   16.87    2.46
  -2 -15 -16   24.10    2.43
  -2 -15 -16   14.91    2.09
  -2 -15 -17   41.19    2.87
  -2 -15 -18    1.69    1.08
  -2 -15 -19   23.86    1.96
  -2 -15 -20   13.89    1.36
   2 -16 -21    8.33    1.14
   2 -16 -20   35.55    2.26
   2 -16 -20   27.30    2.06
   2 -16 -19   17.26    1.95
   2 -16 -18   70.89    3.65
   2 -16 -17    2.37    1.30
  -2 -16  17    1.28    0.73
   2 -16 -16   21.47    2.37
  -2 -16  16   27.49    1.98
   2 -16 -15   27.99    2.64
  -2 -16  15   30.66    2.18
   2 -16 -14   82.34    4.45
  -2 -16  14   93.30    3.93
  -2 -16  13    7.35    1.47
  -2 -16  12  193.73    6.17
  -2 -16  11   92.73    4.31
  -2 -16  10    1.44    1.22
  -2 -16   9    0.84    1.41
  -2 -16   8    5.46    1.76
  -2 -16   7    5.88    1.62
  -2 -16   6   16.55    2.26
  -2 -16   5    0.84    1.33
  -2 -16   4   -1.83    1.40
  -2 -16   3  126.90    5.20
  -2  16   3  121.37    4.78
  -2 -16   2   23.79    2.38
  -2  16   2   19.80    2.16
  -2 -16   1    7.22    1.65
  -2  16   1    8.49    1.67
  -2 -16   0  129.19    5.02
  -2  16   0  127.40    5.20
  -2 -16  -1  193.87    6.09
  -2  16  -1  179.79    6.29
  -2 -16  -2    6.73    1.33
  -2  16  -2    4.53    1.79
  -2 -16  -3    4.51    1.31
  -2  16  -3    3.27    1.43
  -2  16  -4   37.93    3.09
  -2  16  -5  286.13    8.34
  -2  16  -6   31.78    2.90
  -2  16  -7    1.25    1.62
  -2  16  -8   79.93    4.36
  -2  16  -9  188.27    6.54
   2 -16  10   14.78    2.01
  -2  16 -10   10.67    2.11
  -2  16 -11   65.31    3.80
   2 -16  11   61.92    3.41
  -2  16 -12    9.33    1.82
   2 -16  12    8.34    1.51
   2 -16  13    8.21    1.49
  -2 -16 -13   10.16    1.86
   2 -16  14    1.54    0.84
  -2 -16 -14    3.86    1.49
  -2 -16 -15   56.61    3.40
  -2 -16 -16   17.64    1.97
  -2 -16 -17    0.31    0.96
  -2 -16 -18   89.32    3.46
  -2 -16 -19    4.97    0.94
   2 -17 -20    1.00    0.73
   2 -17 -19   10.92    1.36
   2 -17 -18    3.80    1.18
  -2 -17  17    8.31    0.98
  -2 -17  16  137.40    4.01
  -2 -17  15    2.14    0.92
  -2 -17  14   61.74    3.02
  -2 -17  13   -0.04    1.01
  -2 -17  12   35.89    2.57
  -2 -17  11   47.49    3.10
  -2 -17  10   74.98    3.80
  -2 -17   9   65.62    3.68
  -2 -17   8    7.33    1.61
  -2 -17   7    0.25    1.21
  -2 -17   6   86.82    4.26
  -2 -17   5  113.60    4.91
  -2 -17   4   96.27    4.52
  -2  17   3  170.14    5.61
  -2 -17   3  182.22    6.12
  -2  17   2    4.44    1.48
  -2 -17   2    5.10    1.41
  -2  17   1  240.99    7.17
  -2 -17   1  277.88    7.52
  -2  17   0   24.35    2.45
  -2 -17   0   24.14    2.27
  -2  17  -1  123.67    5.11
  -2 -17  -1  127.63    4.82
  -2  17  -2   67.16    3.85
  -2 -17  -2   66.58    3.39
  -2  17  -3    3.17    1.56
  -2 -17  -3    6.42    1.27
  -2  17  -4   42.47    3.27
  -2  17  -5   15.56    2.20
  -2  17  -6   22.81    2.56
  -2  17  -7   62.20    3.85
  -2  17  -8   13.64    2.20
   2 -17   8   15.70    2.10
  -2  17  -9    1.53    1.62
   2 -17   9    5.51    1.45
   2 -17  10   19.33    2.09
  -2  17 -10   16.20    2.11
   2 -17  11   31.48    2.40
  -2 -17 -11   34.68    2.81
   2 -17  12   25.37    2.05
  -2 -17 -12   24.63    2.34
   2 -17  13   64.83    2.95
  -2 -17 -13   77.31    3.82
   2 -17  14   16.15    1.48
  -2 -17 -14   11.01    1.71
  -2 -17 -15   21.24    1.91
  -2 -17 -16   34.74    2.19
  -2 -17 -17   31.76    1.93
  -2 -17 -18    3.82    0.79
   2 -18 -18   26.42    1.76
   2 -18 -17    0.44    0.77
  -2 -18  16   35.86    1.76
  -2 -18  15   29.54    1.83
  -2 -18  14    1.65    0.88
  -2 -18  13    4.23    1.10
  -2 -18  12    0.52    0.93
  -2 -18  11   84.39    3.79
  -2 -18  10   -0.73    1.11
  -2 -18   9    4.96    1.42
  -2 -18   8   13.90    1.96
  -2 -18   7    4.23    1.39
  -2 -18   6    6.34    1.47
  -2 -18   5    7.86    1.58
   2 -18  -5    7.26    1.36
  -2 -18   4   36.65    2.79
  -2 -18   3    5.09    1.44
  -2 -18   2    8.44    1.57
  -2 -18   1   32.71    2.45
  -2  18   1   34.20    2.52
  -2 -18   0  172.61    5.51
  -2  18   0  170.68    5.75
  -2 -18  -1    6.91    1.27
  -2  18  -1    4.54    1.52
  -2  18  -2  190.76    6.27
  -2 -18  -2  199.21    5.67
  -2  18  -3   35.49    2.78
  -2  18  -4   74.13    3.94
   2 -18   5   42.65    3.07
  -2  18  -5   46.89    3.16
   2 -18   6   11.69    1.89
  -2  18  -6    9.31    1.84
  -2  18  -7    0.15    1.36
   2 -18   7    0.43    1.18
  -2  18  -8    6.32    1.67
   2 -18   8    4.96    1.44
  -2 -18  -8    5.07    1.36
   2 -18   9   20.23    2.03
  -2 -18  -9   15.72    1.82
   2 -18  10   66.16    3.22
  -2 -18 -10   69.78    3.52
   2 -18  11    0.41    0.87
  -2 -18 -11    2.03    1.24
   2 -18  12    0.11    0.76
  -2 -18 -12   -0.21    0.98
   2 -18  13    0.41    0.70
  -2 -18 -13    1.75    0.86
   2 -18  14   41.15    1.85
  -2 -18 -14   40.63    2.30
  -2 -18 -15   28.25    1.85
  -2 -18 -16    3.18    0.78
  -2 -19  15    2.41    0.72
   2 -19 -15    3.20    0.90
  -2 -19  14    9.15    1.07
  -2 -19  13    2.23    0.85
  -2 -19  12    5.93    1.07
  -2 -19  11   17.92    1.67
  -2 -19  10    0.63    1.00
  -2 -19   9   80.45    3.51
  -2 -19   8   31.39    2.29
  -2 -19   7   20.15    1.92
  -2 -19   6   79.31    3.65
   2 -19  -5   36.14    2.23
  -2 -19   5   34.56    2.51
   2 -19  -4    0.25    0.87
  -2 -19   4   -0.22    1.09
   2 -19  -3   81.58    3.62
  -2 -19   3   84.26    3.71
   2 -19  -2   45.04    2.79
  -2 -19   2   47.09    2.85
  -2 -19   1    5.79    1.29
   2 -19  -1    7.99    1.51
   2 -19   0  148.58    5.23
  -2 -19   0  146.09    4.74
   2 -19   1   50.64    3.12
  -2 -19  -1   52.70    2.74
   2 -19   2    0.10    1.10
  -2 -19  -2   -0.19    0.78
   2 -19   3    1.69    1.30
   2 -19   4    5.85    1.52
   2 -19   5    8.58    1.64
   2 -19   6   18.74    2.02
   2 -19   7   11.88    1.55
   2 -19   8   13.16    1.59
   2 -19   9    1.40    0.93
   2 -19  10    9.98    1.34
  -2 -19 -10    9.74    1.25
   2 -19  11   10.10    1.27
  -2 -19 -11    7.95    1.12
  -2 -19 -12   35.24    1.97
   2 -19  12   35.04    1.83
   2 -19  13    9.45    0.94
  -2 -20  13    6.39    0.85
  -2 -20  12   16.96    1.33
  -2 -20  11   -0.37    0.70
  -2 -20  10   14.66    1.44
  -2 -20   9   14.05    1.40
  -2 -20   8    1.90    0.92
  -2 -20   7   13.05    1.45
  -2 -20   6   13.69    1.50
  -2 -20   5    7.76    1.27
   2 -20  -4   12.22    1.35
  -2 -20   4   12.09    1.44
   2 -20  -3   13.06    1.41
  -2 -20   3   11.91    1.43
   2 -20  -2   23.30    1.84
  -2 -20   2   22.41    1.84
   2 -20  -1    0.78    0.89
  -2 -20   1    2.35    0.90
   2 -20   0    0.66    0.98
  -2 -20   0    0.96    0.70
   2 -20   1   29.99    2.22
  -2 -20  -1   27.20    1.77
   2 -20   2   17.98    1.77
   2 -20   3  168.84    5.14
   2 -20   4    6.60    1.33
   2 -20   5    5.68    1.22
   2 -20   6    3.46    1.14
   2 -20   7   50.30    2.55
   2 -20   8    8.74    1.20
   2 -20   9    1.05    0.79
   2 -20  10    9.69    1.05
   2 -20  11    2.97    0.71
  -2 -21  10    6.60    0.79
  -2 -21   9    0.74    0.71
  -2 -21   8   41.76    2.03
  -2 -21   7    0.32    0.72
  -2 -21   6    1.08    1.18
  -2 -21   5   21.12    1.60
  -2 -21   4    0.19    0.66
   2 -21  -3    0.21    0.59
  -2 -21   3    0.60    0.65
  -2 -21   2   37.60    1.93
   2 -21  -2   35.97    1.90
  -2 -21   1   17.79    1.37
   2 -21  -1   19.24    1.49
  -2 -21   0   36.73    1.79
   2 -21   0   37.81    2.08
   2 -21   1   14.62    1.43
   2 -21   2    0.89    0.76
   2 -21   3    2.73    0.97
   2 -21   4    2.91    0.96
   2 -21   5    2.12    0.89
   2 -21   6   -1.47    0.75
   2 -21   7   15.93    1.27
   2 -21   8   14.99    1.21
   3   0 -30   47.65    3.13
   3   0 -29   -1.06    1.53
   3   0 -28   58.84    3.77
   3   0 -27    0.20    1.65
   3   0 -26   -0.68    1.66
   3   0 -25   -2.05    2.02
   3   0 -24  449.42   12.85
   3   0 -23   -1.38    1.96
   3   0 -22  119.63    6.46
   3   0 -21    2.70    3.57
   3   0 -21   -0.14    1.99
   3   0 -20   74.02    5.02
   3   0 -20   66.89   10.25
   3   0 -19    1.79    3.64
   3   0 -19   -0.11    1.65
   3   0 -18  171.34   14.83
   3   0 -18  178.59    7.22
   3   0 -17   -1.90    3.43
   3   0 -16 2074.35   50.72
   3   0 -15    2.61    3.27
   3   0 -14   11.19    3.91
   3   0 -13   -0.05    2.96
   3   0 -12  824.37   24.54
   3   0 -11    2.40    2.91
   3   0 -10  196.92    4.51
   3   0 -10  193.84   10.18
   3   0  -9    0.56    2.29
   3   0  -9    0.01    0.69
   3   0  -8   10.46    2.86
   3   0  -8   10.89    1.39
   3   0  -7   -0.63    1.79
   3   0  -6  487.18   12.11
   3   0  -5   -1.49    1.65
  -3   0   4   40.35    1.08
  -3   0   3   -0.24    0.51
  -3   0   2 2267.89   27.61
  -3   0   1   -1.05    0.82
  -3   0   0 1296.51   18.46
  -3   0  -1    0.59    1.04
  -3   0  -2  366.30    9.86
  -3   0  -3    0.83    2.22
  -3   0  -4 1467.16   26.89
  -3   0  -5    0.27    1.27
  -3   0  -5   -0.39    2.22
   3   0   6  674.32   13.17
  -3   0  -6  668.05   14.67
  -3   0  -6  655.27   18.51
  -3   0  -7   -1.01    1.65
   3   0   7    0.41    0.78
  -3   0  -7    0.56    2.72
  -3   0  -8    0.40    1.51
   3   0   8    1.64    1.11
  -3   0  -8    2.21    3.00
  -3   0  -9   -0.01    1.74
   3   0   9   -0.20    0.94
  -3   0  -9    1.78    3.08
  -3   0 -10  930.21   21.04
  -3   0 -10  940.25   27.94
  -3   0 -11   -0.11    1.60
  -3   0 -11    1.76    3.05
  -3   0 -12  804.98   20.74
  -3   0 -12  814.37   28.21
  -3   0 -13   -0.68    3.63
  -3   0 -14   59.63    8.44
  -3   0 -15   -2.87    3.65
  -3   0 -15    0.42    1.74
  -3   0 -16   68.11    4.97
  -3   0 -16  115.35   14.04
  -3   0 -17   -2.62    3.92
  -3   0 -17    0.00    1.99
  -3   0 -18   82.44    5.55
  -3   0 -18   84.18   11.46
  -3   0 -19    2.25    2.84
  -3   0 -20    5.18    2.61
  -3   0 -21   -2.35    2.42
  -3   0 -22  229.42    9.85
  -3   0 -23   -0.46    2.17
  -3   0 -24  510.19   13.89
  -3   0 -25   -0.12    1.85
  -3   0 -26    0.00    1.58
  -3   0 -27    1.56    1.27
   3   1 -30   -1.43    1.42
   3  -1 -30    0.77    1.16
   3   1 -29   -0.25    1.58
   3  -1 -29   -1.46    1.53
   3  -1 -28   29.70    2.87
   3   1 -28   28.41    2.65
   3   1 -27    6.19    1.85
   3  -1 -27    6.47    2.00
   3  -1 -26   14.52    2.68
   3   1 -26   16.20    2.61
   3   1 -25    8.09    2.25
   3  -1 -25    6.82    2.34
   3  -1 -24   -0.44    1.91
   3   1 -24    0.17    1.83
   3  -1 -23    2.21    2.08
   3   1 -23    3.03    1.99
   3  -1 -22  176.22    7.89
   3   1 -22  170.72    7.55
   3  -1 -21    3.25    3.67
   3   1 -21   10.11    5.32
   3  -1 -21   10.63    2.46
   3   1 -21   13.51    2.54
   3  -1 -20  112.87    5.59
   3   1 -20  112.12    6.00
   3  -1 -20  106.89    5.98
   3  -1 -20   89.33   11.82
   3   1 -20  100.76   12.67
   3   1 -19    9.79    2.32
   3  -1 -19   14.07    2.64
   3  -1 -19    7.22    1.87
   3  -1 -19    9.08    4.13
   3   1 -19   11.56    5.39
   3  -1 -18   96.92    5.35
   3   1 -18   89.65    5.08
   3  -1 -18   84.84   10.65
   3   1 -18   88.46   10.96
   3  -1 -18   99.89    5.08
   3  -1 -17   31.60    3.02
   3  -1 -17   27.40    6.26
   3   1 -17   33.62    6.72
   3   1 -16  709.89   27.54
   3  -1 -16  741.58   28.04
   3  -1 -15   66.22    8.08
   3   1 -15   63.50    8.27
   3  -1 -14  294.75   15.83
   3   1 -14  266.24   15.09
   3   1 -13   39.95    5.87
   3  -1 -13   43.68    6.07
   3   1 -12    7.88    3.09
   3  -1 -12    9.17    3.62
   3  -1 -11   32.72    5.01
   3   1 -11   34.76    5.24
   3   1 -10   64.65    6.26
   3  -1 -10   60.56    5.95
   3   1 -10   65.59    2.56
   3  -1 -10   64.29    2.60
   3   1  -9   64.95    5.89
   3  -1  -9   64.63    5.71
   3   1  -9   62.81    2.84
   3  -1  -8   63.04    5.04
   3   1  -8   64.94    5.17
   3   1  -8   59.73    2.88
   3   1  -7   23.67    1.97
   3  -1  -7   18.55    2.90
   3   1  -7   22.82    3.23
   3   1  -6    9.92    2.79
   3  -1  -6    8.36    2.22
   3   1  -6    8.71    1.49
   3  -1  -5  104.24    4.57
   3   1  -5   99.57    3.92
   3  -1  -4  943.59   15.02
   3   1  -4  960.91   15.73
   3  -1  -3 2547.27   30.98
   3   1  -3 2560.27   33.75
   3   1  -2  392.41    8.73
   3   1  -1  568.41   11.27
  -3   1   1  599.21    9.84
   3   1   0 1719.91   24.67
  -3   1   0 1686.67   23.04
  -3   1  -1  162.75    5.32
  -3   1  -1  172.73    5.28
  -3   1  -2   24.83    2.69
   3   1   2   26.97    2.41
  -3  -1  -3  132.85    6.67
  -3   1  -3  129.67    6.06
   3   1   3  130.58    5.05
  -3   1  -4 1160.13   22.68
  -3  -1  -4 1119.48   23.19
   3   1   4 1193.63   19.28
  -3  -1  -5   95.32    6.57
  -3   1  -5  104.14    6.65
   3   1   5  105.85    4.62
  -3   1  -5  107.30    5.13
  -3  -1  -5  102.58    4.97
  -3  -1  -6  158.47    8.90
  -3   1  -6  149.57    8.48
   3   1   6  145.73    5.52
  -3  -1  -6  148.14    6.38
  -3   1  -6  148.03    6.43
  -3  -1  -7    0.44    2.74
  -3   1  -7    1.84    2.77
  -3   1  -7   -0.44    1.47
  -3  -1  -7   -0.88    1.60
   3   1   7    1.22    1.02
  -3  -1  -8  253.68   12.99
  -3   1  -8  260.87   12.73
   3  -1   8  260.25    7.47
   3   1   8  267.35    7.57
  -3  -1  -8  265.21    9.52
  -3   1  -8  260.60    9.44
  -3  -1  -9   11.00    4.27
  -3   1  -9   16.40    4.65
   3   1   9    9.96    1.54
   3  -1   9   11.26    1.60
  -3   1  -9   12.11    2.72
  -3  -1  -9    9.56    2.28
  -3   1 -10  761.05   18.63
  -3  -1 -10  722.49   18.07
  -3  -1 -10  742.00   24.64
  -3   1 -10  733.16   24.36
  -3  -1 -11  160.39    8.23
  -3  -1 -11  163.27   11.82
  -3   1 -11  159.48   11.70
  -3  -1 -12   10.89    2.46
  -3   1 -12   11.46    4.25
  -3  -1 -12   13.59    5.09
  -3  -1 -13    5.84    2.41
  -3   1 -13    5.54    4.02
  -3  -1 -13    3.17    3.36
  -3  -1 -14  675.94   19.85
  -3  -1 -14  680.12   27.86
  -3   1 -14  677.26   28.00
  -3  -1 -15   10.50    2.02
  -3  -1 -15   18.05    2.79
  -3   1 -15   11.98    2.46
  -3  -1 -15   15.17    5.38
  -3   1 -15   11.17    4.59
  -3  -1 -16  516.51   12.26
  -3  -1 -16  479.67   25.12
  -3   1 -16  474.80   25.07
  -3   1 -16  478.38   12.81
  -3  -1 -16  474.27   13.38
  -3  -1 -17    0.59    1.34
  -3  -1 -17    2.25    3.45
  -3   1 -17    4.55    4.89
  -3  -1 -17    0.12    1.74
  -3   1 -17    0.15    1.74
  -3  -1 -18   94.96    6.06
  -3   1 -18   91.89    5.79
  -3  -1 -18  103.26   12.44
  -3   1 -18  107.05   12.43
  -3   1 -19    0.27    2.56
  -3  -1 -19    1.73    2.27
  -3   1 -20  101.47    6.73
  -3  -1 -20  104.63    6.70
  -3   1 -21   13.88    3.53
  -3  -1 -21   11.27    2.67
  -3  -1 -22   57.92    5.32
  -3   1 -22   50.31    5.30
  -3   1 -23   27.54    3.93
  -3  -1 -23   33.31    3.83
  -3  -1 -24  224.33    8.89
  -3   1 -24  229.91    8.75
  -3   1 -25   48.47    4.00
  -3  -1 -25   40.69    3.68
  -3  -1 -26   54.27    3.83
  -3   1 -26   53.82    3.78
  -3  -1 -27   26.96    2.52
  -3   1 -27   26.78    2.45
   3   2 -30   41.06    2.75
   3  -2 -30   45.51    3.01
   3  -2 -29   18.06    2.59
   3   2 -29   17.76    2.34
   3  -2 -28   51.63    3.70
   3   2 -28   45.48    3.21
   3   2 -27    2.81    1.70
   3  -2 -27    1.98    1.62
   3  -2 -26    1.86    1.83
   3   2 -26    3.79    1.80
   3   2 -25   13.47    2.43
   3  -2 -25   10.21    2.57
   3   2 -24  212.83    8.33
   3  -2 -24  226.28    9.00
   3  -2 -23   45.08    3.57
   3  -2 -23   49.25    4.34
   3   2 -23   48.12    4.19
   3  -2 -22  328.83   10.09
   3   2 -22  330.20   10.57
   3  -2 -22  342.72   11.19
   3   2 -21    5.53    2.06
   3  -2 -21    5.64    2.25
   3   2 -21   11.72    5.93
   3  -2 -21    1.54    3.85
   3  -2 -21    4.37    1.67
   3   2 -20  179.92   16.48
   3  -2 -20  164.11   15.13
   3   2 -20  189.72    7.67
   3  -2 -20  187.69    8.04
   3  -2 -20  191.72    7.52
   3  -2 -19  102.90   11.95
   3   2 -19   99.32   11.98
   3  -2 -19  109.28    5.57
   3   2 -19   95.46    5.33
   3  -2 -19   99.92    5.66
   3   2 -18   26.81    2.90
   3  -2 -18   28.75    3.13
   3  -2 -18   22.32    2.63
   3  -2 -18   24.11    5.59
   3   2 -18   33.17    7.48
   3  -2 -17  236.11   16.24
   3   2 -17  233.00   16.56
   3  -2 -17  253.01    8.44
   3   2 -16  228.67   15.66
   3  -2 -16  237.47   15.88
   3   2 -15  524.32   22.77
   3  -2 -15  526.40   22.68
   3   2 -14  340.59   17.21
   3  -2 -14  324.16   16.68
   3   2 -13  159.09   11.25
   3  -2 -13  163.43   11.28
   3   2 -12  318.09   15.06
   3  -2 -12  322.75   14.93
   3   2 -11    4.92    3.18
   3  -2 -11    2.90    3.24
   3   2 -10 1102.15   16.44
   3  -2 -10 1116.55   14.56
   3   2 -10 1073.98   26.31
   3   2  -9   74.98    3.38
   3  -2  -9   78.94    2.19
   3   2  -9   69.34    6.05
   3  -2  -9   82.83    6.34
   3   2  -8  533.16   10.62
   3  -2  -8  537.67    7.56
   3  -2  -8  533.27   14.96
   3   2  -8  534.74   15.60
   3   2  -7  126.75    6.89
   3  -2  -7  133.50    6.57
   3   2  -7  128.04    4.72
   3  -2  -6   92.75    5.01
   3   2  -6   94.35    4.07
   3  -2  -5  141.79    5.42
   3   2  -5  160.55    5.58
   3  -2  -4 1034.13   15.86
   3   2  -4 1044.01   17.22
   3   2  -3 1455.81   22.13
   3   2  -2  923.24   16.01
   3   2  -1  282.60    7.68
  -3   2   0  271.67    5.36
   3   2   0  283.16    7.76
   3   2   1   15.14    2.06
  -3   2  -1   13.70    1.77
   3   2   2 1278.32   20.60
  -3   2  -2 1253.57   20.48
   3   2   3  913.18   16.40
  -3   2  -3  894.06   17.55
   3   2   4  149.07    5.64
  -3   2  -4  146.05    6.98
   3   2   5  274.91    7.99
  -3   2  -5  253.21   10.09
  -3  -2  -5  283.88   11.39
   3   2   6  302.19    8.55
  -3  -2  -6  327.17   13.03
  -3   2  -6  300.95   11.83
   3   2   7  115.82    5.08
  -3  -2  -7  114.96    8.16
  -3   2  -7  121.95    8.24
  -3  -2  -7  113.11    6.13
  -3  -2  -8    1.77    1.61
   3   2   8    2.17    1.09
  -3   2  -8    3.81    3.33
  -3  -2  -8    3.57    3.63
  -3  -2  -9  525.19   14.50
   3   2   9  531.95   11.66
  -3  -2  -9  491.07   19.07
  -3   2  -9  502.23   18.72
  -3  -2 -10  234.84    9.80
  -3  -2 -10  231.64   13.66
  -3   2 -10  242.25   13.72
  -3  -2 -11  185.78    9.01
  -3  -2 -11  179.90   12.51
  -3   2 -11  181.50   12.53
  -3  -2 -12  273.91   11.46
  -3  -2 -12  286.03   16.61
  -3   2 -12  277.80   16.24
  -3  -2 -13  138.26    8.26
  -3  -2 -13  145.26   12.15
  -3   2 -13  137.88   12.20
  -3  -2 -14    0.74    1.51
  -3   2 -14    3.18    3.33
  -3  -2 -14    5.19    3.82
  -3  -2 -15  101.61    5.14
  -3  -2 -15   94.48    5.71
  -3  -2 -15  106.40    4.55
  -3  -2 -15   97.82    7.49
  -3  -2 -15  124.92   12.60
  -3   2 -15  104.56   11.53
  -3  -2 -16    3.61    2.02
  -3  -2 -16    9.09    2.23
  -3  -2 -16    5.15    4.79
  -3   2 -16    5.68    3.84
  -3  -2 -16    7.32    1.57
  -3  -2 -17    8.34    2.46
  -3   2 -17   11.47    5.81
  -3  -2 -17   10.58    2.03
  -3  -2 -17    8.15    1.53
  -3   2 -18  155.23   15.31
  -3  -2 -18  162.71    7.84
  -3  -2 -18  167.59    7.00
  -3  -2 -18  173.98    6.04
  -3  -2 -19   24.66    3.01
  -3   2 -19   20.69    3.71
  -3  -2 -19   22.10    3.84
  -3  -2 -20   33.11    3.21
  -3  -2 -20   30.53    4.11
  -3   2 -20   38.11    4.42
  -3   2 -21    6.18    2.49
  -3  -2 -21    5.55    2.85
  -3  -2 -22  132.36    7.26
  -3   2 -22  128.35    7.58
  -3   2 -23   64.94    4.97
  -3  -2 -23   57.31    5.02
  -3  -2 -24  264.07    9.44
  -3   2 -24  272.17    9.51
  -3   2 -25    5.88    1.99
  -3  -2 -25    8.83    2.43
  -3   2 -26    3.22    1.69
  -3  -2 -26   -2.38    1.59
  -3  -2 -27    2.95    1.43
  -3   2 -27    1.86    1.30
   3   3 -30    0.00    0.99
   3  -3 -30   -0.95    1.23
   3   3 -29    4.17    1.63
   3  -3 -29    2.96    1.60
   3  -3 -28  130.22    5.66
   3   3 -27    4.79    1.68
   3  -3 -27    3.75    1.79
   3   3 -26    2.07    1.54
   3  -3 -26    0.37    1.81
   3  -3 -25   38.65    3.21
   3  -3 -25   36.28    3.85
   3   3 -25   32.51    3.31
   3  -3 -24   23.36    3.29
   3   3 -24   21.48    2.77
   3  -3 -24   22.42    2.81
   3   3 -23   49.86    3.99
   3  -3 -23   54.11    4.78
   3  -3 -23   51.93    3.95
   3  -3 -22  107.09    6.40
   3   3 -22  100.70    5.70
   3  -3 -22  103.64    5.71
   3  -3 -21   55.90    9.38
   3  -3 -21   68.40    5.04
   3   3 -21   64.82    4.52
   3  -3 -21   69.81    4.79
   3  -3 -20   46.49    4.16
   3   3 -20   37.50    3.48
   3   3 -20   37.67    8.36
   3  -3 -20   42.10    7.91
   3  -3 -20   40.80    3.63
   3  -3 -19  129.42   12.97
   3   3 -19  154.86   15.53
   3  -3 -19  143.30    6.56
   3  -3 -19  144.37    6.83
   3   3 -19  143.23    6.40
   3  -3 -18   32.02    3.34
   3   3 -18   28.17    3.08
   3  -3 -18   30.90    6.08
   3  -3 -18   27.41    3.03
   3   3 -18   35.17    7.53
   3  -3 -17  158.73   13.44
   3   3 -17  166.30   14.26
   3  -3 -17  159.56    6.60
   3  -3 -17  153.84    6.70
   3   3 -16   44.20    7.41
   3  -3 -16   42.00    7.37
   3  -3 -15  525.47   22.37
   3   3 -15  539.09   23.36
   3   3 -14   30.98    6.21
   3  -3 -14   33.07    5.72
   3   3 -13   51.78    6.87
   3  -3 -13   60.12    7.06
   3   3 -12  158.23   10.77
   3  -3 -12  159.28   10.60
   3  -3 -11  572.73   19.25
   3   3 -11  584.15   19.94
   3   3 -10   12.78    1.57
   3  -3 -10   13.07    1.39
   3  -3 -10   10.91    3.14
   3   3 -10   14.82    3.95
   3   3  -9   18.44    1.92
   3  -3  -9   19.81    3.63
   3   3  -9   20.37    4.10
   3   3  -8   92.94    4.31
   3   3  -8   90.42    6.71
   3  -3  -8   91.74    6.19
   3   3  -7  582.57   12.06
   3  -3  -7  561.92   14.48
   3   3  -6   -0.05    1.20
   3  -3  -6   -0.99    1.57
   3   3  -5 2465.59   34.09
   3  -3  -5 2409.02   33.51
   3   3  -4 1105.26   18.89
   3   3  -3  745.46   14.51
   3   3  -2  215.40    6.97
   3   3  -1   68.71    4.01
   3   3   0 3049.02   41.29
  -3   3   0 3036.12   36.65
   3   3   1   32.03    2.88
  -3   3  -1   33.23    2.45
   3   3   2  132.74    5.61
  -3   3  -2  138.21    5.43
  -3   3  -3   15.38    2.61
   3   3   3   12.44    2.16
   3   3   4 1206.14   20.98
  -3   3  -4 1221.06   23.10
   3   3   5  175.92    6.74
  -3   3  -5  174.16    8.32
   3   3   6   94.39    4.86
  -3   3  -6   90.47    6.53
   3   3   7  260.50    8.32
  -3   3  -7  249.04   11.55
   3   3   8  248.54    8.04
  -3   3  -8  238.04   12.06
   3   3   9    5.92    1.61
  -3  -3  -9    8.31    2.36
  -3   3  -9    2.37    2.78
  -3  -3 -10  485.51   14.61
  -3  -3 -10  498.41   20.24
  -3   3 -10  477.45   19.23
  -3   3 -11   26.10    5.24
  -3  -3 -11   28.92    3.76
  -3  -3 -11   32.40    6.26
  -3  -3 -12   13.12    2.81
  -3   3 -12   14.64    4.49
  -3  -3 -13   38.73    4.63
  -3   3 -13   42.08    7.01
  -3  -3 -14  343.36   13.87
  -3  -3 -14  350.10   10.61
  -3   3 -14  341.68   19.73
  -3  -3 -15  475.47   13.21
  -3   3 -15  463.88   24.02
  -3  -3 -15  473.94   17.06
  -3  -3 -15  499.83   11.05
  -3  -3 -15  490.61   12.43
  -3  -3 -16  104.43    6.20
  -3   3 -16  114.70   12.64
  -3  -3 -16  102.85    7.93
  -3  -3 -16  100.33    5.45
  -3  -3 -16  100.90    4.61
  -3   3 -17   86.12   11.44
  -3  -3 -17   92.29    5.96
  -3  -3 -17  101.15    5.58
  -3  -3 -17   95.50    4.63
  -3   3 -18  262.80   10.67
  -3  -3 -18  281.84   10.83
  -3  -3 -18  262.63    7.79
  -3  -3 -18  275.28    9.28
  -3   3 -19  141.15    7.78
  -3  -3 -19  125.85    7.61
  -3  -3 -19  135.17    5.41
  -3  -3 -19  139.64    6.48
  -3  -3 -20   35.23    3.53
  -3  -3 -20   33.58    2.64
  -3  -3 -20   32.85    4.39
  -3   3 -20   37.62    4.48
  -3   3 -21   44.51    4.61
  -3  -3 -21   38.47    4.60
  -3  -3 -21   37.85    3.52
  -3  -3 -22   10.83    2.79
  -3   3 -22   10.60    2.81
  -3  -3 -23   60.41    4.86
  -3   3 -23   57.84    4.72
  -3  -3 -24    2.49    1.90
  -3   3 -24    6.85    2.23
  -3   3 -25   38.01    3.39
  -3  -3 -25   36.07    3.56
  -3  -3 -26   59.07    3.84
  -3   3 -26   58.95    3.67
  -3   3 -27   11.33    1.58
  -3  -3 -27   13.84    1.75
   3   4 -29    3.40    1.58
   3  -4 -29    2.72    1.35
   3   4 -28    4.56    1.81
   3  -4 -28    6.82    1.76
   3  -4 -27    0.04    1.82
   3  -4 -26    2.14    1.29
   3  -4 -26    5.15    2.23
   3  -4 -25   45.88    3.61
   3  -4 -25   43.89    4.08
   3   4 -25   42.15    3.52
   3  -4 -24   18.56    2.98
   3   4 -24   14.19    2.35
   3  -4 -24   18.30    2.69
   3   4 -23   12.75    2.33
   3  -4 -23   13.40    2.98
   3  -4 -23   10.95    2.11
   3  -4 -22   79.59    5.14
   3  -4 -22   99.40    6.16
   3   4 -22   93.06    5.34
   3  -4 -21    3.42    2.10
   3   4 -21    2.74    1.59
   3  -4 -21    4.79    1.92
   3  -4 -20   82.37    5.23
   3   4 -20   93.59    5.19
   3  -4 -20   84.61    5.59
   3   4 -20   86.91   11.81
   3  -4 -20  100.24   11.60
   3   4 -19    1.23    1.64
   3  -4 -19    2.72    2.09
   3  -4 -19    3.22    3.83
   3  -4 -19    1.08    1.52
   3   4 -19    4.79    3.55
   3  -4 -18  172.06    7.38
   3   4 -18  176.40    6.93
   3  -4 -18  177.45   14.75
   3   4 -18  188.57   15.73
   3  -4 -18  193.28    7.67
   3   4 -17  287.30    8.74
   3  -4 -17  299.97    9.65
   3  -4 -17  302.50    9.51
   3   4 -17  267.10   18.16
   3  -4 -17  269.39   17.55
   3   4 -16  110.21   11.15
   3  -4 -16  115.14   10.93
   3   4 -15   12.71    4.19
   3  -4 -15   17.01    5.03
   3   4 -14   34.13    6.28
   3  -4 -14   34.15    5.87
   3   4 -13  136.56   10.86
   3  -4 -13  115.90    9.53
   3   4 -12   17.46    4.41
   3  -4 -12   14.75    3.75
   3  -4 -11 1422.81   32.71
   3   4 -11 1438.84   34.03
   3  -4 -10  522.38   17.33
   3   4 -10  489.10   17.71
   3   4 -10  515.00   11.46
   3   4  -9  736.65   20.94
   3  -4  -9  690.97   19.11
   3   4  -9  707.53   14.33
   3  -4  -8  363.84   12.26
   3   4  -8  369.54    9.72
   3  -4  -7  906.94   19.34
   3   4  -7  882.25   16.92
   3   4  -6   46.11    3.46
   3   4  -5   15.84    2.31
   3   4  -4   40.57    3.30
   3   4  -3   25.05    2.58
   3   4  -2  432.85   11.11
   3   4  -1  233.72    7.85
   3   4   0    3.50    1.74
  -3   4   0    6.73    1.28
   3   4   1 1592.25   26.27
  -3   4  -1 1645.03   23.81
   3   4   2  687.33   14.96
  -3   4  -2  687.55   14.04
   3   4   3  992.12   18.94
  -3   4  -3  955.56   18.81
   3   4   4 1574.58   26.16
  -3   4  -4 1564.11   27.75
  -3   4  -5   38.07    4.21
   3   4   5   44.77    3.66
  -3   4  -6  819.39   20.67
   3   4   6  795.55   16.84
   3   4   7   29.15    3.01
  -3   4  -7   25.91    4.34
   3   4   8   20.36    2.62
  -3   4  -8   21.95    4.46
   3   4   9  770.37   16.27
  -3   4  -9  715.97   23.03
  -3  -4 -10    3.85    1.89
  -3   4 -10    9.69    3.98
  -3  -4 -11   94.27    6.55
  -3   4 -11   85.08    8.68
  -3  -4 -12  524.26   16.73
  -3   4 -12  518.60   22.44
  -3  -4 -13  127.01    8.18
  -3   4 -13  128.72   11.77
  -3  -4 -14  135.55    6.14
  -3  -4 -14  120.53    6.43
  -3   4 -14  118.55   11.90
  -3  -4 -14  118.48    8.15
  -3  -4 -14  133.39    5.35
  -3  -4 -15   37.36    3.40
  -3  -4 -15   43.37    3.14
  -3  -4 -15   42.25    5.18
  -3   4 -15   40.74    7.63
  -3  -4 -15   38.73    3.87
  -3   4 -16   40.22    8.20
  -3  -4 -16   50.01    3.98
  -3  -4 -16   44.81    4.36
  -3  -4 -16   39.67    5.12
  -3  -4 -16   50.77    3.36
  -3  -4 -17   -1.39    1.42
  -3  -4 -17   -1.29    2.21
  -3  -4 -17   -0.09    1.56
  -3   4 -17    0.78    2.01
  -3  -4 -17    1.85    2.26
  -3   4 -17    5.63    4.90
  -3  -4 -17    2.00    2.77
  -3  -4 -18  154.07    6.03
  -3  -4 -18  152.39    7.78
  -3   4 -18  155.80    7.86
  -3   4 -18  149.18   15.04
  -3  -4 -18  156.68    7.07
  -3  -4 -19   24.99    3.05
  -3  -4 -19   21.04    3.27
  -3   4 -19   20.95    3.35
  -3  -4 -19   19.99    2.36
  -3   4 -20   73.87    5.54
  -3  -4 -20   67.11    5.28
  -3  -4 -20   70.85    3.94
  -3  -4 -20   64.57    4.46
  -3  -4 -21   19.20    2.61
  -3  -4 -21   22.16    2.24
  -3   4 -21   24.51    3.60
  -3  -4 -21   22.35    3.15
  -3   4 -22   27.03    3.53
  -3  -4 -22   27.33    3.55
  -3  -4 -23   69.65    4.95
  -3   4 -23   69.50    4.84
  -3  -4 -24   46.32    4.21
  -3   4 -24   61.63    4.35
  -3   4 -25    8.39    1.94
  -3  -4 -25    6.41    2.11
  -3   4 -26    4.67    1.41
  -3  -4 -26    4.15    1.63
  -3  -4 -27   11.55    1.56
   3   5 -29    1.97    1.17
   3  -5 -29   -0.61    1.07
   3   5 -28   15.10    2.14
   3  -5 -28   22.90    2.52
   3  -5 -27   -2.17    1.14
   3  -5 -27    0.86    1.77
   3  -5 -26    1.83    1.31
   3  -5 -26   -2.72    1.78
   3  -5 -25   17.05    2.36
   3  -5 -25   19.23    3.06
   3  -5 -24    3.92    2.39
   3  -5 -24    5.97    1.98
   3  -5 -23   39.03    4.15
   3  -5 -23   34.74    3.48
   3  -5 -22   68.52    4.86
   3  -5 -22   77.89    5.46
   3  -5 -21   61.18    4.63
   3  -5 -21   72.40    5.28
   3  -5 -20   23.26    3.24
   3   5 -20   18.27    5.91
   3  -5 -20   20.68    2.99
   3  -5 -19   53.46    4.41
   3   5 -19   51.72    8.84
   3  -5 -19   51.79    4.24
   3  -5 -18   33.69    3.49
   3   5 -18   27.62    7.36
   3  -5 -18   28.66    3.18
   3  -5 -17  334.49   10.33
   3   5 -17  301.69   19.61
   3  -5 -17  323.14   10.15
   3   5 -16   19.91    5.49
   3  -5 -16   18.20    2.58
   3   5 -15  810.05   30.10
   3  -5 -15  824.24   28.70
   3   5 -14   33.60    6.26
   3  -5 -14   34.77    5.71
   3   5 -13   39.23    6.83
   3  -5 -13   46.63    6.29
   3  -5 -12  849.43   25.33
   3   5 -12  798.38   26.27
   3   5 -11  288.40   14.56
   3   5 -11  293.67    8.70
   3   5 -10   36.63    5.47
   3   5 -10   37.70    3.18
   3   5  -9  109.14    5.43
   3   5  -8  546.72   13.24
   3   5  -7   15.38    2.26
   3   5  -6  369.57   10.65
   3   5  -5  300.53    9.51
   3   5  -4   -0.94    1.45
   3   5  -3  360.64   10.59
   3   5  -2  243.10    8.53
   3   5  -1   88.40    5.15
   3   5   0  120.42    6.08
  -3   5  -1  167.68    6.09
   3   5   1  163.11    7.09
  -3   5  -2 1585.28   25.60
   3   5   2 1544.17   27.00
  -3   5  -3  374.06   11.03
   3   5   3  377.00   11.18
  -3   5  -4   71.68    5.19
   3   5   4   70.14    4.77
   3   5   5   18.89    2.55
  -3   5  -5   22.48    3.63
  -3   5  -6  351.31   13.23
   3   5   6  341.21   10.78
  -3   5  -7  277.47   12.59
   3   5   7  287.51    9.85
  -3   5  -8  251.98   12.69
   3   5   8  255.09    9.22
  -3   5  -9    5.86    3.30
   3   5   9    2.54    1.55
  -3   5 -10  270.73   14.70
  -3   5 -11   56.92    6.97
  -3  -5 -11   54.82    5.01
  -3  -5 -12   26.21    3.77
  -3   5 -12   23.95    5.73
  -3   5 -13    3.65    3.69
  -3  -5 -13   -0.23    1.51
  -3  -5 -13    0.51    1.25
  -3  -5 -13   -1.76    1.83
  -3   5 -14   56.10    4.49
  -3  -5 -14   61.34    4.24
  -3  -5 -14   54.56    3.64
  -3  -5 -14   51.22    5.49
  -3   5 -14   58.24    9.20
  -3  -5 -14   49.48    4.25
  -3  -5 -15  253.09    9.52
  -3   5 -15  231.48   17.08
  -3   5 -15  235.93    9.31
  -3  -5 -15  272.13    8.16
  -3  -5 -15  257.56    9.00
  -3  -5 -15  243.03   12.24
  -3   5 -16   -1.87    3.57
  -3  -5 -16   -0.48    1.52
  -3  -5 -16    0.74    2.15
  -3   5 -16    2.08    1.90
  -3  -5 -16    2.96    3.97
  -3  -5 -16   -0.25    1.39
  -3  -5 -17  132.52    5.61
  -3  -5 -17  127.75    7.08
  -3   5 -17  139.52    7.16
  -3   5 -17  117.80   13.13
  -3  -5 -17  134.03    6.62
  -3  -5 -18    4.33    1.94
  -3   5 -18    0.77    2.13
  -3  -5 -18    2.69    2.30
  -3  -5 -18    1.08    1.26
  -3   5 -19  169.00    8.08
  -3  -5 -19  158.89    7.91
  -3  -5 -19  172.44    7.45
  -3  -5 -19  151.34    6.07
  -3   5 -20    0.59    2.29
  -3  -5 -20    3.20    1.85
  -3  -5 -20    2.47    1.28
  -3   5 -21    4.85    2.30
  -3  -5 -21    6.50    2.54
  -3  -5 -21    2.22    1.59
  -3  -5 -21    4.10    1.48
  -3  -5 -22    0.96    1.04
  -3   5 -22    1.63    1.95
  -3  -5 -22   -0.07    1.96
  -3  -5 -23    0.74    1.98
  -3   5 -23   -0.70    1.75
  -3  -5 -24    2.80    1.87
  -3   5 -24   -2.57    1.66
  -3   5 -25    3.84    1.88
  -3  -5 -25    3.08    1.64
  -3   5 -26    4.69    1.32
  -3  -5 -26    8.24    1.58
   3  -6 -28    5.15    1.54
   3  -6 -28    6.42    1.15
   3  -6 -27  113.31    5.48
   3  -6 -27   83.16    4.65
   3   6 -27   93.56    4.78
   3  -6 -27  106.51    4.51
   3  -6 -26  216.93    7.92
   3  -6 -26  186.74    6.72
   3  -6 -25    9.05    2.39
   3  -6 -25    7.10    1.82
   3  -6 -24   16.19    2.54
   3  -6 -24   14.10    2.49
   3  -6 -23    0.86    2.01
   3  -6 -23    1.95    2.14
   3  -6 -22    2.30    1.78
   3  -6 -22    4.01    2.33
   3  -6 -21   38.04    3.86
   3  -6 -21   35.39    3.77
   3  -6 -20   64.74    4.90
   3  -6 -20   63.87    4.80
   3  -6 -19    4.17    2.15
   3   6 -19    0.61    4.22
   3  -6 -19   -0.10    1.62
   3  -6 -18   53.79    4.41
   3  -6 -18   62.72    4.67
   3  -6 -17  206.79    8.18
   3  -6 -17  211.65    8.12
   3   6 -17  191.09   15.78
   3  -6 -16   17.30    2.66
   3  -6 -16   14.01    2.44
   3   6 -15  140.96   12.73
   3   6 -14   93.74   10.00
   3   6 -13  393.49   19.26
   3   6 -12  358.46   17.53
   3   6 -11   67.55    7.61
   3   6 -11   72.43    4.52
   3   6 -10  675.74   22.68
   3   6 -10  660.54   15.61
   3   6  -9  674.72   15.92
   3   6  -8  130.63    6.54
   3   6  -7   94.15    5.66
   3   6  -6  167.14    7.43
   3   6  -5  852.60   18.57
   3   6  -4    1.13    1.47
   3   6  -3  214.84    8.63
   3   6  -2   19.29    2.97
   3   6  -1  657.32   15.92
   3   6   0  198.52    8.25
   3   6   1  245.54    9.26
   3   6   2  722.10   17.17
  -3   6  -2  739.72   16.24
   3   6   3    1.33    1.86
  -3   6  -3    1.04    1.79
   3   6   4 1231.73   24.27
  -3   6  -4 1256.54   25.22
   3   6   5  279.53   10.23
  -3   6  -5  287.70   11.42
   3   6   6  630.47   16.17
  -3   6  -6  623.27   18.61
   3   6   7  126.25    6.82
  -3   6  -7  123.38    8.64
   3   6   8    9.50    2.11
  -3   6  -8    8.96    2.98
   3   6   9  591.90   15.69
  -3   6  -9  557.45   20.68
  -3   6 -10    5.08    3.36
  -3   6 -11   50.09    7.18
  -3  -6 -12  106.75    5.42
  -3  -6 -12   95.65    7.33
  -3  -6 -12   85.47    5.38
  -3   6 -12   88.78    9.54
  -3  -6 -13  126.29    6.11
  -3  -6 -13  120.89    8.53
  -3  -6 -13  114.26    6.36
  -3   6 -13  104.70   10.79
  -3   6 -14  126.66    6.41
  -3  -6 -14  122.32    6.43
  -3  -6 -14  132.90    6.38
  -3  -6 -14  128.33    8.95
  -3   6 -14  119.87   12.37
  -3  -6 -14  133.29    5.47
  -3   6 -15  148.34   13.93
  -3  -6 -15  147.08    6.93
  -3   6 -15  140.55    7.19
  -3  -6 -15  144.05    7.20
  -3  -6 -15  156.02    9.88
  -3  -6 -15  157.22    6.26
  -3   6 -16  221.25   17.55
  -3  -6 -16  252.57    9.66
  -3   6 -16  229.35    9.53
  -3  -6 -16  265.61    8.29
  -3  -6 -16  270.04    9.49
  -3  -6 -16  230.32   12.52
  -3  -6 -17    6.56    1.70
  -3   6 -17    0.67    5.27
  -3  -6 -17    5.43    1.84
  -3   6 -17    6.45    2.22
  -3  -6 -17    6.87    2.33
  -3  -6 -18   15.47    2.76
  -3  -6 -18    8.63    1.76
  -3  -6 -18    6.60    2.30
  -3   6 -18   12.46    3.07
  -3  -6 -19   -2.53    1.93
  -3  -6 -19    1.70    1.43
  -3   6 -19   -0.63    1.93
  -3  -6 -19    0.81    2.64
  -3  -6 -20    8.27    2.06
  -3  -6 -20   10.48    1.79
  -3   6 -20   12.04    2.86
  -3  -6 -20   10.11    2.59
  -3  -6 -21    2.19    1.63
  -3   6 -21    0.96    2.14
  -3  -6 -21    4.42    2.43
  -3  -6 -21    1.79    1.06
  -3   6 -22   46.05    3.98
  -3  -6 -22   44.91    3.96
  -3  -6 -22   41.50    2.82
  -3  -6 -22   42.96    3.50
  -3  -6 -23   -0.73    0.89
  -3   6 -23   -1.37    1.66
  -3  -6 -23   -0.73    1.54
  -3   6 -24    5.84    1.74
  -3  -6 -24    4.22    2.22
  -3  -6 -25   38.20    3.03
  -3   6 -25   86.88    4.48
   3  -7 -28    1.22    0.82
   3  -7 -27   57.22    3.39
   3  -7 -27   82.70    3.98
   3  -7 -26   -1.36    1.65
   3  -7 -26    2.19    1.28
   3  -7 -25   36.77    3.56
   3  -7 -25   36.01    3.22
   3  -7 -24  115.21    6.16
   3  -7 -24   97.86    5.38
   3  -7 -23    0.95    1.97
   3  -7 -23    1.09    2.02
   3  -7 -22   36.16    4.00
   3  -7 -22   40.95    3.97
   3  -7 -21    4.68    2.08
   3  -7 -21    1.23    1.94
   3  -7 -20   25.83    3.37
   3  -7 -20   26.46    3.28
   3  -7 -19   26.74    3.45
   3   7 -19   31.94    8.06
   3  -7 -19   22.89    3.23
   3   7 -18   51.26    9.07
   3  -7 -18   50.40    4.19
   3  -7 -18   53.41    4.63
   3  -7 -17   11.26    2.46
   3   7 -17    9.45    4.57
   3  -7 -17   12.59    2.56
   3  -7 -16   59.59    4.39
   3   7 -16   43.53    7.69
   3  -7 -16   49.24    4.00
   3  -7 -15   44.06    3.76
   3   7 -15   41.76    6.99
   3  -7 -15   45.11    3.67
   3   7 -14   15.90    4.70
   3   7 -13   94.76   10.09
   3   7 -12   53.64    7.29
   3   7 -11  182.38    7.97
   3   7 -11  168.53   11.98
   3   7 -10  529.84   14.57
   3   7 -10  514.07   20.57
   3   7  -9   56.84    4.64
   3   7  -8  181.08    8.29
   3   7  -7   46.85    4.37
   3   7  -6  412.36   12.96
   3   7  -5    6.96    2.44
   3   7  -4  382.97   12.43
   3   7  -3    3.74    2.05
   3   7  -2    5.21    2.06
   3   7  -1 1376.04   26.85
   3   7   0   64.90    5.20
   3   7   1 1671.58   30.64
  -3   7  -2   87.43    5.58
   3   7   2   92.73    6.14
  -3   7  -3  403.35   12.69
   3   7   3  376.95   12.68
  -3   7  -4   87.96    6.24
   3   7   4   86.57    5.94
  -3   7  -5  372.24   13.74
   3   7   5  358.44   12.49
  -3   7  -6   58.93    5.76
   3   7   6   54.39    4.93
  -3   7  -7  543.99   18.87
   3   7   7  583.65   16.51
  -3   7  -8  102.13    8.39
   3   7   8   98.14    6.52
  -3   7  -9   23.18    4.99
   3   7   9   25.93    3.46
  -3   7 -10  117.93   10.25
  -3   7 -11  112.39   10.32
  -3  -7 -12    4.87    1.89
  -3   7 -12    2.55    3.07
  -3  -7 -13  163.63    7.14
  -3  -7 -13  170.53   10.04
  -3   7 -13  150.18   12.91
  -3  -7 -14    1.61    1.82
  -3  -7 -14    1.07    1.92
  -3  -7 -14    2.65    1.85
  -3  -7 -15    1.05    1.54
  -3  -7 -15    1.35    1.85
  -3   7 -15   -4.57    3.87
  -3  -7 -15    2.47    2.29
  -3  -7 -15    1.58    1.79
  -3   7 -16  271.52   19.44
  -3  -7 -16  301.94   10.56
  -3   7 -16  309.63   10.36
  -3  -7 -16  293.88   10.28
  -3  -7 -16  313.08   14.65
  -3  -7 -16  336.85    9.59
  -3   7 -17   78.31    5.27
  -3  -7 -17   75.62    5.15
  -3  -7 -17   80.72    4.75
  -3  -7 -17   71.94    4.97
  -3   7 -18  161.77    7.60
  -3  -7 -18  163.30    7.72
  -3  -7 -18  164.35    7.49
  -3  -7 -18  176.34    6.59
  -3  -7 -19    5.44    2.03
  -3  -7 -19    4.59    1.79
  -3  -7 -19    4.69    2.25
  -3   7 -19    4.96    2.24
  -3  -7 -20    3.04    1.82
  -3  -7 -20    0.53    1.20
  -3  -7 -20    3.17    2.15
  -3   7 -20   -1.04    1.76
  -3  -7 -21   11.25    2.29
  -3   7 -21   12.43    2.44
  -3  -7 -21    8.37    2.29
  -3  -7 -21    9.55    1.87
  -3  -7 -22   30.52    2.50
  -3   7 -22   31.36    2.99
  -3  -7 -22   27.97    3.05
  -3  -7 -23    1.46    0.91
  -3   7 -23    1.13    1.52
  -3  -7 -23    3.81    1.91
  -3  -7 -24    3.20    1.47
  -3  -7 -25   11.08    1.56
   3  -8 -28   13.28    1.45
   3  -8 -27  205.49    6.23
   3  -8 -26    2.50    1.33
   3  -8 -25   97.95    5.01
   3  -8 -25  112.46    5.68
   3  -8 -24   10.24    2.09
   3  -8 -24   11.85    2.63
   3  -8 -23    2.33    1.16
   3  -8 -23    3.50    2.19
   3  -8 -23    2.31    1.83
   3  -8 -22   11.79    2.59
   3  -8 -22   12.29    2.51
   3  -8 -21    9.74    2.75
   3  -8 -21   10.89    2.58
   3  -8 -20   41.49    4.06
   3  -8 -20   46.93    4.38
   3  -8 -19  153.05    7.37
   3  -8 -19  164.88    7.64
   3  -8 -18  159.47    7.54
   3  -8 -18  163.04    7.53
   3   8 -18  143.82   14.76
   3   8 -17   35.96    7.99
   3  -8 -17   48.65    4.10
   3  -8 -17   46.22    4.16
   3  -8 -16    7.54    2.18
   3  -8 -16    6.79    1.97
   3  -8 -15    2.41    1.54
   3  -8 -15    4.19    1.83
   3   8 -15    4.39    4.07
   3   8 -14  115.05   11.68
   3  -8 -14  118.50    5.97
   3  -8 -14  115.65    5.56
   3   8 -13   15.06    4.51
   3   8 -12   51.65    7.57
   3   8 -11  313.99   16.99
   3   8 -11  329.42   11.83
   3   8 -10  147.34   11.46
   3   8 -10  169.65    8.41
   3   8  -9   38.98    4.07
   3   8  -8  106.81    6.78
   3   8  -7   91.56    6.33
   3   8  -6   11.04    2.55
   3   8  -5   17.46    3.33
   3   8  -4  138.67    7.85
   3   8  -3    8.55    2.64
   3   8  -2    5.21    2.05
   3   8  -1  605.53   17.22
   3   8   0   43.52    4.52
   3   8   1   44.43    4.66
   3   8   2  238.13   10.56
   3   8   3   86.47    6.51
  -3   8  -3   86.26    6.14
   3   8   4   23.05    3.73
  -3   8  -4   21.63    3.68
   3   8   5   32.19    3.96
  -3   8  -5   28.74    4.64
   3   8   6   69.52    5.73
  -3   8  -6   70.49    6.67
   3   8   7  558.66   17.08
  -3   8  -7  558.44   19.72
   3   8   8   31.06    4.00
  -3   8  -8   25.46    4.54
  -3   8  -9  560.68   21.73
   3   8   9  599.56   17.71
  -3   8 -10   30.24    5.45
  -3   8 -11   -0.28    2.68
  -3  -8 -11    0.75    1.53
  -3   8 -12   54.23    8.12
  -3  -8 -12   44.69    3.83
  -3  -8 -13  110.94    8.39
  -3   8 -13  100.73   11.00
  -3  -8 -13  108.22    5.86
  -3  -8 -14  133.24    9.35
  -3  -8 -14  128.50    6.56
  -3   8 -15   -1.02    3.83
  -3  -8 -15    1.48    1.87
  -3  -8 -15    2.12    1.48
  -3  -8 -15    2.22    1.82
  -3  -8 -16   62.32    4.17
  -3  -8 -16   64.26    4.83
  -3  -8 -17    2.73    2.02
  -3  -8 -17   -0.90    1.61
  -3  -8 -18    1.58    1.91
  -3  -8 -18    1.50    1.51
  -3  -8 -19   22.25    3.09
  -3  -8 -19   19.85    2.84
  -3  -8 -19   24.81    2.66
  -3  -8 -20   -1.11    1.85
  -3  -8 -20    2.86    1.90
  -3  -8 -20    0.14    1.16
  -3  -8 -21   12.30    2.37
  -3  -8 -21   15.84    2.04
  -3  -8 -21   20.32    2.89
  -3  -8 -22   10.43    1.62
  -3  -8 -23   24.97    2.01
  -3  -8 -24    1.36    0.81
   3  -9 -27   24.64    2.13
   3  -9 -26    0.52    1.20
   3  -9 -25    4.76    1.73
   3  -9 -24    1.59    1.45
   3  -9 -24   -1.34    1.16
   3  -9 -23   10.55    2.46
   3  -9 -23    4.39    2.06
   3  -9 -22   27.06    3.24
   3  -9 -22   25.54    3.10
   3  -9 -21    1.34    1.85
   3  -9 -21    3.74    1.85
   3  -9 -20    7.61    2.42
   3  -9 -20    0.58    1.84
   3  -9 -19   53.27    4.43
   3  -9 -19   51.04    4.35
   3  -9 -18   50.95    4.35
   3  -9 -18   52.98    4.50
   3  -9 -17   19.99    3.06
   3   9 -17   18.94    6.10
   3  -9 -17   23.62    3.08
   3  -9 -16  142.85    7.08
   3   9 -16  140.98   14.10
   3  -9 -16  135.50    6.54
   3  -9 -15    0.58    1.68
  -3  -9  15    0.01    1.00
   3  -9 -15    0.73    1.59
   3   9 -15    3.18    3.94
   3  -9 -14   24.58    3.02
   3   9 -14   18.39    5.44
  -3  -9  14   18.91    1.93
   3  -9 -14   23.33    2.78
  -3  -9  13  124.73    4.51
   3  -9 -13  111.50    5.83
   3   9 -13  122.00   12.09
   3   9 -12   33.15    6.60
   3   9 -11   45.87    6.76
   3   9 -11   52.99    4.99
   3   9 -10    0.66    1.30
   3   9  -9  551.71   17.04
   3   9  -8   46.16    4.97
   3   9  -7  229.20   10.78
   3   9  -6  132.74    8.14
   3   9  -5   33.74    4.44
   3   9  -4  434.66   15.13
   3   9  -3    2.98    1.77
   3   9  -2  105.03    7.22
   3   9  -1   33.05    4.39
   3   9   0   67.90    6.10
   3   9   1 2033.91   38.32
   3   9   2    1.90    1.73
   3   9   3  246.91   11.45
  -3   9  -3  271.92   11.60
   3   9   4  200.90   10.29
  -3   9  -4  218.00   10.82
   3   9   5   13.50    3.05
  -3   9  -5   16.55    3.90
   3   9   6  129.83    8.29
  -3   9  -6  131.16    9.33
   3   9   7  489.51   16.72
  -3   9  -7  461.67   18.47
   3   9   8  114.02    7.89
  -3   9  -8  124.53    9.81
  -3  -9  -9   52.85    3.88
   3   9   9   54.28    5.36
  -3   9 -10   70.52    8.32
  -3   9 -10   67.22    3.50
  -3  -9 -10   64.75    4.25
  -3   9 -11   52.99    7.72
  -3   9 -11   42.42    2.93
  -3  -9 -11   44.56    3.73
  -3   9 -12    7.89    1.63
  -3  -9 -12    8.32    2.42
  -3   9 -13    1.31    3.67
  -3   9 -13    1.75    1.29
  -3  -9 -13    3.20    1.78
  -3  -9 -14   94.47    5.62
  -3   9 -14   75.80    9.94
  -3  -9 -14   66.42    6.95
  -3  -9 -15   40.73    3.52
  -3  -9 -15   41.22    4.00
  -3  -9 -15   37.43    5.40
  -3  -9 -16   10.40    2.50
  -3  -9 -16   10.75    2.18
  -3  -9 -17  102.64    5.35
  -3  -9 -17   97.51    5.87
  -3  -9 -18    1.36    1.89
  -3  -9 -18    0.07    1.41
  -3  -9 -19    1.20    1.77
  -3  -9 -19    1.24    1.40
  -3  -9 -20    1.16    1.88
  -3  -9 -20    1.23    1.41
  -3  -9 -21   -0.73    1.57
  -3  -9 -21    1.56    1.10
  -3  -9 -22    1.16    0.98
  -3  -9 -23    6.33    1.28
  -3  -9 -24   13.37    1.27
   3 -10 -27  151.80    4.74
   3 -10 -26   71.12    3.70
   3 -10 -25   18.78    2.27
   3 -10 -24   33.38    2.43
   3 -10 -24   34.97    3.16
   3 -10 -23    1.36    1.60
   3 -10 -22   11.39    2.43
   3 -10 -22    7.38    2.03
   3 -10 -21    5.32    2.11
   3 -10 -21    5.09    2.03
   3 -10 -20   -0.63    1.76
   3 -10 -20   -0.31    1.72
   3 -10 -19   16.93    2.87
   3 -10 -19   17.50    2.87
   3 -10 -18   57.36    4.79
   3 -10 -18   67.35    4.80
   3 -10 -17   93.54    5.87
   3 -10 -17   96.94    5.93
   3  10 -16   57.68    9.86
  -3 -10  16   52.30    2.94
   3 -10 -16   45.08    4.03
   3 -10 -16   53.17    4.30
  -3 -10  15   10.77    1.60
   3  10 -15    6.35    4.94
   3 -10 -15   13.24    2.70
   3 -10 -15   10.15    2.22
   3 -10 -14    0.75    1.63
  -3 -10  14    2.74    1.20
   3 -10 -13    5.94    2.11
  -3 -10  13    6.20    1.44
  -3 -10  12   79.81    3.78
   3 -10 -12   81.94    5.01
   3  10 -12   75.29    9.70
   3 -10 -11  145.80    6.39
  -3 -10  11  142.01    5.01
   3  10 -11  139.75   12.39
   3  10 -10   39.96    4.72
  -3 -10  10   35.26    2.53
   3  10  -9    2.00    1.98
   3  10  -8   15.96    3.24
   3  10  -7   84.35    6.92
   3  10  -6  286.39   12.75
   3  10  -5  168.14    9.91
   3  10  -4  113.87    8.11
   3  10  -3   10.55    2.83
   3  10  -2    2.36    2.25
   3  10  -1  297.52   13.13
   3  10   0   74.35    6.66
   3  10   1  331.27   13.86
   3  10   2  332.30   13.96
  -3  10  -3   46.31    5.23
   3  10   3   38.87    4.88
  -3  10  -4   33.81    4.88
   3  10   4   22.00    3.68
   3  10   5  228.58   11.88
  -3  10  -5  244.79   12.60
   3  10   6   48.23    5.49
  -3  10  -6   57.54    6.42
   3  10   7   60.11    6.04
  -3  10  -7   59.87    6.98
  -3 -10  -8  412.53   11.13
  -3  10  -8  432.03    9.81
  -3  10  -8  448.05   19.53
   3  10   8  442.03   16.60
  -3 -10  -9   74.61    4.64
  -3  10  -9   70.40    3.74
  -3  10  -9   75.79    8.48
   3  10   9   69.59    6.55
  -3 -10 -10    4.63    1.82
  -3  10 -10    3.62    1.36
  -3 -10 -11   90.49    5.30
  -3  10 -11   94.81    4.41
  -3 -10 -12   71.99    4.89
  -3  10 -12   61.73    3.71
  -3 -10 -13   30.72    3.40
  -3  10 -13   32.68    2.67
  -3  10 -14   34.44    2.66
  -3 -10 -14   39.41    3.83
  -3 -10 -15    5.84    1.66
  -3 -10 -15    1.03    1.72
  -3 -10 -16   96.09    5.80
  -3 -10 -16  105.28    5.34
  -3 -10 -17   50.32    4.37
  -3 -10 -17   51.24    3.79
  -3 -10 -18   32.49    3.53
  -3 -10 -18   34.26    3.09
  -3 -10 -19   29.86    3.26
  -3 -10 -19   32.56    2.85
  -3 -10 -20   58.90    4.19
  -3 -10 -20   54.26    3.43
  -3 -10 -21   13.38    1.93
  -3 -10 -22   -0.48    1.04
  -3 -10 -23  127.68    4.02
   3 -11 -26    7.07    1.34
   3 -11 -25    5.99    1.52
   3 -11 -25    5.90    1.06
   3 -11 -24    2.00    1.33
   3 -11 -24    3.59    1.13
   3 -11 -23   10.23    2.11
   3 -11 -23    7.76    1.59
   3 -11 -22   20.33    2.87
   3 -11 -21   36.85    3.70
   3 -11 -20   29.17    3.33
   3 -11 -19   23.02    3.39
   3 -11 -19   11.86    2.67
   3 -11 -18   24.09    3.20
   3 -11 -18   17.61    2.86
   3 -11 -17   22.73    3.13
   3 -11 -17   19.24    3.01
   3 -11 -16  310.03   10.65
  -3 -11  16  309.50    7.72
   3  11 -15  112.13   12.98
   3 -11 -15  100.47    5.91
  -3 -11  15  104.34    4.34
   3  11 -14  108.89   12.56
  -3 -11  14  113.21    4.57
   3 -11 -14  111.38    6.15
   3 -11 -13   17.86    2.85
  -3 -11  13   21.67    2.16
   3  11 -13   19.49    5.78
   3  11 -12  118.39   12.27
   3 -11 -12  124.94    6.31
  -3 -11  12  124.10    4.88
   3  11 -11  505.62   24.43
   3 -11 -11  481.21   12.66
  -3 -11  11  510.23   10.76
   3  11 -10    1.09    3.87
   3  11 -10    8.73    2.88
  -3 -11  10    7.66    1.41
   3 -11 -10    2.41    1.35
   3  11  -9  181.24   10.71
  -3 -11   9  169.37    5.62
   3 -11  -9  176.67    6.93
   3  11  -8  177.24   10.62
   3  11  -8  197.83    5.94
  -3 -11   8  186.92    5.89
   3  11  -7    5.60    1.74
   3  11  -7    6.93    1.34
  -3 -11   7    8.00    1.46
   3  11  -6   20.19    3.89
   3  11  -5   35.34    4.91
   3  11  -4   62.87    6.38
   3  11  -3  512.92   18.61
   3  11  -2   70.27    6.64
   3  11  -1    9.66    3.18
   3  11   0  394.18   16.17
   3  11   1  106.22    8.35
   3  11   2  100.59    8.13
   3  11   3  162.43   10.20
   3  11   4    3.38    2.42
  -3  11  -5   82.15    3.90
   3  11   5   77.16    7.12
  -3  11  -6    7.83    1.62
   3  11   6    5.94    2.85
   3  11   7  140.90    9.69
  -3  11  -7  127.63    5.06
  -3 -11  -7  122.00    5.71
   3  11   8    6.13    2.55
  -3 -11  -8    3.01    1.83
  -3  11  -8    2.64    1.37
  -3 -11  -9  325.39   10.09
  -3  11  -9  335.33    8.79
  -3 -11 -10  128.10    6.28
  -3  11 -10  136.41    5.45
  -3 -11 -11    3.82    1.81
  -3  11 -11    2.38    1.45
  -3 -11 -12   15.30    2.76
  -3  11 -12   15.05    2.10
  -3  11 -13   38.48    2.95
  -3 -11 -13   39.45    3.92
  -3  11 -14   50.09    3.27
  -3 -11 -14   53.69    4.42
  -3 -11 -15   18.16    2.97
  -3 -11 -15   19.26    2.64
  -3 -11 -16    0.24    1.82
  -3 -11 -16    3.54    1.85
  -3 -11 -17    1.71    1.92
  -3 -11 -17    2.37    1.62
  -3 -11 -18   -1.18    1.97
  -3 -11 -18    3.27    1.43
  -3 -11 -19   20.90    2.90
  -3 -11 -19   24.63    2.47
  -3 -11 -20    8.50    1.93
  -3 -11 -20   10.63    1.68
  -3 -11 -21   44.26    2.75
  -3 -11 -22    7.36    1.35
  -3 -11 -23    0.32    0.74
   3 -12 -26   56.93    2.75
   3 -12 -25    4.04    1.28
   3 -12 -24   10.56    1.78
   3 -12 -24   11.31    1.45
   3 -12 -23   46.28    3.38
   3 -12 -23   46.93    2.75
   3 -12 -22   -1.26    1.58
   3 -12 -21    2.60    1.61
   3 -12 -20  118.44    6.24
   3 -12 -19    2.90    2.16
   3 -12 -18   43.24    4.02
   3 -12 -17   37.85    3.87
  -3 -12  17   30.14    2.23
  -3 -12  16  144.79    5.16
   3 -12 -16  148.13    7.16
  -3 -12  15   42.94    2.89
   3 -12 -15   38.69    3.93
   3 -12 -14   63.29    4.71
  -3 -12  14   58.03    3.37
   3 -12 -13   64.87    4.69
   3  12 -13   52.82    8.96
  -3 -12  13   65.58    3.60
  -3 -12  12    2.09    1.09
   3 -12 -12    2.98    1.87
   3  12 -12   -0.49    4.82
   3 -12 -11  223.55    8.30
  -3 -12  11  225.27    6.85
   3  12 -11  215.17   16.56
   3 -12 -10  240.40    8.52
  -3 -12  10  252.74    7.26
   3  12 -10  261.88   13.57
   3  12 -10  268.98   18.19
   3 -12  -9  200.20    7.45
  -3 -12   9  205.75    6.50
   3  12  -9  201.90   11.89
  -3 -12   8   21.78    2.20
   3  12  -8   20.46    4.05
  -3 -12   7    1.69    1.24
   3  12  -7    2.06    2.41
  -3 -12   6  412.63    9.44
   3  12  -6  406.29   17.33
  -3 -12   5  469.52   10.10
   3  12  -5  479.10   18.74
  -3 -12   4   21.12    2.04
   3  12  -4   15.90    3.90
  -3 -12   3   37.36    2.57
   3  12  -3   36.71    5.34
  -3 -12   2  125.66    4.65
   3  12  -2  135.83    9.83
   3  12  -1  298.05   14.58
   3  12   0   62.33    6.79
  -3  12   0   63.42    3.37
   3  12   1    7.66    2.74
  -3  12  -1    4.32    1.29
   3  12   2   30.07    4.89
  -3  12  -2   30.17    2.52
   3  12   3   32.38    5.04
  -3  12  -3   33.23    2.69
   3  12   4   10.70    3.12
  -3  12  -4   10.17    1.77
   3  12   5    3.09    2.33
  -3  12  -5    1.28    1.38
   3  12   6   22.23    4.30
  -3  12  -6   23.87    2.64
  -3 -12  -7   37.76    3.34
  -3  12  -7   39.18    3.05
   3  12   7   47.77    5.87
  -3 -12  -8   35.88    3.29
  -3  12  -8   34.45    2.92
   3  12   8   26.62    4.72
  -3  12  -9  420.62   10.24
  -3 -12  -9  403.33   11.46
  -3  12 -10  103.01    4.81
  -3 -12 -10   96.89    5.46
  -3  12 -11   77.57    4.25
  -3 -12 -11   65.51    4.63
  -3  12 -12    1.80    1.33
  -3 -12 -12    3.80    1.79
  -3  12 -13   66.51    3.86
  -3 -12 -13   79.34    5.21
  -3  12 -14   40.27    2.90
  -3 -12 -14   43.25    3.88
  -3  12 -15   29.14    2.53
  -3 -12 -15   28.23    3.07
  -3 -12 -15   30.10    3.39
  -3 -12 -16   60.37    4.54
  -3 -12 -16   74.19    4.52
  -3 -12 -17   57.57    4.31
  -3 -12 -17   67.42    4.00
  -3 -12 -18   77.36    4.70
  -3 -12 -18   86.10    4.34
  -3 -12 -19   35.58    3.21
  -3 -12 -19   33.84    2.70
  -3 -12 -20   12.87    1.74
  -3 -12 -21   17.18    1.83
  -3 -12 -22   27.95    1.90
   3 -13 -25    4.79    1.14
   3 -13 -24    0.60    0.77
   3 -13 -24    0.30    1.00
   3 -13 -23    8.44    1.33
   3 -13 -23    7.87    1.66
   3 -13 -22    7.98    1.81
   3 -13 -21   32.10    3.03
   3 -13 -20   64.92    4.33
   3 -13 -19  117.94    6.03
   3 -13 -18   17.20    2.78
   3 -13 -17    2.32    1.65
  -3 -13  17    2.27    1.08
  -3 -13  16   90.07    3.97
   3 -13 -16   94.23    5.65
   3 -13 -15    4.02    1.85
  -3 -13  15    5.58    1.54
   3 -13 -14   16.50    2.75
  -3 -13  14   16.88    2.08
   3 -13 -13    3.34    1.75
  -3 -13  13    2.21    1.39
   3 -13 -12   12.54    2.59
  -3 -13  12    7.70    1.50
   3 -13 -11  187.41    7.57
  -3 -13  11  195.66    6.49
  -3 -13  10    2.68    1.35
   3 -13 -10    0.28    1.47
   3  13 -10    2.37    4.48
  -3 -13   9   25.95    2.50
   3  13  -9   20.39    4.36
  -3 -13   8  248.99    7.36
   3  13  -8  248.64   13.96
  -3 -13   7    9.22    1.57
   3  13  -7   10.98    3.47
  -3 -13   6   79.61    3.97
   3  13  -6   73.98    7.61
  -3 -13   5    4.11    1.31
   3  13  -5    9.20    3.30
  -3 -13   4    2.46    1.08
  -3  13   4    3.25    1.27
   3  13  -4    3.07    2.53
   3  13  -3   61.86    6.95
  -3 -13   3   59.36    3.31
  -3  13   3   58.78    3.32
  -3 -13   2    1.62    1.10
  -3  13   2    3.42    1.45
   3  13  -2   -0.54    1.88
  -3 -13   1   11.18    1.66
  -3  13   1   11.46    1.84
   3  13  -1    5.99    2.67
  -3 -13   0   54.93    3.07
  -3  13   0   58.36    3.37
   3  13   0   53.90    6.70
  -3 -13  -1  188.53    5.74
  -3  13  -1  179.03    6.09
   3  13   1  184.36   12.23
  -3 -13  -2  100.37    3.98
   3  13   2   90.81    8.78
  -3  13  -2   97.47    4.50
   3  13   3   22.58    4.45
  -3  13  -3   20.06    2.44
   3  13   4   44.43    5.96
  -3  13  -4   36.65    2.90
   3  13   5  152.84   11.10
  -3  13  -5  153.04    5.80
   3  13   6   -0.72    2.39
  -3  13  -6   -0.65    1.40
   3  13   7  644.89   23.75
  -3  13  -7  651.66   13.50
  -3 -13  -8    2.72    1.51
  -3  13  -8    3.04    1.68
   3  13   8    1.81    2.77
  -3  13  -9  139.14    5.71
  -3 -13  -9  151.44    6.91
  -3  13 -10  121.03    5.27
  -3 -13 -10  107.46    5.82
  -3 -13 -11   17.62    2.68
  -3  13 -11   17.00    2.30
  -3 -13 -12   15.82    2.55
  -3  13 -12   14.04    2.07
  -3  13 -13    9.44    1.83
   3 -13  13   10.14    1.66
  -3 -13 -14    6.45    2.13
  -3  13 -14    3.98    1.55
  -3 -13 -14    5.91    1.91
  -3 -13 -15   58.71    4.02
  -3 -13 -15   50.15    4.11
  -3  13 -15   56.23    3.21
  -3 -13 -16    3.27    1.65
  -3 -13 -16   -0.58    1.57
  -3 -13 -17   29.60    2.79
  -3 -13 -17   25.98    2.85
  -3 -13 -18    1.26    1.19
  -3 -13 -19   10.32    1.64
  -3 -13 -20    2.15    1.07
  -3 -13 -21    0.36    0.77
  -3 -13 -22    5.01    0.89
   3 -14 -24    7.87    1.18
   3 -14 -23   15.08    1.73
   3 -14 -23   11.14    1.29
   3 -14 -22   -0.68    1.04
   3 -14 -22    0.44    0.92
   3 -14 -21   -0.43    1.18
   3 -14 -20   17.49    2.34
   3 -14 -19   92.53    5.00
   3 -14 -18    8.78    2.01
  -3 -14  18   11.90    1.51
  -3 -14  17  138.13    4.64
   3 -14 -17  142.97    6.55
   3 -14 -16    9.77    2.40
  -3 -14  16   10.03    1.51
   3 -14 -15   10.16    2.12
  -3 -14  15   11.70    1.64
   3 -14 -14    0.45    1.63
  -3 -14  14    5.68    1.42
   3 -14 -13    6.99    2.02
  -3 -14  13    9.46    1.77
   3 -14 -12    0.54    1.46
  -3 -14  12    1.61    1.29
   3 -14 -11    2.25    2.17
  -3 -14  11    0.17    1.24
  -3 -14  10   34.64    2.86
   3  14  -9   22.29    6.38
  -3 -14   9   13.68    1.96
   3  14  -8   -1.07    2.02
  -3 -14   8    3.94    1.58
   3  14  -7  113.84    9.86
  -3 -14   7  118.43    5.01
   3  14  -6  149.59   11.39
  -3 -14   6  156.80    5.77
   3  14  -5   30.80    5.32
  -3 -14   5   30.67    2.62
  -3 -14   4   36.03    2.75
  -3  14   4   35.59    2.61
   3  14  -4   36.29    5.86
  -3 -14   3    8.71    1.58
  -3  14   3   10.83    1.79
  -3 -14   2    1.32    1.16
  -3  14   2    0.96    1.28
  -3 -14   1    2.98    1.26
  -3  14   1    3.23    1.47
  -3 -14   0   54.39    3.22
   3  14   0   52.63    6.92
  -3  14   0   47.83    3.34
  -3 -14  -1   38.72    2.67
  -3  14  -1   44.98    3.29
   3  14   1   41.18    6.18
  -3 -14  -2   26.48    2.26
   3  14   2   28.87    5.25
  -3  14  -2   26.52    2.68
  -3  14  -3   66.32    3.88
   3  14   3   62.47    7.44
   3  14   4    7.67    3.11
  -3  14  -4    2.58    1.67
   3  14   5    6.04    2.54
  -3  14  -5    9.38    2.09
  -3  14  -6   75.93    4.24
   3  14   6   89.19    8.93
   3  14   7   19.05    4.50
  -3  14  -7   19.34    2.49
  -3  14  -8   44.75    3.43
  -3 -14  -9  109.08    5.58
  -3  14  -9  108.44    5.09
  -3 -14 -10   19.88    2.58
  -3  14 -10   23.97    2.51
  -3 -14 -11   43.32    4.19
  -3  14 -11   25.96    2.78
  -3  14 -12   85.46    4.33
  -3 -14 -12   76.75    4.81
   3 -14  12   75.29    3.75
  -3  14 -13   37.77    2.90
   3 -14  13   32.65    2.47
  -3 -14 -13   40.99    3.25
  -3 -14 -13   41.23    3.69
  -3 -14 -14    0.95    1.69
  -3 -14 -14   -3.08    1.78
  -3  14 -14    1.63    1.23
  -3 -14 -15    5.63    1.84
  -3  14 -15    4.33    1.27
  -3 -14 -15    6.67    1.92
  -3 -14 -16    7.38    1.84
  -3 -14 -17   10.08    1.82
  -3 -14 -18    5.95    1.43
  -3 -14 -19    3.07    1.20
  -3 -14 -20   -0.04    0.78
  -3 -14 -21    1.93    0.81
   3 -15 -22   10.94    1.44
   3 -15 -22   12.63    1.33
   3 -15 -21    1.14    0.93
   3 -15 -21    2.71    0.95
   3 -15 -20    2.68    1.24
   3 -15 -19   10.59    1.75
  -3 -15  18   12.62    1.35
   3 -15 -18   11.15    1.94
   3 -15 -17   30.03    2.93
  -3 -15  17   32.78    2.14
   3 -15 -16    0.58    1.39
  -3 -15  16    0.56    0.93
   3 -15 -15    2.41    1.58
  -3 -15  15    2.68    1.17
   3 -15 -14    2.46    1.76
  -3 -15  14    4.91    1.42
   3 -15 -13   36.02    3.37
  -3 -15  13   38.50    2.79
  -3 -15  12    3.47    1.38
  -3 -15  11    7.56    1.63
  -3 -15  10   10.22    1.79
  -3 -15   9  249.47    7.45
  -3 -15   8   16.65    2.09
  -3 -15   7   27.43    2.58
  -3 -15   6    4.71    1.31
   3  15  -5   36.19    6.67
  -3 -15   5   26.45    2.45
  -3 -15   4  122.27    5.07
  -3  15   4  120.15    4.74
   3  15  -4  133.25   11.17
  -3 -15   3    8.30    2.06
  -3  15   3   11.03    1.84
  -3 -15   2  121.71    4.92
  -3  15   2  119.31    4.91
  -3 -15   1   90.30    4.14
  -3  15   1   83.98    4.30
   3  15  -1   88.95    9.20
  -3 -15   0   22.76    2.17
   3  15   0   20.69    4.63
  -3  15   0   22.31    2.35
  -3 -15  -1   17.47    1.91
   3  15   1   21.60    4.83
  -3  15  -1   15.37    2.32
  -3 -15  -2  139.90    4.96
  -3  15  -2  140.85    5.65
   3  15   2  134.42   11.43
  -3  15  -3    7.51    1.78
  -3  15  -4   14.22    2.35
  -3  15  -5  186.40    6.61
  -3  15  -6   38.16    3.23
  -3  15  -7  121.47    5.36
  -3  15  -8    4.08    1.67
  -3  15  -9   60.83    3.86
  -3  15 -10   25.07    2.61
  -3 -15 -11   70.58    4.21
  -3  15 -11   62.40    3.78
  -3  15 -12   30.02    2.61
   3 -15  12   29.02    2.34
  -3 -15 -12   29.31    2.87
  -3  15 -13   73.03    3.79
  -3 -15 -13   65.93    4.06
   3 -15  13   61.08    3.13
   3 -15  14    4.57    0.97
  -3  15 -14    3.65    1.32
  -3 -15 -14    6.26    1.64
  -3 -15 -15    0.41    1.18
  -3 -15 -16    5.15    1.36
  -3 -15 -17    1.05    0.98
  -3 -15 -18    2.48    1.04
  -3 -15 -19    2.06    0.93
  -3 -15 -20    2.27    0.77
   3 -16 -21    0.61    0.73
   3 -16 -20    0.92    0.92
   3 -16 -20    1.62    0.96
   3 -16 -19    6.99    1.40
  -3 -16  18   41.45    2.02
   3 -16 -18   42.28    2.91
  -3 -16  17   19.73    1.68
   3 -16 -17   18.46    2.18
  -3 -16  16  168.22    4.97
   3 -16 -16  172.08    6.24
   3 -16 -15    6.01    1.60
  -3 -16  15    6.12    1.21
  -3 -16  14   43.90    2.78
  -3 -16  13    0.90    1.27
  -3 -16  12   36.81    2.77
  -3 -16  11   28.77    2.53
  -3 -16  10   20.15    2.22
  -3 -16   9   37.67    3.00
  -3 -16   8    3.97    1.39
  -3 -16   7   26.90    2.54
  -3 -16   6   38.54    2.98
  -3 -16   5    3.86    1.50
  -3 -16   4  196.18    6.43
  -3  16   4  182.43    5.92
  -3 -16   3   39.54    2.89
  -3  16   3   32.88    2.69
  -3 -16   2   71.35    3.74
  -3  16   2   65.63    3.70
  -3 -16   1   23.95    2.25
  -3  16   1   23.43    2.46
  -3 -16   0    2.05    1.28
  -3  16   0   -0.01    1.41
  -3 -16  -1    2.49    1.16
  -3  16  -1    3.89    1.71
  -3 -16  -2   39.84    2.61
  -3  16  -2   44.57    3.32
  -3  16  -3    7.79    1.79
  -3  16  -4   12.88    2.07
  -3  16  -5    7.61    1.90
  -3  16  -6  120.30    5.34
  -3  16  -7    1.54    1.53
  -3  16  -8   39.22    3.08
  -3 -16  -9   27.02    2.64
  -3  16  -9   27.07    2.71
  -3 -16 -10    1.76    1.23
  -3  16 -10    2.43    1.40
   3 -16  10    0.52    1.09
  -3 -16 -11    3.09    1.46
  -3  16 -11    3.00    1.59
   3 -16  11    2.09    1.10
  -3 -16 -12   37.14    2.97
  -3  16 -12   36.28    2.73
   3 -16  12   36.02    2.44
  -3 -16 -13   -0.40    1.25
  -3  16 -13    1.24    1.25
   3 -16  13    2.25    0.98
   3 -16  14    1.43    0.94
  -3 -16 -14    0.63    1.19
  -3 -16 -15   23.03    2.11
  -3 -16 -16    9.51    1.53
  -3 -16 -17    6.04    1.18
  -3 -16 -18    6.34    1.00
   3 -17 -20   36.35    1.96
   3 -17 -19    5.86    1.15
  -3 -17  17    5.41    0.93
  -3 -17  16   39.18    2.17
  -3 -17  15   39.71    2.36
  -3 -17  14    0.38    1.07
  -3 -17  13   14.95    1.76
  -3 -17  12    9.45    1.64
  -3 -17  11    6.76    1.57
  -3 -17  10   55.09    3.27
  -3 -17   9   26.38    2.40
  -3 -17   8   34.73    2.74
  -3 -17   7   43.98    3.06
  -3 -17   6    0.17    1.28
  -3 -17   5    9.25    1.68
  -3 -17   4  142.11    5.35
  -3 -17   3    4.94    1.48
  -3  17   3    9.75    1.77
  -3 -17   2    2.35    1.18
  -3  17   2    0.41    1.15
  -3 -17   1  236.39    6.82
  -3  17   1  221.55    6.87
  -3 -17   0  276.59    7.31
  -3  17   0  277.73    7.83
  -3  17  -1   12.94    2.02
  -3 -17  -1   11.28    1.63
  -3  17  -2    0.38    1.39
  -3 -17  -2    0.76    0.93
  -3  17  -3    8.97    1.98
  -3  17  -4   20.55    2.39
  -3  17  -5   14.46    2.15
  -3  17  -6    5.39    1.86
  -3 -17  -7    0.97    1.22
  -3  17  -7    2.41    1.61
  -3 -17  -8   21.03    2.17
  -3  17  -8   18.87    2.27
  -3 -17  -9  123.18    4.98
  -3  17  -9  123.36    5.02
   3 -17   9  117.94    4.71
  -3 -17 -10    2.65    1.35
  -3  17 -10    1.06    1.40
   3 -17  10    1.98    1.09
  -3 -17 -11   20.89    2.16
   3 -17  11   19.71    1.88
  -3  17 -11   17.66    2.04
  -3 -17 -12    2.05    1.15
   3 -17  12    1.39    0.93
  -3 -17 -13   17.72    1.86
   3 -17  13   16.74    1.49
  -3 -17 -14    8.65    1.41
  -3 -17 -15    0.97    0.85
  -3 -17 -16    6.53    1.10
  -3 -17 -17    0.93    0.64
   3 -18 -18    1.25    0.82
  -3 -18  16   14.89    1.31
  -3 -18  15    1.34    0.76
  -3 -18  14    4.74    1.01
  -3 -18  13    1.44    1.04
  -3 -18  12  166.67    5.06
  -3 -18  11   57.82    3.11
  -3 -18  10   59.02    3.17
  -3 -18   9    0.43    1.20
  -3 -18   8   -0.70    1.12
  -3 -18   7   27.16    2.36
  -3 -18   6   -0.12    1.11
  -3 -18   5    4.62    1.35
  -3 -18   4    5.37    1.41
  -3  18   3   32.96    2.44
  -3 -18   3   38.72    2.64
  -3  18   2   37.57    2.63
  -3 -18   2   36.37    2.62
  -3  18   1   -0.91    1.23
  -3 -18   1   -0.91    0.96
  -3  18   0   65.68    3.55
  -3 -18   0   60.36    3.22
  -3  18  -1   20.37    2.26
  -3 -18  -1   21.26    1.88
  -3  18  -2   19.46    2.27
  -3  18  -3    5.75    1.61
  -3  18  -4   40.97    3.05
  -3  18  -5   12.49    1.94
  -3  18  -6    1.37    1.59
  -3  18  -7    0.31    1.36
   3 -18   7   -1.57    1.28
  -3  18  -8    0.96    1.37
   3 -18   8    2.22    1.11
   3 -18   9   96.45    3.93
  -3  18  -9   96.44    4.12
  -3 -18  -9   94.23    3.83
   3 -18  10   10.77    1.47
  -3 -18 -10   10.89    1.44
   3 -18  11    8.75    1.23
  -3 -18 -11    8.04    1.37
   3 -18  12    6.99    1.06
  -3 -18 -12    5.25    1.05
   3 -18  13    0.95    0.62
  -3 -18 -13   -1.16    0.83
  -3 -18 -14   14.16    1.37
  -3 -19  15    2.53    0.68
  -3 -19  14    0.08    0.66
  -3 -19  13   -0.08    0.74
  -3 -19  12    4.38    1.20
  -3 -19  11   10.98    1.37
  -3 -19  10  125.76    4.25
  -3 -19   9    3.55    1.14
  -3 -19   8    0.09    0.95
  -3 -19   7   15.02    1.74
  -3 -19   6    2.73    0.99
  -3 -19   5   50.94    2.93
   3 -19  -5   45.39    2.55
   3 -19  -4   -0.33    0.92
  -3 -19   4    0.50    1.01
   3 -19  -3    3.86    1.14
  -3 -19   3    4.08    1.11
  -3 -19   2    3.89    1.07
  -3 -19   1    2.80    1.07
  -3 -19   0   29.78    2.09
  -3  19  -1   50.78    3.06
  -3 -19  -1   47.42    2.46
  -3  19  -2   71.57    3.57
   3 -19   3    2.24    1.08
  -3  19  -3    4.86    1.47
   3 -19   4    4.20    1.40
  -3  19  -4    5.27    1.48
   3 -19   5    3.16    1.25
  -3  19  -5    6.51    1.56
   3 -19   6  159.06    5.26
   3 -19   7    2.54    1.13
   3 -19   8   45.80    2.59
   3 -19   9    0.73    0.83
   3 -19  10    1.98    0.86
   3 -19  11   -0.53    0.66
   3 -19  12    3.33    0.77
  -3 -20  13    0.16    0.57
  -3 -20  12   98.04    3.09
  -3 -20  11   15.59    1.40
  -3 -20  10   10.54    1.27
  -3 -20   9  199.85    5.10
  -3 -20   8   32.31    2.06
  -3 -20   7    3.82    1.00
  -3 -20   6   -0.71    0.87
  -3 -20   5    5.47    1.07
   3 -20  -4    2.28    0.85
  -3 -20   4    2.23    0.93
   3 -20  -3   37.76    2.28
  -3 -20   3   38.93    2.27
   3 -20  -2    4.53    1.09
  -3 -20   2    5.53    1.07
   3 -20  -1   20.39    1.83
  -3 -20   1   22.39    1.68
  -3 -20   0    4.91    0.91
   3 -20   0    3.77    1.07
   3 -20   1   54.76    2.87
   3 -20   2    1.82    1.01
   3 -20   3   52.18    2.81
   3 -20   4   43.17    2.51
   3 -20   5   12.37    1.49
   3 -20   6   14.00    1.53
   3 -20   7    4.56    1.04
   3 -20   8   17.72    1.50
   3 -20   9    1.13    0.78
   3 -20  10   25.46    1.48
  -3 -21  10   58.11    2.17
  -3 -21   9   14.83    1.22
  -3 -21   8    1.34    0.76
  -3 -21   7   51.29    2.21
  -3 -21   6   11.49    1.19
  -3 -21   5    1.01    0.65
  -3 -21   4   57.19    2.39
  -3 -21   3   15.66    1.25
   3 -21  -3   14.50    1.23
   3 -21  -2   14.81    1.31
  -3 -21   2   14.39    1.19
   3 -21  -1   48.17    2.25
  -3 -21   1   48.13    2.00
   3 -21   0    1.18    0.80
   3 -21   1    9.65    1.17
   3 -21   2   22.14    2.03
   3 -21   3   55.12    2.48
   3 -21   4   18.36    1.47
   3 -21   5   11.51    1.20
   3 -21   6    4.46    0.85
   3 -21   7    6.65    0.92
   4   0 -30   66.03    3.88
   4   0 -29    1.39    1.39
   4   0 -28    7.58    2.11
   4   0 -27   -1.00    1.50
   4   0 -26   13.66    2.49
   4   0 -25   -0.32    1.85
   4   0 -24  186.43    7.97
   4   0 -23   -1.71    2.26
   4   0 -22    6.01    2.10
   4   0 -21    2.70    4.72
   4   0 -21   -1.34    1.76
   4   0 -20  143.55    6.73
   4   0 -20  134.19   14.11
   4   0 -19    2.36    4.19
   4   0 -19    1.18    1.90
   4   0 -18   43.79    3.90
   4   0 -18   47.80    8.25
   4   0 -17    4.85    4.06
   4   0 -17    0.38    1.57
   4   0 -16  648.68   26.02
   4   0 -15    2.08    3.39
   4   0 -14    4.52    3.70
   4   0 -13   -0.87    2.80
   4   0 -12  178.78   10.82
   4   0 -11   -1.42    2.74
   4   0 -11   -0.04    0.70
   4   0 -10  524.30   10.82
   4   0 -10  528.24   16.78
   4   0  -9   -0.08    2.19
   4   0  -9    0.99    0.87
   4   0  -8  677.82   13.28
   4   0  -8  681.53   16.92
   4   0  -7   -1.04    1.69
   4   0  -6   38.40    3.38
   4   0  -5   -0.25    1.45
  -4   0   4  170.84    3.78
  -4   0   3    0.54    0.84
  -4   0   2   63.50    2.81
  -4   0   1   -0.12    1.00
  -4   0   0  697.29   12.66
  -4   0  -1   -0.34    1.20
  -4   0  -2 1449.62   22.88
  -4   0  -3   -1.27    1.44
  -4   0  -3    0.39    2.08
  -4   0  -4 1560.20   25.63
  -4   0  -4 1559.24   28.97
  -4   0  -5   -1.65    1.48
  -4   0  -5    0.38    2.72
  -4   0  -6  548.99   14.03
   4   0   6  561.94   13.20
  -4   0  -6  565.88   17.59
  -4   0  -7    0.62    1.64
   4   0   7    0.45    1.01
  -4   0  -7    1.86    3.23
   4   0   8  107.63    5.38
  -4   0  -8  101.01    6.20
  -4   0  -8  103.07    8.53
  -4   0  -9   -1.84    2.18
  -4   0  -9    1.22    3.09
  -4   0 -10  344.96   12.60
  -4   0 -10  346.02   16.88
  -4   0 -11   -1.24    1.66
  -4   0 -11    6.09    3.82
  -4   0 -12    9.34    2.43
  -4   0 -12   14.41    4.69
  -4   0 -13   12.39    5.08
  -4   0 -14   77.28    9.94
  -4   0 -15   -1.00    0.99
  -4   0 -15    0.69    3.84
  -4   0 -16   23.53    3.55
  -4   0 -16   28.47    7.21
  -4   0 -17   -0.19    2.47
  -4   0 -17   -2.12    4.95
  -4   0 -18    0.82    2.28
  -4   0 -19   -2.93    2.51
  -4   0 -20   32.85    4.20
  -4   0 -21    2.78    2.44
  -4   0 -22    4.19    2.60
  -4   0 -23   -2.26    2.22
  -4   0 -24  146.30    6.96
  -4   0 -25   -3.44    1.91
  -4   0 -26    6.34    1.84
  -4   0 -27    0.40    1.16
   4  -1 -30    2.09    1.32
   4   1 -30    6.11    1.71
   4  -1 -29   12.43    2.02
   4   1 -29   11.37    1.82
   4  -1 -28  288.02    8.78
   4   1 -28  273.37    8.30
   4  -1 -27    3.07    1.80
   4   1 -27    5.76    1.88
   4  -1 -26  118.39    6.21
   4   1 -26  120.40    6.02
   4  -1 -25   28.69    3.55
   4   1 -25   28.19    3.26
   4  -1 -24   36.00    3.92
   4   1 -24   36.36    3.70
   4  -1 -23  149.47    7.29
   4   1 -23  164.59    7.44
   4   1 -22   62.61    4.93
   4  -1 -22   65.87    5.05
   4  -1 -21   52.99    3.88
   4  -1 -21   43.81    8.33
   4   1 -21   54.03    9.97
   4  -1 -21   54.51    4.53
   4   1 -21   52.02    4.41
   4  -1 -20  180.08    7.16
   4   1 -20  144.43   14.74
   4  -1 -20  137.63   13.71
   4  -1 -20  165.08    7.36
   4   1 -20  162.59    7.22
   4   1 -19   81.24   10.60
   4  -1 -19   71.26   10.05
   4  -1 -19   88.02    5.34
   4   1 -19   90.40    5.25
   4  -1 -19   96.36    5.25
   4   1 -18  254.83    8.72
   4  -1 -18  263.27    9.01
   4  -1 -18  261.31   17.68
   4   1 -18  265.25   17.95
   4   1 -17    9.07    4.13
   4   1 -17   12.34    2.17
   4  -1 -17    3.58    3.10
   4  -1 -17   12.39    2.26
   4  -1 -16  197.76   14.16
   4   1 -16  194.47   13.88
   4  -1 -15   24.92    5.19
   4   1 -15   24.85    5.26
   4   1 -14  398.48   18.35
   4  -1 -14  405.27   18.27
   4   1 -13  218.60   12.80
   4  -1 -13  206.73   12.21
   4   1 -12  223.41   12.27
   4  -1 -12  229.07   12.13
   4  -1 -11   59.20    3.11
   4   1 -11   58.97    3.07
   4  -1 -11   59.30    5.91
   4   1 -11   53.99    6.10
   4  -1 -10   -2.48    2.41
   4   1 -10    3.09    2.76
   4   1 -10    0.86    0.99
   4   1  -9   51.09    3.17
   4  -1  -9   53.91    4.86
   4   1  -9   50.93    5.15
   4   1  -8  284.34    7.86
   4  -1  -8  262.74    9.83
   4   1  -8  260.24   10.21
   4   1  -7  516.99   11.35
   4   1  -7  493.73   13.49
   4  -1  -7  491.78   12.69
   4   1  -6 3150.02   42.44
   4  -1  -6 3208.94   43.18
   4  -1  -5    2.69    1.23
   4   1  -5    3.55    1.34
   4   1  -4  324.07    8.86
   4  -1  -4  310.03    6.89
   4   1  -3  553.92   12.37
   4  -1  -3  589.17    9.13
  -4   1   2  382.13    7.66
  -4   1   1    0.64    1.14
  -4   1   0   12.81    1.71
   4   1   0   13.58    2.16
  -4   1  -1   16.24    1.96
   4   1   1   16.94    2.20
  -4   1  -2  325.04    8.77
   4   1   2  317.66    9.23
  -4   1  -2  308.65    9.17
  -4  -1  -3  254.29    8.10
  -4   1  -3  266.50    8.17
   4   1   3  258.95    8.33
  -4   1  -3  243.51    8.96
  -4  -1  -4  480.25   12.09
  -4   1  -4  480.86   12.14
   4   1   4  514.99   12.40
  -4   1  -4  484.93   14.17
  -4  -1  -5   70.77    4.71
  -4   1  -5   62.77    4.27
   4   1   5   72.81    4.42
  -4  -1  -5   69.25    5.85
  -4   1  -5   68.25    5.88
  -4  -1  -6   35.81    3.62
  -4   1  -6   35.78    3.64
   4   1   6   37.58    3.29
  -4  -1  -6   34.88    4.99
  -4   1  -6   33.31    4.88
  -4   1  -7    0.70    1.62
  -4  -1  -7    3.85    2.05
   4   1   7    1.79    1.00
  -4  -1  -7   -1.12    3.10
  -4   1  -7    2.05    2.70
  -4  -1  -8  345.28   15.24
  -4   1  -8  344.55   15.15
   4  -1   8  359.57   10.19
   4   1   8  346.59   10.14
  -4   1  -8  330.68   11.46
  -4  -1  -8  346.75   11.77
  -4  -1  -9  253.86   13.78
  -4   1  -9  266.25   13.85
  -4   1  -9  255.39   10.46
  -4  -1  -9  266.56   10.59
  -4   1 -10    4.01    3.58
  -4  -1 -10   -0.63    3.41
  -4   1 -10   -2.80    2.22
  -4  -1 -10    0.09    1.80
  -4  -1 -11  370.97   18.52
  -4   1 -11  389.91   18.68
  -4  -1 -11  384.00   13.88
  -4   1 -12   70.85    8.75
  -4  -1 -12   81.79    9.41
  -4  -1 -12   75.22    6.25
  -4   1 -13   -2.39    3.03
  -4  -1 -13    4.40    3.57
  -4  -1 -13    1.15    1.81
  -4  -1 -14    2.13    3.91
  -4   1 -14    4.60    4.16
  -4  -1 -14    9.80    1.94
  -4  -1 -14    5.84    2.62
  -4   1 -14   11.67    2.85
  -4  -1 -14    8.78    1.65
  -4  -1 -15   11.79    1.81
  -4  -1 -15   15.85    2.29
  -4  -1 -15    8.01    4.25
  -4   1 -15    6.47    3.59
  -4   1 -15   11.19    2.91
  -4  -1 -15   10.79    2.44
  -4  -1 -16  306.96    9.32
  -4   1 -16  290.41   19.82
  -4  -1 -16  294.64    8.11
  -4   1 -16  317.40   11.27
  -4  -1 -16  285.64   11.14
  -4   1 -17   52.42    4.96
  -4  -1 -17   49.41    3.29
  -4  -1 -17   51.29    3.93
  -4   1 -17   35.62    6.83
  -4  -1 -17   50.44    4.76
  -4   1 -18   36.89    4.60
  -4  -1 -18   42.65    4.75
  -4   1 -19   -2.64    2.63
  -4  -1 -19   -0.71    2.61
  -4  -1 -20  327.37   12.06
  -4   1 -20  336.37   11.78
  -4  -1 -21   66.43    5.37
  -4   1 -21   68.08    5.37
  -4   1 -22   52.75    4.93
  -4  -1 -22   49.55    4.57
  -4   1 -23    6.58    2.59
  -4  -1 -23    3.97    2.32
  -4   1 -24    5.11    2.07
  -4  -1 -24    4.99    2.17
  -4  -1 -25    2.83    1.56
  -4   1 -25    1.23    1.61
  -4   1 -26   10.26    1.89
  -4  -1 -26    4.72    1.64
  -4  -1 -27   -1.50    1.13
  -4   1 -27    0.21    1.04
   4  -2 -30   13.12    1.97
   4   2 -30   20.78    2.21
   4   2 -29   97.52    4.27
   4  -2 -29   44.82    3.26
   4  -2 -28   11.17    2.32
   4   2 -28    8.98    1.85
   4  -2 -27    2.05    1.81
   4   2 -27    1.51    1.43
   4   2 -26   23.37    2.86
   4  -2 -26   20.23    2.99
   4   2 -25  111.89    5.90
   4  -2 -25  117.75    6.40
   4  -2 -24   10.29    2.63
   4   2 -24   10.96    2.62
   4  -2 -24   12.77    2.18
   4   2 -23    3.25    1.91
   4  -2 -23    1.41    1.94
   4  -2 -23    3.86    1.73
   4   2 -22  125.01    6.43
   4  -2 -22  140.72    7.09
   4  -2 -22  124.08    6.10
   4  -2 -21   18.96    2.99
   4   2 -21   19.77    2.96
   4   2 -21   19.26    6.83
   4  -2 -21   22.29    6.74
   4  -2 -21   25.53    3.00
   4   2 -20   89.03   11.48
   4  -2 -20   89.83    5.14
   4  -2 -20   97.70    5.80
   4   2 -20   94.94    5.50
   4  -2 -20   87.84   11.43
   4  -2 -19    5.03    1.59
   4  -2 -19    8.62    2.23
   4   2 -19    5.90    2.03
   4  -2 -19    9.86    3.93
   4   2 -19    8.69    3.84
   4   2 -18  481.56   12.38
   4  -2 -18  503.94   12.91
   4  -2 -18  463.73   23.49
   4   2 -18  487.70   24.75
   4   2 -17   55.84    3.87
   4  -2 -17   56.25    4.04
   4   2 -17   43.00    7.16
   4  -2 -17   60.85    8.57
   4  -2 -16  457.68   21.32
   4   2 -16  421.87   21.23
   4   2 -15  343.71   18.07
   4  -2 -15  336.68   17.51
   4   2 -14   28.67    5.38
   4  -2 -14   24.19    5.19
   4   2 -13  217.83   13.00
   4  -2 -13  221.81   12.75
   4   2 -12   27.00    4.85
   4  -2 -12   24.89    4.60
   4   2 -11 1138.36   28.49
   4  -2 -11 1089.46   27.15
   4   2 -10   17.26    1.98
   4  -2 -10   18.57    3.67
   4   2 -10   20.90    4.15
   4   2  -9   -0.87    1.12
   4   2  -9    3.54    2.79
   4  -2  -9    2.48    2.37
   4   2  -8    3.46    1.24
   4   2  -8    3.47    2.45
   4  -2  -8    3.27    1.88
   4   2  -7  310.60    8.72
   4  -2  -7  308.99    9.72
   4   2  -6  286.29    8.40
   4  -2  -6  288.37    8.31
   4   2  -5    0.25    1.37
   4  -2  -5    1.73    1.06
   4   2  -4  556.77   12.47
   4  -2  -4  539.94    8.47
   4   2  -3  134.40    5.79
   4   2  -2 1909.70   29.19
   4   2  -1    4.16    1.73
   4   2   0   39.67    3.30
   4   2   1  353.54    9.97
  -4   2  -1  344.53    8.32
   4   2   2   50.64    3.73
  -4   2  -2   41.86    3.32
   4   2   3   40.28    3.41
  -4   2  -3   42.87    3.79
   4   2   4  719.34   15.59
  -4   2  -4  689.58   17.14
   4   2   5   37.48    3.36
  -4   2  -5   37.47    4.34
   4   2   6   90.82    5.22
  -4  -2  -6   98.73    5.83
  -4   2  -6   93.69    7.19
   4   2   7  756.59   16.28
  -4  -2  -7  727.23   17.55
  -4   2  -7  723.62   21.36
   4   2   8    4.77    1.53
  -4  -2  -8    7.71    2.45
  -4   2  -8    0.55    3.07
   4   2   9  117.29    5.83
  -4  -2  -9  118.98    9.77
  -4   2  -9  103.34    8.91
  -4  -2  -9  110.57    6.88
  -4  -2 -10  141.63   11.15
  -4   2 -10  124.33   10.22
  -4  -2 -10  141.45    8.09
  -4   2 -11  315.17   16.70
  -4  -2 -11  333.99   17.63
  -4  -2 -11  321.19   12.75
  -4   2 -12    0.01    3.16
  -4  -2 -12    2.49    3.36
  -4  -2 -12    2.83    1.95
  -4   2 -13  268.95   17.16
  -4  -2 -13  276.70   12.62
  -4  -2 -14  395.06   15.67
  -4  -2 -14  408.05   12.21
  -4   2 -14  374.03   11.97
  -4  -2 -14  393.24    9.46
  -4   2 -14  373.07   21.00
  -4  -2 -14  403.01   10.77
  -4  -2 -15  277.55   13.38
  -4  -2 -15  284.92    8.06
  -4  -2 -15  297.03    9.23
  -4   2 -15  267.37   18.43
  -4  -2 -15  303.26   10.66
  -4   2 -15  280.05   10.61
  -4  -2 -16   26.98    3.09
  -4   2 -16   37.39    8.13
  -4  -2 -16   25.56    2.42
  -4   2 -16   30.97    3.82
  -4  -2 -16   32.25    4.07
  -4   2 -17   46.34    8.70
  -4  -2 -17   52.14    3.41
  -4  -2 -17   42.76    3.58
  -4   2 -17   49.58    4.68
  -4  -2 -17   45.38    4.86
  -4  -2 -18   66.15    3.74
  -4  -2 -18   70.39    4.69
  -4   2 -18   55.93    5.18
  -4  -2 -18   61.97    5.39
  -4  -2 -19  106.83    4.74
  -4  -2 -19  103.34    7.01
  -4   2 -19  114.95    6.83
  -4   2 -20   64.07    5.39
  -4  -2 -20   65.59    5.44
  -4   2 -21    9.17    2.90
  -4  -2 -21    8.72    2.91
  -4   2 -22    5.32    2.60
  -4  -2 -22    4.74    2.09
  -4   2 -23    8.55    2.49
  -4  -2 -23    7.90    2.51
  -4   2 -24   -1.51    1.93
  -4  -2 -24    1.11    2.11
  -4   2 -25   17.32    2.48
  -4  -2 -25   13.29    2.28
  -4  -2 -26    0.58    1.26
  -4   2 -26    1.65    1.21
  -4  -2 -27    1.65    1.14
   4  -3 -30    3.54    1.36
   4   3 -30    1.76    1.13
   4  -3 -29    7.62    1.76
   4   3 -28  102.31    4.61
   4  -3 -28  115.29    5.42
   4   3 -27    4.70    1.60
   4  -3 -27    4.04    2.05
   4  -3 -26    1.56    1.79
   4   3 -26    5.95    1.91
   4  -3 -25    0.60    1.29
   4  -3 -25   -0.17    1.99
   4   3 -25    3.69    1.82
   4  -3 -24   67.48    4.48
   4  -3 -24   69.70    5.19
   4   3 -24   74.41    4.86
   4  -3 -23   41.01    3.61
   4  -3 -23   43.21    4.28
   4   3 -23   46.33    3.99
   4   3 -22  114.94    6.12
   4  -3 -22  113.93    6.47
   4  -3 -22  111.83    5.97
   4  -3 -21   -0.12    1.54
   4  -3 -21   -0.63    1.82
   4   3 -21    0.32    1.59
   4   3 -21   -0.20    5.46
   4  -3 -21    2.16    4.23
   4  -3 -20  755.71   16.73
   4  -3 -20  749.28   17.15
   4   3 -20  749.81   16.52
   4   3 -20  693.86   32.73
   4  -3 -19    4.07    1.88
   4   3 -19   -3.38    4.77
   4  -3 -19    3.16    1.96
   4   3 -19    4.01    2.03
   4  -3 -19    3.15    4.37
   4  -3 -18   96.36    5.47
   4   3 -18   97.47    5.17
   4  -3 -18   92.10   10.36
   4   3 -18  103.96   11.71
   4   3 -17   21.00    5.94
   4   3 -17   22.13    2.52
   4  -3 -17   19.38    5.68
   4  -3 -17   24.59    2.92
   4  -3 -16   12.40    4.78
   4   3 -16   21.05    6.10
   4  -3 -15   13.50    4.73
   4   3 -15   10.39    4.63
   4  -3 -14   67.90    7.59
   4   3 -14   63.40    7.52
   4  -3 -13  653.28   22.20
   4   3 -13  644.73   23.38
   4  -3 -12   30.18    4.89
   4   3 -12   28.78    5.28
   4  -3 -11  399.44   15.22
   4   3 -11  414.20   16.55
   4   3 -11  423.35   10.10
   4  -3 -10   90.97    6.79
   4   3 -10   93.53    7.63
   4   3 -10   95.26    4.71
   4  -3  -9   33.71    4.25
   4   3  -9   29.58    2.78
   4   3  -9   32.17    4.69
   4   3  -8   11.52    1.92
   4  -3  -8   11.74    2.53
   4   3  -7  397.43   10.47
   4  -3  -7  376.58   10.70
   4   3  -6  565.58   13.05
   4  -3  -6  557.64   11.94
   4   3  -5  642.25   14.17
   4   3  -4   31.32    2.99
   4   3  -3   54.54    3.92
   4   3  -2  167.64    6.79
   4   3  -1  214.19    7.79
   4   3   0   23.18    2.83
  -4   3   0   18.34    1.39
  -4   3  -1  434.22    9.45
   4   3   1  468.76   11.96
  -4   3  -2  933.59   17.27
   4   3   2  928.05   18.58
  -4   3  -3  264.28    9.00
   4   3   3  259.01    8.87
  -4   3  -4   83.27    5.70
   4   3   4   81.59    5.06
  -4   3  -5  191.67    9.17
   4   3   5  179.67    7.59
  -4   3  -6  425.52   14.92
   4   3   6  424.42   12.09
   4   3   7    5.09    1.86
  -4   3  -7    4.82    2.72
  -4  -3  -8  134.99    7.61
  -4   3  -8  136.47    9.45
   4   3   8  154.09    6.96
  -4  -3  -9  505.17   15.48
  -4   3  -9  490.83   19.20
   4   3   9  539.19   13.65
  -4  -3 -10  203.82    9.92
  -4   3 -10  191.59   12.51
  -4  -3 -11  649.88   18.87
  -4   3 -11  617.30   23.99
  -4  -3 -12   30.37    4.29
  -4   3 -12   31.32    6.12
  -4  -3 -13   48.50    3.16
  -4  -3 -13   46.62    5.35
  -4   3 -13   45.42    4.07
  -4  -3 -13   38.08    3.61
  -4  -3 -13   42.98    3.45
  -4   3 -13   44.35    7.91
  -4  -3 -14   32.32    2.76
  -4  -3 -14   34.45    4.64
  -4  -3 -14   25.82    3.23
  -4   3 -14   28.60    3.59
  -4  -3 -14   24.28    2.92
  -4   3 -14   30.67    6.88
  -4  -3 -15   86.48    4.36
  -4  -3 -15   83.72    7.34
  -4   3 -15   85.14    5.58
  -4  -3 -15   89.53    5.89
  -4  -3 -15   87.07    5.04
  -4   3 -15   91.46   10.98
  -4  -3 -16  327.11    8.93
  -4  -3 -16  328.32   15.03
  -4  -3 -16  347.58   11.68
  -4   3 -16  343.05   11.66
  -4  -3 -16  334.91   10.25
  -4   3 -16  329.44   21.04
  -4   3 -17  233.98    9.76
  -4  -3 -17  220.33    9.74
  -4  -3 -17  226.75    8.41
  -4  -3 -17  229.85    7.35
  -4   3 -17  226.28   18.03
  -4  -3 -18   43.48    3.14
  -4  -3 -18   45.71    3.82
  -4  -3 -18   42.47    4.61
  -4   3 -18   40.28    4.61
  -4   3 -19  107.18    6.66
  -4  -3 -19   91.98    6.52
  -4  -3 -19  100.33    4.70
  -4  -3 -20   46.45    3.23
  -4   3 -20   50.83    4.97
  -4  -3 -20   54.14    5.03
  -4   3 -21   36.44    4.25
  -4  -3 -21   39.50    4.35
  -4  -3 -22   21.45    3.42
  -4   3 -22   18.50    3.35
  -4   3 -23   15.91    2.66
  -4  -3 -23   14.34    2.84
  -4   3 -24   -0.11    1.63
  -4  -3 -24    0.22    1.74
  -4   3 -25   17.00    2.36
  -4  -3 -25   14.51    2.38
  -4  -3 -26   70.00    3.79
  -4   3 -26   79.00    3.91
   4   4 -29    2.56    1.43
   4  -4 -29    5.39    1.62
   4  -4 -28    2.10    1.56
   4  -4 -27    2.78    1.20
   4  -4 -27    4.00    1.82
   4  -4 -26   -0.45    1.19
   4   4 -26   -1.38    1.46
   4  -4 -26    0.14    1.83
   4  -4 -25   17.11    3.15
   4   4 -25   13.09    2.26
   4  -4 -25   15.21    2.34
   4  -4 -24    5.83    2.47
   4   4 -24    7.24    2.08
   4  -4 -24    6.18    1.81
   4   4 -23   30.14    3.33
   4  -4 -23   27.89    3.60
   4  -4 -23   24.86    2.99
   4   4 -22   10.64    2.21
   4  -4 -22   15.86    2.98
   4  -4 -22    9.36    2.15
   4  -4 -21  344.69   10.99
   4  -4 -21  372.78   11.75
   4   4 -21  363.56   10.81
   4   4 -20   19.52    6.43
   4  -4 -20   13.23    2.34
   4   4 -20   14.74    2.62
   4  -4 -20   15.79    2.84
   4  -4 -20   15.76    5.43
   4   4 -19   27.92    7.04
   4  -4 -19   23.00    3.07
   4   4 -19   21.98    2.65
   4  -4 -19   36.84    7.37
   4  -4 -19   21.56    2.90
   4  -4 -18  343.85   10.60
   4   4 -18  326.67    9.82
   4  -4 -18  328.49   19.36
   4   4 -18  327.58   20.87
   4   4 -17   52.83    3.73
   4  -4 -17   49.42    3.82
   4  -4 -17   48.67    7.24
   4   4 -17   48.38    7.96
   4  -4 -16  511.77   12.45
   4   4 -16  475.56   23.21
   4  -4 -16  490.09   21.99
   4   4 -15  436.68   21.23
   4  -4 -15  417.56   19.17
   4   4 -14   69.58    8.17
   4  -4 -14   73.19    7.96
   4   4 -13   12.75    4.08
   4  -4 -13   14.50    4.17
   4  -4 -12  301.51   13.95
   4   4 -12  321.42   15.80
   4   4 -11  357.57    9.86
   4  -4 -11  353.34   14.20
   4   4 -11  330.26   15.28
   4   4 -10   54.96    3.83
   4   4 -10   58.19    6.18
   4  -4 -10   55.26    5.60
   4   4  -9  123.44    5.87
   4  -4  -9  120.88    7.21
   4   4  -8  245.83    8.54
   4  -4  -8  239.89    9.20
   4   4  -7  505.67   12.87
   4   4  -6   37.19    3.48
   4   4  -5  294.30    9.58
   4   4  -4   62.61    4.44
   4   4  -3  281.67    9.46
   4   4  -2    1.37    1.60
   4   4  -1    1.08    1.72
   4   4   0  226.89    8.53
  -4   4   0  223.22    5.29
   4   4   1 1402.12   25.15
  -4   4  -1 1392.45   21.19
   4   4   2    0.65    1.59
  -4   4  -2    1.95    1.66
   4   4   3   75.29    5.09
  -4   4  -3   86.48    5.05
   4   4   4    8.21    2.09
  -4   4  -4   14.10    2.89
   4   4   5  124.48    6.54
  -4   4  -5  129.24    7.61
   4   4   6 1620.79   28.67
  -4   4  -6 1599.05   32.36
   4   4   7  293.53   10.26
  -4   4  -7  282.27   12.98
   4   4   8  411.99   12.34
  -4   4  -8  406.56   16.45
  -4  -4  -9   10.91    2.30
   4   4   9   12.92    2.29
  -4   4  -9   12.26    3.63
  -4   4 -10   50.46    6.69
  -4  -4 -10   42.60    4.67
  -4  -4 -11   88.60    6.90
  -4   4 -11   90.54    9.27
  -4  -4 -12    2.01    2.08
  -4   4 -12    7.27    3.74
  -4   4 -13  101.61   10.52
  -4  -4 -13  109.66    8.14
  -4  -4 -13  116.44    6.31
  -4   4 -13  114.69    6.10
  -4  -4 -13  108.42    5.50
  -4  -4 -13  120.49    5.05
  -4   4 -14  201.48   15.49
  -4  -4 -14  187.20   10.72
  -4   4 -14  168.87    7.79
  -4  -4 -14  184.50    8.01
  -4  -4 -14  183.59    7.35
  -4  -4 -14  191.32    6.52
  -4   4 -15  139.61   13.52
  -4  -4 -15  153.18   10.11
  -4   4 -15  141.02    7.42
  -4  -4 -15  156.22    7.74
  -4  -4 -15  170.05    7.20
  -4  -4 -15  150.58    5.89
  -4   4 -16  154.12   14.58
  -4   4 -16  191.58    8.83
  -4  -4 -16  198.93    9.11
  -4  -4 -16  165.82   10.56
  -4  -4 -16  206.81    8.05
  -4  -4 -16  186.17    6.76
  -4  -4 -17   -0.95    2.15
  -4  -4 -17   -0.96    1.38
  -4   4 -17    0.65    2.11
  -4  -4 -17    1.90    2.08
  -4   4 -17    6.35    3.40
  -4  -4 -17    0.98    1.69
  -4  -4 -18    4.92    1.46
  -4   4 -18    7.33    3.14
  -4  -4 -18    6.30    2.70
  -4  -4 -18    4.35    1.84
  -4  -4 -19   40.16    3.69
  -4   4 -19   34.58    3.89
  -4  -4 -19   33.72    3.89
  -4  -4 -19   33.39    2.89
  -4   4 -20    2.34    2.42
  -4  -4 -20    3.79    2.51
  -4  -4 -20    2.16    1.26
  -4   4 -21   31.77    3.66
  -4  -4 -21   31.33    3.92
  -4  -4 -21   29.77    2.57
  -4   4 -22    3.21    2.06
  -4  -4 -22    1.12    1.98
  -4   4 -23    4.83    2.10
  -4  -4 -23    3.91    2.10
  -4   4 -24    4.12    1.97
  -4  -4 -24    2.43    2.01
  -4   4 -25    1.58    1.38
  -4  -4 -25   -0.20    1.42
  -4  -4 -26    5.48    1.41
  -4   4 -26    5.41    1.35
   4   5 -29   10.70    1.64
   4  -5 -29   25.45    2.21
   4  -5 -28    2.57    1.16
   4  -5 -28    1.99    1.51
   4  -5 -27    0.55    1.23
   4  -5 -27    0.25    1.71
   4  -5 -26    3.99    1.62
   4  -5 -26   11.20    2.49
   4  -5 -25    1.44    1.94
   4  -5 -25    0.17    1.30
   4  -5 -24  101.34    5.61
   4  -5 -24  106.82    6.30
   4  -5 -23   56.75    4.40
   4  -5 -23   58.74    4.75
   4   5 -23   60.07    4.21
   4  -5 -22   -0.43    1.95
   4   5 -22    2.33    1.78
   4  -5 -22   -2.59    1.66
   4   5 -21   57.78    4.19
   4  -5 -21   57.72    4.71
   4  -5 -21   51.11    4.35
   4   5 -20  419.49   25.50
   4  -5 -20  449.72   12.78
   4   5 -20  438.54   11.79
   4  -5 -20  444.75   12.89
   4   5 -19    3.01    4.54
   4   5 -19   -1.87    1.77
   4  -5 -19    1.90    2.17
   4  -5 -19    0.94    1.57
   4  -5 -18  241.74    8.83
   4   5 -18  234.35    8.21
   4   5 -18  229.96   17.81
   4  -5 -17  118.64    5.95
   4   5 -17  116.85    5.58
   4   5 -17  124.36   12.55
   4   5 -16   31.13    6.49
   4  -5 -16   32.91    3.08
   4   5 -15   17.80    4.65
   4  -5 -14    3.02    2.37
   4   5 -14    9.19    4.45
   4   5 -13  151.26   11.75
   4   5 -12  689.49   24.25
   4   5 -11   88.69    5.10
   4   5 -11   78.70    7.95
   4   5 -10    5.10    3.86
   4   5 -10    5.06    1.61
   4   5  -9  249.34    8.99
   4   5  -8    5.41    1.76
   4   5  -7  538.66   14.05
   4   5  -6  313.21   10.47
   4   5  -5  187.23    7.97
   4   5  -4   68.51    4.75
   4   5  -3    2.54    1.84
  -4   5   2    2.51    0.68
   4   5  -2    4.19    2.06
   4   5  -1   87.45    5.53
  -4   5   1   92.09    3.11
   4   5   0  359.05   11.48
  -4   5   0  357.17    7.93
   4   5   1  280.05   10.09
  -4   5  -1  275.00    7.77
   4   5   2  469.70   13.48
  -4   5  -2  484.19   11.89
   4   5   3 1533.77   28.30
  -4   5  -3 1586.23   27.32
   4   5   4  435.99   13.28
  -4   5  -4  432.03   13.34
   4   5   5 1614.40   29.37
  -4   5  -5 1598.40   31.02
  -4   5  -6   -0.34    2.08
   4   5   6   -2.10    2.21
  -4   5  -7   19.86    3.80
   4   5   7   19.31    3.01
  -4   5  -8    3.41    2.81
   4   5   8   -0.40    1.61
   4   5   9  122.08    6.80
  -4   5  -9  103.90    9.20
  -4  -5 -10  436.15   15.32
  -4   5 -10  423.19   18.91
  -4  -5 -11  192.95   10.37
  -4   5 -11  192.06   13.31
  -4  -5 -12   29.62    4.29
  -4   5 -12   27.90    6.30
  -4  -5 -12   43.26    3.59
  -4  -5 -12   35.93    2.78
  -4   5 -13    1.53    3.36
  -4  -5 -13   -2.08    2.00
  -4   5 -13    0.66    1.90
  -4  -5 -13    0.76    1.69
  -4  -5 -13    0.25    1.34
  -4  -5 -13    0.51    1.23
  -4   5 -14   33.98    7.07
  -4  -5 -14   39.02    4.96
  -4  -5 -14   43.70    4.32
  -4  -5 -14   41.98    3.30
  -4   5 -14   45.00    4.08
  -4  -5 -14   45.88    3.89
  -4   5 -15   18.47    5.82
  -4  -5 -15   24.60    4.46
  -4   5 -15   16.90    2.93
  -4  -5 -15   18.91    3.32
  -4  -5 -15   16.81    2.80
  -4  -5 -15   22.96    2.58
  -4   5 -16   60.26    8.92
  -4   5 -16   63.73    5.02
  -4  -5 -16   58.98    5.10
  -4  -5 -16   57.54    6.19
  -4  -5 -16   69.09    4.87
  -4  -5 -16   61.95    3.80
  -4  -5 -17    3.73    1.86
  -4  -5 -17    3.72    1.36
  -4   5 -17    1.89    2.18
  -4  -5 -17    2.62    2.10
  -4  -5 -18  240.30    7.68
  -4  -5 -18  243.13    9.74
  -4   5 -18  241.39    9.64
  -4  -5 -18  236.30    8.88
  -4  -5 -19  203.59    6.92
  -4  -5 -19  193.76    7.91
  -4   5 -19  199.78    8.87
  -4  -5 -19  201.82    8.92
  -4  -5 -20    4.21    1.31
  -4   5 -20    6.03    2.35
  -4  -5 -20    4.83    2.32
  -4  -5 -21    1.36    1.06
  -4  -5 -21    2.64    2.02
  -4  -5 -22    3.85    1.14
  -4   5 -22    3.32    1.96
  -4  -5 -22    1.79    2.06
  -4   5 -23    0.02    1.91
  -4  -5 -23    0.33    1.83
  -4   5 -24    4.74    1.62
  -4  -5 -24    5.40    1.74
  -4   5 -25    2.42    1.15
  -4  -5 -25    6.10    1.56
   4  -6 -28    1.42    0.98
   4  -6 -28    3.38    1.56
   4  -6 -28    5.19    1.54
   4   6 -28    0.90    1.19
   4  -6 -27    4.51    1.65
   4  -6 -27    5.82    1.65
   4  -6 -26   40.92    3.80
   4  -6 -26   38.83    3.20
   4  -6 -25   28.27    3.39
   4  -6 -25   30.90    3.11
   4  -6 -24    3.27    2.14
   4  -6 -24    0.10    1.50
   4  -6 -23   25.40    3.60
   4  -6 -23   25.50    3.18
   4  -6 -22   16.07    2.97
   4  -6 -22   18.38    3.03
   4  -6 -21   43.34    4.15
   4  -6 -21   46.16    4.18
   4  -6 -20   40.91    4.03
   4  -6 -20   40.85    3.98
   4   6 -19    1.79    3.86
   4  -6 -19   -2.27    1.97
   4  -6 -19    1.67    1.87
   4  -6 -18  153.50    7.17
   4   6 -18  139.57   14.20
   4  -6 -18  147.22    6.97
   4  -6 -17   80.82    5.18
   4   6 -17   86.93   11.23
   4  -6 -16    8.49    2.10
   4   6 -16   14.63    6.13
   4   6 -15  356.97   20.08
   4   6 -14  134.85   11.82
   4   6 -13   58.31    7.45
   4   6 -12  408.08   19.05
   4   6 -11   12.00    4.16
   4   6 -11    6.06    1.70
   4   6 -10  185.48    8.14
   4   6  -9   16.69    2.56
   4   6  -8   21.42    3.28
   4   6  -7 1818.49   31.78
   4   6  -6   48.25    4.41
   4   6  -5  265.64   10.12
   4   6  -4  397.77   12.55
   4   6  -3    4.07    1.82
   4   6  -2  161.96    7.99
  -4   6   1  952.20   15.55
   4   6  -1  926.21   20.83
  -4   6   0   37.81    2.72
   4   6   0   39.51    4.15
   4   6   1   54.74    4.70
  -4   6  -1   58.80    3.90
   4   6   2    0.43    1.80
  -4   6  -2    1.78    1.66
   4   6   3  228.23    9.72
  -4   6  -3  230.13    8.99
   4   6   4  162.98    8.30
  -4   6  -4  168.36    8.23
   4   6   5    0.64    1.66
  -4   6  -5    1.97    2.14
   4   6   6 1267.36   26.31
  -4   6  -6 1286.59   28.98
   4   6   7   37.33    4.01
  -4   6  -7   41.59    5.41
  -4   6  -8  547.61   19.83
   4   6   8  542.21   15.91
  -4   6  -9  109.62    9.41
   4   6   9  109.83    6.85
  -4   6 -10  131.14   10.66
  -4   6 -11   11.79    4.17
  -4  -6 -11   16.68    1.99
  -4  -6 -11   15.14    2.35
  -4  -6 -11   14.73    3.29
  -4   6 -12   67.15    8.55
  -4  -6 -12   58.62    6.00
  -4   6 -12   62.85    4.53
  -4  -6 -12   65.45    4.66
  -4  -6 -12   66.00    4.37
  -4  -6 -12   69.88    3.94
  -4   6 -13  114.14   11.43
  -4   6 -13  120.85    6.56
  -4  -6 -13  123.76    6.48
  -4  -6 -13  138.27    5.73
  -4  -6 -13  115.22    8.61
  -4  -6 -13  143.61    6.60
  -4   6 -14   14.17    4.59
  -4  -6 -14   14.52    3.74
  -4   6 -14   10.71    2.35
  -4  -6 -14    9.36    2.85
  -4  -6 -14   10.19    2.27
  -4  -6 -14   17.34    2.34
  -4   6 -15  103.14   12.10
  -4  -6 -15  104.23    8.61
  -4  -6 -15  111.58    6.34
  -4   6 -15  111.73    6.50
  -4  -6 -15  118.75    6.25
  -4  -6 -15  114.55    5.33
  -4   6 -16  184.04   16.05
  -4  -6 -16  199.48    8.64
  -4   6 -16  208.22    8.66
  -4  -6 -16  186.44   11.61
  -4  -6 -16  202.23    7.31
  -4  -6 -16  218.86    8.57
  -4  -6 -17   75.30    4.33
  -4   6 -17   69.18    5.18
  -4  -6 -17   66.84    5.17
  -4  -6 -17   68.53    4.82
  -4  -6 -18    0.45    2.00
  -4   6 -18    0.63    2.05
  -4  -6 -18    2.70    1.61
  -4  -6 -18    2.76    1.96
  -4  -6 -19   42.37    4.35
  -4   6 -19   39.07    3.76
  -4  -6 -19   38.62    3.76
  -4  -6 -19   40.42    3.17
  -4   6 -20  134.42    6.73
  -4  -6 -20  133.57    6.81
  -4  -6 -20  130.63    5.38
  -4  -6 -21    0.53    0.99
  -4   6 -21    0.26    1.75
  -4  -6 -21   -0.25    2.09
  -4  -6 -22    8.92    1.50
  -4   6 -22    8.88    2.05
  -4  -6 -22    6.01    1.61
  -4  -6 -23   16.08    1.58
  -4   6 -23   15.62    2.23
  -4  -6 -23   14.77    2.32
  -4   6 -24   23.94    2.57
  -4  -6 -24   23.62    2.53
  -4  -6 -25    1.64    1.09
   4  -7 -28   38.68    2.48
   4  -7 -27    9.41    1.88
   4  -7 -27   14.99    2.36
   4  -7 -27   15.97    2.02
   4  -7 -26    0.00    1.60
   4  -7 -26    1.23    1.40
   4  -7 -25   18.79    3.01
   4  -7 -25   22.04    2.72
   4  -7 -24    2.09    2.24
   4  -7 -24    0.37    1.53
   4  -7 -23   21.43    3.18
   4  -7 -23   16.95    2.73
   4  -7 -22   23.03    3.30
   4  -7 -22   27.99    3.48
   4  -7 -21    2.07    2.22
   4  -7 -21    0.70    1.91
   4  -7 -20   27.64    3.35
   4  -7 -20   30.81    3.55
   4  -7 -19    0.94    1.86
   4  -7 -19   -3.20    2.11
   4   7 -18    3.53    3.83
   4  -7 -18    5.83    2.10
   4  -7 -18    6.24    2.19
   4   7 -17    6.56    4.55
   4  -7 -17    1.88    1.66
   4  -7 -17    3.66    1.75
   4   7 -16   13.15    5.22
   4  -7 -16   12.56    2.30
   4   7 -15   28.56    6.35
   4  -7 -15   28.39    2.97
   4   7 -14  221.51   15.50
   4   7 -13  704.97   27.19
   4   7 -12   11.97    4.09
   4   7 -11   67.15    5.23
   4   7 -11   75.85    8.33
   4   7 -10    3.21    1.38
   4   7  -9  189.45    8.84
   4   7  -8    3.01    1.98
   4   7  -7  460.72   14.39
   4   7  -6  124.84    7.30
   4   7  -5   54.41    5.00
   4   7  -4    9.05    2.52
   4   7  -3   72.00    5.58
   4   7  -2 1770.24   32.70
   4   7  -1  322.82   11.99
  -4   7   0   94.80    4.80
   4   7   0   84.87    6.18
  -4   7  -1  177.34    7.15
   4   7   1  164.32    8.62
   4   7   2   -0.84    1.76
  -4   7  -2    0.23    1.68
   4   7   3    4.66    2.18
  -4   7  -3    6.62    1.76
  -4   7  -4 1121.92   24.61
   4   7   4 1121.68   25.01
  -4   7  -5  190.61    9.86
   4   7   5  190.11    9.41
  -4   7  -6  128.72    8.62
   4   7   6  125.01    7.68
  -4   7  -7   93.70    7.66
   4   7   7   87.79    6.49
  -4   7  -8   -0.89    3.01
   4   7   8    4.34    2.07
  -4   7  -9    4.48    3.18
   4   7   9    4.82    2.26
  -4   7 -10  557.35   22.42
  -4  -7 -10  585.13   13.61
  -4  -7 -11   41.10    3.62
  -4   7 -11   31.28    5.58
  -4   7 -12    5.05    3.97
  -4  -7 -12    1.10    1.72
  -4  -7 -12    3.54    1.55
  -4  -7 -12    0.75    1.37
  -4   7 -13   10.38    4.14
  -4  -7 -13   11.17    2.59
  -4  -7 -13   11.27    2.02
  -4  -7 -13   11.53    2.34
  -4  -7 -13   11.23    3.42
  -4   7 -14  236.39   17.09
  -4  -7 -14  278.43    8.60
  -4  -7 -14  251.89    9.35
  -4  -7 -14  242.86   12.98
  -4  -7 -14  251.85    9.29
  -4  -7 -15  193.39    7.02
  -4  -7 -15  168.03   10.88
  -4  -7 -15  175.49    7.94
  -4   7 -15  181.60    7.90
  -4  -7 -15  175.89    7.75
  -4  -7 -16   11.86    2.18
  -4  -7 -16   11.80    2.45
  -4  -7 -16   12.61    2.86
  -4   7 -16   13.34    3.20
  -4  -7 -17    2.86    1.52
  -4  -7 -17    2.40    2.21
  -4   7 -17    4.23    2.24
  -4  -7 -17    5.71    2.26
  -4  -7 -18  390.16   10.43
  -4   7 -18  392.65   11.86
  -4  -7 -18  393.88   12.13
  -4  -7 -18  394.39   11.80
  -4  -7 -19   41.66    3.17
  -4   7 -19   32.69    3.51
  -4  -7 -19   32.25    3.61
  -4  -7 -19   38.37    3.67
  -4   7 -20    4.29    1.78
  -4  -7 -20    9.01    2.17
  -4  -7 -20   10.46    1.79
  -4   7 -21   25.74    2.90
  -4  -7 -21   26.31    3.06
  -4  -7 -21   26.23    2.36
  -4  -7 -22   74.67    3.50
  -4   7 -22   62.39    4.06
  -4  -7 -22   70.59    4.29
  -4  -7 -23   60.08    2.83
  -4  -7 -23   51.63    3.53
  -4  -7 -24   32.73    2.68
   4  -8 -28    6.48    1.20
   4  -8 -27    0.07    1.09
   4  -8 -26   49.87    3.41
   4  -8 -26   61.48    3.98
   4  -8 -25  225.64    7.83
   4  -8 -25  240.69    8.40
   4  -8 -24   10.78    2.29
   4  -8 -24   14.38    2.54
   4  -8 -23   40.97    3.78
   4  -8 -23   40.10    3.85
   4  -8 -22   -0.43    1.76
   4  -8 -22    3.72    1.96
   4  -8 -21    6.36    2.11
   4  -8 -21    4.28    2.00
   4  -8 -20   11.84    2.38
   4  -8 -20    8.09    2.50
   4  -8 -19   10.71    2.48
   4  -8 -19   11.69    2.62
   4   8 -18   96.08   12.07
   4  -8 -18  114.32    6.21
   4  -8 -18  113.84    6.46
   4   8 -17   86.39   11.37
   4  -8 -17   79.03    5.30
   4  -8 -17   81.01    5.28
   4   8 -16    3.79    5.15
   4  -8 -16    3.09    1.94
   4  -8 -16    1.62    1.61
   4   8 -15  478.54   24.67
   4  -8 -15  451.13   12.00
  -4  -8  15  464.05    9.54
   4  -8 -14   10.77    1.80
  -4  -8  14    9.66    1.40
   4   8 -14   15.76    5.36
   4   8 -13   20.70    5.14
   4   8 -12  142.98   11.92
   4   8 -11  206.07   14.18
   4   8 -11  206.55    9.67
   4   8 -10  173.19    8.96
   4   8  -9   11.66    2.70
   4   8  -8  130.84    7.97
   4   8  -7   33.87    4.23
   4   8  -6   79.21    6.18
   4   8  -5  495.12   15.86
   4   8  -4  221.94   10.32
   4   8  -3   13.69    2.94
   4   8  -2  105.48    7.06
   4   8  -1 1337.54   28.51
   4   8   0    6.38    2.81
   4   8   1    2.03    2.08
   4   8   2  109.97    7.43
   4   8   3    8.48    2.63
  -4   8  -3    8.87    2.12
   4   8   4  102.44    7.23
  -4   8  -4  101.26    6.94
   4   8   5    7.27    2.41
  -4   8  -5    7.94    2.45
   4   8   6   68.00    6.20
  -4   8  -6   69.11    6.52
   4   8   7  547.49   17.70
  -4   8  -7  536.83   19.49
   4   8   8  287.83   12.51
  -4   8  -8  303.03   15.30
   4   8   9  117.88    7.82
  -4   8  -9  111.66    9.74
  -4  -8  -9  107.28    5.42
  -4   8 -10   19.42    5.05
  -4   8 -10   14.83    1.94
  -4  -8 -10   18.84    2.78
  -4  -8 -11  110.44    5.82
  -4   8 -11   96.05    9.78
  -4   8 -11  111.77    4.53
  -4  -8 -12  345.26   15.62
  -4  -8 -12  349.41   10.92
  -4  -8 -12  380.04    9.96
  -4  -8 -13  364.56   11.34
  -4  -8 -13  343.82   15.64
  -4  -8 -14   14.61    3.46
  -4  -8 -14   21.97    2.81
  -4  -8 -14   23.99    3.17
  -4  -8 -15  156.64    7.47
  -4  -8 -15  163.14    6.52
  -4  -8 -16   95.28    5.78
  -4  -8 -16   94.42    5.02
  -4  -8 -17    4.12    2.31
  -4  -8 -17    3.65    1.51
  -4  -8 -18    0.91    1.66
  -4  -8 -18    1.23    1.31
  -4  -8 -18   -0.14    1.70
  -4  -8 -19  102.65    5.60
  -4  -8 -19  107.51    5.84
  -4  -8 -19  102.47    4.84
  -4  -8 -20    1.91    1.37
  -4  -8 -20    1.17    1.59
  -4  -8 -21  231.03    6.82
  -4  -8 -22    1.93    0.99
  -4  -8 -23    5.20    1.09
   4  -9 -27   18.54    1.99
   4  -9 -26    3.78    1.40
   4  -9 -25   45.70    3.53
   4  -9 -25   39.89    3.32
   4  -9 -24   39.81    3.54
   4  -9 -24   31.94    3.21
   4  -9 -23   32.89    3.46
   4  -9 -23   32.99    3.50
   4  -9 -22   -0.65    1.87
   4  -9 -22    2.52    1.76
   4  -9 -21   25.30    3.38
   4  -9 -21   25.60    3.41
   4  -9 -20   37.94    3.96
   4  -9 -20   37.14    3.96
   4  -9 -19    2.98    1.84
   4  -9 -19    0.61    1.84
   4  -9 -18   12.57    2.51
   4  -9 -18   18.82    3.05
   4   9 -17   15.68    5.67
   4  -9 -17   11.17    2.56
   4  -9 -17   17.42    2.82
   4   9 -16   28.93    7.51
   4  -9 -16   24.63    3.25
  -4  -9  16   24.04    2.06
   4  -9 -16   22.20    2.94
  -4  -9  15   55.73    3.13
   4  -9 -15   61.64    4.30
   4  -9 -15   64.61    4.72
   4   9 -15   59.40    9.29
   4   9 -14  101.33   11.02
  -4  -9  14   94.82    4.05
   4   9 -13  775.12   30.47
  -4  -9  13  749.65   13.46
   4   9 -12   92.37   10.34
  -4  -9  12   91.28    3.87
   4   9 -11    8.29    2.56
   4   9 -11    7.80    3.82
   4   9 -10   49.01    5.05
   4   9  -9    3.01    1.79
   4   9  -8  441.27   15.66
   4   9  -7  446.52   15.83
   4   9  -6  363.56   14.20
   4   9  -5  406.19   15.10
   4   9  -4  116.81    7.93
   4   9  -3   51.48    5.44
   4   9  -2   18.16    3.49
   4   9  -1   53.64    5.67
   4   9   0   86.83    6.96
   4   9   1  994.43   25.31
   4   9   2   67.00    6.18
   4   9   3   84.55    6.95
   4   9   4    6.29    2.71
   4   9   5   91.39    7.30
   4   9   6    2.15    1.61
   4   9   7   16.57    3.34
  -4   9  -8  230.52    6.67
  -4  -9  -8  227.55    7.98
   4   9   8  221.69   11.50
  -4   9  -9   11.26    1.73
  -4  -9  -9    9.50    2.08
  -4   9 -10  357.80    8.83
  -4  -9 -10  343.66   10.47
  -4   9 -11   19.67    2.13
  -4  -9 -11   14.65    2.55
  -4   9 -12   25.90    2.45
  -4  -9 -12   29.46    3.05
  -4  -9 -12   27.78    3.24
  -4  -9 -13    0.26    1.41
  -4  -9 -13    0.33    1.57
  -4  -9 -13   -1.76    2.43
  -4  -9 -14   46.83    3.68
  -4  -9 -14   47.02    4.21
  -4  -9 -15   -0.68    1.55
  -4  -9 -15    0.94    1.69
  -4  -9 -16   19.85    2.57
  -4  -9 -16   24.23    3.25
  -4  -9 -17   52.14    3.65
  -4  -9 -17   54.08    4.43
  -4  -9 -18   48.11    3.45
  -4  -9 -18   46.16    4.19
  -4  -9 -19   84.48    4.40
  -4  -9 -19   94.26    5.40
  -4  -9 -20   21.37    2.29
  -4  -9 -21   17.33    1.91
  -4  -9 -22   51.78    2.78
  -4  -9 -23   52.68    2.49
   4 -10 -27    2.32    0.97
   4 -10 -26    5.14    1.42
   4 -10 -25  113.94    5.19
   4 -10 -24  105.76    4.10
   4 -10 -24  108.11    5.33
   4 -10 -23   65.39    4.29
   4 -10 -23   65.86    4.49
   4 -10 -22    7.59    2.31
   4 -10 -22    6.74    1.97
   4 -10 -21   51.54    4.22
   4 -10 -21   46.68    4.17
   4 -10 -20   -1.78    1.93
   4 -10 -20    1.10    1.70
   4 -10 -19    4.63    2.43
   4 -10 -19    4.43    2.12
   4 -10 -18   56.34    4.32
   4 -10 -18   59.07    4.87
   4 -10 -17   61.42    4.89
  -4 -10  17   55.36    3.06
   4 -10 -17   55.74    4.32
  -4 -10  16   20.59    2.13
   4 -10 -16   19.98    2.75
   4  10 -16   15.08    5.94
   4 -10 -16   17.57    3.04
   4 -10 -15   37.92    3.85
   4  10 -15   39.43    8.17
  -4 -10  15   37.31    2.64
  -4 -10  14  195.08    6.11
   4  10 -14  190.66   15.99
   4 -10 -14  211.56    8.41
  -4 -10  13   21.69    2.15
   4  10 -13   18.83    5.52
  -4 -10  12   51.23    2.98
   4  10 -12   57.85    8.75
   4  10 -11  123.72   11.89
  -4 -10  11  130.21    4.80
   4  10 -11  141.73    8.91
  -4 -10  10    0.63    0.99
   4  10 -10   -0.34    1.44
   4  10  -9   80.36    6.90
   4  10  -8  415.01   16.07
   4  10  -7   71.00    6.50
   4  10  -6  291.89   13.35
   4  10  -5   83.56    7.16
   4  10  -4   50.19    5.66
   4  10  -3  136.02    9.18
   4  10  -2   28.20    4.22
   4  10  -1  793.60   23.23
   4  10   0  121.36    8.82
   4  10   1  234.09   12.15
   4  10   2   47.34    5.37
   4  10   3   72.25    6.80
   4  10   4   24.37    4.32
   4  10   5  103.50    8.12
  -4  10  -6  168.71    5.70
   4  10   6  163.74   10.29
  -4 -10  -7  222.29    7.79
  -4  10  -7  214.63    6.63
   4  10   7  233.30   12.30
  -4 -10  -8  152.37    6.58
  -4  10  -8  145.72    5.49
   4  10   8  145.01    9.66
  -4  10  -9    1.21    1.57
  -4 -10  -9    0.99    1.61
  -4  10 -10  306.15    8.38
  -4 -10 -10  320.50   10.20
  -4  10 -11   72.72    3.94
  -4 -10 -11   71.46    4.93
  -4 -10 -12  171.73    7.59
  -4 -10 -12  172.08    6.80
  -4  10 -12  172.09    6.06
  -4 -10 -13    1.57    1.59
  -4  10 -13    0.56    1.27
  -4 -10 -14    3.36    1.79
  -4 -10 -14    6.24    2.25
  -4 -10 -15   22.70    2.49
  -4 -10 -15   23.31    3.18
  -4 -10 -16    1.27    1.55
  -4 -10 -16   -2.11    1.96
  -4 -10 -17    1.97    1.67
  -4 -10 -17    0.92    2.06
  -4 -10 -18  143.70    5.76
  -4 -10 -18  143.82    6.70
  -4 -10 -19   53.50    3.42
  -4 -10 -20   14.70    1.92
  -4 -10 -21  233.57    6.42
  -4 -10 -22   40.74    2.36
  -4 -10 -23  116.31    3.50
   4 -11 -26   37.46    2.55
   4 -11 -25   61.28    3.61
   4 -11 -24    9.82    1.37
   4 -11 -24    9.32    1.81
   4 -11 -23    4.10    1.78
   4 -11 -22    4.31    2.04
   4 -11 -21    2.52    1.82
   4 -11 -21    0.88    1.51
   4 -11 -20   28.43    3.38
   4 -11 -20   34.48    3.49
   4 -11 -19    9.50    2.46
   4 -11 -19   10.65    2.47
   4 -11 -18   68.77    5.05
   4 -11 -17   49.27    4.37
  -4 -11  17   52.68    3.02
   4 -11 -16   33.77    3.77
  -4 -11  16   32.55    2.43
   4 -11 -15    5.56    2.19
  -4 -11  15    8.08    1.47
   4 -11 -14    1.71    1.79
  -4 -11  14    0.27    0.98
   4  11 -14    1.18    3.95
   4 -11 -13   15.06    2.52
  -4 -11  13   13.84    1.79
   4  11 -13   20.04    6.44
   4 -11 -12   27.01    3.18
  -4 -11  12   24.60    2.32
   4  11 -12   30.81    6.82
   4 -11 -11    3.15    1.72
  -4 -11  11    2.36    1.30
   4  11 -10   53.87    6.05
  -4 -11  10   51.60    3.12
   4  11  -9  155.06   10.15
  -4 -11   9  160.43    5.44
   4  11  -8  221.22   12.16
  -4 -11   8  230.28    6.58
   4  11  -7    8.09    2.73
  -4 -11   7   12.20    1.60
   4  11  -6  141.85    9.88
  -4 -11   6  137.88    4.82
   4  11  -5  235.46   12.70
   4  11  -4   63.41    6.69
   4  11  -3  241.99   12.90
   4  11  -2   51.39    6.01
   4  11  -1   48.56    5.87
   4  11   0   13.30    3.19
   4  11   1  243.58   12.93
  -4  11  -2   27.23    2.46
   4  11   2   26.44    4.60
   4  11   3    4.81    2.67
  -4  11  -3    3.35    1.42
   4  11   4  299.94   14.72
  -4  11  -4  317.83    8.26
   4  11   5   14.55    3.57
  -4  11  -5   17.12    1.97
  -4 -11  -5   16.36    2.25
   4  11   6   32.90    5.09
  -4  11  -6   37.60    2.98
  -4 -11  -6   37.95    3.25
   4  11   7   90.65    8.03
  -4  11  -7   98.51    4.62
  -4 -11  -7   98.50    5.20
   4  11   8    3.65    2.75
  -4 -11  -8    0.01    1.37
  -4  11  -8   -0.40    1.36
  -4 -11  -9    0.44    1.49
  -4  11  -9    2.42    1.46
  -4 -11 -10  320.45   10.38
  -4  11 -10  336.12    8.97
  -4 -11 -11    5.10    1.94
  -4  11 -11    7.15    1.76
  -4 -11 -12   23.05    2.95
  -4  11 -12   16.94    2.18
  -4 -11 -12   17.95    2.68
  -4  11 -13  249.31    7.36
  -4 -11 -13  244.17    8.34
  -4 -11 -13  241.26    9.12
  -4  11 -14   12.11    1.83
  -4 -11 -14   10.56    2.39
  -4 -11 -14   16.45    2.43
  -4 -11 -15   54.72    4.44
  -4 -11 -15   66.40    4.35
  -4 -11 -16   38.00    3.86
  -4 -11 -16   34.41    3.09
  -4 -11 -17   38.62    3.63
  -4 -11 -17   39.14    3.18
  -4 -11 -18   12.30    2.02
  -4 -11 -19   87.42    4.19
  -4 -11 -20   35.68    2.52
  -4 -11 -21   14.55    1.63
  -4 -11 -22    9.38    1.25
   4 -12 -26   22.85    1.85
   4 -12 -25    0.05    0.93
   4 -12 -24  113.84    3.98
   4 -12 -24  123.37    5.09
   4 -12 -23    4.54    1.75
   4 -12 -22   63.00    4.21
   4 -12 -21   16.38    2.71
   4 -12 -20    5.94    2.21
   4 -12 -19    3.02    1.77
  -4 -12  18   93.18    3.82
   4 -12 -18   88.53    5.52
   4 -12 -17    6.74    2.20
  -4 -12  17    8.80    1.51
   4 -12 -16    7.46    2.17
  -4 -12  16    4.97    1.42
   4 -12 -15   -0.93    1.84
  -4 -12  15    1.13    1.05
   4 -12 -14  321.61   10.63
  -4 -12  14  324.93    8.36
  -4 -12  13   10.42    1.70
   4  12 -13   16.53    6.17
   4 -12 -13    9.72    2.33
   4  12 -12  133.90   13.76
  -4 -12  12  130.36    5.11
   4 -12 -12  110.06    5.94
   4  12 -11  118.19   12.31
  -4 -12  11  114.53    4.74
   4 -12 -11  123.83    6.15
  -4 -12  10  330.73    8.38
   4  12 -10  346.01   15.87
  -4 -12   9   10.22    1.70
   4  12  -9   10.43    2.99
   4 -12  -9   11.13    2.20
  -4 -12   8  109.45    4.57
   4  12  -8  107.63    9.03
  -4 -12   7  290.28    7.71
   4  12  -7  292.06   14.80
  -4 -12   6  373.79    8.88
   4  12  -6  378.41   16.91
  -4 -12   5   66.87    3.51
   4  12  -5   72.89    7.42
  -4 -12   4   18.01    1.95
  -4  12   4   25.45    2.15
   4  12  -4   19.63    4.20
  -4 -12   3    6.18    1.26
  -4  12   3    5.26    1.42
   4  12  -3    6.62    3.37
  -4 -12   2   61.83    3.19
   4  12  -2   65.76    6.99
  -4  12   2   64.73    3.45
  -4 -12   1   72.29    3.41
  -4  12   1   68.72    3.58
  -4 -12   0  234.84    6.32
  -4  12   0  239.01    6.96
   4  12   0  242.63   13.66
  -4 -12  -1   27.23    2.08
   4  12   1   26.06    4.55
  -4  12  -1   30.59    2.66
   4  12   2  472.59   19.37
  -4  12  -2  509.88   11.03
   4  12   3  169.06   11.46
  -4  12  -3  155.98    5.73
  -4  12  -4   14.75    2.05
   4  12   4   14.12    3.57
  -4  12  -5   39.76    2.96
   4  12   5   41.63    5.77
  -4  12  -6   85.96    4.37
   4  12   6   96.58    8.66
  -4 -12  -6   81.27    4.66
  -4  12  -7    8.55    1.94
  -4 -12  -7   10.30    2.17
  -4  12  -8  493.52   11.40
   4  12   8  484.12   19.77
  -4 -12  -8  475.42   12.53
  -4  12  -9    2.52    1.63
  -4 -12  -9   -0.47    1.56
  -4  12 -10   41.56    3.27
  -4 -12 -10   36.76    3.60
  -4 -12 -11    0.61    1.64
  -4 -12 -11    3.51    1.76
  -4  12 -11    0.00    1.39
  -4 -12 -12    5.46    2.24
  -4 -12 -12    2.35    1.53
  -4  12 -12    2.29    1.42
  -4 -12 -13    3.76    2.01
  -4 -12 -13   -0.49    1.75
  -4  12 -13    2.04    1.40
  -4 -12 -14    5.04    2.00
  -4  12 -14    4.67    1.37
  -4 -12 -14    2.55    1.74
  -4  12 -15  162.73    5.44
  -4 -12 -15  155.35    7.09
  -4 -12 -16   -2.44    1.69
  -4 -12 -16   -0.17    1.41
  -4 -12 -17    1.30    1.39
  -4 -12 -18   37.35    2.79
  -4 -12 -19   24.13    2.21
  -4 -12 -20    2.37    1.11
  -4 -12 -21   13.22    1.43
  -4 -12 -22    0.12    0.61
   4 -13 -25    4.89    1.07
   4 -13 -24    1.87    0.77
   4 -13 -24    2.35    1.18
   4 -13 -23    3.70    1.06
   4 -13 -23    1.99    1.17
   4 -13 -22   29.07    2.78
   4 -13 -21    1.33    1.61
   4 -13 -20  162.70    6.80
   4 -13 -19   76.03    4.84
  -4 -13  18   49.83    2.80
   4 -13 -18   46.87    3.96
  -4 -13  17   33.03    2.42
   4 -13 -17   26.35    3.11
   4 -13 -16    1.67    1.60
  -4 -13  16    0.38    1.00
   4 -13 -15  128.34    6.56
  -4 -13  15  127.25    4.91
   4 -13 -14   -1.01    1.72
  -4 -13  14    3.59    1.38
   4 -13 -13  119.90    6.19
  -4 -13  13  123.80    5.00
  -4 -13  12   18.47    2.14
   4 -13 -12   29.32    3.48
  -4 -13  11    5.78    1.34
   4 -13 -11    3.89    1.80
  -4 -13  10    1.91    1.33
   4  13 -10    0.76    2.11
   4  13 -10    4.69    4.48
   4 -13 -10    3.37    1.77
  -4 -13   9  234.73    7.06
   4  13  -9  249.15   13.98
  -4 -13   8    0.70    1.16
   4  13  -8    3.31    3.07
  -4 -13   7   19.78    2.15
   4  13  -7   21.50    4.53
  -4 -13   6   31.32    2.66
   4  13  -6   31.24    5.16
  -4 -13   5    8.01    1.58
   4  13  -5    6.00    2.90
  -4 -13   4   15.06    1.91
   4  13  -4   17.29    4.41
  -4  13   4   11.82    1.67
  -4 -13   3   11.48    1.70
   4  13  -3   15.51    3.99
  -4  13   3   10.70    1.66
  -4 -13   2   57.02    3.24
   4  13  -2   58.99    7.15
  -4  13   2   57.39    3.33
  -4 -13   1  327.82    8.04
   4  13  -1  353.90   17.16
  -4  13   1  333.85    8.60
  -4 -13   0   17.34    1.82
   4  13   0   20.36    4.43
  -4  13   0   14.20    1.96
  -4 -13  -1   29.04    2.28
   4  13   1   35.50    5.62
  -4  13  -1   27.37    2.55
   4  13   2   19.72    4.19
  -4  13  -2   13.84    2.01
   4  13   3   10.33    3.47
  -4  13  -3   11.85    2.05
   4  13   4   10.89    3.08
  -4  13  -4   17.29    2.20
   4  13   5   14.81    4.32
  -4  13  -5   14.87    2.22
   4  13   6    4.04    3.04
  -4  13  -6   -0.85    1.47
  -4  13  -7  129.85    5.60
   4  13   7  138.81   10.74
  -4 -13  -7  128.72    6.02
  -4 -13  -8   41.21    3.64
  -4  13  -8   47.47    3.56
  -4  13  -9    5.86    1.85
  -4 -13  -9    4.69    1.85
  -4  13 -10    8.55    1.92
  -4 -13 -10    8.15    2.08
  -4 -13 -10    6.64    1.80
  -4  13 -11   -1.46    1.46
  -4 -13 -11    0.87    1.51
  -4 -13 -11    1.58    1.57
  -4 -13 -12  158.20    6.49
  -4  13 -12  156.05    5.90
  -4 -13 -12  156.29    7.10
  -4 -13 -13   41.73    3.41
  -4 -13 -13   37.65    3.54
  -4  13 -13   41.46    2.97
  -4 -13 -14   12.21    2.17
  -4  13 -14    7.96    1.56
  -4 -13 -14    8.94    2.31
  -4 -13 -15   12.01    2.07
  -4  13 -15   11.31    1.62
  -4 -13 -16    0.33    1.34
  -4 -13 -17    5.00    1.44
  -4 -13 -18   11.60    1.69
  -4 -13 -19   -0.89    1.01
  -4 -13 -20    0.00    1.08
  -4 -13 -21    0.47    0.65
   4 -14 -24   21.86    1.75
   4 -14 -23    5.92    1.11
   4 -14 -23    8.01    1.42
   4 -14 -22   -0.51    1.08
   4 -14 -21   24.20    2.54
   4 -14 -20   14.70    2.26
   4 -14 -19   55.69    3.90
  -4 -14  18  162.38    4.86
   4 -14 -18  155.85    6.67
  -4 -14  17   53.36    2.95
   4 -14 -17   53.96    4.09
   4 -14 -16    0.75    1.62
  -4 -14  16    2.88    1.18
   4 -14 -15   -0.35    1.52
  -4 -14  15   -0.38    1.11
  -4 -14  14   63.02    3.51
   4 -14 -14   54.22    4.03
  -4 -14  13  157.72    5.62
   4 -14 -13  148.54    6.70
   4 -14 -12    8.29    2.05
  -4 -14  12    8.08    1.62
  -4 -14  11    2.80    1.43
  -4 -14  10    2.77    1.31
   4  14  -9   71.30    7.94
  -4 -14   9   75.65    4.07
   4  14  -8   39.19    6.15
  -4 -14   8   35.58    2.94
   4  14  -7    1.25    3.05
  -4 -14   7   -2.15    1.24
   4  14  -6    1.71    2.98
  -4 -14   6    6.58    1.49
   4  14  -5    3.67    2.09
  -4 -14   5    7.49    1.70
   4  14  -4    7.87    3.12
  -4 -14   4    6.73    1.53
  -4  14   4   10.19    1.75
   4  14  -3   62.08    7.58
  -4  14   3   58.29    3.44
  -4 -14   3   61.73    3.49
   4  14  -2   16.09    3.97
  -4 -14   2   17.70    2.06
  -4  14   2   18.28    2.34
   4  14  -1   42.09    6.12
  -4 -14   1   43.41    2.88
  -4  14   1   50.95    3.35
   4  14   0   94.15    9.14
  -4 -14   0   92.04    4.05
  -4  14   0   84.39    4.34
   4  14   1   45.72    6.32
  -4 -14  -1   48.99    2.92
  -4  14  -1   47.02    3.37
   4  14   2   12.56    4.09
  -4  14  -2   10.02    2.04
   4  14   3   44.15    6.38
  -4  14  -3   40.27    3.28
   4  14   4   42.32    6.31
  -4  14  -4   37.41    3.21
  -4  14  -5   36.38    3.18
   4  14   5   42.90    6.55
  -4  14  -6   87.35    4.69
  -4  14  -7   19.89    2.54
  -4  14  -8    0.32    1.48
  -4 -14  -9  112.32    5.41
  -4  14  -9  114.00    5.27
  -4 -14 -10    8.16    1.93
  -4  14 -10    7.83    1.92
  -4 -14 -11    3.16    1.83
  -4  14 -11    0.45    1.39
  -4 -14 -12  103.35    5.09
  -4  14 -12   95.08    4.49
   4 -14  13    9.17    1.36
  -4 -14 -13   12.37    2.14
  -4  14 -13   13.29    1.98
  -4 -14 -14   19.11    2.41
  -4  14 -14   13.57    1.87
  -4  14 -15   54.44    2.88
  -4 -14 -15   61.10    3.65
  -4 -14 -16   10.05    1.75
  -4 -14 -17   14.85    1.86
  -4 -14 -18    4.61    1.28
  -4 -14 -19   -0.31    0.83
  -4 -14 -20   11.58    1.20
   4 -15 -22   -0.67    0.83
   4 -15 -22   -0.40    0.79
   4 -15 -21   -0.38    0.98
   4 -15 -20    5.58    1.38
   4 -15 -19   70.28    4.01
   4 -15 -18    7.40    1.78
  -4 -15  18   14.00    1.44
   4 -15 -17    1.66    1.52
  -4 -15  17    1.47    0.90
   4 -15 -16    4.65    1.75
  -4 -15  16    1.97    1.05
   4 -15 -15  104.10    5.34
  -4 -15  15  102.90    4.23
  -4 -15  14  104.32    4.39
   4 -15 -14  101.74    5.36
  -4 -15  13   49.70    3.20
   4 -15 -13   48.72    3.70
  -4 -15  12   87.70    4.25
  -4 -15  11  198.93    6.50
  -4 -15  10   -0.15    1.24
  -4 -15   9   13.41    1.99
  -4 -15   8    2.82    1.22
  -4 -15   7    0.38    1.32
  -4 -15   6   -0.16    1.19
  -4 -15   5    7.09    1.70
  -4 -15   4  247.46    7.28
  -4  15   4  235.55    7.02
  -4 -15   3   19.91    2.10
  -4  15   3   28.98    2.75
  -4 -15   2   96.43    4.37
  -4  15   2   98.99    4.59
  -4 -15   1    1.18    1.12
  -4  15   1    1.96    1.50
  -4 -15   0   34.22    2.48
  -4  15   0   31.76    2.91
  -4 -15  -1    6.96    1.41
  -4  15  -1    7.48    1.76
  -4  15  -2   32.77    2.91
  -4  15  -3   42.63    3.35
  -4  15  -4   57.16    3.73
  -4  15  -5   27.42    2.77
  -4 -15  -6    6.83    1.62
  -4  15  -6    6.21    2.01
  -4 -15  -7   -0.26    1.51
  -4  15  -7    1.73    1.72
  -4  15  -8   37.56    3.12
  -4 -15  -8   40.62    3.19
  -4 -15  -9    4.18    1.50
  -4  15  -9    5.50    1.83
  -4 -15 -10   56.83    3.81
  -4  15 -10   55.21    3.54
  -4 -15 -11   22.99    2.60
  -4  15 -11   20.58    2.40
   4 -15  12   76.58    3.54
  -4 -15 -12   79.80    4.23
  -4  15 -12   78.14    3.93
   4 -15  13    2.44    1.12
  -4 -15 -13    4.69    1.56
  -4  15 -13    1.10    1.16
  -4  15 -14    5.20    1.36
  -4 -15 -14    9.31    1.67
  -4 -15 -15   11.95    1.73
  -4 -15 -16   25.52    2.24
  -4 -15 -17    7.44    1.24
  -4 -15 -18    0.09    0.77
  -4 -15 -19    0.06    0.64
   4 -16 -21    3.23    0.94
   4 -16 -20   22.95    1.92
   4 -16 -19   21.13    2.01
  -4 -16  18   21.60    1.54
   4 -16 -18   16.54    2.01
  -4 -16  17   43.72    2.37
   4 -16 -17   46.32    3.12
  -4 -16  16    3.25    1.02
   4 -16 -16    7.13    1.63
  -4 -16  15   10.95    1.53
   4 -16 -15   11.64    1.91
  -4 -16  14   62.75    3.25
  -4 -16  13   30.06    2.45
  -4 -16  12    1.17    1.16
  -4 -16  11   12.73    1.78
  -4 -16  10   32.26    2.75
  -4 -16   9  110.18    4.86
  -4 -16   8    3.99    1.40
  -4 -16   7   26.81    2.57
  -4 -16   6   -0.82    1.31
  -4 -16   5    2.65    1.43
  -4  16   4   14.77    1.98
  -4 -16   4   16.09    1.98
  -4  16   3   10.39    1.84
  -4 -16   3   10.89    1.74
  -4  16   2   86.74    4.27
  -4 -16   2   94.51    4.25
  -4  16   1    5.95    1.59
  -4 -16   1    6.00    1.47
  -4  16   0  111.79    5.08
  -4 -16   0  107.76    4.46
  -4  16  -1   -0.68    1.53
  -4 -16  -1    1.39    1.00
  -4  16  -2    0.82    1.48
  -4  16  -3   32.22    3.02
  -4  16  -4    2.99    1.65
  -4  16  -5   10.05    2.05
  -4 -16  -6   45.48    3.13
  -4  16  -6   38.35    3.24
  -4 -16  -7   40.63    3.10
  -4  16  -7   45.86    3.44
  -4  16  -8    8.52    1.95
  -4 -16  -8    8.96    1.71
  -4 -16  -9   51.89    3.38
  -4  16  -9   51.77    3.42
  -4 -16 -10   40.70    3.09
  -4  16 -10   39.13    2.95
  -4  16 -11    2.27    1.28
  -4 -16 -11    3.27    1.38
   4 -16  11    4.07    1.35
  -4  16 -12   22.53    2.15
  -4 -16 -12   22.48    2.24
   4 -16  12   19.10    1.76
  -4  16 -13    4.38    1.27
  -4 -16 -13    6.51    1.46
   4 -16  13    3.99    0.90
  -4 -16 -14   30.87    2.34
  -4 -16 -15    4.97    1.22
  -4 -16 -16   12.20    1.42
  -4 -16 -17   30.73    1.93
   4 -17 -20    1.86    0.87
  -4 -17  18    4.21    0.79
  -4 -17  17   -0.33    0.64
  -4 -17  16    2.30    0.78
  -4 -17  15   -2.14    0.97
  -4 -17  14   25.42    2.02
  -4 -17  13    1.75    1.10
  -4 -17  12   12.35    1.62
  -4 -17  11  208.22    6.27
  -4 -17  10    0.57    1.24
  -4 -17   9   73.66    3.76
  -4 -17   8   15.00    1.88
  -4 -17   7   12.10    1.84
  -4 -17   6   60.27    3.47
  -4 -17   5   37.94    2.80
  -4  17   4    6.94    1.57
  -4 -17   4    6.37    1.31
  -4  17   3    5.49    1.40
  -4 -17   3    6.78    1.55
  -4 -17   2  121.03    4.66
  -4  17   2  113.12    4.80
  -4 -17   1   -0.62    1.04
  -4  17   1   -1.35    1.44
  -4 -17   0    8.87    1.45
  -4  17   0    9.67    1.86
  -4 -17  -1   10.03    1.40
  -4  17  -1   14.41    2.32
  -4  17  -2   26.22    2.71
  -4  17  -3    3.16    1.67
  -4  17  -4    8.41    2.01
  -4  17  -5    3.66    1.60
  -4  17  -6    1.74    1.61
  -4  17  -7   21.70    2.53
  -4 -17  -8    5.50    1.35
  -4  17  -8    3.48    1.55
  -4 -17  -9   -0.57    1.03
   4 -17   9    1.16    1.01
  -4  17  -9    0.73    1.28
  -4  17 -10    0.27    1.25
  -4 -17 -10    1.07    1.01
   4 -17  10   -0.45    0.99
  -4  17 -11   13.86    1.88
   4 -17  11   14.07    1.56
  -4 -17 -11   15.06    1.75
   4 -17  12   19.91    1.59
  -4  17 -12   20.54    1.88
  -4 -17 -12   20.90    1.96
  -4 -17 -13    0.32    0.85
   4 -17  13    0.30    0.60
  -4 -17 -14   43.82    2.44
  -4 -17 -15    4.19    0.96
  -4 -17 -16   33.67    1.80
  -4 -18  17    7.58    0.89
  -4 -18  16    0.11    0.60
  -4 -18  15    0.85    0.87
  -4 -18  14   31.35    2.01
  -4 -18  13   27.41    2.01
  -4 -18  12    4.75    1.18
  -4 -18  11    1.39    1.02
  -4 -18  10  111.18    4.34
  -4 -18   9    5.58    1.30
  -4 -18   8   43.17    2.77
  -4 -18   7   77.09    3.70
  -4 -18   6    0.36    1.04
  -4 -18   5    1.54    1.12
  -4 -18   4   69.99    3.50
  -4  18   3    7.34    1.46
  -4 -18   3   10.40    1.58
  -4  18   2   21.19    2.10
  -4 -18   2   28.21    2.26
  -4  18   1   48.87    3.07
  -4 -18   1   45.17    2.62
  -4  18   0  337.18    8.51
  -4 -18   0  341.09    7.67
  -4  18  -1   18.64    2.28
  -4 -18  -1   14.02    1.53
  -4  18  -2    3.76    1.59
  -4  18  -3    1.39    1.40
  -4  18  -4    8.19    1.85
  -4  18  -5   -0.79    1.36
  -4  18  -6    2.21    1.29
   4 -18   7    2.82    1.36
  -4  18  -7    1.64    1.35
   4 -18   8   15.86    1.83
  -4  18  -8   14.02    1.82
   4 -18   9   20.12    1.88
  -4  18  -9   11.04    1.68
  -4  18 -10    2.15    1.10
  -4 -18 -10   -0.04    0.80
   4 -18  10    1.98    1.00
  -4 -18 -11    5.92    1.05
   4 -18  11    8.23    1.12
   4 -18  12   23.93    1.52
  -4 -18 -12   23.78    1.73
  -4 -18 -13   40.15    2.01
  -4 -19  15   12.26    1.09
  -4 -19  14    9.52    1.08
  -4 -19  13    2.05    0.86
  -4 -19  12   85.28    3.19
  -4 -19  11    1.39    0.90
  -4 -19  10    2.98    1.14
  -4 -19   9    6.60    1.25
  -4 -19   8   16.55    1.71
  -4 -19   7    7.44    1.38
  -4 -19   6   97.66    3.87
   4 -19  -6   85.97    3.45
  -4 -19   5   71.46    3.31
  -4 -19   4   -0.83    0.96
  -4 -19   3   28.95    2.10
  -4  19   2   48.04    2.76
  -4 -19   2   53.18    2.71
  -4  19   1    2.28    1.16
  -4 -19   1    1.78    0.81
  -4  19   0    1.38    1.23
  -4 -19   0    0.64    0.78
  -4  19  -1   13.47    1.74
  -4  19  -2    6.31    1.37
  -4  19  -3   14.95    1.90
  -4  19  -4    4.28    1.28
  -4  19  -5    7.29    1.47
   4 -19   5    5.37    1.34
   4 -19   6   11.92    1.59
  -4  19  -6   10.31    1.71
   4 -19   7    5.78    1.24
  -4  19  -7    4.97    1.32
   4 -19   8    1.41    0.87
   4 -19   9   32.05    2.01
   4 -19  10   34.29    1.90
   4 -19  11    4.35    0.79
  -4 -20  13   17.72    1.23
  -4 -20  12   -0.99    0.63
  -4 -20  11    0.49    0.64
  -4 -20  10   50.62    2.35
  -4 -20   9  185.67    4.80
  -4 -20   8   30.34    1.98
  -4 -20   7    1.59    0.79
  -4 -20   6    2.63    0.84
  -4 -20   5   -0.76    0.82
   4 -20  -5    1.45    0.73
   4 -20  -4   25.75    1.81
  -4 -20   4   24.03    1.73
   4 -20  -3   25.48    1.88
  -4 -20   3   27.11    1.87
  -4 -20   2    6.59    1.07
   4 -20  -2    5.71    1.21
   4 -20  -1   25.92    1.99
  -4 -20   1   26.76    1.67
   4 -20   0    8.98    1.38
   4 -20   1    1.32    0.91
   4 -20   2    3.51    1.13
   4 -20   3   15.54    1.64
   4 -20   4    2.05    0.96
   4 -20   5   83.17    3.29
   4 -20   6    6.30    1.11
   4 -20   7   18.99    1.52
   4 -20   8    1.20    0.65
   4 -20   9    0.99    0.57
  -4 -21  10   -0.70    0.57
  -4 -21   9    3.71    0.78
  -4 -21   8   70.67    2.48
  -4 -21   7   56.14    2.24
  -4 -21   6    3.93    0.82
  -4 -21   5    1.17    0.68
   4 -21  -4   38.69    1.79
  -4 -21   4   42.72    1.93
  -4 -21   3   10.48    1.03
   4 -21  -3   11.18    1.12
   4 -21  -2   56.81    2.33
  -4 -21   2   51.56    1.99
   4 -21  -1    1.76    0.78
   4 -21   0   -0.56    0.68
   4 -21   1    1.59    0.80
   4 -21   2    0.83    0.73
   4 -21   3    2.41    0.85
   4 -21   4   48.63    2.20
   4 -21   5   67.32    2.54
   4 -21   6   32.47    1.65
   5   0 -30   58.31    3.12
   5   0 -29    0.13    1.23
   5   0 -28  680.77   14.51
   5   0 -27    0.39    1.58
   5   0 -26   43.86    3.88
   5   0 -25    1.08    1.92
   5   0 -24   35.84    3.77
   5   0 -23    0.17    1.92
   5   0 -22   -0.69    1.94
   5   0 -21   -1.39    1.95
   5   0 -21   -1.41    5.02
   5   0 -20  148.55    7.05
   5   0 -20  134.26   13.52
   5   0 -19   -0.24    1.67
   5   0 -19   -0.45    4.37
   5   0 -18   39.16    7.50
   5   0 -18   31.31    3.10
   5   0 -17   -2.14    2.96
   5   0 -17    1.45    1.35
   5   0 -16  110.24   10.62
   5   0 -15   -0.92    3.14
   5   0 -14    6.22    3.59
   5   0 -13    7.61    3.58
   5   0 -12   76.85    7.23
   5   0 -11    0.03    1.08
   5   0 -11    0.72    2.62
   5   0 -10  802.83   16.10
   5   0 -10  784.00   20.71
   5   0  -9    0.21    1.24
   5   0  -9    0.52    2.12
   5   0  -8   55.21    4.72
   5   0  -7   -0.91    1.60
   5   0  -6  681.67   14.62
  -5   0   5   -0.28    0.53
  -5   0   4 1821.38   23.81
  -5   0   3    0.59    0.83
  -5   0   2    5.27    1.23
  -5   0   1   -0.52    1.17
  -5   0   0 5283.38   65.28
  -5   0  -1   -0.08    1.33
  -5   0  -2  447.97   11.38
  -5   0  -3   -0.10    1.41
  -5   0  -4  337.89   10.57
   5   0   5    0.45    1.41
  -5   0  -5    0.71    1.75
  -5   0  -6  917.13   23.92
   5   0   6  868.58   18.95
  -5   0  -6  852.45   19.46
  -5   0  -7    4.09    3.26
   5   0   7    0.07    1.16
  -5   0  -7    0.44    1.97
  -5   0  -8  100.07    8.45
   5   0   8  108.15    6.15
  -5   0  -8  110.25    6.87
  -5   0  -9    5.38    2.70
  -5   0  -9   -2.54    2.76
  -5   0 -10  257.38   11.44
  -5   0 -10  251.75   14.71
  -5   0 -11    1.46    1.93
  -5   0 -11   -5.73    3.97
  -5   0 -12    7.42    2.34
  -5   0 -12    4.47    3.55
  -5   0 -13    1.09    3.63
  -5   0 -13   -0.49    2.15
  -5   0 -13    0.28    0.97
  -5   0 -14    4.49    3.96
  -5   0 -14    4.09    1.27
  -5   0 -15    2.78    2.32
  -5   0 -15    2.08    1.20
  -5   0 -16    1.99    2.24
  -5   0 -16    1.04    1.14
  -5   0 -17   -0.37    2.58
  -5   0 -18  381.92   12.94
  -5   0 -19    1.15    2.58
  -5   0 -20   40.50    4.56
  -5   0 -21    0.44    2.41
  -5   0 -22   78.27    5.39
  -5   0 -23   -1.69    2.03
  -5   0 -24   25.66    3.07
  -5   0 -25    0.42    1.33
  -5   0 -26    0.02    1.09
   5   1 -30   72.63    3.43
   5  -1 -30   76.52    3.72
   5   1 -29    0.30    1.18
   5  -1 -29   -0.30    1.40
   5  -1 -28  101.84    5.13
   5   1 -28   97.99    4.89
   5  -1 -27   11.29    2.40
   5   1 -27   12.27    2.15
   5  -1 -26  386.11   11.32
   5   1 -26  375.52   11.06
   5  -1 -25   20.19    3.14
   5   1 -25   26.50    3.29
   5  -1 -24   18.77    2.94
   5   1 -24   25.08    3.34
   5  -1 -23    0.32    1.94
   5   1 -23    2.56    2.14
   5   1 -22   18.35    3.05
   5  -1 -22   14.30    2.63
   5   1 -21   -0.08    1.76
   5  -1 -21   -0.97    1.81
   5  -1 -21    2.46    1.57
   5  -1 -21    1.04    4.43
   5   1 -21   -5.36    5.34
   5  -1 -20  436.42   12.47
   5   1 -20  412.21   12.02
   5  -1 -20  448.88   11.88
   5  -1 -20  411.44   23.52
   5   1 -20  408.66   23.97
   5  -1 -19    4.78    4.44
   5   1 -19    4.79    4.69
   5   1 -19    3.33    1.84
   5  -1 -19    3.74    2.08
   5  -1 -18   25.34    6.28
   5   1 -18   23.24    2.86
   5   1 -18   24.11    6.11
   5  -1 -18   19.44    2.71
   5  -1 -17    6.97    2.00
   5   1 -17    9.83    2.12
   5  -1 -17    9.06    4.01
   5   1 -17    7.49    3.67
   5  -1 -16  177.29   13.33
   5   1 -16  193.98   13.99
   5  -1 -15  176.83   12.40
   5   1 -15  188.07   13.20
   5  -1 -14    1.99    3.13
   5   1 -14    3.38    3.25
   5   1 -13  148.60   10.41
   5  -1 -13  144.64   10.21
   5  -1 -12    3.21    2.69
   5   1 -12   -0.89    2.52
   5   1 -11   88.43    7.46
   5  -1 -11   80.14    6.80
   5   1 -11   87.83    4.60
   5  -1 -11   84.26    4.60
   5   1 -10   74.18    6.35
   5  -1 -10   72.59    5.94
   5   1 -10   73.14    4.38
   5  -1  -9  114.25    6.87
   5   1  -9  116.23    7.29
   5   1  -9  111.35    5.64
   5   1  -8   44.30    4.44
   5  -1  -8   45.88    4.12
   5   1  -8   46.53    3.71
   5   1  -7   28.76    3.54
   5  -1  -7   30.59    3.12
   5   1  -7   32.04    3.22
  -5  -1   6  511.46    7.88
   5  -1  -6  522.71   11.60
   5   1  -6  516.17   12.89
  -5  -1   5  135.16    3.77
   5  -1  -5  133.66    4.77
   5   1  -5  140.36    6.38
   5  -1  -4  220.20    5.44
   5   1  -4  228.06    8.17
   5   1  -3  796.63   16.91
  -5   1   2 2927.81   38.41
   5   1  -2 3111.07   43.13
  -5   1   1 1900.49   27.46
   5   1  -1 1966.41   30.93
  -5   1   0  166.53    5.98
  -5  -1   0  180.17    6.28
   5   1   0  165.31    7.16
  -5   1  -1    2.15    1.38
   5   1   1    1.03    1.55
  -5  -1  -1    1.55    1.34
  -5   1  -2    4.23    1.69
   5   1   2    1.98    1.50
  -5  -1  -2    2.93    1.45
  -5   1  -3  224.24    8.08
  -5  -1  -3  228.24    8.25
   5   1   3  213.89    8.68
  -5  -1  -4   39.48    3.72
  -5   1  -4   40.54    3.74
   5   1   4   40.15    3.71
  -5   1  -4   42.21    4.49
  -5   1  -5    0.84    2.28
  -5   1  -5    4.08    2.25
  -5  -1  -5    2.50    2.06
   5   1   5    0.70    1.48
  -5   1  -6   25.33    4.35
  -5  -1  -6   21.60    3.19
  -5   1  -6   20.08    3.07
   5   1   6   21.79    2.99
  -5   1  -7  574.05   19.39
   5  -1   7  568.25   14.67
   5   1   7  580.83   15.20
  -5   1  -7  562.50   15.78
  -5  -1  -7  592.13   16.14
  -5   1  -8   56.83    6.51
   5  -1   8   62.83    4.71
   5   1   8   62.73    4.70
  -5   1  -8   63.23    5.37
  -5  -1  -8   66.01    5.47
  -5   1  -9   95.12    8.64
  -5   1  -9   87.60    6.54
  -5  -1  -9   96.38    6.79
  -5   1 -10  169.87   12.31
  -5  -1 -10  187.60    9.74
  -5   1 -11    1.22    3.03
  -5  -1 -11   -0.25    1.61
  -5  -1 -12   64.79    6.17
  -5   1 -12   64.27    4.83
  -5  -1 -12   69.92    4.87
  -5   1 -12   63.25    8.26
  -5  -1 -13   11.08    1.72
  -5   1 -13    8.51    1.50
  -5  -1 -13    8.58    2.55
  -5   1 -13    8.02    2.59
  -5  -1 -13   11.85    3.33
  -5   1 -13    6.83    4.19
  -5  -1 -13    8.18    1.82
  -5   1 -14   89.55    6.23
  -5  -1 -14   94.78    6.03
  -5   1 -14   88.04    4.10
  -5  -1 -14   79.59    4.13
  -5   1 -14   76.84    9.64
  -5  -1 -15   41.40    4.61
  -5   1 -15   47.26    4.54
  -5  -1 -15   38.94    3.01
  -5   1 -15   40.29    7.72
  -5   1 -16   16.45    3.35
  -5  -1 -16   16.10    3.30
  -5  -1 -16   17.79    2.31
  -5   1 -16   18.33    5.19
  -5  -1 -17    8.50    1.58
  -5   1 -17   11.78    3.09
  -5  -1 -17    9.71    2.71
  -5  -1 -18  103.42    4.63
  -5   1 -18  102.93    6.76
  -5  -1 -18   92.27    6.38
  -5   1 -19    7.47    3.08
  -5  -1 -19   10.74    3.14
  -5   1 -20  153.53    7.80
  -5  -1 -20  144.95    7.96
  -5   1 -21    9.31    2.79
  -5  -1 -21    5.53    2.55
  -5   1 -22    2.81    2.19
  -5  -1 -22    6.06    2.57
  -5   1 -23    1.45    1.72
  -5  -1 -23    1.36    1.87
  -5   1 -24   38.48    3.35
  -5  -1 -24   34.37    3.38
  -5   1 -25   -0.41    1.54
  -5  -1 -25    0.02    1.39
  -5  -1 -26   13.57    1.85
  -5   1 -26   12.83    1.88
   5  -2 -30   18.41    1.95
   5  -2 -29   15.65    2.26
   5   2 -29   13.46    1.88
   5   2 -28  195.27    6.74
   5  -2 -28  203.41    7.36
   5  -2 -27    0.80    1.71
   5   2 -27    5.57    1.77
   5  -2 -26  192.39    7.85
   5   2 -26  185.12    7.64
   5  -2 -25   24.02    3.36
   5   2 -25   26.72    3.22
   5  -2 -24   31.01    3.64
   5   2 -24   27.47    3.19
   5  -2 -24   38.57    3.57
   5   2 -23   26.01    3.13
   5  -2 -23   23.99    3.37
   5  -2 -23   26.42    3.03
   5  -2 -22   79.70    5.02
   5   2 -22   70.17    4.94
   5  -2 -22   76.73    5.36
   5   2 -21    5.21    2.26
   5  -2 -21    1.02    1.80
   5  -2 -21    1.89    1.51
   5   2 -21    1.92    4.35
   5  -2 -21    0.19    3.90
   5   2 -20   30.86    3.29
   5  -2 -20   30.71    3.53
   5  -2 -20   27.30    3.02
   5  -2 -20   35.92    8.04
   5   2 -20   30.06    7.83
   5  -2 -19   48.25    3.97
   5   2 -19   45.37    3.94
   5  -2 -19   53.82    8.72
   5   2 -19   47.21    8.67
   5  -2 -18   53.98    4.19
   5   2 -18   55.77    4.16
   5  -2 -18   54.23    8.40
   5   2 -18   56.24    8.44
   5   2 -17   97.11    5.12
   5  -2 -17   98.43    5.39
   5  -2 -17   86.15    9.54
   5   2 -17   91.99   10.66
   5   2 -16    7.27    4.31
   5  -2 -16   12.34    3.31
   5   2 -15  215.61   14.21
   5  -2 -15  198.39   13.24
   5   2 -14    1.91    2.61
   5  -2 -14   -1.12    2.53
   5   2 -13   41.60    6.05
   5  -2 -13   41.95    5.60
   5   2 -12  368.49   16.05
   5  -2 -12  377.56   15.39
   5   2 -11   84.75    4.74
   5   2 -11   81.07    7.33
   5  -2 -11   81.03    6.64
   5   2 -10  739.08   15.86
   5   2 -10  726.32   20.80
   5  -2 -10  732.20   19.25
   5   2  -9    9.02    2.00
   5   2  -9   10.77    3.12
   5  -2  -9   15.85    3.03
   5   2  -8   15.70    2.40
   5   2  -8   13.94    3.41
   5  -2  -8   15.76    2.68
   5   2  -7    1.67    1.35
   5  -2  -7    0.13    1.40
   5  -2  -6 1907.42   27.12
   5   2  -6 1938.18   30.93
   5  -2  -5    3.68    0.95
   5   2  -5    2.03    1.68
   5   2  -4 1815.05   29.94
   5   2  -3  487.56   12.89
   5   2  -2    4.15    1.85
   5   2  -1  716.40   16.49
   5   2   0   79.79    5.17
   5   2   1  506.72   13.63
   5   2   2    0.61    1.69
  -5   2  -3   43.67    3.97
   5   2   3   42.88    4.08
  -5   2  -4   26.99    3.84
   5   2   4   22.98    3.05
  -5  -2  -4   23.29    3.15
  -5  -2  -5  485.99   13.82
   5   2   5  515.13   14.16
  -5   2  -5  503.95   15.68
  -5  -2  -6  655.39   16.92
   5   2   6  655.46   16.48
  -5   2  -6  655.50   19.41
  -5  -2  -7  345.35   12.16
   5   2   7  337.98   11.51
  -5   2  -7  341.64   14.74
  -5   2  -8    0.70    2.89
  -5  -2  -8    1.20    1.67
   5   2   8    1.96    1.46
  -5  -2  -9  194.02    9.61
  -5   2  -9  195.25   12.37
  -5  -2 -10  248.11   11.37
  -5   2 -10  240.31   14.36
  -5  -2 -11    5.95    2.03
  -5   2 -11    5.00    3.98
  -5  -2 -12   44.14    4.07
  -5   2 -12   36.85    6.68
  -5  -2 -12   46.08    5.29
  -5   2 -12   46.27    3.91
  -5   2 -13    8.14    3.91
  -5  -2 -13   11.74    2.21
  -5  -2 -13   13.31    3.27
  -5  -2 -13   13.16    1.81
  -5   2 -13   10.34    2.71
  -5  -2 -13   10.02    2.34
  -5   2 -14   13.46    5.50
  -5  -2 -14   11.73    1.96
  -5  -2 -14   10.77    3.02
  -5  -2 -14   11.31    2.83
  -5   2 -14    9.45    2.51
  -5  -2 -14   13.18    1.94
  -5   2 -15    2.20    3.70
  -5  -2 -15    2.65    1.34
  -5  -2 -15    0.75    2.39
  -5   2 -15    0.75    2.07
  -5  -2 -16  134.24    5.51
  -5   2 -16  125.53   13.22
  -5  -2 -16  129.67    7.36
  -5   2 -16  135.12    7.61
  -5   2 -17   37.59    4.48
  -5  -2 -17   32.39    4.38
  -5  -2 -17   38.88    3.02
  -5   2 -18   36.95    4.32
  -5  -2 -18   40.41    4.42
  -5  -2 -18   35.09    2.86
  -5  -2 -19   68.35    5.61
  -5   2 -19   68.09    5.44
  -5  -2 -19   59.26    3.57
  -5  -2 -20    1.82    2.51
  -5   2 -20    3.82    2.57
  -5  -2 -20   -1.29    1.26
  -5   2 -21   39.21    4.15
  -5  -2 -21   40.64    4.20
  -5   2 -22    3.59    1.99
  -5  -2 -22    4.13    2.33
  -5   2 -23   12.39    2.50
  -5  -2 -23   16.98    2.81
  -5   2 -24    3.63    1.75
  -5  -2 -24    3.52    1.88
  -5   2 -25    1.71    1.27
  -5  -2 -25    5.36    1.52
  -5  -2 -26    2.36    1.18
  -5   2 -26    4.72    1.33
   5   3 -30    0.30    1.16
   5  -3 -30    5.49    1.42
   5   3 -29   -0.83    1.11
   5  -3 -29    5.71    1.66
   5  -3 -28   40.05    3.41
   5   3 -28   34.31    2.75
   5   3 -27   51.59    3.66
   5  -3 -27   61.11    4.28
   5   3 -26   22.59    2.80
   5  -3 -26   22.99    3.19
   5  -3 -26   22.61    2.50
   5  -3 -25   32.51    3.80
   5   3 -25   35.54    3.55
   5  -3 -25   32.20    3.10
   5  -3 -24   60.99    4.73
   5   3 -24   56.28    4.24
   5  -3 -24   59.34    4.27
   5   3 -23   34.59    3.57
   5  -3 -23   37.91    4.01
   5  -3 -23   39.92    3.66
   5  -3 -22    7.82    2.63
   5   3 -22    4.27    1.97
   5  -3 -22    5.25    1.99
   5   3 -21  215.73   18.50
   5  -3 -21  246.42    9.36
   5   3 -21  228.92    8.72
   5  -3 -21  242.68    8.94
   5   3 -20   13.86    5.27
   5  -3 -20   19.68    2.85
   5   3 -20   15.15    2.59
   5  -3 -20   19.22    2.83
   5   3 -19   65.93    4.46
   5  -3 -19   67.32    4.80
   5  -3 -19   59.86    8.84
   5   3 -19   61.92    9.42
   5  -3 -18   20.76    2.91
   5   3 -18   16.27    2.49
   5  -3 -18   23.83    6.01
   5   3 -18   16.48    5.13
   5  -3 -17   45.46    3.91
   5   3 -17   44.50    3.55
   5  -3 -17   44.29    7.32
   5   3 -17   39.30    7.23
   5  -3 -16    4.27    3.25
   5   3 -16   -3.40    3.67
   5  -3 -15    0.57    2.70
   5   3 -15    0.63    3.36
   5  -3 -14   21.62    4.56
   5   3 -14   18.05    4.90
   5   3 -13  386.15   17.85
   5  -3 -13  421.95   16.90
   5  -3 -12    3.49    2.76
   5   3 -12    3.50    3.04
   5  -3 -11   60.53    5.47
   5   3 -11   62.52    4.29
   5   3 -11   58.87    6.54
   5  -3 -10  110.18    7.09
   5   3 -10  121.09    8.56
   5   3 -10  123.10    6.03
   5   3  -9   17.56    3.72
   5   3  -9   19.46    2.80
   5  -3  -9   15.79    2.85
   5   3  -8  303.16    9.95
   5  -3  -8  293.22    9.44
   5   3  -7  215.89    8.33
   5  -3  -7  210.35    6.83
   5   3  -6  242.81    8.85
   5   3  -5 1287.50   23.92
   5   3  -4  494.31   13.21
   5   3  -3  286.14    9.81
   5   3  -2 1737.86   29.72
   5   3  -1  394.80   11.96
   5   3   0   42.38    3.95
   5   3   1    9.76    2.43
   5   3   2  423.52   12.67
  -5   3  -2  421.20   10.77
   5   3   3   40.97    4.12
  -5   3  -3   40.19    3.87
   5   3   4  318.87   11.17
  -5   3  -4  318.38   11.38
   5   3   5  987.53   21.57
  -5   3  -5 1000.89   23.29
  -5   3  -6   47.23    5.32
   5   3   6   48.52    4.50
  -5  -3  -6   48.55    4.54
  -5   3  -7   91.32    7.57
  -5  -3  -7   90.85    6.33
   5   3   7   94.46    6.12
   5   3   8    2.78    1.43
  -5  -3  -8    3.95    2.11
  -5   3  -8    2.23    2.69
  -5   3  -9  155.71   10.98
  -5  -3  -9  168.27    9.13
  -5   3 -10    5.23    3.56
  -5  -3 -10    4.20    2.42
  -5   3 -11   94.49    9.61
  -5  -3 -11  105.32    7.85
  -5  -3 -12  111.39    8.14
  -5   3 -12  115.41    6.39
  -5  -3 -12  101.98    5.91
  -5  -3 -12  112.65    4.79
  -5   3 -12  105.82   10.64
  -5  -3 -12  109.21    5.40
  -5  -3 -13   92.87    7.81
  -5   3 -13   99.15    6.03
  -5  -3 -13   98.14    5.86
  -5  -3 -13   92.88    4.51
  -5  -3 -13   96.60    5.21
  -5   3 -13   79.75    9.78
  -5   3 -14    0.42    3.83
  -5  -3 -14    2.15    2.36
  -5  -3 -14    2.34    1.61
  -5   3 -14    4.12    2.67
  -5  -3 -14    4.29    2.22
  -5  -3 -14    1.77    1.40
  -5  -3 -15  210.64   12.14
  -5  -3 -15  208.95    7.10
  -5   3 -15  207.78   16.42
  -5   3 -15  219.49    9.14
  -5  -3 -15  210.59    9.16
  -5  -3 -15  201.89    7.95
  -5  -3 -16  695.99   14.23
  -5  -3 -16  691.00   15.83
  -5   3 -16  693.44   17.78
  -5  -3 -16  698.38   17.86
  -5  -3 -17   21.11    2.48
  -5   3 -17   18.06    3.66
  -5  -3 -17   17.13    3.23
  -5  -3 -18   40.85    3.00
  -5   3 -18   44.33    4.81
  -5  -3 -18   45.14    4.76
  -5  -3 -19    1.05    1.22
  -5   3 -19    4.12    2.54
  -5  -3 -19    0.41    2.50
  -5  -3 -20  161.63    5.74
  -5   3 -20  167.66    7.98
  -5  -3 -20  163.86    7.96
  -5   3 -21   22.11    3.45
  -5  -3 -21   18.38    3.31
  -5  -3 -21   24.04    2.17
  -5   3 -22    5.64    2.10
  -5  -3 -22    8.36    2.50
  -5   3 -23   19.41    2.80
  -5  -3 -23   17.76    2.77
  -5   3 -24    0.39    1.55
  -5  -3 -24   -0.63    1.51
  -5   3 -25   19.39    2.22
  -5  -3 -25   18.21    2.18
   5  -4 -30    7.71    1.43
   5  -4 -29    4.56    1.56
   5  -4 -28   14.96    2.28
   5   4 -27   12.14    1.97
   5  -4 -27   13.31    2.40
   5  -4 -27   12.02    1.86
   5  -4 -26    0.17    1.27
   5  -4 -26   -0.10    2.09
   5   4 -26    0.39    1.44
   5  -4 -25   24.56    2.82
   5  -4 -25   22.67    3.30
   5   4 -25   26.60    3.04
   5  -4 -24    0.25    1.57
   5  -4 -24    1.03    2.10
   5   4 -24    2.41    1.65
   5  -4 -23  134.14    6.94
   5   4 -23  127.98    6.26
   5  -4 -23  125.07    6.45
   5  -4 -22    7.44    2.14
   5   4 -22   10.01    2.36
   5  -4 -22    6.91    2.21
   5  -4 -21  136.82    6.81
   5  -4 -21  142.67    7.14
   5   4 -21  143.21    6.71
   5  -4 -20    6.18    2.15
   5  -4 -20   10.39    2.55
   5   4 -20    7.64    2.19
   5   4 -19   27.29    3.09
   5  -4 -19   24.19    2.95
   5   4 -19   32.93    7.76
   5   4 -18  458.23   12.11
   5  -4 -18  498.71   13.02
   5   4 -18  473.80   25.10
   5   4 -17    1.55    3.52
   5  -4 -17    1.12    3.35
   5   4 -17    3.56    1.48
   5  -4 -17    0.07    1.54
   5   4 -16  108.00   10.96
   5  -4 -16  104.06    9.73
   5  -4 -16  109.39    5.57
   5  -4 -15   38.48    5.76
   5   4 -15   45.50    7.42
   5  -4 -14  185.28   11.64
   5   4 -14  179.39   13.02
   5  -4 -13  156.79   10.14
   5   4 -13  144.54   11.09
   5  -4 -12   21.47    3.89
   5   4 -12   19.87    4.75
   5   4 -11   31.27    3.31
   5  -4 -11   28.64    4.24
   5   4 -11   31.51    5.25
   5   4 -10  192.70    7.94
   5   4 -10  187.71   11.14
   5  -4 -10  186.47    8.85
   5   4  -9  354.83   11.35
   5  -4  -9  390.70   11.88
   5   4  -8  200.50    8.34
   5   4  -7   25.85    3.36
   5   4  -6  440.83   12.94
   5   4  -5  155.63    7.38
   5   4  -4  395.02   12.21
   5   4  -3  905.51   19.88
   5   4  -2  302.55   10.63
   5   4  -1   11.77    2.46
   5   4   0 1074.15   22.45
   5   4   1  385.57   12.36
  -5   4  -1  380.63    8.42
   5   4   2    1.68    1.96
  -5   4  -2    2.35    1.58
   5   4   3  744.13   18.44
  -5   4  -3  761.11   17.02
   5   4   4  209.26    9.24
  -5   4  -4  199.94    8.94
   5   4   5  426.82   13.70
  -5   4  -5  434.55   14.58
   5   4   6  233.05    9.86
  -5   4  -6  234.51   11.24
   5   4   7  102.26    6.54
  -5   4  -7   93.45    7.73
  -5  -4  -8   29.18    3.95
  -5   4  -8   29.99    4.98
   5   4   8   30.96    3.72
  -5   4  -9  185.04   12.05
  -5  -4  -9  194.20    9.99
  -5   4 -10    9.90    3.86
  -5  -4 -10   10.40    2.85
  -5   4 -11  603.47   24.49
  -5  -4 -11  623.55   19.75
  -5   4 -12   20.80    5.46
  -5  -4 -12   19.77    2.58
  -5  -4 -12   17.17    3.53
  -5  -4 -12   20.26    2.17
  -5   4 -12   20.41    2.88
  -5  -4 -12   16.70    2.88
  -5   4 -13   10.07    3.81
  -5  -4 -13   14.03    3.42
  -5  -4 -13    8.17    1.99
  -5   4 -13    5.24    2.02
  -5  -4 -13    6.34    2.38
  -5  -4 -13    8.38    1.62
  -5  -4 -14  101.87    8.38
  -5   4 -14  106.89    6.47
  -5  -4 -14  116.50    6.50
  -5  -4 -14  104.33    4.95
  -5  -4 -14  109.79    5.82
  -5   4 -14   99.56   11.07
  -5   4 -15   -2.89    4.17
  -5  -4 -15    2.79    2.49
  -5  -4 -15   -1.84    1.54
  -5   4 -15   -0.76    2.33
  -5  -4 -15   -1.91    2.01
  -5  -4 -15    2.18    1.52
  -5  -4 -16  185.03   11.68
  -5  -4 -16  200.73    7.05
  -5  -4 -16  200.41    8.00
  -5   4 -16  203.93    9.08
  -5  -4 -16  212.05    9.21
  -5   4 -16  172.55   15.51
  -5  -4 -17   -0.33    1.34
  -5   4 -17   -0.53    2.42
  -5  -4 -17    0.35    2.06
  -5  -4 -18    5.20    1.60
  -5  -4 -18    1.30    2.44
  -5   4 -18    6.66    2.62
  -5  -4 -19   22.18    2.40
  -5   4 -19   21.60    3.26
  -5  -4 -19   24.36    3.59
  -5  -4 -20    1.21    1.22
  -5   4 -20    2.74    2.21
  -5  -4 -20   -1.18    2.07
  -5  -4 -21    0.35    1.10
  -5   4 -21   -0.01    1.84
  -5  -4 -21   -0.70    1.87
  -5  -4 -22    0.41    0.89
  -5   4 -22   -1.26    1.85
  -5  -4 -22    0.11    2.04
  -5   4 -23   15.68    2.36
  -5  -4 -23   10.40    2.44
  -5   4 -24   18.29    2.33
  -5  -4 -24   21.67    2.58
  -5  -4 -25   21.00    2.15
  -5   4 -25   30.48    2.43
   5   5 -29    0.19    1.10
   5  -5 -29    4.85    1.44
   5  -5 -28    2.99    1.07
   5  -5 -28    5.50    1.74
   5  -5 -27    8.88    1.72
   5  -5 -27    4.26    1.97
   5  -5 -26   51.70    3.69
   5  -5 -26   63.01    4.46
   5   5 -25    0.64    1.29
   5  -5 -25    0.74    1.93
   5  -5 -25    4.53    1.73
   5   5 -24   -0.51    1.75
   5  -5 -24   -1.78    2.22
   5  -5 -24    3.00    1.74
   5  -5 -23  253.64    9.27
   5   5 -23  256.19    8.77
   5  -5 -23  261.14    9.76
   5  -5 -22   54.04    4.52
   5   5 -22   49.24    3.92
   5  -5 -22   57.78    4.62
   5  -5 -21   17.28    2.99
   5   5 -21   16.58    2.58
   5  -5 -21   17.08    2.92
   5   5 -20    2.98    4.11
   5  -5 -20    9.85    2.56
   5  -5 -20   10.69    2.68
   5   5 -20    9.26    2.06
   5  -5 -19  358.99   11.21
   5   5 -19  365.09   10.62
   5   5 -19  332.12   22.25
   5  -5 -18    0.29    1.77
   5   5 -18   -1.26    1.44
   5   5 -18    3.86    4.10
   5   5 -17  103.85   11.34
   5   5 -17  101.28    5.28
   5  -5 -17  101.76    5.60
   5   5 -16  214.52    7.38
   5  -5 -16  199.42    7.68
   5   5 -15  213.38   15.22
   5   5 -14   41.72    6.66
   5   5 -13    1.73    3.10
   5   5 -12   18.71    5.08
   5   5 -11  124.37    6.55
   5   5 -11  125.30    9.92
   5   5 -10   15.82    2.46
   5   5  -9   49.19    4.37
   5   5  -8  207.82    8.99
   5   5  -7    5.43    2.10
   5   5  -6   49.17    4.58
   5   5  -5    0.64    1.83
   5   5  -4  133.10    7.28
   5   5  -3   14.19    2.90
   5   5  -2  330.81   11.63
   5   5  -1  554.11   15.64
   5   5   0  305.50   11.30
   5   5   1  205.83    9.38
   5   5   2   14.57    3.00
  -5   5  -2   14.28    2.16
   5   5   3   49.77    4.78
  -5   5  -3   51.88    4.21
   5   5   4 1474.52   29.26
  -5   5  -4 1499.78   28.44
   5   5   5  514.35   15.73
  -5   5  -5  510.78   16.11
   5   5   6  167.49    8.65
  -5   5  -6  156.83    9.38
   5   5   7   90.56    6.40
  -5   5  -7   81.25    7.14
   5   5   8    5.79    2.02
  -5   5  -8    7.60    2.70
  -5  -5  -9   12.88    3.09
  -5   5  -9   10.01    4.00
  -5  -5 -10   56.52    5.82
  -5   5 -10   67.81    7.72
  -5  -5 -11  179.79    7.08
  -5  -5 -11  179.79    7.59
  -5  -5 -11  188.53    6.34
  -5  -5 -11  183.26   10.73
  -5   5 -11  185.21   13.17
  -5  -5 -12  104.48    5.57
  -5  -5 -12  102.78    5.87
  -5   5 -12  103.79    5.69
  -5  -5 -12  107.49    4.88
  -5  -5 -12  102.74    8.13
  -5   5 -12  100.18   10.43
  -5  -5 -13 1272.21   23.09
  -5  -5 -13 1198.36   23.78
  -5   5 -13 1184.71   23.58
  -5  -5 -13 1256.26   21.02
  -5  -5 -13 1243.40   31.06
  -5   5 -13 1219.03   38.71
  -5  -5 -14   95.88    5.56
  -5   5 -14   94.52    5.90
  -5  -5 -14  102.94    6.14
  -5  -5 -14  103.07    4.95
  -5   5 -14   86.66   10.68
  -5  -5 -14  104.22    8.75
  -5   5 -15    0.43    2.16
  -5  -5 -15    2.38    2.26
  -5  -5 -15    4.57    2.49
  -5  -5 -15    0.63    1.48
  -5  -5 -15    3.77    1.99
  -5  -5 -16    4.29    1.71
  -5  -5 -16    0.43    1.68
  -5  -5 -16    4.51    2.50
  -5  -5 -17    4.83    1.79
  -5  -5 -17    0.71    1.58
  -5  -5 -17    2.28    2.30
  -5   5 -17    0.69    2.38
  -5   5 -18   82.49    5.80
  -5  -5 -18   91.01    6.22
  -5  -5 -18   87.70    4.62
  -5  -5 -19    4.40    1.44
  -5   5 -19    3.92    2.26
  -5  -5 -19   -0.17    2.22
  -5  -5 -20    3.59    1.37
  -5   5 -20    6.80    2.21
  -5  -5 -20    2.29    2.08
  -5  -5 -21    5.22    1.26
  -5   5 -21    6.26    2.13
  -5  -5 -21    7.48    2.34
  -5  -5 -22    0.14    0.95
  -5   5 -22   -0.20    1.51
  -5  -5 -22   -1.77    1.81
  -5  -5 -23   56.80    3.85
  -5   5 -23   60.01    3.92
  -5   5 -24    0.09    1.21
  -5  -5 -24    2.75    1.56
  -5  -5 -25    4.93    1.31
   5  -6 -28    0.76    1.35
   5  -6 -28    2.69    1.08
   5  -6 -27   36.09    2.92
   5  -6 -27   39.49    3.37
   5  -6 -26   -0.23    1.71
   5  -6 -26    3.57    1.67
   5  -6 -25   -0.68    2.03
   5  -6 -25    1.10    1.41
   5  -6 -24   -0.32    1.95
   5  -6 -24    2.65    1.62
   5  -6 -23    7.81    2.70
   5  -6 -23    2.79    2.02
   5  -6 -22   37.78    4.09
   5  -6 -22   35.20    3.70
   5  -6 -21  252.88    9.63
   5  -6 -21  267.03    9.76
   5   6 -20   11.53    2.16
   5  -6 -20   15.34    2.59
   5  -6 -20   18.91    2.94
   5   6 -19   30.66    7.42
   5  -6 -19   30.68    3.52
   5   6 -19   31.91    3.22
   5  -6 -19   30.52    3.53
   5   6 -18    7.28    1.84
   5  -6 -18    7.61    2.12
   5   6 -18    8.48    4.82
   5   6 -17   27.47    2.87
   5   6 -17   26.72    6.80
   5  -6 -17   27.63    3.06
   5  -6 -16   74.37    4.76
   5   6 -16   78.59    4.48
   5   6 -16   84.65   10.42
   5  -6 -15   18.14    2.36
   5   6 -15   16.56    5.04
   5   6 -14  343.36   18.87
   5   6 -13   32.76    6.10
   5   6 -12   10.49    4.32
   5   6 -11   11.75    4.11
   5   6 -11   10.64    2.18
   5   6 -10   12.14    2.50
   5   6  -9  269.00   10.62
   5   6  -8   43.14    4.31
   5   6  -7  155.43    8.10
   5   6  -6   27.05    3.85
   5   6  -5   85.20    6.27
   5   6  -4   16.80    3.12
   5   6  -3  351.31   12.52
   5   6  -2  453.92   14.69
   5   6  -1  730.27   19.11
   5   6   0   48.30    4.96
   5   6   1   12.95    3.16
   5   6   2  269.38   11.32
   5   6   3 1727.54   33.20
   5   6   4  344.86   13.06
   5   6   5   43.51    4.69
  -5   6  -5   47.05    4.91
   5   6   6  278.73   11.73
  -5   6  -6  255.67   12.05
   5   6   7   24.22    3.55
  -5   6  -7   22.32    4.30
  -5   6  -8  954.31   27.53
   5   6   8  962.68   23.46
  -5   6  -9    0.11    2.53
  -5  -6 -10  232.83    8.12
  -5  -6 -10  231.35    7.16
  -5  -6 -10  205.59   11.24
  -5   6 -10  197.58   13.28
  -5  -6 -11   24.84    2.66
  -5  -6 -11   31.06    3.12
  -5  -6 -11   29.50    3.13
  -5   6 -11   25.08    3.22
  -5  -6 -11   22.87    4.15
  -5   6 -11   22.58    5.17
  -5  -6 -12   15.24    2.75
  -5  -6 -12   12.62    2.48
  -5   6 -12   12.64    2.54
  -5  -6 -12   13.94    2.23
  -5  -6 -12   12.83    3.27
  -5  -6 -13   90.24    5.43
  -5  -6 -13   91.55    8.02
  -5  -6 -13   94.42    4.85
  -5  -6 -13   93.04    5.77
  -5   6 -13   85.03    5.40
  -5  -6 -14    2.28    1.60
  -5  -6 -14   -0.17    1.87
  -5   6 -14    2.04    2.02
  -5  -6 -14    0.63    1.46
  -5  -6 -14   -1.16    2.06
  -5  -6 -15  204.53    8.40
  -5  -6 -15  187.03   11.85
  -5   6 -15  209.21    8.70
  -5  -6 -15  201.64    8.63
  -5  -6 -15  202.10    7.18
  -5  -6 -16   21.17    2.99
  -5  -6 -16   20.38    2.52
  -5   6 -16   25.46    3.44
  -5  -6 -16   22.82    3.33
  -5  -6 -17    6.53    2.17
  -5  -6 -17    8.23    1.89
  -5   6 -17    8.58    2.52
  -5  -6 -17    3.78    2.01
  -5  -6 -18    8.35    1.61
  -5   6 -18    8.30    2.87
  -5  -6 -18   11.13    2.84
  -5   6 -19   34.93    3.70
  -5  -6 -19   35.10    3.70
  -5  -6 -19   33.77    2.84
  -5   6 -20    2.26    1.90
  -5  -6 -20    0.43    2.16
  -5  -6 -20    0.58    1.28
  -5   6 -21  106.94    5.74
  -5  -6 -21  104.31    5.73
  -5  -6 -21  110.87    4.44
  -5   6 -22   14.58    2.23
  -5  -6 -22   14.16    2.33
  -5  -6 -22   17.26    1.77
  -5   6 -23   16.50    2.28
  -5  -6 -23   12.90    2.09
  -5  -6 -23   17.55    1.54
  -5   6 -24   16.73    2.11
  -5  -6 -24    9.57    1.71
   5  -7 -28    9.29    1.41
   5  -7 -27   29.19    2.57
   5  -7 -27   69.91    4.80
   5  -7 -26    7.26    1.80
   5  -7 -26   11.42    2.28
   5  -7 -25    4.02    1.92
   5  -7 -25    3.16    1.64
   5  -7 -24    3.23    2.17
   5  -7 -24    0.23    1.53
   5  -7 -23  102.73    6.05
   5  -7 -23  105.55    5.93
   5  -7 -22   60.75    4.64
   5  -7 -22   57.05    4.55
   5  -7 -21   13.39    2.54
   5  -7 -21   15.19    2.97
   5  -7 -20   -2.31    2.04
   5  -7 -20   -2.50    1.96
   5  -7 -19   -1.56    1.78
   5  -7 -19   -0.03    1.89
   5  -7 -18  128.04    6.40
   5   7 -18  133.92   13.83
   5  -7 -17  173.20    7.33
   5   7 -17  164.81   15.10
   5  -7 -16  449.49   12.01
   5   7 -16  459.65   24.37
  -5  -7  15   -0.46    0.98
   5   7 -15    3.05    3.46
   5  -7 -15    0.05    1.62
   5   7 -14  116.54   11.56
   5   7 -13  247.72   15.97
   5   7 -12   19.29    5.31
   5   7 -11  662.96   25.42
   5   7 -11  714.53   19.01
   5   7 -10    8.69    2.30
   5   7  -9   50.37    4.93
   5   7  -8   68.96    5.78
   5   7  -7    2.86    1.93
   5   7  -6   13.75    3.10
   5   7  -5   -0.07    1.88
   5   7  -4 1092.44   25.10
   5   7  -3    5.80    2.33
   5   7  -2  309.44   12.45
   5   7  -1    6.14    2.64
   5   7   0   42.82    4.69
   5   7   1   23.02    3.81
   5   7   2  192.38    9.98
   5   7   3   17.36    3.34
   5   7   4  396.43   14.66
   5   7   5  197.32   10.18
   5   7   6  287.91   12.45
   5   7   7   10.87    3.67
   5   7   8   -0.23    1.59
  -5  -7  -9   27.41    2.58
  -5  -7  -9   33.92    3.18
  -5   7 -10  513.06   10.76
  -5  -7 -10  536.57   12.03
  -5  -7 -10  504.08   12.91
  -5  -7 -11    1.98    2.19
  -5  -7 -11    1.95    1.52
  -5  -7 -11    3.95    2.17
  -5  -7 -12   38.07    5.43
  -5  -7 -12   43.87    3.38
  -5  -7 -12   48.69    4.10
  -5  -7 -12   47.33    4.14
  -5  -7 -13  454.06   11.48
  -5  -7 -13  470.94   12.92
  -5  -7 -13  423.28   17.61
  -5  -7 -13  452.89   12.82
  -5  -7 -14    1.94    2.00
  -5  -7 -14   10.97    2.45
  -5  -7 -14    8.34    1.96
  -5   7 -14   10.80    2.38
  -5  -7 -14   10.09    2.55
  -5  -7 -15    0.16    1.59
  -5  -7 -15    2.46    1.54
  -5   7 -15   -0.37    1.87
  -5  -7 -15   -1.48    2.05
  -5  -7 -16    6.42    2.14
  -5   7 -16    3.57    1.95
  -5  -7 -16    7.53    2.47
  -5  -7 -16    2.18    1.35
  -5   7 -17   74.48    5.16
  -5  -7 -17   70.11    4.99
  -5  -7 -17   66.02    4.10
  -5  -7 -17   75.82    5.09
  -5  -7 -18   46.36    3.42
  -5   7 -18   40.03    3.65
  -5  -7 -18   40.23    4.01
  -5  -7 -19  122.58    5.22
  -5   7 -19  123.68    6.15
  -5  -7 -19  125.84    6.35
  -5  -7 -20    2.13    1.24
  -5   7 -20   -2.17    1.59
  -5  -7 -20    0.79    1.68
  -5  -7 -21   20.49    2.08
  -5   7 -21   21.12    2.72
  -5  -7 -21   20.17    2.62
  -5  -7 -22    2.21    1.04
  -5  -7 -22    5.69    1.88
  -5  -7 -23   78.58    4.02
  -5  -7 -23   87.60    3.15
   5  -8 -28    5.61    1.22
   5  -8 -27    2.82    1.22
   5  -8 -26    4.22    1.90
   5  -8 -26    4.47    1.61
   5  -8 -25   74.50    4.61
   5  -8 -25   69.92    4.42
   5  -8 -24    1.88    2.00
   5  -8 -24   -1.20    1.67
   5  -8 -23   51.46    4.39
   5  -8 -23   54.59    4.28
   5  -8 -22   10.64    2.50
   5  -8 -22    5.16    2.04
   5  -8 -21   65.41    4.99
   5  -8 -21   70.04    5.01
   5  -8 -20   40.88    4.04
   5  -8 -20   43.86    4.00
   5  -8 -19   74.80    5.26
   5  -8 -19   78.01    5.22
   5  -8 -18   75.41    5.29
   5  -8 -18   73.68    5.00
   5   8 -18   77.29   11.12
   5   8 -17   -3.41    4.17
   5  -8 -17    1.74    1.60
   5   8 -16   34.34    7.02
  -5  -8  16   34.53    2.46
   5  -8 -16   32.27    3.18
   5  -8 -15    0.32    1.53
  -5  -8  15    0.69    0.89
   5   8 -15   -0.29    4.19
   5  -8 -14   11.21    2.27
   5   8 -14   13.89    5.19
  -5  -8  14   12.02    1.63
   5   8 -13   -4.97    3.86
  -5  -8  13    0.69    1.03
   5   8 -12   -1.23    4.00
   5   8 -11  113.90    7.55
   5   8 -10    3.87    1.81
   5   8  -9  225.92   10.92
   5   8  -8   13.16    2.93
   5   8  -7   14.29    2.90
   5   8  -6  301.16   12.65
   5   8  -5   67.17    6.00
   5   8  -4  279.99   12.21
   5   8  -3  952.80   24.07
   5   8  -2  278.37   12.33
   5   8  -1  177.20    9.89
   5   8   0    1.41    2.13
   5   8   1   14.99    3.21
   5   8   2    8.03    2.99
   5   8   3  283.24   12.63
   5   8   4  262.70   12.34
   5   8   5    0.15    1.66
   5   8   6  149.00    9.37
   5   8   7  104.27    8.02
  -5  -8  -8  394.37    9.79
  -5   8  -8  366.16    8.84
  -5  -8  -8  382.75   10.66
   5   8   8  389.20   15.47
  -5   8  -9  151.78    5.38
  -5  -8  -9  161.80    6.91
  -5  -8  -9  144.56    5.89
  -5   8 -10   63.24    3.58
  -5  -8 -10   64.61    4.51
  -5  -8 -10   62.80    3.92
  -5  -8 -11  104.15    8.62
  -5  -8 -11  117.38    5.49
  -5   8 -11  113.24    4.68
  -5  -8 -11  105.07    5.85
  -5  -8 -12   13.90    2.42
  -5  -8 -12   14.83    2.32
  -5  -8 -12   18.23    4.18
  -5  -8 -13   13.00    3.26
  -5  -8 -13    7.69    1.81
  -5  -8 -13    9.77    2.31
  -5  -8 -14    2.44    1.59
  -5  -8 -14    3.93    2.35
  -5  -8 -15  124.31    6.54
  -5  -8 -15  120.05    5.66
  -5  -8 -16   20.35    2.95
  -5  -8 -16   23.00    2.60
  -5  -8 -17   30.76    2.98
  -5  -8 -17   30.23    3.32
  -5  -8 -18   45.81    3.31
  -5  -8 -18   43.96    3.86
  -5  -8 -19    7.39    1.73
  -5  -8 -19    7.05    1.82
  -5  -8 -20  115.98    4.74
  -5  -8 -21  152.21    5.08
  -5  -8 -22    3.51    0.92
  -5  -8 -23   15.10    1.35
   5  -9 -28   44.28    2.41
   5  -9 -27    5.66    1.38
   5  -9 -26   34.81    2.82
   5  -9 -25   16.71    2.47
   5  -9 -25   15.69    2.26
   5  -9 -24   17.61    2.55
   5  -9 -24   14.97    2.55
   5  -9 -23    4.29    2.05
   5  -9 -23    7.00    2.37
   5  -9 -22    5.10    2.14
   5  -9 -22    1.23    1.77
   5  -9 -21   11.55    2.50
   5  -9 -21    8.25    2.30
   5  -9 -20    2.92    2.11
   5  -9 -20    2.97    2.07
   5  -9 -19    3.76    1.83
   5  -9 -19    1.88    1.99
   5  -9 -18    3.62    2.78
   5  -9 -18    1.48    2.04
  -5  -9  17   55.12    3.02
   5  -9 -17   57.90    4.33
   5  -9 -17   56.90    4.68
   5   9 -17   44.98    8.93
   5  -9 -16   36.27    3.61
  -5  -9  16   27.99    2.30
   5   9 -16   23.78    5.79
  -5  -9  15    0.22    1.06
   5   9 -15   -1.49    4.56
  -5  -9  14  146.39    5.15
   5   9 -14  147.10   13.70
   5   9 -13  268.53   17.91
  -5  -9  13  249.46    6.89
  -5  -9  12    0.08    1.04
   5   9 -12    0.52    3.55
   5   9 -11  153.84    9.17
  -5  -9  11  149.97    5.00
   5   9 -10  303.02   13.23
   5   9  -9  135.11    8.76
   5   9  -8    1.29    2.11
   5   9  -7    1.23    2.17
   5   9  -6   15.57    3.33
   5   9  -5  266.74   12.65
   5   9  -4  468.30   16.96
   5   9  -3  131.60    8.81
   5   9  -2   21.97    3.78
   5   9  -1   50.74    5.72
   5   9   0   21.92    4.03
   5   9   1  286.85   13.20
   5   9   2   23.20    3.99
   5   9   3  125.68    8.89
   5   9   4    1.60    2.30
   5   9   5  124.92    8.93
  -5   9  -6   19.53    2.13
   5   9   6   10.70    3.10
  -5  -9  -7   45.41    3.59
   5   9   7   51.10    5.89
  -5   9  -7   50.82    3.17
   5   9   8    3.64    2.15
  -5  -9  -8    2.92    1.42
  -5  -9  -8    2.67    1.73
  -5   9  -8    0.14    1.18
  -5  -9  -9    1.54    1.36
  -5   9  -9    0.23    1.24
  -5  -9  -9    1.46    1.41
  -5  -9 -10  223.44    8.48
  -5  -9 -10  226.78    7.75
  -5   9 -10  225.22    6.93
  -5  -9 -11   10.15    2.40
  -5  -9 -11   12.94    2.20
  -5   9 -11   10.41    1.81
  -5  -9 -12    6.11    2.04
  -5  -9 -12    5.23    1.87
  -5   9 -12    9.25    1.76
  -5  -9 -12    7.21    1.82
  -5  -9 -13   99.46    5.93
  -5  -9 -13  102.86    5.19
  -5  -9 -14    1.70    1.52
  -5  -9 -14    0.31    1.92
  -5  -9 -15    4.61    1.84
  -5  -9 -15    3.59    2.15
  -5  -9 -16    2.19    1.41
  -5  -9 -16    4.34    2.22
  -5  -9 -17  106.28    5.13
  -5  -9 -18    3.50    1.46
  -5  -9 -19  249.86    7.32
  -5  -9 -20   11.04    1.72
  -5  -9 -21   46.42    2.71
  -5  -9 -22   14.35    1.47
  -5  -9 -23  104.96    3.16
   5 -10 -27   14.39    1.61
   5 -10 -26   13.19    1.91
   5 -10 -25   62.18    3.89
   5 -10 -24    4.51    1.59
   5 -10 -24    0.92    1.51
   5 -10 -23   78.86    4.76
   5 -10 -23   79.91    5.04
   5 -10 -22    0.39    1.54
   5 -10 -22    0.82    1.87
   5 -10 -21  107.35    5.78
   5 -10 -21  112.84    6.28
   5 -10 -20   10.10    2.97
   5 -10 -20    1.60    2.14
   5 -10 -19   11.30    2.49
   5 -10 -19   15.35    2.96
  -5 -10  18   -1.24    1.15
   5 -10 -18   -0.98    1.91
   5 -10 -18   -2.55    1.98
   5 -10 -17   14.49    2.87
  -5 -10  17    8.43    1.46
   5 -10 -16   61.34    4.87
  -5 -10  16   54.10    3.13
  -5 -10  15   48.79    3.16
   5  10 -15   53.36    9.11
  -5 -10  14    4.85    1.45
   5  10 -14    0.05    4.12
  -5 -10  13   14.63    1.81
   5  10 -13   17.53    6.37
   5  10 -12  124.25   12.64
  -5 -10  12  122.46    4.72
   5  10 -11   32.16    4.56
  -5 -10  11   33.15    2.45
   5  10 -10   14.90    3.48
  -5 -10  10   16.99    2.00
  -5 -10   9  121.34    4.57
   5  10  -9  120.98    8.76
  -5 -10   8  368.65    8.39
   5  10  -8  374.86   15.70
   5  10  -7  106.46    8.29
   5  10  -6    6.57    2.74
   5  10  -5 1148.57   29.45
   5  10  -4  123.72    9.11
   5  10  -3  642.35   21.23
   5  10  -2  200.74   11.65
   5  10  -1  355.76   15.66
   5  10   0  170.58   10.73
   5  10   1    3.49    2.79
   5  10   2  240.64   12.89
  -5  10  -3  230.32    6.77
   5  10   3  253.49   13.20
   5  10   4   15.09    3.45
  -5  10  -4   10.71    1.81
  -5  10  -5   59.43    3.49
   5  10   5   55.25    6.43
  -5 -10  -5   70.36    4.21
  -5  10  -6   98.56    4.47
   5  10   6  104.27    8.69
  -5 -10  -6   98.46    5.14
  -5  10  -7  659.13   13.27
  -5 -10  -7  645.08   14.85
  -5 -10  -8   15.05    2.38
   5  10   8   13.61    3.62
  -5 -10  -8   12.52    2.34
  -5  10  -8   16.30    2.20
  -5  10  -9   41.69    3.18
  -5 -10  -9   44.09    3.51
  -5 -10  -9   40.88    3.64
  -5  10 -10    7.38    1.70
  -5 -10 -10   10.72    2.27
  -5 -10 -10    8.91    2.17
  -5  10 -11  149.93    5.73
  -5 -10 -11  161.19    6.63
  -5 -10 -11  141.14    6.94
  -5  10 -12    0.83    1.42
  -5 -10 -12    3.02    1.79
  -5 -10 -12   -0.50    1.60
  -5  10 -13   11.99    1.83
  -5 -10 -13    9.30    2.38
  -5 -10 -13   16.33    2.38
  -5 -10 -14   37.35    3.83
  -5 -10 -14   37.31    3.20
  -5 -10 -15  262.25    9.60
  -5 -10 -15  266.74    8.43
  -5 -10 -16    7.54    1.98
  -5 -10 -17  229.52    7.41
  -5 -10 -18    6.72    1.82
  -5 -10 -19    8.31    1.64
  -5 -10 -20   41.92    2.72
  -5 -10 -21   81.37    3.35
  -5 -10 -22   -0.90    0.79
   5 -11 -26    1.05    0.96
   5 -11 -25  122.23    5.07
   5 -11 -24    0.66    1.35
   5 -11 -23   62.80    4.20
   5 -11 -22    4.30    1.93
   5 -11 -22    4.03    1.62
   5 -11 -21    7.41    2.10
   5 -11 -21   10.59    2.08
   5 -11 -20    2.95    1.92
   5 -11 -19    2.37    1.84
  -5 -11  18   83.67    3.76
   5 -11 -18   77.38    5.34
  -5 -11  17   10.77    1.67
   5 -11 -17   13.25    2.85
  -5 -11  16    3.09    1.36
   5 -11 -16    2.16    1.88
   5 -11 -15  122.86    6.65
  -5 -11  15  128.23    4.90
   5 -11 -14  433.05   12.58
   5  11 -14  409.77   24.25
  -5 -11  14  427.20    9.79
  -5 -11  13   14.43    1.77
   5  11 -13   20.28    6.38
  -5 -11  12   66.87    3.58
   5  11 -12   71.62    9.92
  -5 -11  11   11.08    1.67
   5  11 -11    6.06    4.80
   5  11 -11   15.52    3.76
   5  11 -10  441.01   17.77
  -5 -11  10  443.66    9.89
   5  11  -9    0.48    1.97
  -5 -11   9    1.08    1.02
   5  11  -8   73.32    7.24
  -5 -11   8   76.22    3.69
   5  11  -7   -0.95    2.27
  -5 -11   7    1.66    1.30
   5  11  -6   40.63    5.68
  -5 -11   6   39.16    2.66
   5  11  -5    6.12    2.72
  -5 -11   5    4.58    1.23
   5  11  -4   25.29    4.41
  -5 -11   4   24.16    2.09
   5  11  -3  116.67    9.18
  -5 -11   3  101.25    4.03
   5  11  -2   17.75    4.21
   5  11  -1   27.15    4.63
  -5  11   1   31.00    2.49
   5  11   0  117.99    9.34
  -5  11   0  120.20    4.82
   5  11   1  142.90   10.21
  -5  11  -1  153.57    5.45
   5  11   2   28.91    5.14
  -5  11  -2   26.62    2.45
   5  11   3   26.26    4.65
  -5  11  -3   20.43    2.20
  -5  11  -4  559.04   11.99
   5  11   4  585.97   21.54
  -5  11  -5  162.53    5.97
   5  11   5  158.07   10.95
  -5  11  -6   97.64    4.66
  -5 -11  -6  103.08    5.36
   5  11   6   98.46    8.84
  -5 -11  -7  126.66    6.16
   5  11   7  128.45    9.92
  -5  11  -7  129.51    5.45
  -5 -11  -7  134.52    5.62
  -5 -11  -8   68.77    4.07
  -5 -11  -8   64.41    4.54
  -5  11  -8   66.55    3.94
  -5 -11  -9   23.44    2.50
  -5 -11  -9   25.93    3.12
  -5  11  -9   27.99    2.76
  -5 -11 -10    1.04    1.45
  -5 -11 -10    2.57    1.93
  -5  11 -10   -0.47    1.36
  -5 -11 -11    5.71    1.86
  -5 -11 -11    2.34    1.81
  -5  11 -11    2.69    1.36
  -5 -11 -12   11.53    2.16
  -5 -11 -12   11.97    2.61
  -5  11 -12   10.86    1.82
  -5  11 -13   83.92    4.28
  -5 -11 -13   96.02    4.88
  -5 -11 -13   89.19    5.59
  -5  11 -14    4.93    1.54
  -5 -11 -14    3.77    1.62
  -5 -11 -15    2.80    1.75
  -5 -11 -16   14.03    2.13
  -5 -11 -17    4.01    1.51
  -5 -11 -18   45.02    3.06
  -5 -11 -19   68.76    3.49
  -5 -11 -20   12.17    1.50
  -5 -11 -21    0.46    0.75
  -5 -11 -22    2.22    0.73
   5 -12 -26   -1.06    0.83
   5 -12 -25    1.81    1.05
   5 -12 -24   31.34    2.62
   5 -12 -24   25.70    1.86
   5 -12 -23   26.44    2.68
   5 -12 -22   31.24    3.09
   5 -12 -21  107.29    5.66
   5 -12 -20    4.71    2.03
  -5 -12  19    2.01    0.97
   5 -12 -19   -0.22    1.80
  -5 -12  18   51.27    2.90
   5 -12 -18   47.19    4.24
  -5 -12  17    6.19    1.40
   5 -12 -17    8.33    2.27
   5 -12 -16  106.59    6.12
  -5 -12  16  110.98    4.50
   5 -12 -15  185.79    8.04
  -5 -12  15  164.98    5.75
  -5 -12  14  134.06    5.15
   5 -12 -14  117.00    6.40
  -5 -12  13   39.11    2.88
   5 -12 -13   41.42    3.88
  -5 -12  12  468.89   10.50
   5 -12 -12  455.58   12.66
   5  12 -12  492.09   26.52
   5  12 -11    0.46    3.61
  -5 -12  11    1.34    1.09
   5 -12 -11   -1.45    1.73
   5  12 -10   12.90    3.64
  -5 -12  10   15.34    1.90
   5  12  -9  191.11   12.15
  -5 -12   9  188.67    6.18
   5  12  -8   17.23    4.06
  -5 -12   8   15.80    1.91
   5  12  -7  244.29   13.92
  -5 -12   7  252.62    7.15
   5  12  -6   23.59    4.71
  -5 -12   6   23.90    2.16
  -5 -12   5   86.59    3.99
   5  12  -5   96.75    8.79
  -5  12   5   90.51    4.00
  -5 -12   4    9.73    1.58
  -5  12   4   11.15    1.70
   5  12  -4    9.37    3.30
  -5 -12   3   32.26    2.44
   5  12  -3   32.26    5.39
  -5  12   3   31.99    2.67
  -5 -12   2    2.40    1.06
  -5  12   2    2.56    1.39
   5  12  -2    4.36    2.86
  -5 -12   1  108.67    4.25
   5  12  -1  112.26    9.48
  -5  12   1  114.16    4.79
  -5 -12   0   -0.31    0.96
  -5  12   0    1.53    1.40
   5  12   0   -0.15    2.13
  -5  12  -1   52.33    3.38
   5  12   1   53.80    6.59
  -5 -12  -1   49.06    2.72
  -5  12  -2  388.51    9.67
   5  12   2  380.86   17.78
  -5  12  -3  141.61    5.62
   5  12   3  157.07   11.46
  -5 -12  -4   -0.63    1.38
  -5  12  -4    1.79    1.53
   5  12   4   -0.49    2.38
  -5  12  -5   73.64    4.20
  -5 -12  -5   79.90    4.25
   5  12   5   80.00    8.30
  -5 -12  -6   36.18    3.07
  -5  12  -6   31.67    2.94
   5  12   7    5.20    2.36
  -5 -12  -7    2.55    1.30
  -5  12  -7    2.14    1.60
  -5 -12  -8  190.70    6.94
  -5  12  -8  172.59    6.58
  -5 -12  -9   28.62    2.97
  -5  12  -9   27.99    2.81
  -5 -12 -10   62.20    4.17
  -5  12 -10   53.99    3.70
  -5 -12 -11    4.53    1.78
  -5  12 -11    5.10    1.55
  -5 -12 -12   24.55    2.70
  -5  12 -12   20.45    2.42
  -5 -12 -13    0.43    1.43
  -5  12 -13    0.87    1.26
  -5  12 -14  190.39    6.00
  -5 -12 -14  200.81    7.02
  -5 -12 -15  140.08    5.76
[truncated: 466,663 more chars]
