# Supplementary material for: Redox-active inverse crowns for small molecule activation
Source: Nat Chem. 2025 Feb 17;17(5):703–9. doi: 10.1038/s41557-024-01724-5 (PMC12055576; doi:10.1038/s41557-024-01724-5)
Supplement: Supplementary file 10 — Crystallographic data for complex (BDI*)Na(THF) (CCDC 2366895). [file 41557_2024_1724_MOESM10_ESM.cif]

#######################################################################
#
#                 Cambridge Crystallographic Data Centre
#                                CCDC 
#
#######################################################################
#
# If this CIF has been generated from an entry in the Cambridge 
# Structural Database, then it will include bibliographic, chemical, 
# crystal, experimental, refinement or atomic coordinate data resulting 
# from the CCDC's data processing and validation procedures.
#
#######################################################################

data_hasj240220a
_symmetry_cell_setting           monoclinic
_symmetry_space_group_name_H-M   'P 21/n'
_symmetry_Int_Tables_number      14
_space_group_name_Hall           '-P 2yn'
loop_
_symmetry_equiv_pos_site_id
_symmetry_equiv_pos_as_xyz
1 x,y,z
2 1/2-x,1/2+y,1/2-z
3 -x,-y,-z
4 1/2+x,1/2-y,1/2+z
_cell_length_a                   10.35370(10)
_cell_length_b                   19.5644(2)
_cell_length_c                   21.7614(2)
_cell_angle_alpha                90
_cell_angle_beta                 96.9200(10)
_cell_angle_gamma                90
_cell_volume                     4375.96
loop_
_atom_site_label
_atom_site_type_symbol
_atom_site_fract_x
_atom_site_fract_y
_atom_site_fract_z
_atom_site_U_iso_or_equiv
_atom_site_thermal_displace_type
Na1 Na 0.62385(4) 0.25973(2) 0.33151(2) 0.0248 Uani
N1 N 0.75639(8) 0.25826(4) 0.42324(4) 0.0167 Uani
N2 N 0.67460(8) 0.37290(4) 0.32941(4) 0.0169 Uani
C1 C 0.82402(10) 0.30993(5) 0.44905(5) 0.0163 Uani
C2 C 0.83040(10) 0.37445(5) 0.42010(5) 0.0182 Uani
H2 H 0.893808 0.403704 0.441549 0.0220 Uiso
C3 C 0.76394(10) 0.40542(5) 0.36650(5) 0.0161 Uani
C4 C 0.91117(11) 0.30710(6) 0.51319(5) 0.0215 Uani
C5 C 0.90173(13) 0.24138(6) 0.55090(5) 0.0284 Uani
H5A H 0.812895 0.236272 0.561508 0.0430 Uiso
H5B H 0.962688 0.243910 0.588948 0.0430 Uiso
H5C H 0.923581 0.201984 0.526323 0.0430 Uiso
C6 C 1.05380(12) 0.31437(7) 0.50100(6) 0.0310 Uani
H6A H 1.074878 0.278267 0.472623 0.0460 Uiso
H6B H 1.110872 0.310349 0.540163 0.0460 Uiso
H6C H 1.066528 0.359141 0.482437 0.0460 Uiso
C7 C 0.87550(14) 0.36590(6) 0.55483(5) 0.0326 Uani
H7A H 0.890426 0.409706 0.535016 0.0490 Uiso
H7B H 0.929703 0.363296 0.594914 0.0490 Uiso
H7C H 0.783613 0.362198 0.561121 0.0490 Uiso
C8 C 0.80707(10) 0.48174(5) 0.35954(5) 0.0193 Uani
C9 C 0.95463(11) 0.48447(6) 0.35548(5) 0.0238 Uani
H9A H 1.001770 0.467171 0.394105 0.0360 Uiso
H9B H 0.980717 0.531812 0.348944 0.0360 Uiso
H9C H 0.975200 0.456151 0.320801 0.0360 Uiso
C10 C 0.77799(12) 0.52277(6) 0.41680(5) 0.0261 Uani
H10A H 0.685441 0.518659 0.421676 0.0390 Uiso
H10B H 0.799664 0.570982 0.411348 0.0390 Uiso
H10C H 0.830380 0.504760 0.453767 0.0390 Uiso
C11 C 0.74076(12) 0.51973(6) 0.30261(5) 0.0239 Uani
H11A H 0.764119 0.497938 0.264927 0.0360 Uiso
H11B H 0.769646 0.567469 0.303893 0.0360 Uiso
H11C H 0.646170 0.518061 0.302633 0.0360 Uiso
C12 C 0.72881(10) 0.19436(5) 0.44863(5) 0.0173 Uani
C13 C 0.79438(10) 0.13499(5) 0.43179(5) 0.0182 Uani
C14 C 0.75158(11) 0.07111(6) 0.44919(5) 0.0224 Uani
H14 H 0.793417 0.031149 0.436606 0.0270 Uiso
C15 C 0.64935(12) 0.06456(6) 0.48444(6) 0.0264 Uani
H15 H 0.622274 0.020628 0.496379 0.0320 Uiso
C16 C 0.58713(12) 0.12269(6) 0.50208(5) 0.0257 Uani
H16 H 0.518239 0.118174 0.526947 0.0310 Uiso
C17 C 0.62317(11) 0.18772(6) 0.48421(5) 0.0211 Uani
C18 C 0.91061(10) 0.14014(5) 0.39534(5) 0.0185 Uani
H18 H 0.946896 0.187389 0.401103 0.0220 Uiso
C19 C 0.86611(11) 0.13011(6) 0.32589(5) 0.0221 Uani
H19A H 0.828192 0.083824 0.319566 0.0270 Uiso
H19B H 0.796507 0.163587 0.312786 0.0270 Uiso
C20 C 0.97409(12) 0.13828(7) 0.28447(5) 0.0272 Uani
H20A H 0.935850 0.140093 0.241060 0.0410 Uiso
H20B H 1.033766 0.099327 0.290560 0.0410 Uiso
H20C H 1.021984 0.180675 0.295210 0.0410 Uiso
C21 C 1.02052(11) 0.08944(6) 0.41695(5) 0.0244 Uani
H21A H 0.989353 0.042605 0.406215 0.0290 Uiso
H21B H 1.094877 0.098745 0.393531 0.0290 Uiso
C22 C 1.06915(12) 0.09149(7) 0.48582(6) 0.0305 Uani
H22A H 1.142812 0.060105 0.494639 0.0460 Uiso
H22B H 0.998878 0.077655 0.509574 0.0460 Uiso
H22C H 1.097039 0.138044 0.497570 0.0460 Uiso
C23 C 0.55062(12) 0.25094(6) 0.50170(6) 0.0263 Uani
H23 H 0.609302 0.290624 0.496668 0.0320 Uiso
C24 C 0.42760(13) 0.26276(7) 0.45595(7) 0.0347 Uani
H24A H 0.389649 0.307376 0.465579 0.0420 Uiso
H24B H 0.453509 0.265957 0.413717 0.0420 Uiso
C25 C 0.32280(14) 0.20861(8) 0.45571(8) 0.0433 Uani
H25A H 0.249126 0.220589 0.425004 0.0650 Uiso
H25B H 0.293473 0.206016 0.496812 0.0650 Uiso
H25C H 0.358063 0.164226 0.445144 0.0650 Uiso
C26 C 0.52491(14) 0.25137(7) 0.56973(6) 0.0351 Uani
H26A H 0.457577 0.216838 0.575572 0.0420 Uiso
H26B H 0.605637 0.238213 0.596168 0.0420 Uiso
C27 C 0.47989(19) 0.32108(8) 0.59049(8) 0.0525 Uani
H27A H 0.394475 0.331817 0.568066 0.0790 Uiso
H27B H 0.542746 0.356125 0.581688 0.0790 Uiso
H27C H 0.473554 0.320031 0.635055 0.0790 Uiso
C28 C 0.60059(10) 0.39345(5) 0.27394(5) 0.0175 Uani
C29 C 0.65375(11) 0.39130(5) 0.21686(5) 0.0197 Uani
C30 C 0.57310(12) 0.40378(6) 0.16213(5) 0.0248 Uani
H30 H 0.608747 0.402504 0.123914 0.0300 Uiso
C31 C 0.44181(12) 0.41806(6) 0.16208(6) 0.0283 Uani
H31 H 0.388528 0.427310 0.124339 0.0340 Uiso
C32 C 0.38956(11) 0.41865(6) 0.21749(6) 0.0259 Uani
H32 H 0.299643 0.428410 0.217342 0.0310 Uiso
C33 C 0.46520(11) 0.40530(5) 0.27379(5) 0.0206 Uani
C34 C 0.79690(11) 0.37397(6) 0.21541(5) 0.0205 Uani
H34 H 0.844474 0.393545 0.254148 0.0250 Uiso
C35 C 0.82077(11) 0.29598(6) 0.21874(6) 0.0255 Uani
H35A H 0.912040 0.286938 0.211928 0.0310 Uiso
H35B H 0.809697 0.280007 0.260960 0.0310 Uiso
C36 C 0.73158(13) 0.25445(7) 0.17230(7) 0.0348 Uani
H36A H 0.741991 0.269561 0.130248 0.0520 Uiso
H36B H 0.641060 0.261083 0.179938 0.0520 Uiso
H36C H 0.754183 0.205911 0.176778 0.0520 Uiso
C37 C 0.85553(11) 0.40792(6) 0.16146(5) 0.0249 Uani
H37A H 0.828207 0.381983 0.123026 0.0300 Uiso
H37B H 0.820395 0.454853 0.155694 0.0300 Uiso
C38 C 1.00378(12) 0.41140(7) 0.17158(6) 0.0293 Uani
H38A H 1.035416 0.434851 0.136512 0.0440 Uiso
H38B H 1.039480 0.364974 0.174927 0.0440 Uiso
H38C H 1.031665 0.436603 0.209799 0.0440 Uiso
C39 C 0.40398(11) 0.40403(6) 0.33385(5) 0.0226 Uani
H39 H 0.458996 0.373536 0.363173 0.0270 Uiso
C40 C 0.40686(13) 0.47540(6) 0.36342(6) 0.0312 Uani
H40A H 0.495614 0.494447 0.364118 0.0370 Uiso
H40B H 0.346733 0.505573 0.337005 0.0370 Uiso
C41 C 0.36940(16) 0.47681(8) 0.42891(7) 0.0451 Uani
H41A H 0.278790 0.462082 0.428291 0.0680 Uiso
H41B H 0.379009 0.523397 0.445384 0.0680 Uiso
H41C H 0.426292 0.445868 0.455241 0.0680 Uiso
C42 C 0.26527(12) 0.37475(7) 0.32691(6) 0.0311 Uani
H42A H 0.236333 0.371553 0.368543 0.0370 Uiso
H42B H 0.206816 0.407395 0.302438 0.0370 Uiso
C43 C 0.24923(15) 0.30490(8) 0.29621(7) 0.0403 Uani
H43A H 0.266826 0.308477 0.253078 0.0610 Uiso
H43B H 0.160043 0.288637 0.297416 0.0610 Uiso
H43C H 0.310472 0.272596 0.318369 0.0610 Uiso
O1 O 0.5079(14) 0.1701(5) 0.2913(5) 0.0246 Uani
C44 C 0.4817(11) 0.1079(6) 0.3231(6) 0.0343 Uani
H44A H 0.499784 0.113548 0.368485 0.0410 Uiso
H44B H 0.534583 0.069510 0.310030 0.0410 Uiso
C45 C 0.3381(10) 0.0960(6) 0.3034(4) 0.0392 Uani
H45A H 0.284018 0.124589 0.327771 0.0470 Uiso
H45B H 0.314810 0.047356 0.308077 0.0470 Uiso
C46 C 0.3214(9) 0.1170(6) 0.2358(4) 0.0488 Uani
H46A H 0.236766 0.140176 0.224585 0.0590 Uiso
H46B H 0.326606 0.076905 0.208533 0.0590 Uiso
C47 C 0.4341(9) 0.1660(6) 0.2309(5) 0.0358 Uani
H47A H 0.489659 0.148784 0.200263 0.0430 Uiso
H47B H 0.400877 0.211694 0.217462 0.0430 Uiso
O1A O 0.503(2) 0.1762(9) 0.2867(8) 0.0280 Uani
C44A C 0.4860(15) 0.1095(9) 0.3118(8) 0.0307 Uani
H44C H 0.501510 0.110217 0.357592 0.0370 Uiso
H44D H 0.545865 0.076152 0.296032 0.0370 Uiso
C45A C 0.3449(14) 0.0920(8) 0.2894(7) 0.0444 Uani
H45C H 0.287176 0.105075 0.320641 0.0530 Uiso
H45D H 0.334608 0.042563 0.280640 0.0530 Uiso
C46A C 0.3144(14) 0.1341(7) 0.2304(6) 0.0338 Uani
H46C H 0.241321 0.165971 0.233859 0.0410 Uiso
H46D H 0.291692 0.104104 0.194062 0.0410 Uiso
C47A C 0.4401(13) 0.1734(9) 0.2247(7) 0.0301 Uani
H47C H 0.494656 0.148951 0.197428 0.0360 Uiso
H47D H 0.421256 0.219873 0.208031 0.0360 Uiso
loop_
_atom_site_aniso_label
_atom_site_aniso_U_11
_atom_site_aniso_U_22
_atom_site_aniso_U_33
_atom_site_aniso_U_23
_atom_site_aniso_U_13
_atom_site_aniso_U_12
Na1 0.0304(2) 0.0193(2) 0.0220(2) 0.00081(16) -0.00755(18) -0.00577(17)
N1 0.0184(4) 0.0158(4) 0.0156(4) 0.0002(3) 0.0005(3) -0.0003(3)
N2 0.0173(4) 0.0169(4) 0.0161(4) 0.0005(3) -0.0002(3) 0.0007(3)
C1 0.0159(5) 0.0185(5) 0.0141(5) -0.0012(4) 0.0005(4) 0.0013(4)
C2 0.0185(5) 0.0169(5) 0.0181(5) -0.0016(4) -0.0018(4) -0.0027(4)
C3 0.0168(5) 0.0145(5) 0.0173(5) -0.0014(4) 0.0037(4) 0.0007(4)
C4 0.0260(5) 0.0196(5) 0.0172(5) -0.0006(4) -0.0045(4) -0.0008(4)
C5 0.0379(7) 0.0250(6) 0.0194(5) 0.0032(4) -0.0090(5) -0.0028(5)
C6 0.0239(6) 0.0337(7) 0.0322(6) 0.0030(5) -0.0096(5) -0.0018(5)
C7 0.0503(8) 0.0267(6) 0.0186(5) -0.0047(5) -0.0049(5) 0.0014(6)
C8 0.0224(5) 0.0147(5) 0.0204(5) -0.0011(4) 0.0005(4) -0.0013(4)
C9 0.0243(6) 0.0213(5) 0.0254(6) 0.0007(4) 0.0016(4) -0.0053(4)
C10 0.0344(6) 0.0178(5) 0.0258(6) -0.0045(4) 0.0019(5) 0.0011(5)
C11 0.0299(6) 0.0153(5) 0.0253(6) 0.0026(4) -0.0012(4) -0.0005(4)
C12 0.0196(5) 0.0177(5) 0.0137(5) 0.0002(4) -0.0012(4) -0.0016(4)
C13 0.0189(5) 0.0183(5) 0.0165(5) 0.0000(4) -0.0013(4) -0.0006(4)
C14 0.0248(5) 0.0168(5) 0.0251(5) -0.0003(4) 0.0014(4) 0.0002(4)
C15 0.0297(6) 0.0187(5) 0.0312(6) 0.0051(4) 0.0051(5) -0.0035(4)
C16 0.0270(6) 0.0254(6) 0.0261(6) 0.0042(4) 0.0088(5) -0.0022(5)
C17 0.0239(5) 0.0206(5) 0.0193(5) 0.0015(4) 0.0041(4) 0.0000(4)
C18 0.0186(5) 0.0170(5) 0.0196(5) -0.0010(4) 0.0011(4) -0.0001(4)
C19 0.0210(5) 0.0254(6) 0.0196(5) -0.0008(4) 0.0011(4) -0.0014(4)
C20 0.0262(6) 0.0337(6) 0.0222(5) -0.0004(5) 0.0044(5) -0.0025(5)
C21 0.0236(5) 0.0248(6) 0.0247(6) 0.0017(4) 0.0024(4) 0.0049(4)
C22 0.0261(6) 0.0356(7) 0.0286(6) 0.0076(5) -0.0021(5) 0.0043(5)
C23 0.0309(6) 0.0217(6) 0.0286(6) 0.0005(4) 0.0134(5) 0.0011(5)
C24 0.0338(7) 0.0337(7) 0.0393(7) 0.0070(5) 0.0152(6) 0.0086(5)
C25 0.0291(7) 0.0454(8) 0.0565(9) 0.0019(7) 0.0091(6) 0.0057(6)
C26 0.0434(7) 0.0332(7) 0.0323(7) -0.0026(5) 0.0193(6) 0.0018(6)
C27 0.0720(11) 0.0382(8) 0.0558(10) -0.0124(7) 0.0427(9) -0.0042(8)
C28 0.0193(5) 0.0135(5) 0.0188(5) 0.0006(4) -0.0017(4) -0.0001(4)
C29 0.0223(5) 0.0167(5) 0.0192(5) 0.0008(4) -0.0010(4) -0.0007(4)
C30 0.0281(6) 0.0267(6) 0.0186(5) 0.0029(4) -0.0016(4) -0.0018(5)
C31 0.0269(6) 0.0306(6) 0.0245(6) 0.0065(5) -0.0086(5) -0.0008(5)
C32 0.0194(5) 0.0250(6) 0.0318(6) 0.0054(5) -0.0036(5) 0.0021(4)
C33 0.0201(5) 0.0166(5) 0.0244(5) 0.0012(4) -0.0005(4) 0.0012(4)
C34 0.0215(5) 0.0213(5) 0.0186(5) 0.0000(4) 0.0014(4) -0.0008(4)
C35 0.0244(5) 0.0246(6) 0.0277(6) 0.0019(5) 0.0040(5) 0.0009(4)
C36 0.0297(6) 0.0250(6) 0.0489(8) -0.0065(5) 0.0013(6) -0.0017(5)
C37 0.0263(6) 0.0283(6) 0.0199(5) 0.0013(4) 0.0022(4) -0.0043(5)
C38 0.0279(6) 0.0344(7) 0.0268(6) -0.0022(5) 0.0077(5) -0.0063(5)
C39 0.0185(5) 0.0224(5) 0.0267(6) 0.0011(4) 0.0020(4) 0.0037(4)
C40 0.0323(6) 0.0258(6) 0.0358(7) -0.0037(5) 0.0055(5) 0.0032(5)
C41 0.0535(9) 0.0411(8) 0.0434(8) -0.0153(6) 0.0170(7) -0.0049(7)
C42 0.0219(6) 0.0374(7) 0.0345(6) -0.0002(5) 0.0050(5) -0.0020(5)
C43 0.0389(7) 0.0398(8) 0.0417(8) -0.0007(6) 0.0022(6) -0.0150(6)
O1 0.0269(19) 0.024(2) 0.021(2) -0.007(2) -0.0043(15) -0.0069(17)
C44 0.033(2) 0.019(2) 0.052(4) 0.002(2) 0.010(2) -0.0050(14)
C45 0.0250(18) 0.036(2) 0.058(3) -0.009(2) 0.011(2) -0.0078(14)
C46 0.028(2) 0.066(5) 0.053(4) -0.029(3) 0.007(2) -0.022(3)
C47 0.036(3) 0.050(4) 0.022(2) -0.014(2) 0.0054(18) -0.004(2)
O1A 0.031(4) 0.025(3) 0.027(3) 0.0032(19) 0.000(2) -0.009(3)
C44A 0.022(3) 0.029(4) 0.040(5) 0.007(3) -0.001(3) -0.003(2)
C45A 0.027(3) 0.036(4) 0.070(6) 0.019(5) 0.005(4) -0.008(3)
C46A 0.037(3) 0.036(4) 0.027(3) -0.002(3) -0.0021(19) -0.016(2)
C47A 0.022(3) 0.047(4) 0.020(3) -0.001(2) -0.003(2) -0.021(3)

#END
