# Supplementary material for: Redox-active inverse crowns for small molecule activation
Source: Nat Chem. 2025 Feb 17;17(5):703–9. doi: 10.1038/s41557-024-01724-5 (PMC12055576; doi:10.1038/s41557-024-01724-5)
Supplement: Supplementary file 11 — Crystallographic data for complex (BDI*)Na(THF)3 (CCDC 2366896). [file 41557_2024_1724_MOESM11_ESM.cif]

#######################################################################
#
#                 Cambridge Crystallographic Data Centre
#                                CCDC 
#
#######################################################################
#
# If this CIF has been generated from an entry in the Cambridge 
# Structural Database, then it will include bibliographic, chemical, 
# crystal, experimental, refinement or atomic coordinate data resulting 
# from the CCDC's data processing and validation procedures.
#
#######################################################################

data_hasj211112a
_symmetry_cell_setting           triclinic
_symmetry_space_group_name_H-M   'P -1'
_symmetry_Int_Tables_number      2
_space_group_name_Hall           '-P 1'
loop_
_symmetry_equiv_pos_site_id
_symmetry_equiv_pos_as_xyz
1 x,y,z
2 -x,-y,-z
_cell_length_a                   11.4384(3)
_cell_length_b                   15.0170(3)
_cell_length_c                   36.1820(7)
_cell_angle_alpha                82.6283(16)
_cell_angle_beta                 85.6640(17)
_cell_angle_gamma                70.183(2)
_cell_volume                     5795.19
loop_
_atom_site_label
_atom_site_type_symbol
_atom_site_fract_x
_atom_site_fract_y
_atom_site_fract_z
_atom_site_U_iso_or_equiv
_atom_site_thermal_displace_type
Na1 Na 0.85413(5) 0.67819(4) 0.62035(2) 0.0245 Uani
O1 O 0.85009(12) 0.74725(8) 0.67300(3) 0.0351 Uani
O2 O 0.70716(11) 0.80862(8) 0.58971(3) 0.0336 Uani
O3 O 1.03055(10) 0.70706(7) 0.59208(3) 0.0282 Uani
N1 N 0.83400(10) 0.52553(8) 0.63048(3) 0.0204 Uani
N2 N 0.82745(10) 0.26178(8) 0.58529(3) 0.0206 Uani
C1 C 0.84539(12) 0.45136(9) 0.61220(4) 0.0198 Uani
C2 C 0.81673(13) 0.37094(10) 0.62982(4) 0.0224 Uani
H2 H 0.799848 0.374879 0.655785 0.0270 Uiso
C3 C 0.80633(12) 0.28564(9) 0.61917(4) 0.0208 Uani
C4 C 0.89586(13) 0.45964(10) 0.57168(4) 0.0231 Uani
C5 C 0.92483(16) 0.55190(12) 0.56064(4) 0.0320 Uani
H5A H 0.848217 0.606493 0.562169 0.0480 Uiso
H5B H 0.959641 0.552381 0.535045 0.0480 Uiso
H5C H 0.985208 0.555947 0.577618 0.0480 Uiso
C6 C 0.79923(15) 0.45885(11) 0.54472(4) 0.0291 Uani
H6A H 0.782835 0.398367 0.549573 0.0440 Uiso
H6B H 0.831078 0.466056 0.518998 0.0440 Uiso
H6C H 0.721973 0.511606 0.548358 0.0440 Uiso
C7 C 1.01700(14) 0.37632(12) 0.56801(5) 0.0329 Uani
H7A H 1.079147 0.381984 0.583945 0.0490 Uiso
H7B H 1.047867 0.377429 0.542002 0.0490 Uiso
H7C H 1.001547 0.316207 0.575746 0.0490 Uiso
C8 C 0.77465(14) 0.22108(10) 0.65353(4) 0.0263 Uani
C9 C 0.65843(19) 0.27721(12) 0.67542(5) 0.0427 Uani
H9A H 0.674280 0.329345 0.685562 0.0640 Uiso
H9B H 0.638550 0.234711 0.695921 0.0640 Uiso
H9C H 0.588268 0.303399 0.658763 0.0640 Uiso
C10 C 0.88817(18) 0.18605(13) 0.67853(5) 0.0386 Uani
H10U H 0.962527 0.152998 0.663964 0.0580 Uiso
H10V H 0.874365 0.142200 0.699538 0.0580 Uiso
H10W H 0.899853 0.240654 0.687978 0.0580 Uiso
C11 C 0.75199(15) 0.13212(11) 0.64388(4) 0.0291 Uani
H11C H 0.679316 0.151127 0.628263 0.0440 Uiso
H11D H 0.736973 0.094807 0.666887 0.0440 Uiso
H11E H 0.825160 0.093456 0.630304 0.0440 Uiso
C12 C 0.78191(13) 0.52822(9) 0.66738(4) 0.0216 Uani
C13 C 0.65397(14) 0.57711(10) 0.67304(4) 0.0242 Uani
C14 C 0.60535(15) 0.58623(12) 0.70953(4) 0.0300 Uani
H14 H 0.519433 0.619777 0.713575 0.0360 Uiso
C15 C 0.68017(16) 0.54725(12) 0.73992(4) 0.0333 Uani
H15 H 0.645458 0.553544 0.764532 0.0400 Uiso
C16 C 0.80540(16) 0.49922(12) 0.73425(4) 0.0316 Uani
H16 H 0.856267 0.472597 0.755166 0.0380 Uiso
C17 C 0.85869(14) 0.48904(10) 0.69835(4) 0.0259 Uani
C18 C 0.57033(13) 0.61797(10) 0.63987(4) 0.0254 Uani
H18 H 0.626399 0.624158 0.617830 0.0300 Uiso
C19 C 0.50562(14) 0.54858(11) 0.63094(4) 0.0293 Uani
H19A H 0.462753 0.573787 0.607128 0.0350 Uiso
H19B H 0.570191 0.486659 0.627186 0.0350 Uiso
C20 C 0.41153(17) 0.53136(14) 0.66057(5) 0.0396 Uani
H20A H 0.371009 0.490357 0.651799 0.0590 Uiso
H20B H 0.348784 0.592369 0.665338 0.0590 Uiso
H20C H 0.454235 0.500256 0.683636 0.0590 Uiso
C21 C 0.47962(15) 0.71863(11) 0.64393(5) 0.0327 Uani
H21A H 0.421058 0.715484 0.665251 0.0390 Uiso
H21B H 0.527105 0.759047 0.649694 0.0390 Uiso
C22 C 0.40551(15) 0.76520(12) 0.60927(6) 0.0375 Uani
H22A H 0.462517 0.762036 0.587472 0.0560 Uiso
H22B H 0.358379 0.831949 0.612310 0.0560 Uiso
H22C H 0.347885 0.731617 0.605703 0.0560 Uiso
C23 C 0.99635(15) 0.43621(12) 0.69207(5) 0.0333 Uani
H23 H 1.005340 0.410600 0.667434 0.0400 Uiso
C24 C 1.04721(19) 0.34977(13) 0.72120(5) 0.0450 Uani
H24A H 1.054236 0.372499 0.745165 0.0540 Uiso
H24B H 0.987442 0.314484 0.725223 0.0540 Uiso
C25 C 1.1729(3) 0.28272(19) 0.70970(8) 0.0748 Uani
H25A H 1.168241 0.263847 0.685061 0.1120 Uiso
H25B H 1.197077 0.226006 0.727925 0.1120 Uiso
H25C H 1.234873 0.314895 0.708673 0.1120 Uiso
C26 C 1.07259(17) 0.50417(15) 0.68853(6) 0.0451 Uani
H26A H 1.158490 0.468988 0.680165 0.0540 Uiso
H26B H 1.036713 0.556669 0.668796 0.0540 Uiso
C27 C 1.0788(2) 0.54725(18) 0.72370(7) 0.0589 Uani
H27A H 1.127303 0.590429 0.718420 0.0880 Uiso
H27B H 1.118715 0.496361 0.743127 0.0880 Uiso
H27C H 0.994481 0.582808 0.732293 0.0880 Uiso
C28 C 0.80489(13) 0.19229(9) 0.56805(4) 0.0207 Uani
C29 C 0.68483(13) 0.20592(10) 0.55532(4) 0.0238 Uani
C30 C 0.66871(14) 0.13936(10) 0.53457(4) 0.0257 Uani
H30 H 0.587897 0.147734 0.526726 0.0310 Uiso
C31 C 0.76753(15) 0.06116(10) 0.52506(4) 0.0278 Uani
H31 H 0.754777 0.016817 0.510655 0.0330 Uiso
C32 C 0.88537(14) 0.04844(10) 0.53683(4) 0.0258 Uani
H32 H 0.953295 -0.004921 0.530189 0.0310 Uiso
C33 C 0.90635(13) 0.11210(9) 0.55817(4) 0.0217 Uani
C34 C 0.57489(14) 0.29318(11) 0.56370(5) 0.0314 Uani
H34 H 0.601103 0.322210 0.583601 0.0380 Uiso
C35 C 0.54438(16) 0.36961(12) 0.52933(6) 0.0425 Uani
H35A H 0.484239 0.429085 0.537555 0.0510 Uiso
H35B H 0.621514 0.383035 0.520661 0.0510 Uiso
C36 C 0.49139(18) 0.34491(14) 0.49636(6) 0.0478 Uani
H36A H 0.474940 0.398102 0.476516 0.0720 Uiso
H36B H 0.413693 0.332924 0.504229 0.0720 Uiso
H36C H 0.551332 0.287760 0.487052 0.0720 Uiso
C37 C 0.46102(15) 0.26660(13) 0.57976(5) 0.0372 Uani
H37A H 0.430252 0.239801 0.560435 0.0450 Uiso
H37B H 0.486739 0.216625 0.601066 0.0450 Uiso
C38 C 0.35549(18) 0.3515(2) 0.59280(9) 0.0694 Uani
H38A H 0.315005 0.393476 0.571068 0.1040 Uiso
H38B H 0.389121 0.386705 0.607685 0.1040 Uiso
H38C H 0.294585 0.328728 0.608024 0.1040 Uiso
C39 C 1.03646(13) 0.09959(10) 0.56961(4) 0.0233 Uani
H39 H 1.027895 0.133360 0.592276 0.0280 Uiso
C40 C 1.09967(13) 0.14906(10) 0.53836(4) 0.0238 Uani
H40A H 1.113324 0.114260 0.516090 0.0290 Uiso
H40B H 1.042506 0.214463 0.531523 0.0290 Uiso
C41 C 1.22384(14) 0.15469(12) 0.54860(5) 0.0317 Uani
H41A H 1.249176 0.198385 0.529830 0.0480 Uiso
H41B H 1.287076 0.091248 0.549454 0.0480 Uiso
H41C H 1.214982 0.178064 0.573082 0.0480 Uiso
C42 C 1.11776(14) -0.00467(11) 0.57960(5) 0.0305 Uani
H42A H 1.129824 -0.038887 0.557232 0.0370 Uiso
H42B H 1.200516 -0.006243 0.586597 0.0370 Uiso
C43 C 1.06315(16) -0.05706(11) 0.61146(5) 0.0343 Uani
H43A H 0.981225 -0.056074 0.604794 0.0510 Uiso
H43B H 1.054701 -0.025586 0.634106 0.0510 Uiso
H43C H 1.118458 -0.123169 0.615946 0.0510 Uiso
C44 C 0.75631(18) 0.76776(13) 0.70255(5) 0.0378 Uani
H44A H 0.777942 0.716845 0.723670 0.0450 Uiso
H44B H 0.674301 0.773322 0.693519 0.0450 Uiso
C45 C 0.75388(19) 0.86141(13) 0.71436(5) 0.0422 Uani
H45A H 0.700766 0.916231 0.698193 0.0510 Uiso
H45B H 0.724458 0.867568 0.740656 0.0510 Uiso
C46 C 0.8889(2) 0.85314(17) 0.70926(7) 0.0560 Uani
H46A H 0.898173 0.916838 0.704498 0.0670 Uiso
H46B H 0.935663 0.818259 0.731583 0.0670 Uiso
C47 C 0.9334(2) 0.79872(16) 0.67603(6) 0.0501 Uani
H47A H 0.932656 0.842935 0.653194 0.0600 Uiso
H47B H 1.019338 0.754144 0.679462 0.0600 Uiso
C48 C 0.67194(17) 0.90282(12) 0.60082(5) 0.0373 Uani
H48A H 0.734487 0.933416 0.591693 0.0450 Uiso
H48B H 0.663222 0.901115 0.628305 0.0450 Uiso
C49 C 0.54796(16) 0.95587(12) 0.58296(6) 0.0407 Uani
H49A H 0.534199 1.025033 0.578281 0.0490 Uiso
H49B H 0.478411 0.945669 0.598909 0.0490 Uiso
C50 C 0.56052(16) 0.91212(14) 0.54642(5) 0.0411 Uani
H50A H 0.484494 0.897977 0.542099 0.0490 Uiso
H50B H 0.575802 0.955551 0.525073 0.0490 Uiso
C51 C 0.67194(16) 0.82072(15) 0.55168(5) 0.0407 Uani
H51A H 0.649395 0.765703 0.546317 0.0490 Uiso
H51B H 0.741777 0.825545 0.534558 0.0490 Uiso
C52 C 1.02099(15) 0.75909(11) 0.55529(4) 0.0297 Uani
H52A H 0.978512 0.828047 0.556739 0.0360 Uiso
H52B H 0.973412 0.736468 0.539081 0.0360 Uiso
C53 C 1.15325(15) 0.74040(12) 0.54004(5) 0.0333 Uani
H53A H 1.190129 0.785252 0.548163 0.0400 Uiso
H53B H 1.157578 0.744555 0.512474 0.0400 Uiso
C54 C 1.21663(15) 0.63901(12) 0.55752(5) 0.0328 Uani
H54A H 1.201092 0.591991 0.543458 0.0390 Uiso
H54B H 1.307426 0.624617 0.558834 0.0390 Uiso
C55 C 1.15493(15) 0.64001(12) 0.59602(5) 0.0333 Uani
H55A H 1.152532 0.575832 0.605581 0.0400 Uiso
H55B H 1.201030 0.660118 0.613571 0.0400 Uiso
N3 N 0.60910(14) 1.05083(10) 0.86178(4) 0.0338 Uani
C56 C 0.64138(15) 0.96320(12) 0.87996(4) 0.0315 Uani
C57 C 0.66525(15) 0.88142(12) 0.86122(4) 0.0323 Uani
H57 H 0.674906 0.896389 0.835100 0.0390 Uiso
C59 C 0.65659(18) 0.95994(13) 0.92212(5) 0.0399 Uani
C60 C 0.6462(2) 1.05751(14) 0.93333(5) 0.0499 Uani
H60A H 0.707632 1.081031 0.918777 0.0750 Uiso
H60B H 0.661811 1.051434 0.959946 0.0750 Uiso
H60C H 0.562476 1.102422 0.928412 0.0750 Uiso
C61 C 0.5556(2) 0.92853(14) 0.94395(5) 0.0499 Uani
H61A H 0.473793 0.974155 0.937265 0.0750 Uiso
H61B H 0.566379 0.925898 0.970729 0.0750 Uiso
H61C H 0.561571 0.865315 0.937917 0.0750 Uiso
C62 C 0.7853(2) 0.88984(17) 0.93215(6) 0.0557 Uani
H62A H 0.795999 0.828403 0.923354 0.0840 Uiso
H62B H 0.793070 0.881287 0.959273 0.0840 Uiso
H62C H 0.849288 0.914913 0.920259 0.0840 Uiso
C67 C 0.59383(17) 1.06157(11) 0.82264(4) 0.0328 Uani
C68 C 0.69720(17) 1.05784(11) 0.79803(4) 0.0340 Uani
C69 C 0.67889(19) 1.07172(12) 0.75958(5) 0.0375 Uani
H69 H 0.747563 1.068753 0.742709 0.0450 Uiso
C70 C 0.5631(2) 1.08958(12) 0.74577(5) 0.0419 Uani
H70 H 0.552881 1.098084 0.719601 0.0500 Uiso
C71 C 0.46204(19) 1.09515(13) 0.76991(5) 0.0435 Uani
H71 H 0.382507 1.108346 0.760063 0.0520 Uiso
C72 C 0.47453(18) 1.08172(13) 0.80858(5) 0.0401 Uani
C73 C 0.82483(18) 1.03765(14) 0.81327(5) 0.0406 Uani
H73 H 0.823610 1.001800 0.838494 0.0490 Uiso
Na2 Na 0.5823(7) 1.2146(5) 0.8679(2) 0.0558 Uani
O4 O 0.4245(8) 1.2922(7) 0.9069(2) 0.0698 Uani
O5 O 0.7313(7) 1.2771(7) 0.8855(3) 0.0658 Uani
O6 O 0.5163(14) 1.3378(9) 0.8212(3) 0.0488 Uani
N4 N 0.6686(3) 0.7420(2) 0.90451(9) 0.0262 Uani
C58 C 0.6794(4) 0.7809(3) 0.87019(14) 0.0271 Uani
C63 C 0.7120(7) 0.7230(5) 0.83547(15) 0.0318 Uani
C64 C 0.8267(7) 0.7392(3) 0.81406(15) 0.0389 Uani
H64A H 0.806103 0.806625 0.804461 0.0590 Uiso
H64B H 0.850573 0.700248 0.793208 0.0590 Uiso
H64C H 0.895998 0.721170 0.830945 0.0590 Uiso
C65 C 0.5997(8) 0.7599(4) 0.80958(14) 0.0390 Uani
H65A H 0.525982 0.752052 0.823299 0.0590 Uiso
H65B H 0.618227 0.723523 0.787969 0.0590 Uiso
H65C H 0.583867 0.827451 0.801078 0.0590 Uiso
C66 C 0.7434(8) 0.6156(5) 0.84415(19) 0.0394 Uani
H66A H 0.817074 0.589833 0.859421 0.0590 Uiso
H66B H 0.760147 0.586110 0.820810 0.0590 Uiso
H66C H 0.673017 0.601872 0.857810 0.0590 Uiso
C74 C 0.8497(2) 1.12721(18) 0.81990(7) 0.0483 Uani
H74A H 0.921142 1.108956 0.836397 0.0580 Uiso
H74B H 0.776313 1.167962 0.833303 0.0580 Uiso
C75 C 0.8770(5) 1.1856(3) 0.78505(15) 0.0587 Uani
H75A H 0.808547 1.202058 0.767948 0.0880 Uiso
H75B H 0.954430 1.148395 0.772813 0.0880 Uiso
H75C H 0.885852 1.244030 0.791858 0.0880 Uiso
C76 C 0.9285(2) 0.97078(17) 0.79074(7) 0.0429 Uani
H76A H 0.903383 0.916359 0.786110 0.0510 Uiso
H76B H 0.940122 1.005206 0.766267 0.0510 Uiso
C77 C 1.0515(3) 0.9332(3) 0.81054(10) 0.0694 Uani
H77A H 1.078494 0.986602 0.814294 0.1040 Uiso
H77B H 1.114429 0.889859 0.795290 0.1040 Uiso
H77C H 1.040584 0.898859 0.834761 0.1040 Uiso
C78 C 0.3612(3) 1.0825(2) 0.83465(8) 0.0404 Uani
H78 H 0.378532 1.100962 0.858715 0.0480 Uiso
C79 C 0.2363(2) 1.15793(19) 0.82213(7) 0.0505 Uani
H79A H 0.212903 1.140989 0.798868 0.0610 Uiso
H79B H 0.171185 1.155130 0.841455 0.0610 Uiso
C80 C 0.2376(3) 1.2587(2) 0.81543(8) 0.0566 Uani
H80A H 0.296471 1.263840 0.794809 0.0850 Uiso
H80B H 0.262985 1.275882 0.838039 0.0850 Uiso
H80C H 0.154171 1.302067 0.809083 0.0850 Uiso
C81 C 0.3443(3) 0.9846(2) 0.84457(8) 0.0488 Uani
H81A H 0.313323 0.968262 0.822420 0.0590 Uiso
H81B H 0.427010 0.936488 0.849685 0.0590 Uiso
C82 C 0.2577(3) 0.9760(2) 0.87732(9) 0.0608 Uani
H82A H 0.173221 1.018530 0.871736 0.0910 Uiso
H82B H 0.285331 0.993841 0.899411 0.0910 Uiso
H82C H 0.258292 0.910159 0.882116 0.0910 Uiso
C83 C 0.6738(4) 0.6513(2) 0.92072(10) 0.0258 Uani
C84 C 0.5629(3) 0.6288(2) 0.92847(9) 0.0301 Uani
C85 C 0.5676(3) 0.5444(2) 0.95057(9) 0.0346 Uani
H85 H 0.493016 0.529869 0.955856 0.0410 Uiso
C86 C 0.6776(4) 0.4813(3) 0.96506(10) 0.0346 Uani
H86 H 0.678488 0.424594 0.980287 0.0410 Uiso
C87 C 0.7861(4) 0.5022(2) 0.95693(9) 0.0293 Uani
H87 H 0.862024 0.459019 0.966562 0.0350 Uiso
C88 C 0.7865(4) 0.5852(3) 0.93499(10) 0.0280 Uani
C89 C 0.4387(3) 0.6936(2) 0.91273(9) 0.0356 Uani
H89 H 0.450400 0.753613 0.900353 0.0430 Uiso
C90 C 0.3385(2) 0.71978(19) 0.94298(8) 0.0408 Uani
H90A H 0.324698 0.660866 0.954879 0.0490 Uiso
H90B H 0.260202 0.761035 0.931267 0.0490 Uiso
C91 C 0.3663(4) 0.7709(3) 0.97330(10) 0.0526 Uani
H91A H 0.372525 0.832364 0.962279 0.0790 Uiso
H91B H 0.445083 0.731828 0.984636 0.0790 Uiso
H91C H 0.299156 0.781514 0.992448 0.0790 Uiso
C92 C 0.3997(5) 0.6453(4) 0.88286(18) 0.0474 Uani
H92A H 0.471471 0.621853 0.865367 0.0570 Uiso
H92B H 0.379873 0.589213 0.895296 0.0570 Uiso
C93 C 0.2886(6) 0.7092(6) 0.8605(2) 0.0619 Uani
H93A H 0.271006 0.673400 0.841998 0.0930 Uiso
H93B H 0.307396 0.764558 0.847683 0.0930 Uiso
H93C H 0.215773 0.730568 0.877319 0.0930 Uiso
C94 C 0.9085(3) 0.60448(19) 0.92752(8) 0.0323 Uani
H94 H 0.895962 0.657441 0.906820 0.0390 Uiso
C95 C 1.0144(3) 0.51612(19) 0.91475(9) 0.0455 Uani
H95A H 1.062095 0.480417 0.936811 0.0550 Uiso
H95B H 0.976115 0.473902 0.905198 0.0550 Uiso
C96 C 1.1036(3) 0.5379(3) 0.88522(13) 0.0609 Uani
H96A H 1.058569 0.569690 0.862594 0.0910 Uiso
H96B H 1.168127 0.478441 0.879560 0.0910 Uiso
H96C H 1.142357 0.579685 0.894255 0.0910 Uiso
C97 C 0.9396(3) 0.6391(2) 0.96246(11) 0.0366 Uani
H97A H 0.867509 0.693937 0.969308 0.0440 Uiso
H97B H 0.950770 0.587543 0.983254 0.0440 Uiso
C98 C 1.0543(3) 0.6688(2) 0.95877(10) 0.0542 Uani
H98A H 1.045052 0.719605 0.938161 0.0810 Uiso
H98B H 1.127612 0.613994 0.953762 0.0810 Uiso
H98C H 1.064607 0.692040 0.982012 0.0810 Uiso
C99 C 0.4482(9) 1.3427(8) 0.9346(2) 0.0947 Uani
H99A H 0.452474 1.405379 0.923541 0.1140 Uiso
H99B H 0.527289 1.305919 0.946878 0.1140 Uiso
C100 C 0.3363(6) 1.3551(6) 0.9628(2) 0.0923 Uani
H10A H 0.360383 1.356657 0.988383 0.1110 Uiso
H10B H 0.266369 1.413791 0.955581 0.1110 Uiso
C101 C 0.3045(10) 1.2690(8) 0.9599(3) 0.1177 Uani
H10C H 0.360130 1.212722 0.974793 0.1410 Uiso
H10D H 0.217120 1.277838 0.968094 0.1410 Uiso
C102 C 0.3236(11) 1.2597(9) 0.9205(3) 0.1052 Uani
H10E H 0.343184 1.192375 0.916158 0.1260 Uiso
H10F H 0.247163 1.298279 0.907177 0.1260 Uiso
C103 C 0.7526(8) 1.3608(8) 0.8671(4) 0.0596 Uani
H10G H 0.712442 1.415917 0.881370 0.0710 Uiso
H10H H 0.719257 1.376205 0.841705 0.0710 Uiso
C104 C 0.8897(7) 1.3369(6) 0.8653(2) 0.0694 Uani
H10I H 0.927154 1.303795 0.843174 0.0830 Uiso
H10J H 0.912987 1.394900 0.864572 0.0830 Uiso
C105 C 0.9292(9) 1.2737(8) 0.9001(4) 0.0764 Uani
H10K H 0.936398 1.310659 0.920043 0.0920 Uiso
H10L H 1.010761 1.224307 0.896053 0.0920 Uiso
C106 C 0.8315(8) 1.2291(7) 0.9104(3) 0.0818 Uani
H10M H 0.864618 1.160253 0.907582 0.0980 Uiso
H10N H 0.802191 1.237134 0.936636 0.0980 Uiso
C107 C 0.4400(9) 1.4331(7) 0.8243(2) 0.0554 Uani
H10O H 0.371678 1.434418 0.842929 0.0660 Uiso
H10P H 0.489572 1.468945 0.832731 0.0660 Uiso
C108 C 0.3908(8) 1.4755(5) 0.7898(2) 0.0865 Uani
H10Q H 0.413940 1.533099 0.781784 0.1040 Uiso
H10R H 0.299018 1.494224 0.791212 0.1040 Uiso
C109 C 0.4445(8) 1.4029(8) 0.7630(3) 0.0663 Uani
H10S H 0.380743 1.377572 0.756039 0.0800 Uiso
H10T H 0.477732 1.430879 0.740032 0.0800 Uiso
C110 C 0.5453(10) 1.3270(9) 0.7831(3) 0.0496 Uani
H11A H 0.547928 1.263469 0.777580 0.0600 Uiso
H11B H 0.626902 1.334671 0.775851 0.0600 Uiso
C115 C 0.3260(3) 0.8213(2) 0.73854(8) 0.0734 Uani
H11F H 0.328520 0.851607 0.761061 0.0880 Uiso
H11G H 0.410388 0.802041 0.726673 0.0880 Uiso
C111 C 0.3884(10) 1.0713(5) 0.6621(2) 0.0713 Uani
H11J H 0.466663 1.060997 0.647436 0.1070 Uiso
H11K H 0.383226 1.114543 0.680709 0.1070 Uiso
H11L H 0.318324 1.099492 0.645446 0.1070 Uiso
C112 C 0.3838(5) 0.9767(4) 0.68155(17) 0.0696 Uani
H11M H 0.446009 0.953265 0.701225 0.0840 Uiso
H11N H 0.405020 0.929270 0.663331 0.0840 Uiso
C113 C 0.2527(5) 0.9876(4) 0.69921(15) 0.0729 Uani
H11O H 0.239418 1.023748 0.721070 0.0870 Uiso
H11P H 0.189374 1.024700 0.680857 0.0870 Uiso
C114 C 0.2347(8) 0.8927(7) 0.7114(3) 0.0774 Uani
H11Q H 0.236988 0.861541 0.688744 0.0930 Uiso
H11R H 0.150146 0.905648 0.722962 0.0930 Uiso
C116 C 0.2876(7) 0.7333(5) 0.7498(2) 0.0677 Uani
H11S H 0.290274 0.701027 0.727697 0.1020 Uiso
H11T H 0.203012 0.752614 0.760766 0.1020 Uiso
H11U H 0.345059 0.689855 0.768089 0.1020 Uiso
H57A H 0.649095 0.895743 0.835376 0.0390 Uiso
H73A H 0.808876 1.059455 0.838721 0.0490 Uiso
Na2A Na 0.5582(7) 1.2133(4) 0.87178(18) 0.0358 Uani
O4A O 0.3886(6) 1.2806(6) 0.91059(19) 0.0459 Uani
O5A O 0.6965(8) 1.2826(6) 0.8901(2) 0.0520 Uani
O6A O 0.4923(15) 1.3327(9) 0.8222(4) 0.0496 Uani
N4A N 0.7093(8) 0.7507(7) 0.9066(3) 0.0309 Uani
C58A C 0.7067(14) 0.7863(10) 0.8727(4) 0.0325 Uani
C63A C 0.743(3) 0.7362(15) 0.8358(7) 0.0261 Uani
C64A C 0.864(3) 0.7484(18) 0.8192(7) 0.0465 Uani
H64D H 0.847879 0.814553 0.808313 0.0700 Uiso
H64E H 0.897221 0.705830 0.799684 0.0700 Uiso
H64F H 0.924710 0.732771 0.838753 0.0700 Uiso
C65A C 0.640(3) 0.7672(17) 0.8096(6) 0.0399 Uani
H65D H 0.564885 0.759594 0.822590 0.0600 Uiso
H65E H 0.662740 0.728119 0.788714 0.0600 Uiso
H65F H 0.623363 0.834213 0.800013 0.0600 Uiso
C66A C 0.772(3) 0.625(2) 0.8464(8) 0.0369 Uani
H66D H 0.834653 0.601628 0.865384 0.0550 Uiso
H66E H 0.802227 0.592425 0.824085 0.0550 Uiso
H66F H 0.695114 0.613784 0.856112 0.0550 Uiso
C74A C 0.9056(15) 1.1007(11) 0.7899(4) 0.0604 Uani
H74C H 0.977095 1.094319 0.805087 0.0720 Uiso
H74D H 0.940041 1.070931 0.766815 0.0720 Uiso
C75A C 0.841(3) 1.2062(15) 0.7789(9) 0.0680 Uani
H75D H 0.785043 1.214479 0.758442 0.1020 Uiso
H75E H 0.902893 1.236833 0.770679 0.1020 Uiso
H75F H 0.792229 1.235395 0.800331 0.1020 Uiso
C76A C 0.9157(12) 0.9394(9) 0.8183(5) 0.0619 Uani
H76C H 0.942231 0.919840 0.793035 0.0740 Uiso
H76D H 0.869356 0.897737 0.830263 0.0740 Uiso
C77A C 1.0307(15) 0.9158(18) 0.8396(6) 0.0869 Uani
H77D H 1.084020 0.850394 0.836508 0.1300 Uiso
H77E H 1.008485 0.921697 0.866035 0.1300 Uiso
H77F H 1.075466 0.959837 0.830104 0.1300 Uiso
C78A C 0.3719(13) 1.1084(11) 0.8376(5) 0.0602 Uani
H78A H 0.395507 1.095860 0.864286 0.0720 Uiso
C79A C 0.2902(11) 1.2081(12) 0.8238(4) 0.0685 Uani
H79C H 0.332401 1.254161 0.826957 0.0820 Uiso
H79D H 0.275775 1.211681 0.796924 0.0820 Uiso
C80A C 0.1671(13) 1.2332(18) 0.8455(5) 0.1037 Uani
H80D H 0.130939 1.182822 0.845111 0.1560 Uiso
H80E H 0.110291 1.293619 0.834066 0.1560 Uiso
H80F H 0.180398 1.239556 0.871328 0.1560 Uiso
C81A C 0.2859(13) 1.0602(10) 0.8258(5) 0.0699 Uani
H81C H 0.210937 1.072163 0.842586 0.0830 Uiso
H81D H 0.259539 1.084785 0.800007 0.0830 Uiso
C82A C 0.3537(14) 0.9618(11) 0.8282(6) 0.0727 Uani
H82D H 0.355779 0.938951 0.803878 0.1090 Uiso
H82E H 0.313672 0.927442 0.846919 0.1090 Uiso
H82F H 0.438846 0.950818 0.835343 0.1090 Uiso
C83A C 0.7180(11) 0.6580(9) 0.9219(3) 0.0317 Uani
C84A C 0.6126(12) 0.6299(8) 0.9256(3) 0.0324 Uani
C85A C 0.6227(11) 0.5393(8) 0.9456(3) 0.0398 Uani
H85A H 0.553137 0.517811 0.948305 0.0470 Uiso
C86A C 0.7322(13) 0.4842(7) 0.9608(3) 0.0318 Uani
H86A H 0.737539 0.424200 0.974077 0.0380 Uiso
C87A C 0.8346(11) 0.5116(9) 0.9579(4) 0.0341 Uani
H87A H 0.908976 0.472217 0.969618 0.0410 Uiso
C88A C 0.8294(9) 0.5978(7) 0.9375(3) 0.0263 Uani
C89A C 0.4877(10) 0.6888(8) 0.9089(3) 0.0459 Uani
H89A H 0.514691 0.729542 0.888286 0.0550 Uiso
C90A C 0.4086(10) 0.7641(8) 0.9332(3) 0.0706 Uani
H90C H 0.459434 0.801637 0.939311 0.0840 Uiso
H90D H 0.338327 0.808000 0.918449 0.0840 Uiso
C91A C 0.3577(16) 0.7278(14) 0.9683(5) 0.1013 Uani
H91D H 0.426220 0.688584 0.984218 0.1520 Uiso
H91E H 0.308563 0.689152 0.962784 0.1520 Uiso
H91F H 0.304607 0.781481 0.981243 0.1520 Uiso
C92A C 0.4327(16) 0.6331(13) 0.8864(6) 0.0492 Uani
H92C H 0.499473 0.594876 0.870152 0.0600 Uiso
H92D H 0.403547 0.588218 0.903983 0.0600 Uiso
C93A C 0.3263(16) 0.6942(16) 0.8625(7) 0.0577 Uani
H93D H 0.354798 0.737285 0.844315 0.0870 Uiso
H93E H 0.258823 0.731548 0.878344 0.0870 Uiso
H93F H 0.296191 0.653480 0.849405 0.0870 Uiso
C94A C 0.9399(8) 0.6312(6) 0.9381(3) 0.0360 Uani
H94A H 0.931122 0.683112 0.917143 0.0430 Uiso
C95A C 1.0661(6) 0.5529(5) 0.9317(2) 0.0448 Uani
H95C H 1.133092 0.581081 0.930666 0.0530 Uiso
H95D H 1.080634 0.503051 0.953184 0.0530 Uiso
C96A C 1.0745(10) 0.5061(8) 0.8959(3) 0.0654 Uani
H96D H 1.054764 0.555361 0.874535 0.0980 Uiso
H96E H 1.015269 0.471387 0.897838 0.0980 Uiso
H96F H 1.159027 0.461771 0.892369 0.0980 Uiso
C97A C 0.9326(7) 0.6761(6) 0.9745(3) 0.0361 Uani
H97C H 0.850511 0.726454 0.976347 0.0430 Uiso
H97D H 0.936810 0.626598 0.995742 0.0430 Uiso
C98A C 1.0323(7) 0.7192(6) 0.9787(3) 0.0460 Uani
H98D H 1.033992 0.764848 0.956929 0.0690 Uiso
H98E H 1.113383 0.668630 0.980689 0.0690 Uiso
H98F H 1.014038 0.751991 1.001294 0.0690 Uiso
C123 C 0.4001(7) 1.3306(5) 0.9408(2) 0.0551 Uani
H12A H 0.355575 1.399753 0.935312 0.0660 Uiso
H12B H 0.488748 1.320928 0.944373 0.0660 Uiso
C124 C 0.3458(7) 1.2925(7) 0.97449(16) 0.0682 Uani
H12C H 0.312007 1.341021 0.992152 0.0820 Uiso
H12D H 0.407953 1.235786 0.987182 0.0820 Uiso
C125 C 0.2432(7) 1.2665(5) 0.95955(18) 0.0606 Uani
H12E H 0.229960 1.210987 0.974931 0.0730 Uiso
H12F H 0.164096 1.320659 0.958728 0.0730 Uiso
C126 C 0.2904(9) 1.2431(9) 0.9218(2) 0.0616 Uani
H12G H 0.321531 1.173144 0.921413 0.0740 Uiso
H12H H 0.222142 1.270527 0.904029 0.0740 Uiso
C127 C 0.7084(10) 1.3680(7) 0.8691(4) 0.0630 Uani
H12I H 0.652160 1.425324 0.879821 0.0760 Uiso
H12J H 0.687041 1.371563 0.842762 0.0760 Uiso
C128 C 0.8394(11) 1.3615(7) 0.8714(3) 0.0768 Uani
H12K H 0.844655 1.423511 0.875997 0.0920 Uiso
H12L H 0.886160 1.342727 0.847843 0.0920 Uiso
C129 C 0.8915(10) 1.2865(9) 0.9035(4) 0.0778 Uani
H12M H 0.961697 1.232800 0.894834 0.0940 Uiso
H12N H 0.920801 1.313770 0.922989 0.0940 Uiso
C130 C 0.7870(10) 1.2549(7) 0.9178(3) 0.0745 Uani
H13A H 0.816134 1.184837 0.923784 0.0890 Uiso
H13B H 0.750572 1.284222 0.940829 0.0890 Uiso
C131 C 0.4075(10) 1.4255(9) 0.8300(3) 0.0697 Uani
H13C H 0.354853 1.419334 0.852552 0.0840 Uiso
H13D H 0.454512 1.467614 0.834301 0.0840 Uiso
C132 C 0.3327(7) 1.4639(4) 0.79835(17) 0.0604 Uani
H13E H 0.315448 1.533570 0.793824 0.0720 Uiso
H13F H 0.252323 1.452325 0.802806 0.0720 Uiso
C133 C 0.3996(10) 1.4178(10) 0.7654(3) 0.0739 Uani
H13G H 0.427407 1.463060 0.747598 0.0890 Uiso
H13H H 0.346189 1.392826 0.752332 0.0890 Uiso
C134 C 0.5094(11) 1.3377(13) 0.7818(4) 0.0575 Uani
H13I H 0.513694 1.276736 0.773147 0.0690 Uiso
H13J H 0.587737 1.350230 0.773964 0.0690 Uiso
H11H H 0.330502 0.849245 0.761501 0.0880 Uiso
H11I H 0.411191 0.781800 0.731278 0.0880 Uiso
C135 C 0.3693(14) 1.1047(10) 0.6576(5) 0.1016 Uani
H13K H 0.341800 1.144859 0.634209 0.1520 Uiso
H13L H 0.456834 1.065437 0.654721 0.1520 Uiso
H13M H 0.360018 1.145112 0.677611 0.1520 Uiso
C136 C 0.2910(5) 1.0409(4) 0.66735(17) 0.0624 Uani
H13N H 0.283449 1.012204 0.644865 0.0750 Uiso
H13O H 0.206445 1.079551 0.675516 0.0750 Uiso
C137 C 0.3483(7) 0.9611(5) 0.6985(2) 0.0653 Uani
H13P H 0.433114 0.922969 0.690318 0.0780 Uiso
H13Q H 0.355662 0.990076 0.720935 0.0780 Uiso
C138 C 0.2749(10) 0.8984(8) 0.7083(4) 0.0801 Uani
H13R H 0.268379 0.869396 0.685767 0.0960 Uiso
H13S H 0.189754 0.937205 0.715934 0.0960 Uiso
C139 C 0.2415(13) 0.7578(10) 0.7462(5) 0.1214 Uani
H13T H 0.238365 0.729333 0.723575 0.1830 Uiso
H13U H 0.157369 0.796981 0.753572 0.1830 Uiso
H13V H 0.275712 0.707212 0.766360 0.1830 Uiso
C117 C 0.0542(18) 1.0184(15) 0.9742(8) 0.1483 Uani
H117 H 0.100157 1.041554 0.954662 0.1780 Uiso
C122 C 0.0525(18) 0.9258(14) 0.9762(7) 0.1591 Uani
H122 H 0.097366 0.885643 0.957952 0.1900 Uiso
C121 C -0.0147(17) 0.8919(13) 1.0048(7) 0.1390 Uani
H121 H -0.015870 0.828642 1.006121 0.1670 Uiso
C120 C -0.0803(16) 0.9507(14) 1.0314(7) 0.1342 Uani
H120 H -0.126314 0.927551 1.051003 0.1610 Uiso
C119 C -0.0787(17) 1.0433(14) 1.0295(7) 0.1570 Uani
H119 H -0.123523 1.083462 1.047714 0.1880 Uiso
C118 C -0.0114(18) 1.0772(13) 1.0009(8) 0.1468 Uani
H118 H -0.010287 1.140465 0.999545 0.1760 Uiso
C145 C 0.0312(12) 0.9747(11) 0.9683(5) 0.1491 Uani
H145 H -0.017638 0.941808 0.959804 0.1790 Uiso
C144 C 0.0953(12) 1.0201(11) 0.9428(4) 0.1425 Uani
H144 H 0.090339 1.018303 0.916833 0.1710 Uiso
C143 C 0.1668(12) 1.0682(10) 0.9553(4) 0.1169 Uani
H143 H 0.210648 1.099211 0.937827 0.1400 Uiso
C142 C 0.1741(13) 1.0708(11) 0.9933(4) 0.1715 Uani
H142 H 0.222979 1.103628 1.001791 0.2060 Uiso
C141 C 0.1100(14) 1.0253(13) 1.0188(4) 0.1705 Uani
H141 H 0.115003 1.027134 1.044761 0.2040 Uiso
C140 C 0.0385(12) 0.9773(11) 1.0063(4) 0.1309 Uani
H140 H -0.005307 0.946225 1.023769 0.1570 Uiso
loop_
_atom_site_aniso_label
_atom_site_aniso_U_11
_atom_site_aniso_U_22
_atom_site_aniso_U_33
_atom_site_aniso_U_23
_atom_site_aniso_U_13
_atom_site_aniso_U_12
Na1 0.0296(3) 0.0216(3) 0.0228(3) -0.0018(2) -0.0011(2) -0.0093(2)
O1 0.0494(7) 0.0367(6) 0.0265(5) -0.0097(5) 0.0053(5) -0.0229(5)
O2 0.0367(6) 0.0308(6) 0.0278(6) 0.0026(4) -0.0064(5) -0.0052(5)
O3 0.0316(6) 0.0286(5) 0.0259(5) 0.0014(4) -0.0019(4) -0.0132(4)
N1 0.0207(5) 0.0196(5) 0.0200(6) -0.0013(4) -0.0029(4) -0.0054(4)
N2 0.0190(5) 0.0182(5) 0.0241(6) -0.0011(4) -0.0030(4) -0.0054(4)
C1 0.0158(6) 0.0201(6) 0.0219(7) -0.0011(5) -0.0044(5) -0.0034(5)
C2 0.0239(7) 0.0220(6) 0.0201(6) -0.0005(5) -0.0021(5) -0.0063(5)
C3 0.0166(6) 0.0191(6) 0.0241(7) 0.0008(5) -0.0027(5) -0.0034(5)
C4 0.0242(7) 0.0252(7) 0.0231(7) -0.0050(5) 0.0017(5) -0.0119(6)
C5 0.0436(9) 0.0339(8) 0.0267(8) -0.0088(6) 0.0091(6) -0.0239(7)
C6 0.0385(8) 0.0297(7) 0.0227(7) 0.0027(6) -0.0070(6) -0.0169(7)
C7 0.0226(7) 0.0353(8) 0.0439(9) -0.0142(7) 0.0077(6) -0.0119(6)
C8 0.0305(8) 0.0220(7) 0.0250(7) 0.0003(5) 0.0014(6) -0.0085(6)
C9 0.0514(11) 0.0273(8) 0.0453(10) -0.0038(7) 0.0226(8) -0.0129(8)
C10 0.0525(10) 0.0361(9) 0.0293(8) 0.0091(7) -0.0130(7) -0.0194(8)
C11 0.0346(8) 0.0235(7) 0.0286(8) 0.0031(6) 0.0003(6) -0.0112(6)
C12 0.0262(7) 0.0188(6) 0.0209(7) -0.0018(5) -0.0022(5) -0.0086(5)
C13 0.0258(7) 0.0241(7) 0.0238(7) -0.0021(5) -0.0006(5) -0.0100(6)
C14 0.0296(8) 0.0350(8) 0.0270(8) -0.0057(6) 0.0042(6) -0.0130(6)
C15 0.0422(9) 0.0417(9) 0.0207(7) -0.0044(6) 0.0032(6) -0.0207(7)
C16 0.0407(9) 0.0345(8) 0.0217(7) 0.0011(6) -0.0079(6) -0.0154(7)
C17 0.0307(8) 0.0240(7) 0.0236(7) -0.0008(5) -0.0054(6) -0.0097(6)
C18 0.0216(7) 0.0281(7) 0.0249(7) 0.0000(6) -0.0010(5) -0.0072(6)
C19 0.0259(7) 0.0288(7) 0.0319(8) -0.0012(6) -0.0067(6) -0.0069(6)
C20 0.0347(9) 0.0484(10) 0.0412(9) 0.0029(8) -0.0066(7) -0.0225(8)
C21 0.0280(8) 0.0279(8) 0.0397(9) -0.0021(6) -0.0024(6) -0.0065(6)
C22 0.0267(8) 0.0285(8) 0.0542(11) 0.0044(7) -0.0105(7) -0.0066(6)
C23 0.0304(8) 0.0346(8) 0.0286(8) -0.0019(6) -0.0105(6) -0.0014(7)
C24 0.0504(11) 0.0358(9) 0.0418(10) 0.0004(8) -0.0240(8) -0.0023(8)
C25 0.0707(16) 0.0598(14) 0.0641(15) -0.0061(12) -0.0330(13) 0.0231(12)
C26 0.0269(8) 0.0534(11) 0.0501(11) 0.0035(9) -0.0058(7) -0.0092(8)
C27 0.0536(12) 0.0607(13) 0.0735(15) -0.0042(11) -0.0212(11) -0.0304(11)
C28 0.0234(7) 0.0168(6) 0.0212(6) 0.0021(5) -0.0025(5) -0.0071(5)
C29 0.0233(7) 0.0201(6) 0.0277(7) 0.0002(5) -0.0041(5) -0.0073(5)
C30 0.0275(7) 0.0238(7) 0.0288(7) 0.0002(6) -0.0047(6) -0.0126(6)
C31 0.0375(8) 0.0228(7) 0.0272(7) -0.0039(6) 0.0003(6) -0.0154(6)
C32 0.0316(8) 0.0191(6) 0.0253(7) -0.0011(5) 0.0027(6) -0.0079(6)
C33 0.0247(7) 0.0175(6) 0.0210(6) 0.0027(5) -0.0009(5) -0.0063(5)
C34 0.0213(7) 0.0246(7) 0.0491(10) -0.0109(7) -0.0099(6) -0.0044(6)
C35 0.0259(8) 0.0241(8) 0.0766(14) 0.0047(8) -0.0184(8) -0.0074(6)
C36 0.0366(9) 0.0441(10) 0.0612(12) 0.0199(9) -0.0232(9) -0.0163(8)
C37 0.0235(8) 0.0430(9) 0.0447(10) -0.0120(8) -0.0034(7) -0.0076(7)
C38 0.0238(9) 0.0805(17) 0.108(2) -0.0510(16) 0.0013(11) -0.0088(10)
C39 0.0220(7) 0.0205(6) 0.0235(7) 0.0004(5) -0.0009(5) -0.0029(5)
C40 0.0237(7) 0.0216(6) 0.0240(7) -0.0017(5) -0.0003(5) -0.0052(5)
C41 0.0238(7) 0.0347(8) 0.0348(8) -0.0020(6) -0.0003(6) -0.0083(6)
C42 0.0270(7) 0.0243(7) 0.0324(8) 0.0046(6) -0.0002(6) -0.0014(6)
C43 0.0333(8) 0.0246(7) 0.0357(9) 0.0080(6) -0.0007(7) -0.0018(6)
C44 0.0486(10) 0.0372(9) 0.0302(8) -0.0067(7) 0.0072(7) -0.0184(8)
C45 0.0600(12) 0.0350(9) 0.0301(8) -0.0069(7) 0.0018(8) -0.0134(8)
C46 0.0698(14) 0.0574(12) 0.0551(13) -0.0260(10) 0.0035(11) -0.0339(11)
C47 0.0634(13) 0.0599(12) 0.0447(11) -0.0188(9) 0.0119(9) -0.0416(11)
C48 0.0414(9) 0.0307(8) 0.0366(9) 0.0039(7) -0.0067(7) -0.0093(7)
C49 0.0331(9) 0.0308(8) 0.0528(11) 0.0081(7) -0.0012(8) -0.0082(7)
C50 0.0323(9) 0.0473(10) 0.0417(10) 0.0148(8) -0.0116(7) -0.0154(8)
C51 0.0326(9) 0.0551(11) 0.0287(8) -0.0007(7) -0.0067(7) -0.0076(8)
C52 0.0328(8) 0.0257(7) 0.0296(8) 0.0052(6) -0.0036(6) -0.0107(6)
C53 0.0346(8) 0.0372(8) 0.0287(8) 0.0055(6) -0.0020(6) -0.0160(7)
C54 0.0283(8) 0.0356(8) 0.0334(8) 0.0010(7) -0.0053(6) -0.0099(7)
C55 0.0284(8) 0.0417(9) 0.0305(8) 0.0088(7) -0.0096(6) -0.0153(7)
N3 0.0417(8) 0.0317(7) 0.0210(6) 0.0004(5) -0.0060(5) -0.0032(6)
C56 0.0312(8) 0.0334(8) 0.0221(7) 0.0025(6) -0.0025(6) -0.0023(6)
C57 0.0364(8) 0.0328(8) 0.0201(7) 0.0027(6) -0.0005(6) -0.0036(7)
C59 0.0521(11) 0.0359(9) 0.0218(8) 0.0015(6) -0.0067(7) -0.0022(8)
C60 0.0733(14) 0.0462(11) 0.0247(8) -0.0008(7) -0.0137(9) -0.0113(10)
C61 0.0730(14) 0.0400(10) 0.0252(8) -0.0015(7) 0.0103(8) -0.0072(9)
C62 0.0613(13) 0.0574(12) 0.0340(10) 0.0001(9) -0.0206(9) 0.0012(10)
C67 0.0464(9) 0.0239(7) 0.0224(7) 0.0013(6) -0.0064(6) -0.0044(7)
C68 0.0502(10) 0.0263(7) 0.0243(8) -0.0026(6) -0.0037(7) -0.0106(7)
C69 0.0584(11) 0.0287(8) 0.0247(8) -0.0019(6) -0.0011(7) -0.0142(7)
C70 0.0659(12) 0.0327(8) 0.0232(8) 0.0028(6) -0.0131(8) -0.0111(8)
C71 0.0510(11) 0.0407(9) 0.0310(9) 0.0029(7) -0.0153(8) -0.0047(8)
C72 0.0477(10) 0.0353(9) 0.0288(8) 0.0020(7) -0.0104(7) -0.0028(8)
C73 0.0472(10) 0.0473(10) 0.0289(8) -0.0078(7) -0.0005(7) -0.0168(8)
Na2 0.063(3) 0.0422(15) 0.059(3) 0.0045(15) -0.015(2) -0.0142(15)
O4 0.092(5) 0.064(3) 0.050(3) -0.005(2) -0.007(3) -0.021(3)
O5 0.055(3) 0.055(3) 0.087(5) 0.001(3) -0.017(3) -0.018(2)
O6 0.060(4) 0.039(3) 0.043(3) -0.0037(18) -0.006(2) -0.010(2)
N4 0.0290(14) 0.0263(10) 0.0223(10) 0.0025(7) -0.0007(11) -0.0097(11)
C58 0.027(2) 0.0286(12) 0.0219(15) 0.0032(10) -0.0039(12) -0.0060(11)
C63 0.045(2) 0.0274(18) 0.0222(13) -0.0006(11) 0.0019(15) -0.0125(15)
C64 0.049(3) 0.0347(14) 0.0279(16) -0.0032(11) 0.0069(16) -0.0090(14)
C65 0.052(3) 0.0352(14) 0.0285(13) 0.0004(11) -0.0101(17) -0.0125(17)
C66 0.058(3) 0.0279(16) 0.0288(17) -0.0019(12) -0.0062(17) -0.0093(16)
C74 0.0551(14) 0.0541(14) 0.0435(13) -0.0189(10) 0.0007(10) -0.0238(11)
C75 0.071(2) 0.061(2) 0.058(3) -0.0129(18) 0.0011(17) -0.0385(18)
C76 0.0433(12) 0.0470(12) 0.0400(12) -0.0143(10) -0.0041(9) -0.0133(10)
C77 0.0475(15) 0.083(2) 0.069(2) -0.0289(17) -0.0082(14) -0.0018(14)
C78 0.0375(14) 0.0460(14) 0.0335(12) -0.0027(10) -0.0133(10) -0.0067(10)
C79 0.0436(14) 0.0510(14) 0.0426(13) 0.0023(11) -0.0034(10) 0.0005(11)
C80 0.0606(17) 0.0440(14) 0.0480(15) 0.0029(11) -0.0033(12) 0.0023(13)
C81 0.0370(13) 0.0529(15) 0.0501(16) -0.0007(12) -0.0028(12) -0.0081(11)
C82 0.0504(15) 0.0659(17) 0.0678(18) 0.0133(14) -0.0102(13) -0.0272(13)
C83 0.0321(19) 0.0250(12) 0.0194(11) 0.0020(8) -0.0020(15) -0.0098(15)
C84 0.0344(16) 0.0308(12) 0.0273(12) 0.0037(9) -0.0042(13) -0.0156(14)
C85 0.0358(18) 0.0353(14) 0.0341(14) 0.0082(10) -0.0036(14) -0.0176(16)
C86 0.042(2) 0.0301(13) 0.0317(14) 0.0112(10) -0.0032(17) -0.0168(17)
C87 0.028(3) 0.0302(18) 0.0277(13) 0.0055(11) -0.005(2) -0.0093(19)
C88 0.030(2) 0.0298(15) 0.0239(12) 0.0000(9) 0.0027(13) -0.0115(13)
C89 0.0319(15) 0.0356(13) 0.0370(14) 0.0086(10) -0.0031(13) -0.0123(13)
C90 0.0404(13) 0.0424(13) 0.0403(14) 0.0082(11) -0.0025(11) -0.0191(10)
C91 0.0540(18) 0.060(2) 0.0425(16) -0.0095(14) -0.0019(13) -0.0159(16)
C92 0.050(3) 0.046(2) 0.0469(19) 0.0085(18) -0.015(2) -0.019(2)
C93 0.056(3) 0.073(3) 0.054(2) 0.008(2) -0.023(3) -0.019(3)
C94 0.0312(16) 0.0301(13) 0.0310(14) 0.0045(10) -0.0015(12) -0.0068(10)
C95 0.0379(14) 0.0403(14) 0.0511(16) 0.0018(11) 0.0063(14) -0.0078(11)
C96 0.0409(18) 0.061(2) 0.068(2) -0.0064(18) 0.0221(16) -0.0056(15)
C97 0.0344(13) 0.0353(17) 0.038(2) 0.0068(13) -0.0094(13) -0.0111(12)
C98 0.0471(16) 0.0540(18) 0.0642(19) 0.0127(16) -0.0184(14) -0.0239(14)
C99 0.102(6) 0.113(5) 0.064(4) -0.050(4) -0.015(4) -0.012(4)
C100 0.080(4) 0.102(5) 0.058(3) -0.043(4) -0.023(3) 0.034(4)
C101 0.096(6) 0.148(7) 0.094(5) -0.035(5) 0.006(5) -0.015(6)
C102 0.097(7) 0.087(6) 0.096(6) -0.010(5) 0.008(5) 0.013(6)
C103 0.057(5) 0.053(3) 0.071(3) -0.012(3) -0.009(4) -0.018(4)
C104 0.062(4) 0.077(4) 0.078(4) -0.040(3) 0.010(3) -0.026(3)
C105 0.052(4) 0.057(5) 0.118(5) -0.029(4) -0.005(4) -0.008(3)
C106 0.066(4) 0.081(5) 0.096(6) 0.001(4) -0.028(4) -0.020(4)
C107 0.069(4) 0.043(3) 0.046(3) -0.007(2) 0.001(3) -0.008(3)
C108 0.071(4) 0.056(3) 0.099(5) 0.028(3) 0.008(4) 0.007(3)
C109 0.073(5) 0.075(5) 0.045(3) 0.023(3) -0.015(4) -0.025(4)
C110 0.066(5) 0.038(3) 0.039(3) 0.001(2) 0.004(3) -0.013(4)
C115 0.0737(17) 0.0775(17) 0.0689(16) -0.0266(14) 0.0024(13) -0.0194(14)
C111 0.087(4) 0.072(4) 0.058(3) -0.029(3) -0.005(3) -0.022(3)
C112 0.082(3) 0.056(3) 0.064(3) -0.021(2) 0.016(3) -0.013(2)
C113 0.070(3) 0.072(3) 0.079(3) -0.013(2) -0.017(2) -0.022(2)
C114 0.086(5) 0.070(3) 0.072(4) -0.022(3) 0.005(4) -0.017(3)
C116 0.079(4) 0.055(3) 0.064(3) -0.016(2) 0.035(3) -0.020(3)
Na2A 0.051(2) 0.0258(13) 0.0230(11) -0.0040(8) 0.0007(12) -0.0029(12)
O4A 0.051(3) 0.055(3) 0.0194(18) -0.0100(19) 0.0051(19) -0.001(2)
O5A 0.080(5) 0.036(2) 0.041(2) -0.0062(16) -0.002(3) -0.020(3)
O6A 0.064(6) 0.032(3) 0.041(3) -0.002(2) -0.014(3) 0.001(3)
N4A 0.031(4) 0.027(3) 0.027(3) 0.004(2) -0.007(3) -0.001(3)
C58A 0.025(5) 0.043(4) 0.020(3) -0.008(3) -0.007(3) 0.004(4)
C63A 0.031(9) 0.010(6) 0.034(6) 0.005(4) -0.007(6) -0.004(5)
C64A 0.051(9) 0.048(7) 0.036(7) -0.018(5) 0.014(6) -0.009(7)
C65A 0.047(9) 0.038(6) 0.032(6) -0.017(5) -0.006(7) -0.005(6)
C66A 0.050(8) 0.039(7) 0.021(5) -0.017(5) 0.004(6) -0.010(6)
C74A 0.077(7) 0.064(7) 0.051(6) -0.007(5) 0.002(6) -0.038(6)
C75A 0.098(14) 0.067(11) 0.047(10) 0.005(8) 0.026(11) -0.048(10)
C76A 0.068(7) 0.063(6) 0.056(7) 0.009(6) -0.002(6) -0.029(6)
C77A 0.055(8) 0.104(12) 0.086(11) 0.025(10) 0.004(8) -0.020(8)
C78A 0.037(5) 0.077(6) 0.059(6) -0.020(6) 0.004(5) -0.006(4)
C79A 0.030(5) 0.087(7) 0.068(6) 0.018(6) 0.005(5) -0.004(6)
C80A 0.038(7) 0.153(12) 0.079(9) 0.019(9) 0.013(6) 0.007(8)
C81A 0.051(4) 0.092(5) 0.066(5) -0.001(5) -0.001(4) -0.026(4)
C82A 0.044(5) 0.090(5) 0.090(9) -0.012(5) 0.034(6) -0.037(4)
C83A 0.036(5) 0.031(4) 0.024(3) -0.005(3) -0.001(4) -0.005(4)
C84A 0.035(4) 0.030(3) 0.032(3) 0.000(3) -0.009(4) -0.010(4)
C85A 0.033(5) 0.044(5) 0.048(5) -0.010(4) -0.002(5) -0.018(5)
C86A 0.028(7) 0.035(5) 0.036(5) 0.009(4) -0.009(6) -0.018(6)
C87A 0.031(6) 0.034(4) 0.036(4) 0.011(3) -0.012(5) -0.012(5)
C88A 0.021(6) 0.023(4) 0.028(4) 0.011(3) 0.003(4) -0.004(4)
C89A 0.044(4) 0.045(4) 0.045(4) -0.006(3) -0.010(4) -0.008(4)
C90A 0.060(4) 0.070(4) 0.073(4) 0.000(4) -0.007(4) -0.012(4)
C91A 0.070(7) 0.113(10) 0.102(9) 0.008(9) 0.011(7) -0.016(8)
C92A 0.046(5) 0.042(4) 0.053(5) 0.010(4) -0.014(5) -0.009(4)
C93A 0.052(9) 0.055(7) 0.070(8) 0.009(6) -0.009(7) -0.027(7)
C94A 0.031(4) 0.033(4) 0.031(5) 0.008(3) -0.006(3) 0.003(3)
C95A 0.026(3) 0.044(4) 0.044(4) 0.015(3) 0.002(3) 0.007(3)
C96A 0.039(5) 0.073(7) 0.049(5) 0.024(5) 0.027(5) 0.010(5)
C97A 0.036(4) 0.030(4) 0.032(5) 0.009(3) -0.002(3) -0.002(3)
C98A 0.033(4) 0.038(4) 0.061(5) 0.016(4) -0.010(3) -0.010(3)
C123 0.065(4) 0.056(3) 0.046(3) -0.013(2) 0.000(3) -0.020(3)
C124 0.086(4) 0.094(5) 0.035(3) -0.022(3) 0.003(3) -0.039(4)
C125 0.074(4) 0.071(3) 0.039(3) -0.016(2) 0.005(3) -0.025(3)
C126 0.063(4) 0.094(5) 0.035(3) -0.031(3) 0.003(2) -0.028(3)
C127 0.081(7) 0.035(3) 0.076(4) 0.002(3) -0.017(5) -0.023(4)
C128 0.090(7) 0.069(5) 0.077(5) 0.008(4) -0.019(5) -0.036(5)
C129 0.089(7) 0.044(4) 0.091(5) -0.009(4) -0.015(5) -0.007(5)
C130 0.101(7) 0.059(4) 0.067(4) 0.012(3) -0.026(4) -0.033(4)
C131 0.074(5) 0.041(4) 0.065(4) 0.005(3) 0.015(4) 0.011(4)
C132 0.069(4) 0.048(3) 0.049(3) 0.007(2) -0.012(3) -0.002(3)
C133 0.078(6) 0.075(5) 0.045(4) 0.015(3) -0.004(4) -0.002(5)
C134 0.051(5) 0.054(5) 0.060(4) -0.009(3) 0.013(4) -0.010(4)
C135 0.090(8) 0.107(10) 0.117(8) -0.016(7) 0.019(6) -0.048(7)
C136 0.055(3) 0.064(3) 0.068(3) -0.021(3) -0.010(2) -0.013(3)
C137 0.061(4) 0.064(4) 0.067(4) -0.025(3) -0.008(3) -0.008(3)
C138 0.085(6) 0.070(5) 0.067(4) -0.031(4) 0.000(5) 0.006(4)
C139 0.120(10) 0.100(8) 0.147(10) -0.049(7) -0.011(8) -0.026(7)
C117 0.107(7) 0.143(10) 0.184(9) -0.050(9) -0.053(7) -0.006(7)
C122 0.098(7) 0.166(10) 0.194(9) -0.042(8) -0.034(7) -0.005(7)
C121 0.087(7) 0.153(10) 0.176(9) -0.047(8) -0.053(7) -0.018(6)
C120 0.074(6) 0.152(10) 0.160(9) -0.040(8) -0.055(7) 0.003(6)
C119 0.103(7) 0.155(10) 0.195(9) -0.048(8) -0.040(7) -0.002(7)
C118 0.101(7) 0.157(10) 0.170(9) -0.056(8) -0.049(7) -0.004(7)
C145 0.096(7) 0.154(10) 0.186(9) -0.042(8) -0.050(7) -0.009(7)
C144 0.093(7) 0.146(10) 0.180(10) -0.039(8) -0.039(7) -0.014(6)
C143 0.084(6) 0.132(9) 0.145(9) -0.049(7) -0.067(7) -0.024(6)
C142 0.119(7) 0.172(10) 0.203(10) -0.034(8) -0.030(8) -0.012(7)
C141 0.118(7) 0.173(10) 0.196(9) -0.032(8) -0.031(7) -0.007(7)
C140 0.081(6) 0.138(9) 0.180(9) -0.054(8) -0.060(7) -0.020(6)

#END
